# Supplementary material for: Uncovering the functional diversity of rare CRISPR-Cas systems with deep terascale clustering
Source: Science. Author manuscript; Available in PMC 2024 Mar 4. (PMC10910872; doi:10.1126/science.adi1910)
Supplement: data S1 [file NIHMS1969090-supplement-data_S1.zip]

Archive with 3 entries (3 files):
- new_systems_over_time.json
- __MACOSX/._new_systems_over_time.json
- new_systems_over_time_v3.json
