# Supplementary material for: Uncovering the functional diversity of rare CRISPR-Cas systems with deep terascale clustering
Source: Science. Author manuscript; Available in PMC 2024 Mar 4. (PMC10910872; doi:10.1126/science.adi1910)
Supplement: data S1 [file NIHMS1969090-supplement-data_S1.zip › new_systems_over_time.json]

[["b-CASP", [["IMG_3300019448&&Ga0193937_10119&&13977_15834_-1", "IMG_3300009712&&a0116165_1003158&&2597_4427_-1", "2017-09-02"]], [["IMG_3300005573&&a0078972_1030560&&2516_4304_-1", "GCA_011370805.1&&DTHG01000077&&24267_26055_-1", "2016-06-02"], ["IMG_3300009654&&a0116167_1003686&&3243_5073_-1", "IMG_3300009712&&a0116165_1003158&&2597_4427_-1", "2016-08-18"], ["IMG_3300014911&&0180301_10011018&&3117_4980_1", "EMBL_ERZ1742239&&contig_6373&&7949_9812_1", "2017-05-30"], ["IMG_3300019448&&Ga0193937_10119&&13977_15834_-1", "GCA_003601545.1&&PIXV01000049&&765_2622_-1", "2017-09-02"], ["IMG_3300021469&&a0190361_1009603&&860_2744_1", "IMG_3300021489&&a0190335_1003846&&370_2263_1", "2018-01-07"], ["IMG_3300025311&&0209343_10021815&&2835_4686_-1", "IMG_3300025311&&0209343_10021815&&2835_4686_-1", "2018-06-08"], ["EMBL_ERZ724100&&contig_1029&&13072_14950_1", "EMBL_ERZ724100&&contig_1029&&13072_14950_1", "2018-11-26"], ["WGS_JABEBX01&&JABEBX010021840&&968_2774_-1", "WGS_JABEBX01&&JABEBX010021840&&968_2774_-1", "2020-06-08"]]], ["Cas12-DUF3800", [["WGS_LAHS01&&LAHS01000733&&4498_6550_-1", "GCA_017506685.1&&JAFVMX010000077&&3940_5998_1", "2015-05-01"]], [["IMG_3300002119&&0J26628_10002004&&584_2525_1", "IMG_3300002119&&0J26628_10002004&&584_2525_1", "2013-12-31"], ["IMG_3300002462&&2J35022_10002416&&4707_6645_1", "IMG_3300002462&&2J35022_10002416&&4707_6645_1", "2014-05-10"], ["IMG_3300004628&&a0070399_1007803&&3659_5663_1", "IMG_3300012886&&a0160425_1003200&&9657_11682_1", "2015-04-21"], ["WGS_LAHS01&&LAHS01000733&&4498_6550_-1", "WGS_LAHS01&&LAHS01000733&&4498_6550_-1", "2015-05-01"], ["IMG_3300005126&&Ga0070421_10641&&3862_5779_1", "EMBL_ERZ795075&&contig_55&&5521_7438_-1", "2015-08-21"], ["IMG_3300018475&&0187907_10021093&&3867_5835_-1", "EMBL_ERZ1767626&&contig_1550&&11222_13190_-1", "2017-08-12"], ["GCA_002369455.1&&DFFE01000016&&61264_63289_1", "GCA_002369455.1&&DFFE01000016&&61264_63289_1", "2017-09-26"], ["GCA_002633275.1&&NWBO01000101&&135955_137941_1", "GCA_002633275.1&&NWBO01000101&&135955_137941_1", "2017-10-23"]]], ["Cas13b-t", [["IMG_3300031337&&a0307430_1002581&&597_3015_-1", "IMG_3300031575&&a0315532_1006943&&824_3542_-1", "2019-01-07"], ["IMG_3300031365&&a0307443_1000012&&188376_190788_1", "IMG_3300031651&&a0315543_1016752&&1940_4028_-1", "2019-01-08"], ["IMG_3300031620&&a0315552_1002530&&4075_6676_1", "IMG_3300033986&&Ga0310138_000033&&30271_32794_1", "2019-01-23"]], [["IMG_3300002052&&SMTZ1_10000243&&1577_3986_-1", "IMG_3300002052&&SMTZ1_10000243&&1577_3986_-1", "2013-11-22"], ["IMG_3300014911&&0180301_10008484&&4791_7119_-1", "EMBL_ERZ1742239&&contig_13357&&4814_7142_-1", "2017-05-30"], ["IMG_3300024433&&0209986_10014919&&1484_3899_1", "IMG_3300009529&&0114919_10002421&&12249_14664_-1", "2018-09-21"], ["IMG_3300031337&&a0307430_1002581&&597_3015_-1", "IMG_3300031257&&a0315555_1003156&&222_2640_-1", "2019-01-07"], ["IMG_3300031575&&a0315532_1006943&&824_3542_-1", "IMG_3300031575&&a0315532_1006943&&824_3542_-1", "2019-01-23"], ["GCA_016930355.1&&JAFGGV010000164&&24040_26455_1", "GCA_016930355.1&&JAFGGV010000164&&24040_26455_1", "2021-02-24"], ["GCA_016932895.1&&JAFGCA010000565&&1591_3988_-1", "GCA_016932895.1&&JAFGCA010000565&&1591_3988_-1", "2021-02-24"], ["IMG_3300048576&&Ga0498943_004617&&4155_6732_1", "IMG_3300048576&&Ga0498943_004617&&4155_6732_1", "2021-12-11"]]], ["Cas5-HNH", [["IMG_3300002173&&9J26583_10011059&&3227_4394_-1", "IMG_3300010327&&0116246_10008300&&2259_3435_-1", "2014-03-20"], ["IMG_3300010885&&0133913_10063594&&4094_5018_-1", "GCA_012522935.1&&JAAYJN010000107&&14064_15240_1", "2016-10-05"], ["IMG_3300017935&&0187848_10006981&&3541_4630_1", "IMG_3300005531&&0070738_10000539&&90166_91282_-1", "2017-07-31"]], [["IMG_3300001380&&6J14229_10003947&&3336_4434_-1", "IMG_3300001380&&6J14229_10003947&&3336_4434_-1", "2013-07-14"], ["IMG_3300001567&&Draft_10005650&&2528_3713_-1", "IMG_3300001567&&Draft_10005650&&2528_3713_-1", "2014-01-16"], ["IMG_3300001567&&Draft_10000185&&56031_57138_-1", "EMBL_ERZ795059&&contig_912&&27702_28809_1", "2014-01-16"], ["IMG_3300002173&&9J26583_10011059&&3227_4394_-1", "EMBL_ERZ773283&&contig_11440&&3459_4641_1", "2014-03-20"], ["IMG_3300001865&&65J20421_1006087&&2198_3320_1", "IMG_3300012886&&a0160425_1025456&&553_1675_-1", "2014-04-10"], ["IMG_3300001784&&25J20221_1002104&&9831_10953_-1", "IMG_3300048576&&Ga0498943_000187&&121353_122475_1", "2014-06-27"], ["IMG_3300005537&&0070730_10006943&&3214_4363_-1", "IMG_3300005537&&0070730_10006943&&3214_4363_-1", "2016-04-12"], ["IMG_3300005538&&0070731_10007341&&4643_5777_-1", "IMG_3300005538&&0070731_10007341&&4643_5777_-1", "2016-04-12"]]], ["Cas8-HNH", [["IMG_3300028048&&0256405_10009662&&6697_7759_1", "IMG_3300031760&&0326513_10063483&&752_1769_-1", "2018-07-17"]], [["GCF_000424065.1&&NZ_AUJE01000022&&2194_3223_-1", "GCF_900119175.1&&NZ_FPJA01000007&&36224_37253_-1", "2013-07-11"], ["EMBL_ERZ312752&&contig_4562&&28173_29202_1", "EMBL_ERZ312752&&contig_4562&&28173_29202_1", "2016-06-12"], ["WGS_FOJX01&&FOJX01000002&&295640_296669_1", "GCF_900111915.1&&NZ_FOJX01000002&&295640_296669_1", "2016-10-31"], ["IMG_3300028048&&0256405_10009662&&6697_7759_1", "IMG_3300028048&&0256405_10009662&&6697_7759_1", "2018-07-17"], ["IMG_3300031760&&0326513_10051314&&697_1732_1", "GCA_017635515.1&&JAGBLH010000220&&6238_7273_-1", "2019-01-25"], ["IMG_3300037400&&a0392372_0000427&&29206_30232_1", "IMG_3300037400&&a0392372_0000427&&29206_30232_1", "2020-03-31"]]], ["DinG-HNH", [["IMG_3300006033&&0075012_10011987&&5155_6784_1", "IMG_3300044617&&a0453743_0023453&&2386_4123_-1", "2016-04-12"]], [["IMG_3300001352&&7J14317_10007592&&5054_6791_1", "IMG_3300009442&&a0115563_1020896&&836_2573_-1", "2013-07-02"], ["IMG_3300002986&&42J45722_1000844&&6718_8359_1", "IMG_3300002986&&42J45722_1000844&&6718_8359_1", "2014-09-25"], ["GCF_001531045.1&&NZ_LPHD01000049&&589940_591578_-1", "GCF_001531045.1&&NZ_LPHD01000049&&589940_591578_-1", "2016-01-22"], ["IMG_3300007722&&0105051_10027569&&2240_3851_-1", "IMG_3300007516&&0105050_10027578&&2241_3852_-1", "2016-04-12"], ["IMG_3300006033&&0075012_10011987&&5155_6784_1", "IMG_3300006033&&0075012_10011987&&5155_6784_1", "2016-04-12"], ["IMG_3300007517&&0105045_10022502&&2986_4576_1", "IMG_3300037325&&Ga0400259_002001&&3283_4879_1", "2016-04-15"], ["IMG_3300007520&&0105054_10012939&&2447_4037_-1", "IMG_3300007519&&0105055_10018673&&2447_4037_-1", "2016-04-15"], ["IMG_3300007548&&a0102877_1007662&&950_2579_1", "EMBL_ERZ508560&&contig_706&&1853_3482_-1", "2016-05-27"]]], ["CasMu-V", [["WGS_JAEMOL01&&JAEMOL010005281&&2150_3302_1", "IMG_3300025611&&a0209408_1002488&&2007_3147_1", "2021-04-15"]], [["IMG_3300025611&&a0209408_1002488&&2007_3147_1", "IMG_3300025611&&a0209408_1002488&&2007_3147_1", "2018-06-11"], ["IMG_3300033163&&a0334899_1011349&&1143_2274_-1", "IMG_3300033162&&a0334901_1011546&&1143_2274_-1", "2019-04-06"], ["IMG_3300010350&&0116244_10002812&&2944_4069_-1", "IMG_3300010349&&0116240_10020808&&4538_5663_1", "2020-02-20"], ["WGS_JAEMOL01&&JAEMOL010005281&&2150_3302_1", "WGS_JAEMOL01&&JAEMOL010005281&&2150_3302_1", "2021-04-15"]]], ["CasMu-I", [["IMG_3300012209&&0137379_10002775&&5476_6673_-1", "GCA_004138175.2&&RYFE02000070&&3219_4437_1", "2017-01-25"]], [["IMG_3300005524&&0070737_10000355&&14648_15872_-1", "IMG_3300005524&&0070737_10000355&&14648_15872_-1", "2016-04-12"], ["IMG_3300005532&&0070739_10000462&&41331_42513_-1", "IMG_3300005532&&0070739_10000462&&41331_42513_-1", "2016-04-12"], ["IMG_3300009778&&0116151_10011505&&1244_2342_1", "EMBL_ERZ795053&&contig_9573&&2852_4055_1", "2016-08-22"], ["IMG_3300012210&&0137378_10003783&&7544_8582_1", "IMG_3300012211&&0137377_10002362&&8203_9241_1", "2017-01-25"], ["IMG_3300012209&&0137379_10002775&&5476_6673_-1", "IMG_3300012209&&0137379_10002775&&5476_6673_-1", "2017-01-25"], ["IMG_3300012211&&0137377_10004650&&4948_6136_1", "IMG_3300012211&&0137377_10004650&&4948_6136_1", "2017-01-25"], ["IMG_3300012356&&0137371_10005708&&5118_6360_-1", "IMG_3300012201&&0137365_10023895&&142_1408_-1", "2017-01-30"], ["IMG_3300031520&&a0272428_1015325&&6695_7919_1", "IMG_3300031520&&a0272428_1015325&&6695_7919_1", "2019-01-09"]]], ["Cas12_IscB", [["GCA_009268125.1&&WBOU01000031&&7491_8943_-1", "IMG_3300027823&&0209490_10014851&&1048_2638_1", "2019-10-22"]], [["IMG_3300009084&&0105046_10041905&&629_2120_1", "IMG_3300032420&&0335397_10023272&&3072_4563_-1", "2016-07-27"], ["IMG_3300032420&&0335397_10031053&&710_2216_1", "IMG_3300032420&&0335397_10031053&&710_2216_1", "2019-03-12"], ["GCA_009268125.1&&WBOU01000006&&117162_118623_-1", "GCA_009268125.1&&WBOU01000006&&117162_118623_-1", "2019-10-22"], ["GCA_009268125.1&&WBOU01000031&&7491_8943_-1", "GCA_009268125.1&&WBOU01000031&&7491_8943_-1", "2019-10-22"], ["GCA_004138175.2&&RYFE02000019&&50491_51922_1", "GCA_004138175.2&&RYFE02000019&&50491_51922_1", "2020-05-11"]]], ["Cas12_Cas3", [["IMG_3300030399&&0311353_10008823&&5330_7400_-1", "IMG_3300020641&&Ga0206884_1077&&6347_8576_1", "2018-10-16"]], [["IMG_3300006162&&075030_100002314&&7270_9373_-1", "IMG_3300006162&&075030_100002314&&7270_9373_-1", "2016-04-12"], ["IMG_3300010379&&136449_100051595&&2350_4570_1", "IMG_3300010379&&136449_100051595&&2350_4570_1", "2016-09-09"], ["IMG_3300027645&&a0209117_1002115&&2813_4871_1", "IMG_3300027645&&a0209117_1002115&&2813_4871_1", "2018-07-10"], ["IMG_3300030399&&0311353_10008823&&5330_7400_-1", "IMG_3300030399&&0311353_10008823&&5330_7400_-1", "2018-10-16"], ["IMG_3300020641&&Ga0206884_1077&&6347_8576_1", "IMG_3300020641&&Ga0206884_1077&&6347_8576_1", "2018-11-19"], ["IMG_3300038648&&a0427944_0022419&&1982_4037_-1", "IMG_3300018046&&0187851_10055323&&490_2572_-1", "2020-06-03"]]], ["GRAMP", [["IMG_3300015370&&0180009_10000113&&1469_6152_-1", "GCA_000296795.1&&BAFH01000003&&151395_156834_1", "2017-06-10"]], [["WGS_BAFH01&&BAFH01000003&&151395_156834_1", "GCA_000296795.1&&BAFH01000003&&151395_156834_1", "2012-04-25"], ["GCA_000786775.1&&JRYO01000185&&7855_13009_-1", "GCA_019911885.1&&JAIOJL010000130&&11356_16525_1", "2014-11-25"], ["IMG_3300009529&&0114919_10000047&&44160_49581_1", "IMG_3300009529&&0114919_10000047&&44160_49581_1", "2016-12-09"], ["IMG_3300015370&&0180009_10000113&&1469_6152_-1", "IMG_3300015370&&0180009_10000113&&1469_6152_-1", "2017-06-10"], ["IMG_3300018377&&Ga0187109_1030&&3080_7769_1", "IMG_3300018352&&Ga0187154_1040&&6071_10760_-1", "2017-08-10"], ["IMG_3300019457&&Ga0193932_10482&&5587_10546_1", "IMG_3300019457&&Ga0193932_10482&&5587_10546_1", "2017-09-02"], ["IMG_3300002821&&so3TCLC_10010058&&20506_25669_1", "IMG_3300002821&&so3TCLC_10010058&&20506_25669_1", "2017-10-05"], ["IMG_3300021070&&0194056_10000139&&14464_19297_1", "IMG_3300021070&&0194056_10000139&&14464_19297_1", "2017-12-03"]]], ["Cas13b-t", [["IMG_3300031337&&a0307430_1002581&&597_3015_-1", "IMG_3300031575&&a0315532_1006943&&824_3542_-1", "2019-01-07"], ["IMG_3300031358&&a0307438_1006815&&578_2951_1", "IMG_3300031651&&a0315543_1016752&&1940_4028_-1", "2019-01-08"], ["IMG_3300031624&&a0315545_1024666&&598_2830_-1", "IMG_3300033986&&Ga0310138_000033&&30271_32794_1", "2019-01-23"]], [["IMG_3300002052&&SMTZ1_10000243&&1577_3986_-1", "IMG_3300002052&&SMTZ1_10000243&&1577_3986_-1", "2013-11-22"], ["IMG_3300014911&&0180301_10008484&&4791_7119_-1", "EMBL_ERZ1742239&&contig_13357&&4814_7142_-1", "2017-05-30"], ["IMG_3300024433&&0209986_10014919&&1484_3899_1", "IMG_3300009529&&0114919_10002421&&12249_14664_-1", "2018-09-21"], ["IMG_3300031337&&a0307430_1002581&&597_3015_-1", "IMG_3300031257&&a0315555_1003156&&222_2640_-1", "2019-01-07"], ["IMG_3300031575&&a0315532_1006943&&824_3542_-1", "IMG_3300031575&&a0315532_1006943&&824_3542_-1", "2019-01-23"], ["GCA_016930355.1&&JAFGGV010000164&&24040_26455_1", "GCA_016930355.1&&JAFGGV010000164&&24040_26455_1", "2021-02-24"], ["GCA_016932895.1&&JAFGCA010000565&&1591_3988_-1", "GCA_016932895.1&&JAFGCA010000565&&1591_3988_-1", "2021-02-24"], ["IMG_3300048576&&Ga0498943_004617&&4155_6732_1", "IMG_3300048576&&Ga0498943_004617&&4155_6732_1", "2021-12-11"]]], ["Phage-Cas9", [["IMG_3300014204&&0172381_10002861&&596_3368_1", "EMBL_ERZ795075&&contig_381&&19666_22555_1", "2017-05-14"]], [["IMG_3300007580&&Ga0100460_10998&&2893_5782_1", "EMBL_ERZ795075&&contig_381&&19666_22555_1", "2016-02-03"], ["WGS_FNAS01&&FNAS01000028&&5489_8159_-1", "GCF_900101995.1&&NZ_FNAS01000028&&5489_8159_-1", "2016-10-20"], ["GCF_001809725.1&&NZ_KV798548&&82183_84937_1", "GCF_001809725.1&&NZ_KV798548&&82183_84937_1", "2016-10-21"], ["IMG_3300014204&&0172381_10002861&&596_3368_1", "IMG_3300014204&&0172381_10002861&&596_3368_1", "2017-05-14"], ["IMG_3300025858&&a0209099_1012112&&1261_4042_1", "EMBL_ERZ795026&&contig_30244&&1189_3970_1", "2018-06-12"], ["IMG_3300027271&&a0207868_1005266&&731_3491_1", "IMG_3300017817&&a0182792_1012629&&584_3344_-1", "2018-11-05"], ["IMG_3300031578&&0307376_10000361&&24642_27384_1", "IMG_3300031578&&0307376_10000361&&24642_27384_1", "2019-01-23"], ["IMG_3300037346&&Ga0400280_003679&&1789_4534_1", "IMG_3300037346&&Ga0400280_003679&&1789_4534_1", "2020-03-29"]]], ["Cas8-Cas3", [["GCF_000024025.1&&NC_013131&&4432702_4437283_-1", "GCF_018614525.1&&NZ_JAGGOL010000039&&35241_40098_-1", "2009-08-21"]], [["GCF_000154885.1&&NZ_DS570395&&115462_119989_1", "GCF_000154885.1&&NZ_DS570395&&115462_119989_1", "2008-03-04"], ["GCF_000010605.1&&NC_010572&&4142897_4147487_1", "GCA_001723125.1&&MDDL01000246&&887_5567_1", "2008-04-08"], ["GCF_000158855.1&&NZ_GG657742&&3502815_3507630_-1", "GCF_010548245.1&&NZ_JAAGLR010001055&&15279_20103_1", "2009-03-02"], ["GCF_000024025.1&&NC_013131&&4432702_4437283_-1", "GCF_000024025.1&&NC_013131&&4432702_4437283_-1", "2009-08-21"], ["GCF_000373625.1&&NZ_KB891994&&379358_384107_1", "GCF_000373625.1&&NZ_KB891994&&379358_384107_1", "2013-04-23"], ["GCF_000383935.1&&NZ_KB912961&&94720_99349_1", "GCF_012933395.1&&NZ_JABBNA010000014&&15424_20053_-1", "2013-04-26"], ["GCF_000418455.1&&NC_022785&&8407411_8412226_1", "GCF_000418455.1&&NC_022785&&8407411_8412226_1", "2013-07-08"], ["GCF_000611795.1&&NZ_KK106988&&1715761_1720474_-1", "GCF_000611795.1&&NZ_KK106988&&1715761_1720474_-1", "2014-04-02"]]], ["Cas5-Cas3", [["GCF_000381685.1&&NZ_KB906870&&735_3810_-1", "GCF_000058485.1&&NC_008278&&6031418_6034760_1", "2013-04-24"]], [["GCF_000058485.1&&NC_008278&&6031418_6034760_1", "GCF_000058485.1&&NC_008278&&6031418_6034760_1", "2006-08-03"], ["GCF_000024385.1&&NC_013510&&1039356_1042440_1", "EMBL_ERZ795071&&contig_6453&&1140_4224_1", "2009-11-16"], ["GCF_000262465.1&&NZ_CM001489&&6965237_6968555_-1", "GCF_000262465.1&&NZ_CM001489&&6965237_6968555_-1", "2012-06-19"], ["GCF_000381685.1&&NZ_KB906870&&735_3810_-1", "GCF_000381685.1&&NZ_KB906870&&735_3810_-1", "2013-04-24"], ["GCF_000745345.1&&NZ_JQNR01000005&&2804773_2807887_-1", "GCF_000745345.1&&NZ_JQNR01000005&&2804773_2807887_-1", "2014-08-28"], ["IMG_3300002531&&27J35509_1004071&&1861_4867_-1", "IMG_3300033752&&Ga0373396_003219&&5330_8336_1", "2014-10-11"], ["GCF_001414035.1&&NZ_LJPA01000056&&3970_7216_-1", "GCF_001414035.1&&NZ_LJPA01000056&&3970_7216_-1", "2015-10-26"], ["IMG_3300005137&&Ga0066871_101087&&2994_6024_-1", "IMG_3300009095&&079224_100068544&&2037_5070_-1", "2015-11-23"]]], ["Cas11-VRR", [["IMG_3300012947&&Ga0164230_100952&&1958_2921_1", "IMG_3300006527&&Ga0100159_100137&&71478_72558_1", "2020-03-03"]], [["GCA_009841235.1&&VXMH01000010&&33244_34201_1", "GCA_009841235.1&&VXMH01000010&&33244_34201_1", "2020-01-09"], ["IMG_3300006527&&Ga0100159_100137&&71478_72558_1", "IMG_3300006527&&Ga0100159_100137&&71478_72558_1", "2020-03-03"], ["IMG_3300012947&&Ga0164230_100952&&1958_2921_1", "IMG_3300012947&&Ga0164230_100952&&1958_2921_1", "2020-03-03"], ["IMG_3300006527&&Ga0100159_100177&&24817_25729_-1", "IMG_3300006527&&Ga0100159_100177&&24817_25729_-1", "2020-03-03"], ["IMG_3300006527&&Ga0100159_100187&&7772_8699_1", "IMG_3300006527&&Ga0100159_100187&&7772_8699_1", "2020-03-03"]]]]
