# Supplementary material for: Uncovering the functional diversity of rare CRISPR-Cas systems with deep terascale clustering
Source: Science. Author manuscript; Available in PMC 2024 Mar 4. (PMC10910872; doi:10.1126/science.adi1910)
Supplement: data S3 [file NIHMS1969090-supplement-data_S3.fa]

>iiiuasA
MSRNGFVYLHYFGETLTPWHAGILPQRMTGAGFTDYLYTRTDLLWGRGVRGPILRQLWRTYCPKSDERDAVNFSPEIDCPKCVQRDGCPFNNLRGSDDEGEWKDRPRMIVSNLRFHLPEDVRRNPPRLIFNTLNEEWMGVAEERAPYTLEYIPVGVQFDFEIILMAEGARFRDEVDRAVVISLGFLGWGGRCNEGFGRGRIIRERVEVMGFDEFWEKKIKPVAESVMDAERIVMEPEIMLIVDRVDRDQGGFYMSPYEEGFSKKFCNLLYERFWQFTGLQRHIDDALERIEGDAKPMVIRGWSRRLGRRIPFIGMSGQLILRMRRRIDFDEAELLAISRYGIGRYKNQGFGWLRIKEGVIQV*
>phagecas9A
MKLNIYIGLRAIAYVITEGLDVVKHGIKRVNISFDDYYEFISGKPVSKRINRRMKAQARRNLWRFKSRKSNLRRLLQATYGCQPQHLTRTQNLQLRVKGLTQELTPQELTNVLCQLQLKRGYKSLRGVSDNENSDYLKEIENHEENAKQYPSIAAYLLTLESSRDIIFTRESYEKEFHMIMDAQNIDKKLRDKLYSIIYYQRPLKKPKVAMCDYEKNRTVAHASNPLYQEFRIWRDILNIKIYDMNQEEIEISFEQRKKWVEKCNRGSNITKANCLKDLKLKHPTHYSWYSGKLIAGNPINKAFNSLKIEADYTELWQDIYSATANERLGKLLKEKYQLNNAQINELLDLDFNKLGWSNFSIKSIRKLLPLMQEGKRLKEAILEIYGQVDFDNVALRNVVLEQHYASCQSLYLALQEKYQIDEVQFEIDHLLKQGNKGRKAIAQAKRKEDKFAKQHPELSHYDRIKLQLWEESGGISPYEPDVLISKEELFSDQYNLDHIIPKSKLYERSLANQVLCPTKLNQLKNRTTGIDFAKSLGIEEEYREAVKKFPENKQKYLLMGEEDIPDDWISRRQNSDYNTKCFATIFQGTNIPNKLLNRYQSQWKANQYNEQDARHYLQKAWVMANMSQETVNYFDNIKNESNGIDSVSIYNIQPDIAPLDLSNVFAVMPKIKFSRKTKFGYTPRFALHQESVYGERVEKSRNTKGEIVEDRYYKIRQPISKLSPAMINKIMDKRIRKIIEKRITEVGNHEDGIVSLIENPAKYNGKPIHKVSVRFSSNTVFPLRSTDGKGNTGKFDEYERKIDFVFNDKNYAIRVWIDEKAKVKREQISLIDYIKALNGGERLERGFTLMENDIVELDGNYYYLIGVSTAPKLRPTTTLAAKDDFTIKADDWIKIKKVNVNQLGEVISSYGIEDYQ*
>phagecas9Helicase
MGLKIINNVRLVKKTKKAKLFDSGSRFWVPNAAIVDMKPARDGYNVVVEDWFETDQSFTDISLSELLQEKPPADIQWTTGIDEKDYPEDLVQIQREAVDFSTRLRRSLIWLWTGCGKTKIGIEIANTLYKHGKIKRLYWITPQYERALEQLTNSFDRWLNPTIEIKIVSINWFSYNQDLELSEQDCVIIDEAHRVKNGIIAINESPDCKLANNIRISISNAGYAYGLTADSCTNGVLDLFGIFFCLDKRIIIQEGRKALHYLNVKGEKIRGVKSMLNFLQSVSPYVFHRNRYDYDNRKMIERDRKLMLNATQSQAMNLLYGRVNKFTKEKQSIVDVYSSMVRCCYRSGGADLKKKELKQLLREIPQDDQVIIFGFTVSGKYSDIAVAREALNENRESYIELNGERSDEDNALAIHLFREGKFRVLIASYGCGSELLDFPNANHVILFGHSLNPIHRRQAIGRIDRLIQKKQCYIHNLYIANSVEGYVNSMYQRKLELSNDISHYMKLDHKTLNNELT*
>casmuiA
MKASSHRPTSNPFCSASRFNRPLRLETCQQIHADALERVARGDTSQVPSSIPADALSQSRRRYGPEVCLVHPAEVERLFRGVTLAVYQEIESLYCLRPERSIWMITQILSAQAAQCGVPPLEEEAIWAICLYLDERRAEQTEVRIEQEATTWWLGTLSEALAAPLCDEAARDGAWPTVVVIFDTVCSTILAFRVGSSKSHAELSALALYDALCAARRPAPRSALGLKWRVPTRLFTQVRLPQGCEEACASLGIQVEQTALAPAQAVTLGEQWRAVAKQRRIAPARWTTAFDSYLNTRFGTSPLRAREQAEHTFRHLIGYTVDPAALVPALRALLPGRVAVIGDDGAIAYDGLHYAHDLLRLFPGSSVQIRRSPHTEAVIWIYLKGDFLSPALARELVRRDGSYRAHR*
>casmuiMuA
MECTDPEGVPPEALRRLRLLGPQASAEYDYHGLKERAAQTYVPLKVLWTWWQAYQKQREEGLTPTTWMAWAMLPAKTQQMITERLVKLGKVVTACAFPDECDLDAYIPELAKLNEWSLRTAERWVRRYQIGGWWGLTPQHDPAKAEQKPQQVFVPALGAVSEQALEETFRRRDLLGVLATQPQVSRAQVEERAEKVGLAPRTIWHYLHLYREHRLAGLIPKERSDKYAHHGITPQMQEVIRGVRFSQPGFSIHAVYEAVRDKAEALGEPTPSEWQVRKICEEIAKPELLLAHKLSKDFRDAYEVTRRMEQTRRDSFLISYQIDHTQVDVLIKDRRHHKTKSGEIRPWLTLCIDSRSRLVMSAIFGYDRPDRHTVAAVIRDAVLTSEQKPYGGIPHEIWVDHGKELLSNHVYQLTEELQIQLQACEPHQPQQKGIVERFFGTLNTRLWSRQPGYVNSNTVKRDPNAKAELTLLELEERFWAFIAQYHQETHSQTNETPLAYWMAHCYAEPADPRLLDVLLMERDGRRVFKDGIHYRDRFYWHPDLPPLIGTDVIVRAAPIYRPPDEIEVFQDGIWICTALATDSDLSQGVTREEMGKAKQEQKGYWNRRIQEARAASDAADREIADLTTESPAQGMEHSAQESAQTNTTASPVPSEAPPETSQTPPPKAEKPRPRDLLERMAEQEEGEQAS*
>casmuiMuB
MTTFAEDHLPEGQKTIQTNNVKRCKAFLRLITDQQRSSPTMGVITGPAGIGKTIATQDYLDSVAPHAHTALPTAIKVKVMPRSTPRALAKTVLDGLLEKPKGNNIYEMADEAALAIERNEVKLLVVDEADRLNEDSFEVLRHLYDKTGCPIVLVGLPAILRVIEHHEKFSSRVGLRMHFLPLELKEVLTVVLPGLVIPRWCYDPEQESDCLMGTEIWNKVNPSLRKLTNLLEIASQTARVSGLPRISKETIEEAFGWMATQTDHQRSRRKKTPPDKKTQGKHERASEERREGKQKSSDKEHHEGNEPPSDEEGHEGKQPPSN*
>casmuiXRE
MDFGAWVQSLRSSRAMDVRTFARLVGVDASTISRIEQARSQVTVLTAVRICEGVGAAPTDLLMALRGTRPKWTRRQPDTHEDGVITIKDLEALLCFLRRHWEEGCHFLTNLLNRIAAAERADGRMQEETSLLIVPEDIEKLLADSRLYHFKVHYPEKMRAEELWKIYLAGGALSLVDIGVYLRQARRTRRVTLSGLEESGKVSASVLSRLEGGTLERVKLVDVLTLDEQLGQEGKILAMYWRACTLMEMVMRVRNQDSLADVPMPAGMERIEQDLKVVELFLTICRWFSCLSTPDSVWITEVRRRLHCTAQVAEDKAASPLS*
>cas12_duf3800_tpr_uvrd_tprA
METIRSNRFISFKLQADGENASIQSKIDALNVEGEFDLVNFFSRLENFLNDIEDYLLKRNDNNTDNAILNGSLLVKSEWMRNYARQQLAEFKFKEINSEKNQNNDSPKRKSIRTQHTLSEYDLSDRIFEAYNVAVEVYDRMIDVVSRERHERADKAQIALLLGRLKTKGGLPLLVSLVENTTDKKEQGELSLRLKHSGKELLNLLELGLQSYLPEQSKGYPIAKASFNFYTINKRPIDYTRKIDDKNKELKVDWRKCEGWFLGPNKSEDDLILWNAIKADVELRAKGKELLLGEMPLRDINDYANMRQILKNILAQQKAEFGEMIQSAESYSSLQESGLYLFNRISDEDFDEYFELSEDIEETATIRNQTRDQNKQRELRSKINRLRKKRGDLLSEACKETKGRFVDYKRFAAFYRKVAQQHGKLYAQLKGIEKERNESQMINYWAMILQNGNNHKLVLVPKEKASELRNRLNVSEDKTSNTKLFWFESFSFRSLQKLCFSNIENGSNKFYSDLRNEAEFNHKYSFGGKFISGEFDLQGDEQKKIEFYKDVLRSRTASKMLSISKEELKQEVLDVDFDCLDDFKVALERVSYKRMFTVNPHIIAALKKNLSAQVFEITSLDLRHEESCKDKENVFEYSDKMHTRIWKQFWSEDNEDSNFDVRLCPEITLLYRKPKSSRIAKYGTDSTQRNRYLHEQLTLVTRFTERSNSPGRELSFLAEEDEKKIVENFNKEVLKEDFRFALGIDNGEVELSTLGVYLPQFAQGSNDATFEMLRKVDEFGFPTLTIRDLKYKEKDIKGIDRRVVQNPSYFIKEELYCRTFGKSHQEYESMFETLFERRNLLTLDLSTAKVISGHIVTNGDVVSLFNLWKRHAQRNIYAMMEHQLAEGSVEIILKRSEELSDNERQKFIDYLNADNKMYEKLSETDKSKYVTWIYDYWNGKDVANNDFENVYKECRRKGNFADIVLYAVCTNAGKVEKVVDIFDIRNVFKFRKDFDCLMSQKEIKEELNKYNVRVISDEELDLNLKRTKSSLVANVIGVIDFLYARYKEKFGGEGLVVSEGFGISKVEQDLEKFSGNIYRLLERKLYQKFQGKGLVPPIKNILMFREKDNNREGKNTIPFLHIGNICFVDPSGTSQNCPVCEKGKLRHTEICPNNCGFNSEGIMHSNDGIAGYNIAKRGYWEFEKLK*
>uas36A
MQGYYRFLNRCDITDGFREAKNGPFFVDKSLLIEEINKKISTKEKFVCVSRPRRFGKTMALEMLASYYTKEGAADSLFNNLKIKEIKTYKEHLNCHNVIYINFTDYFELGTVSEGIKNFTFNLLEDMKNKYSEIPSDDENLISVFDKIRQLYGDKFIFLIDEWDCVFRFHKGEKREQALFLSFLKHFFKDRNYVELVYMTGILPIKKYNTGSALNMFKEYTILNPGLTAPYFGFTDQEVTLLCENTAMDKIELGEWYGGYLLSGVGKMYNPCSVKDALEGKECSDYWNNTGGYTELEEYITMDFDGLIESVANLFTGKSEAVGVLGFLNDWDSFRSKNEILTALIHMGYLTYSNGKVSIPNKEVRIEFSKTIKKMSWATVPKLLKQSKDLLNAVLNQEEAKVAHMLEIVHDGMQEFKEYNNENTLKCVIHLAFYAALEEYELNFEEKTGKGYADCIMYPKRLGNPGIILELKYNGTLEEAIDQIKNRDYSSALRNKVNRVYLVGINYKKDKKKHECRIEIMDFFKDTYKKGGDNEYLAHISSDKMRKQTIAAHCHGTAHLAGDFASSFSCKEWGYGCGLVHDIGKYSDKFQKRLHGGSITDHATAGAQELYKRKNIYAAYCISGHHSGLLNGGTRADCAGEATFMGRMKKGLEDYHAYKKEIEIPDFPVPPLQPLGEFGFTASFFIRMLFSCLVDADYLDTEGFMAENPVPRGTYDTMSSLFQRVQDYITPWLTNTDRNTVNGRRTEILKACLEKGKEPSGLFQLTVPTGGGKTVSSLAFALHHAIRHDKQHVIYVIPYTSIIEQNAAIFKDILGYENVLEDHCNVVFESEEELGRSQLAAENWDKPVIVTTNVQFFESLFSNKTSKCRKLHNIANSVIIFDEVQMLPVRYLQPCIRAITELIVNYRCCAVLCTATQPSLQPFFPGTMKCEEICPDVKGQYEFFRRTDIQEIGKISEEQLVALLKQETQVLCILNSRRQVQKIYEAVKEEGTYHLSTLMYPEHRKRLLREIRERLKEGKTCRLIATSLVEAGVDFDFQMVYRELAGIDSVIQAAGRCNREGKRRKDDCQTLVFTLEKSADIYLPPELKQPIVAAEQIAAKYNDIASLEAIQEYFKRLYYYKGEKGLDVKGIVEQLEKGGRSLLIPFADVADEFSLIEEGNTKTILIDQEIKAQEIVQRIRRGEHSRQLVREAGHYCIHIFEKDFENLNGAGKLEALDLKFYRLRNLEKYTDEMGLILNTERGEAVFL*
>cas11vrrA
VRRQSERHFTQEVIDVAADYGWRTFHLRDRDSVHIVRGRGFPDLVMYRKGETTIELVAAELKRDYDSEPTEEQKGWLEALGQRIPAYTWRPEDWDKIEDVLVNGPTDEGVHYPVHSRLAHPQSANQIPANLGSIMTDLAETIEDSEMRSGDHASLRRMNLSHPDAPIFWRLMSRDGMPRNPDTPKWALIMHGIALMSHGAGLAHNSRMPVGRALYEGDGNSSAAFYSDSRLAKLLAARDSTLHQLLARLFRMLGNKRCAFDWREMARFILNEGYDEERAESARVEIARAYYRAESYNARQSQE*
>viiA
MRLKFLGGAREVTGSSFLLDFGYKILVDCGMRQKEEEKIFLKEEVDAVLLTHAHLDHSGLLPLLIKNNLLKGNVYSTPATKEVASLLLFDAAKIQREDEEKGKKALFDENDIVNLLKVWETYDLNKQFSLGNARVKFLDAGHIIGSSQILIEIEGIKILFTGDIGCGRSLLLNKPDVPKEHIDYLIIESTYGDREHPDKPPEEILYEEITSLGDYSRILIPAFAVGRAQEIIYGLKLKGLDIPVFLDSPLAEKVAETYDYFLPYLKPEIKNKWKKMGEMFSIPHLEYVRSNKRSKELAEDRKKKIVIAASGMLEGGRVMNHLPHILKDENAVLLFIGYQAEGTLGRKILEGERSVWIEDKEIEVKCSIKKIEGFSAHSDRRGLINFINNLPFYPSYIFIVHGEYETQKRFADELRIQKFYPYIPSKEEEIDLKGGAREKIIIDFEKKFQKYGMYEIMLFTGGILKDDNLIRVISKEDLFEIINEEEKRLKHKEKVEIPVDIEKEEIESITEEEFYRELKNMREEKILSKSKLQEFIENASPGIDNLFSWIRITKNKIRFYPDKEKNDMVAEILLRGINSLREIAVSIAEKVLEET*
>cas5hnhA
MPDPHTLFLRLEGPLQAWGDTNKFVIRRTMEAPTKSGVLGLIACAMGVTRGEVRECYAELNSLCMGVRIDRPGILWWDYHTVGARTGVLKAEGGVKRNAKTKEPETLITRREYLADASFLVALRGDKALIDETVNAMHAPKWSLFLGRKSCPPSVPPLVLRSLGEGRFEPHVEHGVSLVEALKRIPWQPRFKNLQSDKPPKELACILEWRPTEAEPEAPDAAEVWYDVPVAYTGVAPVHQPRFVTRCQLTLGKDVASGDPLFTSVPRPSRPRADYTSTEWKKRRGERLRNDHGLCVFCKQPATTVQHISYRHAGGNEDTDKELASLCRLCHDTCTMLEYGLGMTLDRIDPTDPKWRDRIIEKRTEIREFRSVEGRRRTLARAPGTDKPPLQRLDDEED*
>casmuvA
MNKIDEIYVEIDNLKRCVKLLEYGLETHSINAILGKPGLGKTVSIHFFLKEHKNNVVKVKVEKSTTPRIFYSTIFNQISDEKYDPNIPLNFLIKRVANLFVSKNCDMLLLVDEITKFEHNFFEHLQDFWELTKGNTGIVLSGGDYFEGKFNKWSKNIKNGMPEFYSRIERWIKLEKPRKSEIISIINAYDIYDREFEYSCFGVESFRELVRVRINHYLQKHRNTFIAQKIFD*
>casmuvMuA
MEQDVFIYGNGAWVTYKFLMDRKVPKQTILNNTASKKKTRWYTRCYPGSKKIKLIAYDSLPVSIIKKFKLPEFSELKAIAELNNKIVKEKYKEKALKMLTDIFDFEISNWESVRSIYCNFFSDEEKIEMYCKTHVLFAKILELNSMDFGIKIKDLYNAYCTYDGLIFETNSKGSFYNKILNVKKANSIEEELINGHRNQISNNRKVIEDVMIEIKRLLANPKNFSANYITLKVNDYLVRTNRKTISQTTVEKYILLFRNEVAISKYGIQYVKNNMMPFVDFTPPHKEGILWQMDGTRFQFPYKDGTKDYNFLTYYIVIDAFDKRIIGYSYDDGENTEMAIEAFEMACRAKKYLPTEITTDNSPAYKAKDYVSMVVNARSMGVNWRINKVKNPRDNSYVERTFKLIQEKYCKKYDGYVGDGIKSRNINGRPSPEEISKFLRKKNLRTRAEVITLIQKIIEEYNESVDRKNLMRKDEFALKMHGKKKINPIPLDSSKYAILFWTCRDLKLQNSMISFDVDNEPCNYKIYDDEIIIKYHGLRVRVRYDKADLSKVMLFEIGSNKYICTLERFIAIPKAGAERDDEQNSQLYTHISKSKELEKNLRLRVDKINEESKKNWQKVPPELAEFAPLSKPIRENSEKEIVEKELEKITEDEKLRIISI*
>cas12cas3A
MNTFVTKKFQFGAGFGEIINEELAIQQMRARNFLRNELVSLDRKTREKYYAIVNADNPAQDSITEAFAKIAELRDELLMLRVPPAMRAILRLEAVAIRTDKAAVKNLTGAEKKAALAGLKKRTDSLKKDINNSRKQSEAEVKEQKGALKLQIDNLKQTITDLRPIAKAKQQENKENNSEALAKLNTERRTTINALRTRAIAGYTHVRTKDNGEVFSVEVPSLYNLNADEIIAQHDTERSRAMKEKTELRFHHFNGEGRSFVRVHSHRDKSDGKEELFDKLQAGIDELKEKRRQTVSKETKQKLSQQIEAAEADRDARIPNYVGQTEEETFAGDSTLFNINAVNLQRDANNPTVWNKDTVRGDRRRAMRTVAHFRIQSTEKGNPVFLSIPIVMHRPFPAGARILSAAVNREKIGMKYRWNVEFTVFFNEIGLPSNNGTVAIDLGWAKDSLPDANGRIRVAGVRERTADGQETFTEFCLPVSFTEYAKKLEDIHSIRDIHTNEAFEKIAVFRAVYEIKDETLRNLLDKAKASLTARKGKTPPVGHLRSAVWMLRNDKTEAQIELKDILETWYERWNHLNEWMSNGRDNQLAAKKDYYRRFAYALAQRNSTLLLDADNFSKLAKEKPAEHDEKPAKNEIRFLAAPAMLRSALEDCFTQEKGKRVLWTSLASSKTCSKCWKPNDALGASRTFTCPACGHTADRESNATANVLGQFLRKPGSFSADKKVAERLTTKKAEETGQMAAA*
>cas12iscbA
MSSPVFVQDCRGVPLMPTSAAYARRLLKQRKARWLPHHAFSAIQLTHAIVQPAFRPILLGISIHLNTAELYLIARGDHAPIPLVHCVVDLRTDLPIRLRRRAAHRKRRRSRCRYRKMRQHGRPFKLRRPSMAKARWAQSLFAHRAYRRVRGVSPTMQWRAQAITRVIRALQALMPISHVCLLHPTESYQPHHIRSLSRLRQQLIDTYGALEPDGSRLARCAYCGTTQGRIEIEHMLPVSRGGTDSWSNVVLACAACNAQKGGMTPAEAGMPLHTPLRRAPAVPNRAGSYARATARLLILAFPALGLAYHEPQQLGQEPTVLDLASALAVLLPHWPTRLMIAKPIARPAKQVFTSRHYPLSTKLRAGMVRFPHTIRRRVRVNQAIVVEVRRSRRVVRAVGIGELLPPAASQVIRLGMLCAGMRNEQRVVGIVSALHSSGRVTLLVPHQADSFGVAWDRVVVSPRQDIGILSTDSIIFLKAPIAVPSG*
>cas8hnhA
MLRKQMLAVIKGTMPEEEKIAKYMEGLLQAIGKNCLATHVAKFTETNSPGNIGVYDDSQGDLSCGYLCTANSGWHDLDMVTNDAKYKRPHGFIAMEMQDGRTVMEHLQEDSAELRQEMEQLTDKYDEIRKGILNMAKIQPEKTNQFIKQVFFPVGESYHLLSVLPSTVLNYEVGTRLFKSRLPQIRLKLLTDKAASTTGSRLVSKNKWPIVFQALPPEFLEKSLAKALDKEFLLPDIDIDKMSGVEAGCLLDSSLLPVIIEEGKRKGKGNYRPSYLRDERKEEIVQAFLAKYGYDGIPIGYEIHHIVPLSQGGADSIRNMIMLSIEDHAKVTETHAAYFKWR*
>dinghnhA
MHFRSTEQANFASLVEQHLHAPDAPLLLEGATGMGKTRAYLAPLLASGLRVAIVLPTHALIDQLLASTDLSACRGTASVTAFRPARFYNSREACQEARQAAQDAQVMLCTSASVIIDQRLAGAYNGSTQRDYILFDEADQLPSAAALQQDCEIGADVLRLYNIRIDDGIQAAVRALLAKTRIEPEVRAAALLIQEALEEPAWFRTAGLTEDGSIALFHRLPGRLLKRIANRGNVAFVSATLSVNGNFNVFRAAMGIERASSLSAIIEPAHHGQASFHVLEEHPVNSPEWLDKTRALMLDVDRPCLVITPSFDLSEQLRVPGATVRLRDETTAAAVARMTDGLLVAAGAWAGLDTPVQWRSIIVPRIPFPAPTILDEKVESSYINSRNEGGRRLRQAVGRGLRSPDAKLDFYLLDPRHEKVRWFVPSRFADAWKNRMVEGRRREVQLSQIERSSYYRKRALAAYGTFCHACGFTPRVDSQIHVHHLHPLHEGERETTLADLVPLCANCHALAHSESPPLALDALRGLVREPVVRAI*
>cas8cas5A
MFLRVTGPLALFARPEMRAERYSYDMIPPSAAQGLLKSIYWKPEMAYDLQKIHIYRKPKYEVIKTNDSSFKPMASQLFSGNLQRTGGSDYRLSRTAVVLRDVEYVLDFQIRLTGKAPESPENNVAKHTAIFCRRVQHGQYFRPPCLGAKEYPAEVELLDTLPENPVYARTGTIDLGSMFHHYTFTGGRPKPVFFHARLVDGTMDVTHLEPARPGWVFGDLLSQYDRMKERYDLPSFGYSQEAITFEMVLDEKGQIKAFQALREDQKPVLMTVPEAVKGRTNGIKANFLYDVPAYAIGYPVKGQDSREKFAAFGVKIRDVLDNGTFSAEEQAMLSYIDQMPDAKWWMGKETLLDQSRKIVFRLEGKDTFIHENPQIKQKWDAWYESHLSGPEGICMMTGEKDHMAELQPFLVGVKDTKMNHAKLISIDKMNGKSFECYGAKGHLSESSPIGEHAAFQYAAMLNYYLSRPEHKVYVGDTTFVFWSREDTPELLAKIKYLLSGIREEKPEYVTAIPETFTILGLKPNATGGIRVGIRYYQTFQNDRCKEEIRDFARSIRKLYQDSGKRQDWEFIYQWEGEETMEQKEETRKDQAYLLGCLFAVLDKAQQDAIPSTRRNRTSLVYRYLEIAKQCPSRIMDRLVSRSFQHTKKADYGMGRQRSELILELGTFPEPYPKYLTPSQQALFQLGYEQRRQSFFEGKKKEEEEADGKGA*
>uas37A
LQQLGNPNSKGQDMEHAQLNFSYALGLDIGMASVGAAILADDHIHALHVRTFDKAETAKEGESLNLIRREARLTRRRIRRRAFRLLRLRRLFKRIGLIASHDTADFIDAASPWNWRAEGLERKLEPTEWAAVLYHLVKHRGFQSNRKSEVAEDEKAGQMLSGVSANQVRMKAGGWRTMGEMAARDDEFAHAKRNKGGAYTHTFARADLEDELRELFAAQRQHANAHSAPEFEAAVHELLMARKPTLSGENLLKMVGKCTFEPSEYRAPKASHTAERFVWLTRLNNTRITGLGITRSLSDDERLALINLPFTQAKLTYKQARKAANLAEQERFIGLAYRADKDPESAVLFEAKAFYKLRKAYEDAGLKTEWARDAVNPERLDTLAFAQTAYKDDREAREFLAKQSVEPAIIEAVLHVSFSDFVRLSLKALRKIIPHMNAGMRYDEAVLAAGYAHHSDLNQAVTKTRRIPRINKEDFPNPVVYRALNQARKLVNAIIDEYGPPARVHIELARDLSKPWDERKQIERDQKTFRDNKEKNADKFRELFGQAPKKDQLDKLRLYDEQDGKCAYSLTPLDLRRLDENGYVEIDHALPYSRSFDNGMNNKALVLTHINRDKGNQTPYEYLGGAHDDPRWHAFEIAVRSNKKIRQAKRDRLLRKDFSETEATGFRERNLTDTRYIARAFKTLVETHLQLSDDSAAKRCVVVSGQLTAFLRARWGLLKVRADGDLHHALDAAVVAAASHSMVKRLSDHSRHNELAEVRSQFVDPVTGEVADINALRQLEAHFPSPWPHFRHELMAWLNPNPALQLEHLPDYPKQYLRFAHPVRVSRAPLRRGLGQAHQETIRSAKRLDEGLSSVKTSLENLKLKDIERIVGWDDPRNEKLIAAISQRLQTHGDDGKKAFKEPLYKPSKPGKVAPIVRSVNLTDTQKSGLPVRGGIANNGSMLRVDIFTDGKKFYAMPLYVADAVKPELPNRAVVAFKPEDEWTVMEADKGYRFLFSLHPNDWVRIQQKGKPLLEGYFSGLDRATGNISFWAHDRNQSVGKEGLIRGIGIKTALSVEKLHVDMLGRLYPAKPESTVRIPLEDISVLVIDQPQVLLTASLLSACASAQIAVITVGGDHHPNGVLLPHLPHSRALKIIRAQLALTLPRKKRLWQIIVQRKLHNQADLLDQLSHARAALTLNNLAQRVRSGDADNAEAHGAQVYFKAVFGQGFSRAQIRWHNAALNYGYSVVRSTLARNLVAYGFITALGLHHSSEQNAFNLADDLIEPFRPLIDAHVLGLIAAPGEAQGAEPPPELSRNDKAHMVQILHEDIRLHRGDAPSVIEHFSVLAACEQLVISLSQRLFDENLTLDLPARAVKKPTEDGDHEQ*
>cas5cas3A
MQALRARSAQQVDGVPVSAAAGWRQPSEAVEALRVELAVPIASFRDPMFPGVSRCLPVPPPSTVRGMLAAATGRPSETVPLGLAASATANGVDLETYHPIAADGSNPASGGRVAPGKGGMTIRERPFLAGVRVTLWIPGAAGRRIEAALRRPVWGLRLGRSQDLVHLVGAPRWTVLHPAERAMVGHAVAPPDGHAAPQAVSLRLAVAVSADRLSTDYRSFLWCADAAGTHAVHGAYLDGLDGQAVWLLDGDADGDADGDAAAGSAADASELDTILAKSADRSVDDEPERLTAHAQAVRDAARSIAARIGPAGPIADEPRFWAWVEQAALLHDAGKVAEGFQRQIHPGGRPWSERHEVLSLAYVDLFHPEPPAEAETATDAGAATDRLMTATGVLFHHRSLTTSGLGGKEPLVSRYFEDADWARYFWRGTPDDIRDGKPRLQIPRRRHAELLAWFADRLDLAPDPAEGRRLWERARALFLATRDHWIDPVTDREGLLAVLLQGAVTLADHAGSAHVPLQTHMPLPRRYLDRIPAPYDHQRAAAAVEGHLILLAPTGSGKTEAGLAWASARLDGMPDQPRLVWMLPYRASIDAAADRFRDDLVPPPNHNLPPVHGEPPPGPGEPDRPDTPDRPDIGILHATAARTLLERAVAEDCAPPAEAALKARARVGAMRLFAQRVRVATPHQLLRAAIAGPRYSSVLLEQANCLMVLDELHAYDPVTFGRICAAMRLWSQLGSQVAVLSATLSMPMIELVQDSLGGTVEVVHAAPGTAPDRHRLVLADAPITAPASLDAVRRWLAEGRSVLVVANTVRTAQQLYADLAPAARAAAPDVDGRDADADAAILLHSRFRARDRAAIERRILARHPERQPGDPARRSGGLVVSTQALEVSLCLDFDRGASELAPIEAVAQRAGRVNRRGRHPDGPVEFRVHPVEKHLPYEEEALAAAWSALRSTADTDPTISEQTVTAWLDHVYATDWGRRWAATARQHRDAFSTSFLTFQRPFDDRSEFARGLAEQFDTVHVLHRDDLPEYRELADRDRGGPLLAEGLLIPIGFHQYLRLAKAGRAEVHRGLRLATVDAPYSAETGLDLSVLDDENARFDDRSGHRPADLDTIL*
>uas38A
MTPTGRRNDRSQKSTNPAQAWSEFLKEQLKANSKIGKAFEKASFAGFDHNTLTFYFEDETTAKKAKGQIESLKTKLPSELRPCDRVDCKVVKVPSITSTTSSPPQRSQKQSKVKDGNPLQSLNFAEFGDDGKGNELSQPVLAAAVQVEQTCSSIYTKLCQRTELLAGGNNNILRVSFNWRLRVGGTRGFRELLLPVFHPVFGVPYIPSSSLKGAARAWARDNGETKSEISKILGMVEGKVAKAAKVEFLDAFPTKKCLSVDVATPQWTWQNNNVVYKPEPHPLLSLESPQILIGLRPTKPENDKYIPIVREWLENALKSGIGSRVSSGYGRALGQASASTHKKSYGFELWTQGMYGSEPPSKQNSSQGQAEFRPTAIRGILRYWFRSLVLSFYGPAISQELEDRIFGKLSQQGAVSISVVCNPALRKDPYRYNGTIYLEAKDKPTFNLLEKILVLASHLGGAGRGSRRPLHLLDVDGRKYMRGCDWAVDAESTPLKYDSASWQQLFTDIKTAFTALQSPIGSCLSSPGQPGKGSRRQDVLDTKAQVWLVKSPNQIPPDKVSDWGKEGLQGKVRGSALELFYSDDRFKGQNKQGKGNSSVGGTLGTPSFVWIKSVFPRNSDPYQVVTIFGVDQPDRLNFAKELEKLAKSQPSQAILVFGKMPTGNPPSSRPTPSRPIPSHPRRR*
>uas39A
MTEYLVFTLAATLAAMGDLAGHERRGSQVWPGRSAILGLVGAAMGLRRGDDFSALDALRVGVAVFDPGAPLRDYHTVQTVPTAAAKRPNSRPEALRAAGLRTNTTITLRDYRTGVLFGVALWGGDLAAVKAALDAPHFALCLGRKSCPLSAPPGARLVDSQTPEAALANLVLPPWGAARVARRLVVDAEPDDRHVEVRHDLPLDRQRWHFGPRRVAWRAVETRPRGCGMSLYLSRLRLSRAPSSRALDALLNPGDEARRIDAHHRLLWAVFSDGPDRDRDFLWRQEGPGVFLTLSSRLPAAHDLFESPEVRDFAPVLAAGQRLAFRLRANATRTEKTGAMSAGGKEKKRHVDLVMDTLKSIPSGERAAERMAAAQRAATAWLAGQGERSGFDLLGAAVEDYSTVALPGHRGPRSGQPQFGILDIAGEIELRDPGAFLPRLAQGFGRAKAFGCGLMLIRRGG*
>uas40A
MLTLRTPGTGYLDLEARLAFGLVRLAVETRGRVELIPEPGRYRLQVEGTAAQLNGALCLQATRHYATEEPFRLPGIQARYRANFRTVEEEALKAAYRTADIAGLYASAHVGQRQPWSRHQCGHDELDAFGGTSGLILATSAHAGMPTRRDSVGGGNLRLCAVCGLLVVIGIHAAALRHFMQSGGERLILLTTLLPQAPLRHDDLLELLALQKAVDQQTLCGLIPLQTAPLAILSRFPHLAQALARTAMLFHLALFSPGRTDRLNATAVVDASRLARFIDASPFHVATVEALVARRAIPAVEPLVELTRALTVDSLPGRRRAANLFARTYASDSPNTRSHDPGADRPRLVYRSTGRYLAEEVCMIPSSIIEDDAIATVADLVRYFVLHRNYGYVDAIRNARPDSHDFERTLTAMLRECRTRRDPDTGRDDCPRPHFVPLPDEGHIRAVLRLALEHFEEVKLALSLLGLSRREWEGTPATMPAGEDAVAVEAALTEEDEA*
>uas41A
MEKPNIIEYCVSGRYALFTDPLSKTGGEKCSYQIPTYQALKGITESIYWKPTITWIIDECRIMNLIRTESKGIRPIKYSGGNDLSYYTYLHEVAYQVRAHFEWNENRKDLSHDRNENKHYDIANRMVTRGGRRDIFLGARECQGYVEPCAFGEGKGAYDETDLSFGIMVHGITYPDEADREEEKGKMTVRLWNAQMKNGIIHFCGLSNVRSDIFYGMPGRKNLNRGKISGDCRNLKEVIYLAWLKTLADTYDVCAEWAGVDRNDQAVLLPISHSTFNAQIEVTIDQNGNFQRARKLDKGRDAVTVIPVTEDSAARSSGIAPHPLCDKLCYIAGDYTSYTGDNKEKYYEAYMELLRDWTESEYSHPMIEAVYKYLGRRALIQDLIMSKTLEPNDNGIITDQVKIQGLGQTGANVRFIVFGAAMPQEVWKNQELYRKYSEYYRQRAGGKKLCYASGKTASCSDKHPSKIRNSADKAKLISGNDESGFTYRGRFTTKEQAVSVGYDTSQKAHNALRWLLQKQGYTRDESAIVCWMVNREQQVPDMMKDSVNAWHGIDEFDFDFDDLDTYNETADIAKYDTGKYIAQQFNNAVNGYAGKIRTEDKIAVIALDAATTGRLSVVYYDEMGGNQYINAIINWQQHCKWRRSIKAGNTEESRRRITCECTPSPRDMALAAYGVQRTEWLEADGKLIRATIMRLLPCITGKKGKIPQDIIRAAVRRASMPQTMGDFIWYNDVLCVTCAMIRFNYERGNMTMDNFLQDNGKDRNVLFGRLLAVYDYMEQRAMYERDENGKVKEGRTTNAKRYWNAYSSRPARTSKTIRENLIAYERKLNDYERKKFEEWTGEIMTQFAEGQFDNTALTELYLPGYYQQIEYMKKSFQKKDSTEGQP*
>uas42A
MFNDKFFTMRKHLYTLFLLTALAPWPARAQDPDLEADERAAMEEYFRTSEQPGETPVNARKRRGHGKRVSVPAGAVRVGCVCMDDSRSDTRSIGACSGHGGVRYWLYRTREGDTVRVLTARHEQHPHPLDSAERSALVPPGRSRRDGHAHAPVPYAAPSTVIYVQPLQPDGAAPEPDTDWPEVAGLTAGGILSLLAMRLLLGWADKHIPFLSDALRYLLRSRKRPPSRKDR*
>uas43A
MSIYNKIIDQQKLMAAWKKVMGNKPACGVDHVTWDQFDQNIRIEIRQLNLELVAHQYRVQPVKLVHIIKEEKDREISLYTMRDKVVQTSIAIELNKWFDSGFSKCAYAYRNDRSAMVAVENIHRYIEIHAESWVGKLDIDGFFDHIQHERLKKKLAAVIKEADVLELIMQQLQACSLNKDGELVEKRVGIYQGSSISPILSNIYMTEFDRVMEKEAVFYVRYSDDILILGESCERIQSMMAKMNVMLEELGLEAKARKKLKQSLEDIWLTNPGQEIEERLKKGSQILNGWEQYYRNQREIQDIYEYVVLVYMMRDVSELRELSVKREAFVNSYRDIASYLLSVWKENHWKELMLLEYEQFFALGNGINGLSDRYLNELLRLYKLLFVDETAENWSALMQTYSDLSMNGRSEKIMERIQSLQQEIDDQIIDTGHEQSVDTERGAIGPKIVQYLKELFIGREDMYAREILTGEGQRRSEFVSEPLDGNVLRKHLSGTETIQTYVVRNNNTVHYLAVDVDVSRRVLLEVGHAEEDLEPYLKLAVKWAGQVQTVFRQLGLESYLEFSGFRGYHVWVFFSEWVPVRYVYSLTEIVKNRLEELPQEIQIEYFPAKMKKQQGSTGQKLKLPCGLHLYSGKRSYFCEKDGSPAESPEKMFSAIRRYTVLQLKQVVAANISSAKESTAEFKRLELDYEKLGEVSDAVQQVLKGCSLMRYLVGKAMTTGYLAHFERMSVLYVFGHLGEAGEEFVHTVMRFTINYQYAVTQKFVGKLLSKPISCIKLREQYKSITAEYGCNCVFEKTKNCYPSPVIHALKNSSESDSTVTIPTSRTISKEKQQGMYQEMNVHAQVQELAGKIVELKKQKRGLDKTIEKTEKALCRIFDSANTDCMEVDMGLLVRRKHEGGYEWLIEI*
>uas3A
MNNQKKRLIPYLWPVGTAGLIAPDRVIVAGSWSSAPIKRAARLAKSEGKLIDLTYGQKCQWVIFLDNGQIVLVSVPMPVATIEEEGYDEFLLHSHGED*
>uas3B
MEADGRASNYQVWKIFTDGAIRPDTGISGLAAIIRDPNDRICFWWKCKAGEMTCNEAEYAAAIFALEQMFKIKKVKKIEKIKIYSDSQIMVDQMSGHAAVNSPKLQILQKRLVSISKQFIQVTFHHIPREYNRLADALAYEAVEGIQVDSPQKKHSCKPEIWEQFSSIWRDQ*
>uas7A
MQTKQLKQIESNITQGSVSSRLRAAEEAIPALRQDLKRLSEMARAKCEEFTATFEAWTSRAVTGVMRPLAIERDVRDARLAKGVAWGLTATELALSVFLAILFLVNPVFVVLLALVGIFSLKSALLMIWRDDTQPQRTRNRLLRWVLAPSLAVTLLSLTVLLFTRGVMGWLALLLLPFLNLALFALSLGVMGLAAGLFAMGYLLSWSRHAEQKFNELEREAVQTRSVLQKAEQVVVQLRGRGNGGIGNGSSGAVQDQWPTTLDVSQEASTQIVPVRQSQSESASQKRRTGGNGFWAAGLMLAALWGSGCDSIRGSQSAVAESVNPTKSTSAADSATLELWLDWSLSAESQPYDEAVRGFIAALPELVKSHELARVTVLQFTDRAWNAPTVFDLPLPSPNSRIAQSESGALYGQISEEQRIQAGERYRAELANALATITPEKLSPAGVAEPPCTDIQGVFERAAVSGRTQRRLIFVLTDGEENCSRQLRPVDLAQSNAGIVVVLLPEKQTARKQTRPDEQWRVRRDALAQIAPGVVVIPHFGDWIAAAAQAAKR*
>uas7B
MFLLDSMRRKVTPIQSAQANATCGRPAVWRRALAALIDRLAPLPFLVFFFSEWALVVFLYHLLCDGSPSRRSVGKWICRLRVAKSSNSQCHFAQAIGRRVMVAATQTAWCLWQFIPWVLVYELGAAACVLLDAQGRRPEDFLIGARVLTEKAFRQSKCKEVEHA*
>uas7C
MTQPDEITRELDVIARILELNGYAVEVHYSSATIIVWTENWPLVIEVKHRA*
>uas2A
MANATDLLEDAFTLLCFLHADDVRPRGQRFLPPTTIAALNGQLRTPDPGPLRSERDAPRLSFVHFLCEAARFIVLAGDALKPSVLAQAWLSDPPADRLRPLARTLWSNDPAIDALWRAYHLPGWRCDPPRAALHAFIQALRDSDHLSLASLARTMPMTLHDAPDAQPRAIAQALARQLAWLGWVNVRRGHITLTESGRRDLRGTERPNAADDVAAPIRSIAPRAEPAITIEHDGAFLATPDAPWTALYELCTYADLIAAQPRRRYRLSERRVYRAFARGATPQQIIGTLERMSGDALPPAIGDTIYAWAKAFGRLRISRVALIEARDAQLWAGLLHQRGIRDCIRPLSARTAVIKPGKVSALIRRLERRGLPPHVTLAPLSPAAPRSRQSTTLAQLYLAVRLCHRLAGIIPARLLPPYALALDLERRIEPHEAEAVTALVETIFDADERGEPRPVAPDEILNAIAAALAERGALDVRYQGRGDGTPQWRRIEPRRLEWHAGVAYVIAWCHHAQAERMFRADRILEINRSNTMPASVSPADDRSSRSS*
>uas44A
MILDFNTSDDKAIGGGLKEIIQEISDDCTKNILTLLYPTKVIKRFIFRPLLGRWYPYIDIKSEGYESQLSLFFGKINMKFSMERECSYCGKILDNLKCSIDFLPVLLCSRCFSKVYYGYWNCLKEVYNNNFANPTKNKNFKQRVICEDLFAPKCGYPIGSERTNPCLKNHAIGLIMVGDSTLKVIIGSLDALKYHMIWEGSLLGLILGYSNRIMNIEILEKMLNKIFLVLESCIEKFNNNDKNPENIINNSFFGEYKVKLISTYSNINNSLNNYALGQWILINFLRYYRNFEIKRFIYNFFEKPLSFLKVLLKGILKEIDIEILQFIELYKYFTPLSFDLRHAFEDNFKEMLDIKEIAEFSRNAIEHKAGLTFFDITKTFGNISFINFKALAKELEIYEILCALGPILIVNSNISDKPMLLSMYDLIGRKVY*
>uas44B
MKNNFESSPLKKFKAFVNNLQSRTQESKYRNKSIDIGYDKNFGINIYIDGVNIAIDHLNPNADIIFVSHAHMDHIPNIPEEISKDLENKESQPKYLCSKITKEIAKVRSRGKFNLPESSWLLGRDKNYPQSVDYNGISLTLLENGHTYGSLSLFIEGSEKILYTSDFITEDRALLNGQRVIKGLKPIKCDRLIMECTFGAPNFIFPRSQEIQKDLNEHIEKEISKGHPVILLGYAFGKSQIILNTLSSSHRILLDKNIAKLTKILENQGIIFNKWEPYRNYNKKQLINFNDYILLIPPYYMFNDPYKSLITTGAKIIYLSGKVLNESFRREFPADKYIPFSDHCDFNELEKFVENCNPEKIYLEHGKIEEFSYFLYRQQYVNTEIFALN*
>uas45A
MKTKSDGVFMRIWRSPKLLRVWIFCDGCTGAGNGAGSPPAMMEAAGRPGQLAMGCGAGAAAFSDAGEVLAWECQRLPAMTNNEAEYAGLLLGLTLGRRLRAAETNCVLDSATVVRQMQGRAAVKSRALRQWHWRACEAARDVPNLRLRLIPREWNRLADGLAAQAGMTWEEMRAALAGIE*
>uas13A
LTQNIEYIEGIRNQYQVAKSELEEIFFPTVVTRYSVILGSGTTYHTYLIARNANLDYYRITLNGLIDLNFGKKVCLTCGKKINENETKTYCNNCTTEEEEKYKNCLFHSPFKYYNKKCTLEYQPCQVLGNREKCYSKYILYFGRFGEKIKVGISRFSYGKYKYKRIIEQGLNEAIVVYPFNSLPEVTFYERMLIDELGLAEKITFEEKVEALLNPTFIEIETYYPLKQIKELFYNKKLKKIDVYPDNLLENVVSSSFDITLKKNIKKLSGTIIFTQGNVGIIKKTNELTFFDISKLVGRELERRNEEW*
>uas4A
MSPVFSNIYLAEFDWIMDNESDFYIRYSDDMIVFGKKRQKLEDLLAKATLLLRKLGLTLNQAKTGILSVGEGFEFLGYHFDRQGKAIPAKAEERLQERLETMWLTERTGNLQEKLKKGAEILGGWEQYFREEREIASAYEFAAVAYMTWNKEMDCGKLEENRRVFHNMNREICTYLCRFWEQKGNRGMILYEMEDYHEVAALDAGAETGGVYAEELLSLYGKLTEDENEETLVNIMQIYSDTGCFNKAMAFMEKISRLHGEQEKKSEPVRIRPVREEGGEEESEAVRLTESQLKKYVELFVGREDVYVVQNLDKYGKLCYEQKSEPLTEEVLKKHFAGKLTAGTYVQRGNSTARFMVIDVDVSKKVLLETGDAAEKFRLGMQKAANQVQKIQEELKKLGLYGWVEESGHRGYHIWILFTEWVSVRYLNLLQDIVENRMGETADGVTIEFFPNKGRLKNGKAGQAIKLPFGYHAKTGRQSCFLDEDFIPVQEPGKFIMDMGGYTGLALKKVLNIAAPAKNVAVKENKVDEDLGSFGYLPDNIAVILKRCNLMRYLCQKARSTGYLSHFERLSVLYVFGHAGEDGKAFVHKVMEFTLNYQYSVTEKFISKIPAKPISCLKLRDQYQKVTAEYGCNCNFNRMKNCYPSPVLHAIKAGEESGGEITVPTSRTLTKEKESQVFDELNINRRVQDITGRILEMKKQKRGIDKNIVRLEHELETIFDEAGIDCLEVEFGMLVRRKNERGYEWVVEI*
>uas5A
MNQRSIIASPEGISRAKAALARQNFNQKIFAEKIGFAYSTVNNFFTGKPIYRTKFEEICKFLDLDWQDIVAQSVEEETENLTPLDKLWQQLQTLGSPTEKMGVVLVKEKTLGWNWQTPNPYEKSVRVGNCIQFEVNFDNPGYLLLLQKDTSGEVWCFCPSCFASQPYLNAGKTILPQEGSSMRAFPIEGTPGQEEILAVVTKTMPGLDWLPQESDNPLQLEASHLSRLLEYINQTGEYQVLYTQYMITE*
>uas5B
MTHIIEHLNILNAQVVQLCGQGDIKQAVIVAKQAVMLAQNTQTTEHSVYCDSINNLAELYRIQGRYSEAEPLYQQALNTRKTLFGEEHIYVAQSLNNLGALYLSKGYYSQSEQYFLTVLNLCKRLLEDEHPQVLIVLNNLAEVYREQGRYQESENIYLQIIKIQNERENEYEVQDIWRTLNNLATLYKSQGRYQDAENKYLEAIERIKYLQGSEHHDVATSLNNLAVLYDSQGRYFQAEENYLQALAILKKLLGDEHSYIASTLNNIAGNYKDRGRYLEAEQKFMAALAMRKSVFGDEHPEVAASLSNLAEIYLIQGRYPEAEQNYLAAYSMRKRLLTSEHPNIAENLNNLAVLYLHQGRYIQAEQMHLDALSMCERLLGKQHPDYADYLNNLGKLYQHQGRYSEAEQKYLEVLEIRKISLGEEHPYIAEIFNDIAEVYRLQGRYIQSEQMHLTALAMSKKFLGEKHPDVAASLNSLAVLYAEQFKYSQAESLFLETLAIIKGVFGERHPQVASSMNGLAAIYTSQGRYLSAEQMYTEVLKIRKSLLGEEHPDVARSLNNLAKIDFSLGCYFEAERKYSEALELRKRLLGEEHPDVARSLNHLATILTASDRPTEALSYRIQASYINDKLISRVFAFSSDNDRFALIEKLRGNFDLFLSLIYKHLLDSDSAKQQALDFVLKRKALTTASLAAQNQALYSDRYPHLQDKFRQLGELNAQLVNLTFSASLFNDFTAYQEQLAQLEAQHNNLQKQLASEVPEIQLSEQLPNRFAVAEALPTDSILIEFVRFDVFDFHAVRAKGDKQWHAPRYLAFILPSGQPDAVQTIDLGEVQPIDNLIQVFHSQVSDSTKETLAWKKTAPLPKSQITPSASTTAIQLSQRLFQPILKGVRGYKHLIFAPDGNINLVPFQILPLDETGTHLLMDEYTVSYLGVGREILRSRVQTTRTANTSIIIADPDFDLASEPTRWEVGKSSQSTQVKTAIASQQSSNEEFINTLDGNLLSRAHGTRFLGESVAKKLKDVRLYVGTEALETHLTTQECPKIMLIATHGLFLPDIQQEPPKVGNQEFEHFALSTVKNPMMRSGVALAGANTWLSGGTLPREAGKGFVLAQDIASLDLWGNELTVLSACDTGRGDIKIGEGVFGLRRAFAVAGAKTLVMSLWKVPDTATALLMERFFDNLQHSMNRAEALQNAQNYIRKLTVKELRQSSLGIEVLEELLSVNKLSQQTKEEDTPLEHPLYWGAWICQGETNQ*
>uas46A
MHMRKMLCFLLSAFSFATAATAQIPIIDADELMRAFHEEAAHRIEDELNAYEEENLDTTDWIPEADEWDQVFRTSDWEATVTDRPEGPRIGCICMDGTPQDDRGRGACGGRGGVRFWLHQQGDSIFMDPTIRHKAHPDPYTDEDKERLAAYNESKGTAFGSSNKSGISGDFKEIVLVMMVCLTIAYVARLYFTHQPEEI*
>uas10A
VNTDIVSTVQEKVGDAVGEGVSVLKGETGAISGAPLANFHFVTRLATVPRALLRQAFGLVAHLVVPPGTVAVTHLPGGERRIYQPGSYTLVGMQPGAALVQWIDMRRRQMTIGPVEGWSRDKWRVRLWLAVDVEVSDPLKIAAHREPLTALVSAVRNGALCCIEQHTHAALTGAPGDQGGIDAPAAIILERLRNDPALDGLAIINVRVIERQGDERQIEAATAATVAAAQIDEELRVAAARHRAHLQEIEAAAALAAREHNIRLASAAAAAREKLLTQQAEVQQATLAARLQVVMAQIQAQVSEIAREEQLWQAEQMRLQAEWERVQQQLLEAHHTDQQLRLMEGQQGMLRAEGELALAAEEKRNAHALALAEIQQQLAEQRAAQAQAQAERRAAHERDLLELHLRYEQMVAEQMQRLEQWRTEHIQIGVQQKRQHERQMAAIAGTAQIAAAAAAAVVSATGNKSGANPGEVADAGLRALQEFVEA*
>uas8A
MHDLRGFRRLLMALYRQPWLWMRGISGADRREKRRLMRRLSTLKAECNVLRQEQEAIHHQLSLENRGLRTLYEDMKAERDDLQLEIWELEDLVEELFQLLTAVEAWQPTAESEPLAEIPFGPQTRVEDQPLDHQTDVSTQKSQANLQAIDVSGIKLALVGGHDATRRGVIDELTRQHGLAKWVELPPFSKHSLGRSNIKAKIHDCDLVVLITGYMKHKQTDSIMQLRKVECLSGDVLLLNCRGKSGVVREILAYISQKNCKV*
>uas8B2
MKLSVYSFQDLQVYQLAFRCSVEIYDLAQHFPEETSACLTRQILATSRAVRAHIAAAWGKRRDRKALITQLSEAQLKAAEMQTWIEAAVAVGYLDGDAGQALSDHYRRIFSSLDQLMEGALVGERRRSEDSTNDLPATA*
>uas8B1
MQDFIHSYQELQVYQLAFDSSVEIYQLSQGFPEAEKDLLTRQMLTASRSACASIAAAWGKRRYRRAFVATLSDAQAEAAEMQTWIQIAMACGYLGGEAGQTLFGRYRLIFSALDRLIGDASVWLKPLGEEL*
>uas11A
MNRVKAINLIGWNKWIWGVRIGNLEQGYTLIEMIVGLLIVGVLGALAFPSWLSFWQRQQVRKAASQLQAALQLVKSTATKNSVRYALTACSHSMDSGLLKGISYSVHPYSQRPYEFMSIEGVSIVQSTVRRSPVQYHLPSSVYGDCYTAYLGLFPGDGYALGFFYLSNGQGQYVHRVGFNTLIGHVVSCPIKSLKTPRCR*
>uas17A
MYFDDIYMEDMEPATRVSEYTARIVDFCMEDPYLSKEMEDEGEKFLGPKLQAYYPTSQERESAELRFLDYFLFSYSSIHYRKTPLEVFLSKKLSDFNKKDRKIYSAFRFNIYSAFEVLKVALGSHFIARDLSSTKVYKIRENRGTYYLEEGDFIIARVLPYEKDYALAHISLLLPKNISYLAKREWKRMSEKTKEKPDPLLLERTFYQKEKTREENLEIVEKNLRRKLKKYMGKKAITIRQLKKKINKTTDPAKILKELTEKIDFPSSKEFVEFQDLFNLFWNLSSREEFGGKSPEEKIKEVMGPKEKELVKDLTSYIASKIDPDKFSSQEELERKVEEYKNKWLSEPQPELNGKTPWQVITEERKRLGSPRKGFPFKISVTPILKPEVKSRLNKITPKDTPLVEDVETFINYFERNKVKVTPKNKWIPFKHLKIIEQNFKYKDSFVFLGKEEKRGEESRKRYINFIDKLCRAKRLIRVDNKGRINVNKTRVEEFREKPYGKKLFELFCTWVEKVDWKDLQPNDFLDYYCDMYQKDFQTPLYHLDQLRVDEKITPEQMVRKLYASKIGLIESQEGLLRHLSLNLKSILLDYLKWLGVIQTEEKEIIKEMGIYTIKKFWVTATGKILIEQMVLHFIQKGKIKV*
>uas47A
LGDMAEAFRGALILLKTLSGRPSSPARLMEALLDGDVRRDERTLRRWISALRNEGFDIEHKNGRYKLLKSPVRLDFTGYEALATLSVLESLAAREPVYGKHFASAAAKLRDALPEESLKFADAGRLEFDLDFASDPPESPEVMETLRRATHRHQRLYIFYYSLNTDSLRHRTVEPIRVSHVQRVHRLFAYESDKNAIREFRVNRIKTAKMLPDKFAPERHIQSLETVEIRLTKNAFVAYGNYHVPDADIEKTPEGGAILTGTTPSTFWTVRDLASLGPDVEVLGGPSLKREYLAFLKDSLKKHL*
>uas1A
MMLDQFGGDVRDIWDRVRWAQHDYRDHNDRVRLTLTGLPEAGKKTLFNTLWGRVVAQDGASPYGGVRDFGLFRLLDLPCDTAESDMYYDLDSEGLIVYLVNSVRGLLPEDFQWIARLRTGGAALMVVLNRINGAHTDEEIAEMVGEMEAALALKVLPIDASERSQVHDLFMQAVLRACPDLAVPLSAQISSLRHATAQRVIRQAVVLSLAISAEPLPLLDITMLIGVHLHLLSRLSSLYGKRIARQGQWELVLTVAFGLLLRYIVQTGLKFFPWAGWLLSGVVGASATWAVGQAALLHYEERLPTSTSPTELIRQLGARLHVPKLRPLRENRPTDS*
>uas1B
MHKVPKVRTLRSLMSQLARKGMPPMRGCGTRLALGCLLVVVSAMICGALIYRALGL*
>uas48A
MLFITENVPSSLRGKLTKWMLQLKPGVFIGTLSALVGEKLWNKIIEKQGNGGAIWVKASNNEQRYKLTISGKTNWSINDFDGLQLIAHPLKKSIKRDINLQEKCDIIKEVSEVTSKIQDVSKVTWNTEGVPKGFITRKVLFNNKNSKISSSFSGTSNFEEYPPEILWEKPWTDEIEIIGKSLVSFLNNIENLHEMCFYGKKLMCLDIETTNYLPKAYEGFMNIIGVSLIDLREIKPKKFSLMLFQAYNMTREKNKAPLLLKLIKPYLKDVDTLLVFNQDFDIKIINTIISKFSLNITLPKKIVDLQKYFSNLVHLEKFLTSQVGVKRVYTSKYKYTEYYKQFKGKGKTGYNKKIEPIGTYNLTDTLTPLFTYLILKSNKKQIDNKLLKI*
>uas12A
VEIILGIIGLFVWLGTILYMSILLGWVVLYMLNIIFKIMCLILGKFFKNFSIPKIDFSNYEKKLSINKIKFNKKIIKRAKNTKVYFFGGIVVLCVSLIFIFLFLIGTVYNEYLWSFLIFGTVCMVIGVSYLKIHRRFNEKRL*
>uas12D
IVKDHLFVDGNKRIGAFMFVLFLNKNNYLYDENGELKINSNALVSLALLIAHSKSNEKDLIIKLIMNLIGD*
>uas12C
MKFIFNVIFLSLVLSGIFYYFERKSFIEIFFASMIVVFIFLGFFKLLFAFVSGLEEKVSNLDDKTKKGLFAGILIGLGIGWIIGREDE*
>uas12B
MNDFKAYIKKCEYGWIEFYINDIKIYISFAFNPLFEIKEYLEKLICGCENITFEIDEEGNEKRFEFFYSKPYFYYDDSYVLKIFDDDELIFEKRLSKEKFVSEIYKTFMLYAYSDKYNEKECESFSVIDAIRKLIGEDLSKYEIVKLLLNKYKDLKYLVGGLEKYLFELEKFDIDELIYLAKKENLKTKIPITIYDENTSIETKINVILDLLYEEIYSVYYEFNLKAFYSKKIENCFFYKTKQDLKHVDTFEIVNIGNKNVALINNIPFLLKEGFECNVNAKMKNFKIDLFIKGDEIKICDIVEGDYYYFLEVDDYIFKIKKENFKVKI*
>uas9A
MPLSGFFRITWTVQLLVGLALFLVASLIEYQVLRDFFAAPAIAIILTAGLELGKAAAVVWHRYLASSGAASYPASTRAFSIAFRLGLVGFSVLCSLLYLGVHLDRPNLDAIRTAELAAVDARLNDDLTRLAADRDAHVLADQARREAEYADARRDHQGQVDALETLLRAEMDNVVGKTFKGPRYQELAERLERARAERDMALTALSERHRQEAAQLAAGVARDFDSRREARIAAAEAARHAAHNASFDGDDRTHDPRVVTLMRMTESVFGLRITPPQFVFVFALFLSLLMELGILLAFDTVTLAVIPALAAQHREAIQSEALMAEVTGSAGRDAIRHREALDRVRKGADRLVERARAQTGAPASVQADPQPRPARAA*
>uas9B
MIANSIPTDTGPDTDADLRQSLDKLPAEATRRGNELEHQVGTALRRHTEALLPALLNRAEHRQVREHVARELALGFEHRRAALGMAMESRLQSIREACNHVLVTGKTHLRQQRITYFGEVYRDLEGRMQQLADTYLTEADARYQRLAEIHSEHLRNREAARQEKSAADFLDTLDRLMDEFRSIISENIDRPDRPL*
>uas14A
MQLPNLTHDQIQDRCTAQSFTRGEAYCDMGMIGNPILRGWTLSATCEGAEEYPYHVSVELMPTGIADADCSCPYDWGGDCKHIVALLLTYVNTPEVIYSLDALLTALAEKPNETLLRVISELLKRSPEMVPVAKFYADIPEEPAVEIEPIPPELSAYATVIEEVPDAAPAAPMHAPTVSATVTAYREQVDRLFGNGFLAQQQLQQVLVKLEGLVAHAESLARTGETEFALSVLHAVIHQSITRYSDTLQRDELPRFVKRCTKVFTNIATAAQESDRTEFGTDTVLATLSEHCRMLLRLSFDAEGVFVPLLTGLLEQVCVVPETSELQTTIEQSLDESADRSAHVQLLLALYLQAGKTQQYLRLAQDEGEAYRLIYACFVYQQSAVAWRTLEKFPLSIDEYTRLLQSPIATGIPGFVDKLIARIRDHQPDRAISLYQCLIEQRIHTRKREAYEKALEYLTALREVYQELGQENQWTVYLENLRKQHSRKRLLLQIIAQLSTF*
>uas6A
MSARSLIASHEGIVKAERALKRLNLTRTAIAKEHQIASWSTVSKFFNYKPVDRSFFQEICHLLDLDWQDIAASPDDSQLDDSNADMTDSEKAAQCDRALLDAVIRNGDRTRKALEPYILPTIRRETFLEKCLQQIELGLSGKPRIVPILGAAGYGKSTILGTLYDELTGDREAAWVALVRCDDLLESALSFPEEVGEKASDRRVTIADLAAQLTVEHGRGVLLLDTLDIVLTKTLVPILRALFAELLEWETTVVFTCRHNDYADFFEPYHESFAGFREQVYDGCKLTPFALEEVTLAARLFARLKTEFPTEESQITFADRLLALCADRVSLTEIVCNPLLLALLCELFAEAQVVPEDLTVSQLYEIYWNWKIAKVRHQQQSRRIGKAKEKLCLFLAERLYCHSGERLRDFLYETSLDLTDETDFIAYTALRSDGIVKELGNDRIGFFHQTFLEYAIARWWNGTESGETAQFVIRQELQSPSGQVRHYIWPIFRQFFTLLPLNQFEQISNELDRTQLLPFRAISLAAVSRIEPEATRVLFPLLELAQLRQGAFIETLLIALNSAPQRHDSTVWDLLVKLLSTVGQDALNKTLEIAAVAIARHPEAGARFPEALTALMSHPEIEGDREQGYRFLGKFLNEYYREIRLRDRAIERPVLTALKEYYASLGSKVRSLAIDLYLSEGVPSAVKADFLLTILQLPPANNSFFEREKAIALTVELLPDLLATQSTILGESWLTAFEAPLPTESLGVIAAAVGQHAIDNRQWMAEMVTYLLIDPPSRLSKSFNSNCTIALKEIVQAGGGDRLVKYFLSLEVEQILDNRISTLSTILKTLAQVEGDRLTIDEVLAVQLAQWLRPRLISHPVESIRILDGLAVQFPGVKPILTQGLREIFARTKTRQVNQILKKLHCLPAELAPDLEARQNSKEARIALLKLLRDRAQRGDRESLERTIAFCGDRSQDLAKAASWTVLDLGWENIGIAIESLLPILRDSPIVVVRQNCLKVILEGVNDFGITPTEIAKVLEVMAEEKSPEVLQGMYQLCTAAIWHHPSGERRVEQAIAKAIFKLTRSVLVQAPQMTVDMMANSAWIAFNQMAFLEERSLIPDLLECTHLLWRAIDVRGKIDKTMVTGLLNQLGKYDPQFLEGLVLEAIGEEGNSLPLANWQALVVAIAHNQGKFSPLLDRVIDDPHIPLEVKHRIYQIRDL*
>uas16A
MKNYNLFTLYSILFFLFLFVSMPVFSQERGQMQRVGCICRDGVRQNTIGMGACSGHKGVKFWLYAEVSIYQQYANDLPAIPDSDLVQLTPEEARQIAKSIAKEVTETLPILYDGNKKETEENSLIEEERRELEKLKEENRQQQGIISTPSKRFEVLDFFIPFVMVLVVILLFLLIVMVIKKVL*
>uas15A
MTSLPQSRSQTVERARKLIEEAARPSPEERAELLAALHEPQPAQAPETGRLDVALALRPVRDELPVESRLLVCLVLHDWDAVVQLLLQDGEARPLLFHYLCHETPALRRWMLRHITPEFCRNDVERLLRDAAIPNFPALRSWAAVEEFRPLLTSVLTELATSPFWSLFHRGQAAALLRELGVKAPPILRRSRRLESGHGALIGSTALQEEPDPPELAPLLHALRARGLRVDGILVHPNIRVGSVTGRITYSQPPVQTWSAEERLRRIQPAPGATFVILDYSQIEPLILLNILVHRLWLAIPDLPQDDVYLWFCPEDRQLGKRIVNALINGGSPAVVDPHPKALRFIRALSQFRAEWVAECRQLGKVRTLSGRETPLPEPPNQEGKMMNRLIQGSAADLFNTAAAEVHRALTQEGWEAAVTFVLFDEIWIEAPLGQERRIGSLARRILRRTAESFCPYRAPDVRITVRR*
>uas15D
MCQRRIPDWQIELALRFGKRIYARGSLYYFVGRRQVDKMEKQGYRGVEKLEGLTLVLDPHDKVLLTVFKNRRFLDRIRFKD*
>uas15C
VRRAIAEAVALPEGPVNDLELFVRHWCGQVGSCHLVFWAGKMWITVRATRESLPACFDGGHYSTSVRGNA*
>uas15B
MPDRGAGSRWLPGCLGPGGPASRGRQAYSRLCTRSEPLRRKGVFAVDELKRKLEELRAACDWQGTLRFVEEKLNSVSESAKAKVELYRAAGFAYCQLGLYQEAIGFYELWKELAPKSAAARYCLGYAYAQMKRYPEAIAWFDQALKLHPKYIVCLYRKGVALLEWGKPKLASRCFEEALQAYAEASEDVRRANQKYLVKSTFDLGKAYSQCRRLKDAVRMFQWILEHDAKGYLDRHFVHYNLGKAYLDLNELALAEEQLQLALKDHEDKEYVWERLGYLAHRRQDYPQALQHYQRALDCRYVPYVLVSRAETHVAMGNISLAVKDLLEALRRDRLGKHKIWIRLAELALMQKREDLAESNYRKAIDFKRKMYGTDCAQARYALAQLYFRQGKKDEAREELRQAVLANPNLSWDHKIFRALGLPLPLPGMRFEAVQDEAERSETP*
>uas49A
MNRWAAFLAETPPTLQRLIASSQRVSLPRRCPPGERLARLRAALCRAAAVRAVYFTLSGAERQAVQELRHIPRGLAAPALAARYGPIRPLAELRADRAPRTLSERLLLLGWLLPRPAARNHPTRYLLAPELRAWLPVPLPGAQARAAARRPLPHAPALRAATAILVAAAAAPLPLRADGRPTAQAMRALRPRLAPLPNAEADALCAWLLPLLGDLGLLAPHGAAAIPGPGARGFLAAPPAERLRALADAWVRCPRPDRWLAPLRVNTRGLDWPALRRRLLAWAAALPADADPAAGYPQLHAALGPLADAGTHGFCASPRRAPWLPRRAAAVWAAACVGPLAWLGELPAGPGPDAGPPAANAQPEAVSPAHPPLPRADGPRQATADPAGWRGTAEGALRAPRGVGEADLLTLAPFARLTASDAAGDSYALSRASVAAASARGHDPARLRAVLLRHCGSLPAELAPVLSPGGGLRMCAQTVLLSDEPADLAAALRRRSARRAVSAQLAPGVAMVAPGREAALARALARDGREVSPPPPAETPPPAELTPGESAALLLAAAFYSAQAPADAPHGPSPALLARLRAGLPAPLAAATDATVAALATRGRQPPADTRPRPADGQAPPAGPPPLAELLDRLRATQRRRGAVLLWYQGANEAAPRERVVRPLRLERHGPWWYLHAYCLLASAERCFRLDRVRALAPADAPRHARANRSAERDLPARRAAPQRPRSAPRAGFFAGPPAPPPGSPLVGVWLDETSDHPVGRLGGDAADAEDRDALHGIGVEPVATHAVGVEVNQLAQLPAQPGQLAFAQHALEDAVLDPRAVALEQLHHLCAALVGDDVVADDGEHRGSR*
>uas50A
MNTLICTLGTAAPIITETLVSLKKEKKIEMDTLHIIHTSSPEVYYKKIKEKEVGLIALKDFLKENYPKLKLKLHKLRTNDINTVEDNDALLNLIVNIISREKKSNNKVYVSIAGGRKTMSAIALFASYLSGCNGIYHVLVKGNEFDLTAEYGFKIPPKLLTLISLPQINLSTILESVINDTFKNEKTFYNDADISLMLDNLNSKLLSNINVRKLKEEYEKLQPKYSLMCNAVESILISRSGSINIMRPIFEKRVKTLESIVNKMINKGEKNEFVVDPFSRFKDIAGVRVICYFAEDAKNICNIIKECKDFNIIQPKIKSEAYGYNAKHFIVTLKGNRTRLIEYRKLKDIKCEIQVKTIFSHAWSQLDHRLVYKSEEYKSFDDKTKNFIEKVFTAGNSQLKSAEQEFNKIKKYYSII*
>uas50B
MKYLVSYDIASDRKRTKAAKILEDYGVRIQYSVFECNLDKKKLSDLKDKLDEFINKNSDSLMFFPLCENCYSKKTVIGNEYSIRRISLITVE*
>uas51A
MVNMAAVRAAKPDPEGKVFISYRRDDGEQYANEIGALLRAVGLRIWRDIYDMPAGNTPETLERVLVEETAAGVLIVTPKIYKSNMIINHEAPILRSLANNPEFPLAVANSVLKPDGEIDYDAPDRMLRTYLDKPLGEYNQFNLLKRDEVNKLVTTLLRARILYVAKKMREQVRDTIVIDLQSRTPTEALESVKGDLQVRINPDHDNSGKLSKQGLEDLKVALPIMKNALEALPQDKTVRLTGGMHLTPALAVGATFPSTKPGTVEVLDNTNELWRSEHHRDVPDDILSVKVNYPYGEMESQKNRIAIMVSLTNAPDYSIFDEMIKNDEKGFDNEVIISLNYENIDPRWAAALSERIVKEIGELAKKRSEIHLAFHGPVAMAILVGRLLNTYKVIAYERLETTSGYSYQPVLKIDVGAVAPIQEVYGSPGLGNDGLKRAAR*
>uas52A
MTQGGLHTNLLDPQTAVLIATLGSEPQVVTAAYDLLARQGERVGAIWVVHTSPQASSPVGVALAALQDLADTEFHAICGAEGGPLADVDSPEAGAAAFRLLYRLVRRAKQAGRRVHLSIAGGRKTMAVYGMATAQLLFDSEDRLWHLFSAGEFLTSRRPHPQPGDQAHLIPVPVILWSQVSPVWSGLGGVEDPFEAARRVQELQVAQKLAAAREFVLGSLSPAELRAVELLVREGLGDQEIGARLSLSARTVEQHLRSAYSKAAAHWEIETVSRAQLVALLNLYFATKLRENPQDKGERLR*
>uas53A
VDWNGKEEKIASFDSGKNSFEYAYTIPLSFANDLPNQTEGKVSFRLDTYYNGEFIGSDTTSNIRVIIPETYKSVIELVEVVKEDGSKLDEFKPNEDRLKFKIHVNGSCGATIKSIQTSLEGKTYFGEEFITDPLEHGGELNYKVEIVDSRNRFTTKTGSINVKEVEKQVEEKLDPIMHPDFLKVQEKENQLHELVKDIKSNPNEKNVLLLAMSTLPNERQRQVLKYVVDDSIKELFDQGNAEGSYFYQLEPVPKMLVEELSKNNEKLDYIYALNTFASNNSKSFLTDGVEKNIYYSDEFKEYTAFEYFQERCSKIIDKEDIIDIPVEKEKDVVDVSTALYDFTTRLVQLTKNYKVNLYVDIHGGFRDTATVLNAVLMLINNINNIELKDVYSVKFSNPEGIIKSVKKTSNIYDFVGGMQEFLSFGRSNGLIRFNETIQNGTDVMLVDAINNISDSILLNRMNNFSMNLKDLSETLKQNELQGFYGIVKGLVSNNYKVQIKNRTYDLLGRDSDYLPAQLKWCLDKKLLQQALVLIESQTAVTLVNNNIIIGSEGRNHDYPFFGDWVKYSLCKSENEDSIYVRFDKEPLLSFEKSEAISNDTMEVCDENYKMSYFTTYKPYFNDIDVNLGEGRVINEILKLKNTNWDATKYYEQKKGVKRGLGVYYLNNDIYNLGLSYKKGLKPIPVNQELVKKNVNRVYLKDLYVLMYIYKGLKRYRNSVAHASEVDDQNIPNLTRSEVEKWIELFIIRLDKFLKDVAPICGGIFR*
>uas54A
MTPEDRLRQLLAERPHNSLVIVGAGITLGAIAGTEAAQWASWSGFIRHGIDYAVAHGRLDRAEGDRIAGLLDSSRTTMWISAAEQLGEVLGAPSGGDYRSWLREAVEPFARSVCDRSVLDVLVDLQRRGATLATVNYDDVLEQATGLRAVTWKDRAEFERVLAGDSPGILHLHGHFQQPESIVLGRSSYADVVGDEHARTMLAAMRTLRTLVFVGHGAGLGDPNWKSLLDWSARVFAESERYHYRIVREADQEQLHDPDGQARRILPITYPGPYSSLGPFLRSIVPTGNERDQTEDRPVATSGFGAEAPPPTRRHVLLLVHVGDERYTPTSPQAVQRYAELPPLAEVFEARHSMNLSDPGVRDWQQASIALDRMLDEAARYAMSSDEPITFVIAGRAPHPVFAYLGYRARLMLEGSILFANKFDGAWDRIGPFRGPRDFPRSHVTKLEVEDPPEIIQRNPGVITLFITSSVEHKCPRHAVEPTIESSGRSLSAIYRIGHDANGRTNPLDENDLLAMAEGITRVKSRITDDVRDPGGMVVALSTPAWMAFWAGYMLNDYITGYIDFLHYIPGTQRYVAGLSSDMSRRRWAEGMPRVLALSAEPHDTPKTRSGEARQALFDAVEDAQGSEAKSAIEAITAVKINELLPRLVGRRPDILHIYGHGADHALGLQDERGGQAVVNEEDLMRVLRTSGIRPSLTVLIACHSKSLVEGMQELSEIVVAVDGRARQKTSIVFIGAFYRFLALGQTVAVAFEQARAHVDLQPEHSSAVFELCHRPGTDPADAIFWPKPRT*
>uas54B
MRTIPHAFQTFLESLELTPKQRKEANEQHVRLRTQLQQRMKLEDNFLSGSYARKTAIRPLNDIDVVVVLVPRPGFDPTIPIPTILGEIKRVLDEVHHGKSALSQNRSVNIAFSGTGIAYDVVPAFTSRPGVYLVPDRETGRWVKTNPKIHAQLATQANERAGGRLNPLIKAIKHANVHHRKLARSFHLEVLSWKILERDPGPYLDGLVTLLEGLARKIQDPCVDPANLGPDIRPEPAKCQAAQQWLARMAQLAAEAKELDAAKQTAAAHAKLREIFGPQWR*
>uas55A
MTNTKTEKLIAESISLLNKSGFKAIADVANAADLVGETAVVYPLHVGEMLVAYYIGARQSTEDIEQKNLIVLKSKMLEAFNDNDLKNLCFELNIHYEDLGEDTRDGRIRSLIEFAQRNGRLAGVTSYCRHNRNHIIWPNFPDLQEVVMQPQDDLAVIVAINQLTAFKSAADYLAAQNISCNYLLLTTSAAYDQPVWLPENQKWGPAVVDFHRAMQKTQTAKRHFFFAAPLPYVFAIGTSWALVSTGDELYHWDGKEYVHVMTTAREWRGR*
>uas56A
MENNMVDSVFKGMLNLEVHEQVVELENLLRNSGTNQMSLYIESDDLLKLEEFSKNVIELLKGMNLISYPARRPLSLFLKQYLMTKTINCVVIDAIEENEINKDKWELLKQNLKDSHIFTIFLTTKENGDVLRKQYSNDFFNTFDFVIRLKPYSIFEIISGAEYALENSGLTYDKNTFLPAYEEWIRTVYHRADLQGEAFVEGIIKRLIRQSMKLNQDGNVTPESIPVYWKRGLSEDVQKDIEDKYSKYTSIKTILNLVQTNKEHDASKNTYNLCIETNNDSLVKDFARDYARLLNSQNYDVIYSTFVEEVDVRKLIELENLQNQHGLIVVKGLDDLDLEDATSKATLDCLLKNISNSKNDLVWIVNTKMDCIKDKMESFKFIEKTPSKISVDKQECDINEIITILGKSQSNEFSHEIYVDWNGKDEKIALLDSGKNSFEYAYTIPLSFANDLSTQTEGLVSFRLDTYYNGEFIGSDTTSNIRVIIPETYKSVIELVEVAKEDGSKLDEFKPNEDRLKFKIHVNGSCGATIQSIQTSLEGKTYFGEEFITDPLEHGGELNYKVEIVDSRNRVTTKTGSINVKEVEKQVEEKLDPIMHPDFLKVQEKENKLQELVKDIKSNPNEKNVLLLAMSTLPGKKGVTRYFKKNSAIEGNYLSQLEPVPKMLAEVLSKEGKKLDYIYVLNSWQTENKKVFVSNDESKNIYYSNEYKEYTAFEYFKERCASLIDKQNIINISLEKVKDKVEVSQALYDFTNQLIELTKDSTINLYVDIHGGLRDSFTVVDSVLMLMKNMYNVNLVDMYSVKQTDVKTDYEVVSVKDEYTIYDFVGGMHEFLSFGHSNGLENYTRSRLSESNGIVQKNNRSLVEAINTFSDGISLNKVEYFTNNLKKLADKLKIKESSENTNGVEESNKGYFDTVKELIVNNYIVDLKKIESNGSESIQYNLLTDAMDYLPAQLKWCLDKGLLQQALTLIESEACPTLRSNGIFYNENNEQDMPEDLDDAKIERYKNKKDKECFDNWVRYSLWDSDIKCGWNDDHQCSYDKKLNIKKKGQRERWLDKREAVTYFKSNVNDGYFGRVGYDNKKSQNDVLESIRQQKTDLEDYTKIFVWSELENRDYDCDIIYYRSNRSKGYVQCDIPINKELFDNEEFIENLYILLFIHKGLKKYRNTVAHALDSSSAKQLSIKKLEMWIELYIGQLDRILRDAKVLLKK*
>uas57A
MNTVQTRPPFVSTFLSHSSDDSELVEKVAKRLGRRGVLAWLDKKELLEMGPLDVALKRAVQQQATLTIFLSEASSNSEWCKDELKWAIEAQKGSEHILPVYLGDPLQLIRKHDLLRTRFLDAFGKVNQLGYWCQQNPTSPNPDAIAEKIAATAYKRLIPESWSEVVIVLDQRGSGQRRGFPPMPDNIARLNAPTLIFRPSLDPRQKGELLTDSDWDDMATTMTGSLSNALGTLRRDFCKVIVLSNAQTGLAWAVGKHFDRTDNVELYGYDRLGNLVTNEGQERLKLLPGGNPDRAQLVNSETNRLNETQPEVALGIGNIDYAHDAHQAVPHLPLLWIETSKIENSEQAMQLAKDIVATCKRLYREHSVRELALFWATANHVSLLAAANLTAQHALPKIKYMERDHYQGKYVHLPMPGDAPLS*
>uas58A
MAHPKRRLIISFIGNTDLKALGFNPPRPDQPGPDQSPIQRLLGGLPSDRQAVRLVLLDDDPTGSDLRARFCDRLREQLPELGIDGVQVERFPVTLPDGPTDLSALYEQVWKAIPTSGPDSADEVVFHLTSGTPAMQLTLMLASQSLRLDEARLFETSREQGVRELKPPYALALRRRRERERERMAYQSPGSLSDAERKGLLKGTVVDDTLAESAYAALYKAATNRKQPQRVLISGPTGSGKWHACRQFARWRKCQDPAIWTDPAHCPELPEGTTLLIRRLDTWPESAWRTLAQLADERRDLAMAATFCIDRRPNDALVGLLPVQIRLPALGARTDVVALAESLACELGLLDGKLKERLQHDLFTNLYPRSLHELKAFLATANAYSPGAHPERKAYLQARDLHEARRLLDEACQVLTDMDFGVGRHRLDDVLDVIRWAIVQRARAEGRSQEETGALLGLSQSTISDIILKTESDPQLWQSLGESDHGTP*
>uas58B
MALSLWISPDSQYGLLAPGEARTNTYQRAVEQALKQHLFKDQDAGAPTAAAPPYDDGLRQFNAALTSPPSFGRDRRNAARLWQALLASDTPQEHPDAIVDERIEGLFCLALHSLCAALAEQTVRQNSIDTSDEDEEEDAGEDDMDEDKRPGVEYAETVRVLAEQLRRRAARWLRSQPEHERPENDDWNLVARLLLEPLLVAFKTQFVVRTLDQKRRRDGRPHTEKRIEIAQPELAQRIERLLETLPLSFSPQPLRHPPAYYLDDPGPSNDEADMCIRVDLIGYRQTNAFLRTVHHELQCPEHRSPDFPRYVAAINVQQAVHWRINRPLLHWTHRLIDLVNASTEDAGTKSVRDWIKKTLYRPTKGPRKRFKLSAEFLDSPLARRALDELCPSDPQIAPPPFYLPWKADHRGRIYAETPWLTPQGGDLQRGLLEFARGQVLDESGVRALRRHGANLVGTKRIMADLGITERVRPVVTLDERERWTLDHEADILASAADPLAESFWRDVADEPMQFLAFCLAYRQWKRHPDTPIHLPVQIDGTCNGIQHIAALTGDPVLAEAVNVLPRADGLPADIYSELAEAALTTLGRLPIPTGQAIHRDGLEWADAWLAAEDEPSAWLARKTAKRVVMTIPYGAGRSAQAGAVLEAIEEQLTKVWDERPPDESELTALVEWKNASKERRDFVRKCTKGLFAKQREAAFPKQDEHTAIPIQMIQSGEKTPKRTRTKSDTDEPRTPERAEWERLRTFGAYVARALVEHLRGALDRNYPKVGEFSNWLGRSAAACAGTGKARKGETEKDIGLPLLWLTPLGFPVVQNKFASARSSVSARIGGQLVKFDVQRLTETVDPQKQRDALLPNLIHSLDATHLMMTLLEAKARGVHDIGTIHDCLLCHPNQADTLARAVRRTFAELYAPDTSSGWSGPLSTWYTWMKQVTTLRTLPNAYANLVKGAFEHPGKEGERRLDAARDAGEEDAIHARNVLDDLRGFSASERLLLGLLLKRVVEHAVPKTSPTLEPPLWADDLDLTEDRISTYFFS*
>uas59A
MSEKLEKEEKFLLDKTAHEKIIAAFKEKACRKTGIIQWYVMRDENEEERIRLEIVPEKTGMRHVWTQTYKKRCSDSENRTEREYSLDPTEVDLKNLETLPFVVKIRHYLEPKNKGIKEVILDEFLEKWKCDCQYLAEIEMCNGEEDKSIISEETASREFLKDLSPLDKYESKKYENKILAKHHEENSAFKIIQYVENRLKPEQVVVALQGLSFIINHIKDSKEQEIAEAFYNSTLDNISDSLIVNHNKGSVNNQKLKDFVKNIDRIAVEDLEGISAETDSLMLIQKEGFQVAKVEFLVFPDRDNSEEMKMNRAKKLEYGFSKIGRPAVADYLAHICRRMGVEEVEFREIDYHAKSPESHVNVFSHMWNTLYRIKDKYGEERLIMDLTGGQKYPGIIAAFFCMVNRLPFFYTMQGTKRLLRFPGLPVNWDFGSIDEALVAFKQIIKGEVESFSHLETIPQFLRQFFYPFGEEQGYVSAVPTKLIFDAYSNARSMPFGYGEDFLKLLDEDYSCTEDYKNYLRKMIREVWSVQWIGDQIPETVEHSQRHSKRLMEFTVNLINTIGEENFLAEVTKQLRNEFYFVLAIAMNVHDLGHTKLTYELADGRILPLDSLPCVVRDLHHELSYQMLENDDRFRLFGEKPDSCNKNTWDNIKTAVKLVTRYHREYMPITGKPEKLKDIVKMLSLEPEPLDKVVAASFADEDWQKLTIMAARWLKFIDGTDVQSDRTVEPNYFKTRVLRTITEIEALCVELESNSEISPFIRNEVSDLVGEVGKLRASFEAPGYKSMNRGLAISISNRAKDLEKNTLYPMIRKRIDECKGTITMPNWLKLLSKISFKALQFPHFEKHNMVNYVYPRFFMEKSLFGNTDRTLRLSVNIQNDNTDDMNSLIKIIDGVKKDIVKEFVRSGLNQFAIKTIKMEVTPLTEKILLTPLGTSPGVLYTLIRRLNPDRVIVITSQAGKDNIPEICMKAGFDIEKISPYLFKDPFTGFEEVQDVMRRMISDFPVDITSKITVNLAGGTSFLQYVTGEFAEVLESKMLDVTKVFAVDRRGIDAQKRDPYVVGDVVELPESKSWANKEE*
>uas60A
VRKFKGDLSWLVGDLQRHREQWLNGENPKSGCAVVIGAGCSASAGVPMTDSFVRHAHKDYEERFPEEPKPEGYMECMGRLFPNERLRMIRELVKVPALNPAHLALGQLVRDQFVRYILTTNFDSLAVQACALAGVDSAVYDYTAIAAPEFSADQVDGPAVFHLHGQHSGTIQINTAEEFDKHGGSMLRRLFEDLNDDCFWVVVGFSGLNNPTLDELIKLPRFPNGLYWIAHNDREPGGNVMEELAKPAKSACLVTGFDADLLFCSLSRALLCDKPMVFKGFDYLGSLLDRVRLPEGWDRSEGAVQQEIFQELKNARDRLQLMKQFGAGSRPAFRGGEPRPTEGLIASLSLYSGRGSYASADKLAASLSDSDFRSRVFQTNWGPLAVAAEYHGEALRHCWLLCSREVVASFSHAQALVRRFAPRAACYKVDITEPNNILDVQERIKHIYDALAPEQHLAPEQVIADITSGLSSMTGGMILATLDEDRNLEYLVQGAPLVKDGVALTREEIRRNGLLIGIRTSGAMVRDAALRALA*
>uas61A
MPQKIEVPNITVFEGLLAIWKQRDYDLYFYFNEIFDKALTALKSRIKASAIQLATGNEPVYKAMFLPVGFKIENIALIAVLFRPLHLTLAFSETTRACHRSYFHIVENKIKQYCPSVIIDKIPPIASDDHHHMEKKIKDWAEKIKNEHRYSKAQLAIDITGGTKPMSIGAQNAAKSLDIPAFYLSVDYDTDTQLPIPGTESLVEMQRSYTDPDLVFVIMPFSSELDSVYGCIKESVREVQLRCVRVDEEVFSGSIMERVRGNIYKAGIIIAELSKHNPNVYFELGLAYAKKKKIIMITQKIQKVPFDLKHLRMVIYKPNDINRLKEKLKTELVALKSA*
>uas61B
MEESTGLLSEVEEFLNDYRKDLYSLNDEAWSIFQECYRSIGIDYEHSHGFFIDIGKKIESMENFYNIKAKSEELEKARANCLLEYYQLASRNPNHNQKSDKWNSFANKVQEIINLNELAVSMLLDKASTAYEKIITCPYGKQKNKNINASLFEKKVSEFFDWLFISALGRVDLTEIETYRLRRDWVYKVRDEFDTLEKCGFPFRDILIECKNFAQPKYPSLMQVFVYTLSCQDSEISKVPLSQPNAGSIHGVVYRQDSEISKVPLSLLISRKNPDRESTIWRIRRAIFNKPMKKETRLILFLDDHDLGKMLENKQKGIDPALVLKEKIAELERSNIQHGGI*
>uas62A
MDLIAEQKELQASSYGLLKERIEQLSSKKDTHVQSFAKASGLLSYVKRLIAQVDGFMEQFLQEVVSKTIREDNDRYARLLGVEYKNIHDAVAKSLTLMLLDKTKFAEGLEEVIKSKQAFSQMNVKTLEQNIQNMLDLLRKELSIGGDFYGFLSKKKKEFFTESSHRIALALWTLGSNEMVNMLTVHLLSLQEKDNADEENSANSKQTFGAEIGEALHQRVAWRFLRDELGLQNEELKKAFRAYEQSDFENIEALSNPLWSHELELQVGQKMLEFACTVEMLSEYTKPNDETNFNYFKLNRDFLKILKAKADKQIVLGASMTYKPMVVEPREWKGLYGGGFLEDEPEQRHFDLTCIKASSKKDKEALKGKEIPQTVLDALNHVQKTAFKINEKMLEVLQSYHGQISNLKKKNHVDFPYYRILRELLGSGLEDASKALVYEHFKKTKFIKLYDKALSKADKARIDKAIKAFEKSENKEQFKLDSEIYYEIAKYKDGFNSIVKIAQEMQKYKQFYFVWRMDFRGRIYPQQTLLHPQAGDLAKSLLLFAKEKPLNQEGKKWFLVHGANCYGEVDKEVFEKRVAWVEEHHEHIMASAKDYKKEMFWQTAGDPFKFLAWCFEYARYVENPDTFTTGIPVAIDGSNNGFQHITALLRDKEGAKMVNVLPSYDEEDKLKMSDFYAEVAMELQKLMKKEKELFLTQKGNYVEEKGLFYSTSTEEVFAPEYHLGEVVETLEEVNVEECKNNSHFTTLLMKKMQWKLDYTQKELESIKKILKKEEQKIRKEVTEEDLEEVKYSFSERIMALSNRANRDLKNSRIVLKKEKAMKEEEKNSLVASSLYEAFLEEGLINRSFVKGPVMTESYGSSTEGKAKALLEKIESKGVLSHLDEANRMLVSREITKLLEKALSSVSLSPEKYKKWIKRYATEIVKKEKAIFWKTPLGLEVKQVEFLSDKIKVSTEQGTRDVTFKVYNNKMDKAGHSKGIAPNYIHSLDASHLMMTVNALNEKGICDMVTVHDSFATHANEVGILSTSLKEAFIELHKKALLSELTLFFEDVFKIKLKKIPYVDKEGFDLEEILKSDYFFA*
>uas63A
MMKVGKSKVTEANRLRVFISSTIDDLKEERSAVEQTIRELRYDAVKLEDMGSMSASALEASLLFDDRSDIYLGIIGGRYGNPPLRETRSVTELEFWRAHEIHLPTLVYVKEMDETAREEQEKEFLKRVQKVVKHATPFKTMDELVRQVRIDLDRLVAEIVRSRQLPRTRPTTIRNVLIASLGRAPGAVTGLLHGIQEQLHIHIDEVVTLSAKGSRPVQLAANLLEQEFAKLGVIYRAQVFDAVDMRYDDEVLKFKIALLELLNQYQNEGAEVFLGIAGGRASMGALTAMVATVEAQNAMLFHFWVPDDIEQDGDIENYWTLSDARQRQVLFPSEYALVKVPYFRARQR*
>uas64A
MSMPAESHHVLISPLGRSPGAVSGVYFGLRERDTPVREVITVGTSDDDVQKAADYWLEPLFRSETDVAYRPRFITSEELRGGEQDVGPFTALMGLHIQQAREAGHVVHVAVTGGRSGMGALGALAAQLYGADHLWHLWVERAIEEGGSVDRLHPPKDCTNVYLNPTAQGKERKAWELVALPFVDLTPLHGVIRDYLLEGAVNPEALPIGMQGILDIGQNKAHLQFVTCLHELIDHCFDVEELRTFCFGLGLDYDNLRGEGKTAKARELILFLNRRGHIAELEGYVRERRPDASWPTMPGVPLAQLPLLHGFVQASAAQLAQIFPAGLTVGAADRILEQVGTFKQAQTDERRLAVALEVGGILQDAGVYDRQVADWVRHFAMQPATQARVRRLIEDARKNSDVPEFWQRVLGWASENESLAAAPASVGEFLVKVAGLLVEWQAVS*
>uas64B
MSERALRVFWAEGVPLESLEAVLRDGRLHRFYGERMEDLHLGWLPELLDGKMRFSLDRLEAGRGFGLDLEVDWWRGAEGYRLRALLEEGKPPAGVDWREADGPPLESLPEKGDEHPLMLWGAYDEDLGAWAEARIPRPLPHPARWEGSVPPERVVLLVQDYRRDGAVVLTRFLKVEPE*
>uas65A
MDNVLVDFQSGLDKVDESIKEQYRAKTPDEKDRLDEIPGLFSLMKPMEGAVEAVHKLAEVYDVFILSTAPWNNPSAWSDKVEWVKRFFDADDKDPNKNPFHKRMIITHRKDLCEGDYLIDDRGKNGTSEFKGEWIQFGSEQFPDWNSVVNYLEAKDQKSSEWWKFSRNTISEIALSVLFVGEFFAFWGIHDSWCVWGPWTLASVLIILILGGIGVYLKYNFNLRSVILTKLLANAIAPQRLGTLYLLYFVIHIGWLTNAVMALFMPENLQNVVVSISICLVGMLVLIVFFPKGTKEKSKYATKVFVSGISLVSVPYTRQYEKLNLRPLVRILQDTDDDIMNCEMMILKSNFDNATDETIRGKIRDVLLFMFPPEKDDEKNTYLAELLKKMDQGMTVNQQLALLIREVAKKEFPQKKWLDSLRIEFTEEACNYNEFEQCFSALGSMLQTKDDSCHQFIFNVTPGTGIIGSLMTLFAIDGDRSVFYYNQDERIPDNERIRIVPKSKVPLENLLSQALEKILD*
>uas66A
MDVEYIGTVRDDIRSILGGVEELEEMIRWQCRQQPVSRVTIAPLIPGRSGAVVFLVRRLDSRGPRKPWVVKASSDVDHVNRERSNYATYIQDRWPQVPCLLDTGASRVLIYEFGGFLAGFDPTTLRQGYRRSSPEALAALMQRLVKVLFAVHEFGTDTLSFLQREQLNPPPQEFLPTLSTLTPSLATEVADRWQELVARAAQLPTRISRGCHSDLNAGNILFEPGDQPSYPLFIDFGLMEEGASLGYPGNGYPPFWDYAKLERDIKTRLFVEEATGAGLDLETMLRVIRHLDPPHPDGPLPPELASLPCVQRLAATLQALREAVRSCSPPDLFDRCYRLSVAYSTVRVLYRPADEDLDPMAQHRVAAESVLALLRPASVSPASMGTSAPSEPGSVLVRSFAAEAFPPSPDPALLINLTDLFHDRLPLHDQVCSQDIPQRIAAAFSAITQLPKPLQIAFACHISIAWYLGSQLHPKRGIAVIPWQNGSTGPVPWDGTTARLPDGAPGWQQSERDLQAGDDLAVMVSLTRPVLADADRAIEELQLPIGHRLHLELPEPGTTAIHDGPHARWLVDALIRTALPLVQQHRPPRLHLFAACPAAFAFLLGQQADALGPTTVYEFAFNNPSRSYWAGMGS*
>uas67A
MADLIPISAPLSPERRLDVVFVHGLGGDPLTTWRSGDDESTSWPHWLAREFGERIGVWSLGYATANPLQRQRVRLPFLSKAEPEADAAMPLPRRAVNALERLAQEGIGQRPVCFITHSLGGLLVKSILRQADAAINTPEWRRLVEQCLGVLFLSTPHQGSKLADLVSAFRIVLPTVSTDDIRDNEVHLMELFSWYRDHAPSNQIQTFSYYETKRYQGLVIVVKPASADPGVSGPLARPPIPLGRDHLEISKPRDRNDLAYLGSKDLIKRILQNDSPTPTTPPPSAAEGPPALAAASTVVLRSFLPGVEQADTLIDLSDLFVCANPKDRRPKHPHVWTRDLPGRLATAAATIERLPRPVGLAPLTHLSIAWYLGTLLNPKRGVPILLCQRSPAAIDAWWDGSQPQLPSGGADWTFECMVLGEGRDLALVVSATHDALRDAQAAFDALGLSVGEIHHARLPNSSRASIRDGGHARWLADALTTTLRDAVVTTRPERLHLFPACPVSLAFLLGQQADLLGSTTVYEFPFGEAKPLYTPGMATGL*
>uas68A
MPTVAQAFHDFLTDIELKPNEQETASRQQNDLRERLRARMTGILRDILVGSYARRTAIRPLNDIDVFLALDPAVHGHRLSSPPLLLLEDLQRALRDCYSAPGPRTRIQGRSVNIEFSSSGIGFDMIPAFGDGYRPGNYDIPDRHRSTWIKTNPERHKEKCIEANDRADGALNQLIKAAKHWNYRQRDANGDKPLRSFHLEVMAYSAFTAAPRDSREGMALLLEHLAHRMAFPCPEPAGLGPNLDADLTPAERDRAQRALQHASTRAREAVRYETTHPSHAHQCWRELFGVAYKS*
>uas68B
MRDAATDDSNQRLANEQPPSGDIVLWLDLAEDNQQDEASVRANVPAGAEILPLTAFGVTRCPRGRPARWRPVLDGIDRLVHQARERERRPPGCRYWVTGRAALPAFFFLGQRLGRQAAITFVHQPHNGGATAILPLAQAGPTPPGDHAAAVYFARSPWPLSRSEAVAPVAFAVSSRQVIDDLDIQRPLARPGDGVPFIVHAHADAWLDAGTAPVAIREIDELIRAIRAARPARKTLAVFLACPTSLAFLLGNAINPQVCRDIQVFDYDGGRYTLAYELPYPPIPERNNVLWLGSSPAGSKPLALDEEIRLIQRERSAGANERLPLAAIPAARPMDLLRELQDKKPGVIQFSGHGAGDCLLFQDDDGQMRPLTVPDLAEVFRIAGDPVHLIVIAACFSDSYAEALLAHVNCVIVMRGKIYDSDARRFASELYLRLAEGDSVRDAFDCALLAMRLERPALPDAPRVAAGEVPKLREREPGCASNLHLVRKP*
>uas69A
MNTIINTACQSMNDEGFEGFYHSLVAQVSPNLPMTYGEFVNRTGRATQPLASQNDALFYSLAYAMGHYTTFRAILADNLTIEDRDNVMSIIDYGCGQGIATLATLAHIASQKDPKTVHLNIHLIEPSSVALGNASYKVLCLAQAYGFSTTITSQNCVLANAIVPNFANGADTLHLMSYILDVPAVQQQLSHITGQIRNLNGVHHVIASDIAYSTGFNGLNLLSRHLLGYASYIDRYNKNYECYDVIHGGFIHRTAKAIGFMLSLNNDSAFHQAA*
>uas69B
MDLFESITEKNALDELIINGKFRETDFDAHLHDDGKGIVIVVPFGRLYYAPHYFDQHQSDGFFDYFLACEGIEHKTHDWQNEANINNLPFKNINWHQDTIKMYGKEHQLPRVSAWYGDSDLPYTYSGITLQPKPWTNKLDYLRDALEKVCKRRFNSVLCNWYRSGDDHISWHTDAEPELGNNPLIASVNFGESRRFLLRLKDNHAIKIEIPLHHGSVMVMAGELQHHWQHSVPKQKKVKSSRINLTFRIIYT*
>uas70A
MLFVYKIGETSMHHIIISTTGMFNEIRTSLVAPEETKTNPTFLFALNFSTYIDEFDSSKKCELEDQDIKFERKRIREFVKAVCKDEGKPFKECRSALLFALPEFIQHGTYNGAPLLSTPRNGSYEIYAMYKSVEGRRLIFQELGSSKERAQYVYDHMLRYFITKLFSNMGALGSIGNTTNIETPLSVYTIQQTLDDVVKDYIPFANPIHVSSTPTQYVMNKTNQVYSEFLLIADALGAYMVQEMKGDTESEQLTSLSNNLFFRDICKLICKQFVDSSDAHISVYDGCNSWVDNLIEQFWHNKYTAFRNTLREVPRCDDGELAYVKASTVFPLVEETIKNLSLSKLGFELHAKQEQYKEHLDFLLAYDKDVDSLLAEMNPSDDSLQKHISGSILEVFNQALFPKCDCPPNIKGNLNSEICCQIYCAIDSCKRAIRNYHMYERVIPIVDYLDALVRKIDIPTTDSWEYEYISKVSRISTWYRALAYAFTGRSEAESIFKELIQAQEQEPLVDHCESEAFVSEIAEPVNAFSLDFLRYALLQYYVETNNRTSYERCIETTYPSLSQNYFDFVSQMHTLLGDIEEADYETYNNGLFCLWIKALWHFYLDRIDEAFWHTLTSLWDTNYNNEMCLWNAHDFTAHQLILTYLVKLAAHFGDTNRMEKYREYLEYYFDSYIFTDGAEFGYDWNEPEYYTLAQVNEQIGNLELAQEQYDKAYTLATYSQAKWKHFETKHGNLWGLSTYVEPNEDKSNLAEWLTSYSPAFSTIDEYKKALAPIMSYVFH*
>uas71A
MANVFHYKNENKEKYVELISKAKRVRNIGIGILVGMILLSFINPYSLMWCYSIFIGAVAIVFMDYKYCSLMTEADVLASGLSGENKVFNTLSQLPDEYVVVTNVPISYEGNRSEVDALVMSPYGMFVVEVKNHKGLIEGNCSDRVWKQYKNGRFERTMRNPVLQMRNQKRILFGMNKTRKLSVPINGLVVFPSATDVNVGAEEVLYGLDGLNSFVMEKNQVRVKPIELCRVIKAYGVDLNKVIYGIYAFYKENCPELLEGIGG*
>uas72A
MNSKIDMNVWMTQVGYQNLLAKIAQKELEYAQIRDHRQVAFELSGDGWHDNPEFNRMQQLEANLNHTLKELTERLEAMKYIEIYDAMRNRSQVEIGSIVQLRRYDLSDDSEQVEVWEIRGFDETDLAQKHLAYNAPLAIQVMHLQVGDVAEEVQIGSRHFDIEVIHIFENRNQAGLKG*
>uas72C
MKSIAQNLLIQYQTQLDQYFAIHQDATTALSTWLATQFSKSQLIQLLTSILADQHTLTEISARSYRHGNGFLKVVLLDRGYKLRLHIWFAGQACEENIHDHRWSFSSLILTGALTSEIWKDHAHGQQLQEYEYHAATKSHAPFKINAGMQTLKLDHLQHNMAGESYVMPKGKLHRIINPGHQVVATMMCSAPTEQGTTRLIPIHDGIDPNIQPPKTNTQQLAASLTQFIQYLQQEEQINVA*
>uas72D
MSHKHTLYMQQQLGRVMYIPPIEMNKRIAEELDSLKWLYQRQPSYLNQYDQLFRLVSIWLLVHEYDLTNHQPHQVLKAVCMLNCPNWDFDLMIQQRHLLKKGVVLSVEPTCFVVLQHGLNFFQTYLQAYVSLPKVNLQAEYQTRN*
>uas72B
MYIAIEGIKGTGKSTLFQQLEVALRCDGVLFETFNPTKPMPTDLWWEKAYAQYSEVDQFIEELYCARANHHAKKTDFNAPLVLGDRSILTSFVTRWPQDCSALSKYIKHIQIQEYEVPVPDLVIYLDAPIEVTLQRLANRQRNYGLHDEQIERLIQAKQSYETFFRLKSELGFENMKYQSFDAGQNSASLFAQVYSTIKKNLENDYFFP*
>uas73A
MPDQREDIKTENEKFKEEHSTKINEHCGELKDAYHSAFENVQCRTILDRWLNIETKIQNLKNLSGLPEKIQDIRSIRKITEDEFKNQAVLAGIHIDDANRHFSALYEKFENLIICLNQTTQEIYKVSKGILKEIEDCPCGEAENRSLHAKRFEKNVIELIEWLFIDEMEQTELSLIEDGSLRRDAGFKVLEGFDTKKHCDGFEFTSVIVECKNYAKPSYKDLMQLFTYTLPWTDSEILKNPLCLLVSRTNPFKDSVTWRIRESIFKKPMGADTRLILFLDIKDLLKMVRYREKGHPANIFKEKIQEFNQELIKNF*
>uas74A
MEERKFFPAGTILADGSWRYRIEAPAGCGGSAIIYRATQYQAGETPECGRKILLKEIYPAKENAFCERTAQGEVVSKDAQVLLEEMRERLKEEERAGAELKDKSFLVCNLKRLGRPHLDGATVILRGLARMPDMNRSAELLADWMNRWFVHEVEKSDRANVRRPEEALKLLDGAAESLQRIHRAGYLYCDFSPGNVFILTHTHTVVFIDLGCVVKCPYQEQIRVRNYIPATWGYRAPELCRTGLSGAMQRTISAASDVYSLTAFLYQLIRGQSFADADNEFDRSIHPEKRVIGWEEMRGTGVPDPVSGLLLNDLFLHGLAFETWNRTADIVQFREELDTINESLRRASLYDRLAFLWEKGYGWLGTPSEGKCSRFHFLLAHFFETAVPETSEIRAAAQMLEGRLKEDAPIQEQIFILHWLSVWLLKEQEKPAETEFQLHYCGVALYNNLGACAETIAHYEACMGITSPLDVMSYLGLRLRGAENYANFFAYRKAWAIVKKNCTLLRERKRCYQQMAEQLLLPSGRAECTTEYGKNLSAAGRYLAFLGAEKKAQGKAGSAMSYFRKSRKYFEAALEEFQGDPKNRRRVCCSLLQMAAAAEDEELFGRYLLEIDVDGEKVLKSQMAAMQGKCDDLGIRIEEELGKRVRSPRGQNLYDLHVLLKGMRVFCPGKPSDSLADLMMELLKLAEKMPDSADANPVEQHPWELIFKEAAILMTRYHGKVGETEHHLFALAAGGASGRARVEACLKKGGETGFSTLTILSLAVLAQEKVCEIRCDEIKVQGKAWDEVEVQRKTDGVRAGTKVRIEEQIRDLEELLEALYQYVRRHKCGFLRAQEWKNCGSMWEKYELVQSKLIYEYD*
>uas74B
MNKSSFQDERQDSGRKDFSDKKRCANKRGTDGLKGDADGMGESKAEKQKKEEQGAAGQENGRQQWPPVESGWSIYGRQMDAPVWGNTEKGLYTDNDKKERRRPGAVVRELKDTIVPGVYAVNYLWSYFGLEAEFDSDVKEELLETIQTGKKLDKDGDSAQEQLFSKLVEKLYQMFRSCGALRRKEKGDTAAWVSWTEAQVRKLLKNPSEEDFIQTFAPALGLSVEEIQDFLLKAYHRPGLSPCVKEEFLLYLAVLQMDSNQMEQNYYFMYRKLCEAYEKCEEDASILQADLRLFWKETEQAAEKLKAEKPDWTECDEIPAVLEELFRKHKAVKVWGETWSLTRKNEAEKLWNEVSQLYWSELYQAKEGENTKEKQDGIWKNTNLEVTVCQETQADQWKHDIELRLPKNIGDTTLIPARLDQLRGWKETEKEVKEDGAVKKIFCLNVNCRYGTWIPKGTILSVQKNGIRTNFEVTKEYLAIEKEGLRRFLYESTELLDDEEDPKVKWDYEADIQIFEGWLENTKLTRTAFAGFTDRKMMTQRNYILTLLFLKFAKSEDIEDMEKEIRRSHFLEMADKALRKLQLPEIYLGLPYDVLLYYLLANREPTTEFRVLWARFEQCKKGRKKQEEKAKDRKSER*
>uas75A
VVAQESKALRLAIDSSPLWDIDLEIRRPFFKAMKQKMLRDNDDEVAEIPTLSPENEKLCKTVWAQVMMLGGKTDPFIVSVAFFQAAAAYVRNPEKENDSFCRYFITVLQRARAGEAVSEKQELLHISRESARKVRIALDYMSKYDLTENMVMQDQELLKIVAHAAGIGTKLLYDSLCNKNILISLDGEEDGEDTRKIQIGDPGQDIEEIFDNDQAFPLLHEAVMIMNLEEKEKYRTRAMYYWSPQILGYIRADEQPNIQERKVRCADIRPMEKDGILWDVLLSRGYVGYTIREPLYQGMGPDNSSEIRAAALNPLVDPINRRPENDLTVANYLGKDNTTISKHNKKIREQFEEIMKRNHCLKKSK*
>uas76A
MAKDSFPIRLREARLMMRLSMEQLAKLTGGIITKQSISRYEKGIMHPKRDAQRALAQALNISEEYFKEDNLKIDMPMLRTASNGRLNDEQLKSIEAKLAFWSEQYLAKEREANYHTSFENPIKGITVLSMEDAIQAADCLRQQWHCGDGPIVSILRLLERKGIKILSAELPDGVLGLSTWADGQHPLIVLDLRPGKDSVERIRFTAAHELAHLLLTLPKGAELGVEKRCNMFASFFIIPKSTYIEEMGGSHREEVTVEEMIDIKEQYGLSLQALIIEARDYDIIETPYKRWWYDKYLKNNPREIGLGHYPYPETIGREKRLNSIMNHIKNKEGEDYAK*
>uas77A
MKLYEIKYSLNILPPLRIGSGIVIGNLNLAKEPSTPYYIPGNTLRGLIGYQLLKLKCKKLSTGEKPNCDHCKEDCEYKILIHDKNHGRGAYFHFGKINNDEVEIVSIPMSQLTRDSKTVVKGISPFFYQALYPRNEKKITINATVYLVNNNDKELLDTLKHAILTTKHQCLGGRRSWGWGYIIDVKVLNIKEINIETHEENFFINSNLKLLTPLPIEKGKTIEETIKNSIRHLLSMITPEKTSMPKDITIRIRSPFRIKPINYWNESENKPYTEPALSEETIINIKGNKLPKTLLEYIKIFGLTINGTWYTKAGYGIAIPLNTNNSEPPKKNPNFP*
>uas77C
MLNFIGIDPMGNKVYLSARAENHIMSRHPEMRSNLRYVKATIIEPEYLLWFEKRRSYAALKRLKEEEKLTLVIIYDKEGNIRTAYKTSKPQKLMKKGDVVYTAKNTEGN*
>uas77B
MSPIINIEEIVFDIEYDGQSDVLYILKRGETVVDRVPCGLELVWALNEKGKIAGITILFAKDIIRQILINEYIEKLREGIKELAKRLTGKQKVDEALQNIFPQRETFEKQLVEKLSIPTGEIRATEQIINLGDELLRIWRIPLSSNTYLEITIPKYVPIEESKPNFIPCKKCNEKHLKCIKIIPEGISISYDAHHNKIFNMLQNTKSITKNLISIIDSVKKPTMVKEGIVSKKDITEIYLASLTESLERLSTNIKIRTSGGFISPKEAKRYLQLIEQIETLDKTKINGLEETMRIILWYSLLFTRRKREKS*
>uas78A
MDNVTELLSDLSKMPEIRSLERRASGFLNDVAEIYERDGAGVARAFLLNQRAKRREASLLERVIEKLESCPEVRTRRSIGRQIIKGLFELKQGAKP*
>uas79A
MNYTVSIWLKNIRKMRGLTLDEVSVRLGGLVTKQAISKYERGLMQPSSEVMDALCKLYKASPDFLIGRKPVIVSGFSFRSNDLVPKKIEERIISEVKLWMEHYLSLESLLGVTTQFKNPLSGFKITSFDDIEKAASQVRRKWGLGNDTIASVCRVLELAGIKVLELEIEEGIDGLCGWANGKIPFMVLRKNNVTVERKRFTALHELAHLLLPSLESMNVKTKEKMCHRFASAILLPIEVIDTYIGRYRESLSIAELSSLRSLYGVSVAAIVHRLKDLCVINEDYYNHIFDDRIKENRLEEGWGAYPFSDEAVMYASLVNRAVLEGLINSNGDDLFIDGKQMINVSEIEIM*
>uas80A
MASDHVFVSMTGTQVLGVLQPLMVLAKNEGPLDIRLLHTAHTLPEALRIRDFCARRGLGEVTLSEVSTELGAEDSAPRKVREIAESLAERGARPCFNIDGGMNFMLAGCALALAPFRPRLIQTTRERALIYDTADDSCVVQRLPEPLSVEEILDLQKVEYTAGAKNPDTCEKEPLDTLMMKHRVKLPAACLENVEVSGIVFDHVWNPGNNRLCFFKDWRFPIKDSNRRLERERDFAQWSKNRRRCGQIYDKHTYALVQENKSRQRLEQASGGQIEVLDLDARYADDNGREICAGEKLAKIFSARLHKVRERLLEKPRASELPPMRDGTLVVCVGTNLIPTLVAICSHKARHLVLCYNLQDKRVRDYARGIAEYREELGLESVTLAKYPLEGVFPGQYLPAAEPGARVAVNITPGTKGQTCMLALWAAEHGYDIWSLYNKKRVCKPISASGSPEDIPMEICDPLLVFRIMGINVLENSTTEADLAPDFPWLDALLEFMRRLSRAGKDFAQAWERGCTLGNDVLKYRHNHHWRLKLDGETHDFLKEIKGVWYEKLCARALMHAGADKVRLNLGIRWDNDTETALKKKYDEVKHLLELDVVGACHGDLVLISCKAKVLQEDDAEIKESLDYVAAEAANTAAHLGRFALCMVSDLGASKCMIDRGVTILGWRDICEPEKLREHIASLRRRAGTSAGEA*
>uas80B
VADVKVLVSWLGSKDITYLSTPGLAGRELGAINSILQDTQYGPFNELFLLSSRNSVEWEGFEESLRQALHRLEDICRRSGICLRKCEAPEDFRSATPGEIFNFVLQALDACYGGKKNIAFFYNITSGTALMSAMQLYMGTTSRYQGTCLYTFDPRWVTKEAPNVGKVGLPGMLASLEAPDPADEGLYIEPNRKVYDQVRLKVANTDASILILGETGVGKTALAEYVHEQDRKRCDKEMVALNCATFIGQPDVLLSELFGHERGAFTGAVSKREGAFRQAHGSTLFLDEVGEIPLPLQGLLLRALEKKIVKPLGSEEEIKVDVRIIAATNVDLKQAMREGKFRTDLYYRLAQYSPHLKSLREYTDEERRTLLHRLLAKINAKSYSLEPRQLTRGAERLLLHSPWPGNIREMWFRLESICLLSGKLVTEADVLEQMGGAPAEPAVAPLPAGEHGLPHNLDAWLEEQAYSLMNEALRVCPTQKEAAMRLGLAPSTFNSRLQKFRDRQS*
>uas81A
MNDKTKVFCCSCKQKTFHSIVFENSSPIDEDEKILRYRQTIECCGCSTTSIVQFEVNLDDEAREKFNKKVIPETADWHFELKKRIISRVPINLKMAYEELISNYNSGNAISCSGMVRTIIEGLGTVEGIKEDFIKNGKKPHNINYVLVTEELFKKGFVTKKTEEILSNLRFLGNDALHSLEAPSREELKLAIHIVENLLENVYVIQHDYNELMSKRQERKTEQEKSKRR*
>uas82A
MPNKKTNQHQPGCITNWIVTTSLLKVCVATAALALLILILAWILWGRLAGLSRPELESARATAALTTVGGLGGSVYLIVRYRAQDIAEQQHKTAELDHNEQLMSKALELLASDNPIKQISGARQLVLLANEYDGLAYQQRIVDALCTFLKPSIHDDLESGFIIEEIFLEAMRDHLGKDNEDSRSSWSECSFDFRGVHFNSCVDLSGCQFRGATDWRGARFAEDAFFSNANFTAIPLFSDIEFSGEARFDGCEFASKAGADFSYSSFKRNAYFTNARFSGATVFGSIRREEDDPDDVYSIPATFYERADFSGAVFGGDAHFGLDGQSGKEIPISRFDGPAHFEEAKFEGRAYFGDVCFMQGAFFNNKLGSGRRRGSIPVKQLPDASRPTGRGTIFCGIAYFNHAYFRSNGKNCLRFDFAEIRRASFDECRFDDADEHPDAGSTSSSFSAHIEFTEAHCHILPSFKDAKISCNKHRWRNSCVVWPRGVISEENAEKGIPEGAQCPSCLKQGIYDM*
>uas83A
MTTNEIILKFKEEYNKELQYIDEHFICEGDITITHKDEVWLPNNLTINGCLTIKLCRLVFLPDNLYVSDDICIECCEILLIGKHTTFNGVTNISYCYISSIPSDLKLNRNINLSFLPLQSLPDWNEINGSLSIDNVSIEDLPKNLIIKGNLNIKGGSLNKLPENLVVYNTIDISKSNISELQNGLICRNIILPNNRIRFPEEFLAIASIKGTPESLRDLSLFKCPTRKLIVDKPWLFKPKYNSQYENFSRRNRELWVLKNLGVIWKINGKEYFHSDYDSFLGEIIEQNDNVFKIRHFYNNKEYVVTTDGVDNWGRAETVEEANSNLNQVRKRRYVHDYKYYTQANRLSISDISECFQNITGLSSTETFNTLYKVLPKPIQDTYTIGDIIEYVSDEHCVFKFTEYFKKKNE*
>uas83B
LYICREFNNNNVMMKEKDNVQVSSDYVMLLKQHDGTSKVTIENKEGVILPDNLFIKELHINNCSNIVLPANLHVTGDLFIGNSNNITFDESTQIDKDLILKYCYDISIPSSVKLNGGVKVNNVQFNTFTLPLVVKGSLYMINTNISSLPDNLIIRDDFRIESNSIKELPLNLRVGHSIYLQHSTINRIQNGLICERIILPDNVVTFPDEYIVTNEIGGKYETLDKLDFKKHPCQTIAVPDNGFYEHPIYEGYRANICMGLPILIGKEKTRIWTMYDKEYMYPNGRILEIIKKNENVYYCKSIVNNKRNFCVIHIEDEAFVCGKNLIDAKINLIRFSFQNTFLKTMYFGTNTKVALDTAKAIFGMFKHYLKINNDVSLPIKDEYTIKELIELTN*
>uas83C
MTKKEIIKFLEKYNDDDELCINLDDDKENNFVYTSNEKDMMGVYKEVIRFLSEHNITFDIMALCEMISPDNIVSLYSLGYVNVNHVIKDNKLHFRISKKDLEENDKLEDVLFTYQDGFGVYQVNEWEDSYHGYLLLPLSNGLIMDRFFCVYFTC*
>uas83D
MTQEQQIFIATLHFITSWAIRNDKSPIDIPADVLNQYKEEAEVLCKAYNLL*
>uas83E
METIFCAAIWYDDEKYYPHQKIYGVDSGFVIGGFRHHNIIGIIPTNNQHRNDGKEYKTIQGFITSHGRFVTREDAALIAYNSGQIKEQVKRLFSEDLY*
>uas84A
MKTPKRNSQPMRERWTRSFIQQYLRLSELQRLALADAEEDEPAPSYEVADAPPLRPRAQAAPHDLEELLPGQIRLLSQPKEMVWLLILRQWDSGTWLIVPFSPFSFPATEEEYLLGGNRTKYLDVLQFWNARTLNALFLRRSWLVSTLTPEEMQCVEILFDSSLSGDAVPDDLLANTGLPIVSADDPRLDYKTENLVRFTDLDSADLQMTELFSIATAQPVANVVTASATAKPAAAEPQKHRTILLPKLFSPLPMAAAGKNEVSVCWTAPATASALLAQLCQRQGRNNNAVKMAAMQYATWLDTGKLPCEAEATPVLMWEWPDAQKDSKGTPATADALFFHRKRRTLLGTGYALRKHDEGTIVLADWVVEEHPRINSPEDITIFLTAPEKV*
>uas31A
MRIENFQNIQIIKQTAGAEIYEASKGESPYRMFILKRYNDECSDRNIIKEEMEISQEIASYAPDGIVVPITEIVSHEGKQYAVMEKKRTGVFLQSMIRDDGLPVKDVFRLAESILKALCTLHSFAGSEPRIGYLHLDLHPGNIFIEHDEHDSLSEVNVGSAKFIDFATAIKIYDGKPCLRDNWAVSSYSAPELYRTEKTWCSPATDTYSVGAILYTLLTGKPFSYFLTGSDTDSTKVSFPLIPQYDTCAQAAKHAEERCLQRGMPKSICRMIESFFRCCLNYNPRYRFSTAGKMLDSVRRIQKILTAYDCHKYEDICNMLYEYGLPAEQTGAEDVEYDSREFEKAVRSLESMLLQNKIDYRRTKYLFDMYWKIAADNKDGIPGDILYSLINSGIAACNHIGDVNLGDELYEAMSGIADKIELGKYLNYLNRAAVRKADRFCFSEAVQMQRNNIEAQLRIKAGLMEAGQCVGKTSETNTRIIPLARALSSLPGYLVLNNREYPAQEIWNLYENALAEFGTDSDNRRITICHMMQYAITAHDRNRYEQLASEYFQMDIRGVINPFDQKLRELLSEDISDWYGLFVLIKGVYTFYMESLCEETAELLRDLGRVRLPAENASDPIELLYKYIGLIENHLTGEVTEFVTYMFDRSIECVQEGIIESEKPLNIYMLISYQTRSVYYELIEDETANEELYALLHEQAVRDGWYELLKKLDSGVILSELMCWEYA*
>uas31B
MSDWNSKSLQQIETESQFNKWVERPREYYKALKDPKVASIEECVKDALKTGNHALFAKMFINRSEWKSEERFPQWVSEVAEPCGINIHNIDFVSTRDWRDPAISPDEMTYVSQPTKSGWVAQNKDRLSNPKFIHRDNLIQLALALNLDADTANAFLTDMGERGLYPLDIVDAIETFYLNYFHDKKIGYTDKLKTVKEEINRALIQLSGEKLRWIDRSKGQDSSENIKSKGSVRKPLFSILHDSRLGIDIEEELASLKDTYEKSFDITSLEIPKNHTLTLFMTKYFQKRLSDAKDVRSYYESGEFMPYSVFTERQYGYLKRTMDYLYDWESYEKNLMESGWTLDGNVCYKDEAESRKKAINTSTKRVLDKILKCTWEYETAKEDSSTKQIISELREQYYKACMDAVHYIETQDCVIEELTDRKVRAAKKSVTRNYIEGIPVRGKAIVWKNDEHQESIADYAPEDSGDGEVSGYMVQELNNKKNIMQYGIATGHEEDLGNYLCLAGYWKKNWYMELVNGYIRSEGAEDFLPDRLDALYLYAMEYRDAVIKQCGSSKEGILDESVKETLRRDFPMRELLTIISRDISFAYTVCETSIQSAVVDWETRKSAQHDKRGDNAERRKGVQYYEEAEKVYERMRKNMLFPIEWTTSREKPYSLDRESNPLYERKECEKL*
>uas85A
VLKYHAEGEVNVKMVKAKGFIVIFITIMLLCGGSAFVVAQEPEQSESAIEQEEFVEESNLDVHQPNSPLDELADYFDQYFLEQMRVNNIPGLAFAFVYEGNTITRGYGFADVENAVVMDPLTTLFPMEDISKVLTATAVLQLADTHAVDLHQDINDYLTQIEIPDRYPQPLTLAHILTYTSGFADDGIGKYARTPKQVQPLVEYLEENMPEQILPPGAASTYGDYGYGLAGLVIETVGRLSFTEYMQKHILAPLQMERSNFTWDAVDRDQLAVGYVLDGGVLTTGPEAYPHNLPASSLVSTVGDMAHYLMMQLNGGKFNNQQVISPASLDLMQNTQFQLHPQMPGWTMGFYAYQYQGKRVLLHGSDCESGYSTVLFILPEANLGMVVAINRYLPGFGTRVVNDFLHWLYPVAKAANVVPHSSAVERSKWFVGNYALDYPLGNGLTYLRRLFTQIHVTIDEDGVYHIDFPPETGLPSDYVEIEPLLLRAVDEETYVAFIMDDYGKVTHLYAGGPYSYGKLSYHKSMEITLIAATAYAGIFLLQCLVWLVRKVRANRMRVRIWDRFHLNMATLLSLVNLVFLSGIVYMCFHAQELLYGISPFLIGLSLLPIVSAVLTVIMLILGPSIDKRRWSFALRLYYGGLQIIFITFILYLWNWNLISL*
>uas86A
MAYPFFFIARLFPQQWPLPPLSPGCFPAPCIMQKKKTILVSWIGMTDVASITNADASLRGPLYAILEHFCGKARGFFQKIILLHNRQLQGHAALPHIEQTAAHFGCREVDFHLLDVDAVDMAALYQAEHRLLAGLPDNVTLYYSLTSGTGAMHSVQLLMSTKFPGVPVYTVRPEFRLPHEPGVRIVPLPDILSGMESESPPSNGLFIAEANKKIFDQVRTKIARTRASVLIMGETGAGKSQLAQYIHARSDRAGKNMVSLNCAEVAGDHNMMRSELFGHKKNSFTGAREDKTGAFEEADGGSLFLDEVGEIPLALQPLLLKALDEGIIMPLGASRGKKVDVRIIAATNRDLLRDVQEGRFRRDLYYRLAQYMPRLSPVAGYSREDRSRLLGFLLDEINREWFAAAPRALSPDAKDLLLSYAWPGNIREMKFRLTTICLLADRVIYAADVAEQLEMQQEPGGNDDALPSDINAWLDSRHASFIKKALDRCGGSVSEAARLLGLPQSTFVSRKKKFGL*
>uas87A
MTLKDKPSPHQSDDAAVATHKDKPSSNPSADGAVTAESVLEPPCVALMPNSEVDASVSASELTAAVQSLPPLPVPMTSWKLSGDTVIGLAHRRKGLPCQDAVAFRQSQRPILALSDGAGSAAISERGAQALVIGITRFLQTMEDDFSPWLDGENDASQAQATRWADRMLLHAKGLLADLAHGERRDIRDLRATLQVAIIGERRIFWWKVGDGAIVAKCSAGLWSLGNPTSAKGEFANQTCFVDTASASDVQSGVLPTSEIFGIALMSDGGAERLVSYDGSKVANRLGEWMNHVAEQRFATDRIALAFHEPAMWERTSLDDRSIVLAARLQNVPST*
>uas87B
MSITLRDPAGKSVQLSDTPFAQGGEAAVYDVPQFPNVVVKHYHKQVLENRANTLRAKIEAMASDPVLNRFKQHPALAWPRFSVVDERGQWRGYAMRKATGVRMNVLAHAIAYKKHFPGLDRPSLVSYLLNLLTTIQVLHVAKVMIGDYNPANFLCDPGSNKVTLIDCDSWQVTANDKSFRCPVAAADMLAPELLGNELGKIGRTLASEHFSLAILLFKVLMLGRHPYDACGGASPVENIRKGYFPYGLGGGGIPKGPWFNIWSHLPYKLKEQFVRTFKDGVSNPANRTTAAEWIELLTLYRHEMDKGWHSTEISPAMPKPKDYRGTQSISQPLVPEKQ*
>uas87C
MTDSHNDLIDNPSPRCPVALVLDTSGSMDGEPIRELNAGIQLFIDEVKSDDLARWSVDLAVYTAGGSADCIQSFIGVEQIAGFATLHASGSTPLGQAVRMALDDLAARKKSYRDAGVPYYQPWLVLISDGAPTDAWQDAARRARDLSEQRKLVSLPIGVQGADLGVLSQFSSKPAVALDGLKFRELFQWLSASMARVSASTSSDASVQLPSMDGWGSI*
>uas24A
MPGMIRPDLQALAQYFQLAEKVEHRALPDCHLIQQVYCKLKGTAVQ*
>uas88A
MPEEVEKKEDNINSLCKKYFTPELCDESVTESKRTLELKLWTQLEMYGNKIAGNYSKLGQEDCEDAIILAIGECFKNWREKEPQVAYSVYYAAAVRRNFIHANEERQERVAKEVSLQENILNNPDRTVGDNVEDVHEQNKNEIDAALSCIVERLDKIEEFFCEEKNNSRESESTINCLSAFLTLEFAEDFSKWGSVIREEYGRNYSFMNKQVFGMRKVVNKKKLAELFGKPETAASRKFNGFLNKIKQSV*
>uas19A
MNNALSLVQLKFDIWLIEQLQITPPPGPTLEELRNKWNALPSHTGSLSRAMLTTHRQNIKTFLGIEIESPDRMHYQIMNPKALALDSLANDLLTSIQNYTFLQEYKELGDLIQPERIETGSRYLQQIGQALRNNQKLSIIYQKFTDDTPYNAVIHPYCLKADKGRWYLFAVKQGSEHKDSLQCFALDRVLSLHLMQETFVPNPDFDATTYFRDCFGIWREFDKYPVRDISISCTNKVAPYLRTLPLHHSQREDSFREGKNGRIIFHYHISPSPDFLAELRKWGREVKIIDDGKEKASPKRGNRNSSFGI*
>uas23A
MIPSLISFWVERYLAGYIRDGGSMIKLVTARDAGTVNGFLRQAERAAVEHGYLTAFLDASAIARVNVFTNIYQALVRELDLVALIHDYCCRVVRLLGYNPDEIPKETAFADWAGEARGRDLVILQREIRERLEEDLFRNRLVNRTFATVVLQLAADELRAKEKRLIGEEKDLLYAWMRAEAVSLRNLKKFHVFSKIDRYNARLMLRSLVELSRLAGKKGLFLAVGGLEVLLARKENRRPLYGRAAREEFYESVRQLIDEIDTLDHLMIVLGFQRELVDDMLAGFKSYEALWLRIQHEVAGRRPNLFRDFLDIDEVAASKDAGALHEGGATVAEV*
>uas23B
VNLDHFLDEELGDQRRELLEKKRQAAGHHTKLEQALRNGDLEQAQRVIGWLEATLAKQQEMLLSLKEKLPGFDVAAYLREEFEGGFLTACQAQGLKVTGSFPAYEVFPFRVRVYPERGTIEVNEKVLRLLRPRALAGYLKAARDRLYRESFNAGRFIGALARAYDTILAVRRAEQGIDLPPGTDVPLHDIYEQLTILPSHKRQYPRNMFAFDLHRLFLADAFTTSDGRRLEFGDTRQRGKAIVIYDAQGREHRFGSLRFTGGGDSQ*
>uas23C
LQKFEAVRVIEALRSGISSRHLSAIFSYGREGLLEKMQRDLDAAAGDESSRVLVLKGDYGEGKTHLLNVIFNRAQEKNFAVSFVVLSKETPFSRLDRVYPKVVAGTYLPGEVEPGIEALLRDVRPGSAIGEEILTFARHKLHSKVFYVLENYFEAGDTQDLHDLAGDLAGHWLPVDQLKAVHKRNFGRSAKIDRFRPKADVWDYFRLLANLIKRRGCAGWLVLFDEFELVGTMGIAARADAYTNLGRFLLPGEADFLVSTYVVFSVASRFWPDVLLRSRRPDIDELPRRLVARGEPHRADLVRRVMNTLLQDAVALETLPAGEVRRMLAAVRDLHASAYGWEPEADIDAILEATKHARLRTKIRYALEYLDLKYLYGEEPQLLAGTPEELALDEAAAAGDAVENVDV*
>uas23D
MQERGFWSQLFDFSFSSFVTLKVIKVLYSLWIAIGAIGALGMLMGKGVMPFGYISAGVFLLSLIWAVVFFFLWVIGGRVWMETIIVLFRIAENTSTLVRAGGGGRPESSEGAKEAGPDS*
>uas89A
MNFAAASHPVAFSAYYSLVFPAMRDAARVPLRRARHNGAPCGGIDRRYLCDDCVSDIHDRMLAGYERLGRATDGRPPRTRTGETVHEMEPAVRWMTSLVADPAGWERSIRRLRNRPVDGEPAGLRAARAQLVYYPLQKLEAETRRADAISRGGAAHPRRDLTASRWATPLRENPAALDLLIDAIERLRCGATDPYAIPRRLLDQYDLDLPAAWQLLRAAFDRLRAVRRDFYIANVAVHIDKDAATGDLINPPQTPEELLIEAEDQSDARHAVTKLIQGSEGTVYRALLTRICAADTRGGEGVVPWTARTFSYDEAKAATFVRAHVHLAVQAGLDWTETQTSATPRRRTSRPEPAACEPS*
>uas90A
MREIFELASSLSRLMSIVGELASPEPIDLSEIGGFEVGCDTDFTVGELKPVSIDYPLMGLDSHSRIIRFLGVDVHLVTGALVGGDNVLIPQPNGTNNVRWIGLKLRFKPRDYELLDKLSEMFYIKSSFLDNEYFVGSYNDEAVRDEVRNHVEVTLMRAVNNNAFLLVDGPVFPTPRVLSMEGNKYASVFNGIIESRVKALNGLKAVGVVKRIEHSHFLARYLRECGREGVPMVDDYTLAIKRATLALPNSRSVYLGPIVVKVGNWVKYCWYVVTRTGRNASVVRVEGLSEEVAKEGRDYVGMLMTLSGTAVPIHIADKLARRLNASAVLMLYNLSPGGIITYEGLEEVERARGDLVE*
>uas90B
LSNLDCNEYLGFITRQMPSSVSTDEALAYMVSGCDVGFPVGRYVVIEDDGVKYLAKIVQSRVEDIYSIAKTPVISLEQELSMEVRYIPRFIALELIRECRGDACSPVTTPPQIHAKVRWARDGEVSKMLSLPSNGVELGYLALPSGEVLRSEFVKIPIDALKHHVLVVGTTGSGKTQLLKNMALDLVRNYSDCVVIAMDAVGHYHHLAMDNVETRVVIPMTNSLVGRLLRNIKVSEAKELAREFARRLVRYYLNEFYIRSGLKISGKVNIKVAYSREQEDAGKDKGYVVKVSKVIVKAKININNNDKEINVTLLPWALKSIDVMYRINDITGLLTEQAKLFYRRVINEVTDELPSNEKPTFKEIYEYLISPSNQSERGRTLVNYEAIANKLGIHPSTLENIVRAILSLVETRLFDVEHKAGDHKLVVKEPNYRELFKQGYVVVDLRTTSSLNQRIIVYRILNKLFRAMKPGGKRIAVVLVDEAHLFFPQTRDETEKRIIENQLTRIARLGRSRGIAVVFATHMPDDLNDAVLQLTNTKVILRSDERVLEKLGIPTSERRFLTVTDAGIGYVKSYAMKYPIYIKFEPKAFHLG*
>uas91A
LKELELKYSFDKPYIYSGTKEDSYVNLLIEVKPGEEIRKEGYEVKGTDFCIVLDVSGSMSGYIEEGISKLETAVKSTKNLYQYLTPEDSVSLIIYHSYPVVILDHAKNISEEEYNKAVEKAYTESGATNISAALKKAREILKVNTGNTKKIIFLTDGLPVEDREEDGIEEGNLIAEENISITALGIGNDFNYTYIEKVVKPGRGTTDWIKSAGESIQIFEKTLKRAKSIVVNEIELEIKVSEKVRANEYYRAVPETTYYGKLELDKERIYKIKLDDIEKNRYYQYVFEIAIPGVQNEYEGKFRVMSAKLRYQIPATKERKEEKVDIVIEMTRDIEKSNYEYQSVKEIVERCKIKKLDEYLNEYINKNNDKGVIKTIDEIIERLEEIGEEEIAENYRKIKENYIKTKNIPNNLLIAASNSSTKINDEGFITEDDNLEELYNDIF*
>uas92A
MPTVDLSTLPANAQQELLDFYEFLQKKYARKTVSPEVSVLHQQLTQVDFKTFMISIFKMVGIEFDAATA*
>uas93A
CE*FMSL*S*ITK*LHEFIVFISSE*IIPSNLSLCIKIWVITFRFINNVEIFMGCLIFFNGIVIASFY*SYLLS*PPTVFAIGQHQRLPIIHHLVAFQICVFPIMLHRRIITLKNIFKNTEAV*NEITCLNMVGYCQFYWYRVFCYLFVPLAACFLQFRRGEFRSF*VLVIIMSSI*VTVKT*RNCILKSVRSTIS*LLNVMNLHFHSFISITYATMSS*GKHRFFFNGFLKTHGG*FVRDTL*LVIKSTYSVVGKLNLKKNNLETCS**SCFCQSSITTCEFSQLTTAPLRSNFIHAKG*SYFSRANHYQWVKTTTYFYWEVPISK*RKSNAS*NVESSRLKTET*HGEMQVGKLIRIFMNSLKTEIKSS*GSNFKTKILDPKTL*I*IITAN*KVEILR*NSSLIYWKFQNHSHGDDS*LPPTILATSPLCRN*VLPRRKLRKFDDLTEKLRE*ANKMRN*PKKPFVRIAHPTVV*N*SGPSMISLVQLQIAFLVIQNNTLFTRKMSLHTSERIVTRWQTCFKKNWRVNVYIWEAERVDILD*LTDNGLRKKFYLQEMKLLNCLQKRNLRRKKKRQLSKRKSTVTTSSCFRLNGE*MMMSRFLT*VILILYVQVSGNRASLI*KDLIVSMNTITSMSTFAKCCTKKKNRWLPMNPSVSLCDILSTKSILTPRTMFD*KKREMTVSKSNTP*PSTPLF*TYTKWERRYCLFTCAIMNTATLKIFSILTCMDVV*RCHFLI*NPFRSIQEFPINLGKITNTIF*RAQNLVKYPMLFGSILTTGSYVMIFPHTGRKKTTKRTRSFFQASSRTYFPRISLPIKSRPKIQ*PFHTF*
>uas28A
MSNPLRNPNIDYERGWFSVTVQAAHNKSVFGAIVGEKCELNALGLAVREAWLSHPSHTPGLFIDEFVVMPNHFHAAVKVDGVGLSFVLGKFKSYTNHLYLEMKKAGGCIDIGPRLWQSSFYDNLISSHEELENVRCYFRDNPKNWNNDRFGAVTTYGVGNAELLSGRLVAFVASETAPTAVGGGPREWKGNLATPAYCDDGPHCGEVNLVTPAHCDDDAHCREGNLVTPAHRREGNLATPAHRREGNLVAPAHCADGPHCREDNLVAPAHCGGGRPVISTFTSPEERAVRARCLRAKRAFIWVCPGGIWNPLPPAIAKACDEGWGFVCSPVPSGTGVNKQRAIWCNQYVIRQAASVWVGSIRPGGSLETLLNSIKGKEEKKWLS*
>uas94A
MLKEFDLWLDESGKFANERETVNIGYKPSLIGGWLMPHDRYKESDFADMVVESGSAEGYHSAGLTREQKNKEVIPTLVRMHNEFGGRMFFVENKEVRQYGGNKELYLTMMAYGLLHLLQTLNAVCESVHLYVTIARRVDVKGDAMIEITDEEYEKRLNAVIRAEKAAGHIILDNDTQMEFHIDSARTNTKLKMADYACNAELTINSGMFTDASRLKFFEIRNDAIICSFVENYEENRIRQYLTTDNVADALFDATASHQKSLLENMLPDIISRLTNFGYRSAKVQLDQCVREFTTDAYMEDDFEDGERIMRNLIDVVIPAMYKEKLPCEKLHFAAELNLTDMYLREGNLSEAVKEIMKCEEAQKKLPASLENILAYYQLIEKQGLCEIDFFEFQKGYETMGKASKVFEEAIDALELSKVIHERYPSLISEYYGDALCMKIYAGMLAQRQNPKLYDELVHDSDIALLQYGPHEGELERHRQYRAFIEAQAGHIYEACVWLFMTQLPEVDNRWLNEKHDINKALCGKFINEINTGEIQASRLYYLMYYTRIMAEAFEHGNELANVMLSALSTSETEIEPDEMEDQIHVNARGKKIKTTVVDAINNVIDKDTGFEYHPSESIYWRTAYSLYMANKKVEAHEMYEQAIFVCFNNKEYLQLMVTGLAIQAERLALLYNENSKSSKEKAEVIRKKLVREIEIVNKALDKVSINFIAAYTKELSDEIKDVNNCDWRKLWKTSRKISF*
>uas95A
MVETFTSNFPMLIQLNDSDLLQMPLSLRANLLNWVQTRQMKPNRQAQSSQAQPSQIEAYQLPIDFENLGQAQQEKKSSQVSIKLVKPSHDNLNPSTPNQQQIDQVHVRLSQLFDAGIFTQATLLRVKLKKEHVKKCGYSYITTGLKISSKGTVLYKGEEFDKPSPLAQKINGSPVNGWEYVEAKKNGQWVCLNELRKTWRKAND*
>uas95B
MPARDATHKIVKQALIKDGWEITDDPYVISYGERFLFVDLAARESEPLESLEGRLISAKKDNSKIAIEIKEFRGQSSIADLQQAIGQYILYRILLSQVDPKRVLYLAVADITYNNIFSEPVGELAIAEIPLNLLVVDIKQGEVKQWIPQRPTEISSNKFS*
>uas95C
MDTSATYRNIIKQILLKYAQLRPSHGEIRLDVVFDETRDRYALMQVGWDQGRRIRGNLIYITMQNEKISIEYDGIEHGITQELIQSGIPEQQIILAFLPEALPALT*
>uas96A
METSPFNPSPWRRVDPAGFFDCFKAISNTDKVWLAKDARDGGCFINGKDAFGKEFHTWLRWVQSDHPRAVLWWHWLNEHPDPDIPSRDEYVSKLWQTMNDSNHPNHRAKTQVSDELTSWSYYERHFFNWFLSRYNVVDARRVFNQSWISRYVHLPVSLLTLGAAIGFFGFGCQSGCEWMVAALASMLVFVLGNLAAWIEPSYYLQSLMPRMAVTTGLGYLFLFSGSGLVAAIYKNSLPWQGQMAITIGLVLVVSIYMVQVIQRRVVPRLNFWHAGGRALHLLCLGIAYSAIGLLVSAPILFSPLFDETFTNAPTWGALVITAAIALAIGVALQLVWDDKPVTEPL*
>uas97A
VKRNWLQPFTWPVIVETNRQLCLPKGALHQPTSEGHEPTRQLWESLHRTELTLTEATDLCRRCHRLAPFCNFNGNTFVAVIRKVISTLPLPPDQAAALRSLAGHIVAGTAQPEEQHAFARAIENAAALAPGPEVRHSMSHELAGNHRPLAEASAAGQNPPPLGERPRAGGAEHGLRGRAGEPADPPRDTRPERATRFVETTRGVLSYRQLAPLLAERVVLVQADIERNVYDLRPFEESLLLEFHRRLAGDLVPEWAGRWRAIAVRVGNLQPPPPHAVPVRMHDYCLDLQARWPAAAASLGDLTLEFLAFAEGRFLTIHPFPDFNGRVIRLFLSELLRRLDLPPARLEAEGESERAAYFAALEAADQNDLRPLVVIWQQRLAAPEPPTA*
>uas98A
MLTIALDEQGNFENVDGNKKKEPLFIGGLIYDDGDSSADHDREKRRIRLYLKAVCEENHVEYPQGLHYEEGGGILNDPLKDVKQRITDTLGGFLRHGTCPIRNACGEELNRMKPRQGRYTLFAMERFGTVQKERMSDETSILVREDYASNLYVHMAEEIVERLIFHNPVLGIRGRILLDLATRMAVVQGNDAEVRAREYQALGYKERKDLSEKYKNKRFFPLTNADIYRTAVEREMIDTGKHEIQLDRVRVHSIYYQEEQEGLGMEFLFLADVICSVLGYRADTGSAEALIEDMAKRARKYTGHDKNLIFAYDAVDTVWKKAWRRLEEKDYFEALRLAQEGMRMNSPYAGYYKRNWFPKIAEHLKRETDAAAFGLALRKYSLFLEENNLNQEDLVCIYQSLEQMLGNMVFQREEEKSVLYELYDAGISAYSHIGDSLHAKECFEKCVQYAGRTELERYLKTRNKMVVWLMDRFDCQEALDIAQDNVIYQKELLGIRELVYPDQETSIHYGIALSQLGQIQAALHQREAEESFLQALKQIRDTGSYDYSRTLSYLLHYYLEMGEKEAYERRAAEYFGGEQEPGAQLTYLLREGVQKLGAFSMKFALYVYVKGLYRFHLDEISGRLLDRLCRIETEVSRYGGEEARAQINNHPWEIIYKYLALIAWKKGRRPEAEACMEKAGSVLSFRAYTLEAVCRFGELEYAAEKDGPAGLQGQMETFLEHLASGNSGAAERAKALEGLEAQYEYVKEHIINYMYR*
>uas30A
MAHCYPAPDDWNMLRTPLTTGERWLAETLIERLPDDWKIYLQPHVGGTRPDVVLVHPRAGVQVLEVKDYQMSAYKITADGWYVKDGTERHPIGDPVDQADGARRALFQTLLPPAGQAQSENTKLFGFARAGVFLTRASRKAIEGVRDRMYERHGSQARHYGLASRATLATDDLSTLIPILGYAVGTPSQHVRTIEDVFASIGIERPWHEVLHQQLHPTPDEVQQNRPLQLTPQQQAAARSTAHRLLITGPAGSGKTLVLARRAARALLREDATVLMLGFNITLWHYVRDMVARAVRGVVREGQVFTASERRAMGKAELRRRINDELAARYTRAMNGLMIIHYHRFAYNLLKSIGVNFDNEDEDERALHEYLLEPENAKNIRHAVEKGEIFGPYDVLLVDEGQDWGADWMRSLDPVLTDDVRVAMAADARQRIYGHAVNAAAEHFREAPTTHALEGTARVPPALHDALNAVAHTWPPPEGTAPVLTEAQQLALDFDDRPTPEAVWTVAAPDRLLDTAVAIARKHIHHGINPSQIAMLVDTHATGLVLEERLQTVNLDPCTVCVENPDEDKSRKHAFWSLDPRLKVCTVHSFKGWEADVVIVVLPAVPPAPRDRKRLHVALTRTRAVVEVVAPGPSLSDAVGSFVHEANGWTYRQDVELMPHLPPALCPPARRRRPPVGLRAVR*
>uas99A
MANIKKDYKDNVVILSNVTEINDTNYWEITQFERESVEKNIEFINIKVSISDKKTIFFLMENAFTIKSREGNFYIFEKKCQNIKSLRLSLTGECNYQCFFCHGEGSKMGDKREENSKEEMYSLIKEAIKNNYTDITFTGGEPLLKLDDIIWYLNKLSEDNLKPYITIVTNGSLIEDRLLDAIENYVGDKKEIFKFNFSMHSLKNDVYLDIVRPVIKAIPTDKNNLLELVKENIKKIKARNLIVKLNFVLLKNKNTDKKDIKEILEFAYENKVDYVKFLELLVTEDLIKKGMYKFYLTLDSLLDEWKDKLIFYKRTTRRDEYLYKGETKVELQQCICMEGCAKCLINTSVFLTSESKYFPCFLKPEKVLNVDSNELISKIAEGTEYVKELGREYGNGSPILVRNKKHVEEKEEYYYISKKAFTEKEIENILGESLYKIGPKRNFKEKYLKTISMDKEDYFKEGKIYKFYENSEEKGFVETLQEIKYIEEDKKFLIKFLNKKIGYEDKKISEDKMDDYLNYLKAFNLEVFLELEWDTIEYIKDSASISLGSVKLNGNDKKKIIFMSKQKIEDKEIIEKLGLVELEELVIKYISK*
>uas100A
MSFNTLFNSLMMHQQALTHFYSATSSTRVALPAIKKSVGEQAYTQVADSHGALVDVGEPFAKGGEGCIYPVNQRPNLVVKIYHPERLRAGRGELQAKIEAAIELYSQRNVLHDLPLAWPLMSVFDPTGNWVGYVMRKARGQAINVFRSPPLMRKYFPNLDRLTLVRSLEKLVRNVQVLHQQGIFLGDINLDNFILDTDREEFWMIDCDSFQFSCQGKQYRCPVGQDSMLPPEHQGRQLKNVVRTAHSDTFSLTVLIFMLLMSGRHPFESIGKVASPAKNIRNGHFPYGKKGVRPGTEGAIPRGPWYTLWSHLPYALKSVFITTFGEGLISSELRMPLTQVAAVLKDYAYGVAKTHHTNELWPKQAKQSKK*
>uas100B
MDNLSSLEKNLLDNPAPRCPCLLLLDTSGSMQGKPLTELGDAVGQFISEVQLDERAAYSVELSIVTFGGQVTEAQPFMPMVQFDSRPAFNAMGETPLGGAIELAIRRLEERKNAYQQAGVSYYQPWVVVMSDGAPTDSMKWKEQAARLKVLAEQKKAVVLCIGIGDDADLNTLGQCAVMTPKKLQGLRFSEFFSWLSESMARVSASTPGDRVTLSATNTWDSIAV*
>uas100C
MSISHYQPLLAQHYLYCQSLARQRVSLAAWHAVAAESIGYRHVQQALPCQDKAAAHAGERPRLVLCDGAGSAVCSEQGSQALVQGMQRLLVSIEPMLAQYLDDEVPTEAEQRQLALIFMRHAKGINGDLARNQRRSGNDFRSTLLLAVAGKRRLFWLQIGDGVLAVRHNSEMGAEWSLLNVPNKGEYANQTDFVDPQLNESQARYGVYPTGWVSGVVAMSDGAAERLFSAQHHRFAPLLETWCSEHSRAELIHEHLSHVELWKKTSGDDKSVALLVSEPKVTKAPFNVQKLFGSYLGW*
>uas101A
MNIFFKEHQEILNALIKHHVNFMLIGGYAVNYYGYHRTTGDMDIWLEPSNENKASLLQALTDLGFDEKGINTVRSWDFTQPQKFHIGSDGQPDKTEFMTHISGIMFQNAAEQKIITDIDGLRLPMIHYNSLIQNKKSTGRTKDLADVEYLEKIMHLKNKLK*
>uas102A
MATNEDVTTSTFVPPYNLTFGVFMSSLDRMAGDEALPSVIDRSYLHWMPGTVQSNYLSLFRKTGLIDSNDVPTQLLHDIVYNQDARPIVVERLVREHYAPVLDLGPYATAQQLLDTWRESFGQSGETRRKAIRFFMQAAKFAGITVSKNWERNADKISRQAAPSRPRRSRAPRVPKQASAPESTSRPTETVILAEGAGKLSLGVEIDPLKLTEEDRKFVFGIIDSIHSYREAHPGNEPDVTSRETDSDTD*
>uas102B
MSSYGRDPKRRADPQQRAHLFEDAGGRCQRCGVELGPDYQAAHLIAHSHGGATTLPNLEAWCPSCNLRLGNHDAGPIAGLTLRPWQADALPVIADRVFRHGTATLQAAPGAGKTIFAAVLMRRLLESRLIERIVVVVPNTALVRQWRSELAQLGIHLDPHPTDGALEADGLVGVIVTYQSLPTYARVHATRMRQRTTLLVFDEVHHVADEASWGNAVRRMVGDVAAGEVRAGAVLNMTGTLFRSDPRHRISTVRYERVTVNDVPKLQALNDWAVPTRELIGTELRAPELYRYGGRAEYINLSSSHPVLPTQIADLDERERTALLSQVLESPEWIDRFAAEAVRLLNEQIEALDHAEYLKLLFVAPTVVVARHAARALNKATGTDFARLIVYDEPDALTNLRIARDEPRSCGIVTVRMVTEGFDCPHISVIAYASNIVAPLFVSQMMARAMRLTRTERDTGTHLPAKILIPDHPVIREAFADTIRDAFPLTDETGPEVRGPSPETTRSDRYDLVGIDDPHLRGIDVLDLEQTVSTAENENAISLCETVLIPTTYATRLAVGIRLNGENRDNSD*
>uas103A
MINNIKLRGITCILKLFIFSSCLLGSTLPFCAYSQQSPSETNSDRAKKQGIQHLIRRKYQSADSAFIECISLSQKEKNYKNEGKCKSNLASSYVSQYKLSDALPLYLEAINTYEEHGFDTLYGEALLNLGWTYRNLDIYDSAMVNLHKGITVLEKLDHKKALMKGYNFLATTIRKSGAKSPEYYFNKSLSLAEEFKDTAHISTVYNNLGNFYRDKGALDSAIYYFKQSLQLKTAPNKLAITYLNLAQAYMDKGLFDQAEEALLTSYHLRREHGSSSSLFKSYLELVNLYHIKQKNDEAQYYMHQADSLAQTLSLVPSIKLEYLELKQEELRRQENYAGALALNDQILSLRDSLYNEEKQNLATRYEALFSVSKWKNAFELEAVKRQQEAATYQQNKITTRWIILVFIMLLIGALLFAKLRNTKAKVATAEAELHAQKAETERIKYQELNHRTSNLLTIFSSLITIQENDPENKENMAISKIRSQADAITSVYHLLGNTSKSAGKWINMADYIHELAHNLCSLSTLDSSQYTITGELEPIRIPEHQCNPFALIINEVITNAIKYGKDENDHLTLDMKLMKTDDEVIIFNLKDGGKGFSENISKKGEGNTLINLLSKQLRATIEYGLDGSSEFEMSFKRKGEPKPTLL*
>uas104A
MKIDELDIKGFGTLINRKFSFPGTGVTILAGKNEAGKTTFLEFVRRMLFGFPSGRVASKEYDPISGLVKGGALSVIFQAGGRYTIHRVKATNRAIQQHLLLEDGRSAPVEELFVHMGKIRKDFYNRVFALSHLDLLNEGTLVHDNSVKDFLIGGLLSIKKSNPHVIADNCSKRANELFLQKGSRPVINAFNAELKKINGNIRDIEAKTEEYRDKSNRLEELEQEKTRLEKEELDVQKKLSHYRMLQDARDSWVTIAQKKNELDKIIIPDTFSIDQDRRIEELQSIKKEIDQELKRLNDEHDILNSKITQIRPNDAILSNESEIIQINRLHQQYISDTGRLSTIRGKLTGKNRDLETALEGLGPFWTEEKLDTITLSSEMKNALFTVKVTLENSERDLLQITNRIQSLEGEISRMEQDFPVPDTKKISAADSITEIEETISKIQSLEKEDILLSRQKQEAQEVYESSLLSLKDEGIEISPEFASSFQYAAVSSSVRTFEEEILNCEEQVRDARFANIQAERDLTRCRDEENETETTIKSLGKIYPADTLQRRFKALNELKDLLVRREKQRESGSTPGIGSNPAISALLILCGLLCMAAGFFFSQFNLISVGIGILLIFGVLYLFDRNARNARAEEENRLDQEIDTYTKRLKIENQTDDEINKLIGQTEILADRTRKAEALQENLSRTLKRKDNAEIEKKGTKIKLDGANQDLETCLHRWYEFLSETLSPVFSDRKPAPRDVYPLLSMILNTSRELSEINRIKQDIAGIQNKRQTSMAKCQEMLSPLIKIFSIDDIPPDSTGLIDCFNNITGQIQIERMKLERKETLLEAIRRRITELEEAQRSHKAISDSLIQEREKFRETLTLSELPADCSPDRLDSLIQEVLAARTKYIALNETKEEQKELERQIMSYEERVYSLRELIPESTDDSSVNFLTERLVSLLSSEKDTKSRRDIMFDSIRDYEEKIQSKKRELELNQKEGFSLLSDAGVPDYQSYSEYRLRLEKKDEIAREMNREREIINLICGDPDAYETVSHELSLQSKEEVIAAIETCSSRVREIREQISTVDNDIGSIGTEIEILRQSEEHNRLLLERNILHTSIQENAQKWAVQTLAAELLRQSLEKFEREKQPAVVSKATEYFRMMTNGAYNRIILPISGDEFEVIMENSTMKGPDILSQGTAEQLFISLRLAYATEYCRHNEPLPLVLDDILINCDEDRHARAIQAIGSVAEHTQVIYCTCHHETVEQFSGILDDVHIIDLDSPDPTDLGREDPDEMTIQGGGYSVL*
>uas104B
MQYYKRDISFIHTADLHLASPFSGISEKNRLLADYLHLSIFQSFDSIINLCIEKQVDFLLIAGDIFDSREKNLRALYHFIRGLTKLKEHQIPVIITSGNHDPLRPGPAETTIWDDILQIAGEDPPFTLITSDRYEPVDIRQQDETIARICGVSFSKAEIFESPVRHFPKKNDSAIPWIGLVHCTIGSHTDHIPYAPLTLSDLTDLGYDYWALGHIHAGYTVKEQNPPIIYPGNIQGRNWRETGPRGCIYTTIRTDGVTQTEFYETAPVRFETSELSIQGMEQEAELISAIENIINKLSASKSKTSIILSITLTGSGKLHQSLVQTDLLDEILQIYQEYSPSPPFCYLSTVNDATTASIDRDAFRGKGDIFDEICRCAENLSNESDLAKTREILAPLFHHHTLRHVLGEMSADEIKLLIQKAEDYLFLNLGAADED*
>uas105A
MIKNPHFPLKLRLARKVLGWSMDDLVERMEGMVSKQSISRYERGQMHPKMDVLEKMAEIMGVEIPYFFDQGMKTDAVCLRRTAVYELTTNEEEEISTRLAFWAERYVAMEQKSGFFREFKNPLKGMTVENVEDAIRAADLLRRVWNVGDGPICSVLRLLERKGVRILQTELPHEILGLSTWADEAYPLIVLSDCKENTTVERTRFTALHELGHLLLEIPEDVDEERICNQFAGVFLLPPSTLFEEIGKQRDEIGLKEAMDLHMLYGVSVAALIHQALDLKIITREHYNWWFEEVIRKNRKEEGWGTYPFPETLAREMRISDIIKGASEKDK*
>uas106A
LDLYYNYLLWGGLVVITSNLERSFHGLNIAQHNYKIFLDESGGNIGKLKHTPNDKKGSNFNRTISSHIGVPPVFVLGGIAQISNANLIAPDWRKLLHLQNKELKFSKIGKNFFNKLGSKELRKVLEWINENNLCIHFALYDWVYFYDVDIIDSALIESDVCSVWKYLSEKIGNSNRYKEIKDYQRKVGLDTQSDDIIYLFYIKELLHDFIINNLQWFLSEIYNNHYKKIDNQEKTVFLDNLYNMIKGSEKYKVLEFFLEKIDRNKYLSFIYDKLDSEMNEDKTFIMLVEDMSPPYQNYLNTFPLSEFYFDKGMEHVFIDYQIQHNKISFEDSVNNSLIQASDVIAGLLAGIGEQIQKYNEQEFYNEFISKLNPNHLENLKLLAQIYQNSIYKSNGLFTHFFAPLSFICRLQNFIFSYK*
>uas107A
MTGKTAASGSSTNHFVAMPSSVELLAMAWQDVVACAAEVGIDAEALRGCLPAPGCLLKGREVPVIDKAYRHSCSVLLHINRLPGGDEWPFLRFSTFKHGGVVRDFNGFRWWRGHLAGGSGAVGVSPLVMRDPGYAVEQRRREDAERQVRFRRWSDHWERALPMMAHHPWLDRRLAGQANEALLARIDLRVKSNFRGGTVMAALQHAKNGLVGYQLLHLDSRDAFRGDLKRLCLPHEGASVGSYVTIRAQGGRQAARQLPTAICEGLVTGLSLALVWPGEIRVALHAGNLASVRQSLQGPVVFFHDQDVWKPRAGNVGMDKARAAMQPGDRLCGPVFAAGSLEHRPTDFNDLLCLEGRETLHRQVVATLSGITGAGGVADLAACL*
>uas108A
MQHRWKERISSNPGVLAGKPVVAGTRISVELLLDCLAGGWGVNEVVEAYPHIAPEDVLAALAFSADVLRRKPYITVPEVEESAGGENDDNCLRA*
>uas109A
MKAVTEEKESWPTKVKHFLWWCAGADVAALKECPTDHAKFTAVGMMMLVVPCVAMVSFNFFVRQSFGAQMFAAAIVGAGWGTLIFVLDRLILTFHRKGKRELWRALPRLILSVSLALVIGEPLLLRFFQSEIELEMRRRGQAVLAEARVNAEARMQAEKDALLKANADWQKRLDDLQRTRDEKQAAVIGEIEGTVGSRIKGEGLAARQKQADAQEAKDEYERARTEVAPLMAENMKRLEQLRAETGAEVKLIADSQSSATGALARQQALFSIIKREPSAALTYVPLFLILLMIEIAPLTIKLTAPAGEYDKRLRLREANGIARAYRETARARADQKRVAKAENGIKGRITQAVTDCQTSNLSEPEQEVARLMRGILLENYRQEILSQHAPQSWRRQFEAEILVEIVGLPELRVSWQLPADGRARVTLTKELDGDLRRIAETVAGDETQTAYLVSATNSSGREVARELPLLPQLGADQKLLLSFELLPGELGELPLA*
>uas109B
MQISKYIISKHAAQRMAQRNLDVGDVALVLQFGRREHCAGAKFFFLGERDLPSGYERKLARLVGSVVVVIKEKIIATVYRNREAISKIKRKPKRWTK*
>uas109C
MKVAGINQLAPARFTQPLPKGLSAGDWHSVRGKLRAPLFYSAGTALCALAVLILSVLLIGGLDRLGVAPQNSFLGLNLTLIAGCLFLLFSPLRARIRHSRAMQDAGAAVKRMGAEPIGKLLIIRRQEAHKQAFCGCALTLDDGGER*
>uas109D
VALTLLSAQTALFILTYQAAGEYLRHHDPRQLQNRAEISFFYAPPKLHVGAHEKREALIAYLRELDYVERDDNTPASYFVKDETLNLTPHAPSFQTLSITFARGRVSRISVAGEAREEVELEPLPMQNFVRYLKDDSLTEQRVRRTVMTAGSVPAMLADAVTSAEDKRFFEHHGIDVFGIMWRVASRKGGGSSITQQLLKNTVFKGAKQEFWQEYLGFLPDGWQRKATDLFFALAAEKMMTKDEIMAAYLSVVPLGAADGVELHGVNAAAQGYFGKNPSELSLAECAELAGMIHQPSFYLGKVRRGDESALLARRNHILDLIWRNHPEKYSAVVIEQTKAESVHLLSASRSRAQRPAESYSRQFVSLAAKNLPQELAQLRTTEGSSQVFTTLDFNLQKDAQQLAEAAVRDLQPRIARACLQQQATNKAFDKTTAKDVCASLKPQAALIALDAQTGAVLALVGGVESEFNYATARRSPASAIKPFFYLKAIEGGNYLGQPFTAATLIDPRTDAVRGYRPTENLGRRASARAGLMKSYNFHAVAAAQAAGLEQTIAFVGGLTDSQPEATGMAALGGAKGSETSLLDLTQAYSIFPNNGQFIAARFHQSFTQGEARNSLTPAQPKQVASAAAAFILTDMMRSVVSAQGTAPNFRRQAGLLPTEEVAAKTGSGMIADMWFIACTPRLIVGVWIGLPNNEIKLDLNAGFSGGNLAAPLAAKFLHGVRQHRPELLQGRFQQPSGVSKRKTNSQGGCATDGGDSEEYFIADREPAPCVKR*
>uas110A
MIKKSKRTIALLASVSMLFGTTTNVKAFEKTYNDPYSYAQEYLRFTGVSTVCGEKYTKGTTVKVALFDADYDAQQEDLKDMWAKDTTLINEILGNDTTSGHGCVCAAMISTTSDNGKGTAGISNNIEIYPLPAYKKTTNYDFSDLEKAIRFCMSQNIQILSYSRTCYANSDSLLKAIKDYENWGGIIVGAAGNEAVDNERTDNSGKNNYGNAINSELGTQMYIGKFALKNGVNNIIEVTSTRDKEYSLFANYGKNETNIGAPGEFVLVPNNMYWPNGARKTEELPYSQNGGTSLATPYVAGVCALLKSHYPEATMLQIKQAILDGAEKRASLQERCSSGGMINAVGAMKALQKILNVPTEDGIYYIKNKNGNYLTTSSTANGANVSTSSFEGSNKQKWIVNRTSDGKYVLISGANYSMALTAYNGWYSKLGNNVAQNNFTESTSQKWRLDKTSTNTFKIIAGSNGGYCVNAANSATRGDGNKVNQATLQIAPSDHADTWTFEKVEDTYSDTYYLNIGAKYIQSASTSAAAALTGADFSENAYQTWRFIYRGNNTYTVHPASKTSVCLALKTGNSSDETIPVLANYSSGDSKQKWKVQENSDGTKYLINPNISSTKCITLDSNSNIVNALKSSSSTKQKIKFEAADSILSGTYYMKNSEKNLYVSSKSTSGGQYIGMNSTTETNNQKWNFKYYGNGDYAIIPYVNTNLRLDAFNGTPYDNWAAWQYTDNGSNAQRWNISKNEDETYCITTKLNSNYALNYNSAGDTSTYNNAMLSVKTRNSKSLSQKWVLEQLGKDVLDGKTVKYSYGSSILDYAKLVYVGNDQYVIQKDGKNIQLQRWVTREYYDESTKKVAYGRKYGDINCTYSYQTPSYGDDNQRFVIRYINANYYICPCEVRTSAITADGSNTWINKDLSTQRFSLN*
>uas111A
MTPSDLIIRDIADIENAICDSNLGKITKCINNYFRLYGNEESIIACINALAEDGRRDFYLSLEEYERAVNESFVILNSYVALHFRDFIDMPDKKLLTRVVRTLIDHDRLEMSSPDVQDFCEVFLKYLSLASKKDKDVFERVVDIVTIEKESGLFDDSGNPKKEIWIKTNIGDFDYLHQLLRTTYGRNYRSLRDIFMRINSIELPDDVDSKLFCSIHDGECNEFIPAGNFFFIAFPFVNEDIEGKIREAFKLKIPELESVIAKGDFESKTILCQVCRLIMSSKFGVYILNKCMTDDQNRHLPNPNVTLELGLAMGNRKKMIMIVERGTQIIADLAGYIRIEYDNADNIPALINSHTFTSFYTEED*
>uas29A
MNLVEKQRELQKDAIVKLQEKLKEQKIDKHRVFKKRYLDPLKKAFIDLRKKALPNAVAHILKKNREFLENIALYIDDFKEWNDYPRLKKAVEEQNEIKEYLIEDMAKFLSLALLKLVEERKIALNKETIFYKLYEFLTDQIIDIDTTIQKYDLQQKPSLSLFTLQLTSTEVIYTSFATLSNLEFVKKKDDDKINPASEQQLIKNISEELYAKVNNTASYTLFKKIEEPENKHLIEMSSEIFILFEAYNIIEKIDIDGKFDTYTLSADFMKNSKSFLEIISQYAPVFFEPMVIPPREWTTIDDGGYLHDDDLSLKYKLTIQKARTKEEKRFIRKQSKNISKDFLKAINILQATKYKIDQKVFKATQRYIENELKKTYTLLKERKKETKSQKKELDQKIEKLYEKLNSIRDIYVGKVEMLKEFIQDKEELEERKEELKKARQKDQKELKKELKKLKKEKSLLTKEMQKKLQKLKTQQKILSVAEKYKEYDEIYFTYQADFRGRLYPVQALLNPQGESLSKALLTFSEKKELGKNGAFWLKVHGANCYGIDKVSFKERIEWVDTNEENIQRVAAAKDPFDDPFLQKADDVYKFLAFCYEFDEYLKDKENFKSSLPIAIDGSNNGFQHIAALLRDTQGAKKVNVLPTDEDIPADIYKEVAQKLKEILPDSTDGIIDDDISYIKEHIDRSFVKKGVMTDSYGAGTNTKAEQLQDFMEDNDLSIHIKSDLEKFSKFLAKYLEEAIDKVAPSSAKYKKWISYIAGIVSALKQPIVWHTPFINFLVRQVEYKYKEERIVTSFKGRKNSIQIRVYSDEIDPKEQKKGIAPNFIHSLDSTHMYMTLLSCFDKKIDAFAVVHDSFATHACDIETMQQVLKEEFIKLTKYDVLTHFQEEIANRYGFDIVEKLSKKKVEKSHQIQDIKTLFVDKDFDIEKIKESRYFFA*
>uas112A
MRTNEIVHINGRYKKIDCDLIDKSHVCIRLKTGKDIRRVEVVYNDPYIRYEGSDGLVWPNYVVDMERTGETFDSYYFSVVLPCESHRLKYYFKIYDNYECLQFSESGFTKNYRDDDLSMFFIPYITESNIFKEPKWVGNVVWYQIMPTRFNKNLRGVIDKLDYLKELGINGLYLNPIYYAHSYHKYDVIDYMKVDPELGTEKDFKELCDKAHNLGMKVMLDISFTHCSDENEMFKDAIEKRKKSEYWPMFKIEEDKQGHLRYEMFGMIRSMPKFETENFKTADYFINKVVKKWMELGVDAWRLDVANEISDGMLLRLNNYIHNYKEETYIVGEIWHNATEWISNNALDGVTNYAVSRAILAFVCDSNHDIWKYRSSIDELMHAYTLKQLKSSMPLLDSHDTPRIRNICQNDKDKVKLCLLLLLTFYGTPSIYYGTERYMEGGSDPDNRRPTNWQEPKESYEDIYYMTQLLIKLRKEHPVLANEGNIEWIHHNELLIMKRANEKETLYIVVNTKEYTLNTMLPMQNEFINIINNDTIYPNIEIQRLGFMILKPIHE*
>uas113A
VGFDIETYSPDGFPAQREDPIVAATLAASPSFGLNGGLIIVSMIFPPSKEGELLSWLHAMLGAFSGGSMVTYNGRKFDLPYVIHRGRLRGLDLERPLKEYLQLDVYEAVRAALLALPSYRQKAVEGLFGFERLVRDGSGESYHELFDSFMQTEDLRPVVYNMEDSIGCLRILNCLATRASGEVEVRAPKERPCARCCSH*
>uas114A
MMSQSLLMYHLNAASWNHLVALMAAHHLPRNAKQTKAAFVEVLNHHLLHRSTVTSIITQLDATAKEALRHLLAADGALPVHTFEARLGPIRPYRPWRKDAATDMAQPWLAPISATERLWYLGLLYRDPPKPKPGLVQHACLPADLLPLLRELLAQPNATPSVCGLPLPHPGHHGSLDHHLAIWLATINEQAVRPVHKRWLPPTLVALLCTRLGLDQAPGFRPIKSERHHPYLAFLHYLALAADLVTITPASLQLTPRAWTWLAAAAPARMQELAEAWRMAPLALAHPFPFAWEPLTPQARDFLHAQLQQLAPELPIPLADLVARWRLLDSHARLPSPRPDDWRDETTQTDPLAALLAGPLHWLGQVTLFAASLPTTVPDVAVGSPLPPAQVPAASCILPKQPSNTILAPLTVQPLHLVRLARFCDWTIAAAPTAYPHSFTLDPTRIAHLAANGTEPTQVLSQLSAALGQPPSRRLVQRIRQWAQPGQQLRLRSLLVLEADTPERLAQLRRYKLVRKRLGETIAPNRLALNPADAQALVQTLQTLGYTVAPPSEALDTLAASVSDDAPRPAALSPALQWLLITLYQGLGQHTNLPIDLPWQVRQALQSQLTPLQQAAAESSAHTLLDQIQAALNGYLQLPAWTMPPTADPAPVIRTALTQGKDIEIRYWGPADGHITTRRITPYWIEERHQMLYLIGWCHLRQQECTFRLDRIAAVITL*
>uas115A
VLVGIGVAFVGLFILLRYQTGWWEWFEPFLTLLTLGTAVYVLYTQLRREWEEYLPNRLTVRFYYNGQEVMRCEKAYLANESDIRPLAQQIGMQMADNTQLKFKAPQVVISPPQLNQQERYIHYSAIIHLLELPSVCQKVYQERKVRVWREPFDEFQEEPIDA*
>uas116A
MTKQMIQPIGDNQPKLRCVLFGLGNQAQEHLLASLSHPDIDIIAGIDSSTAQWEAIRTAYPTADIQFFDSLEALLSSSLDFDAFIMALPHHAYQPIWSDILRCNKPILKEKPLGRNYQEARQFMQQASDAHCGLMTAIQRRTHPSYVYLAQYLSDHKLVADEVHVHLHLGKGQVNPSQSFDLGWRGDRIVSGGGALLDAGYHMIDILMYLIGDFDIVAATMWHDEKVDNGIENEDRSWLMARSQNTWIGVDIWVKGEPNNKGGYKKSERIVLKCGNQHICANREGVWVDDEQIYHTSREWQQAMAQQLTDFSTRIRHDRWDDNIIWDQLPIMLKIEQAYALSSRY*
>uas116C
MMTYQALDAIAHASRLHQAGLDDELQRYYHQLTGDGIDEIRPWLSQLLLRSAQYDADSLPDSVYQRCEGWRAYFQGQYIKAYEYFQHSIADSDWQRYAYDAALGMAKVYTRSGQWQLAQDWALYYLSLARSLRDDFGLTKGYGALAEIYLRGDQPRAALACFQIANQLMPLGQGQLDKQYNFLASALMRNGEWLRAETLLRNSIKMSTDKLGINPEDMSAKISYLHSWSRLSYLHLERQQDICLPERVKMLLSELTHPALFVPAGFVLSALAIQAIRYQQYHFANDYLASSLSAFGKSAAMEYQWVLRLQQALSADTAHAQTESTSYAPCQQLLELSPIAAPDISIVVDNTWANIELDNAGYQPLITEQESLESLTEMWRLFFI*
>uas116B
MQMLTPNSVNGSSKANSQKQTIIVTGAAGGMGRECCRYFCELGWQVLAIDHNKPRLERLAKLDGIEVLCIELQDIGLVAAIDQILDTMPPLWGLVNLAGISKGDSIENLSEADWQMSFDVNVTPAYRLIKGVYERMHKDSKGGSIINVSSPVAYIGARKPSYSASKAAMHGLTTSCARNLGQYNIRVNLLLPGTTITEMTSDWSEERQQAIAAESLLKRLCTPQEIAESIAFLLSEHSRYMSGSILDMTCGGMWGH*
>uas117A
MITFAWRHYKIQIVAGLLIFAGLILASICNQEWGNSIDWFEAIAGVGTLFLAIVLWFNGIRREWVENLPKRMTVEFVWQGRNVMVCYDAILINESDARTWALQIGQQMSRCQRLAFEPYFNFQKLGVQSNKSDNTKFNSYIFTYYLKTLPEPDAEDDAGKLAFKTRLENGCEEFYYQYHQDGSISMTQGYTPSKSQKMRPN*
>uas118A
MSKRQVGRVVFGFDEKGQAQWIVLTLACHVNNVVQLVRAWDNGRAYLDTAELDLDATKSRLVRAAEIHDSAKPIKFRIIYRENPFRQGEMEWAYSFAGHRFEVYDPDPYIQTLARLHHDYSVAGITQGVARLRADGEPHAANLPLDLYTLEICDQIEATLARAVLGGDLERRVFMDFHIEPVSECHYALDPYPFATDEVRLGIEYSRLRPPKELVDRVEAGSNKDKALEELTSWVVEALQTAPLEIKEVTICALAQP*
>uas119A
MSRWAHLSDHGKELVLASIWCGTCKTGRGIRDATGELHPSGDIILRGFCPDCGGKVCRVIETGETMGRAEEFP*
>uas120A
MKLIFPNLQNKEGKTISQLFTVHFLKFLQDDKGIKIEMVDLNNMVAEVEDTIDLDDCFNDYLNEIIHEGLLSYHYTAKLIGRGKFDIAKKVSNGAKISDFTKKIFELTEEEYQFKDMSEKVFAAHIEVLHSKMNNIKSYRCVQSIDENGSVCKVCGLVEGKKASVTERISLIADKCWKPYGQYEQLNGCNRCAEVLGLISDMVLLWRVNIMAKNRKIRYVIVPQFKIDTTEPIIIDKLIEYSKYFALFRTRITGATSIDYILNSLKAQPIIAKIVDSGEISLLVYPQSKSNLNGGFVTENLIDSQKIQKISEFAVFLNTYLPRSPKADAYAELKTEPRIISDTAYIYTKEGKVAGLRHLFTEIHINFNDLLEIFGGSKMLKCEYFSEEQAIQKQAIQKMNEYGWDNPLVRVSTFFVVDRANQANQKGKKPDQAITSPMALFNSVPEAQKNKIVRQYVEMITDNGKSYLLSKISEPQKFLSKFTEALNECTNTQLKEIGRMMRVFANSYLYKERKDKEAIFIETVKELGYKIKEVKEV*
>uas121A
MIKEYYKPFVADDWKPIVKNYIDYITKNLEKDVEKKNLNRNLIEKLNDIHISKFEKTAETLEDDCTRCGLYSIEVKDGENTLRAEDIQILYPDEDGYFKHRNRKLYTPWVIFDGYEIDTSSDSDSDEEKEESVGKVLDLSNKLIIPGYYLAILSTLVGVLTEKRSNKDTDKTEVRLKRINKLSGKIGVWIYKYYTISKGKDLFKKVPIFFIPDELNYIEYYSNPRKVVYPNELVNENLRLPHESHLGIVDLLETPESEKIGLTLSLVDSENLRYNADKFQFFNDSSKNTAQDLLSFASYQIPFILHSDGARILMGSKNLKQAITLDKAEEPFLKTGKEKGKVGINAFVGYGLFEGFNFEDGIVVSESFAKKMQTTVLEEDKFNVEVEAVKFPKMVGDSWIYDQTKIIWKIKENQSVSYGDVLFEVKSPKYKNNKKYTYQGKYQAIVKSIPHTPERPFENYSLSGEPQTEVEIRVEYQVFKPLEIGDKIMGRHGNKGTITLILSDEEMPKATVKDKKIPLDVMLSPLGVVSRMNLGQLYETHSTMAQKFSDFEDFKNGVSPFENGYNKKDKVLESLKKIGADDYGRFRVSYKDKNWYLTVGFQYLVRLDHCVRDKIHFVHKASEGHINKQPLKGRSNNGGQKIGEMEFWSLFSYNNKNLINLFANKNIDESELGDSTNETPLEFFYSMMETFGYSINHDNPMKSIFENKSPDKIELNKEIEEFLSQKLGKNKNLLRIPSFLASVLYLNGYFNNKEIKDYFEQIKASFEAIRGEWRKAYEPMKAREDYSIKTWKQEQPVFYNNFKSYVEKYFKNYVGEINNDEKSIKAVYQEIEKFVSLLNANENSRSKKNNETLKKVLSIIKESLFQKEGYIRSHMVARRIHNSGRAVITPQPKDNIKYYLDQDIPLDINTVILPIEFGLEILKNHEHIKCNVMEIYRALKGDYKKRIEVAKCLNEIFSDGALKNNYVILNRQPSLHRHSMQSFKPLFWQNYTIGLPIIVCEGFGADFDGDTMAVYYPYEQSEEIMQELYKMLPSNNPFKLGDGSLNYSIDQDMVFGYYTITGNDKNTMKKEYSEKFKKLIQAKQNEDIPELINQEIINGYLLNSMENNLTLSVYEIEKNEEENSMKYIKQSKCRGKDEQFKQLFLEIEEVSNSNFLEGIPIDDYFEADKNKESISKRSRRTLMDKKLLVAQAGYFTRKLVEFLGNLYVGEFDEYNEITLTKKIIKSSGEDSKYKFDLTEYMGRYFIRDGKEVKIDENTIEEIIQVLESRGELRICSPKIIEKDNKRFYVSKKYLGHDISTLKEFETNEYIGLSAGHVLGERGTQLSMQTFHTGGKGMDMNVISSKIFKLAFDEKTFEDFIYGIENNQTLKQDKVLENIKLNPIYFELLYSLAQFLKEKGIKSAKSYFMDFNTRGPLTVMSFENGMKVLKNIEFSKEYIETHPRTSYTFYNEVK*
>uas121B
MGSKEKIKEKAKAKVFYSFDIDEPETNNFDDDEPALVEEIDEEDQTNKERSQQERGDYSFETPYVSSRKIQYEILKTNKGYKIINYLNSDKIANDIQKYLDSFPLCVNITKERLEGIFVTKRNNKAGFKIDKNLNHYHNIMLPNGEVIPLVNLVRSGGGPIPRRINKYWEYRSRFYSISIKQKFDQVENYFDSDTIEKIEKSGNIEKETFLHILNNIFSNHYSTSYKDFKEFIEKNLEESDLIKSELKEIFYYVKERKK*
>uas121C
MIYLEDTSIIEDIIDSLQKQFDEKKEKVNVKKLFTNKISSDVTLYIADQNFLQKNEIDSKCSFILFIDDSVKPEVFDLFLQYEIIGIFRKSRLEFEFEEKGKLEKLLKEEIRKLKKNYQEDNDFNEITRKIPYKNIKNWKFKCSVKSKEELENFYKEKKYISIFLDSSMRDFYHKLKVIIDDIVNSIEKYFDYIKNVMNEIKYIDDDLSRFDKYLLENLKDTYKLPSILIEGETGTGKSLITKIIHEAVYKRTEDDRIKYYQFSLVNMEQNLIDSELFGTRKGAFTGAIDRKGRLMENIFGIVFLDEIAEIPFSTQAKLLLYLDEYKITPEGYDKGAIPVPTFLMAATNKNLPSEIQKGNFRSDLYNRFKYKISIPSLKERKEDLRFLISFILQSPFINYVDDNLNYAVDKISLEAIEKLENYSYPGNFRELESILKAAVNDCVIKKQSILLPENIRGI*
>uas122A
MDMQNKIKSEGKCYFCGKAFAKAGINRHLKTHLEGKGFENKEGTSFLLKVEPDTRYGGFPYFLSLWVDGSSTMKKLDAFLREIWLECCGHMSAFRNPVARQNGAMWDFFEAQELLASGKTKQYEELMEQTAGEIPMSRKARDVFHQDFKLEYEYDFGSTTQLVINVLAEYPFKADKPIILLSRNEPLEIFCESCGKQPATQICTAHGWNEESMFCEKCAKKHAKICSDFEDYAALPVVNSPRMGVCGYAGGTIDIERDGSFVKK*
>uas22A
MTKDTTISEMLKHCDGKELHQFILDYFNRNQEFRKAFNDRFNPVKKIAGNKKSYANQVRAAFLNNSSRSGNRYNQWDDYGFDAQDVAADMEELLGKARFFLEAGNIDEAALICQALIETIPDEWNPDFDYEGDVQVMYDGAIDLLTELLEENRLSKTQKEALFEWYSKEHKLTAKHEYVGLNTDLSALESYFTDTPEMLQKNLADMEERISNAGSDYRREEAAVSKINLLQKAGLDDEAERAISEYIHFKKVRKLRMEKLIKEKRYAGAIELIQAGIKIAIQEKHPGTVSSWKAELLSIYKLQKNLDKILSTSEELFCEERSGSRKYYGELKKYTPEKDWLATLERLLSKMDNGFFGFNDLKADMLIEHKMWERLFALCVKSGAEKLEEYQKYLKPLYAKEIFDAYQNYVEKQALITDQNAYNNVGRVLKKMKGFEGGKEVVSKLLLKYKEVYKRRKNMMRVLEGV*
>uas22B
MDQQKIQRLLRLLMMLAGKRWHSLNELMEKIESSGRTVYRYLETLETAGFVLEKNKGSYRLQRTSASTRSLQNLMHFSEEEVLILYETLALIEGSSPVKEQLIRKLNSLYDYKALAQLQQSDDLTKIQLLSEAIRNKKQVNLKSYRSSNSDKIRDRKVEPFDYLPDYRSVWCYEYETKSCKQFKLARIHEIELINRDWENELLHKVPFTDAFRISSAKPIDNVEAKLSLKACNLLLEEFPLCRDHVNEEDGHYHLKIPVAGYQGIGRFVMGLPGEVEVLDSKGFKEFLKKEKKKFFD*
>uas21A
MDLLCNRSIFIVPFTFDNEVEVRRIIESSDSIWREANIDVEKNVLYPHIQDYLQANASVKTRNNDERRVIFQEQDYRVYSLKRAFMCEENSQLHKVLKAWEFFTSQQFKFSKVESSFCIDVNRQENVNNRMMNVDGMDDELFHPTLLLWPYAHVGILLFSVQITKKEGFVAIDDLMTFNYLFRKTDKNATECQFPFDVMANKLKNLSSSKDIGAGIDGIKSFEENLNNVLDLYDFPKTNLVSIITSSCYEDFYGLRKDVLSYEKKMTGKEQNKEDSKLKVKYLEKKNKLNELFENINAKLLELNENEVRMDDITEIPTWNSTLLLTSFFLRGLYARGNRDQSKVRLFNKLRMHVFTYFQLPEVEILNNREDVLLDFMRIAHGENSKYNLIIENGGSSKQYIQPFRNVWFASTVEGCAIMTLMPQEAGTNIAKIPNEFSFFKDYENTIEKRYLWIYIWVLLQRHSQLYWIDYLTQINVLEGNRNYSLDVQEVQDVILKIQKIKVSSYFTDISDYTHHNRFYQLCKDSLCIGEHFTEIEEKLLPLHEMIRSLKDEKENKENDRRDAFFGIVVACFAIVSVAYDGLSYYEDYVVNNADGNWNVKPVLLVVLLIVLVIISWFAANWIARIIKWIRRKK*
>uas123A
VSSEREMDELTHQDFNVQLFSEWVIRWAEGPRIDFKAKLISVSDEDKQFEFCRDLIAFANVARRIGKPTWLVFGVARDQETGRRVILDIRDQYPGKTKPRGWNNPNVCMAELQADGVEKVYTDVARSWIDPVPDFSLRYGIYEGKFVSYLEIHPKDSSKPFCLKRGYSKGDSFYSIGDTFIRLGSSTVRVPADEKDFLLPASKTAYLDARDWSRIVEINRQDCESSYNYLMDFPLRDTHGDNIFEKILNLLNEGEKLIILLGNAGQGKTTIINALAWELASRINLAGLRKYYGDSETSQIHSIIEDLEIVPAHPVPIRVQLRKRFDSQSFERNILQKLGTRNRKNRELEQYWSIPGSRWILLLDGLDEIFNRRSFAPELQTWVDQLPDNVQVVLSSRPGIIDNGSGKQITLAKLSNEEIFAVIRIKLLQISLDRFESEFPLIENYLINQPDLFDVLRNPRAIDGFLSHWSGNVTVSRTEEDLTFTRPIKAETSEFKSNLANDLNMPRPLLIDRDIEPETEANLFIPDPTSTDLHEGEIIEGDIYPVPLVTVCAAVVNYIYEEELNRLRKWGDNAPDLIEKARDKLRHVAWIKDWTTPEFDKSRMTARERELNEFIGFIFRNRQILRSNYRYLNRFFEFFCAAWYASELEPDQIRRKIMRCNDEIAKNNFLKLLNEFYKANNVEQLSI*
>uas124A
MGFIDSFIGDYSREFAEVEQEIENIFKQSFEDLCLTIDCRYADFRKSMDRLKQFNQAAKSCEEFKTELARIENQIQSFANDYQITHERFEPLQEKANDVLRVFRSGLETINRRVKTLYNEISASAQGRFEDGLPFQLLVLDFIDVLFIHEFIRDLFPRTRCKGIKMDGLYNRLDSFNSIERTGFEFQKLLIECKNKKPDVNDLMQCLKYTLCYQTTEISRVPLVFLTCRTKPGRNSSIWEINRKIFDKQVTNETRLILILTLEDLGEMKRLKLSGLDPAKVIKDKIAEFS*
>uas125A
MENYIKQLVEDLNRVADNPPPEPFIESPPHLVDYPDIAELALAPFQTIEELTGIKQEAFPDMVDLQGDQWQRVTEAIFKVFESLKIELIDAPEEIPPEILYEVLTTNWQAEVQYLPSSGMDLELCTGDPMTCPYGEYCYCGEEWDEEEDALPERFEKVVPEIAEAIDAGQICFLNMATLETEDVIPMLLENPREFEAVTGEDPEKTILKHESWEEYMAFYPLESYESYQVMESFIDTLEDGLLKNKLTNAISKRKPFARFKAIIDGSNERQNWFDFKKHEIEEHVRVLIVNEINKSVESDFEEINGIYNDDGTKVDMESIPVPSLCIICKHHNSDDFEENILCLLNRSDQKDDDNFECGSFEKE*
>uas126A
MTRRNNVEKELLDPRSIIPLLSRAELERIIRERLNEGDEELSELIVAIKAEKKDKRSPAAIVEALMRKHQSRDYEYIEDAYDLGQDLLRLGDRAEEAVSKGEFVFAVQLLMKAIERAAPHAYEGGDDEECPILDAVEDGFDRLMGITQAPEADPVALNEIWTWALQSVDMQWARDGDSWDMSCLELAAAAARGEAELQAVLELCARFTAGPKSEWSWTYNAQRASLIAVGLLGRAGDKAARRAYIEDHLSFADIRKLAVDEAMNSHDYSRAIGLSRDGVEILRENDQSGSADEFAQRLVEALDRAGEKEEAAREFEKLVIESFSDERFAALKKRYTAQNSWTTTRDRVITALEKNHHFGALAAIYKAERMNERLLALAEKNGYIFRQYLDTIGRTYPERAACFLKNQVEQELHRTAKRSSYALFAKTIRKYGKYAGKESAEALFDSLIAAYPARRAMREEFEAARQGRY*
>uas26A
MNNIGITIGENTVSEIEFISTETIQQGLYVCIDCSNKTVLGMVTEVHIGNLLLNEELVLPTEIEKILNTVGHEDEYTRAKVKILGDIETLKLPRTAIKSNTYVRRATTEELIKVFEIDGLEIGKIITDDKVNICLNTDQLVSKHLAILAMTGSGKSNTTAVLIDEILKVHGCIILFDIHSEYSNIEFKNGKVNRIKPQINLADLTSREFIKLAGISKEATTQERVLYQAIQKVEEMKEKEIQDIPNKYDYKDRVGKKRLEKSVEKKYRLEYLDQVLYQLKQIRKNEENKKDQHSIDTTISKIRYNLQNIHKSIIDEDSDMKLVEQIKPNCVNILDFESVDTENVKIIIEKLLRDILRGRKNHKLQNNLYEEYIDFPVLCMIEEAHTLASKDEENSGPKYQIGKIAKEGRKFGVGLCLISQRPKTLDSEILSQVNNWIVLKIVEPGDQRYIQECSDNISTDLIKELPNLNTGEAIITGPMVKMPSISKINLFDGKKIGQNIKISNEWQQYYEKNIKV*
>uas26B
MLNELLTYASKEKNSLLSQFDNYYNGILPESIISKWNNYEFKNNKIRKSILAVDGSINQENLISQTVYALSSHAVYSPVEPGTQSISQNNKLELMPPSNENYNQIFSKQMNLFELKTILNSLHEKPEVDYLLLDGDFFSILNHVSSIVNTSLRKNNFIKEYTKRIVKKEKNNYSKEVLSVQSIIDDIPDNLNVPIGEVVLYIQMVEQLCVLKNIMEKYSKKIVSISKTSRTRNLYDNRYFSDLSLIDYYCTKQGYSDATVIDDTRSRRFINNTIQYGQYAVYNDFFNNLTYTNRFVKFYDKGSVLKVQLSYAATEEEFLDVLEDLHSFCIDKTGYPFLLKKAHDDVKITSRDMNVILKKLGLNFDNKERDML*
>uas127A
MFQRDCAPFLRCDPVIDVGSVRQALDSLLYSTRTHSTTSLENLWLVDQALLDPDHPPMGQGRAYELAVVLTDLIAHQLARHRRASGLPLPPDSPSRAEAFVQIALDGQTANIELMSWSWLYYRYVRVELGITLAEYEAAAAIEPRTRRRYREHALRRLTQQLIARERAARRALRKQRLLARLPCAPPTRLFGRQRELATLTQALSQPTARIVQVNGAAGLGKTSLVREAVRTQIEADQLTQLAWVRSPDSAADCLAQVRQSITAFEPGDQPPVFPAQGGLIVVDDLSALSDSLVELEHFVAHVAPLHVCLIHPTPLLLNDLNVSLPLRPLSLADAEALIQWQMFLRPELGLTAERIAAAIQSGQGNPAAILRNLQTELDE*
>uas128A
MGCGKITFVRYGFTVTELLAGLDAYNRYDAEACAQKYAKLCQDLLEQEYPGAEVEVLFDTSADGVLASSMETQVLKQVYGEAESDAQFEDESDFYEVSDPREVEVIEHLCSRVYQDYKWEVHRPWLTIEEAHKRFNVPVSTIRWACKEGLIEEAGRVIGGWEFPLAAFVEITRNNAFATCREVLSISVASDGTYAFECLSEEILFTCAADFLPGVETLLIVSNRFGLPLFSEDSSSLMISRHATAMNLEFEHFLSERPWTDVQWSYDAFAKATVSQARQYDFIESEWQESERAGRSFVDSMRFRFTYESSPSCTLGELVDQAVNTLSNVIQDVNAHLSGGPIWKEEYEKDEALFCDEVLTPLLRRMGFRYVRYTHGRGEFGKDFTFSQSTEFGELYYGLQAQAGNVRGGVNSEIDKLLKQIKDAFTIPYREVGSHEEKYIAVLIIAISGRFTENAEKKIEYNMPKRLVGSVYFWDKEKILGLIARYWGARG*
>uas129A
MAKQIDSPQKTELNIPPTLIVMEGSTAGKIGFRVKQAIQNQYGDIPIVRFLWVDTDVNIPKGAENWFSADERAELVGHDVNTVIRNIENFPTLKKWWPHNTEIHAGIVSNGAAKQMRLIGRLSLFRKFTESVGGSSFLSKLQYAIESIHHIENIMKTHEKSNESITFNVSDSNTRVIFIFSTCGGTGSSMSFDLAYLCRRLLRGNHPELLAFSILPPVIDQEIKDESTLQRRKIRANTYAWFLEDQYLMEHPNWYVEYPGIAPVDVDHVPFDVHFVIDMLNEANNRLDSSEDIYKMLAQAIFLDTGTAIAGENSSFMTNVGVLDNYVFGRKQAYSSLASASIVYPAERLKKFCGNRFGYEILQNELFRDVDSGWIKTTASSMIVDIGLDDESLVRSIQAHRSMDLLKKSAILKSESLRNSITLLSNQFQEAGIFFDQESDLLSDQQANIVLGFKGQIEKVIASTLLNHGIKNAKALIETLRSPIRADASDLVTSLNDLQNRITEQGVSESKLSNLRQTYEKSVSRLSDMDGNLLHNAQQLLLRKKWDNAFEERKRASLSLMEQYIETRLVYIAQNKARELYNQLVTFLQVKSAELDSIEQILKKTMASLDEKHKKFLEPQTIAEGTFELKREILSDKQYFLDFYQEKSSSLIQSVILKDFIDRLQLNSLEEIIQWMESRFEEDLVRMSMDEFTDAINGTSLLDAINERYPDNASERLGSMMDDLLAYCSPFWQFERDTSRFDQEGKSIIGIQNKNNALIPERFRQNRNFNMVSTGFKHSIDVVRVKHGVPAFLLKDMDEYKVMYELVQQETMDPLHILPNIVVYEDIFPDEHKKSRQMFALGLVFDFIIQIGSFYYIDLKRDYSGPHKIKPTAEFRLEQGRSKAEEVLIHKIDFRKELERRIEDLVQDMGNTSAIEKIEEAITELKVRISNLPTNNEEMRPQLQREITYLRDYQRMLGAVVKDY*
>uas129C
MEFLRKTQVTSKLIMSQWGIVKEIMKHKFNFTLLIISLICLCALSAGSIYEPSSENVNVIFVIDNSGSMANNDPEDLRFAATKLFISLLDQGDTVGTVIFSNEAKVLHEGIVTITSMQTKLTLTESIHAVTPDGYTDVKAAFLAVSELVQSGSKNSDQSIIIFLTDGQPEPVNFYTSYEQDTIDLIGSLNIPVISVALTNHASVQFLAKVSSQTDGKLYSAKSYLDLIDVYLDILGQWKDRTIIGEGEIPSPSNKIVNIDLGLAPYLTEISFVVTKDEKINVSLLNPDGQIIEPNDPEVTYYQGTDPDYAVITIADNFPGDWQVDLSGEGQAQLRVIISSNLKADLFSGNNLAETGQPMLIEAQILELDQYSTPHRVIGEGQFSAVITWPDGTQEAIDQLFDDGTHGDITADDGLFSRLYPNTTVPGTYSIELRGYKGLIPLSTKEMVTLISVPDIVIESPQSEKIAINSGESVDISVRIGESQEEALDSGTVTGKIIDESGKITIVELVNNENLYTGHFEPSKTGHYTLDTYVDNGYCQTLPYLHTSTLEFEVQIIPSIAINLMAGQSNILVENQELVEGVPVQVKITSTASEVLSLTPTMEGPSGVYLEGPSQITLTSNETIYRDLWLKSDSSLGLGAYDLQIVFSTLAKVNFTNASIPIRMTVFEPTITVLNVQPIGCEEPIGCLNWKSNLELTISSSSRQSEVLYLALLGDSSIKLVSDEIIVEPGQGEYQIDVTNTKLFTSGMQEFDLLLETEKDSVGMEEDTQSIPVRIELPSLFSRCKKVMLWTGLIILGTIVITIKVIGALKQRQKRSFVTGTLRIWTDKNRSAVSTFDLTAMSKRQLLIGSDPSCDVFLERGTSQSVYFKLVSQVISGRSEIVLIPVEEVKQKYNYVVNELKLENEIKFSVENNNFQYLSDSGY*
>uas129B
MEKQTKVSPALVIGIGPFAQKILTRVSKSYFDSDPTRRKITKFVALYETDQEKGLDLASILQENGEPLPEINFPLASTAGERQKFIENLVKSADQIRASLNVHFHEIRTHDSLMEINLDKRLGKNINLYVVADLTDALSSAALMPIAFLLQDIMQQTHNTLGNLMLNISIFPDKEDRDDKDEVGLFSSLLILDKGYRDVSDKTTLDMLKAMGIKDRSPLTLSSYLFDYRKPNGNDARDVDELELVFGNSLLGLMLADIPQTLSFGRPMGYIQKNGSFYSSIGASCLSYDPDHLIEKCVDLFSSRIISEGFLGEHRTDSDLINLINRATAYFGDLPEWYSQLSSGKNFFHVSHEGQLPDINVNIDHLYLSPMDFEDIRNTPWQIEVADYSLKFKKEILLDLQQTFDSQAIQMASGKFGQIVQFLSELVGNPGIYPQGVSVIKRILKGLDETTISSAEVITKQINKLDAIDNSNVIQEDFEKIQTILKKAKSLPIFWRFLPRFFRKPLSIVINLEWIIRNYLKLEGLRRHILMMLAEEHSARIEAVLLESIKLAYSAIKEDLGEFETQIDTFDGKLKETQNLLALDFGNDIFKTLYSSDEYDPFRSTAIDPIFAEWAYQHFQQPIKSVVLDLLVTKKVFDQWEDLSAENFSQAILAASKDLYLPLRDYHLDQVLEQGLELRKEQSTHPDEVEFNPYLPLIRSALPMMRPNFDAIGGSEYSTKRRYFLAENKSSPFVQPVLGEQNIKFCQVDDRRIATAVTVRDLMPLEAFTELNSNLQWAYDKLNEDQKEQLKNVFVPIPTLEGTNLTDRSFTWKFGNPEEDFSIVLPVDERRYHLARLEQRLDQPEWYQYVLEDSQELNYLAACFLNLFLQHPEWTRYDQTNAILAFVQQGIKYALDKDTTPLTEWPRSPIETLYDQVGDCEDVAILTAAIMNRLGFHVALLLLPGHCAMGIAGVDHMPGSFAIDSDSGYHYYYAEATATGWSVGKLPEDYQTADIKIQSCSRLITKES*
>uas130A
MHPAIDVATLRRFDAALPTATATAPSEPLLRDLWLIAIGNSGESVIQRIAALGRGDGLHLAACGINNDNLAPRSLQVRTPDGATEQVALTERLVFSSENPRDRIDDYPLLKDRYATLLRGIPVFETFPRAGYGGHGHPVISALDIDLNSSAVIAFLNHQIRRLRGNHAASDGRSDWERLLRQHHQHHANRQHRPRVVVVGGGSGSMGNAGHQLLPALVRHLLNEAGIKDYELWGVVLGPHIFSGLTPFTRHNYRALLHALDHLARNGQRRTYLHDLHIALQAPPYDRVFLMDAPTVSTEHGRSSDTDLERFFDQTALSLYLLLTRGTIWPTIASHLANEEISSDGRLRYLHTLRAAVASLDVSHLQSALADQIQIASLQALAACFETA*
>uas130B
MVSDLPEFPALSEPSVQEEEANRLHRVLRQVAEEAPRWSADLRVTIGRASAICGLKQSQIRYYESLGALQPATTTGQSGASRLYNLSDLRRLRVLALLSSDYKSAEAADIVRRNASLIDHEVPFALDTALKQEGQAIADGFFLARIISEIISAFEAELGERQSAHPGSTLPRVRGLIYPGQAMLEDWPPDAATVQHLGQQLCQNPAGSLIALYRPTPPSDTTYNSQEWAYELLQSSGSDTQTLLFYSHESHPITEFDAAVFAVYVPSVTPAQMLVIALDAPLEPAILEPAELAPGRRLILDRLLQLAHTIYQDFRRVTHGHGYRYRSDGFPLDLTRQSYSNILRLIGETIFPHDDSRMAVLLVPDGLDQPTTLAILAYHGYVDALVAHAKLSLEGSGQGLSGRAYRSREPFVSLNVDADPHKVRYGLEEQSHVALAIPLATSWGLSPFGVLYLASRNPDQRLDSAAMTCALVIGDILSELLGRWWLTRLRRAQDTRLHQQLPAMLAWLDSLDAHGPGFQRALAAIRRRWEQMRVVDDPVALHESLALAVIDINHYRELIQVRSNQPFPIYVQHHVTAAVRRVLGADYQDCYWFGNDHAVVLIDHCTGERAKALLERIVEQVADAPLSIPGRAANSDFISICAAVKVLRYQSLCDIACDDALTLNRHMSTIIDLLRNRAGRLLNFDIFSKNQANTAQRVALIP*
>uas130C
MGTANQHSEESGEEDHCSTMIYLIGDLRVITPHGKADWKIARLGAHQIKRMVSYLVAKAEHPIARNDLAAIVSPNWPHIARPSNLTSGLKQWLRKWGMLPALIERENSMMLIRHRCWSSDTDQIEALAEQANEHLSNHNTSAAIHALQQAAAFCGGRYLPDYDKPDYPLTHLQTYWESFQRDIIHRLSGLLMEHSAYSEALKVARKLTHLGSEEASDHSIFADIFAALGSQHRANYHRRKASDEDEDDDFPEHDTAA*
>uas130D
MLARMLPATEAAPPPENAGITFCSAAMLTRDLPAHLLLDATGRPFSPVVLAVMDDLSQMPAQFDLLIRKEAVGGAEALLKQNGERIGDAAINRLHRRLAHSSDITPFSIFLESLHSELLHLDHLFSAQYEEVGYELRNCQQSLQTWQETTEQEPGLFQNMMGWIVGSTKRISLPQAIALWNRRESLHLSYHAVAAARAVVGRLNDEVEILRERQASLLQTIERNLVQAQQQQREHRAAAEAMSLYAPWTWQINPDSLSTQLMKRVATDRLVADLIAYISNNTHLDHLAEVAHTLAEREAARIIDNLSIAEAIMAEAGDLADPALDPLVLVGQALLSQLQEQSAWRLLRTAHPRVEIVQVTNDGQPLFHLDGLGSAAYGDAIQRMGFVQLESAISSADLRILQEGNEQFEQILNQRNLYVLEDLAQATWR*
>uas130E
MYPSPHLVGLLLVTGTLFIHTQSNAILLAPAISEAEPALQARGIFYQQSHALDLPSRVRIASSPDGTGMLCTDDEVRLHFQPAQGALQMWQHLFADPEGHTIRCLPPQEIDLAAGAGRYTVTITLTDQFADTFSSSSYYLIPLYPPPTPSPTRSVASSQHSPTPTATILLPRSTPNQNTESGGSDLTRSLWWWVPVATLVFLILILRLRPQRITPPRFQGIIDLRDRETGEHRTILLHNYPAGVAITRQPLDCTPLRSPRSPPAASTCILPGPNGAVLSGETQPTPLIPGEVVMMSHLEIRMR*
>uas131A
VSIAILLCYAQQDKVRADQLKDHLSSLERNARITILDYGNIVPGAEWKQEIDKHLKEAQIILLLISSDFLASDYCYKVEMREAIQRHERKEAQVIPVLVRPVHWQDAPLDKLRSFLPDNGKAISKWTDRDEGFTNVTSGIVKVLEQWNSHSLPDPTVERGALMTNLDQLIEAVKLHIQPEPRAMATAKTLQQLSIFIPNDVTLADLITGWQILSHSSKQDEEPAISQRRVTCDELASIASQFTKEQGNLAQAVKTWQIWRDAFKNGNDPRKDTMTATFARELAELQKASH*
>uas132A
MEIGKTYHLYTHVNGSENLFRNEDNYRYFLKRYEEFIPPVVDTLAYCLMPNHLHLLVRVKSEAELKEFFKSKLEKAKDPKDPKDLTGLSGADKQDLSGLERLTILQFSHLFNAYTKAYNKVYNRRGSLFIRAFKRKEITDDDYFTNIIHYIHANPVHHGFVQKPDDWQWSSYNDILQETSQLVKSTEIINWFGNKDRFISFHKKPVDLHVNHPNQV*
>uas133A
VSRLRKNGQLTEACELAEQLLVDKPNDLFNRRAAAWVYIDILKLNGVFKGETLSKLEKLCALGFDAGEKILWEQLYWIVAKEVFKLTDETPSTLLYRFETCCQTFAAVPGQAYSVMLKALVKQALKWKQFPAMVASWGLEHFQTSDFEGETLQNGKGIPSLVERTYLAVSKAYLTQPYADASMIDFLHQLNTVSEAHPEMLYLIYYRALLYQKMGQLDTALALLRPFAQKKKRDFWVWDLLAQLHPHDHALQMACLAKALMCTTPPEFLVKIRQRFAELLVQQERWDEARVEIEALIQVREANHWRIPNCVYEWVKTPTYQLASKRKSNHDLYTQLAKTADALLFSPSNAHIGIIWHLNTEKQTAQFFVDEAINGGFCYAKLGVNAPQVGQAFTFWLQEVTHKDGKYWKVDKVARCEGQIAPNQIKSFNGRLQVKGRIGFVGDVFIDIPAIDASLSHAQLVSGTAVRTYNLKNKEWGWKANKIKSVNLA*
>uas18A
MEAIFQNLDIPSLIPELYIKTKPTYYLLRCPVCDNKEAYMPIKNGIIKPYIACNRKNRCGIVISLFEYLKTFHNLSKKETFSLLKNNAGIKEDINYNDFICVNINYTGYNPHIFNNYSLNELILNFNKISLRDKFIAIITFIYNFSLKTDQSKKFTYYSSRGIKAPSNIGFLSKEDIKLLSQKLLNTFPLKYLYYFRLFRNKYFKFNSDFSVIPSFDYYSNLITAIRLRNIYPSSFKEIEISFSRIAKPLPYPLNRTLLKENIFFFTEGHIDALSLNLKTAIAIEGVNSINKDLLELFKNKKIYLLFDEDKAGRNAKTRFKSKNIIPIYWNKKLGKDINELLLNNNLEFIYKSLNFS*
>uas134A
LEKIKMTKKFDAKLRRFEQFKSLLLAHPRGLRKAEIARRISVDRATVGHYVDDFALPHGTLPIIEITPGFFTIDRDLYEVEISVNQHEALAIHLATRLLTTRTDKHNPHAASALRKLGEAIGELSPPVSQHMHMSANVLDGDDRRRDPRFLEILETLMRAWSLGQKVALTHEMEDGRIHDYIFSPYFIEPYALGRTVHVIGQREPPNKIRTFKIERIRTIELLPETYTIPEEFDPQEKLQNAWGIWYTDEETVEVVLKFHRSVAKRVLETTWQVGEETAVADTDGSVTWRAKVDEWREMLPWIRGWGADVEVLKPVELRDEMIGQARKIAELYGWQAQREAKNNETSDIAQTFRDFFGGGE*
>uas135A
VQVYGIRTEQKIVQRGDIYEVVGHSKNFFAKIVQEYLVGTKFLSKFGRYKTITIMKLKKLRIENFRGYKDVTINFSDFNCIVGKNDVGKSTIFKALEKFFDYTYTSDIDEYDYNGVIKHQEYDSKKYPVCITVSIENPTYERLIPFMYNGTITIRKKYEKSRTSRKYKYEYSFGVKATIFGDDSNSILGTDGKLRQETIIPNSDFKIRKDKNDKSNAKIDLENGIYYIPLSEIAFKDGGNSERPFDTPSLFSTLPTFKFLKTETSLTDIQDLYVKKVLADKFADLSNGINQLQFSGENRFHFTNDSISINNNIQTSIGENETEKSVPLDNRGEGFQLKIRNHIFIELAKREVQGDIIFAFEEPESHLHPDDQVKVYEDLKSKLSGYQVLITTHSPYIVKKLTTEDNTKVIIVTKNTETHDTIIVNETESRCIRNYVSMNEINYIAFEVASVEYHIELFGFIHNKMMEYYKEDASFKNDWDTNYLKPDKNGNMVKEQISNITAVDLWLNRHGVVGDNDWYNVKKDNSIVFELNRTLPYCVRNWIDHPLDERDRTADNNDYNMAYDCNKKFKDKTKDSIKMMRDVILNNKDFFDLN*
>uas136A
MPVKKQSPSPSSILKSLSRENLENLLGDLYDRFENVRNFIDLRLSSGNSEQLIKKYKKLIRKRLIEDIEEGTNGLREALNAVHEFSAAGTSPRDQADVMLSFVESAVFCIGNYGDLYENFYDEAENMFDETLGFMKHHHLRADFKTRCKKVIDESVDTGYGFHDSLGDTFYTYYPDRKIPKIPVIQKPVMVKSQKPAK*
>uas137A
MAAQGYTRVRASHTDRFAACDQIGDYIPDVTAFSGSISVVAEAESRDGLALAHTEAQWKTFHKHTNQVGGCFIAVVNKSDEAAARALLTRVCGSADNALVWTF*
>uas138A
MPRIFLSHCSKDKKTVRKIEKSLQNSLIKTWIDEIDIPGGGRLNGKILRGIKDCDYFAPIITNNYINSDWCARELEGAIALERKKEIKIFPILLEERSELTFGDELEELKDSFEINIFDRIRYVEFDSHDFDQSIKNLLSDFWGNECVKFEPLKSIVLNNEESILIEFSITNTKDGLVSNFIETWNFNIKEFVADTTSDGKPLKFDLPIVFSGRAPGWLLMYLAIPFNNLRTVYVYNNQTKDYICVCTPLNSDHVLGSAVKTV*
>uas139A
MDDKLKPTLQRTLVLTCGESGAAINAHLTAMLEAWGNPPVVAARQLDPAESEQDAATIDAALHDISRLSHRPTLLAMGISPDRLEELAIWAVGAPAEAVQAIARLAGQRADALLGNDALTMGIIVREGLAEADRPTSPARLLSTTTPPIFSGPCFQVMPVNEAGLALDSPATLYEHIARFLLLHTCTPLRDVPLWVTHDSMMEAQDWATFGLVWLAWPGEVAQAHGAQHLRALLLPALREKSDTDADMAELFARMTPAPALLAGQLTPRELAAITSLDIKAPAPPEFWEVIGPGDHREHECVARWREAVQSWTALLDGHEAAWAALTRKSSATCGANLAHTLAQLLDDGGVVMAQHALQAFRHALETWVIAAEEREQEAQESLTHLEKMKEQVWTTLQARLAAMPRRSLGSLFRLIQRPLQVIQLYQNWRRIQEQYTRYMQVCAAVVGASVTLRQMQQTLIVYGQVDALLEQNQAAVERVAQGLERLLALEPAFPAWPEASLLLPDDPQALLTALIAEHLPAHDALLAAFRQTWGPLSGFLSADLPEQEAVNRWLNALAAPLRDISIWEIVARRFPEPPARKVWLQELLAQARPFWRWDPTTLSDAERALSDAMTVWLTATEGVAVCAESGEKVNAAPLDSPQQLAVVSLRWGVPGV*
>uas139C
MINKWMTQVKQYRRRKPRPQQPAKPVRRWRRRIRLVGLGLIIVIVLACLACVLLGIGVGKAFAQAPAPGMDALLVIDNSNSMFDKNGIGSDPELRRIEAAQMFIHYLGVDSGATRHQLGVIFFGGTAHLVVPLTSLADAAQRAQMADLIAAPQRMRWTDPVAALTLARDMFHATPDADQQRVVVLLTDGKPEWSAHPTATERAAVLESLKRLGWDYITDDIRLFIVLLQNEATDADPEIAERYIPLWRELTQGTGGSFYAVRRANDLMDVYHSILLSLSDVQTAGAVIQTEVTGDPQTQSVPVEPYLARVTFVVRISPLVTTPVNPANVTITLFRPDGQPVHPDDRRVQYTSYGTTAIWAITQPTPGDWRVLMSGKGTVTVWKDYIPAPTPTPTPTPPPSPTPTTTPTAQPTPTATAIPRLGSMEWPPAALVGQPITLAVKLEPAIPQTAEVWAVWGLTETLGQRVQLYDDGRLGDRRQDDGIYSVVLTPEQVGIMRARVWWQRDGVVFDTWEGRAQVETQPALRLTLAQPRKVWRARSMIVAQADWLVHTTPLDMGGLLTMTLCDAAGALVATGYGAVGAPITLTAPAATGIYTMHVKAAGRTASGLTFAGEDTLPINVRRPLPAWVWGSGTTLTLALMGYLGGTRWYHNLPRLAGKLRVLKAPEHYNGAGLFDLSTFNQRALRLGGAGSLVPVPERAWGEIRALNDGSGIALTPLAEQTVTVNTVPIIGEHVLSDGDCIATQGLHMRYECLQQREFTLA*
>uas139D
MMNWNTDTAVRTVVGGNGHSDTDMPTERRTKQQMEVRNTLFVGLGGTGQRTGLYLKAAFLNQLRYVPTWLRIVVFDTANEPLVVRLQNGQDVSLEPGTEFVNIGQVPVGRIIRHREQQKAIAERFGESLLRLPPTVLRHGAKQERLLGLVALYWHYHSVEENLRRAIWHLAGRDNRRRDVVNVEQGLNVFVVNSLCGGTGAGTFLDVAFLVRALVEELGDLGDFCQITGVGVLPGAFPDVNGPYMLPNTVASLMELNHVMTHNDFEASYPNGRVIAATSAPFNLYYVLDGVDERGRVWPGTHAVCQLAAHALYLQMGSQLGRKGENDFDNLDEIISEVTPEGIGTFMGSLGLSVCRFDAFAAHDACASRHARSLIQKGWLRAADESLAAQAAGAFWDAEQLEPELLMQQLVLDKESVPITVDLTLPGQIRHLPATQQVQEAIGYVEDFGAIRLRGTFRAVIETRRQERATALAATLRERVTQMAGDPEVGVPQTQAMLNVLHTRLTQTLTDLQTRREDLEARRQTQEGEFQRRRESLVQTGVAGFLLRNSRIHTALQRYLQAAAAFYHTALQCDLCDAALQVVDSVARTRHELGETLPQLNARLQEAARLLESGLTENTTLDLTADIELLQTDYLNTLYTHYAPALTDTAIKVTGDADFLAWANRPAREVSLALREKSAEAFSAIRGHGVEKALAEQAAAVSPQARRLLLVERAAPSWNLDRARLEDGGASLASLTVLGVPDEHNTLFAEQAGALVSTQDQNRIIALRVTVGAPYTALQQFPAWQRAYDESRGQRLLHVLPIFHTNADSAALAFALGLVFKLIYTQGAWYYYRPVDRLDDPERLAQGLQNAMRVFAAREGLAHEVIERVERQILVRLTTNQAIERLEAYYVAGEQADRRGDELDELDRSLRKAARDYATRLREMLATSEGILA*
>uas139B
MDYEDNIAVSPRRWVDGFDWGGVRYEVEAEARAEIVLLGMGAAGKSTLYDCLRGIAPVAPAPRLGAPDATIEEPLGLFTLIDLPTQVDEDPLLWEHLERATLLVYLLDGAAETSDTLTRQNVVPPHDFRWITRLQALGHPLMVAWSKADLWDGHLEEALAAAEYRLGVSVMPVSAYAPEAMHLNFLSRMVELCPRLAVPLGREIATFRRILAQRMILRTTLVCGLVSIAPVPLLDLPVQLGAQVGLVARVAAMYGQLPSSDYCKEFVLAGAGSMALRVLAQQAVKAVPILGWLVSGLLGAMTAWVIGQTALAYFDGQVTPQRARELVGHVWRNVIGARIRCWLGVFPRAWARCKLQITHGKWRTLFRRKSHETAA*
>uas140A
MDLRPQWFERFDAFVTILVFLDLICAVYITPAHAQGFRILLFSLAGVGLIVMVVARRLRALRFVADVIPKFSFADNRDVWRLVDQEYAYIGVSGDSFFQLFCNARGKGLLPSGRIRFLMLHPDRECVRESKRHELGREPSDDEVKMAAERIVNCARQYIALGVEVHFYEAYARYWAHFVDDSEAYIGYLLQGQSGLEGPVLRLRRGHRHNPLLKHFHQEFERLWGSATDAATYLRS*
>uas141A
MFCGNSPGIFHKLPCAASNSLNTMPKFITFLIEHGDFSVTLIHSASDTLRDLAETILLSVNFDEDHCYGFYDNLKNPYKSNEEYTLFADIGEEAKESDTGVGSTGLEGVFKPKKKLLFLFDYGDDWHFIVTCVKIEETTSKARKPKILDPRGTPPEQYPESDDN*
>uas142A
MTSSTDTSRDTDEIVARLRETRPAEGVVDLDAALHLAQLMRKYAGAKDASIVFRKWQVERCLGRGGMGAVYLARDMTLGREVALKVIRGAEGRASQAEQTRMIREAQALASCNHKNIVGVLSVDESDPDMVVLEMEYVDGVTLRDWNSDRRRSWRELTGVYAHAAVGLAAIHEQGIVHRDIKPDNLLMSTAGIVKVADFGLAVSESLPLHRRGLGLRSKRDEVSSLALRVTSQGALVGTHGYIAPEVLAGADATAQSDQFSLAAALFEALFGALPFEGDTPQALAAALREGPASPRAGRSVPQWLTRALRRALAFEPSRRFQTTDKFCLALRRGLALRRLGWASLAGIFVLVVTFSLAWSSKPPPPDPCAEIGEPLRVAWAGVRERLRAGEPRPSGELLLSVFDDRVGGWLDTRQEFCASELRRSPVDVAARESAMRQGVCLQHALHGYRALIDEVSAALDGDRDTPMAELISAVETLPICEDPRIFSRWPWAYSERADDALAEALSLELGGQLMRAEARAREIAGSQGSPPQSRAAALYRLGHILGSLHRLDAALAAIDDAYRLAVRNGYDALACQAAIHRAKLEANIDFNVVTSARDIANAEAWRARVGLKSPILRADLLEARGLLEEARGAPQRAADLHREALSVRRRMLGDRHVDVAKSIHNLANSVAECDDERGRSEAALLFKEAVELRQQSLGPQHPLTADVIFDQARFESDSSSIEAARASFLRALKIYEAARGGHEVVRAKIHVALAVLDRREGEFLAAEAQLEEAAGILDSVQDLRTVRYDRALLLLEQGSVALLNKKFGRARQRLERALDLFRRRSEGSDNELAVLVLWIEAVFAQGDVASIEREVSAMGPRLVGYVGELSAPDRGKVAWYIAESLKQGGQSVDAAVFFWIALRAYEELAEADFVTELRVELAQALLVGSNAELARWSAALGCFRDNGGCQWAAVLSR*
>uas142B
MSRDPDLDLLEAWRTGDERAAGELLQKYSPLVRRVVARKVPDEAIDGVVDRVIEAVIKGHCGFRADSKFRTFILSITKRSIAEFYRQRERKPDFDALASSVRDLGVSPSGLLFKREQQRLLLEALRSIPLGDQILLELYEWEDMPASELAQVYECGVPAIRSRLRRAKERLKEAARSFVEDRRELVDTVTTLDEWLRHLREELRPHYLAELRAAKKAP*
>uas142C
MTLTTFNTHPVNLDCSIDSSSALAINHGADALGDHGDSIFDELPEAGAHQQAEIKVADFTHNSQTHQVYAWEALPTGGLQQWTRGSAGSTSGLRGDLDTTDILIVAVPPGIAVPSPSSTNGPPAPGTTQTTVKVKVKKQGSMPF*
>uas143A
MRIAPSLELALGVLAVSTGAVLVRSCTVPSLGIASWRLLLAALAFVALCAWRQCPGLAAFRGRDRILAVLSGLFLAAHFAAWITSLSMTSVASSVVLVTTAPLWVGLGSRILLREDPGQTFWQGLALALAGTALVTLVDRSPTGQAPAPMLGNALALLGALAASAYLLAGRKLQRKVDTLSYVAVVYGVAALALVGMAWVSGTALSGYEGRDWLLLGLLALVPQGVGHTLLNRSLRVFQAGVVATALLGEPVAASALAWLVLGEPVGPWQFLGGGLILVGVARASARSAASPPDGRSPEDVGEGPSITQEGPSVEEPRRRRPAMTSRFAGWCSMRVVRIPWLLRLVTRLHVLVYQSTGGRIGGRMAGAPVLLLHHVGRKSGRAFVAPLLCLEESGALVVVASYGGSPVDPAWWTNLQAAGGHGLVQFGPQVLEVQAEIVPSLRREALWKRFVQVWPPYEDYRRATAREIPIVTLKPLKPGTAEQSIAEMEGSPTGSPPASNPKQQT*
>uas144A
MMIKIALDEQGKFETDRTSLLFIGGFLFDDKGNEYELSNEIKRIRAYYKSVLSKVNPELAYPRDLHPNGDGQRNSEVIAPVKQMFDDTIPEFLSFGTVDGEELRDESGETIFPRKGEYHLFVYFKSAEGKKGLGGNNDMMIRDSFASNLYFHMSQSVVHRIILNNPLYFTPQNNNKGTAKNDVLSLDLELSTRSSAPIDTLDQRLIKEYIKQGFKLSEAKTNSEYKYYSVMNEDIYRTLLAEEMNREKMSDVEISHFTVKSMYYGDDAKYMEYQYLADTLCACIGYKLTENKEDWIYAFDERLDLLNPKSKNLVFAYDDIDDYYNRAWDHYKKGRVIEALSEIYDAGVRKGNCSNYYKEKWFCELEDRLIKDITVNSFSDATHDAFRLINTNNLDQDKLLFIQQQLEKMSSVVADKYDSEESRAVALFNLYEVGMSAYCHIGDSENALIYYEKAKKYAAYADFESFLRISNKLVVCLEDSFEWDKAEIIAKDIVGYQELASDMKRSIFDNDLEYVHEGKAISQHARVLAVMRDANAEEEFRKSLNKFEKGSANYKITQSYLLHFLADMGYKEKFEEELTDYMDGMSSYPERINALLKMTADRNAPIHKSYALYIVIRGLYCFGDDNIDSGLWAKLRDIETHIKTVDKKEPQGHPWELIYKYIELIALKKGALKYAEKYEDMRHKCLRNEGKTITALNMYSDAEISDMKQDKNDRNAICDELVHFLKANFSAFSDRVFSNNADERYNELGQVFAFMYK*
>uas145A
ESGADPLLCFPLYKKPAVLR*AANQKKPDCSLFYFAVGILCHARQTRYQNG*SRGIFR*SKRQSFLALQVKPQKGTWRKSFRPACSRSGYRSHIPAEKDALRYRYEMA*GCAAGVP*LFDIDGYKKGMAVLPGRVFRQVFHGRRIKSSR*MVFECANREGRPLLKVRDDIFLVTAGYHKLRAHAALPAHQFVVEISFILTSYFFQIQALFCGRVEKRQSHHRIGRRR*FEVKICGF
>uas25A
MISISHPATGPDFVDRRDLLKRLHSTFPHQNVVLVGPRRIGKTSIAEEFLRTLTLENTVKVLFDVQGNMGTPGKFAIRLLHAFLKAYLQQIRSSFNTELDDLELKPVILVGVAEEIGSKSLSDLAKFLISYFPPSPDEERPTFERVLRFLDTFSTEMGVTVALVLDEFQAIMELGSYKGLESDYSVRPGRTRTRSSGKLLGLLQNIISSQKNVWYLFTGSSVRMMMDIMEDEDSPFYGRVERQAVTHFPKEDACDLIHRCTGKAVSGEALSLLCQLSNGHPFYLVVLAIAADRLSGLNPIIGRQEVEEAFIEELTRGTIYSHCRYLFETSLSRVRKVALLKEVLRELSAGDLSLTELARKMKRSTGYLTTPLSVLYNLDLIERKDKRYLISDPVLQVWLNAVHGQSEPRLDAIRKGITQSHQERIAGIRTELGIYFESYLRELLRKFDGRRFKDRSLPRFETVDSTNDYDEAGVVFGKPSNIELDALCLGEENWICEFKHRTRTVTKKDIELLLRKRDFFQEKTKIRIHQLLCVAPSGFSKEALQADVWCISSQELDELLSLLSMRKSGDILKEMK*
>uas146A
LQTLQQVFAANPDEFNALILLSQDQERILKDEILGLKDASFETRKNALNNRLLSLIDRIREEDASAYVLAESRFQKILVVCKMAERQTFMEKLLPPSRWKSVHIDCSQLPLHPTRTQEYELIIFDNYPFDTDQGQHTLLRHYLAPEHPYLLYFGTQLPFLNDYPEKVYFSNSIFSFHSRLQEMVNYLQNISAVLGTKP*
>uas147A
MPPKVDASYNQLAFALEILRLLAEKPRRRDELTDLLSIFLEQHGQSIDNADVKQKLTRTIRKLRDCGIEIKSTTHSPYELVESKFPLLLSAEQRQALAIAAYFLSDMGFSAQASQIQRIGNLSESDIPAFVKVDFSPPVDYSDRNLDTIVRQLQERFQQQCRYTIRYQSQPGEGRIWDIDRSELRLHDGVLYLFAFRPDWRSKRFDYWPNIDQNHIFRLDRIVNVGAASDTRWSSCDFPTLKVRYRTSGQLANYKPRRKDEVIVCSDPEGKFRDIEATIDYWFWFRQRILKYGENVQILSPQKLADEMKEEYQKIWEKLSADEN*
>uas27A
MSQGTQDTQGTLDMSFNKTPWRQENVRWVGQHKRHLCGSDGKLKYAYIDLFGDSGEAMHAELVKAKLLPNGKTDLFVGLDNEPEHLLKYILRQEKAGKEPDFRLVFGNAYSVVPNMLRKKEPLGIVALDTTNGINPRWWTNHVDSLQELVRLGSAKCDRFLLLLNHVLDRGGEADLDAMGRIGQHADHLVQTFKPWSLQKNDLLPGAEQVSETGFLGFAGGFEIYRSGNKALRMVTVRLAFDGRNKRTTVYRGS*
>uas148A
MNESNQTTILISASAAGVISTQKSELIGALASQPGVIDIAKTFANSKLIRELRLTRNLNTKKLQKLDFQKNRVIYQGQEIGKTQILYKSPLPGELQARLSIESAIDRFLEYLQKQYQIAVLHESDYHVHVFIPHRKEPADFNQYWREFIENIAFSTYGIPKHNLPGLVQTFIVMLNSVTLAGRGFSTLEIPILTQQQSNVLAAWYLAVIREVEKRQTDRQKQIKALITEINHPDTSDKDRTSLEKKLLDKEEMQLKEAKKYNEAFQKSFGKVLDEQKCIWQNLTQINSELADSGLTKAQKNKLQKQQDKLVTQIIFTQDSVQQKIRLFAESEGEPFKFIQCDRQQNPARFKDIVNISKSFTKTATDQINATRGDIFTQCILEMYRLLENPPSDPFPEPLLSEQPSIKEVRSAGDDGKHFCYSCGVTLQNAKWEVARFMFERPSQRCQSSSREKQPYICASCSALAFASPLKVTDESIILKLEPVDRSEPAKLKVKDYIRMLTNKELHLSAGRYIVLASDRTGGGDLASQKLGQVQYALAKVASIFPLEVLADFKFSLIIQGSQSILLSSRHLIFIKGLIEGYGQSIIVLGKDINMKLGDAVRYVEDDLPVMAEYTLAKISEVSGSDYSRGLEHTRAAYWKKICEGLNLKLKGGLMESDNPMLQQANLYGDVAALTGLIYAFVLAFKKNAMTMEKPEDAKREVSKLIEQIEKNPAAFCYSFCKYCTIVTIGSDQAIESDKRTLTQVRLYRNPDTQFVYEQAKALLAKEELLGQLGISEREKENPETKSVSMILYPEDLTRVYTYFSNPKNGYKQEKDWKDLTYQVKLSLYTRFPELIRKEKSTTEK*
>uas149A
MLKPAIIIGLGGTGNQVVRRLKQLVNEQYGGTPTLLNFLVADTDDATFNDQSWSPLPPLSELERAPLNDPQVPFADVRDNPGAYPEIHDWLSPAVDVGLLDKQQGAGQVRMLGRLALYKSFDFFGRRLEHFFERCQKIQTLLEAMRRYDFNVETDPVVYLVSSVCGGQGAGSFVDAAVALRELASTRFPRLNLIGVLTLPSVYSDRVPRENWPKVCANAHASMKEVDYLMHSSDRSKMRFRFPSPIDRTITPKSPLFDLCYLVDNKHQRGSLNGAEEVYDQIAAQLFLEIGTPFGARSDSVRINLNTVAGLEVDRVYRTGRRYSGFGNHTVSFDREKIVRLAGLKSTYTTVHDTLLGRGLTTGEMEGAVGDFVTRHRIDEAQTDDLVNALVTSREAGNEMIPASFSQDRPLHAVFAADLWARLDAFWMRRAPEIRSQMERRARARLDDAEQQRGILRDLSETLDACLRQSGVAAARDLVEALLARLRAFETLMRSEHQDNHAQAQRMHKEAEGARQELANIAQQSEQLQDAAERVNLFSRMWKKLSFVVTFGYWRPGAGVEEDRARRFHELELRAQDQRNLFLSRFNQAVERRLAEESRDVAAGLYAEACARLSDVKDRLERLKRDLEESSRLLLDELNKASAEVQRTPFIGGNTMRRDVTADYVEQYHRTHVQKATEEVSKWLLPQGRPALDSLEEHRDREEVRQKFYDLYAEDILRRADRDSLAEMIDRFNTQNYGGSLTDRINEGLQFCLPFWDIRVPGNQFTTEVLLVGLEREHRAVQNFLSDHAAAQRGQVYAQVVPTGQDSVILLSRIAHGASYYWHAQDETYFREYMQALDNAPYPLHLRQEWRRLPEPIPDPSKYERRVFALGLAYEFVAVRGAAYYLDPARRYTFVGTIRQETPDWKTVPLLEAAPQPKDAAQPAYPAREDMIDDDKRTEAMQKFVDSDGQVAAVREKLSGLFTERGRDAVRRQIERYCQEVLEPAIRELGEDDPVRHQLEVELTELQEVISELKPVTGALKLSR*
>uas149B
MNAARPELGLCTLPPEGARVLRVLRARRFERACPARAGRTALRGGALKRGAGRSLLLLASLVSLSATALSQGAQQQEELLRLFQVDLPSADVLVLLDASGSMRSHGYGDVRQAVVDFAPTLTDKETLHLRVFGDAVSAPLEGAGNEVAGGVNDYLPQEPRFQHTDLGLAISKGLEFLERERSSRVQAFFLLTDGLHEPPADSPYSRDFNGDPNWQALRRRAQALCQRHTVFVYGFGLGQQTDINVLRRVFPAQNVEVVVGGPAQVAYALRRVREGLRWAQLRQAVEQELSDGSLDVRLAKASVEGDVTEFEVPLTIRNDYRHLPVSIEQINVQRGRAEGQEISCMLEGSPSNVVLEAGQQWQGKVKGTLNAESPGWRLGKSERPYSATFRFVPVVHFRDEAALGDLGADTSPPKADAAALAVSLRVSYGIPFWPFVVAFLLAAAVAGFAVVSRKQVEKLRAAAAERQAERRRLAGRLIIWRASTDEPDDGVDMDSYGEESLTLAVSETGDLEISDPGQAVGERVARLSAHLVGSTPDDGESGKLEFQIEAAAGHRLAYEVDGEKREAERLTLYHNDLFELDGRWRLHYVNLASRPRYEAEAAR*
>uas150A
MHFEYTAGVRDSIGRCLGGVEELEAQIELLCRGQVVSRVTIAPLAPGRSGAVVALVRRLEGPRTLKPWVVKIAETYALQQQERHNFEALVKDRWQLVPQLLDTGASRILIYECGGFLEGFAPTTLWRGYAQTPPDALSILMQRIVAALTPLHAFAGDTLPFVEREGFEPSLADQLASLSSIPSDLAEALLVAWRQTLQRASQLPRLVSTGSHGDLNAGNILFQPGPNASYPLFIDFGQMHGNPSRGYPANGHPPFWDFAKLERDIKTRLFLQEARAEGLSLEVIVAALQHLDRFSCATSLPADLAALPAVQRLATTLNALRDAVQHGFSPPATFQAWYRISVASATLRVLYRSPDADIDPAIQQRAAAESVLALLIPASSTTPPAASASSHPPETLSTSSSGALPSKPPTLLVHSFAPQPASPPHDPALLLDLTDLFHDRDPRHEQVWAEAIPRLPPLDRLVSRHPAQPQARCGDFAPARRSHGFGALGQHHPPAAGGSVRLAAEPAEAELWRRSGVGAVCHSAGPR*
>uas151A
VSTEQEHNSKDELETKHSDVESAPAGRAAAAHAGAEPAAGLAEHGVRTRTGEPQTAAGATQTADATIPRFVTAAGTLSYAELAERLSEPLQQLDYDIRQQRFSERAIDETLLLDLHARLTAELFPGQAGLYRQTQNQIRGHQPPPPFEVPQRMRDYCLNLATRIEHLSGEADDRLLELLAYAEGEFLSIHPFPDLNGRISRLWLLEILRRLQLPPVTVVPADARFRVRYFDALAAADRRDWRPLMTLWKERLSEPLHVNEIPLPGCTPTPLASYLKALAVLRLVAEAGDENGGDAEATGFWRDDVFVLRTRLTAEQLRAFFLEHYRPTPLVAPWNGGSGFYPKDNTDGIHAIGEAAAERFAPYRQAIGAARKVVAQLGLKESPKLAQKAAFLQRLRNIAPEPLLRWMDSAVILSGNDPRYPPLLGTGGNDGRLDFTNNFMQRLAGLFDVSSGTAQKDTTEALDSALWGSQTTTLSDRAIGQFSPGVAGGPNAAAGFEGSARINTWDFVLMLEGAVLFGASTARRLESGDPAILAAPFTVRSRAGTAGSASAGDDGDARGEIWMPLWSNPFSIDELRSLLTEGRAALNGKATRDGLDFARAVAQLGVDRGIDGFQRYGFLMRSGKAFLATPLQRIRVQRSPDADLITDLEQRNWLGSVQQYARNDNAPNAFRSAARRLDTALFALSQQPSRSALQNVLRQLGRIEAALSRSPKSQDAVRSPVPRLSSAWAIRAGGERMNDSPEFRIAAALAGLRIVDGKGRRRLDIRTQLTNVSESLYKDGDRAWAPSSALATWGPGPLTRNLGVMLRRRRLEAAKLNAEGEVLSSVTGATCDDVAAFLAGTTDDVRIDELLGGLACVDLYGIELPVASRGPVLPPAFALLKIFFTSENLLHRLKLSWLPEDQPLHLPAEIPARLAADDVEAAVRIAWQRLRAYGVKLPGRDPPRVIAPPGDAARWLAALCIPLTPHETKRLIESLEFEAKPSAETATPQID*
>uas152A
LNYLFFDTEFSGLTQQTSLLSIAIVPDQGDWFYAVFSDLDTTSLSPWLQENVVPHLVLTPQQLAALPSGTYVRGSEEVIVAALRAYLANFEEIVMWADVPAYDWVLFCELFGGAFSLPKNIHYVVRDLATLLEAKGYHIDTDRFAMAYGKELGANAGAMISSSDGRVGEEQAPALTTEGLLRHNALGDALACRACWQKLTTPC*
>uas153A
LEISSPALVEGPQPLPAQPGRPPGATGRDQPYHVLTTGCPPYPGVARHARWGLPVYRGRRLPPALADFAAPRHSWERLVQDVLNGVPPASARERKQPELRDYQRPRVEKMRAAYSLGAPGFLLADPTGSGKTPMAITTVSGLPVQLVLVVTKLSVVPAWRAAIDFFGTGAQRWVVINPEQMWRLFEHPWHPLATLPVDEAAAIAAQSGRCRVDFGAVITDESHILADPMSIRSRLHARIMDRADGERPWWLRLSATPFTAPHETRYVADLIAHVTGAEEPGDVDRSAYLDWLRECGFELITDTGGRWHHVDNAHDVERVKELLYDSAVGASSSPQELGLPDQARELRPVELSADDRRKYAQAWHEFRQEVGLATDDETALHGDGRQAALRRVQRASFLKTAHVAAVVADLVAEGYQVCVPTWFLETVHALVEHISWELKSRELPHRVVDITGEDVGLRERKRQAFQLGRCKVVVFNALEGINLHAGERNLDGEGTHATTAPRATVVADVLTGGKRTLQAEGRASRDGQHALAVYVYVPGTTEEAWLARMLRSAANTQALARTSADARALTELADQLDAHAGTTAEVPA*
>uas154A
MNRQLFLTNLVSLVGMAAIPKNLQIQYQKIYLLQFFVRGFQFNEGKKILHLMKSTDLLELKREPYNQYDNFAIAIYYQNFKIGFVPAEKNEVLARLMDANMMEIMAEITHVELQSESWENCCCAIFILKKIVNKSSKDSNIPTYLSEIENPIYYTLENKNDRYSKIKSKPSRAESIYDLMVEHSQTDEVYTLIHNSFANSEAFEQALSEAKIIMNTEKIPQHLYEDKLLFAVEDAKLYLENAIEGKKYIFINMDRMPELVNEIKEFRKIVDDQGREFYEMVFKEIIEAKEIIHSI*
>uas20A
MAMKQKKWEVNMHEQRELRKAGAELLHRRARLLVACYEDTEFRAWCESTGKNDLDVLDDELSDVAIGFLTLKTVLETYPDADIWRVRNIRELIAEVIDSQKSERKASERIGWKERCLAAEKECERLRGELAALNKALEIAGAMRAA*
>uas155A
MTNLKLCKLARVIRFGPFARLRYVEDQRLMKLTMLVVTLMAALLLTGCWQDHPRTIVVLIDATASIDPLEYERCRFQLNRVTQKLGRGDRLVLVPITGEPQELLGHRIVHVDMPSDRVPYDSNLKKARADAAKRIEEFLVALPAIQAKQTDIIGALRATADEFRPGASELLILSDMVEDDSEIRFPIAPELATAKSAETLAERMARRNMLRGVEVKIGILKSFDLERMPQQRKDAVQAFWQRYFATSGASKVTITVDLENLEVGNE*
>uas155B
MFLSLRRNVSIKSARAEGAYAGGNNTSGEDFLDQVGHATEQTVNRIEHDASEHIHGLEASKNHSEDQLGASNARLTEILAEGRPKPLLYGLIMLLMFFAAMSSEVYLLMPTMRGFGIAEPLHQMLAAAGIVLMGAIVLKFLYTEARHYFGMTPEERAKASTWKLQRILLPLVAATVLTGFLFLGMFRASEMIFANSLDAFSDLGRFVSEHDALTKAVLIFLTVMLPVAGALALSHGIEIVRNWFEWTRLRYLTWLHSRRVHQTTKSLEAAREKLDKRVAEARGYGDEVKSEYRDGYNHGQRAGLHRLPTWFYILKTVAVGLGMTFVMFVMDLWLESHFQLPGWRWIFYAAGILFVTGLYGMRQWRIRERPKPEEVIWKPIWRDEDSPQVVVSQQIPLPLNGGQSAGAFKREPVEYANAKG*
>uas156A
MRTEVYVVDPDVWKSGMDDPRCHVAIRDVWEKPHRLLALDNGEIESEYLDLMQSRDVRDDLRKLLQDIFNQRERSSKLKILAPAYPSELHSRIAQWGCDTPVEPVLIGMAAASVDANVKLLLVGENRLRQRGLHSRDTVHGLREFFRSRLNKGIEVVHASRIGLPSRDELVLGYERRVFEDQVRGVFQNRVYHQYGQLPYSWQPTPGQVEKHCDPVGDKAGEIDVYLYVDIQEIRNVWVCECELREAGNEGQPTTAEKVLKLRRKVDAVRAFEESQGKAVVVKGYMITNARELLPQANTIMKDCGFQFCSVNMPKKWATDYRWCLPSEAIERLEL*
>uas156B
MTVTAFRVQNFMGFEDSGWIELRPITLLFGRNSSGKSALIRALLLLRQSLESEPGDGALLFVKDDGFDFGDYSELVIDHMVSKDMSYWFRVRFSTVDKHKGGEHLWRTLGAINDFTVPGSVPADERPDMQTLTFRLIISQSVQGLADLKGVDIYTSTGELILRADKAAQENNSKGAWMIATDFFDLDEDSSGPALPDFWKQIEVFVQKGFLPWIRPRENVLRGIEEDTPAEDDARALGENFLRIWLILRGIRRSISSSLEQIDYLGPLRSSPQRFYYVAGKSLSVPERGKNFVRNLVKAESSTLKAINGWLNTSGIPYQLHLQPLDSRKTLYELRLHEISDERSTKISANIREVGFGITQMLPIITQAVLAQPGDTLIIEQPELHLHPRAQTELGNLFVAIAQKGVNCVIETHSEHLLLRLQKQIAKTTTGQVDESLPGQMLLPSQVGVYFVNRKEKSTASRIEIGPYGDLLSTPDGFEDFFSDDMLETVERMRARLGHRS*
>uas33A
MTITVSKDKSEFQPTSRLIEELKLLEKAAKNIVVGTKTIENVKYTAILVKGMPLSSQKFTVSNTDVLFLLPPEYPQLPPIGCYLNYPWNTTGEGDHHFTRQSYYGAPFLSDEGWYWYCVGLGGGFNREVWLNSWKPTQQVDKGHNLATLFVTARHAINTDD*
>uas33C
MLTTRRVLIFADSDNTYLAAQSFNRKIDWQKICHYLADPKEGRELIEMVIYVGLPPARERFEEQRKTKEKFVYWARNNGFLVVTKEGKVKGEDYESNIDIVMAMDAIELALEVKPDIVVLVTGDSDFAYLAEKLRRRGMRVEVASVEQSLGNELKNAANSIVDLIEVFDSFNPQNSSQTFHRIGNTSIFD*
>uas33D
MNIMPTINGKLITQGQNHLETLDTLKHQTTNIMQNFQDLETQIISLSQQQEQKYAQEINTIKSRLTQLDKRCILLEESIARQLIQFIVINIFSIFGLIFLWYWFEVSNKPTHQTKSVIPDITINLKSRVF*
>uas33E
MRAVINGKLVDLPQGTTVEQLRKKLPEIGNDDVMEEGFGGTRPLKNNEALKEGSKVWTVPKIVKG*
>uas33B
MRYQNKLAEYSLHIPPKMWQEFRQNMLDCRNFNEEVIGFFFCKPHHVSKRKIRYIPKAWVVPSQDCYEIQSVGGLVLTQQFHFYLLKQYLKEGLHVVHIHTHVGEMIPEFSSVDDYYESEYSRFLAQNFPKKPRLISGVFNQSLQQCKFRIWDRKGKKFSSIKFSHDYLEMTDFLGENLEEHGVTPTIQNNGTINMTQPIFNNRNLMFTRQKIFGDTCQKQLSELKVSLIGCGGIGSIFAELLGRLGVKNWILIDRDRIETVNLNRMPGATQKMVEERWKKVDYVKHLIKKIYQTGSCVTTIPTSIDSETAKAAIATSDLIVVATDNHLSRKIAQELALEYMHPLICLGTHIDINQCDRKPRMFCRVTIPPLGGGWCLMCGNIISLQKAAVESAPMQINQMVANAGYLEGVNDPAVFWLNSICASTAVGIIHGMVSGFLNVDAGLDWVYEFPNSVWHQTNTEYLETPDCYFCSYFDASTAKSEEFSSESDVENMDYWL*
>uas157A
MCPKAVLFGGTNGHGATMTVISEKNLEKEGYNVEERVCNFVQDLPREKNLGKKDLPEDCGTGVAELFWGRTFLNYDFSGFKKGDIVVVVDIPLPVQVNLNYSAADESILKIGELSQKGIKVILIDHYKRVITHYGRAIENGAEVIFSLGAEQYCHYGDPDEYSKFWGTIGAICDRDLSMLPVEGKDEFDHFDKMEQLAEWVDWKKSKNLQELLDIIKTDRREVIKPEEINKKTKCPSYPINGNVTIVEDLKSNSGFKGLDVACAKTKTPFGIGINSDKDTDDYIIQVINYWKRLRPEKDNPVPALPVGLKLSGYNAFGHDTASVIPVNSKDIDEAKTLMNDIIAVLNIDREIKEKKIPGNKEDAIDYIAGTFSKIPTPYFLTMHGWNHVETVYDNARIIGMISGLDEKEQELLNWAALFHDLGNGAMSLKNKYDLIVSDNDDGKEARDKHELYTVQILTEWKREGIFKNILNDDELNLVSDMCYRHRKHSKLPGDKYPDRKKLCVLLRIADALDRTKNRARYNDNGVPYSKIIDQLSQESRDHWEGQRAIDAIRLHLSKDRIVFEFLITDSKADFIIDDFEEELNRLGEEPLKGIIPDLEIKKTMC*
>uas34A
MNKMLTKELLKRFQIGSLKHMTHINNLDSIFKYGLLSHNNPYKKRDISNRVVNNRRDKYDAIFYHNVHDYVPFYFNPRNAMMWKNKNEDIVVLAFSNKLLNFGKTIITDRNAATNGVRFFYDVNDLQQINWNLVWSKRWNHLPEIVKQTMMAEVLVYNKVDIQHLLGIYVKNHTQKNYIMQRYALKESQIMIKPKMFFNYKGV*
>uas34B
MVIEKRGNIFTTQAQTIVNTVNCVGIMGAGIAYEFRLRHHDMFTKYQTLCDNKQITIGKLWIYKSKEKNILNFPTKKDWKFPSKEEYLTKGLEKFVATYKQKGITSIAFPLLGADKGGLKPEKSLEIMTKYLSQCDIDVEIWHFDPTAEDDLYNNFKNIFLSLEEDVIKKESKIRADILKKIKNALQIPEINSLSGLLRVKGVGDRSLEKLFIYIDNYKKEKTLFDF*
>uas35A
MDESKLTKEQIQKIQAKIDIAVKSSFSTKTKEELLVHIKKKLNI*
>uas158A
VVLVRTPAVYYDKLSAILRICLDLYNKYGVVSLDKLIDEANIGERMLREYLKDLVALNILIYVGGGQYLVNQDRVESLIRLLGGEPKIVDFIDPSLVRGMKTSREITVRITRIFEKLGIKDVLDIRIKERVRGEPQKPLPQSVLGDKLILSGVCRKVILDDIRISGSASTYVVRDYSLNIHGEPFAFLTIAYVGASAFVGYYRNNMLVVDESVVRSIPRFEVYEGRSPFIEEEPFYELVTEYPELLGIGRKLAARLISELIHYKLDIEILEEFGDDIDLYIRYHSLLPHGYIISARRLMELQNKVYGAFEKFLEIARKKNVVVAGLSIKSHDNLFVKLLNNHYGLKLMNVNDDNVLLFLLNDGDTTAVVNRPVERGRVRIDNWYEFYMKIGDEILKLEYISYGKPIEEYAKIRDLVYSSYVVRPAQSVIYGPGPVVMAYDRAQFHANEIERLVRSILDGTFRSFMRAMRRGRR*
>uas158B
MSREKIAPLGIVVDFGRSPDHLSCVFQLRDDADVRVGEFVEIPAGSYVIIGRVTRIVSKNTFLSDPQFVKQHLDERIPIGSRIAINMRQWREAHIEIIALLRNGSLEPPSIPPEPGEYVYPATRDVLRRILNLRDDGIFIGFLYTDSNVYIKVDPEVLLRLHFAVFGATGSGKSYTVGVIIEEFLDHGYPVVIFDVHGEYHTLGIPNDNQDDLQKLRAIGLSPRKYDVEVVGDPKIGFEDLDVDTISDLSDLTPVMRDLLYLSFSEMKRQGLNSMDGLRRAISATASKYSFDNRTKTALLRRIETIKELKIFGGEMNIERSLAKGRCVVINLSGIESEFEKRAVVGVTLRKLFRARKEKTIPPTLVVIEESHLFAPQDEETYSKQMMRRIAREGRKFGIGIGVVSQRIIGLDKDVISQCGTKIILRIDSKTDIDYLRPYMGLATEEDLKRLPYLPRGTAFITGQATQHPILVKIRPRKTKHLSML*
>uas159A
MRYFMKENDLKIARELKKRLSEIVQLVDFRVFGSRARGEADEYSDMDVFIEVESLNDELKRKIRDIVWEVGFENSIYISSLIFTRYEIEDSPLKASPIVENINREGVMV*
>uas159B
MTDKDTLFLYRLKQAEETLAEAKKMVEENFTSRSIINRAYYAMFYAVLALFLKTEVYIQTSKHSGIISVFDKEFIKKEKIDKRYSKILHNAFDDRQEGDYKELVEIPFEKAVEHVKLAREFIRTIKEFVK*
>uas160A
MQNNTPTIAELQEVALQIPERIPYIKMLILFGSRATGNTNAKSDWDFGVLYDEEQREAYVKDNAFRLFELPMQIGTLFNINSDHIDIVELNHCSELIAHFIARDGIMMFEKFPGQFEEFRLTSSISKSELKKFRDEQHKIIEIELNKWGV*
>uas160B
MSDIDLEIVLVRLRLITKYYNTLKEYRSTSLDEFLADFRQQLVVERLLQLMAQAAIDINEHILSKLSPGNSVTNFEGFIELSKYQVITPELAQQIAPSSGLRNRLVHEYDEIDPQQVFNSISFALQQYPLYVRQVNSYLISLSQEDD*
>uas161A
VSLTSRELAKLVVLKGWKEVRVKGSYHQSKRIEYCIFYDSNSWNKVLGAGLKKKMLKDIGL*
>uas161B
MEQGVRSRFEKENVKRHRAIKEFFLLKSYPAIFHKEDDGSFWVEFPGYSGGTEGDDVEEAMKNAREMLESSLAAYLDEGLELPKVVDMSELSVEVGFITLIQAAPSPYLKSTKAIRKNVTVPEWLVRFADREYVNYSECLAQVLEKKLKL*
>uas162A
MYNYVLTKDAEDDLERIHDYGVAQFGMLQADKYYEMFFECFDKIAFDPLMFPGSAHLIKGYRYCVCGVDTIFYRIISDDLVEIVAIVGRQDY*
>uas162B
MTRQSITLANQNDEWLKKQVAEEEFTSKSEAINYLIKKARSQEEYYEFVRNKIEKAEKSGHSSLTKEELLAKIKSKYTNV*
>uas163A
MSARKRSKELQKAEIQKVQEKVHQVLYCDTNWDEDGIYRLRFEEILHRSNLSRKTIEIDEDAAIEYKRRVERKLKGIEELDKSLVFYKILNILVQEPMNKETLFIALENHSEDCINNNLQYLEKSGALEADGDKHKVSNHIRKLLLKTM*
>uas163B
MNLFIIRYLFHLVFEGEKTNSELSKEVGGTISNVSHAMHRLYALDLVKHPEGRARSWIADHTKTPIKIIEEMLFIAKNDIEIKKLFLLPSVLRISSLFCKNKRESISGLNKKTGMSKITIMKSLNILIQNSILIKKVGNPNHYFLADTNLADAFVKSCSEILAVFTKDQKKEATPKKIIEGLKKDNNVLILIHYGSSAKGTSDSLSDIDLLAVTHDKTGRGEVLTKYSHKHIDLNVYSKNGFLRLLKNQPDFIRSIAGAKILKGKNIFEAVIQ*
>uas164A
MTRVRMNLLKYTGRKRLAIDFENDELYAACKAVEPFLDRLVLVGGWAFRALMNIWRKEERETKDTDFAVELVSREAFQDISNHLLANGFKHRNVSDKLKKRKILEYSFEQQDKWIEILPVGEFARDITDLDLKEYRLAFDDNEMLNVRNAAGDALSLKVVHVCSLVVMKVFSYTDRWDERRKDLTDLEYLTEHYGVENDKYGLTVKLKEWFEEKNVPYEMASSHLLGREIQNKLQDELFIETEKRLIKIIERISDSEREETALTKRLNILLEYFQDKYE*
>uas164B
MEKERLYNITTLFKEKILNVLGWQLKNEPLLKEAEGILFLMVVTGKKVLKVGVEYRKTLLRTTSSSFLPDEVDIVMVAAPYIGYAQLERLKANNVNAIDEAGNYYFSYRSGKDRVILYEFNHRSKATRLPRIDAFSPKAGYVVMALLTAERFEISTMRKLQAITEVSLSGIFSICEAMKRNDLIDYSKSLPIRVLNPSRFLDEWAAYFKQRLAPKLNRQGYLISVKKIVDKESREVDVQHLDWREGASVLLDQIQSSALTGVQAAQSVSRFYAVEVGEILVSHLHEAERELTRKFILTPMIRNPNLILIEPYNSSAFIGINEEGKFRKAHPIQIYLDLLTSDDPRANEFAEIYREKALGY*
>uas165A
MGSISVEQFLEHPDKLLSDAQDGEIDVVTQDGEPVFMALPMGANLDSLGVRLELAVSLFDRDQVSVGVVSRIAGLSISETIAELGRRRIPVARYSGDEFAEEMKYVRSLVDRG*
>uas165B
MSAALLIADSGPLIALARLDLLDLPARYFESVLAPSTVWEEVMRKPGVDEAPRLLSAIDARLIRVVDDPAIIPESLLRTTIDAGERRAIALGIELKASLLMDDRRVRLVALELGRPVIGTLGLLLRAREDGLFSALRPLVERLQATGYYLPSELVRDILSSLGE*
>uas166A
MTYKEIQNIAKKLQMDEAVIDKDWMLGHFLNAMFSFSDISENFVFKGGTCLRKNYFADYRFSEDLDFTLLDESFVIDDAFFKKIIIQAERNSGAKYYLKNIKSQNCQDIPQGYEVAVIYWGAFHKPNQPVLPVNRWQTKIKLDISFSEKTIMKPVIKPIFHPYSDSDKITSKVPAYPLNEITAEKLRSLMQRNRPRDIYDLYYLSGIISPKQHPQILSLLKQKSKNKNIDCCNYTDFIDDKKYKSNKRAWESSLNYHLPKGKLVDYNTAYLIVGQFVKNILNPEI*
>uas166B
MTDLQKEFIDILDEYGYDIFSVQMIIDTKRLSVNKIHQAIRTLSRSGLIVKLERGKYIRSSFMDSFVIGNFLAPDGGIAYWSALNYHGLTEQFVNVVFVQTAKRKTEELNVNGLRYKIIKVNNRKVTGYRTVGYGNHQYKITDLEKTVVDCFDMPHLAGWYQEIIKAFNRADLNQNRLIKYCKAINNKSVIKRLAFLAEFLEKPKMEKFIDFAQKSINKDYSVFEIEHSRKGKINKRWKLIMNMDEDEILEIANS*
>uas167A
MRWLADENISGQAIRLLRDAGFEVLSVAEQRPGVPDENVIAWAREQQAILLSFDRDHGDLIFQRKVLPPPAVVYLRLHPPDPEALIGLLDRMLAAGTDALMGYLTVVTQDGMRQRPFPHGQ*
>uas167B
MNIDDRIEADPAICGGRPRVKGTRLTVEFLLGLKAAGWTEAQIFEGYPHLTEADLRAVFAFAKALIEEDQYISFSRVA*
>uas168A
MDFVTTKELRAESGKVWAKLEAGEEIVITRNGKPFALLVHSDPESLETTLRAIRAERFANTVRKMQQHSIELGLDKMTMEEIDAEIALMRKERRERDAGSH*
>uas168B
MRAVIDTNVLVSALLTPGGVASRLVEAIRDNKLQPVISHEVHLEYVQVLNREKFGFVKSEVADLLDDLMQLGLFVVPEPLDTTRLPDPDDGRFIAAARLANCVVIAGNPRHFPPESGIKTLSPAEALAHLTT*
>uas169A
MGRWIVVGKGGILAVDRVVAVARANSVPIRRLVEAVGRERMLDLTFGQPRRAVVVLDSGHVAAVSLTPEALLRRLQEAGSRKQEVEDGSSR*
>uas169B
MAVQDELVAYADGATGYRNDHTGVGAVLLDGQGHILVWGNRRLGQMTNNEAEYAGLVLALELAARLQPRRLRVYLDSAVVVGQMNGECGVRSKALKPWHRRACHLAQRLEQVTYHHVPRQRNRLADALANEALVGRILSG*
>uas170A
MKHLKKNRKNESIPLVTNAEYLGEYKVKLAFNDGAKGLVNLESFILNAKPNGMFKPLQDLKNFATVKYDKDARTITWFNEADLAPEYLREILQPLDN*
>uas170B
MPLISEFNGIKIYMYLNDHSPPHFHAYHAGLTAKFNFKGENIKKSLPPKVTKLIKKWVELNHSELLTNWQKILNEEKLNKITPLK*
>uas171A
MHIKFRLIFVSKVQKQLDSLSSKDRKQYDKAFECLANNGPVYPSLRTHRYRCKGDDMWSSSASMTKRFYWRYMEEHSILITHLDSH*
>uas172A
MATLTLRLPDNLDRQLTALAAQTHQNRSELARTALEKFLRELEQEQLLAEMVEAARFLATNPEARAESIAIAEEFLPLDNEALDIAEGRKPGDPWPEELGEKWWK*
>uas172B
MRRGEIWLARLNPNTGAEAGKVRPVLILLNDALLATGMSPVLCIPLTSKLYKNLAGLRIAIAPRGLLLKPCYAMPEQARALDRNRFGEGSLATLTNAEMAQVEKLFIAACGMAQYLIPQH*
>uas173A
LPISDELRQIVVADAGPLIALGRINALDLLPRLFLRVDVTESVIAECLARPDLPDAARIAHALEQGWLRRCPDLAGTTSAALDAGESSAIAYALAAGIGILMDDRVAVLHARAIGLKVIGTLGVLLMAKKHGHLAAIAPVIDLLAAGGHHLSGSAITAALALAGEIADDQP*
>uas173B
METFTVRDLRERTGELIRGAEEGRLSVVTKHGTPVFIAVPFDETLLREGVATALAVRLFDEEHVSLGKAAKMAGLSVGQMTDLLASYGIPVIRTTREELEQSLADFG*
>m2A
MMRGNKDSMKKKISRYLSVMLCICMVFQAAYLPVQAGGDSENGMLVQSEGRDQAEQVIETESEAYVQTEELSETNVLTDTEVQTESEVQTETEVQMETEAVSETEVQTESEAVKETEALKKKSAAPLEATGNLLEDVRRQAQTDFAEGSNADAQAVDLNLSDRTFDGTAAGAIDYTSEENGGKESPYLKVLNNLRTNDIGGSIIFKFRTNTSGIIFGAGSSGTDDGYNMVFGVNNAGELRAYFRNDKSNGLKARLLTNSVNLKDNKWHTIAVSFHSGQAEDAYIVVDGSDNFYPSAWWSSWNPGFNKNVNNNQMPYVNFGIGGGTYNSSQFDSLGNFNGKIDFVTVTNQSFTVAQLKEMTQQAPDLNDFSVMQAPGTANTWLMTGSDTAVPKFDEVGPVKNYVGFFEDNLRAGGTYVERSRFVFNTAQAGLTISDLNTKYDKLIDQYGPKAVGIMVDRSDYEKGEAGIEAFRTSLRSLLDKLYEDQRIPFIITPAPSLSDDDNARIGIYTEAMKEEAAVKETVVVDITGMDASYLEQGNYLTALGHQEIANTIKTTLGIGHTTAYTGFQLPVNPVLLKVDTSPKVQVKADQIQVDAPEGYSDLDWSYELSYDGQVISGNQVSAPFTITGLKEGTEYILRMTSDEGSSKRRLMDVKFTAAKDGQPQALAHEDGNVNTIEGIKNLLDSQDPVTYLFMGDSITHGVLTNGYDNVPELFEKYLREQGRQQDVVINTGVANATVSTTLDQIDKRLNQFHPDVVMVMLGTNDASTRGEAAGSATTGFTVEEFKNNYKQLVRDIYQNNPDSYIVLRVPCDMNPDEPRKNYKEYFNAIYDVEKDMKAELEGLKITVIDHLKNWVAYGENVRNDFLNTGSNGWMVDNVHPNGRGNMAMFQQILKETGLYKNDSAVSNYSYKFSDWADSSAIATEVTCDETKKEASFSPSALEAYENGLQDMTVSITDVDGVTISKTNAYGAEDMKFNVPEGFLPYSAKVTGTDAKNHKQITFAATLKMTGDPECTCGISNLAFADREIVIPQDKDSVEISLEAAAVITGDCKAEGHSSKTITYVFEKAEDHQNIGTIRQNKLTVSKAGTIKVRVNALIPGTVASAEKTAVFSVTKEGLDAAVLFQKSEVKIANGVPTRPVDYTGALDKLKGLTQGTVTVRYKTTETGLMSLFSVSNNTQNATHTHVYVNDGTVGYEVRNNNTNVNAASAGVNNMTKDEWHTVSYVFAPGGTSVYFDGERVINNTQSGFVSSSQGVNTVELGKTQRSGGGNQYPFTGSISYIEVRSDLLTEEQITDIHKVTLREEKEAELPKDAFKSADQPLFYGGYQGSVYYRIPSMLTTKNGVVLAAIDKRQSGGGDQGNIDTSVRRSFDNGKNWTEGQTIINLPGGQQQHSLTIDAAMVEDEVNGRVFLMVDMFPESKAAMDTSLLEKGSGYKQVGDKSYCILRDYESVLNTTHNYTKTYTIREHGEVWLEGAAEADARPTDYTVPDFSTGELFKDDKPAGNIFLYTGSNAGELKVVRNMRIWSTYSDDDGETWSKPADLTPMIKEDWMLFCGTGPGVGIQVKKGQHAGRLIVPIYVANQNWTSAQASTCIYSDDYGVTWKRTETSPLEASGTDLSTMNNGGAILTESQIVEMNDGTLIQFCRNVSGSLKYSVSNDSGTTWEAPVRDTGVPEVYCQLTATHYPEMIDGKEAVILANPNGPARNNGTVRIGLYNPENKTFEWKYSQLVKSGSYAYSCLSVLPNGNIGLFYEGNQPSMDFTSFNVEWIKADLTVPMKEPVIENVAMEKSSSQIEFTVDFDSYMIKTGNPVLKFNLDGVQKEAAYVSGNTTKQFVFRYTGNTQISTGLTVTNVGVAAADTESEIGNALCMLPLESEFKFAPDGTPECTCKIEEIGLLPKEVIIPAKADAYTAELTGTMKESTCAKEGHTFRPVYTYTVVDAGGTGAVITGSKLKVTAAGAVRINVSAELNGKTGNADCTVTVTKADSGETVNQPPAAKDPVPTQDVNSLKGKTFTAKDIAEDPDGDAITITKIVSEPDSFIIAELSDGVVSLYGSNKGTSRMMVNVSDGKNVSTIVVPVSVTEKGCYDKTDYLSDHDYLDKANSSVGYWEGTGDKIKVDTNQDGGTMSLLDENGKRVFFNKGYGAHCTSTLIFHLPEGHNYKKFETYYGVDASKSAVAAVTFKITVDGTAVHTSDKALQSTSPMGFASVDISGAKTLKLEAIAKDGNIGSGHSQWSGCKLVSQEDPSNVTDKSVLEKKVAEAKAIREEEYSKNSYQKLSDAIERAEEVLEAQDTEQLEVFQQLQALKTAVRELEKAIPADQVTVNLKALSLEVGESRRLYADLTANDGKVSNDQITWSSSRPEIASVSANGKVSAVASGKAVITATATSGKTDSCTVIVNGCSCELRTPVFKGEIVTIPYNESDKRIELKAEAELTGDCQMPGHADQVITYKYAVTDDKNGIGSIEGNTLIVTGEGTVTVTVTASVNEKTATASAVFTAYKEEAPIPKKYTATFTGGEGAEGTAPAAILAEAQMKITLPKNTFTKNGYLFTGWFDGTKVYQADTQYTMPDGNVTFTAQWQKKEEPKPVTYELTFDARGGKVSPASMMVTVGSVYGTFPVPTRSGYNFKGWFTTVSGGAQIKAGQVCSLKANTTIYAQWTKMTLKKPGKPTGLKASQNKSGSIRISWRKASNATGYMVYRYNSNSKKWSKIKTTKDTSFVNTGLKSGTDYKYRVKAYSQLGKEKKYSSYSTIIKTSTAPAKPRLIQAKKAGKGKVSLKWNKKSGTDGFVIYMKTNDGAYKKAASKSAKTLSYTKSGLKKGRSYRFRIRAYHKVGNKKIYSSYSNSKKVNF*
>m1A
MQDKKLLGDELSLKSTINASTDMSQSAFLPKGFQFEAPKAPQRNYDVTLGDTAKAVGSSALRSLAGLGELSENFLGVGEGFRDLMSSGSDYLQESMTQDGRDALNSRIFEENENGNPTFAEGAADIDVWAMKIADGLGSLAANFAGGGFAGAGAKVALRSTITKSMLKKGMTEKAAQAVADKAISRMAATGAGATGVGTSLGGASMDARDAVMQMDSSWLADNSEYFQQSLLRLADDPQYQGMSATELFDLAKEETASYASLQMSTDPTAVAASVAGAMGDKYLFGALLGKMGKKGVVAGAAKGALAEGGTEFIEGYGQTYARNQVTNEVTGQEIDPTTGALVDGLEGAVIGAALGGPIGAVGGYRAKGQPTENTPAQTAAMNADEPVLNPQGQYDELLQGAQQRQADNGRDAAIRSRFAQSRQALTERGVLPERNAYQETIEMARAVDPIRAAEIEQFLKSEEADQNPELTAQLEREYESLAQKGRDLDIDPTLTQIEHRQNQIRLDMAKREKPHQRIERKQNEYQLDDTVNSRKAAIRAEMEPQLLKEDRNKPELLERMVELEYARRYPQPEKAKITGDQDDGLARFKSARFDRDTAQAAIEAKAQESKNAAQLAAAQRERDSRPASPDENPAWFGVHPESGERTTRAFMRDLANQKGQAQASERQADLDARRERLGQQVSSFVERPNSMKMREQGKKPIRDFAGIAGKTSRMSKRLRKRLSRAKGFDTDAVLAEFQNHEKRLAAYEEAARRRADYEANLPENIERRKNAEALFKEFVSDTEARTFAENEITQTIKRINALVDASPQGSVLELDGQTSSLPVIKKQMAHSVRNLANQFVGKTAAMMNAAALKKEASTQSVGSLDEPDIIRQAKAVIREVIDNNGGAKPKLKGVREAYRDKGFTAKALQEALGDKSLADFERDQKESYTDKLSALSEPSIHSGQEVPLQSKGDIDHGNETSNTARLDERSSPQSEVQENEQRGTDANRSSVSEEDASAGRRANESRRTLPDSTERSVSRDAIERLALDEVDNLANGTATQRIAANIAAIRLMKDLTQSGMPATLEQKKVLAQYVGWGGLASVFDNTNTSKAQQAAHQELKTLLTEEEYNNVRMSTRNAFYTSEAVVKGMWSGVKALGLGNSPMNVVEPSLGSGNFIGWQPSDMRDQSRWFASELDPVTGNIAKLIYPEADVQVKGFQETPFKHGVFSLAIGNPPFGSQSIRDNKSPDISGMAIHNYFIAKSSKLLHENGLLMMVVTNRFLDTLNKNHKQLSQELDFVGAVRLPNTAFKSNAGTEVTTDIVVFRKLKQGETAKNTVWTAVDGEVNGFRVNQWFAQNPQYILGEVAQGTMYRGDENESTVNPVPQHANLEQSISKALASLAQGQDLALTPETKDAIAGEVMLAESDLAIGGMMVNADGKVMRRGDDHPTKGAQVYEVTPDSIWSDDGWLMSRARHFVEQGDKARLQQFADNEFLNKGKIKSDFTGSKLKESAVKAVLAYLTGQQSKNQALNALDDAIDNTRLGPNKFRKLKAMLTIRNGALALLRAEKTGAGDIERLRQRLNVQYDEFAKAFATKGKNSKPVTLTESLNLLDGDTGIEAGLDSVSDSGEVTKSDLFSKRLLFPYKRPESASNVSDAVNYSMRERGKVDIEYVSGLLGLGHDEVLAKLTEGEKPYLLMNPETQKYEFIDDYLSGNVKAKYQAAKSAGLDTNVTLLEAVLPEDKTPEQVKPSIRATWIDSDVFERFAEALGYKATVTVNRHIGAISVLGESGGTLSALGSQFKHDRATLADLLNSAANGKSLVIYDTNGKERTKNEKATKEVNALANKLASTFVTWAKSDAQIAKQIADNFNERINTHVNRKYNGRLYLQTVGMNPAVDMRKTQLDGALRMIQSKNTLLDHTVGAGKTFTAITGMMERKRLGLSKKPMAVVPNHILGSFHKDILKLYPSAKVLVADDKAFTAKKRKQFFSRIATGDYDVVLMGHSHLRAMPNDIEHFRTVINEKIAELRSALEEAKAEAKQSGQRGATVKQIEDSISRLQDKIKEKEEALSKNADQIGFTFGDLGVDYLVVDEAHEFKNLTYATRTDRVVGMNDPKGSEKALDLLIKTRSIQGLENGGVTFMTGTPISNSLVEVYTMMYYLGHDTLKDLKMSFYDSFAGSFFNTEITLEYTPTGTVKERSVLKGLNNMQQLSTLYRQFADVITQKDMVNIFRQDVEAKNKATGENKATRFPIPNIKGGKRQLNIAPATEAQREYNDYLIARMEAFNQLKTKEERIAYAKIDNPLWVLTDAKKASLDVRLVDPTAQRDPTGKVARAAERIKSIYDQWQDDKGTQLVFSDMGTPAKYAIATVKSDLKSLAETVLGKGKAAAFISSRLEIYEGEMPYSQTLKELVDKVNAQAETGEIDADQYEKLEEQIRELTASTMTADTGFSVYDDLKASLMEKGIPDDEIAFIHDYNTTLKKEALFDRVRRGEVRVLIGSSMKMGAGTNVQNRLVALHHMDAPWRPSDMEQREGRIVRQGNEFYQRAANAGKPEDFEVELIAYTTQGSSDPVMWQILERKAGAIEQFRNGELDQFVENSNSDADSYAEFKAASTGNPIYRLKLESDAKLLDLDSSYTAQASSIGAAKRFVERFDDEKAAIELRLETLRQADITEFDAEGFTTLYRDAQADYLAADNEYDAAMAIYSELDAKTRKERGLKKPQKPKRPMTHELDDEYSIELNKAIIQPAIAAVEQSRRWQGEIKLGKQLGLVMDVDYFTHEGTKTPLIDVRLVDGKGKTIDYMARGMQSSSIVQSPKLMSALHLNAIATALNGEQERFERKLQSLQSTLKDSRQIAKMDITALKQELDEAKSRNLWLSVEASMADIKEELRRSETPNKFVDREKLRKVKRSTFDPNSIRPETLEHNGQRYQTVGVSMPYPGWQYDSVRPALDANGDYVHLVMSHDSTADKPLIADVLAQPTQTPKAEYAFLAEAKARHEARQIEEAKREIGSPVDERSGDSAASDGVVLFSRTSTNAGRTGVKTGKIAGGITVKRSTIDAVTRTALGKLGLKDFTLRFETVDTEADLPDYVKTAIAKNDAQGEVYGLYDTKEHKVWLVAEKHNYASEVEETIFHEVAGHVGLARLLKEGKAQPDINTLALRLGGIKGIQRFAEQNGVDLTPYLNSAQTLTKADAEEVLVHELVAHLAEQQKFATPIQRLLAKVRGMLRSLFGFIYSPEFNNNELLTLVFKAKDQLKTPPPKDKVTRPENDALFFSRSRSQGATADTASTSNQMSADEALAQKQNALVSKIKQALYGVPVIGQSLDALGRNKYAMLTLRQMGEVSAVINKPLGKMIDAYQDEINSMVVTQNMLAEEAAKIAEDLSDWAKANQKEADELFAFAHEATLADVDPSEAFQSREEELKESIAKQERILKEEGGLNSERGSKAWKTLQEERELLKQEPNRRKRHVELRPKFARLNAEQKRRYRQMRDHYRAQSERMNKALEENIVRAVFDAKIRKAMLAELRQRHERAAKGLYFPLSRHGDYWIDFADENGERQFMMFETKGEMELAAEKLRKAGFSLNSGMKAQFNAVQKASLPFVADVLQLVEQANMHTPAKESLSDEIYQMYLRTLPARSMRRNFIHRKGVAGFSQDAVRALADQGFRQSRQQARLDHMDILDNHLDSIQKYVHELPNNVEADRVVEELNKRHEWVRNPSRAGWAQKLTSLGFVWMLGLTPAAALVNLTQNLQVALPILGSRYGMAESSKMMSQATAQYLKAALTRNRPKGQGILGSVLTGGEKEAMRRAVAQGVIDVTQAADLAGLAENPNAKYSGTWNKAMNIIGWAFHHAEVFNREVTYIAAYRLAMKKHGDHEKSIADAIKDTWDSHFDYSSINRARFMQSDMAAVALQFKQYSQNMTYYLWANLAKALKGETTEVKSMARKQLLVTLASTFFIGGAGALPLWAITTAIEAAQEIVGDDDEPFDAETELKRMLAEAFGKENAALIWHGALPSISGRISLNDLWVRSINRDVDASTAYVEYMKQALGPVIGGIGVSWAQGLADISNDQFARGIERIPPKAIKDVLKTSRYIHEGGVNTKNGDEIVSDLTAFELLGQASGFAIGRANLQYDENNAIKNYETFIVKRRQSLMNAYYTAYRLKDGEAMKSVMVKIRKFNQSQYGKRNPITTESLRQSLKVRARKRSITQNGVQVNPKMNSLVMQYDYF*
>GGDEF_tRNA_array
MTSFRYYQLFLVLVFCGLTFVTFSDNQTNLASRSDQELSKYTASIADQSNWLGDGQALYQHLDQSFNFQFFQYIDSNDKDNSYTKGNLLSEGGSFINQLYQIEMPVTQTLTNGRLQVKLSIAKEITTMSDRFAYQLKLIWGSFLLISVFNLLLALRQAKKIQYSAKIIDDLPNFTFHAIQKSKLKGEFTPLVRALESCQSKLKSKINELNETHETLTKVAFQDPITGFGTRSKFTEKLNEICSPNSQQLGVLAMVRASELAAINQLHGREAGDNYLTRIANLIRKSLIRSPNADCYRISTADFALILPDVSLKDGMMIIEQLKIAFDEYQQNLGTDAVAYIGLCPYLQNNDPVTLMTLADTAVSIAQTMGPNSIHVQQKLTGDELFGDSRWKIAIDEILKRKAIKFYAQAIRPCRSDVESYRELLSRFYNDQGKFLPTTTVIAMAERHGMSEELDKLVILKTLSMLVGTPSLTGLFGINVSTSSANSESFVAWLKNVLIRQRHLAGRLIFEVSESGMQANLSATYHFINEVHSVGARVSIEKFGLGFTSFKFFKEVRPDFIKLDGSYTQGIISDSHNRFFVKMIIDIARKLTIRVIATSVENQEEKLAMEQLLLDGLQGYYIAKPTPLVTMSNNKATEIVR*
>tRNA_array_DEDDh
MKTMYFVSALCAATLLSTSANAVKQVEMLKRDGHQNEIPLLDNRFRIDSQLDEITLLFFRKPGTPAVILVRPDGSKYFATEAVKNPNLDWFDEISYDLITIKNPMAGPWQVIGSILPKSRIVVLGEVSLKAQTLPPMLFRGETIKITGEILNDGEPINADLFRDVVSLNVDFVSTNDESYANFGAGTQEVAEFKDDGRGFDERPKDGVFTGEFKLDFPAGQWTPELYVATPLLQRRIVQDSIIVHEPPFKSDITLAELDTDEHQLTISIDSSIVKPETVIVQGKIYYPNNEEQMFTIDAQASDTRQLAIKNYDWGRYSVELSVFGTNINGREFMATIPTYKFEIERPIEAVPEIDPATLIDQNQAIESEPVEEKMATSTLVSLIVGCNLFILLVGWLAIRIFVQKKPIKFKVPLPFLKKKKAADDEVANTDKNQVGQNGSKSDKSGEILNLSMSDD*
>tRNA_array_ribonuclease
LKQPTHTIPSREEILAVFRDASSPLDAVAVASALKVKPAAQEVLGRRLNAMERDGQIRSDRSGTYQLADQSGFIAGRVSAHRDGFGFVIPEDASPDLFLSDREMQKVLNGDRVMARVTGTDRRGRLEGSIVEVVERANTHIIGRLLNEGGVWIVSPEDQRISQDILVVGSPGKARAGQVVSVELIEQPGRFQQPTGRIVEVLGELDDPGMEIEIAVRKFGVPHVFSPPALKQAARLPNEVIDADLADRVDLRDVPLVTIDGEDARDFDDAVYCEPVDLGGARGYRLLVAIADVSHYVKPNDALDADAIERSTSVYFPRRVIPMLPEKLSNGLCSLNPAVDRCCLVCDMVVTSDGEVTAYQFYPAVMHSAARLTYNQVADILADTDGAEAAQRPGIVPHLLNLNEAFRSLLKARQERGAIDFETTETYIVCNPLGKIEKIIPRTRNDAHRLIEECMLAANVCAADFLLRHKHPGTFRVHATPTEEKLNQLRTFLKLVGLNLGGGTKPTARDYAAVMKEIRERPDATLLQTMLLRSMQQAVYSPDNVGHFGLAYEAYAHFTSPIRRYPDLLTHRAIKAILQGKRYEPKGIELGKLNTTQSNSARKQAAKDRADGKPQKSEKDLTVWDALGVHCSANERRADEASRDVENWLKCFFMQDKLGEEFTGTVAGVTTFGIFVQLDELFVEGLVHITELGQDYFQYDEARHELRGERTGQRYGLTDRVTVKVAKVDLEARKIDLVLASSEGAVGEERTGGGRNGARANGQNNGQKNGQKRDEPRSEKREEKRESKRNRRGGKRNKGGQDNGARFGNSPVPVAAPTTMAAVPSPIERARQVVQDTLEPTQAAKPKSRKARAKARAEERANTAQVQAPAAASAPVAAPAPVPAPQPVPAPAPVVVEAAPSEAPVKPARKPRAAKKPVASAIEAPTPAPVAAPVVEPVVAKAAKPAAKRAAKAVAEPVVEPVAKPAAKPAAKRAAKPVAQAPVEAPAKAPAKAPAKAPAKAPAKTAVKAPAKAPAKTAARKAPAKAAAKAAAKPVAPEPVMFAVDNPAKVAAKAPATGAAKKAAAPRKAAAKKDVAKEDAPIAAKTASKTSKKK*
>DUF3800_standalone
LGLYGFYTDESGNNGFNDLRNQPILCYAGILVPIHRQIYLHNEVQKISDNLKRDIKLKVQGIPSKNIKDLPFFKNFEIHGKAFIDGEDFYYSLENNDRFKVVEDLLTLLQDSEIKIVASITDKQTYQSTTGINDHNKMHVDGYSELVTLINTELSQNDDFSFVICDDGKSSEISNFYSALKNPSNKRVYPDLQIKESHDPNCNLIQLADLVNFITSVYFRQKYGHPPRKRHQSEIIQFYTQFLQSKIIFSEHK*
>PDDEXK_+_Metallophosphatase
MKIITARPHRLLHEVIARIGALSAAGERCMLLVPSQYTLQAEIEIMNQLKIDGSFLIDVLSPGRLQGRVFERAGAPDAVIFDERGKCMVLSEIIESEKDSLNVYRAAAQGSALGLAQKMSAMIADFKRSEKTAQDICMALESMDERGRNTPAARKLADAAHIFAAYEQRMEGRLADAEDVSAQMLERMARSGVMENQHVFVYGFDMITPTFAAELAHMAKLAKSLTLAVETDDNAAPDGRLFAPVNLSVERLKKLAAERGVSAEHKKIRAELDAPQDIRAMEKGLFAIGIKAEEGEPENIEVRAASTKRQEVHLAAARMRRMIAGGEDPSDMAVVYPKGSGYAPLLMSVLPQYGIEAYIAEKRAAGAHPLCRFVISALEVVTNGWKTADLIECVQSGFLGLAQEETDALCAYCEGMDVRGEAVKRPFTYAPGGDEAALEGLNASREKACEPLIALSKALRAARTADESVGAVIELLESVGAYDTLFAMREELTAQGLIPEAEDCAQVYTRLMETLDQLHALLGDRQVQPALVPQLLSSGLAALELAALPPAQGSVVCGEIGNVRTARVSTVFALGMNDAGGGMDTGLLTPQEKDEAAQLTGAYMGMSAAERAALMQLDELKVLSGARRRLFVSYALADETGRALREGAAVQALRRLFPKMPVRGGLPQQERREMLCAKDAALEALSVHLSAAADGDPLEGDYAQAYAAIARDDPGEEALLAITRRLGERGKRSMDASLSRALYGRPVMSVSRLETFAQCPYRHFVRYGLAPAQNMKPGVDRAELGTLYHEAADRFTRAVTALDDFPDVDAATCDRLMDEAVTPLIDEWRKSPLGESERGAAFARRIRSTARRAGRNIVAQFAGSRFRPMNTELVFGRNGAAPIMLELPDGMFVYLQGRIDRVDVLDEETKRIRVIDYKSGAKKLDPTMVYFGIQLQLILYLAAALAEIPGAQPAGFFYCRIADPLIKSESRVKEEIERQLAKKLALAGVSLSDVEVLRAQDERHAAMITRDGKPSGLYRASMADEEGMAAMVSFARRKAAQLAAGAYSGEIDDAPAVYGQYSACSLCDYSAVCGFDPTIKKRRRLTKKSIDDIK*
>PDDEXK_ATPase
MIQRQLLNELEAWSSRNSHKPLVLRGARQVGKTTLVDELGKQYDVYIKLNLELSADALVFSISDDVEEIFQYLCLQKKIMVDPSKRTLLFIDEIQSEPKAVELLRYFYEKMPWLHIIAAGSRLHTLLKQRISFPVGRVEYLSLRPCSFLEYLNAISQEPLADMIRERKVSDIYHEMLINHFNRYTLIGGMPEVLAQYAQHEDVTQLAPIYRSLLDSYNEDVEKYARNANQVNVIRHLLTHGWAEAGQTITFNRFGGSNYTSKEVHEALEILQKAFLLNLDYPVTAVKAPALPAVTRQPKLVWLDSGIMNFSADIQTEYLQSRSLMDVWKGHAAEQIVAQELRIVLDRNYRNEQYYWTRDKKGTTAEVDFVWQNGTEIIPIEVKSGTNAHLRSIHSFMSQPDAPNKAIRIWPGPYSVDDVVSPTGHVFRLVNLPFYYVGVIDNVIRAL*
>PLMP_corA-like
MTKNIIVTDANGDIIGTTFPKRAKGLIKSGRASFVDEGTIRMSAGKAPPEHKSIISEETQSMIYITFKGDEWIRRNTDISFMTGLDGSLSETLMLGSWNSGETVAISRPYMLTPNTSYSYVFWLNGGENESANEVCNFKIAFFNDWENCNVYRLNRGYIKPLLHQKGWELYEIPFTTPNIEGDVSVTFSFTAAKAPMAVMPAREPAAYSDMKDEPDEFAAYRPQRHNIVFQDGWPSITQYGGDKYSTEAIRKKVAKESVKEGFRKEFPFNVEEFNEKFNKEFNEKFNKEFNEKFNKKFNKNFHFSFSSDGDNDDEDELAEELEELQDEISDMLDDIEGMVDDAADDLEAARDDLEDIKSDEDFDASGFQAEIDTFANELKAIDTDIDGYTEAIDDFRKDLKALDEQMVNGQPKTVREALNELHSKVSSFSDTVSTLEDRVSDLAGDISDLN*
>DUF222_HNH
MHTTIDADTIINTIVESARLFAYSHAEILTAIAEFDTHNLAEAYGCASTGAWLARVLKMKRTRAYEYAAVARKLTAFPTILDALRQGTIDYTSVRYMLDYATEVNQHELVEIAAESGYQGLVHALAGATPTNRQPQDAGAHCGLTIREDGQYLRGWFCMNATDGVAFQAALRAGAHAYADDNAMDEADAQMMRSTFGLPPARLMLQSLMGMVHMVRTGAAKHATMAPAAQVMVHMTSDGRAFLPNHMAAPAARLANLVDHADLMGVLYDAQGQVIKFGRKRRLASPKQVQVLLGMWGHKCAVPGCGHTRFLQMHHIRDWAEGGATDVENLVPLCSRCHSLVTDGFIRVVKPGPTLYFRFASGEQWVCEPGRVGYRDDAAEIELDGWGVDSFADEAAPTWDWDTPKV*
>GGDEF_+_MFS_+_Phospholipase
MGDAAAVTGPAPPAGGASADGEPAHARRRHRLRPRNWALWKRPRRFIVFLIVMELVAIGGFAVAFAGAHSPTGTDWLRFAILAAGATVHIQLTQRQEERRRNRTKTVLIDLIAVWVFPAVLVLPTTLTVLLVVLIRVQRWFTARRPAHNFVFSSISHSLAAALAGLVYGSLGPHDWHTITALGSLREFGYVLVAAAVYEGVQLLYVGGILALSDPNPTLRNVLGSKADNTIEAITTGLGAVTAVLVVTMPPSVAIMAVVTVFFNRLAELDQLQDDVVTDPKTGLLNMRGWSESAERALTRVRRADGSLAMLMIDLDHFKWINDTFGHPAGDDVLGAIAKALGEVTRPADIVGRFGGEEFLVLLPDADAAAAEVAAERVRNTIAALEIDTTDKRGAQTTVTGRTTSIGVAVYPRHASTLQGLMQAADAAVYEAKENGRNQVRFADAAGG*
