# Supplementary material for: Uncovering the functional diversity of rare CRISPR-Cas systems with deep terascale clustering
Source: Science. Author manuscript; Available in PMC 2024 Mar 4. (PMC10910872; doi:10.1126/science.adi1910)
Supplement: data S4 [file NIHMS1969090-supplement-data_S4.redirect]

Please see https://drive.google.com/drive/folders/1-60MK5_UknO0SP0XPEjhcwsOQJjmM9h0?usp=sharing
