# Supplementary material for: Uncovering the functional diversity of rare CRISPR-Cas systems with deep terascale clustering
Source: Science. Author manuscript; Available in PMC 2024 Mar 4. (PMC10910872; doi:10.1126/science.adi1910)
Supplement: data S6 [file NIHMS1969090-supplement-data_S6.zip]

Archive with 23 entries (23 files):
- plasmid_maps/pHS1477 MWEE01000013 Cas5-HNH operon (E. coli codon optimized) with His14-tagged Cse2 in pET45b().gb
- plasmid_maps/pHS1871 U6-JAGBLH010000220 Cas8-HNH DR-BpiI-DR.gb
- plasmid_maps/pHS1862 FLAG-SV40 NLS-Cas5 from JAGBLH010000220 Cas8-HNH in pcDNA3.1().gb
- plasmid_maps/pHS1232 MWEE01000013 Cas5-HNH operon (E. coli codon optimized)  CRISPR array in pACYCDuet-1 Lac promoters.gb
- plasmid_maps/pHS1859 FLAG-SV40 NLS-Csy3Cas7 from JAGBLH010000220 Cas8-HNH in pcDNA3.1().gb
- plasmid_maps/pHS1543 NZ_CP025815 DinG HNH proteins (E. coli codon optimized) with His14-tagged Csf3 in pET45b().gb
- plasmid_maps/pHS1516 FLAG-SV40 NLS-Cas7 from MWEE01000013 Cas5-HNH in pcDNA3.1().gb
- plasmid_maps/pHS1929 JAGBLH010000220 Cas8-HNH crRNA expression in pCOLADuetTM-1.gb
- plasmid_maps/pHS1398 MWEE01000013 Cas5-HNH crRNA epxression in pCOLADuetTM-1.gb
- plasmid_maps/pHS1950 Ga0116245_10002768 T7LacO-Cas6  TwinStrep-Cas15  Cas7  His14-Cas5pJ23119-DR-Fn spacer-DR.gb
- plasmid_maps/pHS1184 NZ_CP025815 His14-TwinStrep-bdSUMO tagged DinG HNH protein (E. coli codon optimized) in pET45b().gb
- plasmid_maps/pHS1517 FLAG-SV40 NLS-Cas5-HNH from MWEE01000013 Cas5-HNH in pcDNA3.1().gb
- plasmid_maps/pHS1182 NZ_CP025815 DinG HNH crRNA expression in pCOLADuet-1.gb
- plasmid_maps/pHS1514 FLAG-SV40 NLS-Cas8Cse1 from MWEE01000013 Cas5-HNH in pcDNA3.1().gb
- plasmid_maps/pHS1861 FLAG-SV40 NLS-Cas8-HNH from JAGBLH010000220 Cas8-HNH in pcDNA3.1().gb
- plasmid_maps/pHS1068 NZ_CP025815 DinG HNH proteins (E. coli codon optimized)  CRISPR array in pACYCDuet-1 with Lac promoters.gb
- plasmid_maps/pHS1528 U6-MWEE01000013 Cas5-HNH DR-BpiI-DR.gb
- plasmid_maps/pHS1518 FLAG-SV40 NLS-Cas6(Cse3CasE) from MWEE01000013 Cas5-HNH in pcDNA3.1().gb
- plasmid_maps/pHS1515 FLAG-SV40 NLS-Cas11Cse2 from MWEE01000013 Cas5-HNH in pcDNA3.1().gb
- plasmid_maps/pHS1860 FLAG-SV40-NLS Cas6Csy4 from JAGBLH010000220 Cas8-HNH in pcDNA3.1().gb
- plasmid_maps/pHS1801 JAGBLH010000220 Cas8-HNH full system in pACYCDuet-1 with Lac promoters.gb
- plasmid_maps/pHS1928 JAGBLH010000220 Cas8-HNH operon (E. coli codon optimized) with His-tagged Cas8 in pET45b().gb
- plasmid_maps/pCX0393 Ga0116245_10002768 T7LacO-Cas6  Cas15-TwinStrep  Cas7  His14-Cas5pJ23119-truncated DR-truncated Fn spacer.gb
