# Supplementary material for: Uncovering the functional diversity of rare CRISPR-Cas systems with deep terascale clustering
Source: Science. Author manuscript; Available in PMC 2024 Mar 4. (PMC10910872; doi:10.1126/science.adi1910)
Supplement: data S6 [file NIHMS1969090-supplement-data_S6.zip › plasmid_maps/pHS1477 MWEE01000013 Cas5-HNH operon (E. coli codon optimized) with His14-tagged Cse2 in pET45b().gb]

LOCUS       pHS1477_MWEE01000013_C 10377 bp ds-DNA     circular     08-MAR-2023
DEFINITION  .
KEYWORDS    "marker:AmpR, AmpR"
FEATURES             Location/Qualifiers
     rep_origin      12..467
                     /label="f1 ori"
                     /ApEinfo_revcolor="#ffef86"
                     /ApEinfo_fwdcolor="#ffef86"
     CDS             complement(582..1373)
                     /label="AmpR"
                     /ApEinfo_revcolor="#b7e6d7"
                     /ApEinfo_fwdcolor="#b7e6d7"
     CDS             complement(1374..1442)
                     /label="AmpR"
                     /ApEinfo_revcolor="#b7e6d7"
                     /ApEinfo_fwdcolor="#b7e6d7"
     rep_origin      1616..2204
                     /label="ori"
                     /ApEinfo_revcolor="#ffef86"
                     /ApEinfo_fwdcolor="#ffef86"
     CDS             complement(2634..2825)
                     /label="rop"
                     /ApEinfo_revcolor="#993366"
                     /ApEinfo_fwdcolor="#993366"
     CDS             complement(3397..4479)
                     /label="lacI"
                     /ApEinfo_revcolor="#993366"
                     /ApEinfo_fwdcolor="#993366"
     promoter        complement(4480..4557)
                     /label="lacI promoter"
                     /ApEinfo_revcolor="#c6c9d1"
                     /ApEinfo_fwdcolor="#c6c9d1"
     promoter        4870..4888
                     /label="T7 promoter"
                     /ApEinfo_revcolor="#c6c9d1"
                     /ApEinfo_fwdcolor="#c6c9d1"
     protein_bind    complement(4889..4913)
                     /label="lac operator"
                     /ApEinfo_revcolor="#31849b"
                     /ApEinfo_fwdcolor="#31849b"
     misc_feature    4926..4956
                     /label="NcoI homology"
                     /ApEinfo_revcolor="#d6b295"
                     /ApEinfo_fwdcolor="#d6b295"
     misc_feature    4929..4949
                     /label="RBS"
                     /ApEinfo_revcolor="#75c6a9"
                     /ApEinfo_fwdcolor="#75c6a9"
     RBS             complement(4944..4949)
                     /label="RBS"
                     /ApEinfo_revcolor="#b4abac"
                     /ApEinfo_fwdcolor="#b4abac"
     misc_feature    4957..6564
                     /label="Cse1 (Cas8)"
                     /ApEinfo_revcolor="#f8d3a9"
                     /ApEinfo_fwdcolor="#f8d3a9"
     CDS             4957..6564
                     /label="Translation 4957-6564"
                     /translation="MYCAAVCFPQTKYQQRGTALKKPLVGLRKMGVEAAAWNTLKVTRDRPKLTFPDLITPQSKFLDNDLWLKYKVPIEQKEHVMYNLLCDNWVNVVYLSGKPDRISLVQTLKDAHCLQLAYSNPMDRFTVFRFLLALGYWCFANTNVEPEPDKPLPVSWIPWLEENKEYFELFGDGKRFFQADPSSRIRAITDLIHEIPTAHNLCHFKHVTDYIDGLCEACCIKGLLRLPVFTTVGGRGIGAGINNTPPFYLLWHANDLAGMLAQNWQPWDNMGIPAWLGSFQKESREVGLLAGMTWLPRKVYLHDPVPGQAACCSCGLPSEALVYSCSIEVEPVPKGLEWKDPHGVYTDQGKSLQSKIKLMSNDRYTFADRDWYSPLFSYLHAEGNSRQGKLWLVGFASDKAKSIDIWDKIIELEGTDTNDELLAQLANRATALNAMRKKPLRGDFKKSVGTPQIADIIPHAENRIAINAGKMTENRGYSWQDADTEYGELLTKVAYSLEPAQTVDARLKRGNFISRKPWPIIPESKTKPAEGDQNE*"
     misc_feature    4957..10304
                     /label="operon"
                     /ApEinfo_revcolor="#ff9ccd"
                     /ApEinfo_fwdcolor="#ff9ccd"
     misc_feature    6557..7195
                     /label="Cse2 (Cas11)"
                     /ApEinfo_revcolor="#faac61"
                     /ApEinfo_fwdcolor="#faac61"
     CDS             6557..7195
                     /label="Translation 6557-7195"
                     /translation="MNRGSKHHHHSGHHHTGHHHHSGSHHHTGGSGENLYFQGSGGTVDFIASLENLKEGDLGILRKLRGARLDEKLPGFDLFSALWWPLRQKNQRAPKREVAWLIAKLFAEFRFEQREGATLPILMGGICRKLEPKKELPRVLARFDQLASLDIMQMEEPLSVIMGILRKHQQVCLDWVGLTDVLSFWEQEPVKREWSDSFIKAYKINKEDSDVD*"
     CDS             6575..6637
                     /label="His14"
                     /ApEinfo_revcolor="#ff9ccd"
                     /ApEinfo_fwdcolor="#ff9ccd"
     CDS             6653..6673
                     /label="TEV site"
                     /ApEinfo_revcolor="#ffef86"
                     /ApEinfo_fwdcolor="#ffef86"
     misc_feature    7185..8321
                     /label="Cas7 (CasC)"
                     /ApEinfo_revcolor="#f58a5e"
                     /ApEinfo_fwdcolor="#f58a5e"
     CDS             7185..8321
                     /label="Translation 7185-8321"
                     /translation="MLIEIHMIQNHSPANLNRDDLGAPKTCYFGGVLRSRISSQCIKRSIRTSNDFKALLGGVRTRRLADLIQQEAGETECWKKAQEILNKCGFKNKDDNTKMLVFMSKDKIKDLARIVLDNSLGLTEAAQQVANVIAQATLAPDIALCGRMLEPNDKDKDKKVKWSNTTVEAALQVAHAISTHIARPEIDYFVAADDVPGEDAGAGHIGESMFASACFYKYFSIDWEQLVKNLKGDTNLAAHTVGAFLLAAAKTNPSGKQNSFAAHNYPDGILVEFKNSPISYANAFVRPVSVVKESDLVEQSIGQLSNYVNDIRLGYYDEQSPVIGFWFSPNNRYPLGYKHSKLASRNIGNLNELVGAVLDYIGGFKWEEVQKSKAYIGG*"
     misc_feature    8323..9489
                     /label="Cas5 HNH (CasD)"
                     /ApEinfo_revcolor="#b7e6d7"
                     /ApEinfo_fwdcolor="#b7e6d7"
     CDS             8323..9489
                     /label="Translation 8323-9489"
                     /translation="MSAPPNTLFLRLEGALQSWGSNEAKFALRRTADAPTKSGVLGLLCAAMGIGRAEAADSWLPKLANLRMGVRIDRPGIRWWDFHTVGAGQRMRMAELKAPKKPSMVGAALAETLTPSKVKTRAETLLSRREYLADASFLVALQGEPELVAKLSAALAKPVWAIYLGRKSCPPSRPVCEHPPGFYNTLEEALSAVPLQKRWHNEPLPQILPCVMDWIPGYDGEHAPDDAEIHYDLPVSFQPPRHLPRFVIRRELVVGEDVQVSRETGTSVWRPKGTRADYNNSEYKKVRAERLVMDHAACMVCKAPATTVQHVNYRRAGGKEIPEDLRALCRLCHDACTMLEYGSGMTTNRIDPCDPIWRERILAKRKEIVEFRSRGQRFRKMKPEEENG*"
     misc_feature    9486..10304
                     /label="Cas6 (Cse3/CasE)"
                     /ApEinfo_revcolor="#75c6a9"
                     /ApEinfo_fwdcolor="#75c6a9"
     CDS             9486..10304
                     /label="Translation 9486-10304"
                     /translation="MIYLSRLLIDTGGNPDRPRPGRKWLDNIYNVHRRLSMAFPSGLRREQDPHFLKPFSPNDFQKTPFLFRVDNNIDGNDKRAIIIVQSVLEPDWDYCFQNALDFLAAPPETKEYNPEFKAGQLLRFRLRVNASVRRHIPEMVQQDGQTIETGKILHKRVSLTWDASSTPDQALADWLAAKSPKLGFTLQRCELLQLGWVYGSKPEPKNVKVKEQGQGYWREHKYNPLRFRAALLEGVLEVDDPKLFLKTLSSGIGKAKSFGFGLLSVLPIRNDG*"
     misc_feature    10305..4956
                     /label="BB"
                     /ApEinfo_revcolor="#b7e6d7"
                     /ApEinfo_fwdcolor="#b7e6d7"
     misc_feature    10305..10323
                     /label="Gibson_annealing"
                     /ApEinfo_revcolor="#c6c9d1"
                     /ApEinfo_fwdcolor="#c6c9d1"
     primer          10305..10326
                     /label="PK2641"
                     /note="sequence: CTAGCATAACCCCTTGGGGCCT"
                     /ApEinfo_revcolor="#75c6a9"
                     /ApEinfo_fwdcolor="#75c6a9"
     terminator      complement(10305..10352)
                     /label="T7 terminator"
                     /ApEinfo_revcolor="#c6c9d1"
                     /ApEinfo_fwdcolor="#c6c9d1"
ORIGIN
        1 TGGCGAATGG GACGCGCCCT GTAGCGGCGC ATTAAGCGCG GCGGGTGTGG TGGTTACGCG
       61 CAGCGTGACC GCTACACTTG CCAGCGCCCT AGCGCCCGCT CCTTTCGCTT TCTTCCCTTC
      121 CTTTCTCGCC ACGTTCGCCG GCTTTCCCCG TCAAGCTCTA AATCGGGGGC TCCCTTTAGG
      181 GTTCCGATTT AGTGCTTTAC GGCACCTCGA CCCCAAAAAA CTTGATTAGG GTGATGGTTC
      241 ACGTAGTGGG CCATCGCCCT GATAGACGGT TTTTCGCCCT TTGACGTTGG AGTCCACGTT
      301 CTTTAATAGT GGACTCTTGT TCCAAACTGG AACAACACTC AACCCTATCT CGGTCTATTC
      361 TTTTGATTTA TAAGGGATTT TGCCGATTTC GGCCTATTGG TTAAAAAATG AGCTGATTTA
      421 ACAAAAATTT AACGCGAATT TTAACAAAAT ATTAACGTTT ACAATTTCTG GCGGCACGAT
      481 GGCATGAGAT TATCAAAAAG GATCTTCACC TAGATCCTTT TAAATTAAAA ATGAAGTTTT
      541 AAATCAATCT AAAGTATATA TGAGTAAACT TGGTCTGACA GTTACCAATG CTTAATCAGT
      601 GAGGCACCTA TCTCAGCGAT CTGTCTATTT CGTTCATCCA TAGTTGCCTG ACTCCCCGTC
      661 GTGTAGATAA CTACGATACG GGAGGGCTTA CCATCTGGCC CCAGTGCTGC AATGATACCG
      721 CGAGACCCAC GCTCACCGGC TCCAGATTTA TCAGCAATAA ACCAGCCAGC CGGAAGGGCC
      781 GAGCGCAGAA GTGGTCCTGC AACTTTATCC GCCTCCATCC AGTCTATTAA TTGTTGCCGG
      841 GAAGCTAGAG TAAGTAGTTC GCCAGTTAAT AGTTTGCGCA ACGTTGTTGC CATTGCTACA
      901 GGCATCGTGG TGTCACGCTC GTCGTTTGGT ATGGCTTCAT TCAGCTCCGG TTCCCAACGA
      961 TCAAGGCGAG TTACATGATC CCCCATGTTG TGCAAAAAAG CGGTTAGCTC CTTCGGTCCT
     1021 CCGATCGTTG TCAGAAGTAA GTTGGCCGCA GTGTTATCAC TCATGGTTAT GGCAGCACTG
     1081 CATAATTCTC TTACTGTCAT GCCATCCGTA AGATGCTTTT CTGTGACTGG TGAGTACTCA
     1141 ACCAAGTCAT TCTGAGAATA GTGTATGCGG CGACCGAGTT GCTCTTGCCC GGCGTCAATA
     1201 CGGGATAATA CCGCGCCACA TAGCAGAACT TTAAAAGTGC TCATCATTGG AAAACGTTCT
     1261 TCGGGGCGAA AACTCTCAAG GATCTTACCG CTGTTGAGAT CCAGTTCGAT GTAACCCACT
     1321 CGTGCACCCA ACTGATCTTC AGCATCTTTT ACTTTCACCA GCGTTTCTGG GTGAGCAAAA
     1381 ACAGGAAGGC AAAATGCCGC AAAAAAGGGA ATAAGGGCGA CACGGAAATG TTGAATACTC
     1441 ATACTCTTCC TTTTTCAATC ATGATTGAAG CATTTATCAG GGTTATTGTC TCATGAGCGG
     1501 ATACATATTT GAATGTATTT AGAAAAATAA ACAAATAGGT CATGACCAAA ATCCCTTAAC
     1561 GTGAGTTTTC GTTCCACTGA GCGTCAGACC CCGTAGAAAA GATCAAAGGA TCTTCTTGAG
     1621 ATCCTTTTTT TCTGCGCGTA ATCTGCTGCT TGCAAACAAA AAAACCACCG CTACCAGCGG
     1681 TGGTTTGTTT GCCGGATCAA GAGCTACCAA CTCTTTTTCC GAAGGTAACT GGCTTCAGCA
     1741 GAGCGCAGAT ACCAAATACT GTCCTTCTAG TGTAGCCGTA GTTAGGCCAC CACTTCAAGA
     1801 ACTCTGTAGC ACCGCCTACA TACCTCGCTC TGCTAATCCT GTTACCAGTG GCTGCTGCCA
     1861 GTGGCGATAA GTCGTGTCTT ACCGGGTTGG ACTCAAGACG ATAGTTACCG GATAAGGCGC
     1921 AGCGGTCGGG CTGAACGGGG GGTTCGTGCA CACAGCCCAG CTTGGAGCGA ACGACCTACA
     1981 CCGAACTGAG ATACCTACAG CGTGAGCTAT GAGAAAGCGC CACGCTTCCC GAAGGGAGAA
     2041 AGGCGGACAG GTATCCGGTA AGCGGCAGGG TCGGAACAGG AGAGCGCACG AGGGAGCTTC
     2101 CAGGGGGAAA CGCCTGGTAT CTTTATAGTC CTGTCGGGTT TCGCCACCTC TGACTTGAGC
     2161 GTCGATTTTT GTGATGCTCG TCAGGGGGGC GGAGCCTATG GAAAAACGCC AGCAACGCGG
     2221 CCTTTTTACG GTTCCTGGCC TTTTGCTGGC CTTTTGCTCA CATGTTCTTT CCTGCGTTAT
     2281 CCCCTGATTC TGTGGATAAC CGTATTACCG CCTTTGAGTG AGCTGATACC GCTCGCCGCA
     2341 GCCGAACGAC CGAGCGCAGC GAGTCAGTGA GCGAGGAAGC GGAAGAGCGC CTGATGCGGT
     2401 ATTTTCTCCT TACGCATCTG TGCGGTATTT CACACCGCAT ATATGGTGCA CTCTCAGTAC
     2461 AATCTGCTCT GATGCCGCAT AGTTAAGCCA GTATACACTC CGCTATCGCT ACGTGACTGG
     2521 GTCATGGCTG CGCCCCGACA CCCGCCAACA CCCGCTGACG CGCCCTGACG GGCTTGTCTG
     2581 CTCCCGGCAT CCGCTTACAG ACAAGCTGTG ACCGTCTCCG GGAGCTGCAT GTGTCAGAGG
     2641 TTTTCACCGT CATCACCGAA ACGCGCGAGG CAGCTGCGGT AAAGCTCATC AGCGTGGTCG
     2701 TGAAGCGATT CACAGATGTC TGCCTGTTCA TCCGCGTCCA GCTCGTTGAG TTTCTCCAGA
     2761 AGCGTTAATG TCTGGCTTCT GATAAAGCGG GCCATGTTAA GGGCGGTTTT TTCCTGTTTG
     2821 GTCACTGATG CCTCCGTGTA AGGGGGATTT CTGTTCATGG GGGTAATGAT ACCGATGAAA
     2881 CGAGAGAGGA TGCTCACGAT ACGGGTTACT GATGATGAAC ATGCCCGGTT ACTGGAACGT
     2941 TGTGAGGGTA AACAACTGGC GGTATGGATG CGGCGGGACC AGAGAAAAAT CACTCAGGGT
     3001 CAATGCCAGC GCTTCGTTAA TACAGATGTA GGTGTTCCAC AGGGTAGCCA GCAGCATCCT
     3061 GCGATGCAGA TCCGGAACAT AATGGTGCAG GGCGCTGACT TCCGCGTTTC CAGACTTTAC
     3121 GAAACACGGA AACCGAAGAC CATTCATGTT GTTGCTCAGG TCGCAGACGT TTTGCAGCAG
     3181 CAGTCGCTTC ACGTTCGCTC GCGTATCGGT GATTCATTCT GCTAACCAGT AAGGCAACCC
     3241 CGCCAGCCTA GCCGGGTCCT CAACGACAGG AGCACGATCA TGCTAGTCAT GCCCCGCGCC
     3301 CACCGGAAGG AGCTGACTGG GTTGAAGGCT CTCAAGGGCA TCGGTCGAGA TCCCGGTGCC
     3361 TAATGAGTGA GCTAACTTAC ATTAATTGCG TTGCGCTCAC TGCCCGCTTT CCAGTCGGGA
     3421 AACCTGTCGT GCCAGCTGCA TTAATGAATC GGCCAACGCG CGGGGAGAGG CGGTTTGCGT
     3481 ATTGGGCGCC AGGGTGGTTT TTCTTTTCAC CAGTGAGACG GGCAACAGCT GATTGCCCTT
     3541 CACCGCCTGG CCCTGAGAGA GTTGCAGCAA GCGGTCCACG CTGGTTTGCC CCAGCAGGCG
     3601 AAAATCCTGT TTGATGGTGG TTAACGGCGG GATATAACAT GAGCTGTCTT CGGTATCGTC
     3661 GTATCCCACT ACCGAGATGT CCGCACCAAC GCGCAGCCCG GACTCGGTAA TGGCGCGCAT
     3721 TGCGCCCAGC GCCATCTGAT CGTTGGCAAC CAGCATCGCA GTGGGAACGA TGCCCTCATT
     3781 CAGCATTTGC ATGGTTTGTT GAAAACCGGA CATGGCACTC CAGTCGCCTT CCCGTTCCGC
     3841 TATCGGCTGA ATTTGATTGC GAGTGAGATA TTTATGCCAG CCAGCCAGAC GCAGACGCGC
     3901 CGAGACAGAA CTTAATGGGC CCGCTAACAG CGCGATTTGC TGGTGACCCA ATGCGACCAG
     3961 ATGCTCCACG CCCAGTCGCG TACCGTCTTC ATGGGAGAAA ATAATACTGT TGATGGGTGT
     4021 CTGGTCAGAG ACATCAAGAA ATAACGCCGG AACATTAGTG CAGGCAGCTT CCACAGCAAT
     4081 GGCATCCTGG TCATCCAGCG GATAGTTAAT GATCAGCCCA CTGACGCGTT GCGCGAGAAG
     4141 ATTGTGCACC GCCGCTTTAC AGGCTTCGAC GCCGCTTCGT TCTACCATCG ACACCACCAC
     4201 GCTGGCACCC AGTTGATCGG CGCGAGATTT AATCGCCGCG ACAATTTGCG ACGGCGCGTG
     4261 CAGGGCCAGA CTGGAGGTGG CAACGCCAAT CAGCAACGAC TGTTTGCCCG CCAGTTGTTG
     4321 TGCCACGCGG TTGGGAATGT AATTCAGCTC CGCCATCGCC GCTTCCACTT TTTCCCGCGT
     4381 TTTCGCAGAA ACGTGGCTGG CCTGGTTCAC CACGCGGGAA ACGGTCTGAT AAGAGACACC
     4441 GGCATACTCT GCGACATCGT ATAACGTTAC TGGTTTCACA TTCACCACCC TGAATTGACT
     4501 CTCTTCCGGG CGCTATCATG CCATACCGCG AAAGGTTTTG CGCCATTCGA TGGTGTCCGG
     4561 GATCTCGACG CTCTCCCTTA TGCGACTCCT GCATTAGGAA GCAGCCCAGT AGTAGGTTGA
     4621 GGCCGTTGAG CACCGCCGCC GCAAGGAATG GTGCATGCAA GGAGATGGCG CCCAACAGTC
     4681 CCCCGGCCAC GGGGCCTGCC ACCATACCCA CGCCGAAACA AGCGCTCATG AGCCCGAAGT
     4741 GGCGAGCCCG ATCTTCCCCA TCGGTGATGT CGGCGATATA GGCGCCAGCA ACCGCACCTG
     4801 TGGCGCCGGT GATGCCGGCC ACGATGCGTC CGGCGTAGAG GATCGAGATC GATCTCGATC
     4861 CCGCGAAATT AATACGACTC ACTATAGGGG AATTGTGAGC GGATAACAAT TCCCCTCTAG
     4921 AAATAATTTT GTTTAACTTT AAGAAGGAGA TATACCATGT ATTGCGCGGC GGTTTGCTTT
     4981 CCGCAGACAA AATATCAGCA AAGGGGAACT GCTCTAAAGA AACCGCTCGT CGGTCTGCGT
     5041 AAGATGGGTG TGGAAGCGGC TGCATGGAAC ACCCTGAAGG TTACTAGAGA TCGCCCTAAG
     5101 TTGACCTTTC CGGATCTGAT CACTCCGCAA AGCAAATTCC TGGATAACGA CTTATGGCTG
     5161 AAGTACAAAG TGCCAATTGA GCAGAAAGAA CACGTCATGT ATAACCTGTT GTGCGATAAC
     5221 TGGGTTAATG TTGTTTACTT GAGCGGTAAA CCGGACCGTA TTTCCTTAGT CCAAACCCTG
     5281 AAGGACGCCC ATTGTCTGCA ATTGGCGTAT TCTAACCCGA TGGATCGTTT CACCGTGTTC
     5341 CGCTTCCTGT TGGCGTTGGG TTACTGGTGT TTCGCGAACA CGAACGTCGA GCCGGAGCCC
     5401 GACAAACCGC TGCCGGTGAG CTGGATTCCG TGGCTGGAGG AAAATAAAGA GTACTTCGAG
     5461 CTGTTCGGTG ATGGTAAACG TTTCTTCCAA GCTGACCCGA GCAGCCGTAT TCGTGCGATT
     5521 ACTGACCTGA TCCATGAAAT TCCGACCGCT CACAACCTGT GCCATTTTAA GCACGTGACC
     5581 GACTATATCG ACGGCCTGTG TGAAGCCTGC TGCATAAAAG GTCTGTTGCG TCTGCCGGTA
     5641 TTTACCACCG TTGGCGGTCG TGGCATTGGC GCAGGTATCA ATAACACGCC ACCGTTTTAT
     5701 CTGCTGTGGC ATGCGAACGA CTTAGCGGGC ATGTTGGCGC AGAATTGGCA GCCTTGGGAC
     5761 AACATGGGCA TCCCGGCGTG GCTGGGCTCT TTTCAGAAAG AGTCGCGGGA AGTTGGCCTG
     5821 CTTGCGGGTA TGACCTGGCT TCCGCGTAAA GTTTACCTGC ACGATCCGGT TCCGGGTCAG
     5881 GCTGCGTGCT GCAGCTGTGG TTTGCCGAGT GAAGCTCTGG TTTACTCATG CTCCATTGAG
     5941 GTGGAACCAG TGCCAAAGGG CTTGGAGTGG AAGGACCCGC ACGGCGTTTA CACCGACCAG
     6001 GGCAAATCCC TGCAGTCCAA AATCAAGCTG ATGAGCAATG ACCGCTATAC CTTCGCGGAC
     6061 CGTGACTGGT ATTCTCCGTT GTTCTCGTAT CTTCACGCCG AAGGTAATAG CCGCCAGGGT
     6121 AAGCTGTGGC TGGTGGGTTT TGCGAGCGAT AAAGCAAAAT CTATCGACAT CTGGGATAAG
     6181 ATCATCGAGC TGGAGGGCAC CGACACCAAT GACGAACTGT TGGCGCAACT CGCCAATCGT
     6241 GCAACCGCGC TGAATGCAAT GCGTAAAAAG CCGCTACGCG GTGATTTTAA AAAGAGCGTT
     6301 GGCACCCCGC AGATTGCGGA TATCATCCCG CATGCGGAAA ACCGCATCGC CATTAACGCA
     6361 GGCAAAATGA CGGAAAACCG TGGTTACTCT TGGCAAGATG CCGATACGGA GTACGGAGAA
     6421 CTGCTGACCA AGGTGGCATA CTCGCTGGAG CCGGCGCAAA CGGTGGATGC TCGTCTGAAG
     6481 CGCGGTAACT TTATCAGCCG TAAGCCGTGG CCGATTATCC CCGAGAGCAA AACAAAACCC
     6541 GCAGAGGGGG ACCAGAATGA ATAGAGGAag caagcatcac catcattcag gccatcacca
     6601 taccggacac caccatcatt caggcagtca tcaccatacc gggGGCTCAg gcgagaacct
     6661 gtattttcag ggtTCTGGTG GAACCGTTGA CTTCATTGCA AGCTTGGAGA ATTTAAAAGA
     6721 AGGAGATCTA GGGATACTCA GAAAGTTACG TGGTGCGCGT CTGGACGAAA AACTTCCGGG
     6781 TTTTGATCTG TTCAGCGCGC TGTGGTGGCC ATTGCGTCAA AAAAACCAGC GCGCACCGAA
     6841 GCGCGAGGTG GCTTGGCTGA TTGCCAAATT GTTTGCAGAA TTCCGCTTTG AGCAACGTGA
     6901 GGGCGCGACG CTGCCGATTC TGATGGGCGG TATCTGCCGT AAGTTGGAAC CGAAGAAAGA
     6961 ACTGCCGCGT GTGTTGGCTC GTTTCGACCA GCTGGCGAGC CTGGACATCA TGCAGATGGA
     7021 AGAGCCGCTG TCCGTGATTA TGGGCATCCT GCGCAAGCAC CAGCAGGTCT GTCTGGACTG
     7081 GGTTGGTCTG ACCGATGTTT TGTCGTTCTG GGAACAAGAG CCGGTTAAAC GTGAGTGGTC
     7141 TGATAGCTTT ATCAAAGCGT ACAAGATCAA CAAGGAGGAT TCAGATGTTG ATTGAAATTC
     7201 ATATGATTCA GAATCACTCA CCCGCTAATC TAAACAGGGA CGATTTAGGC GCTCCAAAAA
     7261 CGTGCTATTT CGGTGGCGTG CTGCGTAGCC GCATCTCCTC TCAGTGTATT AAGCGCAGCA
     7321 TCCGTACGAG CAATGACTTC AAAGCATTGC TCGGCGGTGT ACGTACCAGA CGTCTGGCGG
     7381 ATCTGATTCA GCAAGAGGCG GGCGAGACAG AGTGCTGGAA AAAGGCTCAA GAGATCCTGA
     7441 ATAAGTGCGG CTTCAAAAAC AAGGACGACA ATACCAAAAT GTTGGTCTTT ATGAGCAAAG
     7501 ACAAGATCAA AGACCTTGCG CGTATTGTTT TGGACAACTC GCTGGGCCTG ACCGAAGCCG
     7561 CCCAACAGGT GGCGAACGTG ATCGCTCAGG CTACCCTAGC TCCGGACATC GCGCTTTGCG
     7621 GTCGTATGCT GGAACCGAAT GATAAGGACA AGGACAAGAA GGTGAAGTGG TCAAACACTA
     7681 CCGTTGAGGC AGCGTTGCAA GTGGCGCATG CAATTAGCAC CCATATTGCC CGTCCGGAAA
     7741 TCGACTACTT CGTGGCCGCG GATGATGTTC CGGGTGAAGA TGCGGGTGCG GGCCACATCG
     7801 GCGAATCTAT GTTTGCAAGC GCATGTTTTT ATAAATACTT CAGCATCGAT TGGGAACAAC
     7861 TGGTTAAGAA CTTGAAAGGT GATACCAACC TGGCGGCTCA CACCGTCGGA GCCTTTCTGC
     7921 TGGCGGCGGC GAAAACCAAT CCGAGCGGTA AACAGAATAG CTTTGCCGCG CACAACTACC
     7981 CGGATGGTAT TCTGGTCGAG TTCAAGAACT CCCCGATTTC CTATGCAAAT GCTTTTGTTC
     8041 GCCCAGTTAG CGTTGTTAAA GAGTCGGATT TGGTCGAGCA GTCCATCGGT CAGCTGAGCA
     8101 ACTACGTGAA CGACATCCGC TTGGGCTACT ATGATGAACA GAGCCCGGTG ATTGGTTTCT
     8161 GGTTTTCCCC GAACAACCGT TATCCGCTGG GTTACAAACA CAGCAAACTG GCGAGCCGTA
     8221 ATATTGGTAA CCTGAACGAA CTCGTGGGTG CAGTTCTGGA TTACATCGGC GGCTTCAAGT
     8281 GGGAAGAAGT TCAGAAAAGC AAGGCTTATA TTGGCGGCTA ACATGAGTGC GCCACCCAAC
     8341 ACCTTATTCT TGAGGTTAGA AGGGGCTCTA CAATCATGGG GATCGAACGA AGCGAAGTTC
     8401 GCCCTGCGCC GGACCGCAGA CGCGCCAACT AAATCCGGCG TTCTGGGCCT GCTGTGCGCG
     8461 GCTATGGGCA TCGGTCGTGC CGAGGCGGCG GACTCTTGGC TGCCGAAACT GGCTAATCTG
     8521 CGTATGGGTG TTCGTATCGA TCGTCCGGGC ATCCGCTGGT GGGATTTTCA CACCGTAGGC
     8581 GCAGGCCAAC GTATGCGTAT GGCGGAGCTG AAGGCGCCAA AGAAGCCGAG CATGGTGGGC
     8641 GCAGCGCTGG CGGAAACCCT GACCCCGAGC AAAGTCAAAA CCCGTGCGGA AACCTTGTTG
     8701 TCCCGCCGTG AGTACCTCGC GGACGCTAGC TTCCTGGTGG CGTTGCAAGG TGAGCCGGAA
     8761 CTTGTCGCAA AGCTGTCGGC GGCCTTAGCC AAACCGGTTT GGGCGATTTA TTTGGGTCGT
     8821 AAGAGCTGTC CGCCATCTCG CCCCGTGTGC GAACATCCGC CGGGCTTTTA TAACACCCTG
     8881 GAAGAAGCGC TGAGCGCAGT TCCGCTACAA AAACGTTGGC ATAACGAGCC GCTGCCGCAG
     8941 ATTCTGCCGT GTGTTATGGA CTGGATTCCG GGTTATGATG GTGAGCACGC TCCGGATGAT
     9001 GCGGAGATCC ACTACGACTT GCCGGTGAGC TTCCAGCCGC CTCGTCATCT GCCGCGTTTT
     9061 GTTATTCGTC GGGAACTGGT CGTGGGTGAG GACGTTCAGG TTTCCAGAGA AACTGGTACG
     9121 AGCGTCTGGC GTCCTAAGGG TACGCGTGCG GACTACAACA ACAGCGAATA CAAAAAGGTG
     9181 CGCGCCGAGC GCCTGGTGAT GGATCACGCT GCCTGCATGG TTTGCAAAGC ACCGGCAACC
     9241 ACCGTGCAGC ACGTGAATTA TCGTCGCGCT GGCGGTAAAG AGATCCCGGA GGATTTAAGA
     9301 GCTTTGTGCC GCCTGTGCCA TGACGCGTGT ACCATGTTAG AATACGGCTC TGGTATGACC
     9361 ACGAATCGTA TCGACCCGTG CGATCCGATT TGGAGAGAAC GTATCCTCGC TAAGCGCAAG
     9421 GAGATTGTTG AATTTCGTAG CCGCGGTCAG CGTTTCCGCA AAATGAAGCC AGAGGAGGAA
     9481 AACGGATGAT CTACTTGTCC AGGCTATTGA TCGATACTGG AGGTAATCCA GATAGACCTA
     9541 GGCCCGGGCG CAAATGGCTC GACAACATTT ATAACGTGCA TCGTCGTCTG AGCATGGCAT
     9601 TTCCGAGCGG TCTGCGCCGT GAACAGGACC CGCATTTTCT GAAGCCGTTT TCTCCGAATG
     9661 ACTTCCAGAA AACGCCATTC TTGTTTCGTG TCGACAATAA TATCGACGGC AACGATAAAC
     9721 GTGCGATTAT CATCGTGCAA AGCGTCCTGG AGCCCGACTG GGATTACTGC TTTCAAAACG
     9781 CCTTAGACTT CTTGGCGGCG CCACCGGAAA CCAAAGAGTA CAACCCGGAA TTTAAAGCGG
     9841 GTCAGTTGCT CCGGTTCCGC CTGCGTGTTA ATGCATCCGT GCGTAGACAC ATCCCGGAGA
     9901 TGGTTCAGCA GGATGGCCAG ACCATTGAAA CTGGTAAGAT CCTGCACAAG CGCGTGAGCC
     9961 TGACCTGGGA CGCTAGCTCG ACCCCGGATC AGGCTTTAGC TGATTGGCTG GCGGCGAAGA
    10021 GCCCGAAGTT GGGCTTCACG CTGCAGCGTT GTGAACTGCT GCAACTGGGT TGGGTTTATG
    10081 GTAGCAAACC GGAACCGAAG AACGTGAAAG TTAAAGAACA AGGCCAAGGC TATTGGCGTG
    10141 AGCACAAATA CAACCCGCTG CGCTTCCGTG CCGCATTGCT TGAGGGCGTT CTGGAGGTTG
    10201 ATGATCCGAA GCTGTTCCTG AAAACCCTGA GCAGCGGTAT TGGTAAGGCG AAGAGTTTTG
    10261 GTTTCGGCCT GCTGTCCGTT CTGCCAATCA GGAATGATGG ATAACTAGCA TAACCCCTTG
    10321 GGGCCTCTAA ACGGGTCTTG AGGGGTTTTT TGCTGAAAGG AGGAACTATA TCCGGAT
//
