# Supplementary material for: Uncovering the functional diversity of rare CRISPR-Cas systems with deep terascale clustering
Source: Science. Author manuscript; Available in PMC 2024 Mar 4. (PMC10910872; doi:10.1126/science.adi1910)
Supplement: data S6 [file NIHMS1969090-supplement-data_S6.zip › plasmid_maps/pHS1232 MWEE01000013 Cas5-HNH operon (E. coli codon optimized) CRISPR array in pACYCDuet-1 Lac promoters.gb]

LOCUS       pHS1232_MWEE01000013_Ca 9165 bp ds-DNA     circular     08-MAR-2023
DEFINITION  .
FEATURES             Location/Qualifiers
     CDS             complement(14..1096)
                     /label="lacI"
                     /ApEinfo_revcolor="#d59687"
                     /ApEinfo_fwdcolor="#d59687"
     CDS             complement(14..1096)
                     /label="Translation 1096-14"
                     /translation="VKPVTLYDVAEYAGVSYQTVSRVVNQASHVSAKTREKVEAAMAELNYIPNRVAQQLAGKQSLLIGVATSSLALHAPSQIVAAIKSRADQLGASVVVSMVERSGVEACKAAVHNLLAQRVSGLIINYPLDDQDAIAVEAACTNVPALFLDVSDQTPINSIIFSHEDGTRLGVEHLVALGHQQIALLAGPLSSVSARLRLAGWHKYLTRNQIQPIAEREGDWSAMSGFQQTMQMLNEGIVPTAMLVANDQMALGAMRAITESGLRVGADISVVGYDDTEDSSCYIPPLTTIKQDFRLLGQTSVDRLLQLSQGQAVKGNQLLPVSLVKRKTTLAPNTQTASPRALADSLMQLARQVSRLESGQ*"
     misc_feature    251..281
                     /label="primer 4"
                     /ApEinfo_revcolor="#b4abac"
                     /ApEinfo_fwdcolor="#b4abac"
     misc_feature    complement(1097..1174)
                     /label="lacI promoter"
                     /ApEinfo_revcolor="#ffef86"
                     /ApEinfo_fwdcolor="#ffef86"
     primer          1177..1461
                     /label="ACYCDuetUP1\Primer\#71178-3"
                     /ApEinfo_revcolor="#b1ff67"
                     /ApEinfo_fwdcolor="#b1ff67"
     terminator      complement(1188..1259)
                     /label="rrnB T1 terminator"
                     /ApEinfo_revcolor="#85dae9"
                     /ApEinfo_fwdcolor="#85dae9"
     misc_feature    1260..1267
                     /label="SgsI site"
                     /ApEinfo_revcolor="#85dae9"
                     /ApEinfo_fwdcolor="#85dae9"
     misc_feature    complement(1310..1338)
                     /label="DR"
                     /ApEinfo_revcolor="#d59687"
                     /ApEinfo_fwdcolor="#d59687"
     misc_feature    complement(1339..1370)
                     /label="Fn Spacer"
                     /ApEinfo_revcolor="#d6b295"
                     /ApEinfo_fwdcolor="#d6b295"
     misc_feature    complement(1371..1399)
                     /label="DR"
                     /ApEinfo_revcolor="#faac61"
                     /ApEinfo_fwdcolor="#faac61"
     misc_feature    complement(1400..1434)
                     /label="pJ23119"
                     /ApEinfo_revcolor="#c6c9d1"
                     /ApEinfo_fwdcolor="#c6c9d1"
     misc_feature    1435..1452
                     /label="add on with primer"
                     /ApEinfo_revcolor="#9eafd2"
                     /ApEinfo_fwdcolor="#9eafd2"
     misc_feature    1453..1474
                     /label="gibson arm"
                     /ApEinfo_revcolor="#9eafd2"
                     /ApEinfo_fwdcolor="#9eafd2"
     misc_feature    1485..1515
                     /label="Lac promoter"
                     /ApEinfo_revcolor="#85dae9"
                     /ApEinfo_fwdcolor="#85dae9"
     protein_bind    1520..1540
                     /label="lacO"
                     /ApEinfo_revcolor="#84b0dc"
                     /ApEinfo_fwdcolor="#84b0dc"
     misc_feature    1556..1585
                     /label="gibson overhang"
                     /ApEinfo_revcolor="#c6c9d1"
                     /ApEinfo_fwdcolor="#c6c9d1"
     RBS             1573..1578
                     /label="RBS-1"
                     /ApEinfo_revcolor="#ff9ccd"
                     /ApEinfo_fwdcolor="#ff9ccd"
     misc_feature    1586..3193
                     /label="Cse1 (Cas8)"
                     /ApEinfo_revcolor="#f8d3a9"
                     /ApEinfo_fwdcolor="#f8d3a9"
     CDS             1586..3193
                     /label="Translation 1586-3193"
                     /translation="MYCAAVCFPQTKYQQRGTALKKPLVGLRKMGVEAAAWNTLKVTRDRPKLTFPDLITPQSKFLDNDLWLKYKVPIEQKEHVMYNLLCDNWVNVVYLSGKPDRISLVQTLKDAHCLQLAYSNPMDRFTVFRFLLALGYWCFANTNVEPEPDKPLPVSWIPWLEENKEYFELFGDGKRFFQADPSSRIRAITDLIHEIPTAHNLCHFKHVTDYIDGLCEACCIKGLLRLPVFTTVGGRGIGAGINNTPPFYLLWHANDLAGMLAQNWQPWDNMGIPAWLGSFQKESREVGLLAGMTWLPRKVYLHDPVPGQAACCSCGLPSEALVYSCSIEVEPVPKGLEWKDPHGVYTDQGKSLQSKIKLMSNDRYTFADRDWYSPLFSYLHAEGNSRQGKLWLVGFASDKAKSIDIWDKIIELEGTDTNDELLAQLANRATALNAMRKKPLRGDFKKSVGTPQIADIIPHAENRIAINAGKMTENRGYSWQDADTEYGELLTKVAYSLEPAQTVDARLKRGNFISRKPWPIIPESKTKPAEGDQNE*"
     misc_feature    1586..6819
                     /label="operon"
                     /ApEinfo_revcolor="#ff9ccd"
                     /ApEinfo_fwdcolor="#ff9ccd"
     misc_feature    3186..3710
                     /label="Cse2 (Cas11)"
                     /ApEinfo_revcolor="#faac61"
                     /ApEinfo_fwdcolor="#faac61"
     CDS             3186..3710
                     /label="Translation 3186-3710"
                     /translation="MNRGTVDFIASLENLKEGDLGILRKLRGARLDEKLPGFDLFSALWWPLRQKNQRAPKREVAWLIAKLFAEFRFEQREGATLPILMGGICRKLEPKKELPRVLARFDQLASLDIMQMEEPLSVIMGILRKHQQVCLDWVGLTDVLSFWEQEPVKREWSDSFIKAYKINKEDSDVD*"
     misc_feature    3700..4836
                     /label="Cas7 (CasC)"
                     /ApEinfo_revcolor="#f58a5e"
                     /ApEinfo_fwdcolor="#f58a5e"
     CDS             3700..4836
                     /label="Translation 3700-4836"
                     /translation="MLIEIHMIQNHSPANLNRDDLGAPKTCYFGGVLRSRISSQCIKRSIRTSNDFKALLGGVRTRRLADLIQQEAGETECWKKAQEILNKCGFKNKDDNTKMLVFMSKDKIKDLARIVLDNSLGLTEAAQQVANVIAQATLAPDIALCGRMLEPNDKDKDKKVKWSNTTVEAALQVAHAISTHIARPEIDYFVAADDVPGEDAGAGHIGESMFASACFYKYFSIDWEQLVKNLKGDTNLAAHTVGAFLLAAAKTNPSGKQNSFAAHNYPDGILVEFKNSPISYANAFVRPVSVVKESDLVEQSIGQLSNYVNDIRLGYYDEQSPVIGFWFSPNNRYPLGYKHSKLASRNIGNLNELVGAVLDYIGGFKWEEVQKSKAYIGG*"
     misc_feature    4838..6004
                     /label="Cas5 HNH (CasD)"
                     /ApEinfo_revcolor="#b7e6d7"
                     /ApEinfo_fwdcolor="#b7e6d7"
     CDS             4838..6004
                     /label="Translation 4838-6004"
                     /translation="MSAPPNTLFLRLEGALQSWGSNEAKFALRRTADAPTKSGVLGLLCAAMGIGRAEAADSWLPKLANLRMGVRIDRPGIRWWDFHTVGAGQRMRMAELKAPKKPSMVGAALAETLTPSKVKTRAETLLSRREYLADASFLVALQGEPELVAKLSAALAKPVWAIYLGRKSCPPSRPVCEHPPGFYNTLEEALSAVPLQKRWHNEPLPQILPCVMDWIPGYDGEHAPDDAEIHYDLPVSFQPPRHLPRFVIRRELVVGEDVQVSRETGTSVWRPKGTRADYNNSEYKKVRAERLVMDHAACMVCKAPATTVQHVNYRRAGGKEIPEDLRALCRLCHDACTMLEYGSGMTTNRIDPCDPIWRERILAKRKEIVEFRSRGQRFRKMKPEEENG*"
     misc_feature    6001..6819
                     /label="Cas6 (Cse3/CasE)"
                     /ApEinfo_revcolor="#75c6a9"
                     /ApEinfo_fwdcolor="#75c6a9"
     CDS             6001..6819
                     /label="Translation 6001-6819"
                     /translation="MIYLSRLLIDTGGNPDRPRPGRKWLDNIYNVHRRLSMAFPSGLRREQDPHFLKPFSPNDFQKTPFLFRVDNNIDGNDKRAIIIVQSVLEPDWDYCFQNALDFLAAPPETKEYNPEFKAGQLLRFRLRVNASVRRHIPEMVQQDGQTIETGKILHKRVSLTWDASSTPDQALADWLAAKSPKLGFTLQRCELLQLGWVYGSKPEPKNVKVKEQGQGYWREHKYNPLRFRAALLEGVLEVDDPKLFLKTLSSGIGKAKSFGFGLLSVLPIRNDG*"
     CDS             6820..6820
                     /label="MCS-2\ORF"
                     /ApEinfo_revcolor="#b4abac"
                     /ApEinfo_fwdcolor="#b4abac"
     primer          complement(6840..6858)
                     /label="T7\Terminator\Primer\#69337-3"
                     /ApEinfo_revcolor="#b4abac"
                     /ApEinfo_fwdcolor="#b4abac"
     terminator      6854..6901
                     /label="T7\Terminator"
                     /ApEinfo_revcolor="#ffef86"
                     /ApEinfo_fwdcolor="#ffef86"
     CDS             complement(7122..7781)
                     /label="CAT"
                     /ApEinfo_revcolor="#c6c9d1"
                     /ApEinfo_fwdcolor="#c6c9d1"
     CDS             complement(7122..7781)
                     /label="Translation 7781-7122"
                     /translation="MEKKITGYTTVDISQWHRKEHFEAFQSVAQCTYNQTVQLDITAFLKTVKKNKHKFYPAFIHILARLMNAHPEFRMAMKDGELVIWDSVHPCYTVFHEQTETFSSLWSEYHDDFRQFLHIYSQDVACYGENLAYFPKGFIENMFFVSANPWVSFTSFDLNVANMDNFFAPVFTMGKYYTQGDKVLMPLAIQVHHAVCDGFHVGRMLNELQQYCDEWQGGA*"
     rep_origin      8143..9055
                     /label="P15A\ori"
                     /ApEinfo_revcolor="#9eafd2"
                     /ApEinfo_fwdcolor="#9eafd2"
ORIGIN
        1 aattgcgttg cgctcactgc ccgctttcca gtcgggaaac ctgtcgtgcc agctgcatta
       61 atgaatcggc caacgcgcgg ggagaggcgg tttgcgtatt gggcgccagg gtggtttttc
      121 ttttcaccag tgaCacgggc aacagctgat tgcccttcac cgcctggccc tgagagagtt
      181 gcagcaagcg gtccacgctg gtttgcccca gcaggcgaaa atcctgtttg atggtggtta
      241 acggcgggat ataacatgag ctgtcCtcgg tatcgtcgta tcccactacc gagatgtccg
      301 caccaacgcg cagcccggac tcggtaatgg cgcgcattgc gcccagcgcc atctgatcgt
      361 tggcaaccag catcgcagtg ggaacgatgc cctcattcag catttgcatg gtttgttgaa
      421 aaccggacat ggcactccag tcgccttccc gttccgctat cggctgaatt tgattgcgag
      481 tgagatattt atgccagcca gccagacgca gacgcgccga gacagaactt aatgggcccg
      541 ctaacagcgc gatttgctgg tgacccaatg cgaccagatg ctccacgccc agtcgcgtac
      601 cgtcCtcatg ggagaaaata atactgttga tgggtgtctg gtcagagaca tcaagaaata
      661 acgccggaac attagtgcag gcagcttcca cagcaatggc atcctggtca tccagcggat
      721 agttaatgat cagcccactg acgcgttgcg cgagaagatt gtgcaccgcc gctttacagg
      781 cttcgacgcc gcttcgttct accatcgaca ccaccacgct ggcacccagt tgatcggcgc
      841 gagatttaat cgccgcgaca atttgcgacg gcgcgtgcag ggccagactg gaggtggcaa
      901 cgccaatcag caacgactgt ttgcccgcca gttgttgtgc cacgcggttg ggaatgtaat
      961 tcagctccgc catcgccgct tccacttttt cccgcgtttt cgcagaaacg tggctggcct
     1021 ggttcaccac gcgggaaacg gtctgataag agacaccggc atactctgcg acatcgtata
     1081 acgttactgg tttcacattc accaccctga attgactctc ttccgggcgc tatcatgcca
     1141 taccgcgaaa ggttttgcgc cattcgatgg tgtccgggat ctcgacggag agcgttcacc
     1201 gacaaacaac agataaaacg aaaggcccag tctttcgact gagcctttcg ttttatttgG
     1261 GCGCGCCaaa aaaaTCGACC TGCAGGCGCG CCGAGCTCGA ATTCGGATCC GGTTCACCCC
     1321 CACATGCGTG GGGAATACtT TTTAACAGTG GCCTTATTAA ATGACTTCTC CGGTTCACCC
     1381 CCACATGCGT GGGGAATACG CTAGTATTAT ACCTAGGACT GAGCTAGCTG TCAAcattaa
     1441 ttcctaattt ttctctccct tatgcgactc ctgcattagg aaattttaca ctttatgctt
     1501 ccggctcgta tgttggggga attgtgagcg gataacaatt cccctgtaga aataattttg
     1561 tttaacttta ataaggagat ataccATGTA TTGCGCGGCG GTTTGCTTTC CGCAGACAAA
     1621 ATATCAGCAA AGGGGAACTG CTCTAAAGAA ACCGCTCGTC GGTCTGCGTA AGATGGGTGT
     1681 GGAAGCGGCT GCATGGAACA CCCTGAAGGT TACTAGAGAT CGCCCTAAGT TGACCTTTCC
     1741 GGATCTGATC ACTCCGCAAA GCAAATTCCT GGATAACGAC TTATGGCTGA AGTACAAAGT
     1801 GCCAATTGAG CAGAAAGAAC ACGTCATGTA TAACCTGTTG TGCGATAACT GGGTTAATGT
     1861 TGTTTACTTG AGCGGTAAAC CGGACCGTAT TTCCTTAGTC CAAACCCTGA AGGACGCCCA
     1921 TTGTCTGCAA TTGGCGTATT CTAACCCGAT GGATCGTTTC ACCGTGTTCC GCTTCCTGTT
     1981 GGCGTTGGGT TACTGGTGTT TCGCGAACAC GAACGTCGAG CCGGAGCCCG ACAAACCGCT
     2041 GCCGGTGAGC TGGATTCCGT GGCTGGAGGA AAATAAAGAG TACTTCGAGC TGTTCGGTGA
     2101 TGGTAAACGT TTCTTCCAAG CTGACCCGAG CAGCCGTATT CGTGCGATTA CTGACCTGAT
     2161 CCATGAAATT CCGACCGCTC ACAACCTGTG CCATTTTAAG CACGTGACCG ACTATATCGA
     2221 CGGCCTGTGT GAAGCCTGCT GCATAAAAGG TCTGTTGCGT CTGCCGGTAT TTACCACCGT
     2281 TGGCGGTCGT GGCATTGGCG CAGGTATCAA TAACACGCCA CCGTTTTATC TGCTGTGGCA
     2341 TGCGAACGAC TTAGCGGGCA TGTTGGCGCA GAATTGGCAG CCTTGGGACA ACATGGGCAT
     2401 CCCGGCGTGG CTGGGCTCTT TTCAGAAAGA GTCGCGGGAA GTTGGCCTGC TTGCGGGTAT
     2461 GACCTGGCTT CCGCGTAAAG TTTACCTGCA CGATCCGGTT CCGGGTCAGG CTGCGTGCTG
     2521 CAGCTGTGGT TTGCCGAGTG AAGCTCTGGT TTACTCATGC TCCATTGAGG TGGAACCAGT
     2581 GCCAAAGGGC TTGGAGTGGA AGGACCCGCA CGGCGTTTAC ACCGACCAGG GCAAATCCCT
     2641 GCAGTCCAAA ATCAAGCTGA TGAGCAATGA CCGCTATACC TTCGCGGACC GTGACTGGTA
     2701 TTCTCCGTTG TTCTCGTATC TTCACGCCGA AGGTAATAGC CGCCAGGGTA AGCTGTGGCT
     2761 GGTGGGTTTT GCGAGCGATA AAGCAAAATC TATCGACATC TGGGATAAGA TCATCGAGCT
     2821 GGAGGGCACC GACACCAATG ACGAACTGTT GGCGCAACTC GCCAATCGTG CAACCGCGCT
     2881 GAATGCAATG CGTAAAAAGC CGCTACGCGG TGATTTTAAA AAGAGCGTTG GCACCCCGCA
     2941 GATTGCGGAT ATCATCCCGC ATGCGGAAAA CCGCATCGCC ATTAACGCAG GCAAAATGAC
     3001 GGAAAACCGT GGTTACTCTT GGCAAGATGC CGATACGGAG TACGGAGAAC TGCTGACCAA
     3061 GGTGGCATAC TCGCTGGAGC CGGCGCAAAC GGTGGATGCT CGTCTGAAGC GCGGTAACTT
     3121 TATCAGCCGT AAGCCGTGGC CGATTATCCC CGAGAGCAAA ACAAAACCCG CAGAGGGGGA
     3181 CCAGAATGAA TAGAGGAACC GTTGACTTCA TTGCAAGCTT GGAGAATTTA AAAGAAGGAG
     3241 ATCTAGGGAT ACTCAGAAAG TTACGTGGTG CGCGTCTGGA CGAAAAACTT CCGGGTTTTG
     3301 ATCTGTTCAG CGCGCTGTGG TGGCCATTGC GTCAAAAAAA CCAGCGCGCA CCGAAGCGCG
     3361 AGGTGGCTTG GCTGATTGCC AAATTGTTTG CAGAATTCCG CTTTGAGCAA CGTGAGGGCG
     3421 CGACGCTGCC GATTCTGATG GGCGGTATCT GCCGTAAGTT GGAACCGAAG AAAGAACTGC
     3481 CGCGTGTGTT GGCTCGTTTC GACCAGCTGG CGAGCCTGGA CATCATGCAG ATGGAAGAGC
     3541 CGCTGTCCGT GATTATGGGC ATCCTGCGCA AGCACCAGCA GGTCTGTCTG GACTGGGTTG
     3601 GTCTGACCGA TGTTTTGTCG TTCTGGGAAC AAGAGCCGGT TAAACGTGAG TGGTCTGATA
     3661 GCTTTATCAA AGCGTACAAG ATCAACAAGG AGGATTCAGA TGTTGATTGA AATTCATATG
     3721 ATTCAGAATC ACTCACCCGC TAATCTAAAC AGGGACGATT TAGGCGCTCC AAAAACGTGC
     3781 TATTTCGGTG GCGTGCTGCG TAGCCGCATC TCCTCTCAGT GTATTAAGCG CAGCATCCGT
     3841 ACGAGCAATG ACTTCAAAGC ATTGCTCGGC GGTGTACGTA CCAGACGTCT GGCGGATCTG
     3901 ATTCAGCAAG AGGCGGGCGA GACAGAGTGC TGGAAAAAGG CTCAAGAGAT CCTGAATAAG
     3961 TGCGGCTTCA AAAACAAGGA CGACAATACC AAAATGTTGG TCTTTATGAG CAAAGACAAG
     4021 ATCAAAGACC TTGCGCGTAT TGTTTTGGAC AACTCGCTGG GCCTGACCGA AGCCGCCCAA
     4081 CAGGTGGCGA ACGTGATCGC TCAGGCTACC CTAGCTCCGG ACATCGCGCT TTGCGGTCGT
     4141 ATGCTGGAAC CGAATGATAA GGACAAGGAC AAGAAGGTGA AGTGGTCAAA CACTACCGTT
     4201 GAGGCAGCGT TGCAAGTGGC GCATGCAATT AGCACCCATA TTGCCCGTCC GGAAATCGAC
     4261 TACTTCGTGG CCGCGGATGA TGTTCCGGGT GAAGATGCGG GTGCGGGCCA CATCGGCGAA
     4321 TCTATGTTTG CAAGCGCATG TTTTTATAAA TACTTCAGCA TCGATTGGGA ACAACTGGTT
     4381 AAGAACTTGA AAGGTGATAC CAACCTGGCG GCTCACACCG TCGGAGCCTT TCTGCTGGCG
     4441 GCGGCGAAAA CCAATCCGAG CGGTAAACAG AATAGCTTTG CCGCGCACAA CTACCCGGAT
     4501 GGTATTCTGG TCGAGTTCAA GAACTCCCCG ATTTCCTATG CAAATGCTTT TGTTCGCCCA
     4561 GTTAGCGTTG TTAAAGAGTC GGATTTGGTC GAGCAGTCCA TCGGTCAGCT GAGCAACTAC
     4621 GTGAACGACA TCCGCTTGGG CTACTATGAT GAACAGAGCC CGGTGATTGG TTTCTGGTTT
     4681 TCCCCGAACA ACCGTTATCC GCTGGGTTAC AAACACAGCA AACTGGCGAG CCGTAATATT
     4741 GGTAACCTGA ACGAACTCGT GGGTGCAGTT CTGGATTACA TCGGCGGCTT CAAGTGGGAA
     4801 GAAGTTCAGA AAAGCAAGGC TTATATTGGC GGCTAACATG AGTGCGCCAC CCAACACCTT
     4861 ATTCTTGAGG TTAGAAGGGG CTCTACAATC ATGGGGATCG AACGAAGCGA AGTTCGCCCT
     4921 GCGCCGGACC GCAGACGCGC CAACTAAATC CGGCGTTCTG GGCCTGCTGT GCGCGGCTAT
     4981 GGGCATCGGT CGTGCCGAGG CGGCGGACTC TTGGCTGCCG AAACTGGCTA ATCTGCGTAT
     5041 GGGTGTTCGT ATCGATCGTC CGGGCATCCG CTGGTGGGAT TTTCACACCG TAGGCGCAGG
     5101 CCAACGTATG CGTATGGCGG AGCTGAAGGC GCCAAAGAAG CCGAGCATGG TGGGCGCAGC
     5161 GCTGGCGGAA ACCCTGACCC CGAGCAAAGT CAAAACCCGT GCGGAAACCT TGTTGTCCCG
     5221 CCGTGAGTAC CTCGCGGACG CTAGCTTCCT GGTGGCGTTG CAAGGTGAGC CGGAACTTGT
     5281 CGCAAAGCTG TCGGCGGCCT TAGCCAAACC GGTTTGGGCG ATTTATTTGG GTCGTAAGAG
     5341 CTGTCCGCCA TCTCGCCCCG TGTGCGAACA TCCGCCGGGC TTTTATAACA CCCTGGAAGA
     5401 AGCGCTGAGC GCAGTTCCGC TACAAAAACG TTGGCATAAC GAGCCGCTGC CGCAGATTCT
     5461 GCCGTGTGTT ATGGACTGGA TTCCGGGTTA TGATGGTGAG CACGCTCCGG ATGATGCGGA
     5521 GATCCACTAC GACTTGCCGG TGAGCTTCCA GCCGCCTCGT CATCTGCCGC GTTTTGTTAT
     5581 TCGTCGGGAA CTGGTCGTGG GTGAGGACGT TCAGGTTTCC AGAGAAACTG GTACGAGCGT
     5641 CTGGCGTCCT AAGGGTACGC GTGCGGACTA CAACAACAGC GAATACAAAA AGGTGCGCGC
     5701 CGAGCGCCTG GTGATGGATC ACGCTGCCTG CATGGTTTGC AAAGCACCGG CAACCACCGT
     5761 GCAGCACGTG AATTATCGTC GCGCTGGCGG TAAAGAGATC CCGGAGGATT TAAGAGCTTT
     5821 GTGCCGCCTG TGCCATGACG CGTGTACCAT GTTAGAATAC GGCTCTGGTA TGACCACGAA
     5881 TCGTATCGAC CCGTGCGATC CGATTTGGAG AGAACGTATC CTCGCTAAGC GCAAGGAGAT
     5941 TGTTGAATTT CGTAGCCGCG GTCAGCGTTT CCGCAAAATG AAGCCAGAGG AGGAAAACGG
     6001 ATGATCTACT TGTCCAGGCT ATTGATCGAT ACTGGAGGTA ATCCAGATAG ACCTAGGCCC
     6061 GGGCGCAAAT GGCTCGACAA CATTTATAAC GTGCATCGTC GTCTGAGCAT GGCATTTCCG
     6121 AGCGGTCTGC GCCGTGAACA GGACCCGCAT TTTCTGAAGC CGTTTTCTCC GAATGACTTC
     6181 CAGAAAACGC CATTCTTGTT TCGTGTCGAC AATAATATCG ACGGCAACGA TAAACGTGCG
     6241 ATTATCATCG TGCAAAGCGT CCTGGAGCCC GACTGGGATT ACTGCTTTCA AAACGCCTTA
     6301 GACTTCTTGG CGGCGCCACC GGAAACCAAA GAGTACAACC CGGAATTTAA AGCGGGTCAG
     6361 TTGCTCCGGT TCCGCCTGCG TGTTAATGCA TCCGTGCGTA GACACATCCC GGAGATGGTT
     6421 CAGCAGGATG GCCAGACCAT TGAAACTGGT AAGATCCTGC ACAAGCGCGT GAGCCTGACC
     6481 TGGGACGCTA GCTCGACCCC GGATCAGGCT TTAGCTGATT GGCTGGCGGC GAAGAGCCCG
     6541 AAGTTGGGCT TCACGCTGCA GCGTTGTGAA CTGCTGCAAC TGGGTTGGGT TTATGGTAGC
     6601 AAACCGGAAC CGAAGAACGT GAAAGTTAAA GAACAAGGCC AAGGCTATTG GCGTGAGCAC
     6661 AAATACAACC CGCTGCGCTT CCGTGCCGCA TTGCTTGAGG GCGTTCTGGA GGTTGATGAT
     6721 CCGAAGCTGT TCCTGAAAAC CCTGAGCAGC GGTATTGGTA AGGCGAAGAG TTTTGGTTTC
     6781 GGCCTGCTGT CCGTTCTGCC AATCAGGAAT GATGGATAAa ttaacctagg ctgctgccac
     6841 cgctgagcaa taactagcat aaccccttgg ggcctctaaa cgggtcttga ggggtttttt
     6901 gctgaaacct caggcatttg agaagcacac ggtcacactg cttccggtag tcaataaacc
     6961 ggtaaaccag caatagacat aagcggctat ttaacgaccc tgccctgaac cgacgaccgg
     7021 gtcgaatttg ctttcgaatt tctgccattc atccgcttat tatcacttat tcaggcgtag
     7081 caAccaggcg tttaagggca ccaataactg ccttaaaaaa attacgcccc gccctgccac
     7141 tcatcgcagt actgttgtaa ttcattaagc attctgccAa catggaagcc atcacagacg
     7201 gcatgatgaa cctgaatcgc cagcggcatc agcaccttgt cgccttgcgt ataatatttg
     7261 cccatagtga aaacgggggc gaagaagttg tccatattgg ccacgtttaa atcaaaactg
     7321 gtgaaactca cccagggatt ggctgaCacg aaaaacatat tctcaataaa ccctttaggg
     7381 aaataggcca ggttttcacc gtaacacgcc acatcttgcg aatatatgtg tagaaactgc
     7441 cggaaatcgt cgtggtattc actccagagc gatgaaaacg tttcagtttg ctcatggaaa
     7501 acggtgtaac aagggtgaac actatcccat atcaccagct caccgtcttt cattgccata
     7561 cggaactccg gatgagcatt catcaggcgg gcaagaatgt gaataaaggc cggataaaac
     7621 ttgtgcttat ttttctttac ggtctttaaa aaggccgtaa tatccagctg aacggtctgg
     7681 ttataggtac attgagcaac tgactgaaat gcctcaaaat gttctttacg atgccattgg
     7741 gatatatcaa cggtggtata tccagtgatt tttttctcca ttttagcttc cttagctcct
     7801 gaaaatctcg ataactcaaa aaatacgccc ggtagtgatc ttatttcatt atggtgaaag
     7861 ttggaacctc ttacgtgccg atcaacgAct cattttcgcc aaaagttggc ccagggcttc
     7921 ccggtatcaa cagggacacc aggatttatt tattctgcga agtgatcttc cgtcacaggt
     7981 atttattcgg cgcaaagtgc gtcgggtgat gctgccaact tactgattta gtgtatgatg
     8041 gtgtttttga ggtgctccag tggcttctgt ttctatcagc tgtccctcct gttcagctac
     8101 tgacggggtg gtgcgtaacg gcaaaagcac cgccggacat cagcgctagc ggagtgtata
     8161 ctggcttact atgttggcac tgatgagggt gtcagtgaag tgcttcatgt ggcaggagaa
     8221 aaaaggctgc accggtgcgt cagcagaata tgtgatacag gatatattcc gcttcctcgc
     8281 tcactgactc gctacgctcg gtcgttcgac tgcggcgagc ggaaatggct tacgaacggg
     8341 gcggagattt cctggaagat gccaggaaga tacttaacag ggaagtgaga gggccgcggc
     8401 aaagccgttt ttccataggc tccgcccccc tgacaagcat cacgaaatct gacgctcaaa
     8461 tcagtggtgg cgaaacccga caggactata aagataccag gcgtttcccc tggcggctcc
     8521 ctcgtgcgct ctcctgttcc tgcctttcgg tttaccggtg tcattccgct gttatggccg
     8581 cgtttgtctc attccacgcc tgacactcag ttccgggtag gcagttcgct ccaagctgga
     8641 ctgtatgcac gaaccccccg ttcagtccga ccgctgcgcc ttatccggta actatcgtct
     8701 tgagtccaac ccggaaagac atgcaaaagc accactggca gcagccactg gtaattgatt
     8761 tagaggagtt agtcttgaag tcatgcgccg gttaaggcta aactgaaagg acaagttttg
     8821 gtgactgcgc tcctccaagc cagttacctc ggttcaaaga gttggtagct cagagaacct
     8881 tcgaaaaacc gccctgcaag gcggtttttt cgttttcaga gcaagagatt acgcgcagac
     8941 caaaacgatc tcaagaagat catcttatta atcagataaa atatttctag atttcagtgc
     9001 aatttatctc ttcaaatgta gcacctgaag tcagccccat acgatataag ttgtaattct
     9061 catgttagtc atgccccgcg cccaccggaa ggagctgact gggttgaagg ctctcaaggg
     9121 catcggtcga gatcccggtg cctaatgagt gagctaactt acatt
//
