# Supplementary material for: Uncovering the functional diversity of rare CRISPR-Cas systems with deep terascale clustering
Source: Science. Author manuscript; Available in PMC 2024 Mar 4. (PMC10910872; doi:10.1126/science.adi1910)
Supplement: data S6 [file NIHMS1969090-supplement-data_S6.zip › plasmid_maps/pHS1543 NZ_CP025815 DinG HNH proteins (E. coli codon optimized) with His14-tagged Csf3 in pET45b().gb]

LOCUS       pHS1543_NZ_CP025815_Din 8267 bp ds-DNA     circular     08-MAR-2023
DEFINITION  .
KEYWORDS    "marker:AmpR, AmpR"
FEATURES             Location/Qualifiers
     primer_bind     310..329
                     /label="T7"
                     /ApEinfo_revcolor="#faac61"
                     /ApEinfo_fwdcolor="#faac61"
     misc_binding    329..329
                     /label="LacO"
                     /ApEinfo_revcolor="#c7b0e3"
                     /ApEinfo_fwdcolor="#c7b0e3"
     misc_feature    329..351
                     /label="lac o"
                     /ApEinfo_revcolor="#84b0dc"
                     /ApEinfo_fwdcolor="#84b0dc"
     RBS             368..390
                     /label="RBS"
                     /ApEinfo_revcolor="#b4abac"
                     /ApEinfo_fwdcolor="#b4abac"
     misc_feature    400..1122
                     /label="Csf3"
                     /ApEinfo_revcolor="#75c6a9"
                     /ApEinfo_fwdcolor="#75c6a9"
     CDS             400..1122
                     /label="Translation 400-1122"
                     /translation="GSSHHHHSGHHHTGHHHHSGSHHHSSSGENLIFTASLKSPLIAQGFMTFDSLLAAVLFDRCGDVETAHTSVPLKCSEGLFHASAAIVTPVERGSYSIAASLRADHDLDADLFPKNKSGRIYRKMGRKRRRDLGNVLSTYHTISTPSVRWICTGDLDQIKGLLGDLRFIGKKRAQGFGEVAAWSVEKTDLDPLVDEQGLPRRPIPENMFTGDRSLPLQDLAWKPAYWNPEHRAACYAPQPL*"
     CDS             409..474
                     /label="14xHIS"
                     /ApEinfo_revcolor="#f58a5e"
                     /ApEinfo_fwdcolor="#f58a5e"
     misc_feature    1134..1616
                     /label="M protein (Csf1/Cas8)"
                     /ApEinfo_revcolor="#84b0dc"
                     /ApEinfo_fwdcolor="#84b0dc"
     CDS             1134..1616
                     /label="Translation 1134-1616"
                     /translation="MNTFELISKGFARHVLGNSTTGDPIRDAAKALTMNHLLNNEKGTSSRLTGWAIFRASGSTVQANLAAKGVMANDGRTRYEAFADELSDFREPVVFLQFTKSTVNLGNVFATFDPRVTKICAPDVAPEIFDFSVGTLPETAGVAERNIRKAVLKKEKSNAA*"
     misc_feature    1606..2094
                     /label="Cas6/Csf3/CasE"
                     /ApEinfo_revcolor="#75c6a9"
                     /ApEinfo_fwdcolor="#75c6a9"
     CDS             1606..2094
                     /label="Translation 1606-2094"
                     /translation="MLHDHVIPKPPTLGAYASHQLLEGLTDGARPLFVDNGDHLLVRSVDQSLTQSSKPVPTVNLGDVLGFELRASCGVKVKGKHRYFPLKDWRARHAWLNRRASGFDVLAVTVSARSTPIKKNIRIDQSDFAGVLRVTDIEAFNQVLEHGIGGPGKAFGHGMLVI*"
     misc_feature    2106..3086
                     /label="Csf2"
                     /ApEinfo_revcolor="#ff9ccd"
                     /ApEinfo_fwdcolor="#ff9ccd"
     CDS             2106..3086
                     /label="Translation 2106-3086"
                     /translation="MNQSTLITEVVIRLEAPLSIAMPVAEYTKPNKWENFPVAPVGYDEEGQPIQSGFLPATTIRGAIRRFAVLPEMAAAAEKGAHYRLERAYSELIGQDPGSEQQPDEIDLTAIAEAREESPIVDLFGSGLGVKSRLLVSNFVPDHPTLPMAFTWVRKDIGDTEGVLEALPDEDRSAYLAREQANRHRAQAEALVADLKRKESKAVKTGSDDAADLKVQLEAAEKLAAKYKEDMGDMQVSTRSLGVSYALPQGLELKGKFVVRSARERDQDILLRGLDGLSRWPVLGAQSARGAGEISGTASFKLDGKITKIVSFGGFEPLKIRDFEAT*"
     misc_feature    3087..301
                     /label="BB"
                     /ApEinfo_revcolor="#d6b295"
                     /ApEinfo_fwdcolor="#d6b295"
     misc_feature    3087..3105
                     /label="Gibson_annealing"
                     /ApEinfo_revcolor="#c6c9d1"
                     /ApEinfo_fwdcolor="#c6c9d1"
     terminator      3087..3134
                     /label="T7 terminator"
                     /ApEinfo_revcolor="#c6c9d1"
                     /ApEinfo_fwdcolor="#c6c9d1"
     promoter        complement(3309..3314)
                     /label="tet promoter"
                     /ApEinfo_revcolor="#c6c9d1"
                     /ApEinfo_fwdcolor="#c6c9d1"
     promoter        complement(3315..3331)
                     /label="tet promoter"
                     /ApEinfo_revcolor="#c6c9d1"
                     /ApEinfo_fwdcolor="#c6c9d1"
     promoter        complement(3332..3337)
                     /label="tet promoter"
                     /ApEinfo_revcolor="#c6c9d1"
                     /ApEinfo_fwdcolor="#c6c9d1"
     promoter        3451..3555
                     /label="AmpR promoter"
                     /ApEinfo_revcolor="#c6c9d1"
                     /ApEinfo_fwdcolor="#c6c9d1"
     CDS             3556..3624
                     /label="AmpR"
                     /ApEinfo_revcolor="#b7e6d7"
                     /ApEinfo_fwdcolor="#b7e6d7"
     CDS             3625..4416
                     /label="AmpR"
                     /ApEinfo_revcolor="#b7e6d7"
                     /ApEinfo_fwdcolor="#b7e6d7"
     CDS             3754..4413
                     /label="AmpR"
                     /ApEinfo_revcolor="#ffef86"
                     /ApEinfo_fwdcolor="#ffef86"
     rep_origin      4511..5193
                     /label="ColE1 origin"
                     /ApEinfo_revcolor="#75c6a9"
                     /ApEinfo_fwdcolor="#75c6a9"
     rep_origin      4587..5175
                     /label="ori"
                     /ApEinfo_revcolor="#ffef86"
                     /ApEinfo_fwdcolor="#ffef86"
     CDS             complement(7108..8190)
                     /label="lacI"
                     /ApEinfo_revcolor="#993366"
                     /ApEinfo_fwdcolor="#993366"
     promoter        complement(8191..1)
                     /label="lacI promoter"
                     /ApEinfo_revcolor="#c6c9d1"
                     /ApEinfo_fwdcolor="#c6c9d1"
ORIGIN
        1 ccgggatctc gacgctctcc cttatgcgac tcctgcatta ggaagcagcc cagtagtagg
       61 ttgaggccgt tgagcaccgc cgccgcaagg aatggtgcat gcaaggagat ggcgcccaac
      121 agtcccccgg ccacggggcc tgccaccata cccacgccga aacaagcgct catgagcccg
      181 aagtggcgag cccgatcttc cccatcggtg atgtcggcga tataggcgcc agcaaccgca
      241 cctgtggcgc cggtgatgcc ggccacgatg cgtccggcgt agaggatcga gatctcgatc
      301 ccgcgaaatt aatacgactc actatagggg aattgtgagc ggataacaat tcccctctag
      361 aaataatttt gtttaacttt aagaaggaga tataccATGg gcagcagcCA TCACCATCAT
      421 TCAGGCCATC ACCATACCGG ACACCACCAT CATTCAGGCA GTCATCACCA TTCCagcagc
      481 ggcGAAAATC TGATTTTTAC GGCTTCGCTC AAATCACCCC TAATAGCTCA AGGATTTATG
      541 ACGTTTGACA GCCTGCTTGC TGCCGTTCTG TTCGATCGTT GTGGTGACGT GGAGACTGCG
      601 CATACCTCTG TTCCGCTGAA GTGCTCCGAA GGCCTGTTCC ACGCGAGCGC AGCGATTGTG
      661 ACCCCGGTTG AACGTGGTAG CTACAGCATT GCGGCGTCCC TGCGCGCGGA CCACGATTTG
      721 GACGCGGACT TATTCCCGAA AAACAAATCT GGTCGGATTT ATCGTAAGAT GGGTCGTAAG
      781 CGCCGTCGTG ATCTCGGGAA CGTGCTGAGC ACCTACCATA CGATCAGCAC CCCGTCGGTG
      841 CGTTGGATCT GCACCGGCGA CCTGGATCAA ATCAAAGGCC TGCTGGGCGA CTTGAGATTC
      901 ATCGGCAAGA AGCGCGCACA GGGTTTTGGT GAAGTTGCCG CTTGGTCGGT CGAGAAAACC
      961 GATCTGGACC CGTTGGTCGA TGAACAGGGC CTGCCGCGTC GCCCTATTCC GGAGAACATG
     1021 TTTACCGGTG ACCGTAGCCT GCCACTGCAA GATCTGGCGT GGAAACCGGC ATATTGGAAT
     1081 CCGGAGCACC GCGCAGCTTG TTACGCGCCT CAGCCGCTTT GAAGGAGGGC CGGATGAATA
     1141 CCTTTGAACT CATATCCAAG GGCTTTGCTA GGCACGTACT AGGAAATTCA ACAACGGGCG
     1201 ACCCGATTCG TGATGCTGCC AAGGCGCTGA CGATGAACCA CCTGCTGAAC AACGAGAAAG
     1261 GCACTTCTAG CCGTTTGACC GGTTGGGCGA TTTTCCGCGC TAGCGGTAGC ACCGTCCAGG
     1321 CGAACTTGGC GGCTAAGGGT GTGATGGCGA ACGACGGCCG TACCCGTTAC GAGGCGTTCG
     1381 CGGATGAGCT GTCGGATTTC AGAGAACCGG TCGTGTTCCT GCAATTTACC AAGTCCACCG
     1441 TGAATTTAGG TAATGTTTTT GCGACCTTTG ACCCACGTGT TACCAAAATC TGCGCACCGG
     1501 ATGTTGCACC GGAGATCTTT GACTTCAGCG TTGGTACGCT GCCGGAAACC GCAGGCGTGG
     1561 CCGAACGTAA TATCCGCAAA GCCGTTCTGA AGAAGGAGAA AAGCAATGCT GCATGATCAC
     1621 GTCATCCCCA AGCCGCCCAC ACTAGGAGCA TATGCTAGTC ACCAATTGCT GGAGGGCCTG
     1681 ACTGACGGCG CAAGACCACT GTTTGTTGAT AATGGCGACC ACCTCTTGGT TCGTTCCGTG
     1741 GATCAATCGC TGACCCAATC TAGCAAACCG GTCCCGACGG TGAACCTGGG TGACGTGTTA
     1801 GGCTTCGAAC TGCGCGCCAG CTGCGGTGTG AAGGTGAAGG GTAAACATCG TTACTTCCCG
     1861 CTGAAGGACT GGCGTGCTCG CCATGCGTGG CTGAATCGTC GTGCGAGCGG TTTTGATGTC
     1921 CTGGCTGTGA CCGTTAGCGC ACGCTCCACC CCGATTAAAA AGAACATCCG TATTGATCAG
     1981 AGCGATTTTG CGGGTGTATT GCGTGTTACC GACATCGAAG CGTTCAACCA GGTTCTTGAG
     2041 CACGGCATCG GCGGTCCGGG TAAAGCCTTC GGCCACGGAA TGCTGGTAAT CTGAAGGAGA
     2101 ACACCATGAA CCAATCAACT TTAATTACCG AAGTCGTAAT AAGGTTAGAA GCTCCCCTAT
     2161 CAATTGCTAT GCCGGTGGCA GAGTACACCA AGCCGAACAA ATGGGAAAAC TTTCCGGTGG
     2221 CTCCGGTGGG TTATGATGAA GAGGGTCAAC CGATCCAGTC AGGCTTCCTG CCGGCAACCA
     2281 CCATTCGTGG TGCGATCCGC CGTTTTGCGG TGCTGCCAGA AATGGCAGCG GCTGCGGAGA
     2341 AGGGTGCGCA CTACCGCCTG GAGCGTGCAT ACAGCGAACT CATTGGTCAG GACCCGGGCT
     2401 CCGAACAGCA GCCGGACGAG ATCGATCTGA CTGCCATCGC CGAAGCGCGT GAGGAATCCC
     2461 CGATTGTTGA TCTGTTTGGC TCTGGCCTGG GTGTCAAAAG CCGCTTGCTG GTGAGCAATT
     2521 TCGTGCCGGA CCATCCGACG CTGCCGATGG CGTTCACCTG GGTTCGTAAG GACATCGGCG
     2581 ACACGGAAGG TGTTTTGGAG GCGTTGCCAG ACGAGGATCG TTCTGCGTAC CTGGCGCGTG
     2641 AGCAAGCGAA CCGTCACCGT GCCCAAGCGG AGGCCTTGGT TGCGGACCTG AAGCGCAAAG
     2701 AATCGAAAGC CGTTAAAACC GGTTCCGATG ATGCAGCTGA CTTGAAGGTG CAGCTGGAAG
     2761 CTGCTGAGAA GCTCGCGGCT AAATATAAAG AGGACATGGG TGACATGCAA GTTTCCACCC
     2821 GTAGCCTGGG AGTTAGCTAT GCGTTACCGC AGGGTCTGGA GCTCAAGGGG AAGTTCGTCG
     2881 TGCGTAGCGC GCGCGAGAGG GATCAGGACA TCCTGCTGCG CGGCCTGGAT GGCTTATCTC
     2941 GTTGGCCCGT ATTGGGCGCA CAAAGCGCGA GAGGCGCAGG TGAAATTAGC GGTACTGCGA
     3001 GCTTTAAACT GGACGGCAAA ATTACCAAGA TTGTTTCGTT CGGCGGTTTC GAACCGCTAA
     3061 AAATTCGCGA CTTTGAAGCA ACTTAActag cataacccct tggggcctct aaacgggtct
     3121 tgaggggttt tttgctgaaa ggaggaacta tatccggata tcccgcaaga ggcccggcag
     3181 taccggcata accaagccta tgcctacagc atccagggtg acggtgccga ggatgacgat
     3241 gagcgcattg ttagatttca tacacggtgc ctgactgcgt tagcaattta actgtgataa
     3301 actaccgcat taaagcttat cgatgataag ctgtcaaaca tgagagattc ttgaagacga
     3361 aagggcctcg tgatacgcct atttttatag gttaatgtca tgataataat ggtttcttag
     3421 acgtcaggtg gcacttttcg gggaaatgtg cgcggaaccc ctatttgttt atttttctaa
     3481 atacattcaa atatgtatcc gctcatgaga caataaccct gataaatgct tcaataatat
     3541 tgaaaaagga agagtatgag tattcaacat ttccgtgtcg cccttattcc cttttttgcg
     3601 gcattttgcc ttcctgtttt tgctcaccca gaaacgctgg tgaaagtaaa agatgctgaa
     3661 gatcagttgg gtgcacgagt gggttacatc gaactggatc tcaacagcgg taagatcctt
     3721 gagagttttc gccccgaaga acgttttcca atgatgagca cttttaaagt tctgctatgt
     3781 ggcgcggtat tatcccgtgt tgacgccggg caagagcaac tcggtcgccg catacactat
     3841 tctcagaatg acttggttga gtactcacca gtcacagaaa agcatcttac ggatggcatg
     3901 acagtaagag aattatgcag tgctgccata accatgagtg ataacactgc ggccaactta
     3961 cttctgacaa cgatcggagg accgaaggag ctaaccgctt ttttgcacaa catgggggat
     4021 catgtaactc gccttgatcg ttgggaaccg gagctgaatg aagccatacc aaacgacgag
     4081 cgtgacacca cgatgcctgc agcaatggca acaacgttgc gcaaactatt aactggcgaa
     4141 ctacttactc tagcttcccg gcaacaatta atagactgga tggaggcgga taaagttgca
     4201 ggaccacttc tgcgctcggc ccttccggct ggctggttta ttgctgataa atctggagcc
     4261 ggtgagcgtg ggtctcgcgg tatcattgca gcactggggc cagatggtaa gccctcccgt
     4321 atcgtagtta tctacacgac ggggagtcag gcaactatgg atgaacgaaa tagacagatc
     4381 gctgagatag gtgcctcact gattaagcat tggtaactgt cagaccaagt ttactcatat
     4441 atactttaga ttgatttaaa acttcatttt taatttaaaa ggatctaggt gaagatcctt
     4501 tttgataatc tcatgaccaa aatcccttaa cgtgagtttt cgttccactg agcgtcagac
     4561 cccgtagaaa agatcaaagg atcttcttga gatccttttt ttctgcgcgt aatctgctgc
     4621 ttgcaaacaa aaaaaccacc gctaccagcg gtggtttgtt tgccggatca agagctacca
     4681 actctttttc cgaaggtaac tggcttcagc agagcgcaga taccaaatac tgtccttcta
     4741 gtgtagccgt agttaggcca ccacttcaag aactctgtag caccgcctac atacctcgct
     4801 ctgctaatcc tgttaccagt ggctgctgcc agtggcgata agtcgtgtct taccgggttg
     4861 gactcaagac gatagttacc ggataaggcg cagcggtcgg gctgaacggg gggttcgtgc
     4921 acacagccca gcttggagcg aacgacctac accgaactga gatacctaca gcgtgagcta
     4981 tgagaaagcg ccacgcttcc cgaagggaga aaggcggaca ggtatccggt aagcggcagg
     5041 gtcggaacag gagagcgcac gagggagctt ccagggggaa acgcctggta tctttatagt
     5101 cctgtcgggt ttcgccacct ctgacttgag cgtcgatttt tgtgatgctc gtcagggggg
     5161 cggagcctat ggaaaaacgc cagcaacgcg gcctttttac ggttcctggc cttttgctgg
     5221 ccttttgctc acatgttctt tcctgcgtta tcccctgatt ctgtggataa ccgtattacc
     5281 gcctttgagt gagctgatac cgctcgccgc agccgaacga ccgagcgcag cgagtcagtg
     5341 agcgaggaag cggaagagcg cctgatgcgg tattttctcc ttacgcatct gtgcggtatt
     5401 tcacaccgca tatatggtgc actctcagta caatctgctc tgatgccgca tagttaagcc
     5461 agtatacact ccgctatcgc tacgtgactg ggtcatggct gcgccccgac acccgccaac
     5521 acccgctgac gcgccctgac gggcttgtct gctcccggca tccgcttaca gacaagctgt
     5581 gaccgtctcc gggagctgca tgtgtcagag gttttcaccg tcatcaccga aacgcgcgag
     5641 gcagctgcgg taaagctcat cagcgtggtc gtgaagcgat tcacagatgt ctgcctgttc
     5701 atccgcgtcc agctcgttga gtttctccag aagcgttaat gtctggcttc tgataaagcg
     5761 ggccatgtta agggcggttt tttcctgttt ggtcactgat gcctccgtgt aagggggatt
     5821 tctgttcatg ggggtaatga taccgatgaa acgagagagg atgctcacga tacgggttac
     5881 tgatgatgaa catgcccggt tactggaacg ttgtgagggt aaacaactgg cggtatggat
     5941 gcggcgggac cagagaaaaa tcactcaggg tcaatgccag cgcttcgtta atacagatgt
     6001 aggtgttcca cagggtagcc agcagcatcc tgcgatgcag atccggaaca taatggtgca
     6061 gggcgctgac ttccgcgttt ccagacttta cgaaacacgg aaaccgaaga ccattcatgt
     6121 tgttgctcag gtcgcagacg ttttgcagca gcagtcgctt cacgttcgct cgcgtatcgg
     6181 tgattcattc tgctaaccag taaggcaacc ccgccagcct agccgggtcc tcaacgacag
     6241 gagcacgatc atgcgcaccc gtggccagga cccaacgctg cccgagatgc gccgcgtgcg
     6301 gctgctggag atggcggacg cgatggatat gttctgccaa gggttggttt gcgcattcac
     6361 agttctccgc aagaattgat tggctccaat tcttggagtg gtgaatccgt tagcgaggtg
     6421 ccgccggctt ccattcaggt cgaggtggcc cggctccatg caccgcgacg caacgcgggg
     6481 aggcagacaa ggtatagggc ggcgcctaca atccatgcca acccgttcca tgtgctcgcc
     6541 gaggcggcat aaatcgccgt gacgatcagc ggtccagtga tcgaagttag gctggtaaga
     6601 gccgcgagcg atccttgaag ctgtccctga tggtcgtcat ctacctgcct ggacagcatg
     6661 gcctgcaacg cgggcatccc gatgccgccg gaagcgagaa gaatcataat ggggaaggcc
     6721 atccagcctc gcgtcgcgaa cgccagcaag acgtagccca gcgcgtcggc cgccatgccg
     6781 gcgataatgg cctgcttctc gccgaaacgt ttggtggcgg gaccagtgac gaaggcttga
     6841 gcgagggcgt gcaagattcc gaataccgca agcgacaggc cgatcatcgt cgcgctccag
     6901 cgaaagcggt cctcgccgaa aatgacccag agcgctgccg gcacctgtcc tacgagttgc
     6961 atgataaaga agacagtcat aagtgcggcg acgatagtca tgccccgcgc ccaccggaag
     7021 gagctgactg ggttgaaggc tctcaagggc atcggtcgag atcccggtgc ctaatgagtg
     7081 agctaactta cattaattgc gttgcgctca ctgcccgctt tccagtcggg aaacctgtcg
     7141 tgccagctgc attaatgaat cggccaacgc gcggggagag gcggtttgcg tattgggcgc
     7201 cagggtggtt tttcttttca ccagtgagac gggcaacagc tgattgccct tcaccgcctg
     7261 gccctgagag agttgcagca agcggtccac gctggtttgc cccagcaggc gaaaatcctg
     7321 tttgatggtg gttaacggcg ggatataaca tgagctgtct tcggtatcgt cgtatcccac
     7381 taccgagata tccgcaccaa cgcgcagccc ggactcggta atggcgcgca ttgcgcccag
     7441 cgccatctga tcgttggcaa ccagcatcgc agtgggaacg atgccctcat tcagcatttg
     7501 catggtttgt tgaaaaccgg acatggcact ccagtcgcct tcccgttccg ctatcggctg
     7561 aatttgattg cgagtgagat atttatgcca gccagccaga cgcagacgcg ccgagacaga
     7621 acttaatggg cccgctaaca gcgcgatttg ctggtgaccc aatgcgacca gatgctccac
     7681 gcccagtcgc gtaccgtctt catgggagaa aataatactg ttgatgggtg tctggtcaga
     7741 gacatcaaga aataacgccg gaacattagt gcaggcagct tccacagcaa tggcatcctg
     7801 gtcatccagc ggatagttaa tgatcagccc actgacgcgt tgcgcgagaa gattgtgcac
     7861 cgccgcttta caggcttcga cgccgcttcg ttctaccatc gacaccacca cgctggcacc
     7921 cagttgatcg gcgcgagatt taatcgccgc gacaatttgc gacggcgcgt gcagggccag
     7981 actggaggtg gcaacgccaa tcagcaacga ctgtttgccc gccagttgtt gtgccacgcg
     8041 gttgggaatg taattcagct ccgccatcgc cgcttccact ttttcccgcg ttttcgcaga
     8101 aacgtggctg gcctggttca ccacgcggga aacggtctga taagagacac cggcatactc
     8161 tgcgacatcg tataacgtta ctggtttcac attcaccacc ctgaattgac tctcttccgg
     8221 gcgctatcat gccataccgc gaaaggtttt gcgccattcg atggtgt
//
