# Supplementary material for: Uncovering the functional diversity of rare CRISPR-Cas systems with deep terascale clustering
Source: Science. Author manuscript; Available in PMC 2024 Mar 4. (PMC10910872; doi:10.1126/science.adi1910)
Supplement: data S6 [file NIHMS1969090-supplement-data_S6.zip › plasmid_maps/pHS1516 FLAG-SV40 NLS-Cas7 from MWEE01000013 Cas5-HNH in pcDNA3.1().gb]

LOCUS       pHS1516_FLAG-SV40_NLS-C 6583 bp ds-DNA     circular     08-APR-2023
DEFINITION  .
FEATURES             Location/Qualifiers
     promoter        complement(850..948)
                     /label="bla promoter"
                     /ApEinfo_revcolor="#b1ff67"
                     /ApEinfo_fwdcolor="#b1ff67"
     promoter        1217..1804
                     /label="CMV promoter"
                     /ApEinfo_revcolor="#b7e6d7"
                     /ApEinfo_fwdcolor="#b7e6d7"
     misc_feature    1743..1761
                     /label="CMV For"
                     /ApEinfo_revcolor="#84b0dc"
                     /ApEinfo_fwdcolor="#84b0dc"
     primer          1754..1774
                     /label="CMV forward primer"
                     /ApEinfo_revcolor="#b7e6d7"
                     /ApEinfo_fwdcolor="#b7e6d7"
     promoter        1848..1864
                     /label="T7 promoter"
                     /ApEinfo_revcolor="#9eafd2"
                     /ApEinfo_fwdcolor="#9eafd2"
     primer          1848..1867
                     /label="T7 primer"
                     /ApEinfo_revcolor="#9eafd2"
                     /ApEinfo_fwdcolor="#9eafd2"
     misc_feature    1867..1896
                     /label="HindIII GH"
                     /ApEinfo_revcolor="#ff9ccd"
                     /ApEinfo_fwdcolor="#ff9ccd"
     misc_feature    1896..1901
                     /label="HindIII"
                     /ApEinfo_revcolor="#b1ff67"
                     /ApEinfo_fwdcolor="#b1ff67"
     CDS             1908..3110
                     /ApEinfo_revcolor="#84b0dc"
                     /ApEinfo_fwdcolor="#84b0dc"
                     /translation="MDYKDDDDKMAGSPKKKRKVGSMLIEIHMIQNHSPANLNRDDLGAPKTCYFGGVLRSRISSQCIKRSIRTSNDFKALLGGVRTRRLADLIQQEAGETECWKKAQEILNKCGFKNKDDNTKMLVFMSKDKIKDLARIVLDNSLGLTEAAQQVANVIAQATLAPDIALCGRMLEPNDKDKDKKVKWSNTTVEAALQVAHAISTHIARPEIDYFVAADDVPGEDAGAGHIGESMFASACFYKYFSIDWEQLVKNLKGDTNLAAHTVGAFLLAAAKTNPSGKQNSFAAHNYPDGILVEFKNSPISYANAFVRPVSVVKESDLVEQSIGQLSNYVNDIRLGYYDEQSPVIGFWFSPNNRYPLGYKHSKLASRNIGNLNELVGAVLDYIGGFKWEEVQKSKAYIGG*"
     misc_feature    1911..1934
                     /label="FLAG"
                     /ApEinfo_revcolor="#b4abac"
                     /ApEinfo_fwdcolor="#b4abac"
     misc_feature    1941..1967
                     /label="SV40"
                     /ApEinfo_revcolor="#b7e6d7"
                     /ApEinfo_fwdcolor="#b7e6d7"
     misc_feature    1974..3110
                     /label="Cas5-HNH Cas7"
                     /ApEinfo_revcolor="#f58a5e"
                     /ApEinfo_fwdcolor="#f58a5e"
     CDS             1974..3110
                     /label="Translation 1974-3110"
                     /translation="MLIEIHMIQNHSPANLNRDDLGAPKTCYFGGVLRSRISSQCIKRSIRTSNDFKALLGGVRTRRLADLIQQEAGETECWKKAQEILNKCGFKNKDDNTKMLVFMSKDKIKDLARIVLDNSLGLTEAAQQVANVIAQATLAPDIALCGRMLEPNDKDKDKKVKWSNTTVEAALQVAHAISTHIARPEIDYFVAADDVPGEDAGAGHIGESMFASACFYKYFSIDWEQLVKNLKGDTNLAAHTVGAFLLAAAKTNPSGKQNSFAAHNYPDGILVEFKNSPISYANAFVRPVSVVKESDLVEQSIGQLSNYVNDIRLGYYDEQSPVIGFWFSPNNRYPLGYKHSKLASRNIGNLNELVGAVLDYIGGFKWEEVQKSKAYIGG*"
     polyA_site      3168..3392
                     /label="BGH pA"
                     /ApEinfo_revcolor="#84b0dc"
                     /ApEinfo_fwdcolor="#84b0dc"
     rep_origin      3438..3866
                     /label="f1 origin"
                     /ApEinfo_revcolor="#85dae9"
                     /ApEinfo_fwdcolor="#85dae9"
     promoter        3871..4240
                     /label="SV40 early promoter"
                     /ApEinfo_revcolor="#d59687"
                     /ApEinfo_fwdcolor="#d59687"
     CDS             4276..5070
                     /label="Neo(R)"
                     /ApEinfo_revcolor="#f58a5e"
                     /ApEinfo_fwdcolor="#f58a5e"
     polyA_signal    5244..5374
                     /label="SV40 pA"
                     /ApEinfo_revcolor="#ff9ccd"
                     /ApEinfo_fwdcolor="#ff9ccd"
     rep_origin      complement(5757..6427)
                     /label="pUC origin"
                     /ApEinfo_revcolor="#b1ff67"
                     /ApEinfo_fwdcolor="#b1ff67"
     CDS             complement(6572..849)
                     /label="Amp(R)"
                     /ApEinfo_revcolor="#75c6a9"
                     /ApEinfo_fwdcolor="#75c6a9"
ORIGIN
        1 aatcagtgag gcacctatct cagcgatctg tctatttcgt tcatccatag ttgcctgact
       61 ccccgtcgtg tagataacta cgatacggga gggcttacca tctggcccca gtgctgcaat
      121 gataccgcga gacccacgct caccggctcc agatttatca gcaataaacc agccagccgg
      181 aagggccgag cgcagaagtg gtcctgcaac tttatccgcc tccatccagt ctattaattg
      241 ttgccgggaa gctagagtaa gtagttcgcc agttaatagt ttgcgcaacg ttgttgccat
      301 tgctacaggc atcgtggtgt cacgctcgtc gtttggtatg gcttcattca gctccggttc
      361 ccaacgatca aggcgagtta catgatcccc catgttgtgc aaaaaagcgg ttagctcctt
      421 cggtcctccg atcgttgtca gaagtaagtt ggccgcagtg ttatcactca tggttatggc
      481 agcactgcat aattctctta ctgtcatgcc atccgtaaga tgcttttctg tgactggtga
      541 gtactcaacc aagtcattct gagaatagtg tatgcggcga ccgagttgct cttgcccggc
      601 gtcaatacgg gataataccg cgccacatag cagaacttta aaagtgctca tcattggaaa
      661 acgttcttcg gggcgaaaac tctcaaggat cttaccgctg ttgagatcca gttcgatgta
      721 acccactcgt gcacccaact gatcttcagc atcttttact ttcaccagcg tttctgggtg
      781 agcaaaaaca ggaaggcaaa atgccgcaaa aaagggaata agggcgacac ggaaatgttg
      841 aatactcata ctcttccttt ttcaatatta ttgaagcatt tatcagggtt attgtctcat
      901 gagcggatac atatttgaat gtatttagaa aaataaacaa ataggggttc cgcgcacatt
      961 tccccgaaaa gtgccacctg acgtcgacgg atcgggagat ctcccgatcc cctatggtgc
     1021 actctcagta caatctgctc tgatgccgca tagttaagcc agtatctgct ccctgcttgt
     1081 gtgttggagg tcgctgagta gtgcgcgagc aaaatttaag ctacaacaag gcaaggcttg
     1141 accgacaatt gcatgaagaa tctgcttagg gttaggcgtt ttgcgctgct tcgcgatgta
     1201 cgggccagat atacgcgttg acattgatta ttgactagtt attaatagta atcaattacg
     1261 gggtcattag ttcatagccc atatatggag ttccgcgtta cataacttac ggtaaatggc
     1321 ccgcctggct gaccgcccaa cgacccccgc ccattgacgt caataatgac gtatgttccc
     1381 atagtaacgc caatagggac tttccattga cgtcaatggg tggagtattt acggtaaact
     1441 gcccacttgg cagtacatca agtgtatcat atgccaagta cgccccctat tgacgtcaat
     1501 gacggtaaat ggcccgcctg gcattatgcc cagtacatga ccttatggga ctttcctact
     1561 tggcagtaca tctacgtatt agtcatcgct attaccatgg tgatgcggtt ttggcagtac
     1621 atcaatgggc gtggatagcg gtttgactca cggggatttc caagtctcca ccccattgac
     1681 gtcaatggga gtttgttttg gcaccaaaat caacgggact ttccaaaatg tcgtaacaac
     1741 tccgccccat tgacgcaaat gggcggtagg cgtgtacggt gggaggtcta tataagcaga
     1801 gctctctggc taactagaga acccactgct tactggctta tcgaaattaa tacgactcac
     1861 tatagggaga cccaagctgg ctagcgttta aacttaagct tgccaccATG gactataagg
     1921 atgatgacga caagatggcc ggatcTCCAA AAAAGAAACG GAAGGTGGGA tctATGTTGA
     1981 TTGAAATTCA TATGATTCAG AATCACTCAC CCGCTAATCT AAACAGGGAC GATTTAGGCG
     2041 CTCCAAAAAC GTGCTATTTC GGTGGCGTGC TGCGTAGCCG CATCTCCTCT CAGTGTATTA
     2101 AGCGCAGCAT CCGTACGAGC AATGACTTCA AAGCATTGCT CGGCGGTGTA CGTACCAGAC
     2161 GTCTGGCGGA TCTGATTCAG CAAGAGGCGG GCGAGACAGA GTGCTGGAAA AAGGCTCAAG
     2221 AGATCCTGAA TAAGTGCGGC TTCAAAAACA AGGACGACAA TACCAAAATG TTGGTCTTTA
     2281 TGAGCAAAGA CAAGATCAAA GACCTTGCGC GTATTGTTTT GGACAACTCG CTGGGCCTGA
     2341 CCGAAGCCGC CCAACAGGTG GCGAACGTGA TCGCTCAGGC TACCCTAGCT CCGGACATCG
     2401 CGCTTTGCGG TCGTATGCTG GAACCGAATG ATAAGGACAA GGACAAGAAG GTGAAGTGGT
     2461 CAAACACTAC CGTTGAGGCA GCGTTGCAAG TGGCGCATGC AATTAGCACC CATATTGCCC
     2521 GTCCGGAAAT CGACTACTTC GTGGCCGCGG ATGATGTTCC GGGTGAAGAT GCGGGTGCGG
     2581 GCCACATCGG CGAATCTATG TTTGCAAGCG CATGTTTTTA TAAATACTTC AGCATCGATT
     2641 GGGAACAACT GGTTAAGAAC TTGAAAGGTG ATACCAACCT GGCGGCTCAC ACCGTCGGAG
     2701 CCTTTCTGCT GGCGGCGGCG AAAACCAATC CGAGCGGTAA ACAGAATAGC TTTGCCGCGC
     2761 ACAACTACCC GGATGGTATT CTGGTCGAGT TCAAGAACTC CCCGATTTCC TATGCAAATG
     2821 CTTTTGTTCG CCCAGTTAGC GTTGTTAAAG AGTCGGATTT GGTCGAGCAG TCCATCGGTC
     2881 AGCTGAGCAA CTACGTGAAC GACATCCGCT TGGGCTACTA TGATGAACAG AGCCCGGTGA
     2941 TTGGTTTCTG GTTTTCCCCG AACAACCGTT ATCCGCTGGG TTACAAACAC AGCAAACTGG
     3001 CGAGCCGTAA TATTGGTAAC CTGAACGAAC TCGTGGGTGC AGTTCTGGAT TACATCGGCG
     3061 GCTTCAAGTG GGAAGAAGTT CAGAAAAGCA AGGCTTATAT TGGCGGCTAA GGAtctTGAg
     3121 gccgctcgag tctagagggc ccgtttaaac ccgctgatca gcctcgactg tgccttctag
     3181 ttgccagcca tctgttgttt gcccctcccc cgtgccttcc ttgaccctgg aaggtgccac
     3241 tcccactgtc ctttcctaat aaaatgagga aattgcatcg cattgtctga gtaggtgtca
     3301 ttctattctg gggggtgggg tggggcagga cagcaagggg gaggattggg aagacaatag
     3361 caggcatgct ggggatgcgg tgggctctat ggcttctgag gcggaaagaa ccagctgggg
     3421 ctctaggggg tatccccacg cgccctgtag cggcgcatta agcgcggcgg gtgtggtggt
     3481 tacgcgcagc gtgaccgcta cacttgccag cgccctagcg cccgctcctt tcgctttctt
     3541 cccttccttt ctcgccacgt tcgccggctt tccccgtcaa gctctaaatc gggggctccc
     3601 tttagggttc cgatttagtg ctttacggca cctcgacccc aaaaaacttg attagggtga
     3661 tggttcacgt agtgggccat cgccctgata gacggttttt cgccctttga cgttggagtc
     3721 cacgttcttt aatagtggac tcttgttcca aactggaaca acactcaacc ctatctcggt
     3781 ctattctttt gatttataag ggattttgcc gatttcggcc tattggttaa aaaatgagct
     3841 gatttaacaa aaatttaacg cgaattaatt ctgtggaatg tgtgtcagtt agggtgtgga
     3901 aagtccccag gctccccagc aggcagaagt atgcaaagca tgcatctcaa ttagtcagca
     3961 accaggtgtg gaaagtcccc aggctcccca gcaggcagaa gtatgcaaag catgcatctc
     4021 aattagtcag caaccatagt cccgccccta actccgccca tcccgcccct aactccgccc
     4081 agttccgccc attctccgcc ccatggctga ctaatttttt ttatttatgc agaggccgag
     4141 gccgcctctg cctctgagct attccagaag tagtgaggag gcttttttgg aggcctaggc
     4201 ttttgcaaaa agctcccggg agcttgtata tccattttcg gatctgatca agagacagga
     4261 tgaggatcgt ttcgcatgat tgaacaagat ggattgcacg caggttctcc ggccgcttgg
     4321 gtggagaggc tattcggcta tgactgggca caacagacaa tcggctgctc tgatgccgcc
     4381 gtgttccggc tgtcagcgca ggggcgcccg gttctttttg tcaagaccga cctgtccggt
     4441 gccctgaatg aactgcagga cgaggcagcg cggctatcgt ggctggccac gacgggcgtt
     4501 ccttgcgcag ctgtgctcga cgttgtcact gaagcgggaa gggactggct gctattgggc
     4561 gaagtgccgg ggcaggatct cctgtcatct caccttgctc ctgccgagaa agtatccatc
     4621 atggctgatg caatgcggcg gctgcatacg cttgatccgg ctacctgccc attcgaccac
     4681 caagcgaaac atcgcatcga gcgagcacgt actcggatgg aagccggtct tgtcgatcag
     4741 gatgatctgg acgaagagca tcaggggctc gcgccagccg aactgttcgc caggctcaag
     4801 gcgcgcatgc ccgacggcga ggatctcgtc gtgacccatg gcgatgcctg cttgccgaat
     4861 atcatggtgg aaaatggccg cttttctgga ttcatcgact gtggccggct gggtgtggcg
     4921 gaccgctatc aggacatagc gttggctacc cgtgatattg ctgaagagct tggcggcgaa
     4981 tgggctgacc gcttcctcgt gctttacggt atcgccgctc ccgattcgca gcgcatcgcc
     5041 ttctatcgcc ttcttgacga gttcttctga gcgggactct ggggttcgaa atgaccgacc
     5101 aagcgacgcc caacctgcca tcacgagatt tcgattccac cgccgccttc tatgaaaggt
     5161 tgggcttcgg aatcgttttc cgggacgccg gctggatgat cctccagcgc ggggatctca
     5221 tgctggagtt cttcgcccac cccaacttgt ttattgcagc ttataatggt tacaaataaa
     5281 gcaatagcat cacaaatttc acaaataaag catttttttc actgcattct agttgtggtt
     5341 tgtccaaact catcaatgta tcttatcatg tctgtatacc gtcgacctct agctagagct
     5401 tggcgtaatc atggtcatag ctgtttcctg tgtgaaattg ttatccgctc acaattccac
     5461 acaacatacg agccggaagc ataaagtgta aagcctgggg tgcctaatga gtgagctaac
     5521 tcacattaat tgcgttgcgc tcactgcccg ctttccagtc gggaaacctg tcgtgccagc
     5581 tgcattaatg aatcggccaa cgcgcgggga gaggcggttt gcgtattggg cgctcttccg
     5641 cttcctcgct cactgactcg ctgcgctcgg tcgttcggct gcggcgagcg gtatcagctc
     5701 actcaaaggc ggtaatacgg ttatccacag aatcagggga taacgcagga aagaacatgt
     5761 gagcaaaagg ccagcaaaag gccaggaacc gtaaaaaggc cgcgttgctg gcgtttttcc
     5821 ataggctccg cccccctgac gagcatcaca aaaatcgacg ctcaagtcag aggtggcgaa
     5881 acccgacagg actataaaga taccaggcgt ttccccctgg aagctccctc gtgcgctctc
     5941 ctgttccgac cctgccgctt accggatacc tgtccgcctt tctcccttcg ggaagcgtgg
     6001 cgctttctca tagctcacgc tgtaggtatc tcagttcggt gtaggtcgtt cgctccaagc
     6061 tgggctgtgt gcacgaaccc cccgttcagc ccgaccgctg cgccttatcc ggtaactatc
     6121 gtcttgagtc caacccggta agacacgact tatcgccact ggcagcagcc actggtaaca
     6181 ggattagcag agcgaggtat gtaggcggtg ctacagagtt cttgaagtgg tggcctaact
     6241 acggctacac tagaagaaca gtatttggta tctgcgctct gctgaagcca gttaccttcg
     6301 gaaaaagagt tggtagctct tgatccggca aacaaaccac cgctggtagc ggtttttttg
     6361 tttgcaagca gcagattacg cgcagaaaaa aaggatctca agaagatcct ttgatctttt
     6421 ctacggggtc tgacgctcag tggaacgaaa actcacgtta agggattttg gtcatgagat
     6481 tatcaaaaag gatcttcacc tagatccttt taaattaaaa atgaagtttt aaatcaatct
     6541 aaagtatata tgagtaaact tggtctgaca gttaccaatg ctt
//
