# Supplementary material for: Uncovering the functional diversity of rare CRISPR-Cas systems with deep terascale clustering
Source: Science. Author manuscript; Available in PMC 2024 Mar 4. (PMC10910872; doi:10.1126/science.adi1910)
Supplement: data S6 [file NIHMS1969090-supplement-data_S6.zip › plasmid_maps/pHS1929 JAGBLH010000220 Cas8-HNH crRNA expression in pCOLADuetTM-1.gb]

LOCUS       pHS1929_JAGBLH010000220 3348 bp ds-DNA     circular     08-MAR-2023
DEFINITION  .
KEYWORDS    "creator:MilliporeSigma (Novagen)" "marker:KanR"
            "organism:Escherichia coli"
COMMENT     Bacterial vector with a ColA origin for the co-expression of two
            genes.
FEATURES             Location/Qualifiers
     promoter        18..36
                     /label="T7 promoter"
                     /ApEinfo_revcolor="#c6c9d1"
                     /ApEinfo_fwdcolor="#c6c9d1"
     misc_feature    37..64
                     /label="DR"
                     /ApEinfo_revcolor="#ffef86"
                     /ApEinfo_fwdcolor="#ffef86"
     misc_feature    65..96
                     /label="Fn guide"
                     /ApEinfo_revcolor="#85dae9"
                     /ApEinfo_fwdcolor="#85dae9"
     misc_feature    97..124
                     /label="DR"
                     /ApEinfo_revcolor="#c6c9d1"
                     /ApEinfo_fwdcolor="#c6c9d1"
     terminator      125..172
                     /label="T7 terminator"
                     /ApEinfo_revcolor="#c6c9d1"
                     /ApEinfo_fwdcolor="#c6c9d1"
     CDS             complement(402..1217)
                     /label="KanR"
                     /ApEinfo_revcolor="#b7e6d7"
                     /ApEinfo_fwdcolor="#b7e6d7"
     promoter        complement(1218..1309)
                     /label="AmpR promoter"
                     /ApEinfo_revcolor="#c6c9d1"
                     /ApEinfo_fwdcolor="#c6c9d1"
     rep_origin      complement(1327..1962)
                     /label="ColA ori"
                     /ApEinfo_revcolor="#ffef86"
                     /ApEinfo_fwdcolor="#ffef86"
     CDS             complement(2160..3242)
                     /label="lacI"
                     /ApEinfo_revcolor="#993366"
                     /ApEinfo_fwdcolor="#993366"
     promoter        complement(3243..3320)
                     /label="lacI promoter"
                     /ApEinfo_revcolor="#c6c9d1"
                     /ApEinfo_fwdcolor="#c6c9d1"
ORIGIN
        1 CTCCTGCATT AGGAAATTAA TACGACTCAC TATAGGGTGT ACCGCCGGAT AGGCGGTTTA
       61 GAAGGAGAAG TCATTTAATA AGGCCACTGT TAAAAAGTGT ACCGCCGGAT AGGCGGTTTA
      121 GAAGCTAGCA TAACCCCTTG GGGCCTCTAA ACGGGTCTTG AGGGGTTTTT TGCTGAAACC
      181 TCAGGCATTT GAGAAGCACA CGGTCACACT GCTTCCGGTA GTCAATAAAC CGGTAAACCA
      241 GCAATAGACA TAAGCGGCTA TTTAACGACC CTGCCCTGAA CCGACGACAA GCTGACGACC
      301 GGGTCTCCGC AAGTGGCACT TTTCGGGGAA ATGTGCGCGG AACCCCTATT TGTTTATTTT
      361 TCTAAATACA TTCAAATATG TATCCGCTCA TGAATTAATT CTTAGAAAAA CTCATCGAGC
      421 ATCAAATGAA ACTGCAATTT ATTCATATCA GGATTATCAA TACCATATTT TTGAAAAAGC
      481 CGTTTCTGTA ATGAAGGAGA AAACTCACCG AGGCAGTTCC ATAGGATGGC AAGATCCTGG
      541 TATCGGTCTG CGATTCCGAC TCGTCCAACA TCAATACAAC CTATTAATTT CCCCTCGTCA
      601 AAAATAAGGT TATCAAGTGA GAAATCACCA TGAGTGACGA CTGAATCCGG TGAGAATGGC
      661 AAAAGTTTAT GCATTTCTTT CCAGACTTGT TCAACAGGCC AGCCATTACG CTCGTCATCA
      721 AAATCACTCG CATCAACCAA ACCGTTATTC ATTCGTGATT GCGCCTGAGC GAGACGAAAT
      781 ACGCGGTCGC TGTTAAAAGG ACAATTACAA ACAGGAATCG AATGCAACCG GCGCAGGAAC
      841 ACTGCCAGCG CATCAACAAT ATTTTCACCT GAATCAGGAT ATTCTTCTAA TACCTGGAAT
      901 GCTGTTTTCC CGGGGATCGC AGTGGTGAGT AACCATGCAT CATCAGGAGT ACGGATAAAA
      961 TGCTTGATGG TCGGAAGAGG CATAAATTCC GTCAGCCAGT TTAGTCTGAC CATCTCATCT
     1021 GTAACATCAT TGGCAACGCT ACCTTTGCCA TGTTTCAGAA ACAACTCTGG CGCATCGGGC
     1081 TTCCCATACA ATCGATAGAT TGTCGCACCT GATTGCCCGA CATTATCGCG AGCCCATTTA
     1141 TACCCATATA AATCAGCATC CATGTTGGAA TTTAATCGCG GCCTAGAGCA AGACGTTTCC
     1201 CGTTGAATAT GGCTCATACT CTTCCTTTTT CAATATTATT GAAGCATTTA TCAGGGTTAT
     1261 TGTCTCATGA GCGGATACAT ATTTGAATGT ATTTAGAAAA ATAAACAAAT AGGCATGCTA
     1321 GCGCAGAAAC GTCCTAGAAG ATGCCAGGAG GATACTTAGC AGAGAGACAA TAAGGCCGGA
     1381 GCGAAGCCGT TTTTCCATAG GCTCCGCCCC CCTGACGAAC ATCACGAAAT CTGACGCTCA
     1441 AATCAGTGGT GGCGAAACCC GACAGGACTA TAAAGATACC AGGCGTTTCC CCCTGATGGC
     1501 TCCCTCTTGC GCTCTCCTGT TCCCGTCCTG CGGCGTCCGT GTTGTGGTGG AGGCTTTACC
     1561 CAAATCACCA CGTCCCGTTC CGTGTAGACA GTTCGCTCCA AGCTGGGCTG TGTGCAAGAA
     1621 CCCCCCGTTC AGCCCGACTG CTGCGCCTTA TCCGGTAACT ATCATCTTGA GTCCAACCCG
     1681 GAAAGACACG ACAAAACGCC ACTGGCAGCA GCCATTGGTA ACTGAGAATT AGTGGATTTA
     1741 GATATCGAGA GTCTTGAAGT GGTGGCCTAA CAGAGGCTAC ACTGAAAGGA CAGTATTTGG
     1801 TATCTGCGCT CCACTAAAGC CAGTTACCAG GTTAAGCAGT TCCCCAACTG ACTTAACCTT
     1861 CGATCAAACC GCCTCCCCAG GCGGTTTTTT CGTTTACAGA GCAGGAGATT ACGACGATCG
     1921 TAAAAGGATC TCAAGAAGAT CCTTTACGGA TTCCCGACAC CATCACTCTA GATTTCAGTG
     1981 CAATTTATCT CTTCAAATGT AGCACCTGAA GTCAGCCCCA TACGATATAA GTTGTAATTC
     2041 TCATGTTAGT CATGCCCCGC GCCCACCGGA AGGAGCTGAC TGGGTTGAAG GCTCTCAAGG
     2101 GCATCGGTCG AGATCCCGGT GCCTAATGAG TGAGCTAACT TACATTAATT GCGTTGCGCT
     2161 CACTGCCCGC TTTCCAGTCG GGAAACCTGT CGTGCCAGCT GCATTAATGA ATCGGCCAAC
     2221 GCGCGGGGAG AGGCGGTTTG CGTATTGGGC GCCAGGGTGG TTTTTCTTTT CACCAGTGAG
     2281 ACGGGCAACA GCTGATTGCC CTTCACCGCC TGGCCCTGAG AGAGTTGCAG CAAGCGGTCC
     2341 ACGCTGGTTT GCCCCAGCAG GCGAAAATCC TGTTTGATGG TGGTTAACGG CGGGATATAA
     2401 CATGAGCTGT CTTCGGTATC GTCGTATCCC ACTACCGAGA TGTCCGCACC AACGCGCAGC
     2461 CCGGACTCGG TAATGGCGCG CATTGCGCCC AGCGCCATCT GATCGTTGGC AACCAGCATC
     2521 GCAGTGGGAA CGATGCCCTC ATTCAGCATT TGCATGGTTT GTTGAAAACC GGACATGGCA
     2581 CTCCAGTCGC CTTCCCGTTC CGCTATCGGC TGAATTTGAT TGCGAGTGAG ATATTTATGC
     2641 CAGCCAGCCA GACGCAGACG CGCCGAGACA GAACTTAATG GGCCCGCTAA CAGCGCGATT
     2701 TGCTGGTGAC CCAATGCGAC CAGATGCTCC ACGCCCAGTC GCGTACCGTC TTCATGGGAG
     2761 AAAATAATAC TGTTGATGGG TGTCTGGTCA GAGACATCAA GAAATAACGC CGGAACATTA
     2821 GTGCAGGCAG CTTCCACAGC AATGGCATCC TGGTCATCCA GCGGATAGTT AATGATCAGC
     2881 CCACTGACGC GTTGCGCGAG AAGATTGTGC ACCGCCGCTT TACAGGCTTC GACGCCGCTT
     2941 CGTTCTACCA TCGACACCAC CACGCTGGCA CCCAGTTGAT CGGCGCGAGA TTTAATCGCC
     3001 GCGACAATTT GCGACGGCGC GTGCAGGGCC AGACTGGAGG TGGCAACGCC AATCAGCAAC
     3061 GACTGTTTGC CCGCCAGTTG TTGTGCCACG CGGTTGGGAA TGTAATTCAG CTCCGCCATC
     3121 GCCGCTTCCA CTTTTTCCCG CGTTTTCGCA GAAACGTGGC TGGCCTGGTT CACCACGCGG
     3181 GAAACGGTCT GATAAGAGAC ACCGGCATAC TCTGCGACAT CGTATAACGT TACTGGTTTC
     3241 ACATTCACCA CCCTGAATTG ACTCTCTTCC GGGCGCTATC ATGCCATACC GCGAAAGGTT
     3301 TTGCGCCATT CGATGGTGTC CGGGATCTCG ACGCTCTCCC TTATGCGA
//
