# Supplementary material for: Uncovering the functional diversity of rare CRISPR-Cas systems with deep terascale clustering
Source: Science. Author manuscript; Available in PMC 2024 Mar 4. (PMC10910872; doi:10.1126/science.adi1910)
Supplement: data S6 [file NIHMS1969090-supplement-data_S6.zip › plasmid_maps/pHS1398 MWEE01000013 Cas5-HNH crRNA epxression in pCOLADuetTM-1.gb]

LOCUS       pHS1398_MWEE01000013_Ca 3350 bp ds-DNA     circular     08-MAR-2023
DEFINITION  .
KEYWORDS    "creator:MilliporeSigma (Novagen)" "marker:KanR"
            "organism:Escherichia coli"
COMMENT     Bacterial vector with a ColA origin for the co-expression of two
            genes.
FEATURES             Location/Qualifiers
     promoter        18..36
                     /label="T7 promoter"
                     /ApEinfo_revcolor="#c6c9d1"
                     /ApEinfo_fwdcolor="#c6c9d1"
     misc_feature    37..65
                     /label="DR"
                     /ApEinfo_revcolor="#f58a5e"
                     /ApEinfo_fwdcolor="#f58a5e"
     misc_feature    66..97
                     /label="Fn guide"
                     /ApEinfo_revcolor="#d59687"
                     /ApEinfo_fwdcolor="#d59687"
     misc_feature    98..126
                     /label="DR"
                     /ApEinfo_revcolor="#c7b0e3"
                     /ApEinfo_fwdcolor="#c7b0e3"
     terminator      127..174
                     /label="T7 terminator"
                     /ApEinfo_revcolor="#c6c9d1"
                     /ApEinfo_fwdcolor="#c6c9d1"
     CDS             complement(404..1219)
                     /label="KanR"
                     /ApEinfo_revcolor="#b7e6d7"
                     /ApEinfo_fwdcolor="#b7e6d7"
     promoter        complement(1220..1311)
                     /label="AmpR promoter"
                     /ApEinfo_revcolor="#c6c9d1"
                     /ApEinfo_fwdcolor="#c6c9d1"
     rep_origin      complement(1329..1964)
                     /label="ColA ori"
                     /ApEinfo_revcolor="#ffef86"
                     /ApEinfo_fwdcolor="#ffef86"
     CDS             complement(2162..3244)
                     /label="lacI"
                     /ApEinfo_revcolor="#993366"
                     /ApEinfo_fwdcolor="#993366"
     promoter        complement(3245..3322)
                     /label="lacI promoter"
                     /ApEinfo_revcolor="#c6c9d1"
                     /ApEinfo_fwdcolor="#c6c9d1"
ORIGIN
        1 CTCCTGCATT AGGAAATTAA TACGACTCAC TATAGGGTAT TCCCCACGCA TGTGGGGGTG
       61 AACCGGAGAA GTCATTTAAT AAGGCCACTG TTAAAAaGTA TTCCCCACGC ATGTGGGGGT
      121 GAACCGCTAG CATAACCCCT TGGGGCCTCT AAACGGGTCT TGAGGGGTTT TTTGCTGAAA
      181 CCTCAGGCAT TTGAGAAGCA CACGGTCACA CTGCTTCCGG TAGTCAATAA ACCGGTAAAC
      241 CAGCAATAGA CATAAGCGGC TATTTAACGA CCCTGCCCTG AACCGACGAC AAGCTGACGA
      301 CCGGGTCTCC GCAAGTGGCA CTTTTCGGGG AAATGTGCGC GGAACCCCTA TTTGTTTATT
      361 TTTCTAAATA CATTCAAATA TGTATCCGCT CATGAATTAA TTCTTAGAAA AACTCATCGA
      421 GCATCAAATG AAACTGCAAT TTATTCATAT CAGGATTATC AATACCATAT TTTTGAAAAA
      481 GCCGTTTCTG TAATGAAGGA GAAAACTCAC CGAGGCAGTT CCATAGGATG GCAAGATCCT
      541 GGTATCGGTC TGCGATTCCG ACTCGTCCAA CATCAATACA ACCTATTAAT TTCCCCTCGT
      601 CAAAAATAAG GTTATCAAGT GAGAAATCAC CATGAGTGAC GACTGAATCC GGTGAGAATG
      661 GCAAAAGTTT ATGCATTTCT TTCCAGACTT GTTCAACAGG CCAGCCATTA CGCTCGTCAT
      721 CAAAATCACT CGCATCAACC AAACCGTTAT TCATTCGTGA TTGCGCCTGA GCGAGACGAA
      781 ATACGCGGTC GCTGTTAAAA GGACAATTAC AAACAGGAAT CGAATGCAAC CGGCGCAGGA
      841 ACACTGCCAG CGCATCAACA ATATTTTCAC CTGAATCAGG ATATTCTTCT AATACCTGGA
      901 ATGCTGTTTT CCCGGGGATC GCAGTGGTGA GTAACCATGC ATCATCAGGA GTACGGATAA
      961 AATGCTTGAT GGTCGGAAGA GGCATAAATT CCGTCAGCCA GTTTAGTCTG ACCATCTCAT
     1021 CTGTAACATC ATTGGCAACG CTACCTTTGC CATGTTTCAG AAACAACTCT GGCGCATCGG
     1081 GCTTCCCATA CAATCGATAG ATTGTCGCAC CTGATTGCCC GACATTATCG CGAGCCCATT
     1141 TATACCCATA TAAATCAGCA TCCATGTTGG AATTTAATCG CGGCCTAGAG CAAGACGTTT
     1201 CCCGTTGAAT ATGGCTCATA CTCTTCCTTT TTCAATATTA TTGAAGCATT TATCAGGGTT
     1261 ATTGTCTCAT GAGCGGATAC ATATTTGAAT GTATTTAGAA AAATAAACAA ATAGGCATGC
     1321 TAGCGCAGAA ACGTCCTAGA AGATGCCAGG AGGATACTTA GCAGAGAGAC AATAAGGCCG
     1381 GAGCGAAGCC GTTTTTCCAT AGGCTCCGCC CCCCTGACGA ACATCACGAA ATCTGACGCT
     1441 CAAATCAGTG GTGGCGAAAC CCGACAGGAC TATAAAGATA CCAGGCGTTT CCCCCTGATG
     1501 GCTCCCTCTT GCGCTCTCCT GTTCCCGTCC TGCGGCGTCC GTGTTGTGGT GGAGGCTTTA
     1561 CCCAAATCAC CACGTCCCGT TCCGTGTAGA CAGTTCGCTC CAAGCTGGGC TGTGTGCAAG
     1621 AACCCCCCGT TCAGCCCGAC TGCTGCGCCT TATCCGGTAA CTATCATCTT GAGTCCAACC
     1681 CGGAAAGACA CGACAAAACG CCACTGGCAG CAGCCATTGG TAACTGAGAA TTAGTGGATT
     1741 TAGATATCGA GAGTCTTGAA GTGGTGGCCT AACAGAGGCT ACACTGAAAG GACAGTATTT
     1801 GGTATCTGCG CTCCACTAAA GCCAGTTACC AGGTTAAGCA GTTCCCCAAC TGACTTAACC
     1861 TTCGATCAAA CCGCCTCCCC AGGCGGTTTT TTCGTTTACA GAGCAGGAGA TTACGACGAT
     1921 CGTAAAAGGA TCTCAAGAAG ATCCTTTACG GATTCCCGAC ACCATCACTC TAGATTTCAG
     1981 TGCAATTTAT CTCTTCAAAT GTAGCACCTG AAGTCAGCCC CATACGATAT AAGTTGTAAT
     2041 TCTCATGTTA GTCATGCCCC GCGCCCACCG GAAGGAGCTG ACTGGGTTGA AGGCTCTCAA
     2101 GGGCATCGGT CGAGATCCCG GTGCCTAATG AGTGAGCTAA CTTACATTAA TTGCGTTGCG
     2161 CTCACTGCCC GCTTTCCAGT CGGGAAACCT GTCGTGCCAG CTGCATTAAT GAATCGGCCA
     2221 ACGCGCGGGG AGAGGCGGTT TGCGTATTGG GCGCCAGGGT GGTTTTTCTT TTCACCAGTG
     2281 AGACGGGCAA CAGCTGATTG CCCTTCACCG CCTGGCCCTG AGAGAGTTGC AGCAAGCGGT
     2341 CCACGCTGGT TTGCCCCAGC AGGCGAAAAT CCTGTTTGAT GGTGGTTAAC GGCGGGATAT
     2401 AACATGAGCT GTCTTCGGTA TCGTCGTATC CCACTACCGA GATGTCCGCA CCAACGCGCA
     2461 GCCCGGACTC GGTAATGGCG CGCATTGCGC CCAGCGCCAT CTGATCGTTG GCAACCAGCA
     2521 TCGCAGTGGG AACGATGCCC TCATTCAGCA TTTGCATGGT TTGTTGAAAA CCGGACATGG
     2581 CACTCCAGTC GCCTTCCCGT TCCGCTATCG GCTGAATTTG ATTGCGAGTG AGATATTTAT
     2641 GCCAGCCAGC CAGACGCAGA CGCGCCGAGA CAGAACTTAA TGGGCCCGCT AACAGCGCGA
     2701 TTTGCTGGTG ACCCAATGCG ACCAGATGCT CCACGCCCAG TCGCGTACCG TCTTCATGGG
     2761 AGAAAATAAT ACTGTTGATG GGTGTCTGGT CAGAGACATC AAGAAATAAC GCCGGAACAT
     2821 TAGTGCAGGC AGCTTCCACA GCAATGGCAT CCTGGTCATC CAGCGGATAG TTAATGATCA
     2881 GCCCACTGAC GCGTTGCGCG AGAAGATTGT GCACCGCCGC TTTACAGGCT TCGACGCCGC
     2941 TTCGTTCTAC CATCGACACC ACCACGCTGG CACCCAGTTG ATCGGCGCGA GATTTAATCG
     3001 CCGCGACAAT TTGCGACGGC GCGTGCAGGG CCAGACTGGA GGTGGCAACG CCAATCAGCA
     3061 ACGACTGTTT GCCCGCCAGT TGTTGTGCCA CGCGGTTGGG AATGTAATTC AGCTCCGCCA
     3121 TCGCCGCTTC CACTTTTTCC CGCGTTTTCG CAGAAACGTG GCTGGCCTGG TTCACCACGC
     3181 GGGAAACGGT CTGATAAGAG ACACCGGCAT ACTCTGCGAC ATCGTATAAC GTTACTGGTT
     3241 TCACATTCAC CACCCTGAAT TGACTCTCTT CCGGGCGCTA TCATGCCATA CCGCGAAAGG
     3301 TTTTGCGCCA TTCGATGGTG TCCGGGATCT CGACGCTCTC CCTTATGCGA
//
