# Supplementary material for: Uncovering the functional diversity of rare CRISPR-Cas systems with deep terascale clustering
Source: Science. Author manuscript; Available in PMC 2024 Mar 4. (PMC10910872; doi:10.1126/science.adi1910)
Supplement: data S6 [file NIHMS1969090-supplement-data_S6.zip › plasmid_maps/pHS1950 Ga0116245_10002768 T7LacO-Cas6 TwinStrep-Cas15 Cas7 His14-Cas5pJ23119-DR-Fn spacer-DR.gb]

LOCUS       pHS1950_Ga0116245_10002 9312 bp ds-DNA     circular     08-APR-2023
DEFINITION  .
KEYWORDS    "marker:AmpR, AmpR, DR, DR"
FEATURES             Location/Qualifiers
     rep_origin      12..467
                     /label="f1 ori"
                     /ApEinfo_revcolor="#ffef86"
                     /ApEinfo_fwdcolor="#ffef86"
                     /note="label: f1 ori"
     CDS             complement(582..1373)
                     /label="AmpR"
                     /ApEinfo_revcolor="#b7e6d7"
                     /ApEinfo_fwdcolor="#b7e6d7"
                     /note="label: AmpR"
     CDS             complement(1374..1442)
                     /label="AmpR"
                     /ApEinfo_revcolor="#b7e6d7"
                     /ApEinfo_fwdcolor="#b7e6d7"
                     /note="label: AmpR"
     rep_origin      1616..2204
                     /label="ori"
                     /ApEinfo_revcolor="#ffef86"
                     /ApEinfo_fwdcolor="#ffef86"
                     /note="label: ori"
     CDS             complement(2634..2825)
                     /label="rop"
                     /ApEinfo_revcolor="#993366"
                     /ApEinfo_fwdcolor="#993366"
                     /note="label: rop"
     CDS             complement(3397..4479)
                     /label="lacI"
                     /ApEinfo_revcolor="#993366"
                     /ApEinfo_fwdcolor="#993366"
                     /note="label: lacI"
     promoter        complement(4480..4557)
                     /label="lacI promoter"
                     /ApEinfo_revcolor="#c6c9d1"
                     /ApEinfo_fwdcolor="#c6c9d1"
                     /note="label: lacI promoter"
     terminator      complement(4571..4642)
                     /label="rrnB T1 terminator"
                     /ApEinfo_revcolor="#85dae9"
                     /ApEinfo_fwdcolor="#85dae9"
                     /note="label: rrnB T1 terminator"
     misc_feature    complement(4643..4672)
                     /label="DR"
                     /ApEinfo_revcolor="#c6c9d1"
                     /ApEinfo_fwdcolor="#c6c9d1"
                     /note="label: DR"
     misc_feature    complement(4673..4708)
                     /label="Fn guide (RNA targeting)"
                     /ApEinfo_revcolor="#f8d3a9"
                     /ApEinfo_fwdcolor="#f8d3a9"
                     /note="label: Fn guide (RNA targeting)"
     misc_feature    complement(4709..4738)
                     /label="DR"
                     /ApEinfo_revcolor="#f58a5e"
                     /ApEinfo_fwdcolor="#f58a5e"
                     /note="label: DR"
     misc_feature    complement(4739..4773)
                     /label="pJ23119"
                     /ApEinfo_revcolor="#c6c9d1"
                     /ApEinfo_fwdcolor="#c6c9d1"
                     /note="label: pJ23119"
     promoter        5091..5109
                     /label="T7 promoter"
                     /ApEinfo_revcolor="#c6c9d1"
                     /ApEinfo_fwdcolor="#c6c9d1"
                     /note="label: T7 promoter"
     protein_bind    complement(5110..5134)
                     /label="lac operator"
                     /ApEinfo_revcolor="#31849b"
                     /ApEinfo_fwdcolor="#31849b"
                     /note="label: lac operator"
     misc_feature    5147..5177
                     /label="NcoI homology"
                     /ApEinfo_revcolor="#d6b295"
                     /ApEinfo_fwdcolor="#d6b295"
                     /note="label: NcoI homology"
     misc_feature    5150..5170
                     /label="RBS"
                     /ApEinfo_revcolor="#75c6a9"
                     /ApEinfo_fwdcolor="#75c6a9"
                     /note="label: RBS"
     RBS             complement(5165..5170)
                     /label="RBS"
                     /ApEinfo_revcolor="#b4abac"
                     /ApEinfo_fwdcolor="#b4abac"
                     /note="label: RBS"
     CDS             5178..5879
                     /label="Cas6"
                     /ApEinfo_revcolor="#c7b0e3"
                     /ApEinfo_fwdcolor="#c7b0e3"
                     /note="codon_start: 1 label: Cas6 transl_table: 1 translation: MNEMRVEISFGTIEKPPIHSIQSFIYQCLHEEDKEYATFIHKEGIKHKWKSIKPFIFSHPYIKKDNKCYIKVSSLDSFFNYNFFSGLNKIMFKKNNAIIKPESIRIINIPKIKYDSNGNTQQNMFFISPLLVKSNSGYIKDPDDEKFLQILKKNLIDKYLAINKKECTNDTFSIFLKDKTPKLKIYKKEELPVFLSKFVLISSKELFNIAYYLGLGCKNALGFGMIEFDREDL*"
     CDS             5178..5879
                     /ApEinfo_revcolor="#84b0dc"
                     /ApEinfo_fwdcolor="#84b0dc"
                     /translation="MNEMRVEISFGTIEKPPIHSIQSFIYQCLHEEDKEYATFIHKEGIKHKWKSIKPFIFSHPYIKKDNKCYIKVSSLDSFFNYNFFSGLNKIMFKKNNAIIKPESIRIINIPKIKYDSNGNTQQNMFFISPLLVKSNSGYIKDPDDEKFLQILKKNLIDKYLAINKKECTNDTFSIFLKDKTPKLKIYKKEELPVFLSKFVLISSKELFNIAYYLGLGCKNALGFGMIEFDREDL*"
     CDS             5876..7807
                     /label="Cas15"
                     /ApEinfo_revcolor="#ffef86"
                     /ApEinfo_fwdcolor="#ffef86"
                     /note="codon_start: 1 label: MBL transl_table: 1 translation: MIKFIGGASKVTGSAFLLETGNAKILIDCGIEQEKGIEKDNNEIIEKKINEIGKADICILTHAHLDHSGLVPLLVKKRKVNKIISTPATKELCRLLFNDFQRIQEENNDIPLYSYDDIESSFEIWDEIDDRNTIELFDTKITFYNNSHIIGSVSVFIETHNGNYLFSGDIGSKLQQLMDYPPDMPDGNVDYLILESTYGNKSHDSSDRDRLLEIAKTTCENGGKVLIPSFAIGRLQEVLYTFSNYNFNFPVYIDSPMGSKVTNLIKEYNIYLKKKLRRLSITDDLFNNKYIAINTSNQSKELSNSKEPAVIISASGMLEGGRILNHLEQIKNDENSTLIFVGYQAQNTRGRKILDGEEKVRCRIEKLNSFSAHADQDELIDYIERLKYTPYKVFLVHGEKEQREILAKRIISKKIRVELPENYSQGKEILIEKKVVLNINTDNMCNFASYRLMPFSGFIVEKDDRIEINDKNWFDMIWNEEYNKMRSQIVAEDFSTDQNEDSMALPDMSHDKIIENIEYLFNIKILSKNRIKEFWEEFCKGQKAAIKYITQVHRKNPNTGRRNWNPPEGDFTDNEIEKLYETAYNTLLSLIKYDKNKVYNILINFNPKL*"
     CDS             5876..7807
                     /ApEinfo_revcolor="#84b0dc"
                     /ApEinfo_fwdcolor="#84b0dc"
                     /translation="MIWSHPQFEKGGGSGGGSGGSAWSHPQFEKSSGSMIKFIGGASKVTGSAFLLETGNAKILIDCGIEQEKGIEKDNNEIIEKKINEIGKADICILTHAHLDHSGLVPLLVKKRKVNKIISTPATKELCRLLFNDFQRIQEENNDIPLYSYDDIESSFEIWDEIDDRNTIELFDTKITFYNNSHIIGSVSVFIETHNGNYLFSGDIGSKLQQLMDYPPDMPDGNVDYLILESTYGNKSHDSSDRDRLLEIAKTTCENGGKVLIPSFAIGRLQEVLYTFSNYNFNFPVYIDSPMGSKVTNLIKEYNIYLKKKLRRLSITDDLFNNKYIAINTSNQSKELSNSKEPAVIISASGMLEGGRILNHLEQIKNDENSTLIFVGYQAQNTRGRKILDGEEKVRCRIEKLNSFSAHADQDELIDYIERLKYTPYKVFLVHGEKEQREILAKRIISKKIRVELPENYSQGKEILIEKKVVLNINTDNMCNFASYRLMPFSGFIVEKDDRIEINDKNWFDMIWNEEYNKMRSQIVAEDFSTDQNEDSMALPDMSHDKIIENIEYLFNIKILSKNRIKEFWEEFCKGQKAAIKYITQVHRKNPNTGRRNWNPPEGDFTDNEIEKLYETAYNTLLSLIKYDKNKVYNILINFNPKL*"
     misc_feature    5882..5965
                     /label="TwinStrep"
                     /ApEinfo_revcolor="#85dae9"
                     /ApEinfo_fwdcolor="#85dae9"
     Junction        5938..5939
                     /label="GCTAGCTGGAGCCATCCGCAGTTTGAGAAATAACATGGGCAGCAGCC"
                     /ApEinfo_revcolor="#b4abac"
                     /ApEinfo_fwdcolor="#b4abac"
                     /note="label: GCTAGCTGGAGCCATCCGCAGTTTGAGAAATAACATGGGCAGCAGCCATC ACCATCATCA note: /ID=junction 3 note: /Insertion=GCTAGCTGGAGCCATCCGCAGTTTGAGAAATAACATGGGCAGCAGC CATCACCATCATCA note: /Insertion_Size=60 note: /Junction_Type=Insertion note: /Reads_supporting_discovery=13 note: /Reads_using=87"
     CDS             5966..5977
                     /label="Linker"
                     /ApEinfo_revcolor="#c6c9d1"
                     /ApEinfo_fwdcolor="#c6c9d1"
     misc_feature    6173..6178
                     /label="catalytic"
                     /ApEinfo_revcolor="#c6c9d1"
                     /ApEinfo_fwdcolor="#c6c9d1"
     CDS             7828..8430
                     /label="Cas7"
                     /ApEinfo_revcolor="#f8d3a9"
                     /ApEinfo_fwdcolor="#f8d3a9"
                     /note="codon_start: 1 label: Cas7 transl_table: 1 translation: MAKTMKKIYVTMKTLSPLYTGEVRREDKEAAQKRVNFPVRKTATNKVLIPFKGALRSALEIMLKAKGENVCDTGESRARPCGRCVTCSLFGSMGRAGRASVDFLISNDTKEQIVRESTHLRIERQTKSASDTFKGEEVIEGATFTATITISNPQEKDLSLIQSALKFIEENGIGGWLNKGYGRVSFEVKSEDVATDRFLK*"
     CDS             7828..8430
                     /ApEinfo_revcolor="#84b0dc"
                     /ApEinfo_fwdcolor="#84b0dc"
                     /translation="MAKTMKKIYVTMKTLSPLYTGEVRREDKEAAQKRVNFPVRKTATNKVLIPFKGALRSALEIMLKAKGENVCDTGESRARPCGRCVTCSLFGSMGRAGRASVDFLISNDTKEQIVRESTHLRIERQTKSASDTFKGEEVIEGATFTATITISNPQEKDLSLIQSALKFIEENGIGGWLNKGYGRVSFEVKSEDVATDRFLK*"
     misc_feature    8404..8427
                     /label="gibson"
                     /ApEinfo_revcolor="#84b0dc"
                     /ApEinfo_fwdcolor="#84b0dc"
     misc_feature    8418..8418
                     /label="del"
                     /ApEinfo_revcolor="#c6c9d1"
                     /ApEinfo_fwdcolor="#c6c9d1"
     CDS             8442..8444
                     /label="ATG"
                     /ApEinfo_revcolor="#993366"
                     /ApEinfo_fwdcolor="#993366"
                     /note="label: ATG"
     misc_feature    8442..8444
                     /label="NcoI homology"
                     /ApEinfo_revcolor="#d6b295"
                     /ApEinfo_fwdcolor="#d6b295"
                     /note="label: NcoI homology"
     CDS             8442..9239
                     /ApEinfo_revcolor="#84b0dc"
                     /ApEinfo_fwdcolor="#84b0dc"
                     /translation="MSKHHHHSGHHHTGHHHHSGSHHHTMKEIKGILESITGFSIPLDNGEYALYPAGRHLRGAIGYIAFNLDLPISSKFLDFDFDDIIFRDLLPISKCGKIFYPEKNSNSLKCPSCNEIYGSSVLRNIMARGLSYKEVIEGKKYRLSIIVKDEKYLNEMEAIIRYILSYGIYLGNKVSKGYGKFKIKEYSIVDILPVKDSEVLLLSDAIIDNGEKDIVFSKKEISSSKFEIIRKRGKAKGDIIRDNNHNGFYIGKYGGLGFGEIISLK*"
     CDS             8451..8513
                     /label="His14"
                     /ApEinfo_revcolor="#ff9ccd"
                     /ApEinfo_fwdcolor="#ff9ccd"
                     /note="codon_start: 1 label: His14 transl_table: 1 translation: HHHHSGHHHTGHHHHSGSHHH"
     CDS             8517..9239
                     /label="Cas5"
                     /ApEinfo_revcolor="#b4abac"
                     /ApEinfo_fwdcolor="#b4abac"
                     /note="codon_start: 1 label: Cas7/6 transl_table: 1 translation: MKEIKGILESITGFSIPLDNGEYALYPAGRHLRGAIGYIAFNLDLPISSKFLDFDFDDIIFRDLLPISKCGKIFYPEKNSNSLKCPSCNEIYGSSVLRNIMARGLSYKEVIEGKKYRLSIIVKDEKYLNEMEAIIRYILSYGIYLGNKVSKGYGKFKIKEYSIVDILPVKDSEVLLLSDAIIDNGEKDIVFSKKEISSSKFEIIRKRGKAKGDIIRDNNHNGFYIGKYGGLGFGEIISLK*"
     CDS             8517..9239
                     /ApEinfo_revcolor="#84b0dc"
                     /ApEinfo_fwdcolor="#84b0dc"
                     /translation="MKEIKGILESITGFSIPLDNGEYALYPAGRHLRGAIGYIAFNLDLPISSKFLDFDFDDIIFRDLLPISKCGKIFYPEKNSNSLKCPSCNEIYGSSVLRNIMARGLSYKEVIEGKKYRLSIIVKDEKYLNEMEAIIRYILSYGIYLGNKVSKGYGKFKIKEYSIVDILPVKDSEVLLLSDAIIDNGEKDIVFSKKEISSSKFEIIRKRGKAKGDIIRDNNHNGFYIGKYGGLGFGEIISLK*"
     terminator      complement(9240..9287)
                     /label="T7 terminator"
                     /ApEinfo_revcolor="#c6c9d1"
                     /ApEinfo_fwdcolor="#c6c9d1"
                     /note="label: T7 terminator"
ORIGIN
        1 TGGCGAATGG GACGCGCCCT GTAGCGGCGC ATTAAGCGCG GCGGGTGTGG TGGTTACGCG
       61 CAGCGTGACC GCTACACTTG CCAGCGCCCT AGCGCCCGCT CCTTTCGCTT TCTTCCCTTC
      121 CTTTCTCGCC ACGTTCGCCG GCTTTCCCCG TCAAGCTCTA AATCGGGGGC TCCCTTTAGG
      181 GTTCCGATTT AGTGCTTTAC GGCACCTCGA CCCCAAAAAA CTTGATTAGG GTGATGGTTC
      241 ACGTAGTGGG CCATCGCCCT GATAGACGGT TTTTCGCCCT TTGACGTTGG AGTCCACGTT
      301 CTTTAATAGT GGACTCTTGT TCCAAACTGG AACAACACTC AACCCTATCT CGGTCTATTC
      361 TTTTGATTTA TAAGGGATTT TGCCGATTTC GGCCTATTGG TTAAAAAATG AGCTGATTTA
      421 ACAAAAATTT AACGCGAATT TTAACAAAAT ATTAACGTTT ACAATTTCTG GCGGCACGAT
      481 GGCATGAGAT TATCAAAAAG GATCTTCACC TAGATCCTTT TAAATTAAAA ATGAAGTTTT
      541 AAATCAATCT AAAGTATATA TGAGTAAACT TGGTCTGACA GTTACCAATG CTTAATCAGT
      601 GAGGCACCTA TCTCAGCGAT CTGTCTATTT CGTTCATCCA TAGTTGCCTG ACTCCCCGTC
      661 GTGTAGATAA CTACGATACG GGAGGGCTTA CCATCTGGCC CCAGTGCTGC AATGATACCG
      721 CGAGACCCAC GCTCACCGGC TCCAGATTTA TCAGCAATAA ACCAGCCAGC CGGAAGGGCC
      781 GAGCGCAGAA GTGGTCCTGC AACTTTATCC GCCTCCATCC AGTCTATTAA TTGTTGCCGG
      841 GAAGCTAGAG TAAGTAGTTC GCCAGTTAAT AGTTTGCGCA ACGTTGTTGC CATTGCTACA
      901 GGCATCGTGG TGTCACGCTC GTCGTTTGGT ATGGCTTCAT TCAGCTCCGG TTCCCAACGA
      961 TCAAGGCGAG TTACATGATC CCCCATGTTG TGCAAAAAAG CGGTTAGCTC CTTCGGTCCT
     1021 CCGATCGTTG TCAGAAGTAA GTTGGCCGCA GTGTTATCAC TCATGGTTAT GGCAGCACTG
     1081 CATAATTCTC TTACTGTCAT GCCATCCGTA AGATGCTTTT CTGTGACTGG TGAGTACTCA
     1141 ACCAAGTCAT TCTGAGAATA GTGTATGCGG CGACCGAGTT GCTCTTGCCC GGCGTCAATA
     1201 CGGGATAATA CCGCGCCACA TAGCAGAACT TTAAAAGTGC TCATCATTGG AAAACGTTCT
     1261 TCGGGGCGAA AACTCTCAAG GATCTTACCG CTGTTGAGAT CCAGTTCGAT GTAACCCACT
     1321 CGTGCACCCA ACTGATCTTC AGCATCTTTT ACTTTCACCA GCGTTTCTGG GTGAGCAAAA
     1381 ACAGGAAGGC AAAATGCCGC AAAAAAGGGA ATAAGGGCGA CACGGAAATG TTGAATACTC
     1441 ATACTCTTCC TTTTTCAATC ATGATTGAAG CATTTATCAG GGTTATTGTC TCATGAGCGG
     1501 ATACATATTT GAATGTATTT AGAAAAATAA ACAAATAGGT CATGACCAAA ATCCCTTAAC
     1561 GTGAGTTTTC GTTCCACTGA GCGTCAGACC CCGTAGAAAA GATCAAAGGA TCTTCTTGAG
     1621 ATCCTTTTTT TCTGCGCGTA ATCTGCTGCT TGCAAACAAA AAAACCACCG CTACCAGCGG
     1681 TGGTTTGTTT GCCGGATCAA GAGCTACCAA CTCTTTTTCC GAAGGTAACT GGCTTCAGCA
     1741 GAGCGCAGAT ACCAAATACT GTCCTTCTAG TGTAGCCGTA GTTAGGCCAC CACTTCAAGA
     1801 ACTCTGTAGC ACCGCCTACA TACCTCGCTC TGCTAATCCT GTTACCAGTG GCTGCTGCCA
     1861 GTGGCGATAA GTCGTGTCTT ACCGGGTTGG ACTCAAGACG ATAGTTACCG GATAAGGCGC
     1921 AGCGGTCGGG CTGAACGGGG GGTTCGTGCA CACAGCCCAG CTTGGAGCGA ACGACCTACA
     1981 CCGAACTGAG ATACCTACAG CGTGAGCTAT GAGAAAGCGC CACGCTTCCC GAAGGGAGAA
     2041 AGGCGGACAG GTATCCGGTA AGCGGCAGGG TCGGAACAGG AGAGCGCACG AGGGAGCTTC
     2101 CAGGGGGAAA CGCCTGGTAT CTTTATAGTC CTGTCGGGTT TCGCCACCTC TGACTTGAGC
     2161 GTCGATTTTT GTGATGCTCG TCAGGGGGGC GGAGCCTATG GAAAAACGCC AGCAACGCGG
     2221 CCTTTTTACG GTTCCTGGCC TTTTGCTGGC CTTTTGCTCA CATGTTCTTT CCTGCGTTAT
     2281 CCCCTGATTC TGTGGATAAC CGTATTACCG CCTTTGAGTG AGCTGATACC GCTCGCCGCA
     2341 GCCGAACGAC CGAGCGCAGC GAGTCAGTGA GCGAGGAAGC GGAAGAGCGC CTGATGCGGT
     2401 ATTTTCTCCT TACGCATCTG TGCGGTATTT CACACCGCAT ATATGGTGCA CTCTCAGTAC
     2461 AATCTGCTCT GATGCCGCAT AGTTAAGCCA GTATACACTC CGCTATCGCT ACGTGACTGG
     2521 GTCATGGCTG CGCCCCGACA CCCGCCAACA CCCGCTGACG CGCCCTGACG GGCTTGTCTG
     2581 CTCCCGGCAT CCGCTTACAG ACAAGCTGTG ACCGTCTCCG GGAGCTGCAT GTGTCAGAGG
     2641 TTTTCACCGT CATCACCGAA ACGCGCGAGG CAGCTGCGGT AAAGCTCATC AGCGTGGTCG
     2701 TGAAGCGATT CACAGATGTC TGCCTGTTCA TCCGCGTCCA GCTCGTTGAG TTTCTCCAGA
     2761 AGCGTTAATG TCTGGCTTCT GATAAAGCGG GCCATGTTAA GGGCGGTTTT TTCCTGTTTG
     2821 GTCACTGATG CCTCCGTGTA AGGGGGATTT CTGTTCATGG GGGTAATGAT ACCGATGAAA
     2881 CGAGAGAGGA TGCTCACGAT ACGGGTTACT GATGATGAAC ATGCCCGGTT ACTGGAACGT
     2941 TGTGAGGGTA AACAACTGGC GGTATGGATG CGGCGGGACC AGAGAAAAAT CACTCAGGGT
     3001 CAATGCCAGC GCTTCGTTAA TACAGATGTA GGTGTTCCAC AGGGTAGCCA GCAGCATCCT
     3061 GCGATGCAGA TCCGGAACAT AATGGTGCAG GGCGCTGACT TCCGCGTTTC CAGACTTTAC
     3121 GAAACACGGA AACCGAAGAC CATTCATGTT GTTGCTCAGG TCGCAGACGT TTTGCAGCAG
     3181 CAGTCGCTTC ACGTTCGCTC GCGTATCGGT GATTCATTCT GCTAACCAGT AAGGCAACCC
     3241 CGCCAGCCTA GCCGGGTCCT CAACGACAGG AGCACGATCA TGCTAGTCAT GCCCCGCGCC
     3301 CACCGGAAGG AGCTGACTGG GTTGAAGGCT CTCAAGGGCA TCGGTCGAGA TCCCGGTGCC
     3361 TAATGAGTGA GCTAACTTAC ATTAATTGCG TTGCGCTCAC TGCCCGCTTT CCAGTCGGGA
     3421 AACCTGTCGT GCCAGCTGCA TTAATGAATC GGCCAACGCG CGGGGAGAGG CGGTTTGCGT
     3481 ATTGGGCGCC AGGGTGGTTT TTCTTTTCAC CAGTGAGACG GGCAACAGCT GATTGCCCTT
     3541 CACCGCCTGG CCCTGAGAGA GTTGCAGCAA GCGGTCCACG CTGGTTTGCC CCAGCAGGCG
     3601 AAAATCCTGT TTGATGGTGG TTAACGGCGG GATATAACAT GAGCTGTCTT CGGTATCGTC
     3661 GTATCCCACT ACCGAGATGT CCGCACCAAC GCGCAGCCCG GACTCGGTAA TGGCGCGCAT
     3721 TGCGCCCAGC GCCATCTGAT CGTTGGCAAC CAGCATCGCA GTGGGAACGA TGCCCTCATT
     3781 CAGCATTTGC ATGGTTTGTT GAAAACCGGA CATGGCACTC CAGTCGCCTT CCCGTTCCGC
     3841 TATCGGCTGA ATTTGATTGC GAGTGAGATA TTTATGCCAG CCAGCCAGAC GCAGACGCGC
     3901 CGAGACAGAA CTTAATGGGC CCGCTAACAG CGCGATTTGC TGGTGACCCA ATGCGACCAG
     3961 ATGCTCCACG CCCAGTCGCG TACCGTCTTC ATGGGAGAAA ATAATACTGT TGATGGGTGT
     4021 CTGGTCAGAG ACATCAAGAA ATAACGCCGG AACATTAGTG CAGGCAGCTT CCACAGCAAT
     4081 GGCATCCTGG TCATCCAGCG GATAGTTAAT GATCAGCCCA CTGACGCGTT GCGCGAGAAG
     4141 ATTGTGCACC GCCGCTTTAC AGGCTTCGAC GCCGCTTCGT TCTACCATCG ACACCACCAC
     4201 GCTGGCACCC AGTTGATCGG CGCGAGATTT AATCGCCGCG ACAATTTGCG ACGGCGCGTG
     4261 CAGGGCCAGA CTGGAGGTGG CAACGCCAAT CAGCAACGAC TGTTTGCCCG CCAGTTGTTG
     4321 TGCCACGCGG TTGGGAATGT AATTCAGCTC CGCCATCGCC GCTTCCACTT TTTCCCGCGT
     4381 TTTCGCAGAA ACGTGGCTGG CCTGGTTCAC CACGCGGGAA ACGGTCTGAT AAGAGACACC
     4441 GGCATACTCT GCGACATCGT ATAACGTTAC TGGTTTCACA TTCACCACCC TGAATTGACT
     4501 CTCTTCCGGG CGCTATCATG CCATACCGCG AAAGGTTTTG CGCCATTCGA TGGTGTCCGG
     4561 GATCTCGACG gagagcgttc accgacaaac aacagataaa acgaaaggcc cagtctttcg
     4621 actgagcctt tcgttttatt tgAGTTTTAA CCCCAACATA TGGGACTTAA ACGAGAAGTC
     4681 ATTTAATAAG GCCACTGTTA AAAagcttAG TTTTAACCCC ACCATATGGG ACTTAAACGC
     4741 TAGTATTATA CCTAGGACTG AGCTAGCTGT CAAcattaat tcctaatttt tCTCTCCCTT
     4801 ATGCGACTCC TGCATTAGGA AGCAGCCCAG TAGTAGGTTG AGGCCGTTGA GCACCGCCGC
     4861 CGCAAGGAAT GGTGCATGCA AGGAGATGGC GCCCAACAGT CCCCCGGCCA CGGGGCCTGC
     4921 CACCATACCC ACGCCGAAAC AAGCGCTCAT GAGCCCGAAG TGGCGAGCCC GATCTTCCCC
     4981 ATCGGTGATG TCGGCGATAT AGGCGCCAGC AACCGCACCT GTGGCGCCGG TGATGCCGGC
     5041 CACGATGCGT CCGGCGTAGA GGATCGAGAT CGATCTCGAT CCCGCGAAAT TAATACGACT
     5101 CACTATAGGG GAATTGTGAG CGGATAACAA TTCCCCTCTA GAAATAATTT TGTTTAACTT
     5161 TAAGAAGGAG ATATACCATG AACGAGATGC GGGTAGAAAT TTCTTTTGGG ACCATAGAAA
     5221 AACCACCAAT TCATTCAATC CAATCATTTA TATATCAATG CCTTCATGAG GAAGATAAAG
     5281 AATATGCTAC ATTTATACAC AAAGAGGGCA TCAAACATAA GTGGAAATCA ATCAAGCCAT
     5341 TTATCTTTTC CCACCCGTAC ATTAAGAAGG ATAACAAGTG TTATATCAAA GTTAGCAGCC
     5401 TGGACAGCTT TTTCAACTAT AACTTCTTCT CTGGTTTAAA TAAGATCATG TTCAAAAAGA
     5461 ACAACGCTAT CATTAAGCCG GAATCGATTC GTATTATCAA TATTCCGAAG ATTAAGTACG
     5521 ATAGCAATGG CAACACCCAG CAAAACATGT TCTTCATCTC CCCGCTGCTG GTGAAGTCCA
     5581 ATAGCGGTTA CATCAAAGAC CCGGACGACG AAAAATTCCT TCAGATCTTG AAGAAGAATC
     5641 TGATCGATAA ATACCTGGCG ATTAACAAAA AGGAGTGCAC CAACGATACG TTTTCTATTT
     5701 TTCTGAAAGA CAAAACCCCG AAATTGAAAA TTTATAAGAA AGAGGAATTG CCGGTTTTTC
     5761 TGAGCAAATT CGTGCTGATT TCGAGCAAAG AACTTTTTAA TATTGCTTAT TATCTCGGAC
     5821 TCGGGTGTAA GAATGCACTC GGTTTTGGAA TGATTGAGTT TGATAGGGAG GATTTATGAT
     5881 Atggagccat ccgcagtttg aaaaaggtgg tggtagcggt ggtggttcag gtggtagtgc
     5941 atggtcacac cctcagtttg agaaaTCAAG TGGATCCATG ATAAAATTTA TTGGTGGAGC
     6001 ATCAAAAGTT ACTGGTTCAG CATTTTTACT TGAAACTGGA AATGCAAAAA TTTTAATTGA
     6061 TTGTGGTATT GAACAAGAAA AGGGAATAGA GAAAGATAAC AACGAAATCA TCGAAAAGAA
     6121 GATTAACGAG ATCGGCAAGG CCGATATCTG CATTCTTACT CACGCGCATC TGGACCACAG
     6181 CGGCCTGGTG CCGCTGCTGG TGAAAAAGCG CAAAGTAAAT AAGATCATCA GCACGCCTGC
     6241 GACCAAAGAG CTTTGCCGTT TGTTGTTCAA CGACTTCCAG CGTATTCAAG AAGAGAATAA
     6301 CGACATTCCG CTGTACAGCT ATGATGACAT CGAGAGCAGC TTTGAAATTT GGGATGAAAT
     6361 TGACGATCGT AATACCATTG AGTTGTTCGA CACCAAAATC ACCTTTTATA ACAACTCTCA
     6421 CATTATTGGC TCAGTTAGCG TGTTCATCGA AACCCACAAT GGAAATTACC TGTTCTCGGG
     6481 CGACATTGGC TCCAAACTAC AACAGCTGAT GGATTATCCG CCGGACATGC CGGATGGTAA
     6541 TGTTGACTAC TTGATCCTAG AGAGCACCTA TGGTAACAAA AGCCACGACT CTAGCGATCG
     6601 TGATCGATTG CTGGAAATAG CGAAAACCAC GTGCGAAAAC GGCGGCAAAG TGCTGATTCC
     6661 GAGCTTCGCC ATCGGCAGAT TGCAAGAAGT GCTCTACACC TTTTCTAACT ATAACTTTAA
     6721 CTTCCCGGTT TATATCGATA GCCCGATGGG TTCAAAGGTC ACCAATCTGA TCAAAGAGTA
     6781 CAACATTTAT CTGAAAAAGA AACTCCGTCG CCTGAGCATT ACTGACGACC TGTTCAATAA
     6841 CAAGTACATC GCCATTAATA CGAGCAACCA GTCTAAAGAG CTGTCTAACA GCAAGGAACC
     6901 GGCGGTTATT ATTAGCGCGA GCGGGATGCT GGAGGGTGGC CGCATTCTGA ATCATTTGGA
     6961 GCAGATCAAG AATGACGAAA ACTCCACCCT GATCTTTGTT GGTTATCAGG CACAGAACAC
     7021 CCGTGGTCGC AAGATCTTGG ACGGCGAAGA GAAAGTGCGT TGTCGTATAG AGAAGCTGAA
     7081 TAGCTTTAGT GCGCATGCTG ATCAGGATGA GCTGATCGAC TACATTGAAC GCTTAAAGTA
     7141 CACCCCGTAT AAAGTGTTCC TGGTGCATGG TGAAAAGGAG CAACGTGAAA TTTTAGCGAA
     7201 ACGTATCATC AGCAAGAAAA TCCGTGTTGA GCTGCCAGAA AACTACTCCC AAGGTAAAGA
     7261 AATCTTGATC GAGAAGAAGG TCGTCCTGAA CATTAATACT GACAATATGT GTAATTTTGC
     7321 TTCCTACCGC CTGATGCCGT TTTCGGGTTT TATCGTGGAA AAGGACGACC GCATCGAAAT
     7381 AAACGATAAA AACTGGTTCG ATATGATTTG GAATGAGGAG TACAATAAGA TGCGTAGCCA
     7441 AATTGTTGCT GAAGATTTCT CCACCGACCA AAACGAGGAC AGCATGGCGC TGCCGGATAT
     7501 GAGCCACGAT AAGATTATTG AGAACATTGA ATACCTCTTC AATATCAAAA TCCTCTCGAA
     7561 GAACCGTATC AAAGAGTTTT GGGAAGAGTT TTGCAAAGGT CAGAAAGCGG CAATCAAGTA
     7621 CATTACCCAG GTTCATCGTA AGAACCCGAA TACGGGTCGT CGCAACTGGA ACCCGCCAGA
     7681 GGGTGATTTC ACGGACAACG AGATCGAGAA GCTGTATGAA ACTGCATATA ATACATTGCT
     7741 TAGTTTAATA AAATATGATA AAAATAAAGT CTATAATATT TTAATAAATT TTAATCCAAA
     7801 ATTATAAAAA TTATAAAAGG AGTTTTTATG GCAAAAACAA TGAAAAAAAT TTATGTAACA
     7861 ATGAAGACTT TATCACCTCT TTACACTGGT GAGGTAAGAA GAGAGGATAA GGAAGCTGCT
     7921 CAAAAAAGAG TAAATTTTCC CGTTCGTAAG ACCGCAACGA ATAAAGTTCT GATCCCGTTT
     7981 AAGGGCGCGT TGCGTAGCGC GTTGGAAATC ATGCTGAAAG CTAAAGGCGA AAACGTGTGC
     8041 GACACTGGTG AGTCCCGTGC CCGTCCGTGT GGTCGCTGCG TCACGTGCAG CCTGTTTGGT
     8101 AGCATGGGTC GCGCGGGTCG CGCGAGCGTT GATTTTCTGA TCTCGAATGA CACCAAAGAA
     8161 CAGATTGTGC GTGAATCCAC CCACCTGCGT ATTGAGAGAC AGACCAAGTC TGCCAGCGAT
     8221 ACCTTCAAGG GCGAGGAAGT TATTGAGGGT GCAACGTTCA CCGCGACCAT TACCATCTCT
     8281 AACCCGCAAG AGAAAGACCT GAGCCTTATC CAAAGCGCTC TCAAGTTCAT CGAAGAGAAC
     8341 GGAATAGGAG GCTGGCTTAA TAAAGGTTAT GGTAGAGTAA GTTTTGAAGT TAAATCAGAA
     8401 GATGTGGCAA CAGATAGATT CTTAAAATAG GAAGTATTAA AATGagcaag catcaccatc
     8461 attcaggcca tcaccatacc ggacaccacc atcattcagg cagtcatcac cataccATGA
     8521 AAGAGATAAA AGGAATTTTA GAATCTATTA CTGGTTTTAG CATCCCTCTT GATAATGGTG
     8581 AATATGCTCT TTATCCAGCA GGTAGACACC TAAGGGGTGC AATTGGATAT ATAGCTTTCA
     8641 ACCTGGATCT GCCAATCTCC TCTAAGTTCC TGGACTTTGA TTTCGACGAC ATCATCTTCC
     8701 GCGATCTGCT GCCGATTAGC AAATGTGGTA AGATCTTTTA TCCGGAAAAG AACAGCAACT
     8761 CGCTGAAATG CCCGAGCTGC AACGAGATCT ACGGCAGCAG TGTACTGCGT AATATTATGG
     8821 CTAGAGGCCT GAGCTACAAG GAGGTGATTG AAGGTAAAAA GTACCGCTTG TCTATTATCG
     8881 TGAAGGACGA AAAATACTTG AACGAGATGG AAGCGATCAT TCGTTATATT CTGTCCTACG
     8941 GCATTTACCT GGGTAATAAA GTTAGCAAGG GTTATGGCAA ATTTAAAATC AAGGAGTATA
     9001 GCATTGTGGA TATCCTCCCG GTTAAAGACA GCGAAGTTTT GTTATTGTCG GATGCAATTA
     9061 TCGACAATGG TGAAAAGGAC ATCGTCTTTA GCAAGAAGGA GATTTCCTCT TCCAAATTCG
     9121 AGATCATCCG TAAACGTGGC AAGGCGAAAG GGGATATAAT AAGAGACAAT AATCATAATG
     9181 GTTTTTATAT CGGTAAGTAT GGTGGACTTG GCTTTGGAGA GATAATTTCC TTAAAATGAC
     9241 TAGCATAACC CCTTGGGGCC TCTAAACGGG TCTTGAGGGG TTTTTTGCTG AAAGGAGGAA
     9301 CTATATCCGG AT
//
