# Supplementary material for: Uncovering the functional diversity of rare CRISPR-Cas systems with deep terascale clustering
Source: Science. Author manuscript; Available in PMC 2024 Mar 4. (PMC10910872; doi:10.1126/science.adi1910)
Supplement: data S6 [file NIHMS1969090-supplement-data_S6.zip › plasmid_maps/pHS1184 NZ_CP025815 His14-TwinStrep-bdSUMO tagged DinG HNH protein (E. coli codon optimized) in pET45b().gb]

LOCUS       pHS1184_NZ_CP025815_His 7755 bp ds-DNA     circular     08-MAR-2023
DEFINITION  .
KEYWORDS    "marker:AmpR, AmpR"
FEATURES             Location/Qualifiers
     primer_bind     310..329
                     /label="T7"
                     /ApEinfo_revcolor="#faac61"
                     /ApEinfo_fwdcolor="#faac61"
     misc_binding    329..351
                     /label="LacO"
                     /ApEinfo_revcolor="#c7b0e3"
                     /ApEinfo_fwdcolor="#c7b0e3"
     RBS             368..390
                     /label="RBS"
                     /ApEinfo_revcolor="#b4abac"
                     /ApEinfo_fwdcolor="#b4abac"
     CDS             397..900
                     /label="Translation 397-900"
                     /translation="MGSSHHHHSGHHHTGHHHHSGSHHHSSSGLVPRGSHMASWSHPQFEKGGGSGGGSGGSAWSHPQFEKGSAAGGEEDKKPAGGEGGGAHINLKVKGQDGNEVFFRIKRSTQLKKLMNAYCDRQSVDMTAIAFLFDGRRLRAEQTPDELEMEDGDEIDAMLHQTGGSSGS"
     CDS             409..474
                     /label="14xHIS"
                     /ApEinfo_revcolor="#f58a5e"
                     /ApEinfo_fwdcolor="#f58a5e"
     source          409..900
                     /label="source"
                     /ApEinfo_revcolor="#84b0dc"
                     /ApEinfo_fwdcolor="#84b0dc"
     CDS             484..501
                     /label="thrombin site"
                     /ApEinfo_revcolor="#ffef86"
                     /ApEinfo_fwdcolor="#ffef86"
     CDS             514..537
                     /label="Twin-Strep-tag"
                     /ApEinfo_revcolor="#ffef86"
                     /ApEinfo_fwdcolor="#ffef86"
     CDS             538..573
                     /label="Twin-Strep-tag"
                     /ApEinfo_revcolor="#ffef86"
                     /ApEinfo_fwdcolor="#ffef86"
     CDS             574..597
                     /label="Twin-Strep-tag"
                     /ApEinfo_revcolor="#ffef86"
                     /ApEinfo_fwdcolor="#ffef86"
     CDS             598..888
                     /label="bdSUMO"
                     /ApEinfo_revcolor="#b1ff67"
                     /ApEinfo_fwdcolor="#b1ff67"
     misc_feature    882..900
                     /label="Gibson_annealing"
                     /ApEinfo_revcolor="#c6c9d1"
                     /ApEinfo_fwdcolor="#c6c9d1"
     CDS             889..900
                     /label="Linker"
                     /ApEinfo_revcolor="#c6c9d1"
                     /ApEinfo_fwdcolor="#c6c9d1"
     misc_feature    901..2574
                     /label="DinG HNH"
                     /ApEinfo_revcolor="#b4abac"
                     /ApEinfo_fwdcolor="#b4abac"
     CDS             901..2574
                     /label="Translation 901-2574"
                     /translation="MFRSPEQAEFNQFVANHISNPDAPLLIEGATGLGKTRAYLAAVFQTDKRVAICLATNALIEQILNSSDLPWAQELAPDKTVAVFRSRRYFEDDREAYEAQREAAQIADILICTASSVIFDQRLSGSYNGVTNRDVIVFDEADQIPGLAALASDLSIDRKTLRDLNCAASTALEVAGKLLSLPQLDSEIRAKAKIIAEIASEPEVWYKRVGMTEEGGVSVIHRLPGRLLKKISNRPSTIFISATLSINGQFNDFKRAMGIGDSSSLSRIIEPKHHGHLSFSFFTDDPVDSDEWLATVVEQIEASDTPVLVATPSHKLATELGDRISGSTVRQRDETMTDAVGRMGDRDIVIGAGAWAGMDTPVQWATVIIPRVPFTGPNELFDTWTDEDAFRIGDPMTSYFDSKNAATRRLKQVFGRGLRHPDARCAIVICDPRISQLGDVAPVRFREGWFEGRRVEVVQSKAERNPALRRDALRHHGTDCQTCGHQPLILREVEVHHLNPIAEAKGMIATSMDDVAVLCRICHARAHKDGNNVIPLERLREIAKAKSRTEAQQLISF*"
     CDS             901..2574
                     /label="Translation 901-2574"
                     /translation="MFRSPEQAEFNQFVANHISNPDAPLLIEGATGLGKTRAYLAAVFQTDKRVAICLATNALIEQILNSSDLPWAQELAPDKTVAVFRSRRYFEDDREAYEAQREAAQIADILICTASSVIFDQRLSGSYNGVTNRDVIVFDEADQIPGLAALASDLSIDRKTLRDLNCAASTALEVAGKLLSLPQLDSEIRAKAKIIAEIASEPEVWYKRVGMTEEGGVSVIHRLPGRLLKKISNRPSTIFISATLSINGQFNDFKRAMGIGDSSSLSRIIEPKHHGHLSFSFFTDDPVDSDEWLATVVEQIEASDTPVLVATPSHKLATELGDRISGSTVRQRDETMTDAVGRMGDRDIVIGAGAWAGMDTPVQWATVIIPRVPFTGPNELFDTWTDEDAFRIGDPMTSYFDSKNAATRRLKQVFGRGLRHPDARCAIVICDPRISQLGDVAPVRFREGWFEGRRVEVVQSKAERNPALRRDALRHHGTDCQTCGHQPLILREVEVHHLNPIAEAKGMIATSMDDVAVLCRICHARAHKDGNNVIPLERLREIAKAKSRTEAQQLISF*"
     misc_feature    1309..1326
                     /label="DEAD box"
                     /ApEinfo_revcolor="#d6b295"
                     /ApEinfo_fwdcolor="#d6b295"
     misc_feature    2386..2469
                     /label="HNH domain core"
                     /ApEinfo_revcolor="#f58a5e"
                     /ApEinfo_fwdcolor="#f58a5e"
     misc_feature    2389..2391
                     /label="H-->A"
                     /ApEinfo_revcolor="#75c6a9"
                     /ApEinfo_fwdcolor="#75c6a9"
     misc_feature    2440..2442
                     /label="D --> A NEW!"
                     /ApEinfo_revcolor="#ffef86"
                     /ApEinfo_fwdcolor="#ffef86"
     misc_feature    2467..2469
                     /label="H-->A NEW!"
                     /ApEinfo_revcolor="#84b0dc"
                     /ApEinfo_fwdcolor="#84b0dc"
     misc_feature    2575..900
                     /label="BB"
                     /ApEinfo_revcolor="#d6b295"
                     /ApEinfo_fwdcolor="#d6b295"
     misc_feature    2575..2593
                     /label="Gibson_annealing"
                     /ApEinfo_revcolor="#c6c9d1"
                     /ApEinfo_fwdcolor="#c6c9d1"
     terminator      2575..2622
                     /label="T7 terminator"
                     /ApEinfo_revcolor="#c6c9d1"
                     /ApEinfo_fwdcolor="#c6c9d1"
     promoter        complement(2797..2802)
                     /label="tet promoter"
                     /ApEinfo_revcolor="#c6c9d1"
                     /ApEinfo_fwdcolor="#c6c9d1"
     promoter        complement(2803..2819)
                     /label="tet promoter"
                     /ApEinfo_revcolor="#c6c9d1"
                     /ApEinfo_fwdcolor="#c6c9d1"
     promoter        complement(2820..2825)
                     /label="tet promoter"
                     /ApEinfo_revcolor="#c6c9d1"
                     /ApEinfo_fwdcolor="#c6c9d1"
     promoter        2939..3043
                     /label="AmpR promoter"
                     /ApEinfo_revcolor="#c6c9d1"
                     /ApEinfo_fwdcolor="#c6c9d1"
     CDS             3044..3112
                     /label="AmpR"
                     /ApEinfo_revcolor="#b7e6d7"
                     /ApEinfo_fwdcolor="#b7e6d7"
     CDS             3113..3904
                     /label="AmpR"
                     /ApEinfo_revcolor="#b7e6d7"
                     /ApEinfo_fwdcolor="#b7e6d7"
     CDS             3242..3901
                     /label="AmpR"
                     /ApEinfo_revcolor="#ffef86"
                     /ApEinfo_fwdcolor="#ffef86"
     rep_origin      3999..4681
                     /label="ColE1 origin"
                     /ApEinfo_revcolor="#75c6a9"
                     /ApEinfo_fwdcolor="#75c6a9"
     rep_origin      4075..4663
                     /label="ori"
                     /ApEinfo_revcolor="#ffef86"
                     /ApEinfo_fwdcolor="#ffef86"
     CDS             complement(6596..7678)
                     /label="lacI"
                     /ApEinfo_revcolor="#993366"
                     /ApEinfo_fwdcolor="#993366"
     promoter        complement(7679..1)
                     /label="lacI promoter"
                     /ApEinfo_revcolor="#c6c9d1"
                     /ApEinfo_fwdcolor="#c6c9d1"
ORIGIN
        1 ccgggatctc gacgctctcc cttatgcgac tcctgcatta ggaagcagcc cagtagtagg
       61 ttgaggccgt tgagcaccgc cgccgcaagg aatggtgcat gcaaggagat ggcgcccaac
      121 agtcccccgg ccacggggcc tgccaccata cccacgccga aacaagcgct catgagcccg
      181 aagtggcgag cccgatcttc cccatcggtg atgtcggcga tataggcgcc agcaaccgca
      241 cctgtggcgc cggtgatgcc ggccacgatg cgtccggcgt agaggatcga gatctcgatc
      301 ccgcgaaatt aatacgactc actatagggg aattgtgagc ggataacaat tcccctctag
      361 aaataatttt gtttaacttt aagaaggaga tataccatgg gcagcagcCA TCACCATCAT
      421 TCAGGCCATC ACCATACCGG ACACCACCAT CATTCAGGCA GTCATCACCA TTCCagcagc
      481 ggcctggtgc cgcgcggcag ccatatggct agctggagcc atccgcagtt tgaaaaaggt
      541 ggtggtagcg gtggtggttc aggtggtagt gcatggtcac accctcagtt tgagaaaGGA
      601 TCTGCTGCGG GTGGCGAAGA AGATAAGAAA CCGGCAGGTG GCGAAGGTGG CGGTGCCCAT
      661 ATCAACCTGA AAGTGAAAGG TCAAGACGGC AACGAAGTCT TTTTCCGCAT CAAACGTTCT
      721 ACCCAGCTGA AAAAGCTGAT GAACGCATAC TGTGACCGTC AGTCTGTAGA CATGACCGCA
      781 ATTGCTTTCC TGTTTGATGG TCGTCGCCTG CGTGCGGAAC AGACCCCGGA TGAACTGGAG
      841 ATGGAAGATG GCGACGAAAT CGACGCAATG CTGCACCAGA CTGGTGGCTC AAGTGGATCC
      901 ATGTTCAGAT CGCCAGAACA AGCTGAGTTC AACCAATTTG TAGCTAATCA CATAAGTAAT
      961 CCGGATGCAC CGCTGTTGAT TGAGGGCGCA ACTGGCCTGG GTAAGACCCG TGCCTACCTG
     1021 GCGGCGGTGT TCCAGACCGA CAAACGTGTG GCGATCTGCC TGGCCACGAA CGCCCTTATC
     1081 GAGCAGATTC TGAACAGCTC TGATCTGCCG TGGGCGCAGG AGCTGGCGCC AGATAAAACC
     1141 GTTGCGGTGT TCAGAAGCCG TCGTTACTTC GAAGATGACC GTGAGGCGTA CGAAGCTCAG
     1201 CGTGAGGCGG CCCAAATCGC CGATATTCTG ATCTGCACCG CGTCCTCCGT CATCTTCGAC
     1261 CAACGCTTGT CCGGTAGCTA TAACGGCGTT ACCAATCGCG ACGTTATCGT GTTCGACGAA
     1321 GCCGATCAGA TTCCGGGTCT GGCGGCTTTG GCGAGCGACC TGAGCATTGA TCGTAAAACG
     1381 TTGCGCGACT TAAACTGCGC GGCCTCGACC GCACTTGAGG TTGCGGGTAA GCTGCTGAGC
     1441 CTGCCGCAGC TGGATAGCGA AATTCGCGCA AAGGCTAAGA TCATCGCTGA AATTGCTTCC
     1501 GAACCGGAAG TTTGGTATAA ACGTGTGGGT ATGACCGAAG AAGGTGGCGT TAGCGTTATC
     1561 CACCGTCTGC CTGGCCGCTT GCTGAAAAAA ATTAGTAATC GCCCGAGCAC CATTTTTATT
     1621 AGCGCAACGT TGTCGATCAA CGGCCAATTT AATGACTTTA AGAGGGCTAT GGGTATTGGC
     1681 GACAGCTCTT CGTTGTCACG TATCATAGAG CCGAAACACC ACGGTCATCT GAGCTTTAGC
     1741 TTCTTTACGG ACGATCCGGT TGATTCCGAT GAGTGGCTGG CGACCGTCGT GGAGCAAATC
     1801 GAGGCTTCGG ACACCCCGGT GCTGGTCGCC ACACCGAGCC ATAAGCTGGC AACGGAATTA
     1861 GGCGATAGAA TTTCTGGCTC TACGGTGCGT CAACGTGATG AAACGATGAC CGATGCTGTT
     1921 GGTCGTATGG GCGACAGAGA CATTGTGATC GGCGCAGGTG CATGGGCGGG TATGGACACC
     1981 CCGGTGCAAT GGGCGACCGT GATCATCCCG CGTGTTCCAT TTACCGGTCC GAATGAACTG
     2041 TTCGACACCT GGACCGATGA GGACGCGTTT CGTATTGGCG ACCCGATGAC CAGCTATTTC
     2101 GATAGCAAAA ACGCGGCGAC CCGCCGACTC AAGCAGGTTT TCGGTCGTGG TTTGCGCCAC
     2161 CCCGACGCTC GTTGTGCTAT CGTCATTTGC GATCCGCGTA TCAGCCAGCT GGGCGACGTG
     2221 GCCCCAGTGC GTTTTCGCGA AGGTTGGTTC GAGGGTCGTC GCGTGGAGGT TGTTCAAAGC
     2281 AAAGCGGAGC GCAACCCGGC ACTGCGCCGT GACGCGCTGC GTCATCATGG AACCGATTGT
     2341 CAGACCTGTG GTCACCAGCC GCTGATTCTC CGCGAAGTTG AAGTCCACCA CCTTAATCCG
     2401 ATTGCTGAGG CGAAGGGAAT GATCGCGACT TCCATGGACG ACGTGGCGGT TCTGTGCCGT
     2461 ATCTGCCATG CACGTGCGCA CAAAGATGGT AACAACGTAA TTCCGCTGGA GCGTCTGCGT
     2521 GAGATCGCGA AGGCAAAGTC TCGCACAGAA GCCCAGCAGC TAATTAGTTT CTGActagca
     2581 taaccccttg gggcctctaa acgggtcttg aggggttttt tgctgaaagg aggaactata
     2641 tccggatatc ccgcaagagg cccggcagta ccggcataac caagcctatg cctacagcat
     2701 ccagggtgac ggtgccgagg atgacgatga gcgcattgtt agatttcata cacggtgcct
     2761 gactgcgtta gcaatttaac tgtgataaac taccgcatta aagcttatcg atgataagct
     2821 gtcaaacatg agagattctt gaagacgaaa gggcctcgtg atacgcctat ttttataggt
     2881 taatgtcatg ataataatgg tttcttagac gtcaggtggc acttttcggg gaaatgtgcg
     2941 cggaacccct atttgtttat ttttctaaat acattcaaat atgtatccgc tcatgagaca
     3001 ataaccctga taaatgcttc aataatattg aaaaaggaag agtatgagta ttcaacattt
     3061 ccgtgtcgcc cttattccct tttttgcggc attttgcctt cctgtttttg ctcacccaga
     3121 aacgctggtg aaagtaaaag atgctgaaga tcagttgggt gcacgagtgg gttacatcga
     3181 actggatctc aacagcggta agatccttga gagttttcgc cccgaagaac gttttccaat
     3241 gatgagcact tttaaagttc tgctatgtgg cgcggtatta tcccgtgttg acgccgggca
     3301 agagcaactc ggtcgccgca tacactattc tcagaatgac ttggttgagt actcaccagt
     3361 cacagaaaag catcttacgg atggcatgac agtaagagaa ttatgcagtg ctgccataac
     3421 catgagtgat aacactgcgg ccaacttact tctgacaacg atcggaggac cgaaggagct
     3481 aaccgctttt ttgcacaaca tgggggatca tgtaactcgc cttgatcgtt gggaaccgga
     3541 gctgaatgaa gccataccaa acgacgagcg tgacaccacg atgcctgcag caatggcaac
     3601 aacgttgcgc aaactattaa ctggcgaact acttactcta gcttcccggc aacaattaat
     3661 agactggatg gaggcggata aagttgcagg accacttctg cgctcggccc ttccggctgg
     3721 ctggtttatt gctgataaat ctggagccgg tgagcgtggg tctcgcggta tcattgcagc
     3781 actggggcca gatggtaagc cctcccgtat cgtagttatc tacacgacgg ggagtcaggc
     3841 aactatggat gaacgaaata gacagatcgc tgagataggt gcctcactga ttaagcattg
     3901 gtaactgtca gaccaagttt actcatatat actttagatt gatttaaaac ttcattttta
     3961 atttaaaagg atctaggtga agatcctttt tgataatctc atgaccaaaa tcccttaacg
     4021 tgagttttcg ttccactgag cgtcagaccc cgtagaaaag atcaaaggat cttcttgaga
     4081 tccttttttt ctgcgcgtaa tctgctgctt gcaaacaaaa aaaccaccgc taccagcggt
     4141 ggtttgtttg ccggatcaag agctaccaac tctttttccg aaggtaactg gcttcagcag
     4201 agcgcagata ccaaatactg tccttctagt gtagccgtag ttaggccacc acttcaagaa
     4261 ctctgtagca ccgcctacat acctcgctct gctaatcctg ttaccagtgg ctgctgccag
     4321 tggcgataag tcgtgtctta ccgggttgga ctcaagacga tagttaccgg ataaggcgca
     4381 gcggtcgggc tgaacggggg gttcgtgcac acagcccagc ttggagcgaa cgacctacac
     4441 cgaactgaga tacctacagc gtgagctatg agaaagcgcc acgcttcccg aagggagaaa
     4501 ggcggacagg tatccggtaa gcggcagggt cggaacagga gagcgcacga gggagcttcc
     4561 agggggaaac gcctggtatc tttatagtcc tgtcgggttt cgccacctct gacttgagcg
     4621 tcgatttttg tgatgctcgt caggggggcg gagcctatgg aaaaacgcca gcaacgcggc
     4681 ctttttacgg ttcctggcct tttgctggcc ttttgctcac atgttctttc ctgcgttatc
     4741 ccctgattct gtggataacc gtattaccgc ctttgagtga gctgataccg ctcgccgcag
     4801 ccgaacgacc gagcgcagcg agtcagtgag cgaggaagcg gaagagcgcc tgatgcggta
     4861 ttttctcctt acgcatctgt gcggtatttc acaccgcata tatggtgcac tctcagtaca
     4921 atctgctctg atgccgcata gttaagccag tatacactcc gctatcgcta cgtgactggg
     4981 tcatggctgc gccccgacac ccgccaacac ccgctgacgc gccctgacgg gcttgtctgc
     5041 tcccggcatc cgcttacaga caagctgtga ccgtctccgg gagctgcatg tgtcagaggt
     5101 tttcaccgtc atcaccgaaa cgcgcgaggc agctgcggta aagctcatca gcgtggtcgt
     5161 gaagcgattc acagatgtct gcctgttcat ccgcgtccag ctcgttgagt ttctccagaa
     5221 gcgttaatgt ctggcttctg ataaagcggg ccatgttaag ggcggttttt tcctgtttgg
     5281 tcactgatgc ctccgtgtaa gggggatttc tgttcatggg ggtaatgata ccgatgaaac
     5341 gagagaggat gctcacgata cgggttactg atgatgaaca tgcccggtta ctggaacgtt
     5401 gtgagggtaa acaactggcg gtatggatgc ggcgggacca gagaaaaatc actcagggtc
     5461 aatgccagcg cttcgttaat acagatgtag gtgttccaca gggtagccag cagcatcctg
     5521 cgatgcagat ccggaacata atggtgcagg gcgctgactt ccgcgtttcc agactttacg
     5581 aaacacggaa accgaagacc attcatgttg ttgctcaggt cgcagacgtt ttgcagcagc
     5641 agtcgcttca cgttcgctcg cgtatcggtg attcattctg ctaaccagta aggcaacccc
     5701 gccagcctag ccgggtcctc aacgacagga gcacgatcat gcgcacccgt ggccaggacc
     5761 caacgctgcc cgagatgcgc cgcgtgcggc tgctggagat ggcggacgcg atggatatgt
     5821 tctgccaagg gttggtttgc gcattcacag ttctccgcaa gaattgattg gctccaattc
     5881 ttggagtggt gaatccgtta gcgaggtgcc gccggcttcc attcaggtcg aggtggcccg
     5941 gctccatgca ccgcgacgca acgcggggag gcagacaagg tatagggcgg cgcctacaat
     6001 ccatgccaac ccgttccatg tgctcgccga ggcggcataa atcgccgtga cgatcagcgg
     6061 tccagtgatc gaagttaggc tggtaagagc cgcgagcgat ccttgaagct gtccctgatg
     6121 gtcgtcatct acctgcctgg acagcatggc ctgcaacgcg ggcatcccga tgccgccgga
     6181 agcgagaaga atcataatgg ggaaggccat ccagcctcgc gtcgcgaacg ccagcaagac
     6241 gtagcccagc gcgtcggccg ccatgccggc gataatggcc tgcttctcgc cgaaacgttt
     6301 ggtggcggga ccagtgacga aggcttgagc gagggcgtgc aagattccga ataccgcaag
     6361 cgacaggccg atcatcgtcg cgctccagcg aaagcggtcc tcgccgaaaa tgacccagag
     6421 cgctgccggc acctgtccta cgagttgcat gataaagaag acagtcataa gtgcggcgac
     6481 gatagtcatg ccccgcgccc accggaagga gctgactggg ttgaaggctc tcaagggcat
     6541 cggtcgagat cccggtgcct aatgagtgag ctaacttaca ttaattgcgt tgcgctcact
     6601 gcccgctttc cagtcgggaa acctgtcgtg ccagctgcat taatgaatcg gccaacgcgc
     6661 ggggagaggc ggtttgcgta ttgggcgcca gggtggtttt tcttttcacc agtgagacgg
     6721 gcaacagctg attgcccttc accgcctggc cctgagagag ttgcagcaag cggtccacgc
     6781 tggtttgccc cagcaggcga aaatcctgtt tgatggtggt taacggcggg atataacatg
     6841 agctgtcttc ggtatcgtcg tatcccacta ccgagatatc cgcaccaacg cgcagcccgg
     6901 actcggtaat ggcgcgcatt gcgcccagcg ccatctgatc gttggcaacc agcatcgcag
     6961 tgggaacgat gccctcattc agcatttgca tggtttgttg aaaaccggac atggcactcc
     7021 agtcgccttc ccgttccgct atcggctgaa tttgattgcg agtgagatat ttatgccagc
     7081 cagccagacg cagacgcgcc gagacagaac ttaatgggcc cgctaacagc gcgatttgct
     7141 ggtgacccaa tgcgaccaga tgctccacgc ccagtcgcgt accgtcttca tgggagaaaa
     7201 taatactgtt gatgggtgtc tggtcagaga catcaagaaa taacgccgga acattagtgc
     7261 aggcagcttc cacagcaatg gcatcctggt catccagcgg atagttaatg atcagcccac
     7321 tgacgcgttg cgcgagaaga ttgtgcaccg ccgctttaca ggcttcgacg ccgcttcgtt
     7381 ctaccatcga caccaccacg ctggcaccca gttgatcggc gcgagattta atcgccgcga
     7441 caatttgcga cggcgcgtgc agggccagac tggaggtggc aacgccaatc agcaacgact
     7501 gtttgcccgc cagttgttgt gccacgcggt tgggaatgta attcagctcc gccatcgccg
     7561 cttccacttt ttcccgcgtt ttcgcagaaa cgtggctggc ctggttcacc acgcgggaaa
     7621 cggtctgata agagacaccg gcatactctg cgacatcgta taacgttact ggtttcacat
     7681 tcaccaccct gaattgactc tcttccgggc gctatcatgc cataccgcga aaggttttgc
     7741 gccattcgat ggtgt
//
