# Supplementary material for: Uncovering the functional diversity of rare CRISPR-Cas systems with deep terascale clustering
Source: Science. Author manuscript; Available in PMC 2024 Mar 4. (PMC10910872; doi:10.1126/science.adi1910)
Supplement: data S6 [file NIHMS1969090-supplement-data_S6.zip › plasmid_maps/pHS1182 NZ_CP025815 DinG HNH crRNA expression in pCOLADuet-1.gb]

LOCUS       pHS1182_NZ_CP025815_Din 3362 bp ds-DNA     circular     08-MAR-2023
DEFINITION  .
COMMENT     Imported using the Genbank importer. File name: pColA-Duet1.gb
            pCOLADuet-1
FEATURES             Location/Qualifiers
     promoter        97..115
                     /label="T7_promoter"
                     /ApEinfo_revcolor="#b7e6d7"
                     /ApEinfo_fwdcolor="#b7e6d7"
     source          114..113
                     /label="source"
                     /ApEinfo_revcolor="#ff9ccd"
                     /ApEinfo_fwdcolor="#ff9ccd"
     misc_feature    115..115
                     /label="lacO"
                     /ApEinfo_revcolor="#b7e6d7"
                     /ApEinfo_fwdcolor="#b7e6d7"
     misc_feature    116..151
                     /label="DR"
                     /ApEinfo_revcolor="#b7e6d7"
                     /ApEinfo_fwdcolor="#b7e6d7"
     misc_feature    152..181
                     /label="Fn guide"
                     /ApEinfo_revcolor="#d6b295"
                     /ApEinfo_fwdcolor="#d6b295"
     misc_feature    182..217
                     /label="DR"
                     /ApEinfo_revcolor="#c6c9d1"
                     /ApEinfo_fwdcolor="#c6c9d1"
     misc_feature    complement(218..222)
                     /label="T7_Terminal_primer"
                     /ApEinfo_revcolor="#f8d3a9"
                     /ApEinfo_fwdcolor="#f8d3a9"
     CDS             complement(495..1310)
                     /label="ORF frame 3"
                     /ApEinfo_revcolor="#d59687"
                     /ApEinfo_fwdcolor="#d59687"
     gene            complement(495..1310)
                     /label="KanR2"
                     /ApEinfo_revcolor="#b7e6d7"
                     /ApEinfo_fwdcolor="#b7e6d7"
     promoter        complement(1352..1380)
                     /label="AmpR_promoter"
                     /ApEinfo_revcolor="#9eafd2"
                     /ApEinfo_fwdcolor="#9eafd2"
     CDS             complement(2253..3212)
                     /label="ORF frame 3"
                     /ApEinfo_revcolor="#9eafd2"
                     /ApEinfo_fwdcolor="#9eafd2"
     misc_feature    complement(2253..3344)
                     /label="lacI"
                     /ApEinfo_revcolor="#d59687"
                     /ApEinfo_fwdcolor="#d59687"
     CDS             complement(3085..115)
                     /label="ORF frame 1"
                     /ApEinfo_revcolor="#b1ff67"
                     /ApEinfo_fwdcolor="#b1ff67"
ORIGIN
        1 cgggcgctat catgccatac cgcgaaaggt tttgcgccat tcgatggtgt ccgggatctc
       61 gacgctctcc cttatgcgac tcctgcatta ggaaattaat acgactcact ataggAATAC
      121 AGCCATCCGG AAATTGGGTG GCTACTAAAG GGAGAAGTCA TTTAATAAGG CCACTGTTAA
      181 AAATACAGCC ATCCGGAAAT TGGGTGGCTA CTAAAGGcta gcataacccc ttggggcctc
      241 taaacgggtc ttgaggggtt ttttgctgaa acctcaggca tttgagaagc acacggtcac
      301 actgcttccg gtagtcaata aaccggtaaa ccagcaatag acataagcgg ctatttaacg
      361 accctgccct gaaccgacga caagctgacg accgggtctc cgcaagtggc acttttcggg
      421 gaaatgtgcg cggaacccct atttgtttat ttttctaaat acattcaaat atgtatccgc
      481 tcatgaatta attcttagaa aaactcatcg agcatcaaat gaaactgcaa tttattcata
      541 tcaggattat caataccata tttttgaaaa agccgtttct gtaatgaagg agaaaactca
      601 ccgaggcagt tccataggat ggcaagatcc tggtatcggt ctgcgattcc gactcgtcca
      661 acatcaatac aacctattaa tttcccctcg tcaaaaataa ggttatcaag tgagaaatca
      721 ccatgagtga cgactgaatc cggtgagaat ggcaaaagtt tatgcatttc tttccagact
      781 tgttcaacag gccagccatt acgctcgtca tcaaaatcac tcgcatcaac caaaccgtta
      841 ttcattcgtg attgcgcctg agcgagacga aatacgcggt cgctgttaaa aggacaatta
      901 caaacaggaa tcgaatgcaa ccggcgcagg aacactgcca gcgcatcaac aatattttca
      961 cctgaatcag gatattcttc taatacctgg aatgctgttt tcccggggat cgcagtggtg
     1021 agtaaccatg catcatcagg agtacggata aaatgcttga tggtcggaag aggcataaat
     1081 tccgtcagcc agtttagtct gaccatctca tctgtaacat cattggcaac gctacctttg
     1141 ccatgtttca gaaacaactc tggcgcatcg ggcttcccat acaatcgata gattgtcgca
     1201 cctgattgcc cgacattatc gcgagcccat ttatacccat ataaatcagc atccatgttg
     1261 gaatttaatc gcggcctaga gcaagacgtt tcccgttgaa tatggctcat actcttcctt
     1321 tttcaatatt attgaagcat ttatcagggt tattgtctca tgagcggata catatttgaa
     1381 tgtatttaga aaaataaaca aataggcatg ctagcgcaga aacgtcctag aagatgccag
     1441 gaggatactt agcagagaga caataaggcc ggagcgaagc cgtttttcca taggctccgc
     1501 ccccctgacg aacatcacga aatctgacgc tcaaatcagt ggtggcgaaa cccgacagga
     1561 ctataaagat accaggcgtt tccccctgat ggctccctct tgcgctctcc tgttcccgtc
     1621 ctgcggcgtc cgtgttgtgg tggaggcttt acccaaatca ccacgtcccg ttccgtgtag
     1681 acagttcgct ccaagctggg ctgtgtgcaa gaaccccccg ttcagcccga ctgctgcgcc
     1741 ttatccggta actatcatct tgagtccaac ccggaaagac acgacaaaac gccactggca
     1801 gcagccattg gtaactgaga attagtggat ttagatatcg agagtcttga agtggtggcc
     1861 taacagaggc tacactgaaa ggacagtatt tggtatctgc gctccactaa agccagttac
     1921 caggttaagc agttccccaa ctgacttaac cttcgatcaa accgcctccc caggcggttt
     1981 tttcgtttac agagcaggag attacgacga tcgtaaaagg atctcaagaa gatcctttac
     2041 ggattcccga caccatcact ctagatttca gtgcaattta tctcttcaaa tgtagcacct
     2101 gaagtcagcc ccatacgata taagttgtaa ttctcatgtt agtcatgccc cgcgcccacc
     2161 ggaaggagct gactgggttg aaggctctca agggcatcgg tcgagatccc ggtgcctaat
     2221 gagtgagcta acttacatta attgcgttgc gctcactgcc cgctttccag tcgggaaacc
     2281 tgtcgtgcca gctgcattaa tgaatcggcc aacgcgcggg gagaggcggt ttgcgtattg
     2341 ggcgccaggg tggtttttct tttcaccagt gagacgggca acagctgatt gcccttcacc
     2401 gcctggccct gagagagttg cagcaagcgg tccacgctgg tttgccccag caggcgaaaa
     2461 tcctgtttga tggtggttaa cggcgggata taacatgagc tgtcttcggt atcgtcgtat
     2521 cccactaccg agatgtccgc accaacgcgc agcccggact cggtaatggc gcgcattgcg
     2581 cccagcgcca tctgatcgtt ggcaaccagc atcgcagtgg gaacgatgcc ctcattcagc
     2641 atttgcatgg tttgttgaaa accggacatg gcactccagt cgccttcccg ttccgctatc
     2701 ggctgaattt gattgcgagt gagatattta tgccagccag ccagacgcag acgcgccgag
     2761 acagaactta atgggcccgc taacagcgcg atttgctggt gacccaatgc gaccagatgc
     2821 tccacgccca gtcgcgtacc gtcttcatgg gagaaaataa tactgttgat gggtgtctgg
     2881 tcagagacat caagaaataa cgccggaaca ttagtgcagg cagcttccac agcaatggca
     2941 tcctggtcat ccagcggata gttaatgatc agcccactga cgcgttgcgc gagaagattg
     3001 tgcaccgccg ctttacaggc ttcgacgccg cttcgttcta ccatcgacac caccacgctg
     3061 gcacccagtt gatcggcgcg agatttaatc gccgcgacaa tttgcgacgg cgcgtgcagg
     3121 gccagactgg aggtggcaac gccaatcagc aacgactgtt tgcccgccag ttgttgtgcc
     3181 acgcggttgg gaatgtaatt cagctccgcc atcgccgctt ccactttttc ccgcgttttc
     3241 gcagaaacgt ggctggcctg gttcaccacg cgggaaacgg tctgataaga gacaccggca
     3301 tactctgcga catcgtataa cgttactggt ttcacattca ccaccctgaa ttgactctct
     3361 tc
//
