# Supplementary material for: Uncovering the functional diversity of rare CRISPR-Cas systems with deep terascale clustering
Source: Science. Author manuscript; Available in PMC 2024 Mar 4. (PMC10910872; doi:10.1126/science.adi1910)
Supplement: data S6 [file NIHMS1969090-supplement-data_S6.zip › plasmid_maps/pHS1068 NZ_CP025815 DinG HNH proteins (E. coli codon optimized) CRISPR array in pACYCDuet-1 with Lac promoters.gb]

LOCUS       pHS1068_NZ_CP025815_Din 8383 bp ds-DNA     circular     08-MAR-2023
DEFINITION  .
FEATURES             Location/Qualifiers
     terminator      complement(12..83)
                     /label="rrnB T1 terminator"
                     /ApEinfo_revcolor="#85dae9"
                     /ApEinfo_fwdcolor="#85dae9"
     misc_feature    84..91
                     /label="SgsI site"
                     /ApEinfo_revcolor="#85dae9"
                     /ApEinfo_fwdcolor="#85dae9"
     misc_feature    complement(134..169)
                     /label="DR"
                     /ApEinfo_revcolor="#c6c9d1"
                     /ApEinfo_fwdcolor="#c6c9d1"
     misc_feature    complement(170..199)
                     /label="Fn guide"
                     /ApEinfo_revcolor="#d6b295"
                     /ApEinfo_fwdcolor="#d6b295"
     misc_feature    complement(200..235)
                     /label="DR"
                     /ApEinfo_revcolor="#b7e6d7"
                     /ApEinfo_fwdcolor="#b7e6d7"
     misc_feature    complement(236..270)
                     /label="pJ23119"
                     /ApEinfo_revcolor="#c6c9d1"
                     /ApEinfo_fwdcolor="#c6c9d1"
     misc_feature    271..288
                     /label="add on with primer"
                     /ApEinfo_revcolor="#9eafd2"
                     /ApEinfo_fwdcolor="#9eafd2"
     misc_feature    289..310
                     /label="gibson arm"
                     /ApEinfo_revcolor="#9eafd2"
                     /ApEinfo_fwdcolor="#9eafd2"
     misc_feature    321..351
                     /label="Lac promoter"
                     /ApEinfo_revcolor="#85dae9"
                     /ApEinfo_fwdcolor="#85dae9"
     protein_bind    356..376
                     /label="lacO"
                     /ApEinfo_revcolor="#84b0dc"
                     /ApEinfo_fwdcolor="#84b0dc"
     misc_feature    392..421
                     /label="gibson overhang"
                     /ApEinfo_revcolor="#c6c9d1"
                     /ApEinfo_fwdcolor="#c6c9d1"
     RBS             409..414
                     /label="RBS-1"
                     /ApEinfo_revcolor="#ff9ccd"
                     /ApEinfo_fwdcolor="#ff9ccd"
     misc_feature    422..1063
                     /label="Csf3"
                     /ApEinfo_revcolor="#75c6a9"
                     /ApEinfo_fwdcolor="#75c6a9"
     CDS             422..1063
                     /label="Translation 422-1063"
                     /translation="MENLIFTASLKSPLIAQGFMTFDSLLAAVLFDRCGDVETAHTSVPLKCSEGLFHASAAIVTPVERGSYSIAASLRADHDLDADLFPKNKSGRIYRKMGRKRRRDLGNVLSTYHTISTPSVRWICTGDLDQIKGLLGDLRFIGKKRAQGFGEVAAWSVEKTDLDPLVDEQGLPRRPIPENMFTGDRSLPLQDLAWKPAYWNPEHRAACYAPQPL*"
     misc_feature    422..3027
                     /label="operon"
                     /ApEinfo_revcolor="#85dae9"
                     /ApEinfo_fwdcolor="#85dae9"
     misc_feature    1075..1557
                     /label="M protein (Csf1/Cas8)"
                     /ApEinfo_revcolor="#84b0dc"
                     /ApEinfo_fwdcolor="#84b0dc"
     CDS             1075..1557
                     /label="Translation 1075-1557"
                     /translation="MNTFELISKGFARHVLGNSTTGDPIRDAAKALTMNHLLNNEKGTSSRLTGWAIFRASGSTVQANLAAKGVMANDGRTRYEAFADELSDFREPVVFLQFTKSTVNLGNVFATFDPRVTKICAPDVAPEIFDFSVGTLPETAGVAERNIRKAVLKKEKSNAA*"
     misc_feature    1547..2035
                     /label="Cas6/Csf3/CasE"
                     /ApEinfo_revcolor="#75c6a9"
                     /ApEinfo_fwdcolor="#75c6a9"
     CDS             1547..2035
                     /label="Translation 1547-2035"
                     /translation="MLHDHVIPKPPTLGAYASHQLLEGLTDGARPLFVDNGDHLLVRSVDQSLTQSSKPVPTVNLGDVLGFELRASCGVKVKGKHRYFPLKDWRARHAWLNRRASGFDVLAVTVSARSTPIKKNIRIDQSDFAGVLRVTDIEAFNQVLEHGIGGPGKAFGHGMLVI*"
     misc_feature    2047..3027
                     /label="Csf2"
                     /ApEinfo_revcolor="#ff9ccd"
                     /ApEinfo_fwdcolor="#ff9ccd"
     CDS             2047..3027
                     /label="Translation 2047-3027"
                     /translation="MNQSTLITEVVIRLEAPLSIAMPVAEYTKPNKWENFPVAPVGYDEEGQPIQSGFLPATTIRGAIRRFAVLPEMAAAAEKGAHYRLERAYSELIGQDPGSEQQPDEIDLTAIAEAREESPIVDLFGSGLGVKSRLLVSNFVPDHPTLPMAFTWVRKDIGDTEGVLEALPDEDRSAYLAREQANRHRAQAEALVADLKRKESKAVKTGSDDAADLKVQLEAAEKLAAKYKEDMGDMQVSTRSLGVSYALPQGLELKGKFVVRSARERDQDILLRGLDGLSRWPVLGAQSARGAGEISGTASFKLDGKITKIVSFGGFEPLKIRDFEAT*"
     misc_feature    3028..3049
                     /label="Gibson overhang"
                     /ApEinfo_revcolor="#9eafd2"
                     /ApEinfo_fwdcolor="#9eafd2"
     primer          3068..3087
                     /label="DuetUP2\Primer\#71180-3"
                     /ApEinfo_revcolor="#b4abac"
                     /ApEinfo_fwdcolor="#b4abac"
     primer          complement(3068..3087)
                     /label="DuetDOWN1\Primer\#71179-3"
                     /ApEinfo_revcolor="#75c6a9"
                     /ApEinfo_fwdcolor="#75c6a9"
     misc_feature    3093..3123
                     /label="Lac promoter"
                     /ApEinfo_revcolor="#85dae9"
                     /ApEinfo_fwdcolor="#85dae9"
     protein_bind    3128..3148
                     /label="lacO"
                     /ApEinfo_revcolor="#d59687"
                     /ApEinfo_fwdcolor="#d59687"
     misc_feature    3163..3192
                     /label="gibson overhang"
                     /ApEinfo_revcolor="#faac61"
                     /ApEinfo_fwdcolor="#faac61"
     RBS             3179..3184
                     /label="RBS"
                     /ApEinfo_revcolor="#b1ff67"
                     /ApEinfo_fwdcolor="#b1ff67"
     misc_feature    3193..4866
                     /label="DinG HNH"
                     /ApEinfo_revcolor="#b4abac"
                     /ApEinfo_fwdcolor="#b4abac"
     CDS             3193..4866
                     /label="Translation 3193-4866"
                     /translation="MFRSPEQAEFNQFVANHISNPDAPLLIEGATGLGKTRAYLAAVFQTDKRVAICLATNALIEQILNSSDLPWAQELAPDKTVAVFRSRRYFEDDREAYEAQREAAQIADILICTASSVIFDQRLSGSYNGVTNRDVIVFDEADQIPGLAALASDLSIDRKTLRDLNCAASTALEVAGKLLSLPQLDSEIRAKAKIIAEIASEPEVWYKRVGMTEEGGVSVIHRLPGRLLKKISNRPSTIFISATLSINGQFNDFKRAMGIGDSSSLSRIIEPKHHGHLSFSFFTDDPVDSDEWLATVVEQIEASDTPVLVATPSHKLATELGDRISGSTVRQRDETMTDAVGRMGDRDIVIGAGAWAGMDTPVQWATVIIPRVPFTGPNELFDTWTDEDAFRIGDPMTSYFDSKNAATRRLKQVFGRGLRHPDARCAIVICDPRISQLGDVAPVRFREGWFEGRRVEVVQSKAERNPALRRDALRHHGTDCQTCGHQPLILREVEVHHLNPIAEAKGMIATSMDDVAVLCRICHARAHKDGNNVIPLERLREIAKAKSRTEAQQLISF*"
     CDS             3193..4866
                     /label="Translation 3193-4866"
                     /translation="MFRSPEQAEFNQFVANHISNPDAPLLIEGATGLGKTRAYLAAVFQTDKRVAICLATNALIEQILNSSDLPWAQELAPDKTVAVFRSRRYFEDDREAYEAQREAAQIADILICTASSVIFDQRLSGSYNGVTNRDVIVFDEADQIPGLAALASDLSIDRKTLRDLNCAASTALEVAGKLLSLPQLDSEIRAKAKIIAEIASEPEVWYKRVGMTEEGGVSVIHRLPGRLLKKISNRPSTIFISATLSINGQFNDFKRAMGIGDSSSLSRIIEPKHHGHLSFSFFTDDPVDSDEWLATVVEQIEASDTPVLVATPSHKLATELGDRISGSTVRQRDETMTDAVGRMGDRDIVIGAGAWAGMDTPVQWATVIIPRVPFTGPNELFDTWTDEDAFRIGDPMTSYFDSKNAATRRLKQVFGRGLRHPDARCAIVICDPRISQLGDVAPVRFREGWFEGRRVEVVQSKAERNPALRRDALRHHGTDCQTCGHQPLILREVEVHHLNPIAEAKGMIATSMDDVAVLCRICHARAHKDGNNVIPLERLREIAKAKSRTEAQQLISF*"
     misc_feature    3277..3300
                     /label="Walker-A"
                     /ApEinfo_revcolor="#ffef86"
                     /ApEinfo_fwdcolor="#ffef86"
     misc_feature    3601..3618
                     /label="DEAD box/Walker B"
                     /ApEinfo_revcolor="#d6b295"
                     /ApEinfo_fwdcolor="#d6b295"
     misc_feature    4678..4761
                     /label="HNH domain core"
                     /ApEinfo_revcolor="#f58a5e"
                     /ApEinfo_fwdcolor="#f58a5e"
     misc_feature    4681..4683
                     /label="H-->A"
                     /ApEinfo_revcolor="#75c6a9"
                     /ApEinfo_fwdcolor="#75c6a9"
     misc_feature    4732..4734
                     /label="D --> A NEW!"
                     /ApEinfo_revcolor="#ffef86"
                     /ApEinfo_fwdcolor="#ffef86"
     misc_feature    4759..4761
                     /label="H-->A NEW!"
                     /ApEinfo_revcolor="#84b0dc"
                     /ApEinfo_fwdcolor="#84b0dc"
     primer          complement(4882..4900)
                     /label="T7\Terminator\Primer\#69337-3"
                     /ApEinfo_revcolor="#b4abac"
                     /ApEinfo_fwdcolor="#b4abac"
     terminator      4896..4943
                     /label="T7\Terminator"
                     /ApEinfo_revcolor="#ffef86"
                     /ApEinfo_fwdcolor="#ffef86"
     CDS             complement(5164..5823)
                     /label="CAT"
                     /ApEinfo_revcolor="#c6c9d1"
                     /ApEinfo_fwdcolor="#c6c9d1"
     CDS             complement(5164..5823)
                     /label="Translation 5823-5164"
                     /translation="MEKKITGYTTVDISQWHRKEHFEAFQSVAQCTYNQTVQLDITAFLKTVKKNKHKFYPAFIHILARLMNAHPEFRMAMKDGELVIWDSVHPCYTVFHEQTETFSSLWSEYHDDFRQFLHIYSQDVACYGENLAYFPKGFIENMFFVSANPWVSFTSFDLNVANMDNFFAPVFTMGKYYTQGDKVLMPLAIQVHHAVCDGFHVGRMLNELQQYCDEWQGGA*"
     misc_feature    5374..5404
                     /label="primer 1"
                     /ApEinfo_revcolor="#f8d3a9"
                     /ApEinfo_fwdcolor="#f8d3a9"
     misc_feature    5915..5945
                     /label="primer 2"
                     /ApEinfo_revcolor="#84b0dc"
                     /ApEinfo_fwdcolor="#84b0dc"
     rep_origin      6185..7097
                     /label="P15A\ori"
                     /ApEinfo_revcolor="#9eafd2"
                     /ApEinfo_fwdcolor="#9eafd2"
     CDS             complement(7221..8303)
                     /label="lacI"
                     /ApEinfo_revcolor="#d59687"
                     /ApEinfo_fwdcolor="#d59687"
     CDS             complement(7221..8303)
                     /label="Translation 8303-7221"
                     /translation="VKPVTLYDVAEYAGVSYQTVSRVVNQASHVSAKTREKVEAAMAELNYIPNRVAQQLAGKQSLLIGVATSSLALHAPSQIVAAIKSRADQLGASVVVSMVERSGVEACKAAVHNLLAQRVSGLIINYPLDDQDAIAVEAACTNVPALFLDVSDQTPINSIIFSHEDGTRLGVEHLVALGHQQIALLAGPLSSVSARLRLAGWHKYLTRNQIQPIAEREGDWSAMSGFQQTMQMLNEGIVPTAMLVANDQMALGAMRAITESGLRVGADISVVGYDDTEDSSCYIPPLTTIKQDFRLLGQTSVDRLLQLSQGQAVKGNQLLPVSLVKRKTTLAPNTQTASPRALADSLMQLARQVSRLESGQ*"
     misc_feature    7326..7356
                     /label="primer 3"
                     /ApEinfo_revcolor="#d6b295"
                     /ApEinfo_fwdcolor="#d6b295"
     misc_feature    7458..7488
                     /label="primer 4"
                     /ApEinfo_revcolor="#b4abac"
                     /ApEinfo_fwdcolor="#b4abac"
     misc_feature    7797..7827
                     /label="primer 5"
                     /ApEinfo_revcolor="#f58a5e"
                     /ApEinfo_fwdcolor="#f58a5e"
ORIGIN
        1 ggatctcgac ggagagcgtt caccgacaaa caacagataa aacgaaaggc ccagtctttc
       61 gactgagcct ttcgttttat ttgGGCGCGC CaaaaaaaTC GACCTGCAGG CGCGCCGAGC
      121 TCGAATTCGG ATCCCTTTAG TAGCCACCCA ATTTCCGGAT GGCTGTATTT TTAACAGTGG
      181 CCTTATTAAA TGACTTCTCC CTTTAGTAGC CACCCAATTT CCGGATGGCT GTATTGCTAG
      241 TATTATACCT AGGACTGAGC TAGCTGTCAA cattaattcc taatttttct ctcccttatg
      301 cgactcctgc attaggaaat tttacacttt atgcttccgg ctcgtatgtt gggggaattg
      361 tgagcggata acaattcccc tgtagaaata attttgttta actttaataa ggagatatac
      421 cATGGAAAAT CTGATTTTTA CGGCTTCGCT CAAATCACCC CTAATAGCTC AAGGATTTAT
      481 GACGTTTGAC AGCCTGCTTG CTGCCGTTCT GTTCGATCGT TGTGGTGACG TGGAGACTGC
      541 GCATACCTCT GTTCCGCTGA AGTGCTCCGA AGGCCTGTTC CACGCGAGCG CAGCGATTGT
      601 GACCCCGGTT GAACGTGGTA GCTACAGCAT TGCGGCGTCC CTGCGCGCGG ACCACGATTT
      661 GGACGCGGAC TTATTCCCGA AAAACAAATC TGGTCGGATT TATCGTAAGA TGGGTCGTAA
      721 GCGCCGTCGT GATCTCGGGA ACGTGCTGAG CACCTACCAT ACGATCAGCA CCCCGTCGGT
      781 GCGTTGGATC TGCACCGGCG ACCTGGATCA AATCAAAGGC CTGCTGGGCG ACTTGAGATT
      841 CATCGGCAAG AAGCGCGCAC AGGGTTTTGG TGAAGTTGCC GCTTGGTCGG TCGAGAAAAC
      901 CGATCTGGAC CCGTTGGTCG ATGAACAGGG CCTGCCGCGT CGCCCTATTC CGGAGAACAT
      961 GTTTACCGGT GACCGTAGCC TGCCACTGCA AGATCTGGCG TGGAAACCGG CATATTGGAA
     1021 TCCGGAGCAC CGCGCAGCTT GTTACGCGCC TCAGCCGCTT TGAAGGAGGG CCGGATGAAT
     1081 ACCTTTGAAC TCATATCCAA GGGCTTTGCT AGGCACGTAC TAGGAAATTC AACAACGGGC
     1141 GACCCGATTC GTGATGCTGC CAAGGCGCTG ACGATGAACC ACCTGCTGAA CAACGAGAAA
     1201 GGCACTTCTA GCCGTTTGAC CGGTTGGGCG ATTTTCCGCG CTAGCGGTAG CACCGTCCAG
     1261 GCGAACTTGG CGGCTAAGGG TGTGATGGCG AACGACGGCC GTACCCGTTA CGAGGCGTTC
     1321 GCGGATGAGC TGTCGGATTT CAGAGAACCG GTCGTGTTCC TGCAATTTAC CAAGTCCACC
     1381 GTGAATTTAG GTAATGTTTT TGCGACCTTT GACCCACGTG TTACCAAAAT CTGCGCACCG
     1441 GATGTTGCAC CGGAGATCTT TGACTTCAGC GTTGGTACGC TGCCGGAAAC CGCAGGCGTG
     1501 GCCGAACGTA ATATCCGCAA AGCCGTTCTG AAGAAGGAGA AAAGCAATGC TGCATGATCA
     1561 CGTCATCCCC AAGCCGCCCA CACTAGGAGC ATATGCTAGT CACCAATTGC TGGAGGGCCT
     1621 GACTGACGGC GCAAGACCAC TGTTTGTTGA TAATGGCGAC CACCTCTTGG TTCGTTCCGT
     1681 GGATCAATCG CTGACCCAAT CTAGCAAACC GGTCCCGACG GTGAACCTGG GTGACGTGTT
     1741 AGGCTTCGAA CTGCGCGCCA GCTGCGGTGT GAAGGTGAAG GGTAAACATC GTTACTTCCC
     1801 GCTGAAGGAC TGGCGTGCTC GCCATGCGTG GCTGAATCGT CGTGCGAGCG GTTTTGATGT
     1861 CCTGGCTGTG ACCGTTAGCG CACGCTCCAC CCCGATTAAA AAGAACATCC GTATTGATCA
     1921 GAGCGATTTT GCGGGTGTAT TGCGTGTTAC CGACATCGAA GCGTTCAACC AGGTTCTTGA
     1981 GCACGGCATC GGCGGTCCGG GTAAAGCCTT CGGCCACGGA ATGCTGGTAA TCTGAAGGAG
     2041 AACACCATGA ACCAATCAAC TTTAATTACC GAAGTCGTAA TAAGGTTAGA AGCTCCCCTA
     2101 TCAATTGCTA TGCCGGTGGC AGAGTACACC AAGCCGAACA AATGGGAAAA CTTTCCGGTG
     2161 GCTCCGGTGG GTTATGATGA AGAGGGTCAA CCGATCCAGT CAGGCTTCCT GCCGGCAACC
     2221 ACCATTCGTG GTGCGATCCG CCGTTTTGCG GTGCTGCCAG AAATGGCAGC GGCTGCGGAG
     2281 AAGGGTGCGC ACTACCGCCT GGAGCGTGCA TACAGCGAAC TCATTGGTCA GGACCCGGGC
     2341 TCCGAACAGC AGCCGGACGA GATCGATCTG ACTGCCATCG CCGAAGCGCG TGAGGAATCC
     2401 CCGATTGTTG ATCTGTTTGG CTCTGGCCTG GGTGTCAAAA GCCGCTTGCT GGTGAGCAAT
     2461 TTCGTGCCGG ACCATCCGAC GCTGCCGATG GCGTTCACCT GGGTTCGTAA GGACATCGGC
     2521 GACACGGAAG GTGTTTTGGA GGCGTTGCCA GACGAGGATC GTTCTGCGTA CCTGGCGCGT
     2581 GAGCAAGCGA ACCGTCACCG TGCCCAAGCG GAGGCCTTGG TTGCGGACCT GAAGCGCAAA
     2641 GAATCGAAAG CCGTTAAAAC CGGTTCCGAT GATGCAGCTG ACTTGAAGGT GCAGCTGGAA
     2701 GCTGCTGAGA AGCTCGCGGC TAAATATAAA GAGGACATGG GTGACATGCA AGTTTCCACC
     2761 CGTAGCCTGG GAGTTAGCTA TGCGTTACCG CAGGGTCTGG AGCTCAAGGG GAAGTTCGTC
     2821 GTGCGTAGCG CGCGCGAGAG GGATCAGGAC ATCCTGCTGC GCGGCCTGGA TGGCTTATCT
     2881 CGTTGGCCCG TATTGGGCGC ACAAAGCGCG AGAGGCGCAG GTGAAATTAG CGGTACTGCG
     2941 AGCTTTAAAC TGGACGGCAA AATTACCAAG ATTGTTTCGT TCGGCGGTTT CGAACCGCTA
     3001 AAAATTCGCG ACTTTGAAGC AACTTAAgcg gccgcataat gcttaagtcg aacagaaagt
     3061 aatcgtattg tacacggccg cataatcgaa attttacact ttatgcttcc ggctcgtatg
     3121 ttgggggaat tgtgagcgga taacaattcc ccatcttagt atattagtta agtataagaa
     3181 ggagatatac atATGTTCAG ATCGCCAGAA CAAGCTGAGT TCAACCAATT TGTAGCTAAT
     3241 CACATAAGTA ATCCGGATGC ACCGCTGTTG ATTGAGGGCG CAACTGGCCT GGGTAAGACC
     3301 CGTGCCTACC TGGCGGCGGT GTTCCAGACC GACAAACGTG TGGCGATCTG CCTGGCCACG
     3361 AACGCCCTTA TCGAGCAGAT TCTGAACAGC TCTGATCTGC CGTGGGCGCA GGAGCTGGCG
     3421 CCAGATAAAA CCGTTGCGGT GTTCAGAAGC CGTCGTTACT TCGAAGATGA CCGTGAGGCG
     3481 TACGAAGCTC AGCGTGAGGC GGCCCAAATC GCCGATATTC TGATCTGCAC CGCGTCCTCC
     3541 GTCATCTTCG ACCAACGCTT GTCCGGTAGC TATAACGGCG TTACCAATCG CGACGTTATC
     3601 GTGTTCGACG AAGCCGATCA GATTCCGGGT CTGGCGGCTT TGGCGAGCGA CCTGAGCATT
     3661 GATCGTAAAA CGTTGCGCGA CTTAAACTGC GCGGCCTCGA CCGCACTTGA GGTTGCGGGT
     3721 AAGCTGCTGA GCCTGCCGCA GCTGGATAGC GAAATTCGCG CAAAGGCTAA GATCATCGCT
     3781 GAAATTGCTT CCGAACCGGA AGTTTGGTAT AAACGTGTGG GTATGACCGA AGAAGGTGGC
     3841 GTTAGCGTTA TCCACCGTCT GCCTGGCCGC TTGCTGAAAA AAATTAGTAA TCGCCCGAGC
     3901 ACCATTTTTA TTAGCGCAAC GTTGTCGATC AACGGCCAAT TTAATGACTT TAAGAGGGCT
     3961 ATGGGTATTG GCGACAGCTC TTCGTTGTCA CGTATCATAG AGCCGAAACA CCACGGTCAT
     4021 CTGAGCTTTA GCTTCTTTAC GGACGATCCG GTTGATTCCG ATGAGTGGCT GGCGACCGTC
     4081 GTGGAGCAAA TCGAGGCTTC GGACACCCCG GTGCTGGTCG CCACACCGAG CCATAAGCTG
     4141 GCAACGGAAT TAGGCGATAG AATTTCTGGC TCTACGGTGC GTCAACGTGA TGAAACGATG
     4201 ACCGATGCTG TTGGTCGTAT GGGCGACAGA GACATTGTGA TCGGCGCAGG TGCATGGGCG
     4261 GGTATGGACA CCCCGGTGCA ATGGGCGACC GTGATCATCC CGCGTGTTCC ATTTACCGGT
     4321 CCGAATGAAC TGTTCGACAC CTGGACCGAT GAGGACGCGT TTCGTATTGG CGACCCGATG
     4381 ACCAGCTATT TCGATAGCAA AAACGCGGCG ACCCGCCGAC TCAAGCAGGT TTTCGGTCGT
     4441 GGTTTGCGCC ACCCCGACGC TCGTTGTGCT ATCGTCATTT GCGATCCGCG TATCAGCCAG
     4501 CTGGGCGACG TGGCCCCAGT GCGTTTTCGC GAAGGTTGGT TCGAGGGTCG TCGCGTGGAG
     4561 GTTGTTCAAA GCAAAGCGGA GCGCAACCCG GCACTGCGCC GTGACGCGCT GCGTCATCAT
     4621 GGAACCGATT GTCAGACCTG TGGTCACCAG CCGCTGATTC TCCGCGAAGT TGAAGTCCAC
     4681 CACCTTAATC CGATTGCTGA GGCGAAGGGA ATGATCGCGA CTTCCATGGA CGACGTGGCG
     4741 GTTCTGTGCC GTATCTGCCA TGCACGTGCG CACAAAGATG GTAACAACGT AATTCCGCTG
     4801 GAGCGTCTGC GTGAGATCGC GAAGGCAAAG TCTCGCACAG AAGCCCAGCA GCTAATTAGT
     4861 TTCTGAccta ggctgctgcc accgctgagc aataactagc ataacccctt ggggcctcta
     4921 aacgggtctt gaggggtttt ttgctgaaac ctcaggcatt tgagaagcac acggtcacac
     4981 tgcttccggt agtcaataaa ccggtaaacc agcaatagac ataagcggct atttaacgac
     5041 cctgccctga accgacgacc gggtcgaatt tgctttcgaa tttctgccat tcatccgctt
     5101 attatcactt attcaggcgt agcaAccagg cgtttaaggg caccaataac tgccttaaaa
     5161 aaattacgcc ccgccctgcc actcatcgca gtactgttgt aattcattaa gcattctgcc
     5221 Aacatggaag ccatcacaga cggcatgatg aacctgaatc gccagcggca tcagcacctt
     5281 gtcgccttgc gtataatatt tgcccatagt gaaaacgggg gcgaagaagt tgtccatatt
     5341 ggccacgttt aaatcaaaac tggtgaaact cacccaggga ttggctgaCa cgaaaaacat
     5401 attctcaata aaccctttag ggaaataggc caggttttca ccgtaacacg ccacatcttg
     5461 cgaatatatg tgtagaaact gccggaaatc gtcgtggtat tcactccaga gcgatgaaaa
     5521 cgtttcagtt tgctcatgga aaacggtgta acaagggtga acactatccc atatcaccag
     5581 ctcaccgtct ttcattgcca tacggaactc cggatgagca ttcatcaggc gggcaagaat
     5641 gtgaataaag gccggataaa acttgtgctt atttttcttt acggtcttta aaaaggccgt
     5701 aatatccagc tgaacggtct ggttataggt acattgagca actgactgaa atgcctcaaa
     5761 atgttcttta cgatgccatt gggatatatc aacggtggta tatccagtga tttttttctc
     5821 cattttagct tccttagctc ctgaaaatct cgataactca aaaaatacgc ccggtagtga
     5881 tcttatttca ttatggtgaa agttggaacc tcttacgtgc cgatcaacgA ctcattttcg
     5941 ccaaaagttg gcccagggct tcccggtatc aacagggaca ccaggattta tttattctgc
     6001 gaagtgatct tccgtcacag gtatttattc ggcgcaaagt gcgtcgggtg atgctgccaa
     6061 cttactgatt tagtgtatga tggtgttttt gaggtgctcc agtggcttct gtttctatca
     6121 gctgtccctc ctgttcagct actgacgggg tggtgcgtaa cggcaaaagc accgccggac
     6181 atcagcgcta gcggagtgta tactggctta ctatgttggc actgatgagg gtgtcagtga
     6241 agtgcttcat gtggcaggag aaaaaaggct gcaccggtgc gtcagcagaa tatgtgatac
     6301 aggatatatt ccgcttcctc gctcactgac tcgctacgct cggtcgttcg actgcggcga
     6361 gcggaaatgg cttacgaacg gggcggagat ttcctggaag atgccaggaa gatacttaac
     6421 agggaagtga gagggccgcg gcaaagccgt ttttccatag gctccgcccc cctgacaagc
     6481 atcacgaaat ctgacgctca aatcagtggt ggcgaaaccc gacaggacta taaagatacc
     6541 aggcgtttcc cctggcggct ccctcgtgcg ctctcctgtt cctgcctttc ggtttaccgg
     6601 tgtcattccg ctgttatggc cgcgtttgtc tcattccacg cctgacactc agttccgggt
     6661 aggcagttcg ctccaagctg gactgtatgc acgaaccccc cgttcagtcc gaccgctgcg
     6721 ccttatccgg taactatcgt cttgagtcca acccggaaag acatgcaaaa gcaccactgg
     6781 cagcagccac tggtaattga tttagaggag ttagtcttga agtcatgcgc cggttaaggc
     6841 taaactgaaa ggacaagttt tggtgactgc gctcctccaa gccagttacc tcggttcaaa
     6901 gagttggtag ctcagagaac cttcgaaaaa ccgccctgca aggcggtttt ttcgttttca
     6961 gagcaagaga ttacgcgcag accaaaacga tctcaagaag atcatcttat taatcagata
     7021 aaatatttct agatttcagt gcaatttatc tcttcaaatg tagcacctga agtcagcccc
     7081 atacgatata agttgtaatt ctcatgttag tcatgccccg cgcccaccgg aaggagctga
     7141 ctgggttgaa ggctctcaag ggcatcggtc gagatcccgg tgcctaatga gtgagctaac
     7201 ttacattaat tgcgttgcgc tcactgcccg ctttccagtc gggaaacctg tcgtgccagc
     7261 tgcattaatg aatcggccaa cgcgcgggga gaggcggttt gcgtattggg cgccagggtg
     7321 gtttttcttt tcaccagtga Cacgggcaac agctgattgc ccttcaccgc ctggccctga
     7381 gagagttgca gcaagcggtc cacgctggtt tgccccagca ggcgaaaatc ctgtttgatg
     7441 gtggttaacg gcgggatata acatgagctg tcCtcggtat cgtcgtatcc cactaccgag
     7501 atgtccgcac caacgcgcag cccggactcg gtaatggcgc gcattgcgcc cagcgccatc
     7561 tgatcgttgg caaccagcat cgcagtggga acgatgccct cattcagcat ttgcatggtt
     7621 tgttgaaaac cggacatggc actccagtcg ccttcccgtt ccgctatcgg ctgaatttga
     7681 ttgcgagtga gatatttatg ccagccagcc agacgcagac gcgccgagac agaacttaat
     7741 gggcccgcta acagcgcgat ttgctggtga cccaatgcga ccagatgctc cacgcccagt
     7801 cgcgtaccgt cCtcatggga gaaaataata ctgttgatgg gtgtctggtc agagacatca
     7861 agaaataacg ccggaacatt agtgcaggca gcttccacag caatggcatc ctggtcatcc
     7921 agcggatagt taatgatcag cccactgacg cgttgcgcga gaagattgtg caccgccgct
     7981 ttacaggctt cgacgccgct tcgttctacc atcgacacca ccacgctggc acccagttga
     8041 tcggcgcgag atttaatcgc cgcgacaatt tgcgacggcg cgtgcagggc cagactggag
     8101 gtggcaacgc caatcagcaa cgactgtttg cccgccagtt gttgtgccac gcggttggga
     8161 atgtaattca gctccgccat cgccgcttcc actttttccc gcgttttcgc agaaacgtgg
     8221 ctggcctggt tcaccacgcg ggaaacggtc tgataagaga caccggcata ctctgcgaca
     8281 tcgtataacg ttactggttt cacattcacc accctgaatt gactctcttc cgggcgctat
     8341 catgccatac cgcgaaaggt tttgcgccat tcgatggtgt ccg
//
