# Supplementary material for: Uncovering the functional diversity of rare CRISPR-Cas systems with deep terascale clustering
Source: Science. Author manuscript; Available in PMC 2024 Mar 4. (PMC10910872; doi:10.1126/science.adi1910)
Supplement: data S6 [file NIHMS1969090-supplement-data_S6.zip › plasmid_maps/pHS1528 U6-MWEE01000013 Cas5-HNH DR-BpiI-DR.gb]

LOCUS       pHS1528_U6-MWEE01000013 2985 bp ds-DNA     circular     08-APR-2023
DEFINITION  .
COMMENT     ^^
FEATURES             Location/Qualifiers
     misc_feature    751..755
                     /label="RBS"
                     /ApEinfo_revcolor="#ffef86"
                     /ApEinfo_fwdcolor="#ffef86"
     misc_feature    762..764
                     /label="Start codon"
                     /ApEinfo_revcolor="#c6c9d1"
                     /ApEinfo_fwdcolor="#c6c9d1"
     promoter        780..1028
                     /label="Human U6 Promoter"
                     /ApEinfo_revcolor="#75c6a9"
                     /ApEinfo_fwdcolor="#75c6a9"
     misc_feature    1030..1058
                     /label="DR"
                     /ApEinfo_revcolor="#f58a5e"
                     /ApEinfo_fwdcolor="#f58a5e"
     misc_feature    1059..1081
                     /label="Golden gate site for spacer cloning"
                     /ApEinfo_revcolor="#b7e6d7"
                     /ApEinfo_fwdcolor="#b7e6d7"
     source          1061..1066
                     /label="pUC19"
                     /ApEinfo_revcolor="#b4abac"
                     /ApEinfo_fwdcolor="#b4abac"
     misc_feature    1074..1079
                     /label="BbsI"
                     /ApEinfo_revcolor="#b4abac"
                     /ApEinfo_fwdcolor="#b4abac"
     misc_feature    1082..1110
                     /label="DR"
                     /ApEinfo_revcolor="#d59687"
                     /ApEinfo_fwdcolor="#d59687"
     source          complement(1530..1529)
                     /label="pUC19"
                     /ApEinfo_revcolor="#b4abac"
                     /ApEinfo_fwdcolor="#b4abac"
     -35_signal      1660..1665
                     /label="bla promoter (counter-clockwise); TTCAAA"
                     /ApEinfo_revcolor="#b4abac"
                     /ApEinfo_fwdcolor="#b4abac"
     -10_signal      1681..1686
                     /label="bla promoter (counter-clockwise); GAGACA"
                     /ApEinfo_revcolor="#ffef86"
                     /ApEinfo_fwdcolor="#ffef86"
     sig_peptide     1730..1798
                     /label="bla"
                     /ApEinfo_revcolor="#85dae9"
                     /ApEinfo_fwdcolor="#85dae9"
     CDS             1730..2590
                     /label="bla"
                     /ApEinfo_revcolor="#85dae9"
                     /ApEinfo_fwdcolor="#85dae9"
     rep_origin      2761..364
                     /label="pMB1 origin of replication"
                     /ApEinfo_revcolor="#b7e6d7"
                     /ApEinfo_fwdcolor="#b7e6d7"
     -35_signal      2761..2766
                     /label="RNAII promoter"
                     /ApEinfo_revcolor="#c6c9d1"
                     /ApEinfo_fwdcolor="#c6c9d1"
     -10_signal      2782..2787
                     /label="RNAII promoter"
                     /ApEinfo_revcolor="#d59687"
                     /ApEinfo_fwdcolor="#d59687"
     misc_RNA        2797..364
                     /label="RNAII transcript (complementary strand)"
                     /ApEinfo_revcolor="#9eafd2"
                     /ApEinfo_fwdcolor="#9eafd2"
     misc_RNA        complement(2800..2907)
                     /label="RNAI transcript"
                     /ApEinfo_revcolor="#c7b0e3"
                     /ApEinfo_fwdcolor="#c7b0e3"
     -10_signal      complement(2916..2921)
                     /label="RNAI promoter (clockwise); GCTACA"
                     /ApEinfo_revcolor="#85dae9"
                     /ApEinfo_fwdcolor="#85dae9"
     -35_signal      complement(2938..2943)
                     /label="RNAI promoter (clockwise); TTGAAG"
                     /ApEinfo_revcolor="#b1ff67"
                     /ApEinfo_fwdcolor="#b1ff67"
ORIGIN
        1 gttaccagtg gctgctgcca gtggcgataa gtcgtgtctt accgggttgg actcaagacg
       61 atagttaccg gataaggcgc agcggtcggg ctgaacgggg ggttcgtgca cacagcccag
      121 cttggagcga acgacctaca ccgaactgag atacctacag cgtgagctat gagaaagcgc
      181 cacgcttccc gaagggagaa aggcggacag gtatccggta agcggcaggg tcggaacagg
      241 agagcgcacg agggagcttc cagggggaaa cgcctggtat ctttatagtc ctgtcgggtt
      301 tcgccacctc tgacttgagc gtcgattttt gtgatgctcg tcaggggggc ggagcctatg
      361 gaaaaacgcc agcaacgcgg cctttttacg gttcctggcc ttttgctggc cttttgctca
      421 catgttcttt cctgcgttat cccctgattc tgtggataac cgtattaccg cctttgagtg
      481 agctgatacc gctcgccgca gccgaacgac cgagcgcagc gagtcagtga gcgaggaagc
      541 ggaagagcgc ccaatacgca aaccgcctct ccccgcgcgt tggccgattc attaatgcag
      601 ctggcacgac aggtttcccg actggaaagc gggcagtgag cgcaacgcaa ttaatgtgag
      661 ttagctcact cattaggcac cccaggcttt acactttatg cttccggctc gtatgttgtg
      721 tggaattgtg agcggataac aatttcacac aggaaacagc tatgaccatg attacgccag
      781 agggcctatt tcccatgatt ccttcatatt tgcatatacg atacaaggct gttagagaga
      841 taattggaat taatttgact gtaaacacaa agatattagt acaaaatacg tgacgtagaa
      901 agtaataatt tcttgggtag tttgcagttt taaaattatg ttttaaaatg gactatcata
      961 tgcttaccgt aacttgaaag tatttcgatt tcttggcttt atatatcttg tggaaaggac
     1021 gaaacaccgG TATTCCCCAC GCATGTGGGG GTGAACCGAT GTCTTCCTGG GACGAAGACA
     1081 AGTATTCCCC ACGCATGTGG GGGTGAACCG TTTTTTggta ccgagctcga attcactggc
     1141 cgtcgtttta caacgtcgtg actgggaaaa ccctggcgtt acccaactta atcgccttgc
     1201 agcacatccc cctttcgcca gctggcgtaa tagcgaagag gcccgcaccg atcgcccttc
     1261 ccaacagttg cgcagcctga atggcgaatg gcgcctgatg cggtattttc tccttacgca
     1321 tctgtgcggt atttcacacc gcatatggtg cactctcagt acaatctgct ctgatgccgc
     1381 atagttaagc cagccccgac acccgccaac acccgctgac gcgccctgac gggcttgtct
     1441 gctcccggca tccgcttaca gacaagctgt gaccgtctcc gggagctgca tgtgtcagag
     1501 gttttcaccg tcatcaccga aacgcgcgag acgaaagggc ctcgtgatac gcctattttt
     1561 ataggttaat gtcatgataa taatggtttc ttagacgtca ggtggcactt ttcggggaaa
     1621 tgtgcgcgga acccctattt gtttattttt ctaaatacat tcaaatatgt atccgctcat
     1681 gagacaataa ccctgataaa tgcttcaata atattgaaaa aggaagagta tgagtattca
     1741 acatttccgt gtcgccctta ttcccttttt tgcggcattt tgccttcctg tttttgctca
     1801 cccagaaacg ctggtgaaag taaaagatgc tgaagatcag ttgggtgcac gagtgggtta
     1861 catcgaactg gatctcaaca gcggtaagat ccttgagagt tttcgccccg aagaacgttt
     1921 tccaatgatg agcactttta aagttctgct atgtggcgcg gtattatccc gtattgacgc
     1981 cgggcaagag caactcggtc gccgcataca ctattctcag aatgacttgg ttgagtactc
     2041 accagtcaca gaaaagcatc ttacggatgg catgacagta agagaattat gcagtgctgc
     2101 cataaccatg agtgataaca ctgcggccaa cttacttctg acaacgatcg gaggaccgaa
     2161 ggagctaacc gcttttttgc acaacatggg ggatcatgta actcgccttg atcgttggga
     2221 accggagctg aatgaagcca taccaaacga cgagcgtgac accacgatgc ctgtagcaat
     2281 ggcaacaacg ttgcgcaaac tattaactgg cgaactactt actctagctt cccggcaaca
     2341 attaatagac tggatggagg cggataaagt tgcaggacca cttctgcgct cggcccttcc
     2401 ggctggctgg tttattgctg ataaatctgg agccggtgag cgtgggtctc gcggtatcat
     2461 tgcagcactg gggccagatg gtaagccctc ccgtatcgta gttatctaca cgacggggag
     2521 tcaggcaact atggatgaac gaaatagaca gatcgctgag ataggtgcct cactgattaa
     2581 gcattggtaa ctgtcagacc aagtttactc atatatactt tagattgatt taaaacttca
     2641 tttttaattt aaaaggatct aggtgaagat cctttttgat aatctcatga ccaaaatccc
     2701 ttaacgtgag ttttcgttcc actgagcgtc agaccccgta gaaaagatca aaggatcttc
     2761 ttgagatcct ttttttctgc gcgtaatctg ctgcttgcaa acaaaaaaac caccgctacc
     2821 agcggtggtt tgtttgccgg atcaagagct accaactctt tttccgaagg taactggctt
     2881 cagcagagcg cagataccaa atactgttct tctagtgtag ccgtagttag gccaccactt
     2941 caagaactct gtagcaccgc ctacatacct cgctctgcta atcct
//
