# Supplementary material for: Uncovering the functional diversity of rare CRISPR-Cas systems with deep terascale clustering
Source: Science. Author manuscript; Available in PMC 2024 Mar 4. (PMC10910872; doi:10.1126/science.adi1910)
Supplement: data S6 [file NIHMS1969090-supplement-data_S6.zip › plasmid_maps/pHS1801 JAGBLH010000220 Cas8-HNH full system in pACYCDuet-1 with Lac promoters.gb]

LOCUS       pHS1801_JAGBLH010000220 7287 bp ds-DNA     circular     08-MAR-2023
DEFINITION  .
FEATURES             Location/Qualifiers
     primer          1..283
                     /label="ACYCDuetUP1\Primer\#71178-3"
                     /ApEinfo_revcolor="#b1ff67"
                     /ApEinfo_fwdcolor="#b1ff67"
     terminator      complement(12..83)
                     /label="rrnB T1 terminator"
                     /ApEinfo_revcolor="#85dae9"
                     /ApEinfo_fwdcolor="#85dae9"
     misc_feature    complement(134..161)
                     /label="DR"
                     /ApEinfo_revcolor="#c6c9d1"
                     /ApEinfo_fwdcolor="#c6c9d1"
     misc_feature    complement(162..193)
                     /label="Fn guide"
                     /ApEinfo_revcolor="#85dae9"
                     /ApEinfo_fwdcolor="#85dae9"
     misc_feature    complement(194..221)
                     /label="DR"
                     /ApEinfo_revcolor="#ffef86"
                     /ApEinfo_fwdcolor="#ffef86"
     misc_feature    complement(222..256)
                     /label="pJ23119"
                     /ApEinfo_revcolor="#c6c9d1"
                     /ApEinfo_fwdcolor="#c6c9d1"
     misc_feature    257..274
                     /label="add on with primer"
                     /ApEinfo_revcolor="#9eafd2"
                     /ApEinfo_fwdcolor="#9eafd2"
     misc_feature    275..296
                     /label="gibson arm"
                     /ApEinfo_revcolor="#9eafd2"
                     /ApEinfo_fwdcolor="#9eafd2"
     misc_feature    307..337
                     /label="Lac promoter"
                     /ApEinfo_revcolor="#85dae9"
                     /ApEinfo_fwdcolor="#85dae9"
     protein_bind    342..362
                     /label="lacO"
                     /ApEinfo_revcolor="#84b0dc"
                     /ApEinfo_fwdcolor="#84b0dc"
     misc_feature    378..407
                     /label="gibson overhang"
                     /ApEinfo_revcolor="#c6c9d1"
                     /ApEinfo_fwdcolor="#c6c9d1"
     RBS             395..400
                     /label="RBS-1"
                     /ApEinfo_revcolor="#ff9ccd"
                     /ApEinfo_fwdcolor="#ff9ccd"
     misc_feature    408..1415
                     /label="type I-F CRISPR-associated protein Csy3 CDS"
                     /ApEinfo_revcolor="#c7b0e3"
                     /ApEinfo_fwdcolor="#c7b0e3"
     CDS             408..1415
                     /label="Translation 408-1415"
                     /translation="MAANKKATNVTLKSRPENLSFARCLNTTEAKFWQTDFLKRHTFKLPLLITDKAVLASKGHEMPPDKLEKEIMDPNPQKSQSCTLSTECDTLRIDFGIKVLPVKESMYSCSDYNYRTAIYQKIDEYIAEDGFLTLAKRYVNNIANARFLWRNRKGAEIIETIVTIEDKEYPSFNSKSFNLDTFVEDNATINEIAQQIADTFAGKREYLNIYVTCFVKIGCAMEVYPSQEMTFDDDDKGKKLFKFEGSAGMHSQKINNALRTIDTWYPDYTTYEFPIPVENYGAARSIGIPFRPDTKSFYKLIDRMILKNEDLPIEDKHYVMAILIRGGMFSKKQEK*"
     misc_feature    1435..1980
                     /label="type I-F CRISPR-associated endoribonucleaseCas6/Csy4 CDS"
                     /ApEinfo_revcolor="#b4abac"
                     /ApEinfo_fwdcolor="#b4abac"
     CDS             1435..1980
                     /label="Translation 1435-1980"
                     /translation="MFSQILIIKPGTGISPNIIISEDIFPVLHSLFVEHDKKFGITFPAYSFDKKGHLGNIIEVLSEDKEALASLCLEEHLAEVTDYVKVKKEITFTDDYVLFKRIREENQYETTARRMRKRGHTELGRPLEMHIKKKNQQIFCHAYIKVKSASTGQSYNIFLAPTDIKHGSFSAYGLLRGDTHA*"
     misc_feature    1973..3007
                     /label="HNH Endonuclease CDS"
                     /ApEinfo_revcolor="#b1ff67"
                     /ApEinfo_fwdcolor="#b1ff67"
     CDS             1973..3007
                     /label="Translation 1973-3007"
                     /translation="MLRNKILAAISQKIPEEQKINKYIEGLFQSIDKNHLATHVAKFTETNSPGNIGAYDILSSDMNCGYLDTANAGWKEPDIVTNDAKYKRPQGFVAMEMSDGRTVMEHLQEDSAELRHEMEELTDKYDEIRDGILNMPSMQPYRTNQFIKQVFFPVGGSYHLLSILPSTVLNYEVSDRLYRSKIPKIRLRLLSSNAASTTGSRLVSKNKWPLVFQALPPKFLEKNLAKALDKEYLLPDINIDELEGVDNGCLIDEALLPLIIDEGKRKGEGNYRPRHLRDERKEETVQAFLDKYGYCNIPVGYEVHHIVPLSQGGADSIKNMIMLSIEHHERVTEAHASYFKWRNT*"
     misc_feature    3004..3771
                     /label="Hypothetical Protein CDS"
                     /ApEinfo_revcolor="#84b0dc"
                     /ApEinfo_fwdcolor="#84b0dc"
     CDS             3004..3771
                     /label="Translation 3004-3771"
                     /translation="MMKGYILLEKVNIENANAFNNIIVGIPAITSFLGFARALERKLNAKEIAIRINGVGLEFHEYELKGYKNKRGQYVTSCPLPGSIPGQNEKKLDAHIMNQAYIDLNMSFLLEVEGPHVDMSTCKSIKSTMETLRIAGGIIRNYKKIRLIDTLADIPYGYFLTLRQDNLNDAAGDDMLDKMIHALQQEDTLVPIAVGFKALSEVGHVEGQRDPEKDHCFVESIFSLGGFECSKILEDINSCLWRYKTEEGLYLCTII*"
     primer          complement(3786..3804)
                     /label="T7\Terminator\Primer\#69337-3"
                     /ApEinfo_revcolor="#b4abac"
                     /ApEinfo_fwdcolor="#b4abac"
     terminator      3800..3847
                     /label="T7\Terminator"
                     /ApEinfo_revcolor="#ffef86"
                     /ApEinfo_fwdcolor="#ffef86"
     CDS             complement(4068..4727)
                     /label="CAT"
                     /ApEinfo_revcolor="#c6c9d1"
                     /ApEinfo_fwdcolor="#c6c9d1"
     CDS             complement(4068..4727)
                     /label="Translation 4727-4068"
                     /translation="MEKKITGYTTVDISQWHRKEHFEAFQSVAQCTYNQTVQLDITAFLKTVKKNKHKFYPAFIHILARLMNAHPEFRMAMKDGELVIWDSVHPCYTVFHEQTETFSSLWSEYHDDFRQFLHIYSQDVACYGENLAYFPKGFIENMFFVSANPWVSFTSFDLNVANMDNFFAPVFTMGKYYTQGDKVLMPLAIQVHHAVCDGFHVGRMLNELQQYCDEWQGGA*"
     misc_feature    4278..4308
                     /label="primer 1"
                     /ApEinfo_revcolor="#f8d3a9"
                     /ApEinfo_fwdcolor="#f8d3a9"
     misc_feature    4819..4849
                     /label="primer 2"
                     /ApEinfo_revcolor="#84b0dc"
                     /ApEinfo_fwdcolor="#84b0dc"
     rep_origin      5089..6001
                     /label="P15A\ori"
                     /ApEinfo_revcolor="#9eafd2"
                     /ApEinfo_fwdcolor="#9eafd2"
     CDS             complement(6125..7207)
                     /label="lacI"
                     /ApEinfo_revcolor="#d59687"
                     /ApEinfo_fwdcolor="#d59687"
     CDS             complement(6125..7207)
                     /label="Translation 7207-6125"
                     /translation="VKPVTLYDVAEYAGVSYQTVSRVVNQASHVSAKTREKVEAAMAELNYIPNRVAQQLAGKQSLLIGVATSSLALHAPSQIVAAIKSRADQLGASVVVSMVERSGVEACKAAVHNLLAQRVSGLIINYPLDDQDAIAVEAACTNVPALFLDVSDQTPINSIIFSHEDGTRLGVEHLVALGHQQIALLAGPLSSVSARLRLAGWHKYLTRNQIQPIAEREGDWSAMSGFQQTMQMLNEGIVPTAMLVANDQMALGAMRAITESGLRVGADISVVGYDDTEDSSCYIPPLTTIKQDFRLLGQTSVDRLLQLSQGQAVKGNQLLPVSLVKRKTTLAPNTQTASPRALADSLMQLARQVSRLESGQ*"
     misc_feature    6230..6260
                     /label="primer 3"
                     /ApEinfo_revcolor="#d6b295"
                     /ApEinfo_fwdcolor="#d6b295"
     misc_feature    6362..6392
                     /label="primer 4"
                     /ApEinfo_revcolor="#b4abac"
                     /ApEinfo_fwdcolor="#b4abac"
     misc_feature    6701..6731
                     /label="primer 5"
                     /ApEinfo_revcolor="#f58a5e"
                     /ApEinfo_fwdcolor="#f58a5e"
     misc_feature    complement(7208..7285)
                     /label="lacI promoter"
                     /ApEinfo_revcolor="#9eafd2"
                     /ApEinfo_fwdcolor="#9eafd2"
ORIGIN
        1 ggatctcgac ggagagcgtt caccgacaaa caacagataa aacgaaaggc ccagtctttc
       61 gactgagcct ttcgttttat ttgGGCGCGC CAAAAAAATC GACCTGCAGG CGCGCCGAGC
      121 TCGAATTCGG ATCCTTCTAA ACCGCCTATC CGGCGGTACA CTTTTTAACA GTGGCCTTAT
      181 TAAATGACTT CTCCTTCTAA ACCGCCTATC CGGCGGTACA CGCTAGTATT ATACCTAGGA
      241 CTGAGCTAGC TGTCAAcatt aattcctaat ttttctctcc cttatgcgac tcctgcatta
      301 ggaaatttta cactttatgc ttccggctcg tatgttgggg gaattgtgag cggataacaa
      361 ttcccctgta gaaataattt tgtttaactt taataaggag atataccATG GCAGCTAATA
      421 AAAAGGCAAC CAATGTCACG CTAAAATCCC GCCCCGAAAA TCTATCATTT GCTAGGTGTT
      481 TAAACACGAC TGAGGCGAAA TTCTGGCAGA CCGATTTTCT GAAACGCCAT ACGTTCAAAT
      541 TACCGCTGCT GATTACCGAT AAGGCGGTCC TCGCGAGCAA AGGCCACGAA ATGCCGCCTG
      601 ATAAGCTGGA AAAAGAGATC ATGGACCCGA ATCCGCAAAA GTCCCAGTCT TGTACCCTGT
      661 CGACCGAGTG CGATACGCTG CGTATTGACT TTGGTATTAA AGTGCTGCCG GTTAAAGAAA
      721 GCATGTACAG CTGCAGCGAT TACAACTATC GTACCGCAAT TTATCAGAAA ATCGACGAAT
      781 ACATCGCGGA GGACGGCTTC TTGACCTTGG CGAAGCGCTA TGTGAATAAC ATCGCGAATG
      841 CCCGTTTTTT GTGGCGTAAT CGTAAAGGTG CTGAGATCAT CGAAACCATT GTTACCATTG
      901 AGGACAAGGA GTACCCGAGC TTTAATAGCA AGTCCTTCAA CCTGGATACT TTCGTGGAGG
      961 ACAACGCCAC CATCAACGAA ATCGCTCAGC AGATTGCCGA TACGTTTGCT GGCAAGCGCG
     1021 AATACTTGAA TATTTACGTC ACCTGCTTTG TTAAGATCGG TTGTGCAATG GAAGTGTATC
     1081 CATCGCAAGA AATGACCTTT GATGACGATG ACAAGGGTAA GAAACTGTTC AAGTTCGAGG
     1141 GTAGCGCAGG TATGCATAGC CAAAAGATCA ACAACGCGCT GCGTACCATT GACACATGGT
     1201 ATCCGGACTA CACCACCTAT GAATTTCCGA TTCCGGTAGA GAACTACGGC GCGGCGCGTT
     1261 CAATCGGCAT CCCGTTCAGA CCAGACACCA AATCTTTCTA TAAACTTATC GACCGCATGA
     1321 TTCTGAAAAA CGAGGATCTG CCGATCGAGG ACAAGCACTA CGTTATGGCA ATTTTGATTC
     1381 GAGGCGGCAT GTTCAGCAAG AAACAAGAAA AATAAGCATT CAGGAGGAAA CGATATGTTT
     1441 AGTCAAATTC TTATCATAAA ACCAGGCACA GGCATATCCC CCAATATTAT AATCTCAGAA
     1501 GATATATTTC CAGTTCTGCA TAGCTTGTTC GTGGAGCACG ATAAAAAGTT TGGTATCACG
     1561 TTCCCGGCAT ACTCCTTTGA TAAAAAGGGC CATCTGGGTA ATATCATTGA AGTTCTGAGC
     1621 GAAGATAAAG AGGCGCTGGC GAGCCTGTGT CTGGAGGAGC ACTTGGCGGA AGTCACCGAC
     1681 TATGTGAAAG TTAAGAAGGA GATCACGTTC ACCGACGACT ACGTGTTGTT TAAACGCATT
     1741 AGAGAAGAGA ACCAATATGA AACCACTGCC CGTCGTATGC GTAAACGCGG TCACACCGAA
     1801 CTCGGCCGTC CGCTGGAGAT GCATATTAAG AAGAAGAACC AGCAAATTTT CTGCCACGCG
     1861 TACATCAAGG TGAAAAGCGC ATCCACCGGT CAGAGCTATA ACATCTTTCT TGCTCCGACC
     1921 GACATCAAAC ACGGCTCGTT TTCCGCTTAT GGACTTCTTC GAGGTGATAC TCATGCTTAG
     1981 AAATAAAATA TTGGCTGCCA TATCGCAAAA AATCCCTGAG GAACAAAAAA TAAATAAGTA
     2041 TATTGAAGGG CTGTTTCAAA GCATTGATAA GAACCACCTT GCTACGCATG TGGCCAAATT
     2101 CACCGAAACC AACAGCCCGG GTAATATAGG TGCGTATGAT ATCTTGTCCA GCGACATGAA
     2161 CTGCGGTTAC CTGGACACCG CAAATGCCGG TTGGAAAGAA CCGGATATCG TTACCAACGA
     2221 TGCGAAATAC AAACGTCCTC AGGGCTTTGT TGCTATGGAA ATGTCCGACG GCCGTACCGT
     2281 GATGGAGCAC CTACAAGAAG ATTCTGCAGA ATTAAGACAC GAGATGGAAG AGTTGACCGA
     2341 TAAGTACGAC GAGATCCGTG ACGGTATTTT GAACATGCCG AGCATGCAGC CGTATCGCAC
     2401 GAACCAGTTT ATCAAGCAAG TTTTCTTCCC GGTCGGTGGT AGCTATCATC TCCTCAGCAT
     2461 TCTCCCAAGC ACCGTACTGA ATTACGAGGT GAGCGACCGC CTGTATCGTA GCAAGATCCC
     2521 GAAGATTCGC CTGCGCTTGC TGTCGAGCAA CGCGGCATCG ACGACCGGTA GCCGTCTGGT
     2581 TTCCAAGAAC AAGTGGCCGC TTGTTTTCCA AGCGCTGCCG CCAAAGTTCC TGGAAAAAAA
     2641 CCTGGCTAAA GCGCTGGACA AGGAGTATCT GCTGCCGGAC ATCAACATCG ACGAGTTGGA
     2701 AGGCGTTGAT AATGGTTGTC TGATTGATGA GGCCCTGTTA CCGCTGATCA TCGATGAGGG
     2761 CAAACGCAAG GGTGAAGGCA ATTATCGTCC GCGTCACCTG CGTGACGAAC GTAAAGAGGA
     2821 GACTGTCCAG GCGTTTTTGG ACAAATACGG CTACTGCAAT ATTCCGGTGG GCTACGAGGT
     2881 GCATCATATT GTGCCGCTGT CTCAGGGCGG TGCGGATAGT ATCAAAAACA TGATTATGCT
     2941 GTCTATCGAA CACCACGAAA GGGTTACTGA AGCTCATGCA TCATATTTCA AGTGGAGAAA
     3001 TACATGATGA AGGGATATAT ACTGCTTGAA AAAGTAAATA TTGAAAACGC TAATGCATTT
     3061 AATAACATTA TAGTAGGAAT CCCGGCTATC ACCTCATTCC TGGGCTTTGC AAGAGCGCTA
     3121 GAGCGCAAAC TGAACGCGAA AGAGATCGCT ATCCGTATCA ACGGTGTTGG CCTGGAATTT
     3181 CATGAATATG AATTAAAAGG TTACAAGAAC AAACGTGGTC AGTATGTGAC CAGCTGTCCG
     3241 CTGCCGGGTT CCATTCCAGG TCAGAACGAG AAGAAGCTGG ACGCTCACAT CATGAATCAG
     3301 GCATATATTG ATCTGAATAT GAGCTTTTTG CTGGAGGTGG AGGGTCCGCA TGTTGATATG
     3361 TCTACGTGCA AATCTATTAA ATCGACCATG GAAACGCTGC GTATTGCGGG TGGCATTATT
     3421 CGCAACTACA AGAAGATCCG CTTGATTGAC ACCCTTGCCG ATATCCCGTA CGGCTACTTC
     3481 TTGACCCTCC GTCAGGATAA TCTGAATGAT GCGGCAGGCG ACGACATGCT GGATAAGATG
     3541 ATTCATGCGT TGCAACAAGA GGACACTTTG GTTCCGATTG CCGTTGGCTT CAAGGCGCTG
     3601 AGCGAAGTCG GTCACGTGGA GGGCCAACGT GATCCGGAAA AGGACCACTG CTTCGTGGAG
     3661 TCCATCTTCA GCCTGGGCGG TTTTGAATGT AGCAAAATCC TGGAGGACAT CAACAGCTGC
     3721 CTGTGGCGCT ATAAAACAGA AGAAGGGCTA TATCTTTGCA CCATAATTTG Actaggctgc
     3781 tgccaccgct gagcaataac tagcataacc ccttggggcc tctaaacggg tcttgagggg
     3841 ttttttgctg aaacctcagg catttgagaa gcacacggtc acactgcttc cggtagtcaa
     3901 taaaccggta aaccagcaat agacataagc ggctatttaa cgaccctgcc ctgaaccgac
     3961 gaccgggtcg aatttgcttt cgaatttctg ccattcatcc gcttattatc acttattcag
     4021 gcgtagcaAc caggcgttta agggcaccaa taactgcctt aaaaaaatta cgccccgccc
     4081 tgccactcat cgcagtactg ttgtaattca ttaagcattc tgccAacatg gaagccatca
     4141 cagacggcat gatgaacctg aatcgccagc ggcatcagca ccttgtcgcc ttgcgtataa
     4201 tatttgccca tagtgaaaac gggggcgaag aagttgtcca tattggccac gtttaaatca
     4261 aaactggtga aactcaccca gggattggct gaCacgaaaa acatattctc aataaaccct
     4321 ttagggaaat aggccaggtt ttcaccgtaa cacgccacat cttgcgaata tatgtgtaga
     4381 aactgccgga aatcgtcgtg gtattcactc cagagcgatg aaaacgtttc agtttgctca
     4441 tggaaaacgg tgtaacaagg gtgaacacta tcccatatca ccagctcacc gtctttcatt
     4501 gccatacgga actccggatg agcattcatc aggcgggcaa gaatgtgaat aaaggccgga
     4561 taaaacttgt gcttattttt ctttacggtc tttaaaaagg ccgtaatatc cagctgaacg
     4621 gtctggttat aggtacattg agcaactgac tgaaatgcct caaaatgttc tttacgatgc
     4681 cattgggata tatcaacggt ggtatatcca gtgatttttt tctccatttt agcttcctta
     4741 gctcctgaaa atctcgataa ctcaaaaaat acgcccggta gtgatcttat ttcattatgg
     4801 tgaaagttgg aacctcttac gtgccgatca acgActcatt ttcgccaaaa gttggcccag
     4861 ggcttcccgg tatcaacagg gacaccagga tttatttatt ctgcgaagtg atcttccgtc
     4921 acaggtattt attcggcgca aagtgcgtcg ggtgatgctg ccaacttact gatttagtgt
     4981 atgatggtgt ttttgaggtg ctccagtggc ttctgtttct atcagctgtc cctcctgttc
     5041 agctactgac ggggtggtgc gtaacggcaa aagcaccgcc ggacatcagc gctagcggag
     5101 tgtatactgg cttactatgt tggcactgat gagggtgtca gtgaagtgct tcatgtggca
     5161 ggagaaaaaa ggctgcaccg gtgcgtcagc agaatatgtg atacaggata tattccgctt
     5221 cctcgctcac tgactcgcta cgctcggtcg ttcgactgcg gcgagcggaa atggcttacg
     5281 aacggggcgg agatttcctg gaagatgcca ggaagatact taacagggaa gtgagagggc
     5341 cgcggcaaag ccgtttttcc ataggctccg cccccctgac aagcatcacg aaatctgacg
     5401 ctcaaatcag tggtggcgaa acccgacagg actataaaga taccaggcgt ttcccctggc
     5461 ggctccctcg tgcgctctcc tgttcctgcc tttcggttta ccggtgtcat tccgctgtta
     5521 tggccgcgtt tgtctcattc cacgcctgac actcagttcc gggtaggcag ttcgctccaa
     5581 gctggactgt atgcacgaac cccccgttca gtccgaccgc tgcgccttat ccggtaacta
     5641 tcgtcttgag tccaacccgg aaagacatgc aaaagcacca ctggcagcag ccactggtaa
     5701 ttgatttaga ggagttagtc ttgaagtcat gcgccggtta aggctaaact gaaaggacaa
     5761 gttttggtga ctgcgctcct ccaagccagt tacctcggtt caaagagttg gtagctcaga
     5821 gaaccttcga aaaaccgccc tgcaaggcgg ttttttcgtt ttcagagcaa gagattacgc
     5881 gcagaccaaa acgatctcaa gaagatcatc ttattaatca gataaaatat ttctagattt
     5941 cagtgcaatt tatctcttca aatgtagcac ctgaagtcag ccccatacga tataagttgt
     6001 aattctcatg ttagtcatgc cccgcgccca ccggaaggag ctgactgggt tgaaggctct
     6061 caagggcatc ggtcgagatc ccggtgccta atgagtgagc taacttacat taattgcgtt
     6121 gcgctcactg cccgctttcc agtcgggaaa cctgtcgtgc cagctgcatt aatgaatcgg
     6181 ccaacgcgcg gggagaggcg gtttgcgtat tgggcgccag ggtggttttt cttttcacca
     6241 gtgaCacggg caacagctga ttgcccttca ccgcctggcc ctgagagagt tgcagcaagc
     6301 ggtccacgct ggtttgcccc agcaggcgaa aatcctgttt gatggtggtt aacggcggga
     6361 tataacatga gctgtcCtcg gtatcgtcgt atcccactac cgagatgtcc gcaccaacgc
     6421 gcagcccgga ctcggtaatg gcgcgcattg cgcccagcgc catctgatcg ttggcaacca
     6481 gcatcgcagt gggaacgatg ccctcattca gcatttgcat ggtttgttga aaaccggaca
     6541 tggcactcca gtcgccttcc cgttccgcta tcggctgaat ttgattgcga gtgagatatt
     6601 tatgccagcc agccagacgc agacgcgccg agacagaact taatgggccc gctaacagcg
     6661 cgatttgctg gtgacccaat gcgaccagat gctccacgcc cagtcgcgta ccgtcCtcat
     6721 gggagaaaat aatactgttg atgggtgtct ggtcagagac atcaagaaat aacgccggaa
     6781 cattagtgca ggcagcttcc acagcaatgg catcctggtc atccagcgga tagttaatga
     6841 tcagcccact gacgcgttgc gcgagaagat tgtgcaccgc cgctttacag gcttcgacgc
     6901 cgcttcgttc taccatcgac accaccacgc tggcacccag ttgatcggcg cgagatttaa
     6961 tcgccgcgac aatttgcgac ggcgcgtgca gggccagact ggaggtggca acgccaatca
     7021 gcaacgactg tttgcccgcc agttgttgtg ccacgcggtt gggaatgtaa ttcagctccg
     7081 ccatcgccgc ttccactttt tcccgcgttt tcgcagaaac gtggctggcc tggttcacca
     7141 cgcgggaaac ggtctgataa gagacaccgg catactctgc gacatcgtat aacgttactg
     7201 gtttcacatt caccaccctg aattgactct cttccgggcg ctatcatgcc ataccgcgaa
     7261 aggttttgcg ccattcgatg gtgtccg
//
