# Supplementary material for: Uncovering the functional diversity of rare CRISPR-Cas systems with deep terascale clustering
Source: Science. Author manuscript; Available in PMC 2024 Mar 4. (PMC10910872; doi:10.1126/science.adi1910)
Supplement: data S6 [file NIHMS1969090-supplement-data_S6.zip › plasmid_maps/pHS1928 JAGBLH010000220 Cas8-HNH operon (E. coli codon optimized) with His-tagged Cas8 in pET45b().gb]

LOCUS       pHS1928_JAGBLH010000220 8513 bp ds-DNA     circular     08-MAR-2023
DEFINITION  .
KEYWORDS    "marker:AmpR, AmpR"
FEATURES             Location/Qualifiers
     rep_origin      12..467
                     /label="f1 ori"
                     /ApEinfo_revcolor="#ffef86"
                     /ApEinfo_fwdcolor="#ffef86"
     CDS             complement(582..1373)
                     /label="AmpR"
                     /ApEinfo_revcolor="#b7e6d7"
                     /ApEinfo_fwdcolor="#b7e6d7"
     CDS             complement(1374..1442)
                     /label="AmpR"
                     /ApEinfo_revcolor="#b7e6d7"
                     /ApEinfo_fwdcolor="#b7e6d7"
     rep_origin      1616..2204
                     /label="ori"
                     /ApEinfo_revcolor="#ffef86"
                     /ApEinfo_fwdcolor="#ffef86"
     CDS             complement(2634..2825)
                     /label="rop"
                     /ApEinfo_revcolor="#993366"
                     /ApEinfo_fwdcolor="#993366"
     CDS             complement(3397..4479)
                     /label="lacI"
                     /ApEinfo_revcolor="#993366"
                     /ApEinfo_fwdcolor="#993366"
     promoter        complement(4480..4557)
                     /label="lacI promoter"
                     /ApEinfo_revcolor="#c6c9d1"
                     /ApEinfo_fwdcolor="#c6c9d1"
     promoter        4870..4888
                     /label="T7 promoter"
                     /ApEinfo_revcolor="#c6c9d1"
                     /ApEinfo_fwdcolor="#c6c9d1"
     protein_bind    complement(4889..4913)
                     /label="lac operator"
                     /ApEinfo_revcolor="#31849b"
                     /ApEinfo_fwdcolor="#31849b"
     misc_feature    4926..4956
                     /label="NcoI homology"
                     /ApEinfo_revcolor="#d6b295"
                     /ApEinfo_fwdcolor="#d6b295"
     misc_feature    4929..4949
                     /label="RBS"
                     /ApEinfo_revcolor="#75c6a9"
                     /ApEinfo_fwdcolor="#75c6a9"
     RBS             complement(4944..4949)
                     /label="RBS"
                     /ApEinfo_revcolor="#b4abac"
                     /ApEinfo_fwdcolor="#b4abac"
     misc_feature    4957..5964
                     /label="type I-F CRISPR-associated protein Csy3 CDS"
                     /ApEinfo_revcolor="#c7b0e3"
                     /ApEinfo_fwdcolor="#c7b0e3"
     CDS             4957..5964
                     /label="Translation 4957-5964"
                     /translation="MAANKKATNVTLKSRPENLSFARCLNTTEAKFWQTDFLKRHTFKLPLLITDKAVLASKGHEMPPDKLEKEIMDPNPQKSQSCTLSTECDTLRIDFGIKVLPVKESMYSCSDYNYRTAIYQKIDEYIAEDGFLTLAKRYVNNIANARFLWRNRKGAEIIETIVTIEDKEYPSFNSKSFNLDTFVEDNATINEIAQQIADTFAGKREYLNIYVTCFVKIGCAMEVYPSQEMTFDDDDKGKKLFKFEGSAGMHSQKINNALRTIDTWYPDYTTYEFPIPVENYGAARSIGIPFRPDTKSFYKLIDRMILKNEDLPIEDKHYVMAILIRGGMFSKKQEK*"
     misc_feature    4957..8440
                     /label="operon"
                     /ApEinfo_revcolor="#c7b0e3"
                     /ApEinfo_fwdcolor="#c7b0e3"
     misc_feature    5984..6529
                     /label="type I-F CRISPR-associated endoribonucleaseCas6/Csy4 CDS"
                     /ApEinfo_revcolor="#b4abac"
                     /ApEinfo_fwdcolor="#b4abac"
     CDS             5984..6529
                     /label="Translation 5984-6529"
                     /translation="MFSQILIIKPGTGISPNIIISEDIFPVLHSLFVEHDKKFGITFPAYSFDKKGHLGNIIEVLSEDKEALASLCLEEHLAEVTDYVKVKKEITFTDDYVLFKRIREENQYETTARRMRKRGHTELGRPLEMHIKKKNQQIFCHAYIKVKSASTGQSYNIFLAPTDIKHGSFSAYGLLRGDTHA*"
     misc_feature    6522..7676
                     /label="HNH Endonuclease CDS"
                     /ApEinfo_revcolor="#b1ff67"
                     /ApEinfo_fwdcolor="#b1ff67"
     CDS             6522..7676
                     /label="Translation 6522-7676"
                     /translation="MLRSKHHHHSGHHHTGHHHHSGSHHHTGGSGENLYFQGSGGLRNKILAAISQKIPEEQKINKYIEGLFQSIDKNHLATHVAKFTETNSPGNIGAYDILSSDMNCGYLDTANAGWKEPDIVTNDAKYKRPQGFVAMEMSDGRTVMEHLQEDSAELRHEMEELTDKYDEIRDGILNMPSMQPYRTNQFIKQVFFPVGGSYHLLSILPSTVLNYEVSDRLYRSKIPKIRLRLLSSNAASTTGSRLVSKNKWPLVFQALPPKFLEKNLAKALDKEYLLPDINIDELEGVDNGCLIDEALLPLIIDEGKRKGEGNYRPRHLRDERKEETVQAFLDKYGYCNIPVGYEVHHIVPLSQGGADSIKNMIMLSIEHHERVTEAHASYFKWRNT*"
     CDS             6537..6599
                     /label="His14"
                     /ApEinfo_revcolor="#ff9ccd"
                     /ApEinfo_fwdcolor="#ff9ccd"
     CDS             6615..6635
                     /label="TEV site"
                     /ApEinfo_revcolor="#ffef86"
                     /ApEinfo_fwdcolor="#ffef86"
     misc_feature    7673..8440
                     /label="Hypothetical Protein CDS"
                     /ApEinfo_revcolor="#84b0dc"
                     /ApEinfo_fwdcolor="#84b0dc"
     CDS             7673..8440
                     /label="Translation 7673-8440"
                     /translation="MMKGYILLEKVNIENANAFNNIIVGIPAITSFLGFARALERKLNAKEIAIRINGVGLEFHEYELKGYKNKRGQYVTSCPLPGSIPGQNEKKLDAHIMNQAYIDLNMSFLLEVEGPHVDMSTCKSIKSTMETLRIAGGIIRNYKKIRLIDTLADIPYGYFLTLRQDNLNDAAGDDMLDKMIHALQQEDTLVPIAVGFKALSEVGHVEGQRDPEKDHCFVESIFSLGGFECSKILEDINSCLWRYKTEEGLYLCTII*"
     misc_feature    8441..4956
                     /label="BB"
                     /ApEinfo_revcolor="#b7e6d7"
                     /ApEinfo_fwdcolor="#b7e6d7"
     misc_feature    8441..8459
                     /label="Gibson_annealing"
                     /ApEinfo_revcolor="#c6c9d1"
                     /ApEinfo_fwdcolor="#c6c9d1"
     primer          8441..8462
                     /label="PK2641"
                     /note="sequence: CTAGCATAACCCCTTGGGGCCT"
                     /ApEinfo_revcolor="#75c6a9"
                     /ApEinfo_fwdcolor="#75c6a9"
     terminator      complement(8441..8488)
                     /label="T7 terminator"
                     /ApEinfo_revcolor="#c6c9d1"
                     /ApEinfo_fwdcolor="#c6c9d1"
ORIGIN
        1 TGGCGAATGG GACGCGCCCT GTAGCGGCGC ATTAAGCGCG GCGGGTGTGG TGGTTACGCG
       61 CAGCGTGACC GCTACACTTG CCAGCGCCCT AGCGCCCGCT CCTTTCGCTT TCTTCCCTTC
      121 CTTTCTCGCC ACGTTCGCCG GCTTTCCCCG TCAAGCTCTA AATCGGGGGC TCCCTTTAGG
      181 GTTCCGATTT AGTGCTTTAC GGCACCTCGA CCCCAAAAAA CTTGATTAGG GTGATGGTTC
      241 ACGTAGTGGG CCATCGCCCT GATAGACGGT TTTTCGCCCT TTGACGTTGG AGTCCACGTT
      301 CTTTAATAGT GGACTCTTGT TCCAAACTGG AACAACACTC AACCCTATCT CGGTCTATTC
      361 TTTTGATTTA TAAGGGATTT TGCCGATTTC GGCCTATTGG TTAAAAAATG AGCTGATTTA
      421 ACAAAAATTT AACGCGAATT TTAACAAAAT ATTAACGTTT ACAATTTCTG GCGGCACGAT
      481 GGCATGAGAT TATCAAAAAG GATCTTCACC TAGATCCTTT TAAATTAAAA ATGAAGTTTT
      541 AAATCAATCT AAAGTATATA TGAGTAAACT TGGTCTGACA GTTACCAATG CTTAATCAGT
      601 GAGGCACCTA TCTCAGCGAT CTGTCTATTT CGTTCATCCA TAGTTGCCTG ACTCCCCGTC
      661 GTGTAGATAA CTACGATACG GGAGGGCTTA CCATCTGGCC CCAGTGCTGC AATGATACCG
      721 CGAGACCCAC GCTCACCGGC TCCAGATTTA TCAGCAATAA ACCAGCCAGC CGGAAGGGCC
      781 GAGCGCAGAA GTGGTCCTGC AACTTTATCC GCCTCCATCC AGTCTATTAA TTGTTGCCGG
      841 GAAGCTAGAG TAAGTAGTTC GCCAGTTAAT AGTTTGCGCA ACGTTGTTGC CATTGCTACA
      901 GGCATCGTGG TGTCACGCTC GTCGTTTGGT ATGGCTTCAT TCAGCTCCGG TTCCCAACGA
      961 TCAAGGCGAG TTACATGATC CCCCATGTTG TGCAAAAAAG CGGTTAGCTC CTTCGGTCCT
     1021 CCGATCGTTG TCAGAAGTAA GTTGGCCGCA GTGTTATCAC TCATGGTTAT GGCAGCACTG
     1081 CATAATTCTC TTACTGTCAT GCCATCCGTA AGATGCTTTT CTGTGACTGG TGAGTACTCA
     1141 ACCAAGTCAT TCTGAGAATA GTGTATGCGG CGACCGAGTT GCTCTTGCCC GGCGTCAATA
     1201 CGGGATAATA CCGCGCCACA TAGCAGAACT TTAAAAGTGC TCATCATTGG AAAACGTTCT
     1261 TCGGGGCGAA AACTCTCAAG GATCTTACCG CTGTTGAGAT CCAGTTCGAT GTAACCCACT
     1321 CGTGCACCCA ACTGATCTTC AGCATCTTTT ACTTTCACCA GCGTTTCTGG GTGAGCAAAA
     1381 ACAGGAAGGC AAAATGCCGC AAAAAAGGGA ATAAGGGCGA CACGGAAATG TTGAATACTC
     1441 ATACTCTTCC TTTTTCAATC ATGATTGAAG CATTTATCAG GGTTATTGTC TCATGAGCGG
     1501 ATACATATTT GAATGTATTT AGAAAAATAA ACAAATAGGT CATGACCAAA ATCCCTTAAC
     1561 GTGAGTTTTC GTTCCACTGA GCGTCAGACC CCGTAGAAAA GATCAAAGGA TCTTCTTGAG
     1621 ATCCTTTTTT TCTGCGCGTA ATCTGCTGCT TGCAAACAAA AAAACCACCG CTACCAGCGG
     1681 TGGTTTGTTT GCCGGATCAA GAGCTACCAA CTCTTTTTCC GAAGGTAACT GGCTTCAGCA
     1741 GAGCGCAGAT ACCAAATACT GTCCTTCTAG TGTAGCCGTA GTTAGGCCAC CACTTCAAGA
     1801 ACTCTGTAGC ACCGCCTACA TACCTCGCTC TGCTAATCCT GTTACCAGTG GCTGCTGCCA
     1861 GTGGCGATAA GTCGTGTCTT ACCGGGTTGG ACTCAAGACG ATAGTTACCG GATAAGGCGC
     1921 AGCGGTCGGG CTGAACGGGG GGTTCGTGCA CACAGCCCAG CTTGGAGCGA ACGACCTACA
     1981 CCGAACTGAG ATACCTACAG CGTGAGCTAT GAGAAAGCGC CACGCTTCCC GAAGGGAGAA
     2041 AGGCGGACAG GTATCCGGTA AGCGGCAGGG TCGGAACAGG AGAGCGCACG AGGGAGCTTC
     2101 CAGGGGGAAA CGCCTGGTAT CTTTATAGTC CTGTCGGGTT TCGCCACCTC TGACTTGAGC
     2161 GTCGATTTTT GTGATGCTCG TCAGGGGGGC GGAGCCTATG GAAAAACGCC AGCAACGCGG
     2221 CCTTTTTACG GTTCCTGGCC TTTTGCTGGC CTTTTGCTCA CATGTTCTTT CCTGCGTTAT
     2281 CCCCTGATTC TGTGGATAAC CGTATTACCG CCTTTGAGTG AGCTGATACC GCTCGCCGCA
     2341 GCCGAACGAC CGAGCGCAGC GAGTCAGTGA GCGAGGAAGC GGAAGAGCGC CTGATGCGGT
     2401 ATTTTCTCCT TACGCATCTG TGCGGTATTT CACACCGCAT ATATGGTGCA CTCTCAGTAC
     2461 AATCTGCTCT GATGCCGCAT AGTTAAGCCA GTATACACTC CGCTATCGCT ACGTGACTGG
     2521 GTCATGGCTG CGCCCCGACA CCCGCCAACA CCCGCTGACG CGCCCTGACG GGCTTGTCTG
     2581 CTCCCGGCAT CCGCTTACAG ACAAGCTGTG ACCGTCTCCG GGAGCTGCAT GTGTCAGAGG
     2641 TTTTCACCGT CATCACCGAA ACGCGCGAGG CAGCTGCGGT AAAGCTCATC AGCGTGGTCG
     2701 TGAAGCGATT CACAGATGTC TGCCTGTTCA TCCGCGTCCA GCTCGTTGAG TTTCTCCAGA
     2761 AGCGTTAATG TCTGGCTTCT GATAAAGCGG GCCATGTTAA GGGCGGTTTT TTCCTGTTTG
     2821 GTCACTGATG CCTCCGTGTA AGGGGGATTT CTGTTCATGG GGGTAATGAT ACCGATGAAA
     2881 CGAGAGAGGA TGCTCACGAT ACGGGTTACT GATGATGAAC ATGCCCGGTT ACTGGAACGT
     2941 TGTGAGGGTA AACAACTGGC GGTATGGATG CGGCGGGACC AGAGAAAAAT CACTCAGGGT
     3001 CAATGCCAGC GCTTCGTTAA TACAGATGTA GGTGTTCCAC AGGGTAGCCA GCAGCATCCT
     3061 GCGATGCAGA TCCGGAACAT AATGGTGCAG GGCGCTGACT TCCGCGTTTC CAGACTTTAC
     3121 GAAACACGGA AACCGAAGAC CATTCATGTT GTTGCTCAGG TCGCAGACGT TTTGCAGCAG
     3181 CAGTCGCTTC ACGTTCGCTC GCGTATCGGT GATTCATTCT GCTAACCAGT AAGGCAACCC
     3241 CGCCAGCCTA GCCGGGTCCT CAACGACAGG AGCACGATCA TGCTAGTCAT GCCCCGCGCC
     3301 CACCGGAAGG AGCTGACTGG GTTGAAGGCT CTCAAGGGCA TCGGTCGAGA TCCCGGTGCC
     3361 TAATGAGTGA GCTAACTTAC ATTAATTGCG TTGCGCTCAC TGCCCGCTTT CCAGTCGGGA
     3421 AACCTGTCGT GCCAGCTGCA TTAATGAATC GGCCAACGCG CGGGGAGAGG CGGTTTGCGT
     3481 ATTGGGCGCC AGGGTGGTTT TTCTTTTCAC CAGTGAGACG GGCAACAGCT GATTGCCCTT
     3541 CACCGCCTGG CCCTGAGAGA GTTGCAGCAA GCGGTCCACG CTGGTTTGCC CCAGCAGGCG
     3601 AAAATCCTGT TTGATGGTGG TTAACGGCGG GATATAACAT GAGCTGTCTT CGGTATCGTC
     3661 GTATCCCACT ACCGAGATGT CCGCACCAAC GCGCAGCCCG GACTCGGTAA TGGCGCGCAT
     3721 TGCGCCCAGC GCCATCTGAT CGTTGGCAAC CAGCATCGCA GTGGGAACGA TGCCCTCATT
     3781 CAGCATTTGC ATGGTTTGTT GAAAACCGGA CATGGCACTC CAGTCGCCTT CCCGTTCCGC
     3841 TATCGGCTGA ATTTGATTGC GAGTGAGATA TTTATGCCAG CCAGCCAGAC GCAGACGCGC
     3901 CGAGACAGAA CTTAATGGGC CCGCTAACAG CGCGATTTGC TGGTGACCCA ATGCGACCAG
     3961 ATGCTCCACG CCCAGTCGCG TACCGTCTTC ATGGGAGAAA ATAATACTGT TGATGGGTGT
     4021 CTGGTCAGAG ACATCAAGAA ATAACGCCGG AACATTAGTG CAGGCAGCTT CCACAGCAAT
     4081 GGCATCCTGG TCATCCAGCG GATAGTTAAT GATCAGCCCA CTGACGCGTT GCGCGAGAAG
     4141 ATTGTGCACC GCCGCTTTAC AGGCTTCGAC GCCGCTTCGT TCTACCATCG ACACCACCAC
     4201 GCTGGCACCC AGTTGATCGG CGCGAGATTT AATCGCCGCG ACAATTTGCG ACGGCGCGTG
     4261 CAGGGCCAGA CTGGAGGTGG CAACGCCAAT CAGCAACGAC TGTTTGCCCG CCAGTTGTTG
     4321 TGCCACGCGG TTGGGAATGT AATTCAGCTC CGCCATCGCC GCTTCCACTT TTTCCCGCGT
     4381 TTTCGCAGAA ACGTGGCTGG CCTGGTTCAC CACGCGGGAA ACGGTCTGAT AAGAGACACC
     4441 GGCATACTCT GCGACATCGT ATAACGTTAC TGGTTTCACA TTCACCACCC TGAATTGACT
     4501 CTCTTCCGGG CGCTATCATG CCATACCGCG AAAGGTTTTG CGCCATTCGA TGGTGTCCGG
     4561 GATCTCGACG CTCTCCCTTA TGCGACTCCT GCATTAGGAA GCAGCCCAGT AGTAGGTTGA
     4621 GGCCGTTGAG CACCGCCGCC GCAAGGAATG GTGCATGCAA GGAGATGGCG CCCAACAGTC
     4681 CCCCGGCCAC GGGGCCTGCC ACCATACCCA CGCCGAAACA AGCGCTCATG AGCCCGAAGT
     4741 GGCGAGCCCG ATCTTCCCCA TCGGTGATGT CGGCGATATA GGCGCCAGCA ACCGCACCTG
     4801 TGGCGCCGGT GATGCCGGCC ACGATGCGTC CGGCGTAGAG GATCGAGATC GATCTCGATC
     4861 CCGCGAAATT AATACGACTC ACTATAGGGG AATTGTGAGC GGATAACAAT TCCCCTCTAG
     4921 AAATAATTTT GTTTAACTTT AAGAAGGAGA TATACCATGG CAGCTAATAA AAAGGCAACC
     4981 AATGTCACGC TAAAATCCCG CCCCGAAAAT CTATCATTTG CTAGGTGTTT AAACACGACT
     5041 GAGGCGAAAT TCTGGCAGAC CGATTTTCTG AAACGCCATA CGTTCAAATT ACCGCTGCTG
     5101 ATTACCGATA AGGCGGTCCT CGCGAGCAAA GGCCACGAAA TGCCGCCTGA TAAGCTGGAA
     5161 AAAGAGATCA TGGACCCGAA TCCGCAAAAG TCCCAGTCTT GTACCCTGTC GACCGAGTGC
     5221 GATACGCTGC GTATTGACTT TGGTATTAAA GTGCTGCCGG TTAAAGAAAG CATGTACAGC
     5281 TGCAGCGATT ACAACTATCG TACCGCAATT TATCAGAAAA TCGACGAATA CATCGCGGAG
     5341 GACGGCTTCT TGACCTTGGC GAAGCGCTAT GTGAATAACA TCGCGAATGC CCGTTTTTTG
     5401 TGGCGTAATC GTAAAGGTGC TGAGATCATC GAAACCATTG TTACCATTGA GGACAAGGAG
     5461 TACCCGAGCT TTAATAGCAA GTCCTTCAAC CTGGATACTT TCGTGGAGGA CAACGCCACC
     5521 ATCAACGAAA TCGCTCAGCA GATTGCCGAT ACGTTTGCTG GCAAGCGCGA ATACTTGAAT
     5581 ATTTACGTCA CCTGCTTTGT TAAGATCGGT TGTGCAATGG AAGTGTATCC ATCGCAAGAA
     5641 ATGACCTTTG ATGACGATGA CAAGGGTAAG AAACTGTTCA AGTTCGAGGG TAGCGCAGGT
     5701 ATGCATAGCC AAAAGATCAA CAACGCGCTG CGTACCATTG ACACATGGTA TCCGGACTAC
     5761 ACCACCTATG AATTTCCGAT TCCGGTAGAG AACTACGGCG CGGCGCGTTC AATCGGCATC
     5821 CCGTTCAGAC CAGACACCAA ATCTTTCTAT AAACTTATCG ACCGCATGAT TCTGAAAAAC
     5881 GAGGATCTGC CGATCGAGGA CAAGCACTAC GTTATGGCAA TTTTGATTCG AGGCGGCATG
     5941 TTCAGCAAGA AACAAGAAAA ATAAGCATTC AGGAGGAAAC GATATGTTTA GTCAAATTCT
     6001 TATCATAAAA CCAGGCACAG GCATATCCCC CAATATTATA ATCTCAGAAG ATATATTTCC
     6061 AGTTCTGCAT AGCTTGTTCG TGGAGCACGA TAAAAAGTTT GGTATCACGT TCCCGGCATA
     6121 CTCCTTTGAT AAAAAGGGCC ATCTGGGTAA TATCATTGAA GTTCTGAGCG AAGATAAAGA
     6181 GGCGCTGGCG AGCCTGTGTC TGGAGGAGCA CTTGGCGGAA GTCACCGACT ATGTGAAAGT
     6241 TAAGAAGGAG ATCACGTTCA CCGACGACTA CGTGTTGTTT AAACGCATTA GAGAAGAGAA
     6301 CCAATATGAA ACCACTGCCC GTCGTATGCG TAAACGCGGT CACACCGAAC TCGGCCGTCC
     6361 GCTGGAGATG CATATTAAGA AGAAGAACCA GCAAATTTTC TGCCACGCGT ACATCAAGGT
     6421 GAAAAGCGCA TCCACCGGTC AGAGCTATAA CATCTTTCTT GCTCCGACCG ACATCAAACA
     6481 CGGCTCGTTT TCCGCTTATG GACTTCTTCG AGGTGATACT CATGCTTAGA agcaagcatc
     6541 accatcattc aggccatcac cataccggac accaccatca ttcaggcagt catcaccata
     6601 ccgggGGCTC Aggcgagaac ctgtattttc agggtTCTGG TGGACTTAGA AATAAAATAT
     6661 TGGCTGCCAT ATCGCAAAAA ATCCCTGAGG AACAAAAAAT AAATAAGTAT ATTGAAGGGC
     6721 TGTTTCAAAG CATTGATAAG AACCACCTTG CTACGCATGT GGCCAAATTC ACCGAAACCA
     6781 ACAGCCCGGG TAATATAGGT GCGTATGATA TCTTGTCCAG CGACATGAAC TGCGGTTACC
     6841 TGGACACCGC AAATGCCGGT TGGAAAGAAC CGGATATCGT TACCAACGAT GCGAAATACA
     6901 AACGTCCTCA GGGCTTTGTT GCTATGGAAA TGTCCGACGG CCGTACCGTG ATGGAGCACC
     6961 TACAAGAAGA TTCTGCAGAA TTAAGACACG AGATGGAAGA GTTGACCGAT AAGTACGACG
     7021 AGATCCGTGA CGGTATTTTG AACATGCCGA GCATGCAGCC GTATCGCACG AACCAGTTTA
     7081 TCAAGCAAGT TTTCTTCCCG GTCGGTGGTA GCTATCATCT CCTCAGCATT CTCCCAAGCA
     7141 CCGTACTGAA TTACGAGGTG AGCGACCGCC TGTATCGTAG CAAGATCCCG AAGATTCGCC
     7201 TGCGCTTGCT GTCGAGCAAC GCGGCATCGA CGACCGGTAG CCGTCTGGTT TCCAAGAACA
     7261 AGTGGCCGCT TGTTTTCCAA GCGCTGCCGC CAAAGTTCCT GGAAAAAAAC CTGGCTAAAG
     7321 CGCTGGACAA GGAGTATCTG CTGCCGGACA TCAACATCGA CGAGTTGGAA GGCGTTGATA
     7381 ATGGTTGTCT GATTGATGAG GCCCTGTTAC CGCTGATCAT CGATGAGGGC AAACGCAAGG
     7441 GTGAAGGCAA TTATCGTCCG CGTCACCTGC GTGACGAACG TAAAGAGGAG ACTGTCCAGG
     7501 CGTTTTTGGA CAAATACGGC TACTGCAATA TTCCGGTGGG CTACGAGGTG CATCATATTG
     7561 TGCCGCTGTC TCAGGGCGGT GCGGATAGTA TCAAAAACAT GATTATGCTG TCTATCGAAC
     7621 ACCACGAAAG GGTTACTGAA GCTCATGCAT CATATTTCAA GTGGAGAAAT ACATGATGAA
     7681 GGGATATATA CTGCTTGAAA AAGTAAATAT TGAAAACGCT AATGCATTTA ATAACATTAT
     7741 AGTAGGAATC CCGGCTATCA CCTCATTCCT GGGCTTTGCA AGAGCGCTAG AGCGCAAACT
     7801 GAACGCGAAA GAGATCGCTA TCCGTATCAA CGGTGTTGGC CTGGAATTTC ATGAATATGA
     7861 ATTAAAAGGT TACAAGAACA AACGTGGTCA GTATGTGACC AGCTGTCCGC TGCCGGGTTC
     7921 CATTCCAGGT CAGAACGAGA AGAAGCTGGA CGCTCACATC ATGAATCAGG CATATATTGA
     7981 TCTGAATATG AGCTTTTTGC TGGAGGTGGA GGGTCCGCAT GTTGATATGT CTACGTGCAA
     8041 ATCTATTAAA TCGACCATGG AAACGCTGCG TATTGCGGGT GGCATTATTC GCAACTACAA
     8101 GAAGATCCGC TTGATTGACA CCCTTGCCGA TATCCCGTAC GGCTACTTCT TGACCCTCCG
     8161 TCAGGATAAT CTGAATGATG CGGCAGGCGA CGACATGCTG GATAAGATGA TTCATGCGTT
     8221 GCAACAAGAG GACACTTTGG TTCCGATTGC CGTTGGCTTC AAGGCGCTGA GCGAAGTCGG
     8281 TCACGTGGAG GGCCAACGTG ATCCGGAAAA GGACCACTGC TTCGTGGAGT CCATCTTCAG
     8341 CCTGGGCGGT TTTGAATGTA GCAAAATCCT GGAGGACATC AACAGCTGCC TGTGGCGCTA
     8401 TAAAACAGAA GAAGGGCTAT ATCTTTGCAC CATAATTTGA CTAGCATAAC CCCTTGGGGC
     8461 CTCTAAACGG GTCTTGAGGG GTTTTTTGCT GAAAGGAGGA ACTATATCCG GAT
//
