# Supplementary material for: Uncovering the functional diversity of rare CRISPR-Cas systems with deep terascale clustering
Source: Science. Author manuscript; Available in PMC 2024 Mar 4. (PMC10910872; doi:10.1126/science.adi1910)
Supplement: data S6 [file NIHMS1969090-supplement-data_S6.zip › plasmid_maps/pCX0393 Ga0116245_10002768 T7LacO-Cas6 Cas15-TwinStrep Cas7 His14-Cas5pJ23119-truncated DR-truncated Fn spacer.gb]

LOCUS       pCX0393_Ga0116245_10002 9263 bp ds-DNA     circular     08-APR-2023
DEFINITION  .
KEYWORDS    "marker:AmpR, AmpR, DR"
FEATURES             Location/Qualifiers
     rep_origin      12..467
                     /label="f1 ori"
                     /ApEinfo_revcolor="#ffef86"
                     /ApEinfo_fwdcolor="#ffef86"
                     /note="label: f1 ori"
     CDS             complement(582..1373)
                     /label="AmpR"
                     /ApEinfo_revcolor="#b7e6d7"
                     /ApEinfo_fwdcolor="#b7e6d7"
                     /note="label: AmpR"
     CDS             complement(1374..1442)
                     /label="AmpR"
                     /ApEinfo_revcolor="#b7e6d7"
                     /ApEinfo_fwdcolor="#b7e6d7"
                     /note="label: AmpR"
     rep_origin      1616..2204
                     /label="ori"
                     /ApEinfo_revcolor="#ffef86"
                     /ApEinfo_fwdcolor="#ffef86"
                     /note="label: ori"
     CDS             complement(2634..2825)
                     /label="rop"
                     /ApEinfo_revcolor="#993366"
                     /ApEinfo_fwdcolor="#993366"
                     /note="label: rop"
     CDS             complement(3397..4479)
                     /label="lacI"
                     /ApEinfo_revcolor="#993366"
                     /ApEinfo_fwdcolor="#993366"
                     /note="label: lacI"
     promoter        complement(4480..4557)
                     /label="lacI promoter"
                     /ApEinfo_revcolor="#c6c9d1"
                     /ApEinfo_fwdcolor="#c6c9d1"
                     /note="label: lacI promoter"
     terminator      complement(4571..4642)
                     /label="rrnB T1 terminator"
                     /ApEinfo_revcolor="#85dae9"
                     /ApEinfo_fwdcolor="#85dae9"
                     /note="label: rrnB T1 terminator"
     misc_feature    complement(4643..4659)
                     /label="NGS_R2"
                     /ApEinfo_revcolor="#ffef86"
                     /ApEinfo_fwdcolor="#ffef86"
                     /note="label: NGS_R2"
     misc_feature    complement(4643..4665)
                     /label="Fn guide (RNA targeting)"
                     /ApEinfo_revcolor="#f8d3a9"
                     /ApEinfo_fwdcolor="#f8d3a9"
                     /note="label: Fn guide (RNA targeting)"
     misc_feature    complement(4666..4695)
                     /label="DR"
                     /ApEinfo_revcolor="#f58a5e"
                     /ApEinfo_fwdcolor="#f58a5e"
                     /note="label: DR"
     misc_feature    complement(4696..4730)
                     /label="pJ23119"
                     /ApEinfo_revcolor="#c6c9d1"
                     /ApEinfo_fwdcolor="#c6c9d1"
                     /note="label: pJ23119"
     promoter        5048..5066
                     /label="T7 promoter"
                     /ApEinfo_revcolor="#c6c9d1"
                     /ApEinfo_fwdcolor="#c6c9d1"
                     /note="label: T7 promoter"
     protein_bind    complement(5067..5091)
                     /label="lac operator"
                     /ApEinfo_revcolor="#31849b"
                     /ApEinfo_fwdcolor="#31849b"
                     /note="label: lac operator"
     misc_feature    5104..5134
                     /label="NcoI homology"
                     /ApEinfo_revcolor="#d6b295"
                     /ApEinfo_fwdcolor="#d6b295"
                     /note="label: NcoI homology"
     misc_feature    5107..5127
                     /label="RBS"
                     /ApEinfo_revcolor="#75c6a9"
                     /ApEinfo_fwdcolor="#75c6a9"
                     /note="label: RBS"
     RBS             complement(5122..5127)
                     /label="RBS"
                     /ApEinfo_revcolor="#b4abac"
                     /ApEinfo_fwdcolor="#b4abac"
                     /note="label: RBS"
     CDS             5135..5836
                     /label="Cas6"
                     /ApEinfo_revcolor="#c7b0e3"
                     /ApEinfo_fwdcolor="#c7b0e3"
                     /note="codon_start: 1 label: Cas6 transl_table: 1 translation: MNEMRVEISFGTIEKPPIHSIQSFIYQCLHEEDKEYATFIHKEGIKHKWKSIKPFIFSHPYIKKDNKCYIKVSSLDSFFNYNFFSGLNKIMFKKNNAIIKPESIRIINIPKIKYDSNGNTQQNMFFISPLLVKSNSGYIKDPDDEKFLQILKKNLIDKYLAINKKECTNDTFSIFLKDKTPKLKIYKKEELPVFLSKFVLISSKELFNIAYYLGLGCKNALGFGMIEFDREDL*"
     CDS             5135..5836
                     /ApEinfo_revcolor="#84b0dc"
                     /ApEinfo_fwdcolor="#84b0dc"
                     /translation="MNEMRVEISFGTIEKPPIHSIQSFIYQCLHEEDKEYATFIHKEGIKHKWKSIKPFIFSHPYIKKDNKCYIKVSSLDSFFNYNFFSGLNKIMFKKNNAIIKPESIRIINIPKIKYDSNGNTQQNMFFISPLLVKSNSGYIKDPDDEKFLQILKKNLIDKYLAINKKECTNDTFSIFLKDKTPKLKIYKKEELPVFLSKFVLISSKELFNIAYYLGLGCKNALGFGMIEFDREDL*"
     CDS             5833..7660
                     /label="Cas15"
                     /ApEinfo_revcolor="#ffef86"
                     /ApEinfo_fwdcolor="#ffef86"
                     /note="codon_start: 1 label: MBL transl_table: 1 translation: MIKFIGGASKVTGSAFLLETGNAKILIDCGIEQEKGIEKDNNEIIEKKINEIGKADICILTHAHLDHSGLVPLLVKKRKVNKIISTPATKELCRLLFNDFQRIQEENNDIPLYSYDDIESSFEIWDEIDDRNTIELFDTKITFYNNSHIIGSVSVFIETHNGNYLFSGDIGSKLQQLMDYPPDMPDGNVDYLILESTYGNKSHDSSDRDRLLEIAKTTCENGGKVLIPSFAIGRLQEVLYTFSNYNFNFPVYIDSPMGSKVTNLIKEYNIYLKKKLRRLSITDDLFNNKYIAINTSNQSKELSNSKEPAVIISASGMLEGGRILNHLEQIKNDENSTLIFVGYQAQNTRGRKILDGEEKVRCRIEKLNSFSAHADQDELIDYIERLKYTPYKVFLVHGEKEQREILAKRIISKKIRVELPENYSQGKEILIEKKVVLNINTDNMCNFASYRLMPFSGFIVEKDDRIEINDKNWFDMIWNEEYNKMRSQIVAEDFSTDQNEDSMALPDMSHDKIIENIEYLFNIKILSKNRIKEFWEEFCKGQKAAIKYITQVHRKNPNTGRRNWNPPEGDFTDNEIEKLYETAYNTLLSLIKYDKNKVYNILINFNPKL"
     CDS             5833..7758
                     /ApEinfo_revcolor="#84b0dc"
                     /ApEinfo_fwdcolor="#84b0dc"
                     /translation="MIKFIGGASKVTGSAFLLETGNAKILIDCGIEQEKGIEKDNNEIIEKKINEIGKADICILTHAHLDHSGLVPLLVKKRKVNKIISTPATKELCRLLFNDFQRIQEENNDIPLYSYDDIESSFEIWDEIDDRNTIELFDTKITFYNNSHIIGSVSVFIETHNGNYLFSGDIGSKLQQLMDYPPDMPDGNVDYLILESTYGNKSHDSSDRDRLLEIAKTTCENGGKVLIPSFAIGRLQEVLYTFSNYNFNFPVYIDSPMGSKVTNLIKEYNIYLKKKLRRLSITDDLFNNKYIAINTSNQSKELSNSKEPAVIISASGMLEGGRILNHLEQIKNDENSTLIFVGYQAQNTRGRKILDGEEKVRCRIEKLNSFSAHADQDELIDYIERLKYTPYKVFLVHGEKEQREILAKRIISKKIRVELPENYSQGKEILIEKKVVLNINTDNMCNFASYRLMPFSGFIVEKDDRIEINDKNWFDMIWNEEYNKMRSQIVAEDFSTDQNEDSMALPDMSHDKIIENIEYLFNIKILSKNRIKEFWEEFCKGQKAAIKYITQVHRKNPNTGRRNWNPPEGDFTDNEIEKLYETAYNTLLSLIKYDKNKVYNILINFNPKLGSASWSHPQFEKGGGSGGGSGGSAWSHPQFEK*"
     misc_feature    6028..6033
                     /label="catalytic"
                     /ApEinfo_revcolor="#c6c9d1"
                     /ApEinfo_fwdcolor="#c6c9d1"
     misc_feature    7672..7755
                     /label="TwinStrep"
                     /ApEinfo_revcolor="#85dae9"
                     /ApEinfo_fwdcolor="#85dae9"
     CDS             7779..8381
                     /label="Cas7"
                     /ApEinfo_revcolor="#f8d3a9"
                     /ApEinfo_fwdcolor="#f8d3a9"
                     /note="codon_start: 1 label: Cas7 transl_table: 1 translation: MAKTMKKIYVTMKTLSPLYTGEVRREDKEAAQKRVNFPVRKTATNKVLIPFKGALRSALEIMLKAKGENVCDTGESRARPCGRCVTCSLFGSMGRAGRASVDFLISNDTKEQIVRESTHLRIERQTKSASDTFKGEEVIEGATFTATITISNPQEKDLSLIQSALKFIEENGIGGWLNKGYGRVSFEVKSEDVATDRFLK*"
     CDS             7779..8381
                     /ApEinfo_revcolor="#84b0dc"
                     /ApEinfo_fwdcolor="#84b0dc"
                     /translation="MAKTMKKIYVTMKTLSPLYTGEVRREDKEAAQKRVNFPVRKTATNKVLIPFKGALRSALEIMLKAKGENVCDTGESRARPCGRCVTCSLFGSMGRAGRASVDFLISNDTKEQIVRESTHLRIERQTKSASDTFKGEEVIEGATFTATITISNPQEKDLSLIQSALKFIEENGIGGWLNKGYGRVSFEVKSEDVATDRFLK*"
     CDS             8393..9190
                     /ApEinfo_revcolor="#84b0dc"
                     /ApEinfo_fwdcolor="#84b0dc"
                     /translation="MSKHHHHSGHHHTGHHHHSGSHHHTMKEIKGILESITGFSIPLDNGEYALYPAGRHLRGAIGYIAFNLDLPISSKFLDFDFDDIIFRDLLPISKCGKIFYPEKNSNSLKCPSCNEIYGSSVLRNIMARGLSYKEVIEGKKYRLSIIVKDEKYLNEMEAIIRYILSYGIYLGNKVSKGYGKFKIKEYSIVDILPVKDSEVLLLSDAIIDNGEKDIVFSKKEISSSKFEIIRKRGKAKGDIIRDNNHNGFYIGKYGGLGFGEIISLK*"
     CDS             8402..8464
                     /label="His14"
                     /ApEinfo_revcolor="#ff9ccd"
                     /ApEinfo_fwdcolor="#ff9ccd"
                     /note="codon_start: 1 label: His14 transl_table: 1 translation: HHHHSGHHHTGHHHHSGSHHH"
     CDS             8468..9190
                     /label="Cas5"
                     /ApEinfo_revcolor="#b4abac"
                     /ApEinfo_fwdcolor="#b4abac"
                     /note="codon_start: 1 label: Cas7/6 transl_table: 1 translation: MKEIKGILESITGFSIPLDNGEYALYPAGRHLRGAIGYIAFNLDLPISSKFLDFDFDDIIFRDLLPISKCGKIFYPEKNSNSLKCPSCNEIYGSSVLRNIMARGLSYKEVIEGKKYRLSIIVKDEKYLNEMEAIIRYILSYGIYLGNKVSKGYGKFKIKEYSIVDILPVKDSEVLLLSDAIIDNGEKDIVFSKKEISSSKFEIIRKRGKAKGDIIRDNNHNGFYIGKYGGLGFGEIISLK*"
     misc_feature    9191..9209
                     /label="Gibson_annealing"
                     /ApEinfo_revcolor="#c6c9d1"
                     /ApEinfo_fwdcolor="#c6c9d1"
                     /note="label: Gibson_annealing"
     terminator      complement(9191..9238)
                     /label="T7 terminator"
                     /ApEinfo_revcolor="#c6c9d1"
                     /ApEinfo_fwdcolor="#c6c9d1"
                     /note="label: T7 terminator"
ORIGIN
        1 TGGCGAATGG GACGCGCCCT GTAGCGGCGC ATTAAGCGCG GCGGGTGTGG TGGTTACGCG
       61 CAGCGTGACC GCTACACTTG CCAGCGCCCT AGCGCCCGCT CCTTTCGCTT TCTTCCCTTC
      121 CTTTCTCGCC ACGTTCGCCG GCTTTCCCCG TCAAGCTCTA AATCGGGGGC TCCCTTTAGG
      181 GTTCCGATTT AGTGCTTTAC GGCACCTCGA CCCCAAAAAA CTTGATTAGG GTGATGGTTC
      241 ACGTAGTGGG CCATCGCCCT GATAGACGGT TTTTCGCCCT TTGACGTTGG AGTCCACGTT
      301 CTTTAATAGT GGACTCTTGT TCCAAACTGG AACAACACTC AACCCTATCT CGGTCTATTC
      361 TTTTGATTTA TAAGGGATTT TGCCGATTTC GGCCTATTGG TTAAAAAATG AGCTGATTTA
      421 ACAAAAATTT AACGCGAATT TTAACAAAAT ATTAACGTTT ACAATTTCTG GCGGCACGAT
      481 GGCATGAGAT TATCAAAAAG GATCTTCACC TAGATCCTTT TAAATTAAAA ATGAAGTTTT
      541 AAATCAATCT AAAGTATATA TGAGTAAACT TGGTCTGACA GTTACCAATG CTTAATCAGT
      601 GAGGCACCTA TCTCAGCGAT CTGTCTATTT CGTTCATCCA TAGTTGCCTG ACTCCCCGTC
      661 GTGTAGATAA CTACGATACG GGAGGGCTTA CCATCTGGCC CCAGTGCTGC AATGATACCG
      721 CGAGACCCAC GCTCACCGGC TCCAGATTTA TCAGCAATAA ACCAGCCAGC CGGAAGGGCC
      781 GAGCGCAGAA GTGGTCCTGC AACTTTATCC GCCTCCATCC AGTCTATTAA TTGTTGCCGG
      841 GAAGCTAGAG TAAGTAGTTC GCCAGTTAAT AGTTTGCGCA ACGTTGTTGC CATTGCTACA
      901 GGCATCGTGG TGTCACGCTC GTCGTTTGGT ATGGCTTCAT TCAGCTCCGG TTCCCAACGA
      961 TCAAGGCGAG TTACATGATC CCCCATGTTG TGCAAAAAAG CGGTTAGCTC CTTCGGTCCT
     1021 CCGATCGTTG TCAGAAGTAA GTTGGCCGCA GTGTTATCAC TCATGGTTAT GGCAGCACTG
     1081 CATAATTCTC TTACTGTCAT GCCATCCGTA AGATGCTTTT CTGTGACTGG TGAGTACTCA
     1141 ACCAAGTCAT TCTGAGAATA GTGTATGCGG CGACCGAGTT GCTCTTGCCC GGCGTCAATA
     1201 CGGGATAATA CCGCGCCACA TAGCAGAACT TTAAAAGTGC TCATCATTGG AAAACGTTCT
     1261 TCGGGGCGAA AACTCTCAAG GATCTTACCG CTGTTGAGAT CCAGTTCGAT GTAACCCACT
     1321 CGTGCACCCA ACTGATCTTC AGCATCTTTT ACTTTCACCA GCGTTTCTGG GTGAGCAAAA
     1381 ACAGGAAGGC AAAATGCCGC AAAAAAGGGA ATAAGGGCGA CACGGAAATG TTGAATACTC
     1441 ATACTCTTCC TTTTTCAATC ATGATTGAAG CATTTATCAG GGTTATTGTC TCATGAGCGG
     1501 ATACATATTT GAATGTATTT AGAAAAATAA ACAAATAGGT CATGACCAAA ATCCCTTAAC
     1561 GTGAGTTTTC GTTCCACTGA GCGTCAGACC CCGTAGAAAA GATCAAAGGA TCTTCTTGAG
     1621 ATCCTTTTTT TCTGCGCGTA ATCTGCTGCT TGCAAACAAA AAAACCACCG CTACCAGCGG
     1681 TGGTTTGTTT GCCGGATCAA GAGCTACCAA CTCTTTTTCC GAAGGTAACT GGCTTCAGCA
     1741 GAGCGCAGAT ACCAAATACT GTCCTTCTAG TGTAGCCGTA GTTAGGCCAC CACTTCAAGA
     1801 ACTCTGTAGC ACCGCCTACA TACCTCGCTC TGCTAATCCT GTTACCAGTG GCTGCTGCCA
     1861 GTGGCGATAA GTCGTGTCTT ACCGGGTTGG ACTCAAGACG ATAGTTACCG GATAAGGCGC
     1921 AGCGGTCGGG CTGAACGGGG GGTTCGTGCA CACAGCCCAG CTTGGAGCGA ACGACCTACA
     1981 CCGAACTGAG ATACCTACAG CGTGAGCTAT GAGAAAGCGC CACGCTTCCC GAAGGGAGAA
     2041 AGGCGGACAG GTATCCGGTA AGCGGCAGGG TCGGAACAGG AGAGCGCACG AGGGAGCTTC
     2101 CAGGGGGAAA CGCCTGGTAT CTTTATAGTC CTGTCGGGTT TCGCCACCTC TGACTTGAGC
     2161 GTCGATTTTT GTGATGCTCG TCAGGGGGGC GGAGCCTATG GAAAAACGCC AGCAACGCGG
     2221 CCTTTTTACG GTTCCTGGCC TTTTGCTGGC CTTTTGCTCA CATGTTCTTT CCTGCGTTAT
     2281 CCCCTGATTC TGTGGATAAC CGTATTACCG CCTTTGAGTG AGCTGATACC GCTCGCCGCA
     2341 GCCGAACGAC CGAGCGCAGC GAGTCAGTGA GCGAGGAAGC GGAAGAGCGC CTGATGCGGT
     2401 ATTTTCTCCT TACGCATCTG TGCGGTATTT CACACCGCAT ATATGGTGCA CTCTCAGTAC
     2461 AATCTGCTCT GATGCCGCAT AGTTAAGCCA GTATACACTC CGCTATCGCT ACGTGACTGG
     2521 GTCATGGCTG CGCCCCGACA CCCGCCAACA CCCGCTGACG CGCCCTGACG GGCTTGTCTG
     2581 CTCCCGGCAT CCGCTTACAG ACAAGCTGTG ACCGTCTCCG GGAGCTGCAT GTGTCAGAGG
     2641 TTTTCACCGT CATCACCGAA ACGCGCGAGG CAGCTGCGGT AAAGCTCATC AGCGTGGTCG
     2701 TGAAGCGATT CACAGATGTC TGCCTGTTCA TCCGCGTCCA GCTCGTTGAG TTTCTCCAGA
     2761 AGCGTTAATG TCTGGCTTCT GATAAAGCGG GCCATGTTAA GGGCGGTTTT TTCCTGTTTG
     2821 GTCACTGATG CCTCCGTGTA AGGGGGATTT CTGTTCATGG GGGTAATGAT ACCGATGAAA
     2881 CGAGAGAGGA TGCTCACGAT ACGGGTTACT GATGATGAAC ATGCCCGGTT ACTGGAACGT
     2941 TGTGAGGGTA AACAACTGGC GGTATGGATG CGGCGGGACC AGAGAAAAAT CACTCAGGGT
     3001 CAATGCCAGC GCTTCGTTAA TACAGATGTA GGTGTTCCAC AGGGTAGCCA GCAGCATCCT
     3061 GCGATGCAGA TCCGGAACAT AATGGTGCAG GGCGCTGACT TCCGCGTTTC CAGACTTTAC
     3121 GAAACACGGA AACCGAAGAC CATTCATGTT GTTGCTCAGG TCGCAGACGT TTTGCAGCAG
     3181 CAGTCGCTTC ACGTTCGCTC GCGTATCGGT GATTCATTCT GCTAACCAGT AAGGCAACCC
     3241 CGCCAGCCTA GCCGGGTCCT CAACGACAGG AGCACGATCA TGCTAGTCAT GCCCCGCGCC
     3301 CACCGGAAGG AGCTGACTGG GTTGAAGGCT CTCAAGGGCA TCGGTCGAGA TCCCGGTGCC
     3361 TAATGAGTGA GCTAACTTAC ATTAATTGCG TTGCGCTCAC TGCCCGCTTT CCAGTCGGGA
     3421 AACCTGTCGT GCCAGCTGCA TTAATGAATC GGCCAACGCG CGGGGAGAGG CGGTTTGCGT
     3481 ATTGGGCGCC AGGGTGGTTT TTCTTTTCAC CAGTGAGACG GGCAACAGCT GATTGCCCTT
     3541 CACCGCCTGG CCCTGAGAGA GTTGCAGCAA GCGGTCCACG CTGGTTTGCC CCAGCAGGCG
     3601 AAAATCCTGT TTGATGGTGG TTAACGGCGG GATATAACAT GAGCTGTCTT CGGTATCGTC
     3661 GTATCCCACT ACCGAGATGT CCGCACCAAC GCGCAGCCCG GACTCGGTAA TGGCGCGCAT
     3721 TGCGCCCAGC GCCATCTGAT CGTTGGCAAC CAGCATCGCA GTGGGAACGA TGCCCTCATT
     3781 CAGCATTTGC ATGGTTTGTT GAAAACCGGA CATGGCACTC CAGTCGCCTT CCCGTTCCGC
     3841 TATCGGCTGA ATTTGATTGC GAGTGAGATA TTTATGCCAG CCAGCCAGAC GCAGACGCGC
     3901 CGAGACAGAA CTTAATGGGC CCGCTAACAG CGCGATTTGC TGGTGACCCA ATGCGACCAG
     3961 ATGCTCCACG CCCAGTCGCG TACCGTCTTC ATGGGAGAAA ATAATACTGT TGATGGGTGT
     4021 CTGGTCAGAG ACATCAAGAA ATAACGCCGG AACATTAGTG CAGGCAGCTT CCACAGCAAT
     4081 GGCATCCTGG TCATCCAGCG GATAGTTAAT GATCAGCCCA CTGACGCGTT GCGCGAGAAG
     4141 ATTGTGCACC GCCGCTTTAC AGGCTTCGAC GCCGCTTCGT TCTACCATCG ACACCACCAC
     4201 GCTGGCACCC AGTTGATCGG CGCGAGATTT AATCGCCGCG ACAATTTGCG ACGGCGCGTG
     4261 CAGGGCCAGA CTGGAGGTGG CAACGCCAAT CAGCAACGAC TGTTTGCCCG CCAGTTGTTG
     4321 TGCCACGCGG TTGGGAATGT AATTCAGCTC CGCCATCGCC GCTTCCACTT TTTCCCGCGT
     4381 TTTCGCAGAA ACGTGGCTGG CCTGGTTCAC CACGCGGGAA ACGGTCTGAT AAGAGACACC
     4441 GGCATACTCT GCGACATCGT ATAACGTTAC TGGTTTCACA TTCACCACCC TGAATTGACT
     4501 CTCTTCCGGG CGCTATCATG CCATACCGCG AAAGGTTTTG CGCCATTCGA TGGTGTCCGG
     4561 GATCTCGACG gagagcgttc accgacaaac aacagataaa acgaaaggcc cagtctttcg
     4621 actgagcctt tcgttttatt tgATAAGGCC ACTGTTAAAA agcttAGTTT TAACCCCACC
     4681 ATATGGGACT TAAACGCTAG TATTATACCT AGGACTGAGC TAGCTGTCAA cattaattcc
     4741 taatttttCT CTCCCTTATG CGACTCCTGC ATTAGGAAGC AGCCCAGTAG TAGGTTGAGG
     4801 CCGTTGAGCA CCGCCGCCGC AAGGAATGGT GCATGCAAGG AGATGGCGCC CAACAGTCCC
     4861 CCGGCCACGG GGCCTGCCAC CATACCCACG CCGAAACAAG CGCTCATGAG CCCGAAGTGG
     4921 CGAGCCCGAT CTTCCCCATC GGTGATGTCG GCGATATAGG CGCCAGCAAC CGCACCTGTG
     4981 GCGCCGGTGA TGCCGGCCAC GATGCGTCCG GCGTAGAGGA TCGAGATCGA TCTCGATCCC
     5041 GCGAAATTAA TACGACTCAC TATAGGGGAA TTGTGAGCGG ATAACAATTC CCCTCTAGAA
     5101 ATAATTTTGT TTAACTTTAA GAAGGAGATA TACCATGAAC GAGATGCGGG TAGAAATTTC
     5161 TTTTGGGACC ATAGAAAAAC CACCAATTCA TTCAATCCAA TCATTTATAT ATCAATGCCT
     5221 TCATGAGGAA GATAAAGAAT ATGCTACATT TATACACAAA GAGGGCATCA AACATAAGTG
     5281 GAAATCAATC AAGCCATTTA TCTTTTCCCA CCCGTACATT AAGAAGGATA ACAAGTGTTA
     5341 TATCAAAGTT AGCAGCCTGG ACAGCTTTTT CAACTATAAC TTCTTCTCTG GTTTAAATAA
     5401 GATCATGTTC AAAAAGAACA ACGCTATCAT TAAGCCGGAA TCGATTCGTA TTATCAATAT
     5461 TCCGAAGATT AAGTACGATA GCAATGGCAA CACCCAGCAA AACATGTTCT TCATCTCCCC
     5521 GCTGCTGGTG AAGTCCAATA GCGGTTACAT CAAAGACCCG GACGACGAAA AATTCCTTCA
     5581 GATCTTGAAG AAGAATCTGA TCGATAAATA CCTGGCGATT AACAAAAAGG AGTGCACCAA
     5641 CGATACGTTT TCTATTTTTC TGAAAGACAA AACCCCGAAA TTGAAAATTT ATAAGAAAGA
     5701 GGAATTGCCG GTTTTTCTGA GCAAATTCGT GCTGATTTCG AGCAAAGAAC TTTTTAATAT
     5761 TGCTTATTAT CTCGGACTCG GGTGTAAGAA TGCACTCGGT TTTGGAATGA TTGAGTTTGA
     5821 TAGGGAGGAT TTATGATAAA ATTTATTGGT GGAGCATCAA AAGTTACTGG TTCAGCATTT
     5881 TTACTTGAAA CTGGAAATGC AAAAATTTTA ATTGATTGTG GTATTGAACA AGAAAAGGGA
     5941 ATAGAGAAAG ATAACAACGA AATCATCGAA AAGAAGATTA ACGAGATCGG CAAGGCCGAT
     6001 ATCTGCATTC TTACTCACGC GCATCTGGAC CACAGCGGCC TGGTGCCGCT GCTGGTGAAA
     6061 AAGCGCAAAG TAAATAAGAT CATCAGCACG CCTGCGACCA AAGAGCTTTG CCGTTTGTTG
     6121 TTCAACGACT TCCAGCGTAT TCAAGAAGAG AATAACGACA TTCCGCTGTA CAGCTATGAT
     6181 GACATCGAGA GCAGCTTTGA AATTTGGGAT GAAATTGACG ATCGTAATAC CATTGAGTTG
     6241 TTCGACACCA AAATCACCTT TTATAACAAC TCTCACATTA TTGGCTCAGT TAGCGTGTTC
     6301 ATCGAAACCC ACAATGGAAA TTACCTGTTC TCGGGCGACA TTGGCTCCAA ACTACAACAG
     6361 CTGATGGATT ATCCGCCGGA CATGCCGGAT GGTAATGTTG ACTACTTGAT CCTAGAGAGC
     6421 ACCTATGGTA ACAAAAGCCA CGACTCTAGC GATCGTGATC GATTGCTGGA AATAGCGAAA
     6481 ACCACGTGCG AAAACGGCGG CAAAGTGCTG ATTCCGAGCT TCGCCATCGG CAGATTGCAA
     6541 GAAGTGCTCT ACACCTTTTC TAACTATAAC TTTAACTTCC CGGTTTATAT CGATAGCCCG
     6601 ATGGGTTCAA AGGTCACCAA TCTGATCAAA GAGTACAACA TTTATCTGAA AAAGAAACTC
     6661 CGTCGCCTGA GCATTACTGA CGACCTGTTC AATAACAAGT ACATCGCCAT TAATACGAGC
     6721 AACCAGTCTA AAGAGCTGTC TAACAGCAAG GAACCGGCGG TTATTATTAG CGCGAGCGGG
     6781 ATGCTGGAGG GTGGCCGCAT TCTGAATCAT TTGGAGCAGA TCAAGAATGA CGAAAACTCC
     6841 ACCCTGATCT TTGTTGGTTA TCAGGCACAG AACACCCGTG GTCGCAAGAT CTTGGACGGC
     6901 GAAGAGAAAG TGCGTTGTCG TATAGAGAAG CTGAATAGCT TTAGTGCGCA TGCTGATCAG
     6961 GATGAGCTGA TCGACTACAT TGAACGCTTA AAGTACACCC CGTATAAAGT GTTCCTGGTG
     7021 CATGGTGAAA AGGAGCAACG TGAAATTTTA GCGAAACGTA TCATCAGCAA GAAAATCCGT
     7081 GTTGAGCTGC CAGAAAACTA CTCCCAAGGT AAAGAAATCT TGATCGAGAA GAAGGTCGTC
     7141 CTGAACATTA ATACTGACAA TATGTGTAAT TTTGCTTCCT ACCGCCTGAT GCCGTTTTCG
     7201 GGTTTTATCG TGGAAAAGGA CGACCGCATC GAAATAAACG ATAAAAACTG GTTCGATATG
     7261 ATTTGGAATG AGGAGTACAA TAAGATGCGT AGCCAAATTG TTGCTGAAGA TTTCTCCACC
     7321 GACCAAAACG AGGACAGCAT GGCGCTGCCG GATATGAGCC ACGATAAGAT TATTGAGAAC
     7381 ATTGAATACC TCTTCAATAT CAAAATCCTC TCGAAGAACC GTATCAAAGA GTTTTGGGAA
     7441 GAGTTTTGCA AAGGTCAGAA AGCGGCAATC AAGTACATTA CCCAGGTTCA TCGTAAGAAC
     7501 CCGAATACGG GTCGTCGCAA CTGGAACCCG CCAGAGGGTG ATTTCACGGA CAACGAGATC
     7561 GAGAAGCTGT ATGAAACTGC ATATAATACA TTGCTTAGTT TAATAAAATA TGATAAAAAT
     7621 AAAGTCTATA ATATTTTAAT AAATTTTAAT CCAAAATTAg gcagcgctag ctggagccat
     7681 ccgcagtttg aaaaaggtgg tggtagcggt ggtggttcag gtggtagtgc atggtcacac
     7741 cctcagtttg agaaaTAAAA ATTATAAAAG GAGTTTTTAT GGCAAAAACA ATGAAAAAAA
     7801 TTTATGTAAC AATGAAGACT TTATCACCTC TTTACACTGG TGAGGTAAGA AGAGAGGATA
     7861 AGGAAGCTGC TCAAAAAAGA GTAAATTTTC CCGTTCGTAA GACCGCAACG AATAAAGTTC
     7921 TGATCCCGTT TAAGGGCGCG TTGCGTAGCG CGTTGGAAAT CATGCTGAAA GCTAAAGGCG
     7981 AAAACGTGTG CGACACTGGT GAGTCCCGTG CCCGTCCGTG TGGTCGCTGC GTCACGTGCA
     8041 GCCTGTTTGG TAGCATGGGT CGCGCGGGTC GCGCGAGCGT TGATTTTCTG ATCTCGAATG
     8101 ACACCAAAGA ACAGATTGTG CGTGAATCCA CCCACCTGCG TATTGAGAGA CAGACCAAGT
     8161 CTGCCAGCGA TACCTTCAAG GGCGAGGAAG TTATTGAGGG TGCAACGTTC ACCGCGACCA
     8221 TTACCATCTC TAACCCGCAA GAGAAAGACC TGAGCCTTAT CCAAAGCGCT CTCAAGTTCA
     8281 TCGAAGAGAA CGGAATAGGA GGCTGGCTTA ATAAAGGTTA TGGTAGAGTA AGTTTTGAAG
     8341 TTAAATCAGA AGATGTGGCA ACAGATAGAT TCTTAAAATA GGAAGTATTA AAATGagcaa
     8401 gcatcaccat cattcaggcc atcaccatac cggacaccac catcattcag gcagtcatca
     8461 ccataccATG AAAGAGATAA AAGGAATTTT AGAATCTATT ACTGGTTTTA GCATCCCTCT
     8521 TGATAATGGT GAATATGCTC TTTATCCAGC AGGTAGACAC CTAAGGGGTG CAATTGGATA
     8581 TATAGCTTTC AACCTGGATC TGCCAATCTC CTCTAAGTTC CTGGACTTTG ATTTCGACGA
     8641 CATCATCTTC CGCGATCTGC TGCCGATTAG CAAATGTGGT AAGATCTTTT ATCCGGAAAA
     8701 GAACAGCAAC TCGCTGAAAT GCCCGAGCTG CAACGAGATC TACGGCAGCA GTGTACTGCG
     8761 TAATATTATG GCTAGAGGCC TGAGCTACAA GGAGGTGATT GAAGGTAAAA AGTACCGCTT
     8821 GTCTATTATC GTGAAGGACG AAAAATACTT GAACGAGATG GAAGCGATCA TTCGTTATAT
     8881 TCTGTCCTAC GGCATTTACC TGGGTAATAA AGTTAGCAAG GGTTATGGCA AATTTAAAAT
     8941 CAAGGAGTAT AGCATTGTGG ATATCCTCCC GGTTAAAGAC AGCGAAGTTT TGTTATTGTC
     9001 GGATGCAATT ATCGACAATG GTGAAAAGGA CATCGTCTTT AGCAAGAAGG AGATTTCCTC
     9061 TTCCAAATTC GAGATCATCC GTAAACGTGG CAAGGCGAAA GGGGATATAA TAAGAGACAA
     9121 TAATCATAAT GGTTTTTATA TCGGTAAGTA TGGTGGACTT GGCTTTGGAG AGATAATTTC
     9181 CTTAAAATGA CTAGCATAAC CCCTTGGGGC CTCTAAACGG GTCTTGAGGG GTTTTTTGCT
     9241 GAAAGGAGGA ACTATATCCG GAT
//
