# Supplementary material for: Uncovering the functional diversity of rare CRISPR-Cas systems with deep terascale clustering
Source: Science. Author manuscript; Available in PMC 2024 Mar 4. (PMC10910872; doi:10.1126/science.adi1910)
Supplement: data S5 [file NIHMS1969090-supplement-data_S5.zip]

Archive with 27 entries (26 files):
- VII_spacer_search/
- VII_spacer_search/spacer_id_26_targets.gb
- VII_spacer_search/spacer_id_49_targets.gb
- VII_spacer_search/spacer_id_37_targets.gb
- VII_spacer_search/spacer_id_19_targets.gb
- VII_spacer_search/spacer_id_32_targets.gb
- VII_spacer_search/spacer_id_23_targets.gb
- VII_spacer_search/spacer_id_41_targets.gb
- VII_spacer_search/spacer_id_46_targets.gb
- VII_spacer_search/spacer_id_35_targets.gb
- VII_spacer_search/spacer_id_29_targets.gb
- VII_spacer_search/spacer_id_30_targets.gb
- VII_spacer_search/spacer_id_21_targets.gb
- VII_spacer_search/spacer_id_18_targets.gb
- VII_spacer_search/spacer_id_33_targets.gb
- VII_spacer_search/spacer_id_40_targets.gb
- VII_spacer_search/VII_Ga0116245_10002768.gb
- VII_spacer_search/spacer_id_27_targets.gb
- VII_spacer_search/spacer_id_45_targets.gb
- VII_spacer_search/spacer_id_36_targets.gb
- VII_spacer_search/spacer_id_31_targets.gb
- VII_spacer_search/spacer_id_20_targets.gb
- VII_spacer_search/spacer_id_17_targets.gb
- VII_spacer_search/spacer_id_42_targets.gb
- VII_spacer_search/spacer_id_39_targets.gb
- VII_spacer_search/spacer_id_25_targets.gb
- VII_spacer_search/spacer_id_47_targets.gb
