# Supplementary material for: Uncovering the functional diversity of rare CRISPR-Cas systems with deep terascale clustering
Source: Science. Author manuscript; Available in PMC 2024 Mar 4. (PMC10910872; doi:10.1126/science.adi1910)
Supplement: data S5 [file NIHMS1969090-supplement-data_S5.zip › VII_spacer_search/spacer_id_26_targets.gb]

LOCUS       a0116146_1034422        2528 bp    DNA              UNK 01-JAN-1980
DEFINITION  Ga0116146_1034422. | GENOME_ACESSION: IMG_3300009664 CONTIG_ID:
            a0116146_1034422 SOURCE: JGI_medium ORIG_COORD: 0_2528.
ACCESSION   a0116146_1034422
VERSION     a0116146_1034422
KEYWORDS    .
SOURCE      .
  ORGANISM  .
            .
FEATURES             Location/Qualifiers
     CDS             3..269
                     /product="UDP-N-acetyl-D-glucosamine 4,6-dehydratase
                     &KO:K15912"
     CDS             complement(319..1896)
                     /product="Transposase DDE
                     domain-containingprotein/Transposase domain (DUF772) &
                     pfam13586,pfam05598"
     Spacer_Hit      1031..1066
                     /gene="209"
                     /evalue="3.9386e-06"
     Spacer_Hit_Main 1031..1066
                     /gene="26"
                     /evalue="3.9386e-06"
     Spacer_Hit      1031..1066
                     /gene="288"
                     /evalue="3.9386e-06"
     Spacer_Hit      1032..1066
                     /gene="131"
                     /evalue="1.32732e-05"
     Spacer_Hit      1032..1066
                     /gene="316"
                     /evalue="1.32732e-05"
     Spacer_Hit      1493..1527
                     /gene="49"
                     /evalue="1.49324e-05"
     Spacer_Hit      1493..1527
                     /gene="234"
                     /evalue="1.49324e-05"
     CDS             complement(2077..2340)
                     /product="chaperonin GroES & KO:K04078"
ORIGIN
        1 gaatgtccgg atattctgaa aaggatatag agataaagat aatagggtta agaaagggag
       61 aaaaacttta tgaagaatta acaattgata agaacagtct tattaagtct aattttgaaa
      121 aaattttaat ttcaaaggag aaattcaatc atcttaataa aaatgaaata gaacaattga
      181 ttaaagaggc tgaaaatgtc tccaaacaaa gtgatccggt gacaataaaa gaatttttaa
      241 aaaggtatgt aatagaatat aaaaactaaa aattacaaat agaaatgttt actaaggagt
      301 aaaaacaata ttttacaatt acgacttgac gacagggctt gttatttggc tataaggttt
      361 caaaattttt aaataggttt tcctgaaaaa gtatttttga ttaaaagtag atacgtaaaa
      421 tagtctaaaa ttagacaaaa ataagcaaaa tctaataaaa acaaaataaa tattgcggat
      481 tattttattc aaattcattg caatgaatac catagatatt actgttgtag ttgtatttga
      541 taatttagtc attatcctac caaggctata tcttcttttt gattcaccaa acttgccttc
      601 tattatattt ctttcacttt ctctactttt ctcatatatc tcattcagtt ttttatttcc
      661 taaggggaca ccgatcagtt taattcctaa ctcattacat aattctctat tcttttttgt
      721 cctatatatt ttatctgcta atatctcttt tggataaaaa ccaaatcttt ttttatataa
      781 ttctatctga tttcttagta tatcaccttc gttataatta tcccaactta aatgatcaat
      841 ataactaaaa ccatttacac aacttaccga tatcttacaa ccaaactcta catttcttgc
      901 tgcttttcct ctcactatcg gtctaatata tggttgagtt atacttacta ttctatcatc
      961 tattttatta cttcttgatt tatacatctc ttcctgttgt ctatatactt cttgaattac
     1021 caataaacat ttatattcat attttgataa tttagataaa cccaatgctt ttaccaattt
     1081 ctctatatgc cttatatccc tcttaataaa tcttaattgc tctcctattg cttttcttaa
     1141 aaatttttta tcttttttct tcctctttat tgctatcaaa tatttcttcc ttcctatttt
     1201 tctatatgtt ctcggcttct ttccataact cggctcataa agtttatcta taatcatttc
     1261 tgctttttct cttgcttcat ttaataaatc aagatcagtg ggatatttta tatcacacgg
     1321 aacacaggtc gaatctacta tcatcttacc ttcatttttt atcacattaa cttcttcctt
     1381 cttattctta ttttcttcaa tattatcact ttttccctct ttctgatctt cttctttttt
     1441 atttttattt tgcctttttt tatttttagc gttttctata atggctatat ttatagtatt
     1501 caagtcttca atactaaacc ttttcctgaa atgcaccaac attgattcat caaaaggttt
     1561 ttcataggaa tacctttcat atcctaaaaa atattgcaaa tacggatttt ctcttatctg
     1621 ttgcactacc tcttcatcag ttaactttag ttcctcttta atataaagag cacaaaatgc
     1681 tatccttcca ttatatgctg gtgctcccat attctcagaa aaattctttg catatatctc
     1741 ttctattaga gttaacggga gtaaagatgc tttaattacc catctattac ttttatctaa
     1801 tttcccttca aatgggactg caaaactctc aaattctgga aaatatggtg tctttgtatc
     1861 ttgatgtcta tacattttta ctccacttaa atgcaaagat ttttaatcat tatatcaaaa
     1921 atctttgcat tttacaacta tatttttgtt ataactttat tatattttta tatgatacat
     1981 ctttttcagg aagacctaag taggatttta ttttattaat aaaataaaaa aagaggctat
     2041 ttaaatagcc tcttttatct tttttttcaa taaaaatcac tcaataatag ctaggatatc
     2101 atccatttta acaattagat gatccttacc atcgattttt aattgagtgc cagcatactt
     2161 atcataaagc actctatcac ctacttttac ggtgatatta cttgagttcc caacagcgac
     2221 aacagttcct tcctgagtct tctcttgtgc tgtttgtgga atgactattc caccagcagt
     2281 tttttcttca gatgttttga ttaagatcaa taatctttct cctagtggtt ttacattcat
     2341 actcctctcc tttttgattt caatatgatt tagatttttg tgtgtattaa tttaataata
     2401 cttttaaaat ttgtcaagaa aaagattgac tattattaaa ataatgagta aattaattat
     2461 aatgaaatac agaaagaaat gtaaaactga tactatagta cttgagaagg gctttgtata
     2521 ctcaacag
//
LOCUS       a0116145_1034986        2527 bp    DNA              UNK 01-JAN-1980
DEFINITION  Ga0116145_1034986. | GENOME_ACESSION: IMG_3300009704 CONTIG_ID:
            a0116145_1034986 SOURCE: JGI_medium ORIG_COORD: 0_2527.
ACCESSION   a0116145_1034986
VERSION     a0116145_1034986
KEYWORDS    .
SOURCE      .
  ORGANISM  .
            .
FEATURES             Location/Qualifiers
     CDS             2..97
                     /product="hypothetical protein & Hypo-rule applied"
     CDS             complement(292..1794)
                     /product="Transposase DDE
                     domain-containingprotein/Transposase domain (DUF772) &
                     pfam13586,pfam05598"
     CDS             1891..2232
                     /product="Transposase & COG5421"
     Spacer_Hit      951..985
                     /gene="316"
                     /evalue="1.32732e-05"
     Spacer_Hit      1412..1446
                     /gene="234"
                     /evalue="0.000813747"
     Spacer_Hit      951..985
                     /gene="131"
                     /evalue="1.32732e-05"
     Spacer_Hit      950..985
                     /gene="288"
                     /evalue="3.9386e-06"
     Spacer_Hit      950..985
                     /gene="209"
                     /evalue="3.9386e-06"
     Spacer_Hit      1412..1446
                     /gene="49"
                     /evalue="0.000813747"
     Spacer_Hit_Main 950..985
                     /gene="26"
                     /evalue="3.9386e-06"
ORIGIN
        1 tcaaaaaaga acaattagaa agagcggcta ttttttttca gaaatagtaa agaataaagg
       61 aatcacagag gagatgatta aaaaattctt gggataatat ttcattttga ttttagtata
      121 gtggattgag tattgtaaaa aaatatttct attataataa aatagtggca taaagagttt
      181 gagataatat attatactaa caaaatttta atttggtaag ttattgacat ctatatggaa
      241 aatagtttca catcagtata aggattaagt ctgtccctat tttaatttta attaggtttt
      301 cctgaaaaag tatttttgat taaaagtaga tacgtaaaat agtctaaaat tagacaaaaa
      361 taagcaaaat ctaataaaaa caaaataaat attgcggatt attttattca aattcattgc
      421 aatgaatacc atagatatta ctgttgtggt tgtatttgat aatttagtca ttatcctacc
      481 aaggctatat cttctttttg attcaccaaa cttgccttct attatatttc tttcactttc
      541 tctacttttc tcatatatct cattcaattt tttatttcct aacgggacac caatcagttt
      601 aattcctaac tcattacata attctctatt cttttttgtc ctatatattt tatctgctaa
      661 tatctctttt ggataaaaac caaatctttt tttatataat tctatctgat ttcttagtat
      721 atcaccttcg ttataattat cccaacttaa atgatcaata taactaaaac catttacaca
      781 acttaccgat atcttacaac caaactttac atttcttgct gcttttcctc tcactatcgg
      841 tctaatatat ggttgagtta tacttactat tctatcatct attttattac ttcttgattt
      901 atacatctct tcctgttgtc tatatacttc ttgaattacc aataaacatt tatattcata
      961 ttttgataat ttagataaac ccaatgcttt taccaatttc tctatatgcc ttatatccct
     1021 cttaataaat cttaattgct ctcctattgc ttttcttaaa aattttttat cttttttctt
     1081 cctctttatt gctatcaaat atttcttcct tcctattttt ctatatgttc tcggcttctt
     1141 tccataactc ggctcataaa gtttatctat aatcatttct gctttttctc ttgcttcatt
     1201 taataaatca agatcagtgg gatattttat atcacacgga acacaggtcg aatctactat
     1261 catcttacct tcatttttta tcacattaac ttcttccttc ttattcttat tttcttcaat
     1321 attatcactt tttccctctt tctgatcttc ttctttttta tttttatttt gccttttttt
     1381 atttttagcg ttttctataa tggctatatt tatagtattc aagtcttgaa tactaaacct
     1441 tttcctgaaa tgcaccaaca ttgattcatc aaaaggtttt tcataggaat acctttcata
     1501 tcctaaaaaa tattgcaaat acggattttc tcttatctgt tgcactacct cttcatcagt
     1561 taactttagt tcctctttaa tataaagagc acaaaatgct atccttccat tatatgctgg
     1621 tgctcccata ttctcagaaa aattctttgc atatatctct tctattagag ttaacgggag
     1681 taaagatgct ttaattaccc atctattact tttatctaat ttcccttcaa atgggactgc
     1741 aaaactctca aattctggaa aatatggtgt ctttgtatct tgatgtctat acatttttac
     1801 tccacttaaa tgcaaagatt tttaatcatt atatcaaaaa tctttgcatt ttacaactat
     1861 atttttgtta taactttatt atatttttat atgatacatc tttttcagga agacctattt
     1921 aaagttgaac aggcatttga aacattaaaa acaggattgt taaatgtcag acctatattt
     1981 cttagaaaag aagcccatat aagaggccat gtatttgcct gttttcttgc attaaaaata
     2041 acaaaatata ttgaaaataa atgcaaatca ttaaatctac cattaagtca tattataaaa
     2101 actctggata atattcaata tatagaaaat attctgaatg gtaaaagttt taaaactatt
     2161 cctcaagaat taaatgatga ccaaagtaat atcttaaaat cattgaatat aaaattgcca
     2221 acccatttgt aggaacgacg ataaaatagg tctaattctt ataacaactt taagaataaa
     2281 gtggttataa gaaaaaatat taaaattata ggtggaagtt gtgttttaag aggataaacg
     2341 aaaatttaaa gaaaaataag atctcggaaa cattagaaaa ttatattttc tgtggtattt
     2401 tttattttaa gaataaaaat tttgaattta ttgatagatt acctttatta ctggaatttt
     2461 tgatatgaaa tgaaaattac tatttacgat ttaaaaactt tttgctataa ataaaacaat
     2521 tttcaaa
//
LOCUS       contig_38734            2232 bp    DNA              UNK 01-JAN-1980
DEFINITION  . | GENOME_ACESSION: EMBL_ERZ795047 CONTIG_ID: contig_38734 SOURCE:
            EMBL_metagenomes ORIG_COORD: 0_2232.
ACCESSION   contig_38734
VERSION     contig_38734
KEYWORDS    .
SOURCE      .
  ORGANISM  .
            .
FEATURES             Location/Qualifiers
     CDS             complement(545..2047)
                     /product="hypothetical protein"
     Spacer_Hit_Main 1203..1238
                     /gene="26"
                     /evalue="3.9386e-06"
     Spacer_Hit      1665..1699
                     /gene="234"
                     /evalue="0.000813747"
     Spacer_Hit      1203..1238
                     /gene="288"
                     /evalue="3.9386e-06"
     Spacer_Hit      1665..1699
                     /gene="49"
                     /evalue="0.000813747"
     Spacer_Hit      1204..1238
                     /gene="131"
                     /evalue="1.32732e-05"
     Spacer_Hit      1204..1238
                     /gene="316"
                     /evalue="1.32732e-05"
     Spacer_Hit      1203..1238
                     /gene="209"
                     /evalue="3.9386e-06"
ORIGIN
        1 aaaagattgc aaacatagca aaaaaagaga atatttctct atcaaaattg atctgctatg
       61 tattgcaaaa gttctctgat aggatcaaaa aaagatactg tttcggacat gaagatggaa
      121 atttttacga aagactaaat gcagatgact ctattcattt ttatttgcca aaggaagatt
      181 ataggttttt aaagaaaatt catgctgact tgaatttttt cagcatggca aaattgatta
      241 ggacaattct tgagatattc attgaagaat atgagagaat agggatgctt ggatttgaga
      301 agaaatgcag tcttgtgaca ttgaagttat ggttgaaact tacaaagata aagaggtggt
      361 ggaagagtag agaattgtcc cacttccacg gtaatactac cccattctac aaggctatat
      421 ataacagttg ctatcaagta ataggctttg agacctatta ttagataaat ttattataaa
      481 aatcttataa aaaatttatt attactcaac ctctttttat ttatcttcgg gtaagtatat
      541 ctatttaggt tttcctgaaa aagtattttt gattaaaagt agatatgtaa aatagtctaa
      601 aattagacaa aaataagcaa aatctaataa aaacaaaata aatattgcgg attattttat
      661 tcaaattcat tgcaatgaat accatagata ttactgttgt agttgtattt gataatttag
      721 tcattatcct accaaggcta tatcttcttt ttgattcacc aaacttgcct tctattatat
      781 ttctttcact ttctctactt ttctcatata tctcattcaa ttttttattt cctaacggga
      841 caccaatcag tttaattcct aactcattac ataattctct attctttttt gtcctatata
      901 ttttatctgc taatatctct tttggataaa aaccaaatct ttttttatat aattctatct
      961 gatttcttag tatatcacct tcgttataat tatcccaact taaatgatca atataactaa
     1021 aaccatttac acaacttacc gatatcttac aaccaaactc tacatttctt gctgcttttc
     1081 ctctcactat cggtctaata tatggttgag ttatacttac tattctatca tctattttat
     1141 tacttcttga tttatacatc tcttcctgtt gtctatatac ttcttgaatt accaataaac
     1201 atttatattc atattttgat aatttagata aacccaatgc ttttaccaat ttctctatat
     1261 gccttatatc cctcttaata aatcttaatt gctctcctat tgcttttctt aaaaattttt
     1321 tatctttttt cttcctcttt attgctatca aatatttctt ccttcctatt tttctatatg
     1381 ttctcggctt ctttccataa ctcggctcat aaagtttatc tataatcatt tctgcttttt
     1441 ctcttgcttc atttaataaa tcaagatcag tgggatattt tatatcacac ggaacacagg
     1501 tcgaatctac tatcatctta ccttcatttt ttatcacatt aacttcttcc ttcttattct
     1561 tattttcttc aatattatca ctttttccct ctttctgatc ttcttctttt ttatttttat
     1621 tttgcctttt tttattttta gcgttttcta taatggctat atttatagta ttcaagtctt
     1681 gaatactaaa ccttttcctg aaatgcacca acattgattc atcaaaaggt ttttcatagg
     1741 aatacctttc atatcctaaa aaatattgca aatacggatt ttctcttatc tgttgcacta
     1801 cctcttcatc agttaacttt agttcctctt taatataaag agcacaaaat gctatccttc
     1861 cattatatgc tggtgctccc atattctcag aaaaattctt tgcatatatc tcttctatta
     1921 gagttaacgg gagtaaagat gctttaatta cccatctatt acttttatct aatttccctt
     1981 caaatgggac tgcaaaactc tcaaattctg gaaaatatgg tgtctttgta tcttgatgtc
     2041 tatacatttt tactccactt aaatgcaaag atttttaatc attatatcaa aaatctttgc
     2101 attttacaac tatatttttg ttataacttt attatatttt tatatgatac atctttttca
     2161 ggaagaccta attataaaaa aattataagt ctgtccctta atacatccaa tttaacttaa
     2221 aaatattact at
//
LOCUS       a0116254_1028212        2300 bp    DNA              UNK 01-JAN-1980
DEFINITION  Ga0116254_1028212. | GENOME_ACESSION: IMG_3300010311 CONTIG_ID:
            a0116254_1028212 SOURCE: JGI_small ORIG_COORD: 0_2300.
ACCESSION   a0116254_1028212
VERSION     a0116254_1028212
KEYWORDS    .
SOURCE      .
  ORGANISM  .
            .
FEATURES             Location/Qualifiers
     CDS             1..246
                     /product="hypothetical protein & Hypo-rule applied"
     CDS             complement(368..1900)
                     /product="Transposase DDE
                     domain-containingprotein/Transposase domain (DUF772) &
                     pfam13586,pfam05598"
     Spacer_Hit      1035..1070
                     /gene="288"
                     /evalue="3.9386e-06"
     Spacer_Hit_Main 1035..1070
                     /gene="26"
                     /evalue="3.9386e-06"
     Spacer_Hit      1035..1070
                     /gene="209"
                     /evalue="3.9386e-06"
     Spacer_Hit      1036..1070
                     /gene="316"
                     /evalue="1.32732e-05"
     Spacer_Hit      1036..1070
                     /gene="131"
                     /evalue="1.32732e-05"
     Spacer_Hit      1497..1531
                     /gene="49"
                     /evalue="0.000813747"
     Spacer_Hit      1497..1531
                     /gene="234"
                     /evalue="0.000813747"
     CDS             complement(2093..2299)
                     /product="hypothetical protein & Hypo-rule applied"
ORIGIN
        1 ttcagcatgg ggtgtttatt gaggagaatt atcctacttt ttttagaaga gtatgataaa
       61 cttgggatta caggagttga gatgaaatgc agtataataa cattaaagtt atttttaaga
      121 ctaacaaaga taaaaaagtg gaataagagt agagaattat cccacttttc cggtaacact
      181 acgccatttt acaaggcaat ctacaacgat tgttatcagg tagtgggatt tgagacatac
      241 tattgaaaaa atttattcta aattctacta aaaaaataaa taaaagtata tatttataac
      301 taagttaaac tcttttttaa tgatttttag agtggaattt atgataaaac ctgttatatt
      361 atttacttta atctaagtag gttttcctga aaaagtattt ttgattaaaa ttagatatgt
      421 aaaatagtct aaaattagac aaaaataagc aaaatctaat aaaaacaaaa taaatattgc
      481 ggattatttt attcaaattc attgcaatga ataccataga tattactgtt gtagttgtat
      541 ttgataattt agtcattatc ctaccaaggc tatatcttct ttttgattca ccaaacttgc
      601 cttctattat atttctttca ctttctctac ttttctcata tatctcattc aattttttat
      661 ttcctaacgg gacaccaatc agtttaattc ctaactcatt acataattct ctattctttt
      721 ttgtcctata tattttatct gctaatatct cttttggata aaaaccaaat ctttttttat
      781 ataattctat ctgatttctt agtatatcac cttcgttata attatcccaa cttaaatgat
      841 caatataact aaaaccattt acacaactta ccgatatctt acaaccaaac tctacatttc
      901 ttgctgcttt tcctctcact atcggtctaa tatatggttg agttatactt actattctat
      961 catctatttt attacttctt gatttataca tctcttcctg ttgtctatat acttcttgaa
     1021 ttaccaataa acatttatat tcatattttg ataatttaga taaacccaat gcttttacca
     1081 atttctctat atgccttata tccctcttaa taaatcttaa ttgctctcct attgcttttc
     1141 ttaaaaattt tttatctttt ttcttcctct ttattgctat caaatatttc ttccttccta
     1201 tttttctata tgttctcggc ttctttccat aactcggctc ataaagttta tctataatca
     1261 tttctgcttt ttctcttgct tcatttaata aatcaagatc agtgggatat tttatatcac
     1321 acggaacaca ggtcgaatct actatcatct taccttcatt ttttatcaca ttaacttctt
     1381 ccttcttatt cttattttct tcaatattat cactttttcc ctctttctga tcttcttctt
     1441 ttttattttt attttgcctt tttttatttt tagcgttttc tataatggct atatttatag
     1501 tattcaagtc ttgaatacta aaccttttcc tgaaatgcac caacattgat tcatcaaaag
     1561 gtttttcata ggaatacctt tcatatccta aaaaatattg caaatacgga ttttctctta
     1621 tctgttgcac tacctcttca tccgttaact ttagttcctc tttaatataa agagcacaaa
     1681 atgctatcct tccattatat gctggtgctc ccatattctc agaaaaattc tttgcatata
     1741 tctcttctat tagagttaac gggagtaaag atgctttaat tacccatcta ttacttttat
     1801 ctaatttccc ttcaaatggg actgcaaaac tctcaaattc tggaaaatat ggtgtctttg
     1861 tatcttgatg tctatacatt tttactccac ttaaatgcaa agatttttaa tcattatatc
     1921 aaaaatcttt gcattttaca actatatttt tgttataact ttattatatt tttatatgat
     1981 acatcttttt caggaagacc taaataaaga aaaatattag aaaattcaag aatataatat
     2041 aaaaaaccta attttaataa aaaaggctgc tataagcagc cttttttatt atctattttc
     2101 cctttttctt ttttgtctct ttagcagatt catctttttt tacctcttct tgttttttat
     2161 tttcttctac aattccctgt tctttctttt tattttcaaa aaatttatcg tcatattttg
     2221 gttttaagat aattccacct aatggcggca ctgttacata tatagaatat ggcatccagt
     2281 aagaaccagg ctctgttgcc
//
LOCUS       contig_45372            2074 bp    DNA              UNK 01-JAN-1980
DEFINITION  . | GENOME_ACESSION: EMBL_ERZ795052 CONTIG_ID: contig_45372 SOURCE:
            EMBL_metagenomes ORIG_COORD: 0_2074.
ACCESSION   contig_45372
VERSION     contig_45372
KEYWORDS    .
SOURCE      .
  ORGANISM  .
            .
FEATURES             Location/Qualifiers
     Spacer_Hit      655..690
                     /gene="209"
                     /evalue="3.9386e-06"
     Spacer_Hit_Main 655..690
                     /gene="26"
                     /evalue="3.9386e-06"
     Spacer_Hit      655..690
                     /gene="288"
                     /evalue="3.9386e-06"
     Spacer_Hit      656..690
                     /gene="316"
                     /evalue="1.32732e-05"
     Spacer_Hit      656..690
                     /gene="131"
                     /evalue="1.32732e-05"
     Spacer_Hit      1117..1151
                     /gene="234"
                     /evalue="0.000813747"
     Spacer_Hit      1117..1151
                     /gene="49"
                     /evalue="0.000813747"
     CDS             complement(1713..1922)
                     /product="hypothetical protein"
ORIGIN
        1 gttttcctga aaaagtattt ttgattaaaa ttagatacgt aaaatagtct aaaattagac
       61 aaaaataagc aaaatctaat aaaaacaaaa taaatattgc ggattatttt attcaaattc
      121 attgcaatga ataccataga tattactgtt gtggttgtat ttgataattt agtcattatc
      181 ctaccaaggc tatatcttct ttttgattca ccaaacttgc cttctattat atttctttca
      241 ctttctctac ttttctcata tatctcattc aattttttat ttcctaacgg gacaccaatc
      301 agtttaattc ctaactcatt acataattct ctattctttt ttgtcctata tattttatct
      361 gctaatatct cttttggata aaaaccaaat ctttttttat ataattctat ctgatttctt
      421 agtatatcac cttcgttata attatcccaa cttaaatgat caatataact aaaaccattt
      481 acacaactta ccgatatctt acaaccaaac tctacatttc ttgctgcttt tcctctcact
      541 atcggtctaa tatatggttg agttatactt actattctat catctatttt attacttctt
      601 gatttataca tctcttcctg ttgtctatat acttcttgaa ttaccaataa acatttatat
      661 tcatattttg ataatttaga taaacccaat gcttttacca atttctctat atgccttata
      721 tccctcttaa taaatcttaa ttgctctcct attgcttttc ttaaaaattt tttatctttt
      781 ttcttcctct ttattgctat caaatatttc ttccttccta tttttctata tgttctcggc
      841 ttctttccat aactcggctc ataaagttta tctataatca tttctgcttt ttctcttgct
      901 tcatttaata aatcaagatc agtgggatat tttatatcac acggaacaca ggtcgaatct
      961 actatcatct taccttcatt ttttatcaca ttaacttctt ccttcttatt cttattttct
     1021 tcaatattat cactttttcc ctctttctga tcttcttctt ttttattttt attttgcctt
     1081 tttttatttt tagcgttttc tataatggct atatttatag tattcaagtc ttgaatacta
     1141 aaccttttcc tgaaatgcac caacattgat tcatcaaaag gtttttcata ggaatacctt
     1201 tcatatccta aaaaatattg caaatacgga ttttctctta tctgttgcac tacctcttca
     1261 tcagttaact ttagttcctc tttaatataa agagcacaaa atgctatcct tccattatat
     1321 gctggtgctc ccatattctc agaaaaattc tttgcatata tctcttctat tagagttaac
     1381 gggagtaaag atgctttaat tacccatcta ttacttttat ctaatttccc ttcaaatggg
     1441 actgcaaaac tctcaaattc tggaaaatat ggtgtctttg tatcttgatg tctatacatt
     1501 tttactccac ttaaatgcaa agatttttaa tcattatatc aaaaatcttt gcattttaca
     1561 actatatttt tgttataact ttattatatt tttatatgat acatcttttt caggaagacc
     1621 taaataaaga aaaatattag aaaattcaag aatataatat aaaaaaccta attttaataa
     1681 aaaaggctgc tataagcagc cttttttatt atctattttc cctttttctt ttttgtctct
     1741 ttagcagatt catctttttt tacctcttct tgttttttat tttcttctac aattccctgt
     1801 tctttctttt tattttcaaa aaatttatcg tcatattttg gttttaagat aattccacct
     1861 aatggcggca ctgttacata tatagaatat ggcatccagt aagaaccagg ctctgttgcc
     1921 attactccac caaaatttcc gacatttgag ccacaatatt tacttgagtc actattaaaa
     1981 atctcctcat agtaacattt ttctggaacc ccaagtagat aattatgcct tggtacagga
     2041 gtaaaattaa caacaactac aaggaaatca aaag
//
LOCUS       a0208461_1018059        3155 bp    DNA              UNK 01-JAN-1980
DEFINITION  Ga0208461_1018059. | GENOME_ACESSION: IMG_3300025613 CONTIG_ID:
            a0208461_1018059 SOURCE: JGI_small ORIG_COORD: 0_3155.
ACCESSION   a0208461_1018059
VERSION     a0208461_1018059
KEYWORDS    .
SOURCE      .
  ORGANISM  .
            .
FEATURES             Location/Qualifiers
     CDS             3..116
                     /product="hypothetical protein"
     CDS             225..1514
                     /product="transposase & COG5421"
     Spacer_Hit      complement(747..781)
                     /gene="27"
                     /evalue="1.49324e-05"
     Spacer_Hit      complement(747..781)
                     /gene="289"
                     /evalue="1.49324e-05"
     Spacer_Hit      complement(747..781)
                     /gene="210"
                     /evalue="1.49324e-05"
     Spacer_Hit      complement(747..780)
                     /gene="132"
                     /evalue="5.03226e-05"
     Spacer_Hit      complement(747..780)
                     /gene="317"
                     /evalue="5.03226e-05"
     CDS             complement(1501..3003)
                     /product="DDE family transposase/transposase-like
                     proteinDUF772 & pfam13586,pfam05598"
     Spacer_Hit      2159..2194
                     /gene="209"
                     /evalue="3.9386e-06"
     Spacer_Hit_Main 2159..2194
                     /gene="26"
                     /evalue="3.9386e-06"
     Spacer_Hit      2159..2194
                     /gene="288"
                     /evalue="3.9386e-06"
     Spacer_Hit      2160..2194
                     /gene="131"
                     /evalue="1.32732e-05"
     Spacer_Hit      2160..2194
                     /gene="316"
                     /evalue="1.32732e-05"
     Spacer_Hit      2621..2655
                     /gene="234"
                     /evalue="0.000813747"
     Spacer_Hit      2621..2655
                     /gene="49"
                     /evalue="0.000813747"
ORIGIN
        1 ttaagagtga agtaatagaa aaaattgagg attttgtgag aagttttaac acaacttcca
       61 ccataaaaat cgataaaaaa tggtgtaact taattataaa taaagtagtt atgtaagaaa
      121 taattttatt tcagtgtata cgaattaatt gtaatttatt tgtaaaattt attgatataa
      181 tatatagata tgttattata tagtagttac gaaggaggca ttctatgttt ttacacaaaa
      241 cagtaaaaaa agttggtaac aaaatctata attcttactt gatacaagag agttatagag
      301 aaaatgggaa agttaaacat agaactatcg ccaatctttc taaactgccc cttgaaatta
      361 taaatgaaat tgctaagtta ttgaaagaag gtatagtgat taataaatta tctgatatca
      421 aagagttaaa gcaaaagcaa ggtaaaaatt atggggcact taaagttatt tatgaaattg
      481 caaaagaatt aaatataact aatgtattag gtatttcaaa taaaggatta ttggctttaa
      541 ttattattgc aggaataatt ataatccata aatcgaaata ccatatatca aatttctggg
      601 caaaggagca ggcaatttca gaagtattaa attttactaa caagtttaat gaagatgatt
      661 tatatgaaac tctcggatgg ttatcagaaa atcagaatga aattgaaaat aaattatata
      721 aatattcaaa aaatagagaa aatacgatgt ttatgtatga tattacctca agttatgtct
      781 atggaaataa aatggatcta acggattggg ggtataacag agataaaaaa aatgggacaa
      841 aacagatagt gattggttta ttaacagata aaaatggcga tcctgtaagt gtagaggttt
      901 ttaaaggcaa tacgcttgat tacaaaacag ttgaaaatca attaaaaaaa ataaaagaaa
      961 gatttaatgt aaaagagata gtatttatcg gtgacagagg aatgataaaa agtgaacaaa
     1021 ttgagaaaat tgaagaaaat aaatggaaat atataacagc gatcacaaaa tcacaaatag
     1081 aaaagttagt caatgaaaaa gttatagata tgtcattatt cgatgaaaaa ctatgcgaaa
     1141 ttgaatataa aaacaataga tatatattca gaaaaaatcc agtgagagaa aaagagatat
     1201 tagagaattt taaagaaaaa gaaaagttta taaaagtaaa attagagaag gcaaatgatt
     1261 atttaagaaa acataaaaaa gcaaaagtag aaacaaaaat aaaagaatta agaaaaataa
     1321 tagaaaatag aaaaataata ggatatgaag tagaaaataa taataatgaa ctgattttaa
     1381 taagaaaaca ggaaataata aatgaatatt ttaaattagc aggttgttat tgtttaaaaa
     1441 caaatgtaag tgcagaagaa ctggataaag aaaaagtcca tgaaaaatat aaagatttat
     1501 ttaggttttc ctgaaaaagt atttttgatt aaaattagat acgtaaaata gtctaaaatt
     1561 agacaaaaat aagcaaaatc taataaaaac aaaataaata ttgcggatta ttttattcaa
     1621 attcattgca atgaatacca tagatattac tgttgtagtt gtatttgata atttagtcat
     1681 tatcctacca aggctatatc ttctttttga ttcaccaaac ttgccttcta ttatatttct
     1741 ttcactttct ctacttttct catatatctc attcaatttt ttatttccta acgggacacc
     1801 aatcagttta attcctaact cattacataa ttctctattc ttttttgtcc tatatatttt
     1861 atctgctaat atctcttttg gataaaaacc aaatcttttt ttatataatt ctatctgatt
     1921 tcttagtata tcaccttcgt tataattatc ccaacttaaa tgatcaatat aactaaaacc
     1981 atttacacaa cttaccgata tcttacaacc aaactctaca tttcttgctg cttttcctct
     2041 cactatcggt ctaatatatg gttgagttat acttactatt ctatcatcta ttttattact
     2101 tcttgattta tacatctctt cctgttgtct atatacttct tgaattacca ataaacattt
     2161 atattcatat tttgataatt tagataaacc caatgctttt accaatttct ctatatgcct
     2221 tatatccctc ttaataaatc ttaattgctc tcctattgct tttcttaaaa attttttatc
     2281 ttttttcttc ctctttattg ctatcaaata tttcttcctt cctatttttc tatatgttct
     2341 cggcttcttt ccataactcg gctcataaag tttatctata atcatttctg ctttttctct
     2401 tgcttcattt aataaatcaa gatcagtggg atattttata tcacacggaa cacaggtcga
     2461 atctactatc atcttacctt cattttttat cacattaact tcttccttct tattcttatt
     2521 ttcttcaata ttatcacttt tttcctcttt ctgatcttct tcttttttat ttttattttg
     2581 ccttttttta tttttagcgt tttctataat ggctatattt atagtattca agtcttgaat
     2641 actaaacctt ttcctgaaat gcaccaacat tgattcatca aaaggttttt cataggaata
     2701 cctttcatat cctaaaaaat attgcaaata cggattttct cttatctgtt gcactacctc
     2761 ttcatcagtt aactttagtt cctctttaat ataaagagca caaaatgcta tccttccatt
     2821 atatgctggt gctcccatat tctcagaaaa attctttgca tatatctctt ctattagagt
     2881 taacgggagt aaagatgctt taattaccca tctattactt ttatctaatt tcccttcaaa
     2941 tgggactgca aaactctcaa attctggaaa atatggtgtc tttgtatctt gatgtctata
     3001 catttttact ccacttaaat gcaaagattt ttaatcatta tatcaaaaat ctttgcattt
     3061 tacaactata tttttgttat aactttatta tatttttata tgatacatct ttttcaggaa
     3121 gacctaatta aaagattgtg gaaatattca aaaaa
//
LOCUS       a0116189_1046234        2033 bp    DNA              UNK 01-JAN-1980
DEFINITION  Ga0116189_1046234. | GENOME_ACESSION: IMG_3300009714 CONTIG_ID:
            a0116189_1046234 SOURCE: JGI_medium ORIG_COORD: 0_2033.
ACCESSION   a0116189_1046234
VERSION     a0116189_1046234
KEYWORDS    .
SOURCE      .
  ORGANISM  .
            .
FEATURES             Location/Qualifiers
     CDS             complement(270..1793)
                     /product="Transposase DDE
                     domain-containingprotein/Transposase domain (DUF772) &
                     pfam13586,pfam05598"
     Spacer_Hit      928..963
                     /gene="288"
                     /evalue="3.9386e-06"
     Spacer_Hit_Main 928..963
                     /gene="26"
                     /evalue="3.9386e-06"
     Spacer_Hit      928..963
                     /gene="209"
                     /evalue="3.9386e-06"
     Spacer_Hit      929..963
                     /gene="316"
                     /evalue="1.32732e-05"
     Spacer_Hit      929..963
                     /gene="131"
                     /evalue="1.32732e-05"
     Spacer_Hit      1390..1424
                     /gene="234"
                     /evalue="0.000813747"
     Spacer_Hit      1390..1424
                     /gene="49"
                     /evalue="0.000813747"
ORIGIN
        1 tatattttat ctcatattac ttattatagc aaagattact ggtaaagatt aaaattaaaa
       61 tttttttctt gagaaaagac ttcttttttt aatctttatt ttctttataa taaattgaga
      121 atctttattt ttttgagtat aacatttgac tttataaaga gagtattaca aattttcata
      181 agtaatcata atctgataaa ttacgactat tcttttcaaa attaaaatcg gatttaaaaa
      241 gaataagaaa ataaaattga attcaataat taggttttcc tgaaaaagta tttttgatta
      301 aaagtagata tgtaaaatag tttaaaatta gaaaaaaata agcaaaatct aataaaaaca
      361 aaataaatat tgcggattat tttattcaaa ttcattgcaa tgaataccat agatattact
      421 gttgtagttg tatttgataa tttagtcatt atcctaccaa ggctatatct tctttttgat
      481 tcaccaaact tgccttctat tatatttctt tcactttctc tacttttctc atatatctca
      541 ttcaattttt tatttcctaa cgggacacca atcagtttaa ttcctaactc attacataat
      601 tctctattct tttttgtcct atatatttta tctgctaata tctcttttgg ataaaaacca
      661 aatctttttt tatataattc tatctgattt cttagtatat caccttcgtt ataattatcc
      721 caacttaaat gatcaatata actaaaacca tttacacaac ttaccgatat cttacaacca
      781 aactctacat ttcttgctgc ttttcctctc actatcggtc taatatatgg ttgagttata
      841 cttactattc tatcatctat tttattactt cttgatttat acatctcttc ctgttgtcta
      901 tatacttctt gaattaccaa taaacattta tattcatatt ttgataattt agataaaccc
      961 aatgctttta ccaatttctc tatatgcctt atatccctct taataaatct taattgctct
     1021 cctattgctt ttcttaaaaa ttttttatct tttttcttcc tctttattgc tatcaaatat
     1081 ttcttccttc ctatttttct atatgttctc ggcttctttc cataactcgg ctcataaagt
     1141 ttatctataa tcatttctgc tttttctctt gcttcattta ataaatcaag atcagtggga
     1201 tattttatat cacacggaac acaggtcgaa tctactatca tcttaccttc attttttatc
     1261 acattaactt cttccttctt attcttattt tcttcaatat tatcactttt tccctctttc
     1321 tgatcttctt cttttttatt tttattttgc ctttttttat ttttagcgtt ttctataatg
     1381 gctatattta tagtattcaa gtcttgaata ctaaaccttt tcctgaaatg caccaacatt
     1441 gattcatcaa aaggtttttc ataggaatac ctttcatatc ctaaaaaata ttgcaaatac
     1501 ggattttctc ttatctgttg cactacctct tcatccgtta actttagttc ctctttaata
     1561 taaagagcac aaaatgctat ccttccatta tatgctggtg ctcccatatt ctcagaaaaa
     1621 ttctttgcat atatctcttc tattagagtt aacgggagta aagatgcttt aattacccat
     1681 ctattacttt tatctaattt cccttcaaat gggactgcaa aactctcaaa ttctggaaaa
     1741 tatggtgtct ttgtatcttg atgtctatac atttttactc cacttaaatg caaagatttt
     1801 taatcattat atcaaaaatc tttgcatttt acaactatat ttttgttata actttattat
     1861 atttttatat gatacatctt tttcaggaag acctaattat aattaaaaga gggacagacc
     1921 tgatctataa ctatcatgat gtgaaactat ttttcatata gatgttaata acttacaaat
     1981 taaaattttg ttagtataaa taaaaatttt tcgttatatt ctattctaat ttt
//
