# Supplementary material for: Uncovering the functional diversity of rare CRISPR-Cas systems with deep terascale clustering
Source: Science. Author manuscript; Available in PMC 2024 Mar 4. (PMC10910872; doi:10.1126/science.adi1910)
Supplement: data S5 [file NIHMS1969090-supplement-data_S5.zip › VII_spacer_search/spacer_id_37_targets.gb]

LOCUS       a0209720_1010475        4750 bp    DNA              UNK 01-JAN-1980
DEFINITION  Ga0209720_1010475. | GENOME_ACESSION: IMG_3300025605 CONTIG_ID:
            a0209720_1010475 SOURCE: JGI_small ORIG_COORD: 0_4750.
ACCESSION   a0209720_1010475
VERSION     a0209720_1010475
KEYWORDS    .
SOURCE      .
  ORGANISM  .
            .
FEATURES             Location/Qualifiers
     CDS             complement(3..329)
                     /product="hypothetical protein"
     CDS             462..1064
                     /product="hypothetical protein"
     CDS             1057..2718
                     /product="uridine kinase & KO:K00876"
     CDS             complement(2721..2918)
                     /product="hypothetical protein"
     CDS             complement(2932..4146)
                     /product="transposase-like protein & COG3328"
     Spacer_Hit      4089..4127
                     /gene="217"
                     /evalue="6.12672e-06"
     Spacer_Hit_Main 4089..4127
                     /gene="37"
                     /evalue="5.68909e-06"
     Spacer_Hit      4089..4120
                     /gene="295"
                     /evalue="2.32281e-05"
     Spacer_Hit      4089..4120
                     /gene="221"
                     /evalue="2.48873e-05"
     Spacer_Hit      4089..4127
                     /gene="33"
                     /evalue="5.68909e-06"
     Spacer_Hit      4090..4127
                     /gene="138"
                     /evalue="1.99098e-05"
     CDS             4245..4511
                     /product="hypothetical protein"
     CDS             4661..4750
                     /product="hypothetical protein"
ORIGIN
        1 aaaatttcta tcttgttata atcattatca aatcttaaat aaataatctc attatcaata
       61 acaagattgt tttttaaggc acttaattct attataacat ttttatcagg acttgaattt
      121 agtatagatt ttagatattc tataaacatc tggccattca aaacattatt aataatgcta
      181 aaattttctt ctccctttga caaaatcctt ttagcattat ttttataacc atctaatttt
      241 ttagccttta aaaaagaaga aaaaaacatt atccccagaa atattaaagg agaaataata
      301 aaccatatta taaaaaaagt aatattcata ttaccgcctc tttttctcaa ttaactaact
      361 aaataactat atcaattatt tatttaaaaa tcaatattta attaaaaaac tcttcctttt
      421 ttccgaaatt tttattacat tttaaaaata aaggattaaa tatgaaaaaa aatttttttc
      481 ttttaataat attatttatg attcaatctt gtgttacaaa aagtacaatt gaagaaacaa
      541 caactacaac aacaacaact actactacta ctattgtaat atttaaaaaa gtttttaaat
      601 atgatgttcc agaggagatg agagaatctc ctatggaagc aaaatattat aaatatgata
      661 atttattact ggaaaaagat acaaatgttt ttgattcaac tattctaatt gctataagac
      721 atgtagaaaa taaaagaaat ataagtctga aagaatttgt agatcaggat ctaaagttat
      781 taaaatcttc ccttaaaatc atatattttg atgataaatg gacaccaccg ataaaagaaa
      841 aaaatataga atatttttct tatgaatttt actactatta tgataagaaa aatatttatc
      901 agagatcaat ttatataaaa tttgaagata ctttttatat tatatctttg agttctaaaa
      961 ataaaaatta tatgctacat agtaaaaatg acaaattctg ggaaagtata agaatagaag
     1021 atgtaaaaat cacaatgaat agtaaagagg tgacaaatga ttgataaaaa gataaaaata
     1081 tttttaaaga atataaataa agaatttgag gttaattatg gtcttaaagt atacgaatta
     1141 cttaaatatt tagaaaatca agaagaatat atagctgcat ttgtaaataa tgaagcaact
     1201 tcattatctt atactttaaa aatcaatagt aaagtagaat ttattacaat aacaaatacc
     1261 tttggtatgg agatttacag aaggagcctc tcttttttac ttacaaaagt agtaaaaaaa
     1321 ttatttccta acagaagatt aataattggg cattcattgg gccccggata ctattttgat
     1381 ctaataaacg aaaaagaatt aacaaaagaa gagactgcaa aaataaaaga agagatgtta
     1441 aaagagatag aggctgataa acccattata agggagaaaa ttggatatga agaggctctt
     1501 gaatatttta gaaaaaataa tagagaagac aaagtaaaat tactcgaatc tcttaatatg
     1561 agtaaacttt ctatatataa atgtgatgat ttctttgagg tctttgatgg cccattagca
     1621 ttaagaactg gaatattaaa ggtttttgat atcatttact atgcaccggg atttatatta
     1681 caatttccta aaaaatcaga gccagataaa gtatctccct ttacagagca acgaaaaatt
     1741 tttgaggttt atagagagtc aaaatacaga ggcaagatcc ttaaagtgga taacgtaggg
     1801 gctttaaatg aaataataag aaataatgag atagacaatt ttattcaaat tgcagaggaa
     1861 ttacaaacaa gggagataat aaaaatttct gataccatag catctcaaaa agatagaata
     1921 aaattaatta caatagcagg gccatcttct tctggaaaga ccaccttttc taaaaaatta
     1981 tccttaatgc ttgaaacgaa tgggataaaa ccttttaccc tatccattga taactatttt
     2041 gtagataggg aaaaaacacc aaaagatgaa aatggtaaac cagactatga atcaatttat
     2101 gcacttaata tagaattgtt aaatgaaaat cttgttaaat taatgaaagg tgaaaaggta
     2161 agattgccaa gatatgattt ttttactgga aaatctaccc tgagtaacga agagacctct
     2221 ttaaaaagaa atcagatgat tataatagaa ggtattcact gtttgaatga tgaattaact
     2281 ccttttatac cgcgagagga gaaattcaaa atatatgtat ctgccttaac acagatgaat
     2341 attgatgaca ataatagaat tcctacaaca gacaatagaa ttttaagaag aatggtaaga
     2401 gattataaat atcgtggcca tagtgctaaa aagacatttc agatgtggcc attggtaaga
     2461 aatggagaag aaaaatatat attccctttc cagaatgagg cagatggcta ttttaattcg
     2521 agtcttgatt atgaacttgc tgtcctaaaa ccttatgcag agcctatttt aatgcagata
     2581 aaaccttatg atgaagagta tgctgatgct ataagactat taaaattttt aaattatttt
     2641 ttatctgttc catcaaaaaa tgttccttct acctctatat taagagaatt tattggtggc
     2701 tctttttttg attattaaat ctatttctca ccttcaatta tccctatctc tctgtcagtc
     2761 aaatcataca acctgtaaac cagattatct atctctttct ctatcttact cgtatcagcc
     2821 tgtggattat ctttctttgc tgtaaaaatc ttatccacaa gagcctcgag ttgattaata
     2881 attgattggt tggtaggagt gatgggggga agaggcataa tttcggtatt gtcaactaaa
     2941 ttgtgtctga ttttttaaat ttttttcaag catttcatct aataaatctt taactttaga
     3001 gaaagatgaa accggatagg catgataagt cctcacttca aaatccataa gatatccgca
     3061 tattaaattt aatgcgctat caggatttgg aaatgcattc cttcgcctct gagtttttct
     3121 aatttctttg tttaatctct ctatccaatt tgtactataa atcattctgt gaatgcctga
     3181 cggaaaattc aaatatgaaa aataatattg tttttctttt tcattgaaca aattttttat
     3241 agatgaatat tttctgctcc atttatttac aaaattattc aagctttcaa taccatcttt
     3301 tacttcgtaa tttgaatctt caagtttaaa tacattccag aaatccttta acacctcctc
     3361 cttttcagag cttcttactt taagaataac ccttcttaat ttatgaatca gacatttctg
     3421 aaaatatgct gacggaaact tatcttctac ggctctttca agttctttta acccatctgc
     3481 aattatcatc aatatctttt taactccacg atttataaga tcatcaaata cttctttcca
     3541 cccttcataa ctttctgttg gtatattata aacacccaat atatcacgct ttaggtcttt
     3601 tcttaaccct aatactatat aaaaggcttc tttctcaaca atatcccttc ttacaggaat
     3661 atacagagca tcaatataca caaaatagta ttctgattcg agtttcctat tttgccaggc
     3721 tattcttgac tcctcaaact cttttgttat atttgaaaca cttgtcgcag aaaacttttt
     3781 atcgtaaata tctttgaata tctcttcaat atctcttgta gataatcctt taacatatag
     3841 tttaaaggca agatcctgta atatttcatc ctcttccctt aaaacttcca gaaatactgg
     3901 tttaaataaa cttaatctat ctcttggtat ctttaatttg taatatttat ttatacttct
     3961 taataatgcc tgataataac catttgcttt atttcctgct ttattagaat tattcaaata
     4021 ttcagttctt tctgctttca taatattttc aaagaccata tttacaatct tatcgattgc
     4081 attttctttt tcgtaatata ataaatcttc tatacttttt aataaatttt ttgtaatatt
     4141 atccatgaga gtagctcctt tatgattact attattttta gcaaattata tatatcataa
     4201 tttgctattc tcagacacaa tttattatac actatccaaa aataatgcag tgggtattgg
     4261 gaacctttgc cgttagatac aacaaaaagt taaaaataag aggaaaagtc tggtttgata
     4321 gatttaagag tgaagtaata gaaagaattg aggattttgt aagaagtttt aaaagggtaa
     4381 atgataatct aaagaaaaat aacatacagg aagcattaga aaattatatt ttctgtgggc
     4441 ttttttattt taagaataaa aattttgaat ttattgatag attaccttta ttactggaat
     4501 ttttgatatg agataaaagt tactatttaa aaaatttttg ctatatattt ttctctttta
     4561 agatttaaca gatattttat aatacaaatt ctctttatta acaatattga caaaaacacc
     4621 ttttttttat attgttattt ctaattaaaa ggaaatttct atgtttgact ctgataaata
     4681 tactggcttt tttggagaat atggcggaag atatgttgca gaaattttaa ggccagtttt
     4741 gcttgaactt
//
LOCUS       a0209409_1008200        4985 bp    DNA              UNK 01-JAN-1980
DEFINITION  Ga0209409_1008200. | GENOME_ACESSION: IMG_3300025589 CONTIG_ID:
            a0209409_1008200 SOURCE: JGI_small ORIG_COORD: 0_4985.
ACCESSION   a0209409_1008200
VERSION     a0209409_1008200
KEYWORDS    .
SOURCE      .
  ORGANISM  .
            .
FEATURES             Location/Qualifiers
     CDS             complement(1..270)
                     /product="hypothetical protein"
     CDS             403..1005
                     /product="hypothetical protein"
     CDS             998..2659
                     /product="uridine kinase & KO:K00876"
     CDS             complement(2662..2859)
                     /product="hypothetical protein"
     CDS             complement(2873..4087)
                     /product="transposase-like protein & COG3328"
     CDS             4186..4452
                     /product="hypothetical protein"
     CDS             4602..4985
                     /product="tryptophan synthase beta chain & KO:K01696"
     Spacer_Hit      4030..4061
                     /gene="295"
                     /evalue="2.32281e-05"
     Spacer_Hit      4031..4068
                     /gene="138"
                     /evalue="1.99098e-05"
     Spacer_Hit      4030..4061
                     /gene="221"
                     /evalue="2.48873e-05"
     Spacer_Hit_Main 4030..4068
                     /gene="37"
                     /evalue="5.68909e-06"
     Spacer_Hit      4030..4068
                     /gene="217"
                     /evalue="6.12672e-06"
     Spacer_Hit      4030..4068
                     /gene="33"
                     /evalue="5.68909e-06"
ORIGIN
        1 aacaagattg ttttttaagg cacttaattc tattataaca tttttatcag gacttgaatt
       61 tagtatagat tttagatatt ctataaacat ctggccattc aaaacattat taataatgct
      121 aaaattttct tctccctttg acaaaatcct tttagcatta tttttataac catctaattt
      181 tttagccttt aaaaaagaag aaaaaaacat tatccccaga aatattaaag gagaaataat
      241 aaaccatatt ataaaaaaag taatattcat attaccgcct ctttttctca attaactaac
      301 taaataacta tatcaattat ttatttaaaa atcaatattt aattaaaaaa ctcttccttt
      361 tttccgaaat ttttattaca ttttaaaaat aaaggattaa atatgaaaaa aaattttttt
      421 cttttaataa tattatttat gattcaagcc tgtgttacaa aaagtacaat tgaagaaaca
      481 acaactacca caaccacaac aacaactact actattgtaa tatttaaaaa agtttttaaa
      541 tatgatgttc cagaagagat gagagaatct cctatagaag caaaatatta taaatatgat
      601 aatttattac tggaaaaaga tacaaatgtt tttgattcaa ctattctaat tgctataaga
      661 catgtagaaa ataaaagaaa tataagtctg aaagaatttg tagatcagga tctaaagtta
      721 ttaaaatctt cccttaaaat catatatttt gatgataaat ggacaccacc gataaaagaa
      781 aaaaatatag aatatttttc ttatgaattt tactactatt atgataagaa aaatatttat
      841 cagagatcaa tttatataaa atttgaagat actttttata ttatatcttt gagttctaaa
      901 aataaaaatt atatgctaca tagtaaaaat gacaaattct gggaaagtat aagaatagaa
      961 gatgtaaaaa tcacaatgaa tagtaaagag gtgacaaatg attgataaaa agataaaaat
     1021 atttttaaag aatataaata aagaatttga ggttaattat ggtcttaaag tatacgaatt
     1081 acttaaatat ttagaaaatc aagaagaata tatagctgca tttgtaaata atgaagcaac
     1141 ttcattatct tatactttaa aaatcaatag taaagtagaa tttattacaa taacaaatac
     1201 ctttggtatg gagatttaca gaaggagcct ctctttttta cttacaaaag tagtaaaaaa
     1261 attatttcct aacagaagat taataattgg gcattcattg ggccccggat actattttga
     1321 tctaataaac gaaaaagaat taacaaaaga agagactgca aaaataaaag aagagatgtt
     1381 aaaagagata gaggctgata aacccattat aagggagaaa attggatatg aagaggctct
     1441 tgaatatttt agaaaaaata atagagaaga caaagtaaaa ttactcgaat ctcttaatat
     1501 gagtaaactt tctatatata aatgtgatga tttctttgag gtctttgatg gcccattagc
     1561 attaagaact ggaatattaa aggtttttga tatcatttac tatgcaccgg gatttatatt
     1621 acaatttcct aaaaaatcag agccagataa agtatctccc tttacagagc aacgaaaaat
     1681 ttttgaggtt tatagagagt caaaatacag aggcaagatc cttaaagtgg ataacgtagg
     1741 ggctttaaat gaaataataa gaaataatga gatagacaat tttattcaaa ttgcagagga
     1801 attacaaaca agggagataa taaaaatttc tgataccata gcatctcaaa aagatagaat
     1861 aaaattaatt acaatagcag ggccatcttc ttctggaaag accacctttt ctaaaaaatt
     1921 atccttaatg cttgaaacga atgggataaa accttttacc ctatccattg ataactattt
     1981 tgtagatagg gaaaaaacac caaaagatga aaatggtaaa ccagactatg aatcaattta
     2041 tgcacttaat atagaattgt taaatgaaaa tcttgttaaa ttaatgaaag gtgaaaaggt
     2101 aagattgcca agatatgatt tttttactgg aaaatctacc ctgagtaacg aagagacctc
     2161 tttaaaaaga aatcagatga ttataataga aggtattcac tgtttgaatg atgaattaac
     2221 tccttttata ccgcgagagg agaaattcaa aatatatgta tctgccttaa cacagatgaa
     2281 tattgatgac aataatagaa ttcctacaac agacaataga attttaagaa gaatggtaag
     2341 agattataaa tatcgtggcc atagtgctaa aaagacattt cagatgtggc cattggtaag
     2401 aaatggagaa gaaaaatata tattcccttt ccagaatgag gcagatggct attttaattc
     2461 gagtcttgat tatgaacttg ctgtcctaaa accttatgca gagcctattt taatgcagat
     2521 aaaaccttat gatgaagagt atgctgatgc tataagacta ttaaaatttt taaattattt
     2581 tttatctgtt ccatcaaaaa atgttccttc tacctctata ttaagagaat ttattggtgg
     2641 ctcttttttt gattattaaa tctatttctc accttcaatt atccctatct ctctgtcagt
     2701 caaatcatac aacctgtaaa ccagattatc tatctctttc tctatcttac tcgtatcagc
     2761 ctgtggatta tctttctttg ctgtaaaaat cttatccaca agagcctcga gttgattaat
     2821 aattgattgg ttggtaggag tgatgggggg aagaggcata atttcggtat tgtcaactaa
     2881 attgtgtctg attttttaaa tttttttcaa gcatttcatc taataaatct ttaactttag
     2941 agaaagatga aaccggatag gcatgataag tcctcacttc aaaatccata agatatccgc
     3001 atattaaatt taatgcgcta tcaggatttg gaaatgcatt ccttcgcctc tgagtttttc
     3061 taatttcttt gtttaatctc tctatccaat ttgtactata aatcattctg tgaatgcctg
     3121 acggaaaatt caaatatgaa aaataatatt gtttttcttt ttcattgaac aaatttttta
     3181 tagatgaata ttttctgctc catttattta caaaattatt caagctttca ataccatctt
     3241 ttacttcgta atttgaatct tcaagtttaa atacattcca gaaatccttt aacacctcct
     3301 ccttttcaga gcttcttact ttaagaataa cccttcttaa tttatgaatc agacatttct
     3361 gaaaatatgc tgacggaaac ttatcttcta cggctctttc aagttctttt aacccatctg
     3421 caattatcat caatatcttt ttaactccac gatttataag atcatcaaat acttctttcc
     3481 acccttcata actttctgtt ggtatattat aaacacccaa tatatcacgc tttaggtctt
     3541 ttcttaaccc taatactata taaaaggctt ctttctcaac aatatccctt cttacaggaa
     3601 tatacagagc atcaatatac acaaaatagt attctgattc gagtttccta ttttgccagg
     3661 ctattcttga ctcctcaaac tcttttgtta tatttgaaac acttgtcgca gaaaactttt
     3721 tatcgtaaat atctttgaat atctcttcaa tatctcttgt agataatcct ttaacatata
     3781 gtttaaaggc aagatcctgt aatatttcat cctcttccct taaaacttcc agaaatactg
     3841 gtttaaataa acttaatcta tctcttggta tctttaattt gtaatattta tttatacttc
     3901 ttaataatgc ctgataataa ccatttgctt tatttcctgc tttattagaa ttattcaaat
     3961 attcagttct ttctgctttc ataatatttt caaagaccat atttacaatc ttatcgattg
     4021 cattttcttt ttcgtaatat aataaatctt ctatactttt taataaattt tttgtaatat
     4081 tatccatgag agtagctcct ttatgattac tattattttt agcaaattat atatatcata
     4141 atttgctatt ctcagacaca atttattata cactatccaa aaataatgca gtgggtattg
     4201 ggaacctttg ccgttagata caacaaaaag ttaaaaataa gaggaaaagt ctggtttgat
     4261 agatttaaga gtgaagtaat agaaagaatt gaggattttg taagaagttt taaaagggta
     4321 aatgataatc taaagaaaaa taacatacag gaagcattag aaaattatat tttctgtggg
     4381 cttttttatt ttaagaataa aaattttgaa tttattgata gattaccttt attactggaa
     4441 tttttgatat gagataaaag ttactattta aaaaattttt gctatatatt tttctctttt
     4501 aagatttaac agatatttta taatacaaat tctctttatt aacaatattg acaaaaaaac
     4561 ctttttttta tattgttatt tctaattaaa aggaaatttc tatgtttgac tctgataaat
     4621 atactggctt ttttggagaa tatggcggaa gatatgttgc agaaatttta aggccagttt
     4681 tgcttgaact tgaagaggct tttaaaaaat atattgttga tagagatttt ttagaagaat
     4741 ttgattatat tcttaaaaat tttgtaggaa gacccacccc tttactattt gcggaaaatg
     4801 ctacaaaaga gataggtggc gcaaatatct acttaaaatt agaagggctt gccaatactg
     4861 gtgctcataa gattaataat gcaatagggc aggctctttt agcaaaaaga atgggcaaaa
     4921 caagaataat tgctgaaact ggtgcaggtc aacatggact tgcgacagcc tgtgcatgtg
     4981 ctaaa
//
LOCUS       a0116165_1001021        8744 bp    DNA              UNK 01-JAN-1980
DEFINITION  Ga0116165_1001021. | GENOME_ACESSION: IMG_3300009712 CONTIG_ID:
            a0116165_1001021 SOURCE: JGI_medium ORIG_COORD: 14080_22824.
ACCESSION   a0116165_1001021
VERSION     a0116165_1001021
KEYWORDS    .
SOURCE      .
  ORGANISM  .
            .
FEATURES             Location/Qualifiers
     CDS             79..681
                     /product="hypothetical protein & Hypo-rule applied"
     CDS             674..2335
                     /product="uridine kinase & KO:K00876"
     CDS             complement(2338..2535)
                     /product="hypothetical protein & Hypo-rule applied"
     CDS             complement(2549..3763)
                     /product="Transposase (or an inactivated derivative)
                     &COG3328"
     Spacer_Hit_Main 3706..3744
                     /gene="37"
                     /evalue="5.68909e-06"
     Spacer_Hit      3706..3737
                     /gene="221"
                     /evalue="2.48873e-05"
     Spacer_Hit      3706..3744
                     /gene="33"
                     /evalue="5.68909e-06"
     Spacer_Hit      3706..3744
                     /gene="217"
                     /evalue="6.12672e-06"
     Spacer_Hit      3706..3737
                     /gene="295"
                     /evalue="2.32281e-05"
     Spacer_Hit      3707..3744
                     /gene="138"
                     /evalue="1.99098e-05"
     CDS             3862..4128
                     /product="hypothetical protein & Hypo-rule applied"
     CDS             4278..5522
                     /product="tryptophan synthase beta chain & KO:K01696"
     CDS             5506..6288
                     /product="tryptophan synthase alpha chain & KO:K01695"
     CDS             6307..8226
                     /product="hypothetical protein/hydrogenase-4 component B
                     &KO:K00540,KO:K12137"
ORIGIN
        1 ttaaaaatca atatttaatt aaaaaactct tccttttttc cgaaattttt attacatttt
       61 aaaaataaag gattaaatat gaaaaaaaat ttttttcttt taataatatt atttatgatt
      121 caatcttgtg ttacaaaaag tacaattgaa gaaacaacaa ctacaacaac aacaactact
      181 actactacta ttgtaatatt taaaaaagtt tttaaatatg atgttccaga ggagatgaga
      241 gaatctccta tggaagcaaa atattataaa tatgataatt tattactgga aaaagataca
      301 aatgtttttg attcaactat tctaattgct ataagacatg tagaaaataa aagaaatata
      361 agtctgaaag aatttgtaga tcaggatcta aagttattaa aatcttccct taaaatcata
      421 tattttgatg ataaatggac accaccgata aaagaaaaaa atatagaata tttttcttat
      481 gaattttact actattatga taagaaaaat atttatcaga gatcaattta tataaaattt
      541 gaagatactt tttatattat atctttgagt tctaaaaata aaaattatat gctacatagt
      601 aaaaatgaca aattctggga aagtataaga atagaagatg taaaaatcac aatgaatagt
      661 aaagaggtga caaatgattg ataaaaagat aaaaatattt ttaaagaata taaataaaga
      721 atttgaggtt aattatggtc ttaaagtata cgaattactt aaatatttag aaaatcaaga
      781 agaatatata gctgcatttg taaataatga agcaacttca ttatcttata ctttaaaaat
      841 caatagtaaa gtagaattta ttacaataac aaataccttt ggtatggaga tttacagaag
      901 gagcctctct tttttactta caaaagtagt aaaaaaatta tttcctaaca gaagattaat
      961 aattgggcat tcattgggcc ccggatacta ttttgatcta ataaacgaaa aagaattaac
     1021 aaaagaagag actgcaaaaa taaaagaaga gatgttaaaa gagatagagg ctgataaacc
     1081 cattataagg gagaaaattg gatatgaaga ggctcttgaa tattttagaa aaaataatag
     1141 agaagacaaa gtaaaattac tcgaatctct taatatgagt aaactttcta tatataaatg
     1201 tgatgatttc tttgaggtct ttgatggccc attagcatta agaactggaa tattaaaggt
     1261 ttttgatatc atttactatg caccgggatt tatattacaa tttcctaaaa aatcagagcc
     1321 agataaagta tctcccttta cagagcaacg aaaaattttt gaggtttata gagagtcaaa
     1381 atacagaggc aagatcctta aagtggataa cgtaggggct ttaaatgaaa taataagaaa
     1441 taatgagata gacaatttta ttcaaattgc agaggaatta caaacaaggg agataataaa
     1501 aatttctgat accatagcat ctcaaaaaga tagaataaaa ttaattacaa tagcagggcc
     1561 atcttcttct ggaaagacca ccttttctaa aaaattatcc ttaatgcttg aaacgaatgg
     1621 gataaaacct tttaccctat ccattgataa ctattttgta gatagggaaa aaacaccaaa
     1681 agatgaaaat ggtaaaccag actatgaatc aatttatgca cttaatatag aattgttaaa
     1741 tgaaaatctt gttaaattaa tgaaaggtga aaaggtaaga ttgccaagat atgatttttt
     1801 tactggaaaa tctaccctga gtaacgaaga gacctcttta aaaagaaatc agatgattat
     1861 aatagaaggt attcactgtt tgaatgatga attaactcct tttataccgc gagaggagaa
     1921 attcaaaata tatgtatctg ccttaacaca gatgaatatt gatgacaata atagaattcc
     1981 tacaacagac aatagaattt taagaagaat ggtaagagat tataaatatc gtggccatag
     2041 tgctaaaaag acatttcaga tgtggccatt ggtaagaaat ggagaagaaa aatatatatt
     2101 ccctttccag aatgaggcag atggctattt taattcgagt cttgattatg aacttgctgt
     2161 cctaaaacct tatgcagagc ctattttaat gcagataaaa ccttatgatg aagagtatgc
     2221 tgatgctata agactattaa aatttttaaa ttatttttta tctgttccat caaaaaatgt
     2281 tccttctacc tctatattaa gagaatttat tggtggctct ttttttgatt attaaatcta
     2341 tttctcacct tcaattatcc ctatctctct gtcagtcaaa tcatacaacc tgtaaaccag
     2401 attatctatc tctttctcta tcttactcgt atcagcctgt ggattatctt tctttgctgt
     2461 aaaaatctta tccacaagag cctcgagttg attaataatt gattggttgg taggagtgat
     2521 ggggggaaga ggcataattt cggtattgtc aactaaattg tgtctgattt tttaaatttt
     2581 tttcaagcat ttcatctaat aaatctttaa ctttagagaa agatgaaacc ggataggcat
     2641 gataagtcct cacttcaaaa tccataagat atccgcatat taaatttaat gcgctatcag
     2701 gatttggaaa tgcattcctt cgcctctgag tttttctaat ttctttgttt aatctctcta
     2761 tccaatttgt actataaatc attctgtgaa tgcctgacgg aaaattcaaa tatgaaaaat
     2821 aatattgttt ttctttttca ttgaacaaat tttttataga tgaatatttt ctgctccatt
     2881 tatttacaaa attattcaag ctttcaatac catcttttac ttcgtaattt gaatcttcaa
     2941 gtttaaatac attccagaaa tcctttaaca cctcctcctt ttcagagctt cttactttaa
     3001 gaataaccct tcttaattta tgaatcagac atttctgaaa atatgctgac ggaaacttat
     3061 cttctacggc tctttcaagt tcttttaacc catctgcaat tatcatcaat atctttttaa
     3121 ctccacgatt tataagatca tcaaatactt ctttccaccc ttcataactt tctgttggta
     3181 tattataaac acccaatata tcacgcttta ggtcttttct taaccctaat actatataaa
     3241 aggcttcttt ctcaacaata tcccttctta caggaatata cagagcatca atatacacaa
     3301 aatagtattc tgattcgagt ttcctatttt gccaggctat tcttgactcc tcaaactctt
     3361 ttgttatatt tgaaacactt gtcgcagaaa actttttatc gtaaatatct ttgaatatct
     3421 cttcaatatc tcttgtagat aatcctttaa catatagttt aaaggcaaga tcctgtaata
     3481 tttcatcctc ttcccttaaa acttccagaa atactggttt aaataaactt aatctatctc
     3541 ttggtatctt taatttgtaa tatttattta tacttcttaa taatgcctga taataaccat
     3601 ttgctttatt tcctgcttta ttagaattat tcaaatattc agttctttct gctttcataa
     3661 tattttcaaa gaccatattt acaatcttat cgattgcatt ttctttttcg taatataata
     3721 aatcttctat actttttaat aaattttttg taatattatc catgagagta gctcctttat
     3781 gattactatt atttttagca aattatatat atcataattt gctattctca gacacaattt
     3841 attatacact atccaaaaat aatgcagtgg gtattgggaa cctttgccgt tagatacaac
     3901 aaaaagttaa aaataagagg aaaagtctgg tttgatagat ttaagagtga agtaatagaa
     3961 agaattgagg attttgtaag aagttttaaa agggtaaatg ataatctaaa gaaaaataac
     4021 atacaggaag cattagaaaa ttatattttc tgtgggcttt tttattttaa gaataaaaat
     4081 tttgaattta ttgatagatt acctttatta ctggaatttt tgatatgaga taaaagttac
     4141 tatttaaaaa atttttgcta tatatttttc tcttttaaga tttaacagat attttataat
     4201 acaaattctc tttattaaca atattgacaa aaaaaccttt tttttatatt gttatttcta
     4261 attaaaagga aatttctatg tttgactctg ataaatatac tggctttttt ggagaatatg
     4321 gcggaagata tgttgcagaa attttaaggc cagttttgct tgaacttgaa gaggctttta
     4381 aaaaatatat tgttgataga gattttttag aagaatttga ttatattctt aaaaattttg
     4441 taggaagacc caccccttta ctatttgcgg aaaatgctac aaaagagata ggtggcgcaa
     4501 atatctactt aaaattagaa gggcttgcca atactggtgc tcataagatt aataatgcaa
     4561 tagggcaggc tcttttagca aaaagaatgg gcaaaacaag aataattgct gaaactggtg
     4621 caggtcaaca tggacttgcg acagcctgtg catgtgctaa acttgggctt gaatgcgata
     4681 tttttatggg ggaggtggat gttgcccgtc agagaccaaa tgtattctgg atggaattat
     4741 ttggagcaaa ggtaatacca gtcaaaagtg ggacaaagac tttaaaagat gctgttaatg
     4801 ctgcgttaag agaatggaca gagagaaaaa atgatactca ttatttatta gggagtgcat
     4861 taggacctgc ccctttcccg gatatggtta gagaatttca atcagtaatt gggagagaga
     4921 caaaggagca attttttcaa ttaacaggta aaaagccaga tgtccttatt gcatgtgttg
     4981 gtggaggatc taattccata ggttttttta atgaatttct tgatgataaa gatgtggaac
     5041 tcataggagt tgaagctggt ggtattggtg ataatgttgg tgaaaatgct gcaagaataa
     5101 cgggaaaagg gagtgttgga atagtccagg gatataaatc aaaattttta cagaatgagg
     5161 atgggcagtt actcaatact cattctataa gtgctgggct tgattatgct ggaattggac
     5221 ctcaacttgc atatcttgct gatattggga gagtaaaatt cagggttgca agagacaatg
     5281 aagttcttga agcctttaaa ttttttgcca aaaaagaggg gataattgca gcacttgaat
     5341 cgtctcatgc tttaagtgag gcaattaaag tagcaaaaga aattggcaag aataaaaata
     5401 ttattgttaa tgtttctgga agaggagata aggatatatt tattacggca aaggctttat
     5461 ctgatgagaa gtggattgct tttttaaaag aggagattca aagatatgaa cagaatagat
     5521 gaaaaactct ctcttcttaa taataaaaaa ataggattta tgggacatat tgttgcctgt
     5581 ttcccagatt atgataaatc tttaattgct gctaatgcca tatgtaaggg tggggctgat
     5641 tttatagagg ttcagttccc tttttctgat cctactgctg atggtccaac tattgaggag
     5701 gcatgttata ttgcaattga gaatggattt acagttaata aaggttttga tttgacagaa
     5761 aagataataa agaataatga tacagcagtc ttgataatga cttatgcaaa tataattttt
     5821 aaatatggga tagatagatt tttgaataag gcaagggata taggagtgag tggggtaata
     5881 gtgccagatc ttttgccaga acaagatgaa ggacttaata ctctttgcaa aaaaaatggt
     5941 attcataata ttctcatagc aacaccaggg gatatcccag agaggataaa agaattgtct
     6001 tatattggga gtggattttt atatactgtt atgagaagag gcattactgg taaaaagaca
     6061 gatatcacag aagaaactga gaattggctt aagatggtaa aaagtaattc taatttgcca
     6121 gtcgctgctg gttttgggat tcagtccaga tctcagattg aatctcttat tggtaaggca
     6181 gatattgctg ttgttggaag ttattttgta aaaaagatta aagaattttc tttagatttt
     6241 catacttttg aggagaatat ctacaattgt atgaaagaat tattataata aattcgaggg
     6301 ttatatatgg ttattatcct aatctctttt tttataaatg cagtgattgc tttgattctt
     6361 tataagtatc aaaaattcgt aaactatttt aacggaatag ttacatctct tatatctctt
     6421 tctggtttga ttttattaat actaaattat ttttttaatt tttttaattt taaaaataat
     6481 tacattgctc tcgataattt aagcatattt tttcttttct taatattttt aggttccata
     6541 tttttttctt tatatggaat taattatctt acaaattatt atagtaaaaa aaatcttggg
     6601 gtgcactggg cattaataaa tattttaata gcaagtatgt cccttgttgt tatgtcaaaa
     6661 aatgtaatct tatttcttat tgcgtgggag ataatgtctt ttagttcttt ttttcttgtt
     6721 ctttttgaag gagaaaaaaa agaggtagta agagcttctt ttatttatat tgtggcaaca
     6781 catattggga caatcttttt gtttgtaatg tttttactat attcaaaaga atactcttct
     6841 tttgatatgt cacaatgggg aggcataaaa gattctttat tgtcttctat aatatttatt
     6901 tttgctctaa ttgggtttgg aacaaaggct ggtattatgc caatgcatat atggttacca
     6961 gaggctcatc ctgctgctcc aagccatatt tctgctatga tgtctggcat aatgataaag
     7021 aatggtatat atggtattct tagaatttta tttactttaa aagatgttca gatatggtgg
     7081 ggatatctct taataataat gggggttata tctggatttc ttggaattct ttttgcagtt
     7141 tctcaacatg atataaaaag aatgcttgct tatagtagta tagaaaacat aggtattatt
     7201 gtaattggga ttggacttgg gataattggg ttatctttaa ataattcctt attaatttta
     7261 cttggatttt gcggtgctct tttacatgtt ttaaaccatc ttctatttaa agggctttta
     7321 tttatgggag ctggtagcgt atactttgcg actcatagcc gtaacataga tagttttggt
     7381 ggtcttttaa agaggatgcc attaacaggg gtaacttttt taattgggtc tcttgcaatc
     7441 tcttcattgc caccttttaa tggttttatg agtgaatttc ttttatactt tggatttttt
     7501 aatagtattt taactgataa aatatcattt gttattctct catgttttgg aataatattt
     7561 atggcaatta ttggggctct tgctctgata tcttttacca aattgtttgg tattgtattt
     7621 ttgggagaat tacgagatca aaagcatagt aaggcaaaag atcctccatt tttaatggtg
     7681 ttaagcatga ttatttttgc tatttttaat gttattattg ctttgggttt tccttttatt
     7741 ataaaaatag cggctaacat acttggtata ggaattaatt ttagattaac gcaaattttt
     7801 aatattttag caataattgt tattgttttt attatttttt atatcatagt attattattg
     7861 atattaaaaa gaagaatact tttgataaac aaaaaaatag attactcttt aacatgggat
     7921 tgtggttatg caaagccgga tgcaagaatg caatatactg gctcttcttt tgttcagcct
     7981 gtaatagatt tttttagata tattttaaga acagagcgaa ccccaataaa agtaatagat
     8041 tgtttcccgg ataattcgaa atttaagaca aagacaaaag acttttttac ttctttattt
     8101 acccctttaa tagaattaat aaaaagaata aataatagat tgaccctatt tcaatatggg
     8161 tatattcatt tatatatatt atatattttt attgctttga taattctttt aatatggaag
     8221 ttgtaatatg ggacagaaaa ttatacaagt tatacttatt ttaattgttt ctcctttttt
     8281 gtttggtctt ataaataaga caaaggcttt ttttgctgga agaaaaggac ctccagtgtt
     8341 acaattgtat tacgatatat tcaaactttt tagaaaaggg gtaacctata gtaaaacagt
     8401 tagttttata tttattttag gtccaataat ttctcttgct tgctctatta ttggactgtt
     8461 aataatgcca ttgggtaagt atccttctat cttttctttt aatggtgatt ttatcttatt
     8521 gatatacctt tttgctatgg gacgattttt tacagttata gcagcacttg atactggatc
     8581 aagctttgaa ggtatggggg caagtagaga ggttcagttt gctctttttg ctgagcctgc
     8641 tttattcttg agtatcattg ctcttgtgaa attgagtggc aagacttctt taaccggtat
     8701 tttatcaaag agtatttttt ctatcaatgg tttattgaat cctg
//
LOCUS       a0116167_1000680       10039 bp    DNA              UNK 01-JAN-1980
DEFINITION  Ga0116167_1000680. | GENOME_ACESSION: IMG_3300009654 CONTIG_ID:
            a0116167_1000680 SOURCE: JGI_medium ORIG_COORD: 8686_18725.
ACCESSION   a0116167_1000680
VERSION     a0116167_1000680
KEYWORDS    .
SOURCE      .
  ORGANISM  .
            .
FEATURES             Location/Qualifiers
     CDS             1374..1976
                     /product="hypothetical protein & Hypo-rule applied"
     CDS             1969..3630
                     /product="uridine kinase & KO:K00876"
     CDS             complement(3633..3830)
                     /product="hypothetical protein & Hypo-rule applied"
     CDS             complement(3844..5058)
                     /product="Transposase (or an inactivated derivative)
                     &COG3328"
     CDS             5157..5423
                     /product="hypothetical protein & Hypo-rule applied"
     CDS             5573..6817
                     /product="tryptophan synthase beta chain & KO:K01696"
     CDS             6801..7583
                     /product="tryptophan synthase alpha chain & KO:K01695"
     CDS             7602..9521
                     /product="hypothetical protein/hydrogenase-4 component B
                     &KO:K00540,KO:K12137"
     Spacer_Hit      5001..5032
                     /gene="295"
                     /evalue="2.32281e-05"
     Spacer_Hit      5001..5039
                     /gene="33"
                     /evalue="5.68909e-06"
     Spacer_Hit      5001..5039
                     /gene="217"
                     /evalue="6.12672e-06"
     Spacer_Hit_Main 5001..5039
                     /gene="37"
                     /evalue="5.68909e-06"
     Spacer_Hit      5001..5032
                     /gene="221"
                     /evalue="2.48873e-05"
     Spacer_Hit      5002..5039
                     /gene="138"
                     /evalue="1.99098e-05"
ORIGIN
        1 tttaatctct ttattatact taaaatttca tcttttaaat aatttgattt attggcatta
       61 taaaaagagg ctattctctc actcttttca tcagaaacta attttacaga atagccaaga
      121 gaactttcat atttaacatc tatttcctct atttttgaaa gatcaaattc attataggat
      181 actaattgat tatttttata aacaagctta ctcagaatcc tatctttata aattataata
      241 agaggtttta atgcaggtat tttatactta ctctgtttta tccagaatat tagaagcaaa
      301 ataaagagta taaatattaa aatagaaatt aaaactatcc ctacctggcc tgtttctggc
      361 tttatttctt tatttatggt attaaaggta gtatatctaa ataataagaa ttcagatcca
      421 aaagttaaaa tagtaagaat aataattcct ataaccattt taggaatatt ataatatttt
      481 aattgattta tacaaaaatt atcccctcta tcctctactg taaaaggtat tttcttaaat
      541 gaataattta atccagcaaa atcttttaat ttttctgtga tactttgatc cagtttatca
      601 tatggaactt cttctcctcc aattctaata agattgactt taaatatctt tgctaaaagt
      661 tctcctatgc atcttgattc tgcctcagca ggtcctttat catcagatac aagtaatgtt
      721 ttattataaa caaaaagatc attcattcta tttttaaatt ttatacttac agtatactgg
      781 ttataattat aggtagtgga agatctacca ctaccacttc tttctgaaaa actcttaaag
      841 ccaagaatta ttttatcaac atcagaaaaa gaaaaagttt ccggtaagat attggcgtta
      901 ttaggatttc ttaaaatttc tatcttgtta taatcattat caaatcttaa ataaataatc
      961 tcattatcaa taacaagatt gttttttagg gcactcaatt ctattataac atttttatca
     1021 ggacttgaat ttagtataga ttttagatat tctataaaca tctggccatt caaaacatta
     1081 ttaataatgc taaaattttc ttctcccttt gagaaaatct ttttagcatt atttttataa
     1141 ccatctaatt ttttagcctt taaaaaagaa gaaaaaaaca ttatccccag aaatattaaa
     1201 ggagaaataa taaaccatat tataaaaaaa gtaatattca tattaccgcc tctttttctc
     1261 aattaactaa ctaaataact atatcaatta tttatttaaa aatcaatatt taattaaaaa
     1321 actcttcctt ttttccgaaa tttttattac attttaaaaa taaaggatta aatatgaaaa
     1381 aaaatttttt tcttttaata atattattta tgattcaagc ctgtgttaca aaaagtacaa
     1441 ttgaagaaac aacaactacc acaaccacaa caacaactac tactattgta atatttaaaa
     1501 aagtttttaa atatgatgtt ccagaagaga tgagagaatc tcctatggaa gcaaaatatt
     1561 ataaatatga taatttatta ctggaaaaag atacaaatgt ttttgattca actattctaa
     1621 ttgctataag acatgtagaa aataaaagaa atataagtct gaaagaattt gtagatcagg
     1681 atctaaagtt attaaaatct tcccttaaaa tcatatattt tgatgataaa tggacaccac
     1741 cgataaaaga aaaaaatata gaatattttt cttatgaatt ttactactat tatgataaga
     1801 aaaatattta tcagagatca atttatataa aatttgaaga tactttttat attatatctt
     1861 tgagttctaa aaataaaaat tatatgctac atagtaaaaa tgacaaattc tgggaaagta
     1921 taagaataga agatgtaaaa atcacaatga atagtaaaga ggtgacaaat gattgataaa
     1981 aagataaaaa tatttttaaa gaatataaat aaagaatttg aggttaatta tggtcttaaa
     2041 gtatacgaat tacttaaata tttagaaaat caagaagaat atatagctgc atttgtaaat
     2101 aatgaagcaa cttcattatc ttatacttta aaaatcaata gtaaagtaga atttattaca
     2161 ataacaaata cctttggtat ggagatttac agaaggagcc tctctttttt acttacaaaa
     2221 gtagtaaaaa aattatttcc taacagaaga ttaataattg ggcattcatt gggccccgga
     2281 tactattttg atctaataaa cgaaaaagaa ttaacaaaag aagagactgc aaaaataaaa
     2341 gaagagatgt taaaagagat agaggctgat aaacccatta taagggagaa aattggatat
     2401 gaagaggctc ttgaatattt tagaaaaaat aatagagaag acaaagtaaa attactcgaa
     2461 tctcttaata tgagtaaact ttctatatat aaatgtgatg atttctttga ggtctttgat
     2521 ggcccattag cattaagaac tggaatatta aaggtttttg atatcattta ctatgcaccg
     2581 ggatttatat tacaatttcc taaaaaatca gagccagata aagtatctcc ctttacagag
     2641 caacgaaaaa tttttgaggt ttatagagag tcaaaataca gaggcaagat ccttaaagtg
     2701 gataacgtag gggctttaaa tgaaataata agaaataatg agatagacaa ttttattcaa
     2761 attgcagagg aattacaaac aagggagata ataaaaattt ctgataccat agcatctcaa
     2821 aaagatagaa taaaattaat tacaatagca gggccatctt cttctggaaa gaccaccttt
     2881 tctaaaaaat tatccttaat gcttgaaacg aatgggataa aaccttttac cctatccatt
     2941 gataactatt ttgtagatag ggaaaaaaca ccaaaagatg aaaatggtaa accagactat
     3001 gaatcaattt atgcacttaa tatagaattg ttaaatgaaa atcttgttaa attaatgaaa
     3061 ggtgaaaagg taagattgcc aagatatgat ttttttactg gaaaatctac cctgagtaac
     3121 gaagagacct ctttaaaaag aaatcagatg attataatag aaggtattca ctgtttgaat
     3181 gatgaattaa ctccttttat accgcgagag gagaaattca aaatatatgt atctgcctta
     3241 acacagatga atattgatga caataataga attcctacaa cagacaatag aattttaaga
     3301 agaatggtaa gagattataa atatcgtggc catagtgcta aaaagacatt tcagatgtgg
     3361 ccattggtaa gaaatggaga agaaaaatat atattccctt tccagaatga ggcagatggc
     3421 tattttaatt cgagtcttga ttatgaactt gctgtcctaa aaccttatgc agagcctatt
     3481 ttaatgcaga taaaacctta tgatgaagag tatgctgatg ctataagact attaaaattt
     3541 ttaaattatt ttttatctgt tccatcaaaa aatgttcctt ctacctctat attaagagaa
     3601 tttattggtg gctctttttt tgattattaa atctatttct caccttcaat tatccctatc
     3661 tctctgtcag tcaaatcata caacctgtaa accagattat ctatctcttt ctctatctta
     3721 ctcgtatcag cctgtggatt atctttcttt gctgtaaaaa tcttatccac aagagcctcg
     3781 agttgattaa taattgattg gttggtagga gtgatggggg gaagaggcat aatttcggta
     3841 ttgtcaacta aattgtgtct gattttttaa atttttttca agcatttcat ctaataaatc
     3901 tttaacttta gagaaagatg aaaccggata ggcatgataa gtcctcactt caaaatccat
     3961 aagatatccg catattaaat ttaatgcgct atcaggattt ggaaatgcat tccttcgcct
     4021 ctgagttttt ctaatttctt tgtttaatct ctctatccaa tttgtactat aaatcattct
     4081 gtgaatgcct gacggaaaat tcaaatatga aaaataatat tgtttttctt tttcattgaa
     4141 caaatttttt atagatgaat attttctgct ccatttattt acaaaattat tcaagctttc
     4201 aataccatct tttacttcgt aatttgaatc ttcaagttta aatacattcc agaaatcctt
     4261 taacacctcc tccttttcag agcttcttac tttaagaata acccttctta atttatgaat
     4321 cagacatttc tgaaaatatg ctgacggaaa cttatcttct acggctcttt caagttcttt
     4381 taacccatct gcaattatca tcaatatctt tttaactcca cgatttataa gatcatcaaa
     4441 tacttctttc cacccttcat aactttctgt tggtatatta taaacaccca atatatcacg
     4501 ctttaggtct tttcttaacc ctaatactat ataaaaggct tctttctcaa caatatccct
     4561 tcttacagga atatacagag catcaatata cacaaaatag tattctgatt cgagtttcct
     4621 attttgccag gctattcttg actcctcaaa ctcttttgtt atatttgaaa cacttgtcgc
     4681 agaaaacttt ttatcgtaaa tatctttgaa tatctcttca atatctcttg tagataatcc
     4741 tttaacatat agtttaaagg caagatcctg taatatttca tcctcttccc ttaaaacttc
     4801 cagaaatact ggtttaaata aacttaatct atctcttggt atctttaatt tgtaatattt
     4861 atttatactt cttaataatg cctgataata accatttgct ttatttcctg ctttattaga
     4921 attattcaaa tattcagttc tttctgcttt cataatattt tcaaagacca tatttacaat
     4981 cttatcgatt gcattttctt tttcgtaata taataaatct tctatacttt ttaataaatt
     5041 ttttgtaata ttatccatga gagtagctcc tttatgatta ctattatttt tagcaaatta
     5101 tatatatcat aatttgctat tctcagacac aatttattat acactatcca aaaataatgc
     5161 agtgggtatt gggaaccttt gccgttagat acaacaaaaa gttaaaaata agaggaaaag
     5221 tctggtttga tagatttaag agtgaagtaa tagaaagaat tgaggatttt gtaagaagtt
     5281 ttaaaagggt aaatgataat ctaaagaaaa ataacataca ggaagcatta gaaaattata
     5341 ttttctgtgg gcttttttat tttaagaata aaaattttga atttattgat agattacctt
     5401 tattactgga atttttgata tgagataaaa gttactattt aaaaaatttt tgctatatat
     5461 ttttctcttt taagatttaa cagatatttt ataatacaaa ttctctttat taacaatatt
     5521 gacaaaaaca cctttttttt atattgttat ttctaattaa aaggaaattt ctatgtttga
     5581 ctctgataaa tatactggct tttttggaga atatggcgga agatatgttg cagaaatttt
     5641 aaggctagtt ttgcttgaac ttgaagaggc ttttaaaaaa tatattgttg atagagattt
     5701 tttagaagaa tttgattata ttcttaaaaa ttttgtagga agacccaccc ctttactatt
     5761 tgcggaaaat gctacaaaag agataggtgg cgcaaatatc tacttaaaat tagaagggct
     5821 tgccaatact ggtgctcata agattaataa tgcaataggg caggctcttt tagcaaaaag
     5881 aatgggcaaa acaagaataa ttgctgaaac tggtgcaggt caacatggac ttgcgacagc
     5941 ctgtgcatgt gctaaactcg ggcttgaatg cgatattttt atgggggagg tggatgttgc
     6001 ccgtcagaga ccaaatgtat tctggatgga attatttgga gcaaaggtaa taccagtcaa
     6061 aagtgggaca aagactttaa aagatgctgt taatgctgcg ttaagagaat ggacagagag
     6121 aaaaaatgat actcattatt tattagggag tgcattagga cctgcccctt tcccggatat
     6181 ggttagagaa tttcaatcag taattgggag agagacaaag gagcaatttt ttcaattaac
     6241 aggtaaaaag ccagatgtcc ttattgcatg tgttggtgga ggatctaatt ccataggttt
     6301 ttttaatgaa tttcttgatg ataaagatgt ggaactcata ggagttgaag ctggtggtat
     6361 tggtgataat gttggtgaaa atgctgcaag aataacggga aaagggagtg ttggaatagt
     6421 ccagggatat aaatcaaaat ttttacagaa tgaggatggg cagttactca atactcattc
     6481 tataagtgct gggcttgatt atgctggaat tggacctcaa cttgcatatc ttgctgatat
     6541 tgggagagta aaattcaggg ttgcaagaga caatgaagtt cttgaagcct ttaaattttt
     6601 tgccaaaaaa gaggggataa ttgcagcact tgaatcgtct catgctttaa gtgaggcaat
     6661 taaagtagca aaagaaattg gcaagaataa aaatattatt gttaatgttt ctggaagagg
     6721 agataaggat atatttatta cggcaaaggc tttatctgat gagaagtgga ttgctttttt
     6781 aaaagaggag attcaaagat atgaacagaa tagatgaaaa actctctctt cttaataata
     6841 aaaaaatagg atttatggga catattgttg cctgtttccc agattatgat aaatctttaa
     6901 ttgctgctaa tgccatatgt aagggtgggg ctgattttat agaggttcag ttcccttttt
     6961 ctgatcctac tgctgatggt ccaactattg aggaggcatg ttatattgca attgagaatg
     7021 gatttacagt taataaaggt tttgatttga cagaaaagat aataaagaat aatgatacaa
     7081 cagtcttgat aatgacttat gcaaatataa tttttaaata tgggatagat agatttttga
     7141 ataaggcaag ggatatagga gtgagtgggg taatagtgcc agatcttttg ccagaacaag
     7201 atgaaggact taatactctt tgcaaaaaaa atggtattca taatattctc atagcaacac
     7261 caggggatat cccagagagg ataaaagaat tgtcttatat tgggagtgga tttttatata
     7321 ctgttatgag aagaggcatt actggtaaaa agacagatat cacagaagaa actgagaatt
     7381 ggcttaagat ggtaaaaagt aattctaatt tgccagtcgc tgctggtttt gggattcagt
     7441 ccagatctca gattgaatct cttattggta aggcagatat tgctgttgtt ggaagttatt
     7501 ttgtaaaaaa gattaaagaa ttttctttag attttcatac ttttgaggag aatatctaca
     7561 attgtatgaa agaattatta taataaattc gagggttata tatggttatt atcctaatct
     7621 ctttttttat aaatgcagtg attgctttga ttctttataa gtatcaaaaa ttcgtaaact
     7681 attttaacgg aatagttaca tctcttatat ctctttctgg tttgatttta ttaatactaa
     7741 attatttttt taattttttt aattttaaaa ataattacat tgctctcgat aatttaagca
     7801 tattttttct tttcttaata tttttaggtt ccatattttt ttctttatat ggaattaatt
     7861 atcttacaaa ttattatagt aaaaaaaatc ttggggtgca ctgggcatta ataaatattt
     7921 taatagcaag tatgtccctt gttgttatgt caaaaaatgt aatcttattt cttattgcgt
     7981 gggagataat gtcttttagt tctttttttc ttgttctttt tgaaggagaa aaaaaagagg
     8041 tagtaagagc ttcttttatt tatattgtgg caacacatat tgggacaatc tttttgtttg
     8101 taatgttttt actatattca aaagaatact cttcttttga tatgtcacaa tggggaggca
     8161 taaaagattc tttattgtct tctataatat ttatttttgc tctaattggg tttggaacaa
     8221 aggctggtat tatgccaatg catatatggt taccagaggc tcatcctgct gctccaagcc
     8281 atatttctgc tatgatgtct ggcataatga taaagaatgg tatatatggt attcttagaa
     8341 ttttatttac tttaaaagat gttcagatat ggtggggata tctcttaata ataatggggg
     8401 ttatatctgg atttcttgga attctttttg cagtttctca acatgatata aaaagaatgc
     8461 ttgcttatag tagtatagaa aacataggta ttattgtaat tgggattgga cttgggataa
     8521 ttgggttatc tttaaataat tccttattaa ttttacttgg attttgcggt gctcttttac
     8581 atgttttaaa ccatcttcta tttaaagggc ttttatttat gggagctggt agcgtatact
     8641 ttgcgactca tagccgtaac atagatagtt ttggtggtct tttaaagagg atgccattaa
     8701 caggggtaac ttttttaatt gggtctcttg caatctcttc attgccacct tttaatggtt
     8761 ttatgagtga atttctttta tactttggat tttttaatag tattttaact gataaaatat
     8821 catttgttat tctctcatgt tttggaataa tatttatggc aattattggg gctcttgctc
     8881 tgatatcttt taccaaattg tttggtattg tatttttggg agaattacga gatcaaaagc
     8941 atagtaaggc aaaagatcct ccatttttaa tggtgttaag catgattatt tttgctattt
     9001 ttaatgttat tattgctttg ggttttcctt ttattataaa aatagcggct aacatacttg
     9061 gtataggaat taattttaga ttaacgcaaa tttttaatat tttagcaata attgttattg
     9121 tttttattat tttttatatc atagtattat tattgatatt aaaaagaaga atacttttga
     9181 taaacaaaaa aatagattac tctttaacat gggattgtgg ttatgcaaag ccggatgcaa
     9241 gaatgcaata tactggctct tcttttgttc agcctgtaac agattttttt agatatattt
     9301 taagaacaga gcgaacccca ataaaagtaa tagattgttt cccggataat tcgaaattta
     9361 agacaaagac aaaagacttt tttacttctt tatttacccc tttaatagaa ttaataaaaa
     9421 gaataaataa tagattgacc ctatttcaat atgggtatat tcatttatat atattatata
     9481 tttttattgc tttgataatt cttttaatat ggaagttgta atatgggaca gaaaattata
     9541 caagttatac ttattttaat tgtttctcct tttttgtttg gtcttataaa taagacaaag
     9601 gctttttttg ctggaagaaa aggacctcca gtgttacaat tgtattacga tatattcaaa
     9661 ctttttagaa aaggggtaac ctatagtaaa acagttagtt ttatatttat tttaggtcca
     9721 ataatttctc ttgcttgctc tattattgga ctgttaataa tgccattggg taagtatcct
     9781 tctatctttt cttttaatgg tgattttatc ttattgatat acctttttgc tatgggacga
     9841 ttttttacag ttatagcagc acttgatact ggatcaagct ttgaaggtat gggggcaagt
     9901 agagaggttc agtttgctct ttttgctgag cctgctttat tcttgagtat cattgctctt
     9961 gtgaaattga gtggcaagac ttctttaacc ggtattttat caaagagtat tttttctatc
    10021 aatggtttat tgaatcctg
//
LOCUS       a0209204_1014180        3757 bp    DNA              UNK 01-JAN-1980
DEFINITION  Ga0209204_1014180. | GENOME_ACESSION: IMG_3300025631 CONTIG_ID:
            a0209204_1014180 SOURCE: JGI_small ORIG_COORD: 0_3757.
ACCESSION   a0209204_1014180
VERSION     a0209204_1014180
KEYWORDS    .
SOURCE      .
  ORGANISM  .
            .
FEATURES             Location/Qualifiers
     CDS             3..458
                     /product="hypothetical protein"
     CDS             451..2112
                     /product="uridine kinase & KO:K00876"
     CDS             complement(2115..2312)
                     /product="hypothetical protein"
     CDS             complement(2326..3540)
                     /product="transposase-like protein & COG3328"
     CDS             3639..3755
                     /product="hypothetical protein"
     Spacer_Hit      3484..3521
                     /gene="138"
                     /evalue="1.99098e-05"
     Spacer_Hit_Main 3483..3521
                     /gene="37"
                     /evalue="5.68909e-06"
     Spacer_Hit      3483..3514
                     /gene="221"
                     /evalue="2.48873e-05"
     Spacer_Hit      3483..3514
                     /gene="295"
                     /evalue="2.32281e-05"
     Spacer_Hit      3483..3521
                     /gene="33"
                     /evalue="5.68909e-06"
     Spacer_Hit      3483..3521
                     /gene="217"
                     /evalue="6.12672e-06"
ORIGIN
        1 ttccagaaga gatgagagaa tctcctatag aagcaaaata ttataaatat gataatttat
       61 tactggaaaa agatacaaat gtttttgatt caactattct aattgctata agacatgtag
      121 aaaataaaag aaatataagt ctgaaagaat ttgtagatca ggatctaaag ttattaaaat
      181 cttcccttaa aatcatatat tttgatgata aatggacacc accgataaaa gaaaaaaata
      241 tagaatattt ttcttatgaa ttttactact attatgataa gaaaaatatt tatcagagat
      301 caatttatat aaaatttgaa gatacttttt atattatatc tttgagttct aaaaataaaa
      361 attatatgct acatagtaaa aatgacaaat tctgggaaag tataagaata gaagatgtaa
      421 aaatcacaat gaatagtaaa gaggtgacaa atgattgata aaaagataaa aatattttta
      481 aagaatataa ataaagaatt tgaggttaat tatggtctta aagtatacga attacttaaa
      541 tatttagaaa atcaagaaga atatatagct gcatttgtaa ataatgaagc aacttcatta
      601 tcttatactt taaaaatcaa tagtaaagta gaatttatta caataacaaa tacctttggt
      661 atggagattt acagaaggag cctctctttt ttacttacaa aagtagtaaa aaaattattt
      721 cctaacagaa gattaataat tgggcattca ttgggccccg gatactattt tgatctaata
      781 aacgaaaaag aattaacaaa agaagagact gcaaaaataa aagaagagat gttaaaagag
      841 atagaggctg ataaacccat tataagggag aaaattggat atgaagaggc tcttgaatat
      901 tttagaaaaa ataatagaga agacaaagta aaattactcg aatctcttaa tatgagtaaa
      961 ctttctatat ataaatgtga tgatttcttt gaggtctttg atggcccatt agcattaaga
     1021 actggaatat taaaggtttt tgatatcatt tactatgcac cgggatttat attacaattt
     1081 cctaaaaaat cagagccaga taaagtatct ccctttacag agcaacgaaa aatttttgag
     1141 gtttatagag agtcaaaata cagaggcaag atccttaaag tggataacgt aggggcttta
     1201 aatgaaataa taagaaataa tgagatagac aattttattc aaattgcaga ggaattacaa
     1261 acaagggaga taataaaaat ttctgatacc atagcatctc aaaaagatag aataaaatta
     1321 attacaatag cagggccatc ttcttctgga aagaccacct tttctaaaaa attatcctta
     1381 atgcttgaaa cgaatgggat aaaacctttt accctatcca ttgataacta ttttgtagat
     1441 agggaaaaaa caccaaaaga tgaaaatggt aaaccagact atgaatcaat ttatgcactt
     1501 aatatagaat tgttaaatga aaatcttgtt aaattaatga aaggtgaaaa ggtaagattg
     1561 ccaagatatg atttttttac tggaaaatct accctgagta acgaagagac ctctttaaaa
     1621 agaaatcaga tgattataat agaaggtatt cactgtttga atgatgaatt aactcctttt
     1681 ataccgcgag aggagaaatt caaaatatat gtatctgcct taacacagat gaatattgat
     1741 gacaataata gaattcctac aacagacaat agaattttaa gaagaatggt aagagattat
     1801 aaatatcgtg gccatagtgc taaaaagaca tttcagatgt ggccattggt aagaaatgga
     1861 gaagaaaaat atatattccc tttccagaat gaggcagatg gctattttaa ttcgagtctt
     1921 gattatgaac ttgctgtcct aaaaccttat gcagagccta ttttaatgca gataaaacct
     1981 tatgatgaag agtatgctga tgctataaga ctattaaaat ttttaaatta ttttttatct
     2041 gttccatcaa aaaatgttcc ttctacctct atattaagag aatttattgg tggctctttt
     2101 tttgattatt aaatctattt ctcaccttca attatcccta tctctctgtc agtcaaatca
     2161 tacaacctgt aaaccagatt atctatctct ttctctatct tactcgtatc agcctgtgga
     2221 ttatctttct ttgctgtaaa aatcttatcc acaagagcct cgagttgatt aataattgat
     2281 tggttggtag gagtgatggg gggaagaggc ataatttcgg tattgtcaac taaattgtgt
     2341 ctgatttttt aaattttttt caagcatttc atctaataaa tctttaactt tagagaaaga
     2401 tgaaaccgga taggcatgat aagtcctcac ttcaaaatcc ataagatatc cgcatattaa
     2461 atttaatgcg ctatcaggat ttggaaatgc attccttcgc ctctgagttt ttctaatttc
     2521 tttgtttaat ctctctatcc aatttgtact ataaatcatt ctgtgaatgc ctgacggaaa
     2581 attcaaatat gaaaaataat attgtttttc tttttcattg aacaaatttt ttatagatga
     2641 atattttctg ctccatttat ttacaaaatt attcaagctt tcaataccat cttttacttc
     2701 gtaatttgaa tcttcaagtt taaatacatt ccagaaatcc tttaacacct cctccttttc
     2761 agagcttctt actttaagaa taacccttct taatttatga atcagacatt tctgaaaata
     2821 tgctgacgga aacttatctt ctacggctct ttcaagttct tttaacccat ctgcaattat
     2881 catcaatatc tttttaactc cacgatttat aagatcatca aatacttctt tccacccttc
     2941 ataactttct gttggtatat tataaacacc caatatatca cgctttaggt cttttcttaa
     3001 ccctaatact atataaaagg cttctttctc aacaatatcc cttcttacag gaatatacag
     3061 agcatcaata tacacaaaat agtattctga ttcgagtttc ctattttgcc aggctattct
     3121 tgactcctca aactcttttg ttatatttga aacacttgtc gcagaaaact ttttatcgta
     3181 aatatctttg aatatctctt caatatctct tgtagataat cctttaacat atagtttaaa
     3241 ggcaagatcc tgtaatattt catcctcttc ccttaaaact tccagaaata ctggtttaaa
     3301 taaacttaat ctatctcttg gtatctttaa tttgtaatat ttatttatac ttcttaataa
     3361 tgcctgataa taaccatttg ctttatttcc tgctttatta gaattattca aatattcagt
     3421 tctttctgct ttcataatat tttcaaagac catatttaca atcttatcga ttgcattttc
     3481 tttttcgtaa tataataaat cttctatact ttttaataaa ttttttgtaa tattatccat
     3541 gagagtagct cctttatgat tactattatt tttagcaaat tatatatatc ataatttgct
     3601 attctcagac acaatttatt atacactatc caaaaataat gcagtgggta ttgggaacct
     3661 ttgccgttag atacaacaaa aagttaaaaa taagaggaaa agtctggttt gatagattta
     3721 agagtgaggt aatagaaaaa attgaggatt ttgtaag
//
LOCUS       0116245_10000504       10039 bp    DNA              UNK 01-JAN-1980
DEFINITION  Ga0116245_10000504. | GENOME_ACESSION: IMG_3300010338 CONTIG_ID:
            0116245_10000504 SOURCE: JGI_medium ORIG_COORD: 51331_61370.
ACCESSION   0116245_10000504
VERSION     0116245_10000504
KEYWORDS    .
SOURCE      .
  ORGANISM  .
            .
FEATURES             Location/Qualifiers
     CDS             1374..1976
                     /product="hypothetical protein & Hypo-rule applied"
     CDS             1969..3630
                     /product="uridine kinase & KO:K00876"
     CDS             complement(3633..3830)
                     /product="hypothetical protein & Hypo-rule applied"
     CDS             complement(3844..5058)
                     /product="Transposase (or an inactivated derivative)
                     &COG3328"
     CDS             5157..5423
                     /product="hypothetical protein & Hypo-rule applied"
     CDS             5573..6817
                     /product="tryptophan synthase beta chain & KO:K01696"
     CDS             6801..7583
                     /product="tryptophan synthase alpha chain & KO:K01695"
     CDS             7602..9521
                     /product="hypothetical protein/hydrogenase-4 component B
                     &KO:K00540,KO:K12137"
     Spacer_Hit      5001..5039
                     /gene="217"
                     /evalue="6.12672e-06"
     Spacer_Hit      5001..5032
                     /gene="221"
                     /evalue="2.48873e-05"
     Spacer_Hit      5002..5039
                     /gene="138"
                     /evalue="1.99098e-05"
     Spacer_Hit      5001..5039
                     /gene="33"
                     /evalue="5.68909e-06"
     Spacer_Hit_Main 5001..5039
                     /gene="37"
                     /evalue="5.68909e-06"
     Spacer_Hit      5001..5032
                     /gene="295"
                     /evalue="2.32281e-05"
ORIGIN
        1 tttaatctct ttattatact taaaatttca tcttttaaat aatttgattt attggcatta
       61 taaaaagagg ctattctctc actcttttca tcagaaacta attttacaga atagccaaga
      121 gaactttcat atttaacatc tatttcctct atttttgaaa gatcaaattc attataggat
      181 actaattgat tatttttata aacaagctta ctcagaatcc tatctttata aattataata
      241 agaggtttta atgcaggtat tttatactta ctctgtttta tccagaatat tagaagcaaa
      301 ataaagagta taaatattaa aatagaaatt aaaactatct ctacctggcc tgtttctggt
      361 tttatttctt tatttatggt attaaaggta gtatatctaa ataataagaa ttcagatcca
      421 aaagttaaaa tagtaagaat aataattcct ataaccattt taggaatatt ataatatttt
      481 aattgattta tacaaaaatt atcccctcta tcctctactg taaaaggtat tttcttaaat
      541 gaataattta atccagcaaa atcttttaat ttttctgtga tactttgatc cagtttatca
      601 tacggaactt cttctcctcc aattctaata agattgactt taaatatctt tgctaaaagt
      661 tctcctatgc atcttgattc tgcctcagca ggtcctttat catcagatac aagtaatgtt
      721 ttattataaa caaaaagatc attcattcta tttttaaatt ttatacttac agtatactgg
      781 ttataattat aggtagtgga agatctacca ctaccacttc tttctgaaaa actcttaaag
      841 ccaagaatta ttttatcaac atcagaaaaa gaaaaagttt ccggtaagat attggtgtta
      901 ttaggatttc ttaaaatttc tatcttgtta taatcattat caaatcttaa ataaataatc
      961 tcattatcaa taacaagatt gttttttaag gcacttaatt ctattataac atttttatca
     1021 ggacttgaat ttagtataga ttttagatat tctataaaca tctggccatt caaaacatta
     1081 ttaataatgc taaaattttc ttctcccttt gacaaaatcc ttttagcatt atttttataa
     1141 ccatctaatt ttttagcctt taaaaaagaa gaaaaaaaca ttatccccag aaatattaaa
     1201 ggagaaataa taaaccatat tataaaaaaa gtaatattca tattaccgcc tctttttctc
     1261 aattaactaa ctaaataact atatcaatta tttatttaaa aatcaatatt taattaaaaa
     1321 actcttcctt ttttccgaaa tttttattac attttaaaaa taaaggatta aatatgaaaa
     1381 aaaatttttt tcttttaata atattattta tgattcaatc ttgtgttaca aaaagtacaa
     1441 ttgaagaaac aacaactaca acaacaacaa ctactactac tactattgta atatttaaaa
     1501 aagtttttaa atatgatgtt ccagaggaga tgagagaatc tcctatggaa gcaaaatatt
     1561 ataaatatga taatttatta ctggaaaaag atacaaatgt ttttgattca actattctaa
     1621 ttgctataag acatgtagaa aataaaagaa atataagtct gaaagaattt gtagatcagg
     1681 atctaaagtt attaaaatct tcccttaaaa tcatatattt tgatgataaa tggacaccac
     1741 cgataaaaga aaaaaatata gaatattttt cttatgaatt ttactactat tatgataaga
     1801 aaaatattta tcagagatca atttatataa aatttgaaga tactttttat attatatctt
     1861 tgagttctaa aaataaaaat tatatgctac atagtaaaaa tgacaaattc tgggaaagta
     1921 taagaataga agatgtaaaa atcacaatga atagtaaaga ggtgacaaat gattgataaa
     1981 aagataaaaa tatttttaaa gaatataaat aaagaatttg aggttaatta tggtcttaaa
     2041 gtatacgaat tacttaaata tttagaaaat caagaagaat atatagctgc atttgtaaat
     2101 aatgaagcaa cttcattatc ttatacttta aaaatcaata gtaaagtaga atttattaca
     2161 ataacaaata cctttggtat ggagatttac agaaggagcc tctctttttt acttacaaaa
     2221 gtagtaaaaa aattatttcc taacagaaga ttaataattg ggcattcatt gggccccgga
     2281 tactattttg atctaataaa cgaaaaagaa ttaacaaaag aagagactgc aaaaataaaa
     2341 gaagagatgt taaaagagat agaggctgat aaacccatta taagggagaa aattggatat
     2401 gaagaggctc ttgaatattt tagaaaaaat aatagagaag acaaagtaaa attactcgaa
     2461 tctcttaata tgagtaaact ttctatatat aaatgtgatg atttctttga ggtctttgat
     2521 ggcccattag cattaagaac tggaatatta aaggtttttg atatcattta ctatgcaccg
     2581 ggatttatat tacaatttcc taaaaaatca gagccagata aagtatctcc ctttacagag
     2641 caacgaaaaa tttttgaggt ttatagagag tcaaaataca gaggcaagat ccttaaagtg
     2701 gataacgtag gggctttaaa tgaaataata agaaataatg agatagacaa ttttattcaa
     2761 attgcagagg aattacaaac aagggagata ataaaaattt ctgataccat agcatctcaa
     2821 aaagatagaa taaaattaat tacaatagca gggccatctt cttctggaaa gaccaccttt
     2881 tctaaaaaat tatccttaat gcttgaaacg aatgggataa aaccttttac cctatccatt
     2941 gataactatt ttgtagatag ggaaaaaaca ccaaaagatg aaaatggtaa accagactat
     3001 gaatcaattt atgcacttaa tatagaattg ttaaatgaaa atcttgttaa attaatgaaa
     3061 ggtgaaaagg taagattgcc aagatatgat ttttttactg gaaaatctac cctgagtaac
     3121 gaagagacct ctttaaaaag aaatcagatg attataatag aaggtattca ctgtttgaat
     3181 gatgaattaa ctccttttat accgcgagag gagaaattca aaatatatgt atctgcctta
     3241 acacagatga atattgatga caataataga attcctacaa cagacaatag aattttaaga
     3301 agaatggtaa gagattataa atatcgtggc catagtgcta aaaagacatt tcagatgtgg
     3361 ccattggtaa gaaatggaga agaaaaatat atattccctt tccagaatga ggcagatggc
     3421 tattttaatt cgagtcttga ttatgaactt gctgtcctaa aaccttatgc agagcctatt
     3481 ttaatgcaga taaaacctta tgatgaagag tatgctgatg ctataagact attaaaattt
     3541 ttaaattatt ttttatctgt tccatcaaaa aatgttcctt ctacctctat attaagagaa
     3601 tttattggtg gctctttttt tgattattaa atctatttct caccttcaat tatccctatc
     3661 tctctgtcag tcaaatcata caacctgtaa accagattat ctatctcttt ctctatctta
     3721 ctcgtatcag cctgtggatt atctttcttt gctgtaaaaa tcttatccac aagagcctcg
     3781 agttgattaa taattgattg gttggtagga gtgatggggg gaagaggcat aatttcggta
     3841 ttgtcaacta aattgtgtct gattttttaa atttttttca agcatttcat ctaataaatc
     3901 tttaacttta gagaaagatg aaaccggata ggcatgataa gtcctcactt caaaatccat
     3961 aagatatccg catattaaat ttaatgcgct atcaggattt ggaaatgcat tccttcgcct
     4021 ctgagttttt ctaatttctt tgtttaatct ctctatccaa tttgtactat aaatcattct
     4081 gtgaatgcct gacggaaaat tcaaatatga aaaataatat tgtttttctt tttcattgaa
     4141 caaatttttt atagatgaat attttctgct ccatttattt acaaaattat tcaagctttc
     4201 aataccatct tttacttcgt aatttgaatc ttcaagttta aatacattcc agaaatcctt
     4261 taacacctcc tccttttcag agcttcttac tttaagaata acccttctta atttatgaat
     4321 cagacatttc tgaaaatatg ctgacggaaa cttatcttct acggctcttt caagttcttt
     4381 taacccatct gcaattatca tcaatatctt tttaactcca cgatttataa gatcatcaaa
     4441 tacttctttc cacccttcat aactttctgt tggtatatta taaacaccca atatatcacg
     4501 ctttaggtct tttcttaacc ctaatactat ataaaaggct tctttctcaa caatatccct
     4561 tcttacagga atatacagag catcaatata cacaaaatag tattctgatt cgagtttcct
     4621 attttgccag gctattcttg actcctcaaa ctcttttgtt atatttgaaa cacttgtcgc
     4681 agaaaacttt ttatcgtaaa tatctttgaa tatctcttca atatctcttg tagataatcc
     4741 tttaacatat agtttaaagg caagatcctg taatatttca tcctcttccc ttaaaacttc
     4801 cagaaatact ggtttaaata aacttaatct atctcttggt atctttaatt tgtaatattt
     4861 atttatactt cttaataatg cctgataata accatttgct ttatttcctg ctttattaga
     4921 attattcaaa tattcagttc tttctgcttt cataatattt tcaaagacca tatttacaat
     4981 cttatcgatt gcattttctt tttcgtaata taataaatct tctatacttt ttaataaatt
     5041 ttttgtaata ttatccatga gagtagctcc tttatgatta ctattatttt tagcaaatta
     5101 tatatatcat aatttgctat tctcagacac aatttattat acactatcca aaaataatgc
     5161 agtgggtatt gggaaccttt gccgttagat acaacaaaaa gttaaaaata agaggaaaag
     5221 tctggtttga tagatttaag agtgaagtaa tagaaagaat tgaggatttt gtaagaagtt
     5281 ttaaaagggt aaatgataat ctaaagaaaa ataacataca ggaagcatta gaaaattata
     5341 ttttctgtgg gcttttttat tttaagaata aaaattttga atttattgat agattacctt
     5401 tattactgga atttttgata tgagataaaa gttactattt aaaaaatttt tgctatatat
     5461 ttttctcttt taagatttaa cagatatttt ataatacaaa ttctctttat taacaatatt
     5521 gacaaaaaaa cctttttttt atattgttat ttctaattaa aaggaaattt ctatgtttga
     5581 ctctgataaa tatactggct tttttggaga atatggcgga agatatgttg cagaaatttt
     5641 aaggctagtt ttgcttgaac ttgaagaggc ttttaaaaaa tatattgttg atagagattt
     5701 tttagaagaa tttgattata ttcttaaaaa ttttgtagga agacccaccc ctttactatt
     5761 tgcagaaaat gctacaaaag agataggtgg cgcaaatatc tacttaaaat tagaagggct
     5821 tgccaataca ggtgctcata agattaataa tgcaataggg caggctcttt tagcaaaaag
     5881 aatgggcaaa acaagaataa ttgctgaaac tggtgcaggt caacatggac ttgcgacagc
     5941 ctgtgcatgt gctaaactcg ggcttgaatg cgatattttt atgggggagg tggatgttgc
     6001 ccgtcagaga ccaaatgtat tctggatgga attatttgga gcaaaggtaa taccagtcaa
     6061 aagtgggaca aagactttaa aagatgctgt taatgctgcg ttaagagaat ggacagagag
     6121 aaaaaatgat actcattatt tattagggag tgcattagga cctgcccctt tcccggatat
     6181 ggttagagaa tttcaatcag taattgggag agagacaaag gagcaatttt ttcaattaac
     6241 aggtaaaaag ccagatgtcc ttattgcatg tgttggtgga ggatctaatt ccataggttt
     6301 ttttaatgaa tttcttgatg ataaagatgt ggaactcata ggagttgaag ctggtggtat
     6361 tggtgataat gttggtgaaa atgctgcaag aataacggga aaagggagtg ttggaatagt
     6421 ccagggatat aaatcaaaat ttttacagaa tgaggatggg cagttactca atactcattc
     6481 tataagtgct gggcttgatt atgctggaat tggacctcaa cttgcatatc ttgctgatat
     6541 tgggagagta aaattcaggg ttgcaagaga caatgaagtt cttgaagcct ttaaattttt
     6601 tgccaaaaaa gaggggataa ttgcagcact tgaatcgtct catgctttaa gtgaggcaat
     6661 taaagtagca aaagaaattg gcaagaataa aaatattatt gttaatgttt ctggaagagg
     6721 agataaggat atatttatta cggcaaaggc tttatctgat gagaagtgga ttgctttttt
     6781 aaaagaggag attcaaagat atgaacagaa tagatgaaaa actctctctt cttaataata
     6841 aaaaaatagg atttatggga catattgttg cctgtttccc agattatgat aaatctttaa
     6901 ttgctgctaa tgccatatgt aagggtgggg ctgattttat agaggttcag ttcccttttt
     6961 ctgatcctac tgctgatggt ccaactattg aggaggcatg ttatattgca attgagaatg
     7021 gatttacagt taataaaggt tttgatttga cagaaaagat aataaagaat aatgatacag
     7081 cagtcttgat aatgacttat gcaaatataa tttttaaata tgggatagat agatttttga
     7141 ataaggcaag ggatatagga gtgagtgggg taatagtgcc agatcttttg ccagaacaag
     7201 atgaaggact taatactctt tgcaaaaaaa atggtattca taatattctc atagcaacac
     7261 caggggatat cccagagagg ataaaagaat tgtcttatat tgggagtgga tttttatata
     7321 ctgttatgag aagaggcatt actggtaaaa agacagatat cacagaagaa actgagaatt
     7381 ggcttaagat ggtaaaaagt aattctaatt tgccagtcgc tgctggtttt gggattcagt
     7441 ccagatctca gattgaatct cttattggta aggcagatat tgctgttgtt ggaagttatt
     7501 ttgtaaaaaa gattaaagaa ttttctttag attttcatac ttttgaggag aatatctaca
     7561 attgtatgaa agaattatta taataaattc gagggttata tatggttatt atcctaatct
     7621 ctttttttat aaatgcagtg attgctttga ttctttataa gtatcaaaaa ttcgtaaact
     7681 attttaacgg aatagttaca tctcttatat ctctttctgg tttgatttta ttaatactaa
     7741 attatttttt taattttttt aattttaaaa ataattacat tgctctcgat aatttaagca
     7801 tattttttct tttcttaata tttttaggtt ccatattttt ttctttatat ggaattaatt
     7861 atcttacaaa ttattatagt aaaaaaaatc ttggggtgca ctgggcatta ataaatattt
     7921 taatagcaag tatgtccctt gttgttatgt caaaaaatgt aatcttattt cttattgcgt
     7981 gggagataat gtcttttagt tctttttttc ttgttctttt tgaaggagaa aaaaaagagg
     8041 tagtaagagc ttcttttatt tatattgtgg caacacatat tgggacaatc tttttgtttg
     8101 taatgttttt actatattca aaagaatact cttcttttga tatgtcacaa tggggaggca
     8161 taaaagattc tttattgtct tctataatat ttatttttgc tctaattggg tttggaacaa
     8221 aggctggtat tatgccaatg catatatggt taccagaggc tcatcctgct gctccaagcc
     8281 atatttctgc tatgatgtct ggcataatga taaagaatgg tatatatggt attcttagaa
     8341 ttttatttac tttaaaagat gttcagatat ggtggggata tctcttaata ataatggggg
     8401 ttatatctgg atttcttgga attctttttg cagtttctca acatgatata aaaagaatgc
     8461 ttgcttatag tagtatagaa aacataggta ttattgtaat tgggattgga cttgggataa
     8521 ttgggttatc tttaaataat tccttattaa ttttacttgg attttgcggt gctcttttac
     8581 atgttttaaa ccatcttcta tttaaagggc ttttatttat gggagctggt agcgtatact
     8641 ttgcgactca tagccgtaac atagatagtt ttggtggtct tttaaagagg atgccattaa
     8701 caggggtaac ttttttaatt gggtctcttg caatctcttc attgccacct tttaatggtt
     8761 ttatgagtga atttctttta tactttggat tttttaatag tattttaact gataaaatat
     8821 catttgttat tctctcatgt tttggaataa tatttatggc aattattggg gctcttgctc
     8881 tgatatcttt taccaaattg tttggtattg tatttttggg agaattacga gatcaaaagc
     8941 atagtaaggc aaaagatcct ccatttttaa tggtgttaag catgattatt tttgctattt
     9001 ttaatgttat tattgctttg ggttttcctt ttattataaa aatagcggct aacatacttg
     9061 gtataggaat taattttaga ttaacgcaaa tttttaatat tttagcaata attgttattg
     9121 tttttattat tttttatatc atagtattat tattgatatt aaaaagaaga atacttttga
     9181 taaacaaaaa aatagattac tctttaacat gggattgtgg ttatgcaaag ccggatgcaa
     9241 gaatgcaata tactggctct tcttttgttc agcctgtaat agattttttt agatatattt
     9301 taagaacaga gcgaacccca ataaaagtaa tagattgttt cccggataat tcgaaattta
     9361 agacaaagac aaaagacttt tttacttctt tatttacccc tttaatagaa ttaataaaaa
     9421 gaataaataa tagattgacc ctatttcaat atgggtatat tcatttatat atattatata
     9481 tttttattgc tttgataatt cttttaatat ggaagttgta atatgggaca gaaaattata
     9541 caagttatac ttattttaat tgtttctcct tttttgtttg gtcttataaa taagacaaag
     9601 gctttttttg ctggaagaaa aggacctcca gtgttacaat tgtattacga tatattcaaa
     9661 ctttttagaa aaggggtaac ctatagtaaa acagttagtt ttatatttat tttaggtcca
     9721 ataatttctc ttgcttgctc tattattgga ctgttaataa tgccattggg taagtatcct
     9781 tctatctttt cttttaatgg tgattttatc ttattgatat acctttttgc tatgggacga
     9841 ttttttacag ttatagcagc acttgatact ggatcaagct ttgaaggtat gggggcaagt
     9901 agagaggttc agtttgctct ttttgctgag cctgctttat tcttgagtat cattgctctt
     9961 gtgaaattga gtggcaagac ttctttaacc ggtattttat caaagagtat tttttctatc
    10021 aatggtttat tgaatcctg
//
LOCUS       a0116188_1012273        5144 bp    DNA              UNK 01-JAN-1980
DEFINITION  Ga0116188_1012273. | GENOME_ACESSION: IMG_3300009658 CONTIG_ID:
            a0116188_1012273 SOURCE: JGI_medium ORIG_COORD: 0_5144.
ACCESSION   a0116188_1012273
VERSION     a0116188_1012273
KEYWORDS    .
SOURCE      .
  ORGANISM  .
            .
FEATURES             Location/Qualifiers
     CDS             complement(3..995)
                     /product="hypothetical protein & Hypo-rule applied"
     CDS             1128..1730
                     /product="hypothetical protein & Hypo-rule applied"
     CDS             1723..3384
                     /product="uridine kinase & KO:K00876"
     CDS             complement(3387..3584)
                     /product="hypothetical protein & Hypo-rule applied"
     CDS             complement(3598..4812)
                     /product="Transposase (or an inactivated derivative)
                     &COG3328"
     Spacer_Hit      4755..4786
                     /gene="295"
                     /evalue="2.32281e-05"
     Spacer_Hit      4755..4793
                     /gene="217"
                     /evalue="6.12672e-06"
     Spacer_Hit_Main 4755..4793
                     /gene="37"
                     /evalue="5.68909e-06"
     Spacer_Hit      4755..4793
                     /gene="33"
                     /evalue="5.68909e-06"
     Spacer_Hit      4755..4786
                     /gene="221"
                     /evalue="2.48873e-05"
     Spacer_Hit      4756..4793
                     /gene="138"
                     /evalue="1.99098e-05"
     CDS             4911..5144
                     /product="hypothetical protein & Hypo-rule applied"
ORIGIN
        1 tttaatgcag gtattttata cttactctgt tttatccaga atattagaag caaaataaag
       61 agtataaata ttaaaataga aattaaaact atccctacct ggcctgtttc tggctttatt
      121 tctttattta tggtattaaa ggtagtatat ctaaataata agaattcaga tccaaaagtt
      181 aaaatagtaa gaataataat tcctataacc attttaggaa tattataata ttttaattga
      241 tttatacaaa aattatcccc tctatcctct actgtaaaag gtattttctt aaatgaataa
      301 tttaatccag caaaatcttt taatttttct gtgatacttt gatccagttt atcatacgga
      361 acttcttctc ctccaattct aataagattg actttaaata tctttgctaa aagttctcct
      421 atgcatcttg attctgcctc agcaggtcct ttatcatcag atacaagtaa tgttttatta
      481 taaacaaaaa gatcattcat tctattttta aattttatac ttacagtata ctggttataa
      541 ttataggtag tggaagatct accactacca cttctttctg aaaaactctt aaagccaaga
      601 attattttat caacatcaga aaaagaaaaa gtttccggta agatattggc gttattagga
      661 tttcttaaaa tttctatctt gttataatca ttatcaaatc ttaaataaat aatctcatta
      721 tcaataacaa gattgttttt tagggcactc aattctatta taacattttt atcaggactt
      781 gaatttagta tagattttag atattctata aacatctggc cattcaaaac attattaata
      841 atgctaaaat tttcttctcc ctttgagaaa atctttttag cattattttt ataaccatct
      901 aattttttag cctttaaaaa agaagaaaaa aacattaccc caaaaaatat taaaggagaa
      961 ataataaaac atattataaa aaaagtaata ttcatattac cgcctctttt tctcaattaa
     1021 ctaactaaat aactatatca attatttatt taaaaatcaa tatttaatta aaaaactctt
     1081 ccttttttcc gaaattttta ttacatttta aaaataaagg attaaatatg aaaaaaaatt
     1141 tttttctttt aataatatta tttatgattc aagcctgtgt tacaaaaagt acaattgaag
     1201 aaacaacaac taccacaacc acaacaacaa ctactactat tgtaatattt aaaaaagttt
     1261 ttaaatatga tgttccagaa gagatgagag aatctcctat agaagcaaaa tattataaat
     1321 atgataattt attactggaa aaagatacaa atgtttttga ttcaactatt ctaattgcta
     1381 taagacatgt agaaaataaa agaaatataa gtctgaaaga atttgtagat caggatttaa
     1441 agttattaaa atcttccctt aaaatcatat attttgatga taaatggaca ccaccgataa
     1501 aagaaaaaaa tatagaatat ttttcttatg aattttacta ctattatgat aagaaaaata
     1561 tttatcagag atcaatttat ataaaatttg aagatacttt ttatattata tctttgagtt
     1621 ctaaaaataa aaattatatg ctacatagta aaaatgacaa attctgggaa agtataagaa
     1681 tagaagatgt aaaaatcaca atgaatagta aagaggtgac aaatgattga taaaaagata
     1741 aaaatatttt taaagaatat aaataaagaa tttgaggtta attatggtct taaagtatat
     1801 gaattactta aatatttaga aaatcaagaa gaatatatag ctgcatttgt aaataatgaa
     1861 gcaacttcat tatcttataa tttaaaaatc aatagtaaag tagaatttat tacaataaca
     1921 aatacctttg gtatggagat ttacagaagg agcctctctt ttttacttac aaaagtagta
     1981 aaaaaattat ttcctaacag aagattaata attgggcatt cattgggccc cggatactat
     2041 tttgatctaa taaacgaaaa agaattaaca aaagaagaga ctgcaaaaat aaaagaagag
     2101 atgttaaaag agatagaggc tgataaaccc attataaggg agaaaattgg atatgaagag
     2161 gctcttgaat attttagaaa aaataataga gaagacaaag taaaattact cgaatctctt
     2221 aatatgagta aactttctat atataaatgt gatgatttct ttgaggtctt tgatggccca
     2281 ttagcattaa gaactggaat attaaaggtt tttgatatca tttactatgc accgggattt
     2341 atattacaat ttcctaaaaa atcagagcca gataaagtat ctccctttac agagcaacga
     2401 aaaatttttg aggtttatag agagtcaaaa tacagaggca agatccttaa agtggataac
     2461 gtaggggctt taaatgaaat aataagaaat aatgagatag acaattttat tcaaattgca
     2521 gaggaattac aaacaaggga gataataaaa atttctgata ccatagcctc tcaaaaagat
     2581 aggataaaat taattacaat agcagggcca tcttcttctg gaaagaccac cttttctaaa
     2641 aaattatcct taatgcttga aacgaatggg ataaaacctt ttaccctatc cattgataac
     2701 tattttgtag atagggaaaa aacaccaaaa gatgaaaatg gtaaaccaga ctatgaatca
     2761 atttatgcac ttaatataga attgttaaat gaaaatcttg ttaaattaat gaaaggtgaa
     2821 aaggtaagat tgccaagata tgattttttt actggaaaat ctaccctgag taacgaagag
     2881 acctctttaa aaagaaatca gatgattata atagaaggta ttcactgttt gaatgatgaa
     2941 ttaactcctt ttataccgcg agaggagaaa ttcaaaatat atgtatctgc cttaacacag
     3001 atgaatattg atgacaataa tagaattcct acaacagaca atagaatttt aagaagaatg
     3061 gtaagagatt ataaatatcg tggccatagt gctaaaaaga catttcagat gtggccattg
     3121 gtaagaaatg gagaagaaaa atatatattc cctttccaga atgaggcaga tggctatttt
     3181 aattcgagtc ttgattatga acttgctgtc ctaaaacctt atgcagagcc tattttaatg
     3241 cagataaaac cttatgatga agagtatgct gatgctataa gactattaaa atttttaaat
     3301 tattttttat ctgttccatc aaaaaatgtt ccttctacct ctatattaag agaatttatt
     3361 ggtggctctt tttttgatta ttaaatctat ttctcacctt caattatccc tatctctctg
     3421 tcagtcaaat catacaacct gtaaaccaga ttatctatct ctttctctat cttactcgta
     3481 tcagcctgtg gattatcttt ctttgctgta aaaatcttat ccacaagagc ctcgagttga
     3541 ttaataattg attggttggt aggagtgatg gggggaagag gcataatttc ggtattgtca
     3601 actaaattgt gtctgatttt ttaaattttt ttcaagcatt tcatctaata aatctttaac
     3661 tttagagaaa gatgaaaccg gataggcatg ataagtcctc acttcaaaat ccataagata
     3721 tccgcatatt aaatttaatg cgctatcagg atttggaaat gcattccttc gcctctgagt
     3781 ttttctaatt tctttgttta atctctctat ccaatttgta ctataaatca ttctgtgaat
     3841 gcctgacgga aaattcaaat atgaaaaata atattgtttt tctttttcat tgaacaaatt
     3901 ttttatagat gaatattttc tgctccattt atttacaaaa ttattcaagc tttcaatacc
     3961 atcttttact tcgtaatttg aatcttcaag tttaaataca ttccagaaat cctttaacac
     4021 ctcctccttt tcagagcttc ttactttaag aataaccctt cttaatttat gaatcagaca
     4081 tttctgaaaa tatgctgacg gaaacttatc ttctacggct ctttcaagtt cttttaaccc
     4141 atctgcaatt atcatcaata tctttttaac tccacgattt ataagatcat caaatacttc
     4201 tttccaccct tcataacttt ctgttggtat attataaaca cccaatatat cacgctttag
     4261 gtcttttctt aaccctaata ctatataaaa ggcttctttc tcaacaatat cccttcttac
     4321 aggaatatac agagcatcaa tatacacaaa atagtattct gattcgagtt tcctattttg
     4381 ccaggctatt cttgactcct caaactcttt tgttatattt gaaacacttg tcgcagaaaa
     4441 ctttttatcg taaatatctt tgaatatctc ttcaatatct cttgtagata atcctttaac
     4501 atatagttta aaggcaagat cctgtaatat ttcatcctct tcccttaaaa cttccagaaa
     4561 tactggttta aataaactta atctatctct tggtatcttt aatttgtaat atttatttat
     4621 acttcttaat aatgcctgat aataaccatt tgctttattt cctgctttat tagaattatt
     4681 caaatattca gttctttctg ctttcataat attttcaaag accatattta caatcttatc
     4741 gattgcattt tctttttcgt aatataataa atcttctata ctttttaata aattttttgt
     4801 aatattatcc atgagagtag ctcctttatg attactatta tttttagcaa attatatata
     4861 tcataatttg ctattctcag acacaattta ttatacacta tccaaaaata atgcagtggg
     4921 tattgggaac ctttgccgtt agatacaaca aaaagttaaa aataagagga aaagtctggt
     4981 ttgatagatt taagagtgag gtaatagaaa aaattgagga ttttgtaaga agttttaaaa
     5041 gggtaaatga taatctaaag aaaaataaaa ttcaggaagc attagaaaat tatattttct
     5101 gtggtatttt ttattttaag aataaaaatt ttgaatttct tgat
//
