# Supplementary material for: Uncovering the functional diversity of rare CRISPR-Cas systems with deep terascale clustering
Source: Science. Author manuscript; Available in PMC 2024 Mar 4. (PMC10910872; doi:10.1126/science.adi1910)
Supplement: data S5 [file NIHMS1969090-supplement-data_S5.zip › VII_spacer_search/spacer_id_19_targets.gb]

LOCUS       contig_3493             7287 bp    DNA              UNK 01-JAN-1980
DEFINITION  . | GENOME_ACESSION: EMBL_ERZ795060 CONTIG_ID: contig_3493 SOURCE:
            EMBL_metagenomes ORIG_COORD: 7039_14326.
ACCESSION   contig_3493
VERSION     contig_3493
KEYWORDS    .
SOURCE      .
  ORGANISM  .
            .
FEATURES             Location/Qualifiers
     CDS             complement(762..2690)
                     /product="hypothetical protein"
     CDS             complement(2856..3716)
                     /product="hypothetical protein"
     CDS             complement(3718..4323)
                     /product="hypothetical protein"
     CDS             complement(4311..4934)
                     /product="hypothetical protein"
     CDS             complement(4931..5821)
                     /product="hypothetical protein"
     CDS             complement(5818..6423)
                     /product="hypothetical protein"
     CDS             complement(6426..7022)
                     /product="hypothetical protein"
     CDS             complement(7055..7180)
                     /product="hypothetical protein"
     Spacer_Hit      5001..5036
                     /gene="309"
                     /evalue="3.9386e-06"
     Spacer_Hit      5001..5036
                     /gene="202"
                     /evalue="3.9386e-06"
     Spacer_Hit      5002..5036
                     /gene="124"
                     /evalue="1.32732e-05"
     Spacer_Hit      5001..5036
                     /gene="281"
                     /evalue="3.9386e-06"
     Spacer_Hit_Main 5001..5036
                     /gene="19"
                     /evalue="3.9386e-06"
ORIGIN
        1 cattttattt ctatcccata aaaatacacc ttcaatatca acacttatat ctgcactcat
       61 cggtaaccca ttcacatcta aattcctaaa atcccaagtt acattaatcg atcttattaa
      121 tatatttctt aatatcataa aattaccaat tcttatatat aataaactat atttatcaac
      181 tttaaaataa tctgaaaata ctttattcat aaaactactt ttaactaatt ctgctccagg
      241 gggaaaaaat acattatgtt ctaataattt atttattact tcattattag tagcaccttt
      301 atttatataa tttactaata ctaattttaa aagatctctt actggattta taacttcagt
      361 tatagaatta ttttcagcaa aaatctttaa atttaaacct aaattaatag gattactaga
      421 attccatact ttcttatata catcccttgg tcttatattt attccaaaaa attttaacat
      481 attattaata aaaccagttt catcactagc tgaagaaaaa acattagtaa aatcagctga
      541 atgaacctca gaaatatttt cacttgctaa aaaaaattca agttcattat actctgtatt
      601 acctttattt atactttcta ttccaaatat aactttatat gctttacttt tatcagcata
      661 atattttttt ccagatattt gtcttacttg ttcatcactt cccttgattt caatattcga
      721 tatatttttt ttagacccca aatcattaaa tctataaata ttcataacac attagtccct
      781 tctaatacct ttaacatatt taattcataa gaagtagttt ttttctcttc actcatctta
      841 ttcactgctt ttttaaattc ttcaatttga ttttcaaaaa aagcttttaa cgtctctctc
      901 tgatatatta attcttctaa cttcttctca tcttctttag ataacttttt cttactctta
      961 attttttcta tttcttcatc taaacttact attttctttt tttgctcttc tataaaaatc
     1021 tttgatttct cttgatcatt tttcattctt tcaaatttct tatctatatc tttatacatt
     1081 cctaatccaa atgttttatc agaccatatt cttgcttttt cctttgattc tattataaaa
     1141 acactaacat ctttgaaaaa ttgcccagaa gtaaaatacg ttaagaaact actaattgct
     1201 tcaaaaactt tctctcttat attatttaaa ataccaagaa tatcaatacc aactacttta
     1261 ccactttcat cttttttcaa attattatca attatcttta taaatccttc aattggtgcc
     1321 ataattatat tttttatttt atcttttatc atatctaaaa ctgcaaaaat accaatatct
     1381 ttcttttcta taacaccaac tttagatttt ttactatcaa ataatcctaa aataaaacta
     1441 aacataccac caaatccagg tataatccct aatattccca ttcctaaatc agctatacct
     1501 cctttaatat ccttcttttt aaatttttgt aatgcatccc caatttttaa tattgtataa
     1561 ataggaggta taaaaaataa atactgcttt gcaaaatcag taaaagtttt aataatatta
     1621 aaagtaactt taccaatttt agattctttt cctcttttac taaaaaataa tccttcaact
     1681 aatgcaaata aattcccagt accaggtatt aaaccaataa tacccattcc taaatcagct
     1741 ataccacctt ttatatcttt actcttaaac ttttttatag catccccaat tttaaatatt
     1801 gtataaaaag gaggcacaaa aaataaatat ttttttataa aatcagcaaa aataccacca
     1861 atctttattg atactttagc tacttttttt accacttttg gattatctct tatcatattt
     1921 ataaaagata atccaatgct tatcacagat ccaataccag gtataaaccc agttatagca
     1981 gccgctaaat caactatacc tcctataaca tcacctttca taaatcttga tactgcctca
     2041 gctatactta ttacaccacc aataatcggt attttcttca taaatttacc aaaaaattta
     2101 ccaaccccta aaaatatttt accaactttt gtcattttta aaacacttgt agtaattttc
     2161 ataaaaggtt taaatactac acctatttta ccaaatacac ttaaaaatgg ttttaatatc
     2221 ttttctaata aaccaaatcc ttttaaagca tttattacat tactaaatat cttaacaaca
     2281 ttaacaattt tttttacaat acctttaaat ttagtactaa ttaaaccacc caagacagct
     2341 aatccagtaa ttaataaaat tacccaatca aaactacttt ctttaccacc ctttaattta
     2401 aatcctttgt ccttctttgt tatttctttt tccattatac cagcatattt atcaaatctc
     2461 tttataaatt ttttattttc cttataataa tcaatttgac tatatttact tcttttttca
     2521 aaatcagtta ttttttcagt ttcacctttc ttactacctt ttacaaatat atctttacca
     2581 taaacattaa ctgctttaac aaaaccactt ctttctcctt ttttcttatc atcagatgaa
     2641 ctacgtatat aattacccat tttttttaat atattaatag tattagacat ctattacttc
     2701 ctctaaatta tcttttttat tttttaaata ttcttctaat ttattaatat aaaatttata
     2761 aacaatccaa tcaaaattat ctatatcact ataagtaaat ctaaaatatt tacataataa
     2821 taaattaata tctaatattg cctctatgtc ataatctaca taaaaaaaaa gcgggtatat
     2881 aaaggtaaat cttcttcata atttttccca caatgtttac atttaaattt tattttatta
     2941 tcataaccaa aattatattc ttcaatatat tttgttaact ttttatatat tgtagtatta
     3001 ttattataaa tataatctaa ataatattca atagtattaa attcaatccc accaataaat
     3061 cccattaatg ctactaattc taaagtatat ctatcaaaat caatatcatt aattattttt
     3121 atttctaata tattttcttt taaactttcc aaataaaatt tatctaatat tttctttatt
     3181 tctaatttta attcctcttc atcttcaata ctttcccttt tttctcttat aaactttaaa
     3241 acattttctt tataataaat aatattttta tttatttccc ttatttctcc tcttgtaggt
     3301 atcttaaaaa atatcttttt ctcatcatca agccataatt tatctatttt tttattcaat
     3361 tttatttctt tcaactctaa taaatttata tcaatatcaa attcacccat acaattttca
     3421 ttagaacatc tatattttaa ttttaatgaa tcatatttag aattaacgat ctgaaacaaa
     3481 aataatttta atctatctgt attatataaa tcatcacttg tttttataaa tccagttttt
     3541 tcaaaatcaa taacatcatc taataaagaa gtcaaaacat catcaaaaga atcataatct
     3601 aaattttcag acatcgctaa ttctctccaa tgcttatgtt taaaataatc cataaaaata
     3661 aattttggat aattcaaaat attaccatta gtaatactat taattttcac atgcatatca
     3721 tttctccttt ttattattta tataaataaa atctatacca ccattgcata caaatgttat
     3781 actaatatta tctaaataat ctttcatctc tttatcataa gtattttcac cgatattact
     3841 aggaaaacat ttattaaatc ttcttacttc taataattta taattaaaat ctctaatttg
     3901 aatatataaa gaaaattcat aattttttct tggatatttt aaattatatc tatcaatcat
     3961 tcttcctaac cataaataat acaatttttt tgcaaataaa gaaacatcat tataaaaagt
     4021 aattgtaaat tcaaacgaac taatatcact agggtatcta atatctgtat tattaaaatt
     4081 tatcgtattt gtattaattc ttacttcagg tattgtaata ctttttatcc ttatatttga
     4141 attatattct ttaaataatt cttttctaaa aatatctata tttaataaat cataaaaagc
     4201 aacagaaaaa ttaaattgtg gaactaaatt tactctatct ttttctaaat taacatttct
     4261 tgtaattaat atatcattat tcataaaatt aaaagaatta acaatattat ttataactcc
     4321 cattttactt ctcctactac attagatata tcatattcta taaatttaat atttatcttc
     4381 tctaataata tattatctaa ttttcttaat aaaatcaatc ttgtatttaa agtgtatgta
     4441 tatctaaaat atctaccttt accaaacatt tcatctatat tattatttgc cgttatctct
     4501 tctaattgcg cttctgcaat ataatttaca tctaacccta tatcatttaa atttacttca
     4561 atataaggcg tacttcttac tctataataa tccataacac attcattcat atcatacata
     4621 ttatcagaga aaaaatcaat attataagaa aaatttaata ataaaaaatt aatagacatt
     4681 ttatcattca caacaattct tgtattataa tttactaaac tagatgcatc tgtagttaat
     4741 actggcggac tgtccctcca tatattataa aacggtaata ttttatcacc aaatttttct
     4801 tttgcaaaat aaaaacataa atttatagga ctatataaaa attttaaatt ctcaatatta
     4861 tcatttctta atcttttttc taaaacacta acaatataat aatcatataa atcaatacaa
     4921 ttattaattt tcatattaac acttccttta atatattaat atagtcagta aaaaaatcct
     4981 tattcaatga cttatattca atatactcaa aagaaaactt ataatctata tttataaaat
     5041 cattattatc catagacaaa tcaatatttc caatttcaac tattttacaa tttaaaaaac
     5101 tcattgacca tataggtagt ctaacttgat ttaaaaggta tacagaaata tcatatttat
     5161 tttcaactac ttcttcattt ctaaaaattt gtaataaatt ataatgtaat aactgtgttt
     5221 cagttaaaaa acaaccaata ctaatactat tatcactata atcatatccg cctacattat
     5281 taaaaataac attaaagtta tatctattcc ctatcaaatt tatactattt aaaaacatag
     5341 tgttatcaat atttacattc ttttctactt cataaaccga tttactacta atactaattc
     5401 tatctaactc atttaataaa ttatctacat tataatcatt atatatataa ttacttctta
     5461 cttgttttac ttctcttctt agtccaggta tatttattct tcttgctaaa aatgttatag
     5521 aatttaaatt attaatagta atacccctac cttttatcgt tatcaaaaac atcccagaat
     5581 tttgaaattt tccttgtgtt aaaataccaa attcaaatgc tctatctatc atcatttgta
     5641 tatcaacata agaaaaactc aaattctgtg aaaataaaga attaaaatat tttattatat
     5701 cctcacctaa ttcagaccaa tctttaccaa gtttttcaaa ttgcttctga ggcccatatt
     5761 ttgctaaatc tttatattta tctacctcat ctttaaatgc ttttattact aaatctatca
     5821 tattgtcctc tctattaaag aacaataaaa tttaacattt aattttaaaa aatcctcaat
     5881 attgtctcta tttaattcac ctatagaagg ttttgatgct ggtcttaaac cccataatct
     5941 aaatatcttt gaaggcgttt cacaatcact tttatataaa gataaaacag aaacaaaagt
     6001 agtatcatat atcatattta aattatatgt agatataaaa tctaaaatat cacaccataa
     6061 acatatactt ctataaatcg aaaattcatt atcacatata aacgttatag taatttcatt
     6121 atcggtttca cttctacctg ccaattgttt atatgtagca cctagaaatt taatactctt
     6181 atactcataa cttatttctg gtattccact tacactcaaa caagccaaat tcaaatcttt
     6241 taaactaaaa tcagtaggaa atggaaaagg taaaaataaa tatcctccaa atgttataac
     6301 actttttata ctatttataa tattagaaaa tgtttttaat ataatattta atggaataaa
     6361 taatttaaaa ttatatgaag tctgaatatt tattgtgttt ttaaattttt caatctcatt
     6421 catatttata cagttttagt tccttctagt gaagaaccta tattattaaa aggtattatc
     6481 tcatcaaaag caaattttaa actaactttc aaatgattat ccatactatc ttgatcccaa
     6541 ccagtcattt caggaacttc taaaggatat atacctgtta cctcataact tcttcttata
     6601 gtttcaccat caatagaata cagaaaaata acaccattac ttttagcata ttgtaatccc
     6661 atatctgata taatatgtgg tattgcttta taccacttaa ataaattttt atatattctt
     6721 ccatattcat caaacaacac atcacacgaa aattcgtgat cacctgttac agtcatacca
     6781 gttggtacag taaattctct atccatatat ctaaatttta ccttatttct tgtatatcca
     6841 ggtatacccg ttaaagttct tgcagtaatt ataatctcat caatctcatc ttgtgatatt
     6901 aaattagaag ccccgcttgg cttaaatatt cttatcttcc ataaatgtgt taattgaaat
     6961 tgaccaatac tttttaattt gttaaaacct acactagtag aaaaaattaa tccatcactc
     7021 atattatcct cctaatatta aatataaaaa atatttaaat atcactacaa aaatccttca
     7081 attcacaata attacagaat aaactgtctc tatatataat ttttttattg aattcattaa
     7141 tattattatc tacaaaattt attatctcat ctaacatcat cttatcatat tttttttcaa
     7201 taacttcaat atcaattcca tataaaccaa aatctttata attaataatt tttaaatcaa
     7261 tttcatcttc ataaacttta taaaata
//
LOCUS       a0116166_1002704        7264 bp    DNA              UNK 01-JAN-1980
DEFINITION  Ga0116166_1002704. | GENOME_ACESSION: IMG_3300009711 CONTIG_ID:
            a0116166_1002704 SOURCE: JGI_medium ORIG_COORD: 7106_14370.
ACCESSION   a0116166_1002704
VERSION     a0116166_1002704
KEYWORDS    .
SOURCE      .
  ORGANISM  .
            .
FEATURES             Location/Qualifiers
     CDS             complement(762..2690)
                     /product="hypothetical protein & Hypo-rule applied"
     CDS             complement(2856..3653)
                     /product="hypothetical protein & Hypo-rule applied"
     CDS             complement(3718..4323)
                     /product="hypothetical protein & Hypo-rule applied"
     CDS             complement(4311..4934)
                     /product="hypothetical protein & Hypo-rule applied"
     CDS             complement(4931..5821)
                     /product="hypothetical protein & Hypo-rule applied"
     CDS             complement(5818..6423)
                     /product="hypothetical protein & Hypo-rule applied"
     CDS             complement(6426..7022)
                     /product="hypothetical protein & Hypo-rule applied"
     CDS             complement(7055..7264)
                     /product="hypothetical protein & Hypo-rule applied"
     Spacer_Hit      5001..5036
                     /gene="281"
                     /evalue="3.9386e-06"
     Spacer_Hit      5002..5036
                     /gene="124"
                     /evalue="1.32732e-05"
     Spacer_Hit_Main 5001..5036
                     /gene="19"
                     /evalue="3.9386e-06"
     Spacer_Hit      5001..5036
                     /gene="309"
                     /evalue="3.9386e-06"
     Spacer_Hit      5001..5036
                     /gene="202"
                     /evalue="3.9386e-06"
ORIGIN
        1 cattttattt ctatcccata aaaatacacc ttcaatatca acacttatat ctgcactcat
       61 cggtaaccca ttcacatcta aattcctaaa atcccaagtt acattaatcg atcttattaa
      121 tatatttctt aatatcataa aattaccaat tcttatatat aataaactat atttatcaac
      181 tttaaaataa tctgaaaata ctttattcat aaaactactt ttaactaatt ctgctccagg
      241 gggaaaaaat acattatgtt ctaataattt atttattact tcattattag tagcaccttt
      301 atttatataa tttactaata ctaattttaa aagatctctt actggattta taacttcagt
      361 tatagaatta ttttcagcaa aaatctttaa atttaaacct aaattaatag gattactaga
      421 attccatact ttcttatata catcccttgg tcttatattt attccaaaaa attttaacat
      481 attattaata aaaccagttt catcactagc tgaagaaaaa acattagtaa aatcagctga
      541 atgaacctca gaaatatttt cacttgctaa aaaaaattca agttcattat actctgtatt
      601 acctttattt atactttcta ttccaaatat aactttatat gctttacttt tatcagcata
      661 atattttttt ccagatattt gtcttacttg ttcatcactt cccttgattt caatattcga
      721 tatatttttt ttagacccca aatcattaaa tctataaata ttcataacac attagtccct
      781 tctaatacct ttaacatatt taattcataa gaagtagttt ttttctcttc actcatctta
      841 ttcactgctt ttttaaattc ttcaatttga ttttcaaaaa aagcttttaa cgtctctctc
      901 tgatatatta attcttctaa cttcttctca tcttctttag ataacttttt cttactctta
      961 attttttcta tttcttcatc taaacttact attttctttt tttgctcttc tataaaaatc
     1021 tttgatttct cttgatcatt tttcattctt tcaaatttct tatctatatc tttatacatt
     1081 cctaatccaa atgttttatc agaccatatt cttgcttttt cctttgattc tattataaaa
     1141 acactaacat ctttgaaaaa ttgcccagaa gtaaaatacg ttaagaaact actaattgct
     1201 tcaaaaactt tctctcttat attatttaaa ataccaagaa tatcaatacc aactacttta
     1261 ccactttcat cttttttcaa attattatca attatcttta taaatccttc aattggtgcc
     1321 ataattatat tttttatttt atcttttatc atatctaaaa ctgcaaaaat accaatatct
     1381 ttcttttcta taacaccaac tttagatttt ttactatcaa ataatcctaa aataaaacta
     1441 aacataccac caaatccagg tataatccct aatattccca ttcctaaatc agctatacct
     1501 cctttaatat ccttcttttt aaatttttgt aatgcatccc caatttttaa tattgtataa
     1561 ataggaggta taaaaaataa atactgcttt gcaaaatcag taaaagtttt aataatatta
     1621 aaagtaactt taccaatttt agattctttt cctcttttac taaaaaataa tccttcaact
     1681 aatgcaaata aattcccagt accaggtatt aaaccaataa tacccattcc taaatcagct
     1741 ataccacctt ttatatcttt actcttaaac ttttttatag catccccaat tttaaatatt
     1801 gtataaaaag gaggcacaaa aaataaatat ttttttataa aatcagcaaa aataccacca
     1861 atctttattg atactttagc tacttttttt accacttttg gattatctct tatcatattt
     1921 ataaaagata atccaatgct tatcacagat ccaataccag gtataaaccc agttatagca
     1981 gccgctaaat caactatacc tcctataaca tcacctttca taaatcttga tactgcctca
     2041 gctatactta ttacaccacc aataatcggt attttcttca taaatttacc aaaaaattta
     2101 ccaaccccta aaaatatttt accaactttt gtcattttta aaacacttgt agtaattttc
     2161 ataaaaggtt taaatactac acctatttta ccaaatacac ttaaaaatgg ttttaatatc
     2221 ttttctaata aaccaaatcc ttttaaagca tttattacat tactaaatat cttaacaaca
     2281 ttaacaattt tttttacaat acctttaaat ttagtactaa ttaaaccacc caagacagct
     2341 aatccagtaa ttaataaaat tacccaatca aaactacttt ctttaccacc ctttaattta
     2401 aatcctttgt ccttctttgt tatttctttt tccattatac cagcatattt atcaaatctc
     2461 tttataaatt ttttattttc cttataataa tcaatttgac tatatttact tcttttttca
     2521 aaatcagtta ttttttcagt ttcacctttc ttactacctt ttacaaatat atctttacca
     2581 taaacattaa ctgctttaac aaaaccactt ctttctcctt ttttcttatc atcagatgaa
     2641 ctacgtatat aattacccat tttttttaat atattaatag tattagacat ctattacttc
     2701 ctctaaatta tcttttttat tttttaaata ttcttctaat ttattaatat aaaatttata
     2761 aacaatccaa tcaaaattat ctatatcact ataagtaaat ctaaaatatt tacataataa
     2821 taaattaata tctaatattg cctctatgtc ataatctaca taaaaaaaaa gcgggtatat
     2881 aaaggtaaat cttcttcata atttttccca caatgtttac atttaaattt tattttatta
     2941 tcataaccaa aattatattc ttcaatatat tttgttaact ttttatatat tgtagtatta
     3001 ttattataaa tataatctaa ataatattca atagtattaa attcaatccc accaataaat
     3061 cccattaatg ctactaattc taaagtatat ctatcaaaat caatatcatt aattattttt
     3121 atttctaata tattttcttt taaactttcc aaataaaatt tatctaatat tttctttatt
     3181 tctaatttta attcctcttc atcttcaata ctttcccttt tttctcttat aaactttaaa
     3241 acattttctt tataataaat aatattttta tttatttccc ttatttctcc tcttgtaggt
     3301 atcttaaaaa atatcttttt ctcatcatca agccataatt tatctatttt tttattcaat
     3361 tttatttctt tcaactctaa taaatttata tcaatatcaa attcacccat acaattttca
     3421 ttagaacatc tatattttaa ttttaatgaa tcatatttag aattaacgat ctgaaacaaa
     3481 aataatttta atctatctgt attatataaa tcatcacttg tttttataaa tccagttttt
     3541 tcaaaatcaa taacatcatc taataaagaa gtcaaaacat catcaaaaga atcataatct
     3601 aaattttcag acatcgctaa ttctctccaa tgcttatgtt taaaataatc cataaaaata
     3661 aattttggat aattcaaaat attaccatta gtaatactat taattttcac atgcatatca
     3721 tttctccttt ttattattta tataaataaa atctatacca ccattgcata caaatgttat
     3781 actaatatta tctaaataat ctttcatctc tttatcataa gtattttcac cgatattact
     3841 aggaaaacat ttattaaatc ttcttacttc taataattta taattaaaat ctctaatttg
     3901 aatatataaa gaaaattcat aattttttct tggatatttt aaattatatc tatcaatcat
     3961 tcttcctaac cataaataat acaatttttt tgcaaataaa gaaacatcat tataaaaagt
     4021 aattgtaaat tcaaacgaac taatatcact agggtatcta atatctgtat tattaaaatt
     4081 tatcgtattt gtattaattc ttacttcagg tattgtaata ctttttatcc ttatatttga
     4141 attatattct ttaaataatt cttttctaaa aatatctata tttaataaat cataaaaagc
     4201 aacagaaaaa ttaaattgtg gaactaaatt tactctatct ttttctaaat taacatttct
     4261 tgtaattaat atatcattat tcataaaatt aaaagaatta acaatattat ttataactcc
     4321 cattttactt ctcctactac attagatata tcatattcta taaatttaat atttatcttc
     4381 tctaataata tattatctaa ttttcttaat aaaatcaatc ttgtatttaa agtgtatgta
     4441 tatctaaaat atctaccttt accaaacatt tcatctatat tattatttgc cgttatctct
     4501 tctaattgcg cttctgcaat ataatttaca tctaacccta tatcatttaa atttacttca
     4561 atataaggcg tacttcttac tctataataa tccataacac attcattcat atcatacata
     4621 ttatcagaga aaaaatcaat attataagaa aaatttaata ataaaaaatt aatagacatt
     4681 ttatcattca caacaattct tgtattataa tttactaaac tagatgcatc tgtagttaat
     4741 actggcggac tgtccctcca tatattataa aacggtaata ttttatcacc aaatttttct
     4801 tttgcaaaat aaaaacataa atttatagga ctatataaaa attttaaatt ctcaatatta
     4861 tcatttctta atcttttttc taaaacacta acaatataat aatcatataa atcaatacaa
     4921 ttattaattt tcatattaac acttccttta atatattaat atagtcagta aaaaaatcct
     4981 tattcaatga cttatattca atatactcaa aagaaaactt ataatctata tttataaaat
     5041 cattattatc catagacaaa tcaatatttc caatttcaac tattttacaa tttaaaaaac
     5101 tcattgacca tataggtagt ctaacttgat ttaaaaggta tacagaaata tcatatttat
     5161 tttcaactac ttcttcattt ctaaaaattt gtaataaatt ataatgtaat aactgtgttt
     5221 cagttaaaaa acaaccaata ctaatactat tatcactata atcatatccg cctacattat
     5281 taaaaataac attaaagtta tatctattcc ctatcaaatt tatactattt aaaaacatag
     5341 tgttatcaat atttacattc ttttctactt cataaaccga tttactacta atactaattc
     5401 tatctaactc atttaataaa ttatctacat tataatcatt atatatataa ttacttctta
     5461 cttgttttac ttctcttctt agtccaggta tatttattct tcttgctaaa aatgttatag
     5521 aatttaaatt attaatagta atacccctac cttttatcgt tatcaaaaac atcccagaat
     5581 tttgaaattt tccttgtgtt aaaataccaa attcaaatgc tctatctatc atcatttgta
     5641 tatcaacata agaaaaactc aaattctgtg aaaataaaga attaaaatat tttattatat
     5701 cctcacctaa ttcagaccaa tctttaccaa gtttttcaaa ttgcttctga ggcccatatt
     5761 ttgctaaatc tttatattta tctacctcat ctttaaatgc ttttattact aaatctatca
     5821 tattgtcctc tctattaaag aacaataaaa tttaacattt aattttaaaa aatcctcaat
     5881 attgtctcta tttaattcac ctatagaagg ttttgatgct ggtcttaaac cccataatct
     5941 aaatatcttt gaaggcgttt cacaatcact tttatataaa gataaaacag aaacaaaagt
     6001 agtatcatat atcatattta aattatatgt agatataaaa tctaaaatat cacaccataa
     6061 acatatactt ctataaatcg aaaattcatt atcacatata aacgttatag taatttcatt
     6121 atcggtttca cttctacctg ccaattgttt atatgtagca cctagaaatt taatactctt
     6181 atactcataa cttatttctg gtattccact tacactcaaa caagccaaat tcaaatcttt
     6241 taaactaaaa tcagtaggaa atggaaaagg taaaaataaa tatcctccaa atgttataac
     6301 actttttata ctatttataa tattagaaaa tgtttttaat ataatattta atggaataaa
     6361 taatttaaaa ttatatgaag tctgaatatt tattgtgttt ttaaattttt caatctcatt
     6421 catatttata cagttttagt tccttctagt gaagaaccta tattattaaa aggtattatc
     6481 tcatcaaaag caaattttaa actaactttc aaatgattat ccatactatc ttgatcccaa
     6541 ccagtcattt caggaacttc taaaggatat atacctgtta cctcataact tcttcttata
     6601 gtttcaccat caatagaata cagaaaaata acaccattac ttttagcata ttgtaatccc
     6661 atatctgata taatatgtgg tattgcttta taccacttaa ataaattttt atatattctt
     6721 ccatattcat caaacaacac atcacacgaa aattcgtgat cacctgttac agtcatacca
     6781 gttggtacag taaattctct atccatatat ctaaatttta ccttatttct tgtatatcca
     6841 ggtatacccg ttaaagttct tgcagtaatt ataatctcat caatctcatc ttgtgatatt
     6901 aaattagaag ccccgcttgg cttaaatatt cttatcttcc ataaatgtgt taattgaaat
     6961 tgaccaatac tttttaattt gttaaaacct acactagtag aaaaaattaa tccatcactc
     7021 atattatcct cctaatatta aatataaaaa atatttaaat atcactacaa aaatccttca
     7081 attcacaata attacagaat aaactgtctc tatatataat ttttttattg aattcattaa
     7141 tattattatc tacaaaattt attatctcat ctaacatcat cttatcatat tttttttcaa
     7201 taacttcaat atcaattcca tataaaccaa aatctttata attaataatt tttaaatcat
     7261 taaa
//
LOCUS       contig_2821             7688 bp    DNA              UNK 01-JAN-1980
DEFINITION  . | GENOME_ACESSION: EMBL_ERZ795046 CONTIG_ID: contig_2821 SOURCE:
            EMBL_metagenomes ORIG_COORD: 6860_14548.
ACCESSION   contig_2821
VERSION     contig_2821
KEYWORDS    .
SOURCE      .
  ORGANISM  .
            .
FEATURES             Location/Qualifiers
     CDS             complement(762..2690)
                     /product="hypothetical protein"
     CDS             complement(2856..3716)
                     /product="hypothetical protein"
     CDS             complement(3718..4323)
                     /product="hypothetical protein"
     CDS             complement(4311..4934)
                     /product="hypothetical protein"
     CDS             complement(4931..5821)
                     /product="hypothetical protein"
     CDS             complement(5818..6423)
                     /product="hypothetical protein"
     CDS             complement(6426..7022)
                     /product="hypothetical protein"
     CDS             complement(7055..7408)
                     /product="hypothetical protein"
     Spacer_Hit_Main 5001..5036
                     /gene="19"
                     /evalue="3.9386e-06"
     Spacer_Hit      5001..5036
                     /gene="281"
                     /evalue="3.9386e-06"
     Spacer_Hit      5001..5036
                     /gene="309"
                     /evalue="3.9386e-06"
     Spacer_Hit      5002..5036
                     /gene="124"
                     /evalue="1.32732e-05"
     Spacer_Hit      5001..5036
                     /gene="202"
                     /evalue="3.9386e-06"
ORIGIN
        1 cattttattt ctatcccata aaaatacacc ttcaatatca acacttatat ctgcactcat
       61 cggtaaccca ttcacatcta aattcctaaa atcccaagtt acattaatcg atcttattaa
      121 tatatttctt aatatcataa aattaccaat tcttatatat aataaactat atttatcaac
      181 tttaaaataa tttgaaaata ctttattcat aaaactactt ttaactaatt ctgctccagg
      241 gggaaaaaat acattatgtt ctaataattt atttattact tcattattag tagcaccttt
      301 atttatataa tttactaata ctaattttaa aagatctctt actggattta taacttcagt
      361 tatagaatta ttttcagcaa aaatctttaa atttaaacct aaattaatag gattactaga
      421 attccatact ttcttatata catcccttgg tcttatattt attccaaaaa attttaacat
      481 attattaata aaaccagttt catcactagc tgaagaaaaa acattagtaa aatcagctga
      541 atgaacctca gaaatatttt cacttgctaa aaaaaattca agttcattat actctgtatt
      601 acctttattt atactttcta ttccaaatat aactttatat gctttacttt tatcagcata
      661 atattttttt ccagatattt gtcttacttg ttcatcactt cccttgattt caatattcga
      721 tatatttttt ttagacccca aatcattaaa tctataaata ttcataacac attagtccct
      781 tctaatacct ttaacatatt taattcataa gaagtagttt ttttctcttc actcatctta
      841 ttcactgctt ttttaaattc ttcaatttga ttttcaaaaa aagcttttaa cgtctctctc
      901 tgatatatta attcttctaa cttcttctca tcttctttag ataacttttt cttactctta
      961 attttttcta tttcttcatc taaacttact attttctttt tttgctcttc tataaaaatc
     1021 tttgatttct cttgatcatt tttcattctt tcaaatttct tatctatatc tttatacatt
     1081 cctaatccaa atgttttatc agaccatatt cttgcttttt cctttgattc tattataaaa
     1141 acactaacat ctttgaaaaa ttgcccagaa gtaaaatacg ttaagaaact actaattgct
     1201 tcaaaaactt tctctcttat attatttaaa ataccaagaa tatcaatacc aactacttta
     1261 ccactttcat cttttttcaa attattatca attatcttta taaatccttc aattggtgcc
     1321 ataattatat tttttatttt atcttttatc atatctaaaa ctgcaaaaat accaatatct
     1381 ttcttttcta taacaccaac tttagatttt ttactatcaa ataatcctaa aataaaacta
     1441 aacataccac caaatccagg tataatccct aatattccca ttcctaaatc agctatacct
     1501 cctttaatat ccttcttttt aaatttttgt aatgcatccc caatttttaa tattgtataa
     1561 ataggaggta taaaaaataa atactgcttt gcaaaatcag taaaagtttt aataatatta
     1621 aaagtaactt taccaatttt agattctttt cctcttttac taaaaaataa tccttcaact
     1681 aatgcaaata aattcccagt accaggtatt aaaccaataa tacccattcc taaatcagct
     1741 ataccacctt ttatatcttt actcttaaac ttttttatag catccccaat tttaaatatt
     1801 gtataaaaag gaggcacaaa aaataaatat ttttttataa aatcagcaaa aataccacca
     1861 atctttattg atactttagc tacttttttt accacttttg gattatctct tatcatattt
     1921 ataaaagata atccaatgct tatcacagat ccaataccag gtataaaccc agttatagca
     1981 gccgctaaat caactatacc tcctataaca tcacctttca taaatcttga tactgcctca
     2041 gctatactta ttacaccacc aataatcggt attttcttca taaatttacc aaaaaattta
     2101 ccaaccccta aaaatatttt accaactttt gtcattttta aaacacttgt agtaattttc
     2161 ataaaaggtt taaatactac acctatttta ccaaatacac ttaaaaatgg ttttaatatc
     2221 ttttctaata aaccaaatcc ttttaaagca tttattacat tactaaatat cttaacaaca
     2281 ttaacaattt tttttacaat acctttaaat ttagtactaa ttaaaccacc caagacagct
     2341 aatccagtaa ttaataaaat tacccaatca aaactacttt ctttaccacc ctttaattta
     2401 aatcctttgt ccttctttgt tatttctttt tccattatac cagcatattt atcaaatctc
     2461 tttataaatt ttttattttc cttataataa tcaatttgac tatatttact tcttttttca
     2521 aaatcagtta ttttttcagt ttcacctttc ttactacctt ttacaaatat atctttacca
     2581 taaacattaa ctgctttaac aaaaccactt ctttctcctt ttttcttatc atcagatgaa
     2641 ctacgtatat aattacccat tttttttaat atattaatag tattagacat ctattacttc
     2701 ctctaaatta tcttttttat tttttaaata ttcttctaat ttattaatat aaaatttata
     2761 aacaatccaa tcaaaattat ctatatcact ataagtaaat ctaaaatatt tacataataa
     2821 taaattaata tctaatattg cctctatgtc ataatctaca taaaaaaaaa gcgggtatat
     2881 aaaggtaaat cttcttcata atttttccca caatgtttac atttaaattt tattttatta
     2941 tcataaccaa aattatattc ttcaatatat tttgttaact ttttatatat tgtagtatta
     3001 ttattataaa tataatctaa ataatattca atagtattaa attcaatccc accaataaat
     3061 cccattaatg ctactaattc taaagtatat ctatcaaaat caatatcatt aattattttt
     3121 atttctaata tattttcttt taaactttcc aaataaaatt tatctaatat tttctttatt
     3181 tctaatttta attcctcttc atcttcaata ctttcccttt tttctcttat aaactttaaa
     3241 acattttctt tataataaat aatattttta tttatttccc ttatttctcc tcttgtaggt
     3301 atcttaaaaa atatcttttt ctcatcatca agccataatt tatctatttt tttattcaat
     3361 tttatttctt tcaactctaa taaatttata tcaatatcaa attcacccat acaattttca
     3421 ttagaacatc tatattttaa ttttaatgaa tcatatttag aattaacgat ctgaaacaaa
     3481 aataatttta atctatctgt attatataaa tcatcacttg tttttataaa tccagttttt
     3541 tcaaaatcaa taacatcatc taataaagaa gtcaaaacat catcaaaaga atcataatct
     3601 aaattttcag acatcgctaa ttctctccaa tgcttatgtt taaaataatc cataaaaata
     3661 aattttggat aattcaaaat attaccatta gtaatactat taattttcac atgcatatca
     3721 tttctccttt ttattattta tataaataaa atctatacca ccattgcata caaatgttat
     3781 actaatatta tctaaataat ctttcatctc tttatcataa gtattttcac cgatattact
     3841 aggaaaacat ttattaaatc ttcttacttc taataattta taattaaaat ctctaatttg
     3901 aatatataaa gaaaattcat aattttttct tggatatttt aaattatatc tatcaatcat
     3961 tcttcctaac cataaataat acaatttttt tgcaaataaa gaaacatcat tataaaaagt
     4021 aattgtaaat tcaaacgaac taatatcact agggtatcta atatctgtat tattaaaatt
     4081 tatcgtattt gtattaattc ttacttcagg tattgtaata ctttttatcc ttatatttga
     4141 attatattct ttaaataatt cttttctaaa aatatctata tttaataaat cataaaaagc
     4201 aacagaaaaa ttaaattgtg gaactaaatt tactctatct ttttctaaat taacatttct
     4261 tgtaattaat atatcattat tcataaaatt aaaagaatta acaatattat ttataactcc
     4321 cattttactt ctcctactac attagatata tcatattcta taaatttaat atttatcttc
     4381 tctaataata tattatctaa ttttcttaat aaaatcaatc ttgtatttaa agtgtatgta
     4441 tatctaaaat atctaccttt accaaacatt tcatctatat tattatttgc cgttatctct
     4501 tctaattgcg cttctgcaat ataatttaca tctaacccta tatcatttaa atttacttca
     4561 atataaggcg tacttcttac tctataataa tccataacac attcattcat atcatacata
     4621 ttatcagaga aaaaatcaat attataagaa aaatttaata ataaaaaatt aatagatatt
     4681 tcatcattca caacaattct tgtattataa tttactaaac tagatgcatc tgtagttaat
     4741 actggcggac tgtccctcca tatattataa aacggtaata ttttatcacc aaatttttct
     4801 tttgcaaaat aaaaacataa atttatagga ctatataaaa attttaaatt ctcaatatta
     4861 tcatttctta atcttttttc taaaacacta acaatataat aatcatataa atcaatacaa
     4921 ttattaattt tcatattaac acttccttta atatattaat atagtcagta aaaaaatcct
     4981 tattcaatga cttatattca atatactcaa aagaaaactt ataatctata tttataaaat
     5041 cattattatc catagacaaa tcaatatttc caatttcaac tattttacaa tttaaaaaac
     5101 tcattgacca tataggtagt ctaacttgat ttaaaaggta tacagaaata tcatatttat
     5161 tttcaactac ttcttcattt ctaaaaattt gtaataaatt ataatgtaat aactgtgttt
     5221 cagttaaaaa acaaccaata ctaatactat tatcactata atcatatccg cctacattat
     5281 taaaaataac attaaagtta tatctattcc ctatcaaatt tatactattt aaaaacatag
     5341 tgttatcaat atttacattc ttttctactt cataaaccga tttactacta atactaattc
     5401 tatctaactc atttaataaa ttatctacat tataatcatt atatatataa ttacttctta
     5461 cttgttttac ttctcttctt agtccaggta tatttattct tcttgctaaa aatgttatag
     5521 aatttaaatt attaatagta atacccctac cttttatcgt tatcaaaaac atcccagaat
     5581 tttgaaattt tccttgtgtt aaaataccaa attcaaatgc tctatctatc atcatttgta
     5641 tatcaacata agaaaaactc aaattctgtg aaaataaaga attaaaatat tttattatat
     5701 cctcacctaa ttcagaccaa tctttaccaa gtttttcaaa ttgcttttga ggcccatatt
     5761 ttgctaaatc tttatattta tctacctcat ctttaaatgc ttttattact aaatctatca
     5821 tattgtcctc tctattaaag aacaataaaa tttaacattt aattttaaaa aatcctcaat
     5881 attgtctcta tttaattcac ctatagaagg ttttgatgct ggtcttaaac cccataatct
     5941 aaatatcttt gaaggcgttt cacaatcact tttatataaa gataaaacag aaacaaaagt
     6001 agtatcatat atcatattta aattatatgt agatataaaa tctaaaatat cacaccataa
     6061 acatatactt ctataaatcg aaaattcatt atcacatata aacgttatag taatttcatt
     6121 atcggtttca cttctacctg ccaattgttt atatgtagca cctagaaatt taatactctt
     6181 atactcataa cttatttctg gtattccact tacactcaaa caagccaaat tcaaatcttt
     6241 taaactaaaa tcagtaggaa atggaaaagg taaaaataaa tatcctccaa atgttataac
     6301 actttttata ctatttataa tattagaaaa tgtttttaat ataatattta atggaataaa
     6361 taatttaaaa ttatatgaag tctgaatatt tattgtgttt ttaaattttt caatctcatt
     6421 catatttata cagttttagt tccttctagt gaagaaccta tattattaaa aggtattatc
     6481 tcatcaaaag caaattttaa actaactttc aaatgattat ccatactatc ttgatcccaa
     6541 ccagtcattt caggaacttc taaaggatat atacctgtta cctcataact tcttcttata
     6601 gtttcaccat caatagaata cagaaaaata acaccattac ttttagcata ttgtaatccc
     6661 atatctgata taatatgtgg tattgcttta taccacttaa ataaattttt atatattctt
     6721 ccatattcat caaacaacac atcacacgaa aattcgtgat cacctgttac agtcatacca
     6781 gttggtacag taaattctct atccatatat ctaaatttta ccttatttct tgtatatcca
     6841 ggtatacccg ttaaagttct tgcagtaatt ataatctcat caatctcatc ttgtgatatt
     6901 aaattagaag ccccgcttgg cttaaatatt cttatcttcc ataaatgtgt taattgaaat
     6961 tgaccaatac tttttaattt gttaaaacct acactagtag aaaaaattaa tccatcactc
     7021 atattatcct cctaatatta aatataaaaa atatttaaat atcactacaa aaatccttca
     7081 attcacaata attacagaat aaactgtctc tatatataat ttttttattg aattcattaa
     7141 tattattatc tacaaaattt attatctcat ctaacatcat cttatcatat tttttttcaa
     7201 taacttcaat atcaattcca tataaaccaa aatctttata attaataatt tttaaatcaa
     7261 tttcatcttc ataaacttta taaaataaat ataaatttaa atatttatta aacctatctt
     7321 tattatcaaa atttaaatat actagatata atttattatt cccctcttta taaaaaatat
     7381 tttctaaatc attatatttt aatctcattt gttttatctg ccctatttct tttatttttt
     7441 cattattctc taaattattt tcaatcttat tttttaaata aacaaacttt aataataaat
     7501 ttctttctcc aataaaagaa aaatcacttt ttattatttt tattatttca tttacattat
     7561 cacatttatt tatattaata aaatctttta atatataatt ttgttctaaa aattcactta
     7621 taaatttaca ttcatctttt atctcttttt taaaaatata atcatatatt acttttttaa
     7681 caaattta
//
LOCUS       contig_11382            5185 bp    DNA              UNK 01-JAN-1980
DEFINITION  . | GENOME_ACESSION: EMBL_ERZ795045 CONTIG_ID: contig_11382 SOURCE:
            EMBL_metagenomes ORIG_COORD: 0_5185.
ACCESSION   contig_11382
VERSION     contig_11382
KEYWORDS    .
SOURCE      .
  ORGANISM  .
            .
FEATURES             Location/Qualifiers
     CDS             complement(298..1158)
                     /product="hypothetical protein"
     CDS             complement(1160..1765)
                     /product="hypothetical protein"
     CDS             complement(1753..2376)
                     /product="hypothetical protein"
     CDS             complement(2373..3263)
                     /product="hypothetical protein"
     CDS             complement(3260..3865)
                     /product="hypothetical protein"
     CDS             complement(3868..4464)
                     /product="hypothetical protein"
     CDS             complement(4497..4850)
                     /product="hypothetical protein"
     Spacer_Hit      2444..2478
                     /gene="124"
                     /evalue="1.32732e-05"
     Spacer_Hit_Main 2443..2478
                     /gene="19"
                     /evalue="3.9386e-06"
     Spacer_Hit      2443..2478
                     /gene="309"
                     /evalue="3.9386e-06"
     Spacer_Hit      2443..2478
                     /gene="202"
                     /evalue="3.9386e-06"
     Spacer_Hit      2443..2478
                     /gene="281"
                     /evalue="3.9386e-06"
ORIGIN
        1 ttttacaaat atatctttac cataaacatt aactgcttta acaaaaccac ttctttctcc
       61 ttttttctta tcatcagatg aactacgtat ataattaccc atttttttta atatattaat
      121 agtattagac atctattact tcctctaaat tatctttttt attttttaaa tattcttcta
      181 atttattaat ataaaattta taaacaatcc aatcaaaatt atctatatca ctataagtaa
      241 atctaaaata tttacataat aataaattaa tatctaatat tgcctctatg tcataatcta
      301 cataaaaaaa aagcgggtat ataaaggtaa atcttcttca taatttttcc cacaatgttt
      361 acatttaaat tttattttat tatcataacc aaaattatat tcttcaatat attttgttaa
      421 ctttttatat attgtagtat tattattata aatataatct aaataatatt caatagtatt
      481 aaattcaatc ccaccaataa atcccattaa tgctactaat tctaaagtat atctatcaaa
      541 atcaatatca ttaattattt ttatttctaa tatattttct tttaaacttt ccaaataaaa
      601 tttatctaat attttcttta tttctaattt taattcctct tcatcttcaa tactttccct
      661 tttttctctt ataaacttta aaacattttc tttataataa ataatatttt tatttatttc
      721 ccttatttct cctcttgtag gtatcttaaa aaatatcttt ttctcatcat caagccataa
      781 tttatctatt tttttattca attttatttc tttcaactct aataaattta tatcaatatc
      841 aaattcaccc atacaatttt cattagaaca tctatatttt aattttaatg aatcatattt
      901 agaattaacg atctgaaaca aaaataattt taatctatct gtattatata aatcatcact
      961 tgtttttata aatccagttt tttcaaaatc aataacatca tctaataaag aagtcaaaac
     1021 atcatcaaaa gaatcataat ctaaattttc agacatcgct aattctctcc aatgcttatg
     1081 tttaaaataa tccataaaaa taaattttgg ataattcaaa atattaccat tagtaatact
     1141 attaattttc acatgcatat catttctcct ttttattatt tatataaata aaatctatac
     1201 caccattgca tacaaatgtt atactaatat tatctaaata atctttcatc tctttatcat
     1261 aagtattttc accgatatta ctaggaaaac atttattaaa tcttcttact tctaataatt
     1321 tataattaaa atctctaatt tgaatatata aagaaaattc ataatttttt cttggatatt
     1381 ttaaattata tctatcaatc attcttccta accataaata atacaatttt tttgcaaata
     1441 aagaaacatc attataaaaa gtaattgtaa attcaaacga actaatatca ctagggtatc
     1501 taatatctgt attattaaaa tttatcgtat ttgtattaat tcttacttca ggtattgtaa
     1561 tactttttat ccttatattt gaattatatt ctttaaataa ttcttttcta aaaatatcta
     1621 tatttaataa atcataaaaa gcaacagaaa aattaaattg tggaactaaa tttactctat
     1681 ctttttctaa attaacattt cttgtaatta atatatcatt attcataaaa ttaaaagaat
     1741 taacaatatt atttataact cccattttac ttctcctact acattagata tatcatattc
     1801 tataaattta atatttatct tctctaataa tatattatct aattttctta ataaaatcaa
     1861 tcttgtattt aaagtgtatg tatatctaaa atatctacct ttaccaaaca tttcatctat
     1921 attattattt gccgttatct cttctaattg cgcttctgca atataattta catctaaccc
     1981 tatatcattt aaatttactt caatataagg cgtacttctt actctataat aatccataac
     2041 acattcattc atatcataca tattatcaga gaaaaaatca atattataag aaaaatttaa
     2101 taataaaaaa ttaatagaca ttttatcatt cacaacaatt cttgtattat aatttactaa
     2161 actagatgca tctgtagtta atactggcgg actgtccctc catatattat aaaacggtaa
     2221 tattttatca ccaaattttt cttttgcaaa ataaaaacat aaatttatag gactatataa
     2281 aaattttaaa ttctcaatat tatcatttct taatcttttt tctaaaacac taacaatata
     2341 ataatcatat aaatcaatac aattattaat tttcatatta acacttcctt taatatatta
     2401 atatagtcag taaaaaaatc cttattcaat gacttatatt caatatactc aaaagaaaac
     2461 ttataatcta tatttataaa atcattatta tccatagaca aatcaatatt tccaatttca
     2521 actattttac aatttaaaaa actcattgac catataggta gtctaacttg atttaaaagg
     2581 tatacagaaa tatcatattt attttcaact acttcttcat ttctaaaaat ttgtaataaa
     2641 ttataatgta ataactgtgt ttcagttaaa aaacaaccaa tactaatact attatcacta
     2701 taatcatatc cgcctacatt attaaaaata acattaaagt tatatctatt ccctatcaaa
     2761 tttatactat ttaaaaacat agtgttatca atatttacat tcttttctac ttcataaacc
     2821 gatttactac taatactaat tctatctaac tcatttaata aattatctac attataatca
     2881 ttatatatat aattacttct tacttgtttt acttctcttc ttagtccagg tatatttatt
     2941 cttcttgcta aaaatgttat agaatttaaa ttattaatag taatacccct accttttatc
     3001 gttatcaaaa acatcccaga attttgaaat tttccttgtg ttaaaatacc aaattcaaat
     3061 gctctatcta tcatcatttg tatatcaaca taagaaaaac tcaaattctg tgaaaataaa
     3121 gaattaaaat attttattat atcctcacct aattcagacc aatctttacc aagtttttca
     3181 aattgctttt gaggcccata ttttgctaaa tctttatatt tatctacctc atctttaaat
     3241 gcttttatta ctaaatctat catattgtcc tctctattaa agaacaataa aatttaacat
     3301 ttaattttaa aaaatcctca atattgtctc tatttaattc acctatagaa ggttttgatg
     3361 ctggtcttaa accccataat ctaaatatct ttgaaggcgt ttcacaatca cttttatata
     3421 aagataaaac agaaacaaaa gtagtatcat atatcatatt taaattatat gtagatataa
     3481 aatctaaaat atcacaccat aaacatatac ttctataaat cgaaaattca ttatcacata
     3541 taaacgttat agtaatttca ttatcggttt cacttctacc tgccaattgt ttatatgtag
     3601 cacctagaaa tttaatactc ttatactcat aacttatttc tggtattcca cttacactca
     3661 aacaagccaa attcaaatct tttaaactaa aatcagtagg aaatggaaaa ggtaaaaata
     3721 aatatcctcc aaatgttata acacttttta tactatttat aatattagaa aatgttttta
     3781 atataatatt taatggaata aataatttaa aattatatga agtctgaata tttattgtgt
     3841 ttttaaattt ttcaatctca ttcatattta tacagtttta gttccttcta gtgaagaacc
     3901 tatattatta aaaggtatta tctcatcaaa agcaaatttt aaactaactt tcaaatgatt
     3961 atccatacta tcttgatccc aaccagtcat ttcaggaact tctaaaggat atatacctgt
     4021 tacctcataa cttcttctta tagtttcacc atcaatagaa tacagaaaaa taacaccatt
     4081 acttttagca tattgtaatc ccatatctga tataatatgt ggtattgctt tataccactt
     4141 aaataaattt ttatatattc ttccatattc atcaaacaac acatcacacg aaaattcgtg
     4201 atcacctgtt acagtcatac cagttggtac agtaaattct ctatccatat atctaaattt
     4261 taccttattt cttgtatatc caggtatacc cgttaaagtt cttgcagtaa ttataatctc
     4321 atcaatctca tcttgtgata ttaaattaga agccccgctt ggcttaaata ttcttatctt
     4381 ccataaatgt gttaattgaa attgaccaat actttttaat ttgttaaaac ctacactagt
     4441 agaaaaaatt aatccatcac tcatattatc ctcctaatat taaatataaa aaatatttaa
     4501 atatcactac aaaaatcctt caattcacaa taattacaga ataaactgtc tctatatata
     4561 atttttttat tgaattcatt aatattatta tctacaaaat ttattatctc atctaacatc
     4621 atcttatcat attttttttc aataacttca atatcaattc catataaacc aaaatcttta
     4681 taattaataa tttttaaatc aatttcatct tcataaactt tataaaataa atataaattt
     4741 aaatatttat taaacctatc tttattatca aaatttaaat atactagata taatttatta
     4801 ttcccctctt tataaaaaat attttctaaa tcattatatt ttaatctcat ttgttttatc
     4861 tgccctattt cttttatttt ttcattattc tctaaattat tttcaatctt attttttaaa
     4921 taaacaaact ttaataataa atttctttct ccaataaaag aaaaattact ttttattatt
     4981 tttattattt catttacatt atcacattta tttatattaa taaaatcttt taatatataa
     5041 ttttgttcta aaaattcact tataaattta cattcatctt ttatctcttt tttaaaaata
     5101 taatcatata ttactttttt aacaaattta gagaaaactt cataatcgct gaaaatgatt
     5161 aaaacaatat tacttcttat ttttt
//
LOCUS       a0116188_1012352        5116 bp    DNA              UNK 01-JAN-1980
DEFINITION  Ga0116188_1012352. | GENOME_ACESSION: IMG_3300009658 CONTIG_ID:
            a0116188_1012352 SOURCE: JGI_medium ORIG_COORD: 0_5116.
ACCESSION   a0116188_1012352
VERSION     a0116188_1012352
KEYWORDS    .
SOURCE      .
  ORGANISM  .
            .
FEATURES             Location/Qualifiers
     CDS             complement(1..360)
                     /product="hypothetical protein & Hypo-rule applied"
     CDS             complement(362..967)
                     /product="hypothetical protein & Hypo-rule applied"
     CDS             complement(955..1578)
                     /product="hypothetical protein & Hypo-rule applied"
     CDS             complement(1575..2465)
                     /product="hypothetical protein & Hypo-rule applied"
     CDS             complement(2462..3067)
                     /product="hypothetical protein & Hypo-rule applied"
     CDS             complement(3070..3666)
                     /product="hypothetical protein & Hypo-rule applied"
     CDS             complement(3699..4442)
                     /product="hypothetical protein & Hypo-rule applied"
     CDS             complement(4444..4857)
                     /product="hypothetical protein & Hypo-rule applied"
     CDS             complement(4841..5116)
                     /product="hypothetical protein & Hypo-rule applied"
     Spacer_Hit      1646..1680
                     /gene="124"
                     /evalue="1.32732e-05"
     Spacer_Hit_Main 1645..1680
                     /gene="19"
                     /evalue="3.9386e-06"
     Spacer_Hit      1645..1680
                     /gene="281"
                     /evalue="3.9386e-06"
     Spacer_Hit      1645..1680
                     /gene="309"
                     /evalue="3.9386e-06"
     Spacer_Hit      1645..1680
                     /gene="202"
                     /evalue="3.9386e-06"
ORIGIN
        1 caattttatt tctttcaact ctaataaatt tatatcaata tcaaattcac ccatacaatt
       61 ttcattagaa catctatatt ttaattttaa tgaatcatat ttagaattaa cgatctgaaa
      121 caaaaataat tttaatctat ctgtattata taaatcatca cttgttttta taaatccagt
      181 tttttcaaaa tcaataacat catctaataa agaagtcaaa acatcatcaa aagaatcata
      241 atctaaattt tcagacatcg ctaattctct ccaatgctta tatttaaaat aatccataaa
      301 aataaatttt ggataattca aaatattacc attagtaata ctattaattt tcacatgcat
      361 atcatttctc ctttttatta tttatataaa taaaatctat accaccattg catacaaatg
      421 ttatactaat attatctaaa taatctttca tctctttatc ataagtattt tcaccgatat
      481 tactaggaaa acatttatta aatcttctta cttctaataa tttataatta aaatctctaa
      541 tttgaatata taaagaaaat tcataatttt ttcttggata ttttaaatta tatctatcaa
      601 tcattcttcc taaccataaa taatacaatt tttttgcaaa taaagaaaca tcattataaa
      661 aagtaattgt aaattcaaac gaactaatat cactagggta tctaatatct gtattattaa
      721 aatttatcgt atttgtatta attcttactt caggtattgt aatacttttt atccttatat
      781 ttgaattata ttctttaaat aattcttttc taaaaatatc tatatttaat aaatcataaa
      841 aagcaacaga aaaattaaat tgtggaacta aatttactct atctttttct aaattaacat
      901 ttcttgtaat taatatatca ttattcataa aattaaaaga attaacaata ttatttataa
      961 ctcccatttt acttctccta ctacattaga tatatcatat tctataaatt taatatttat
     1021 cttctctaat aatatattat ctaattttct taataaaatc aatcttgtat ttaaagtgta
     1081 tgtatatcta aaatatctac ctttaccaaa catttcatct atattattat ttgccgttat
     1141 ctcttctaat tgcgcttctg caatataatt tacatctaac cctatatcat ttaaatttac
     1201 ttcaatataa ggcgtacttc ttactctata ataatccata acacattcat tcatatcata
     1261 catattatca gagaaaaaat caatattata agaaaaattt aataataaaa aattaataga
     1321 catttcatca ttcacaacaa ttcttgtatt ataatttact aaactagatg catctgtagt
     1381 taatactggc ggactgtccc tccatatatt ataaaacggt aatattttat caccaaattt
     1441 ttcttttgca aaataaaaac ataaatttat aggactatat aaaaatttta aattctcaat
     1501 attatcattt cttaatcttt tttctaaaac actaacaata taataatcat ataaatcaat
     1561 acaattatta attttcatat taacacttcc tttaatatat taatatagtc agtaaaaaaa
     1621 tccttattca atgacttata ttcaatatac tcaaaagaaa acttataatc tatatttata
     1681 aaatcattat tatccataga caaatcaata tttccaattt caactatttt acaatttaaa
     1741 aaactcattg accatatagg tagtctaact tgatttaaaa ggtatacaga aatatcatat
     1801 ttattttcaa ctacttcttc atttctaaaa atttgtaata aattataatg taataactgt
     1861 gtttcagtta aaaaacaacc aatactaata ctattatcac tataatcata tccgcctaca
     1921 ttattaaaaa taacattaaa gttatatcta ttccctatca aatttatact atttaaaaac
     1981 atagtgttat caatatttac atttttttct acttcataaa ccgatttact actaatacta
     2041 attctatcta actcatttaa taaattatct acattataat cattatatat ataattactt
     2101 cttacttgtt ttacttctct tcttagtcca ggtatattta ttcttcttgc taaaaatgtt
     2161 atagaattta aattattaat agtaataccc ctacctttta tcgttatcaa aaacatccca
     2221 gaattttgaa attttccttg tgttaaaata ccaaattcaa atgctctatc tatcatcatt
     2281 tgtatatcaa cataagaaaa actcaaattc tgtgaaaata aagaattaaa atattttatt
     2341 atatcctcac ctaattcaga ccaatcttta ccaagttttt caaattgctt ttgaggccca
     2401 tattttgcta aatctttata tttatctacc tcatctttaa atgcttttat tactaaatct
     2461 atcatattgt cctctctatt aaagaacaat aaaatttaac atttaatttt aaaaaatcct
     2521 caatattgtc tctatttaat tcacctatag aaggttttga tgctggtctt aaaccccata
     2581 atctaaatat ctttgaaggc gtttcacaat cacttttata taaagataaa acagaaacaa
     2641 aagtagtatc atatatcata tttaaattat atgtagatat aaaatctaaa atatcacacc
     2701 ataaacatat acttctataa atcgaaaatt cattatcaca tataaacgtt atagtaattt
     2761 cattatcggt ttcacttcta cctgccaatt gtttatatgt agcacctaga aatttaatac
     2821 tcttatactc ataacttatt tctggtattc cacttacact caaacaagcc aaattcaaat
     2881 cttttaaact aaaatcagta ggaaatggaa aaggtaaaaa taaatatcct ccaaatgtta
     2941 taacactttt tatactattt ataatattag aaaatgtttt taatataata tttaatggaa
     3001 taaataattt aaaattatat gaagtctgaa tatttattgt gtttttaaat ttttcaatct
     3061 cattcatatt tatacagttt tagttccttc tagtgaagaa cctatattat taaaaggtat
     3121 tatctcatca aaagcaaatt ttaaactaac tttcaaatga ttatccatac tatcttgatc
     3181 ccaaccagtc atttcaggaa cttctaaagg atatatacct gttacctcat aacttcttct
     3241 tatagtttca ccatcaatag aatacagaaa aataacacca ttacttttag catattgtaa
     3301 tcccatatct gatataatat gtggtattgc tttataccac ttaaataaat ttttatatat
     3361 tcttccatat tcatcaaaca acacatcaca cgaaaattcg tgatcacctg ttacagtcat
     3421 accagttggt acagtaaatt ctctatccat atatctaaat tttaccttat ttcttgtata
     3481 tccaggtata cccgttaaag ttcttgcagt aattataatc tcatcaatct catcttgtga
     3541 tattaaatta gaagccccgc ttggcttaaa tattcttatc ttccataaat gtgttaattg
     3601 aaattgacca atacttttta atttgttaaa acctacacta gtagaaaaaa ttaatccatc
     3661 actcatatta tcctcctaat attaaatata aaaaatattt aaatatcact acaaaaatcc
     3721 ttcaattcac aataattaca gaataaactg tttctatata taattttttt attgaattca
     3781 ttaatattat tatctacaaa atttattatc tcatctaaca tcatcttatc atattttttt
     3841 tcaataactt caatatcaat tccatataaa ccaaaatctt tataattaat aatttttaaa
     3901 tcaatttcat cttcataaac tttataaaat aaatataaat ttaaatattt attaaaccta
     3961 tctttattat caaaatttaa atatactaga tataatttat tattcccctc tttataaaaa
     4021 atattttcta aatcattata ttttaatctc atttgtttta tctgccctat ttcttttatt
     4081 ttttcattat tctctaaatt attttcaatc ttatttttta aataaacaaa ctttaataat
     4141 aaatttcttt ctccaataaa agaaaaatca ctttttatta tttttattat ttcatttaca
     4201 ttatcacatt tatttatatt aataaaatct tttaatatat aattttgttc taaaaattca
     4261 cttataaatt tacattcatc ttttatctct tttttaaaaa tataatcata tattactttt
     4321 ttaacaaatt tatcagttaa acattttatt ttaaaatcaa tacttgtatt ttctattcca
     4381 tttatatatt tcatctcata taacttttta catttcatat aatcttctat tttattaaac
     4441 atactacccc ctatttataa tattatctaa attctttaaa aatttttcaa atatcttgta
     4501 attagataat attactctac tgcctttaat aataccttcc aatcctcctg ctcttaacat
     4561 attaaatact cttaaagcat atttatcaaa ctttaaacct attcctttat tagttttaac
     4621 taaaactatt ccattcaata atatatcaga aattctctca ttattaaata taaaattatt
     4681 taaatttgtt tcttctaaaa tatcacttaa agattgtatt actaaataaa ttttacttat
     4741 aactatctgc ccagtctcac ttaatttgcc ttctttttta ttactcttaa ttatattatt
     4801 tattaatttt atctcattat tatttatatt ttcatatata ttaaaaaaaa ttatcactta
     4861 atttttttat ctccttctgt gaaaaaccat aatctaataa cttcttttta attaatttta
     4921 aaatttctaa ataactcaaa ttacttctaa attcaataaa aatttttata tatttctttt
     4981 caaattctac atttttctta aaatctaaaa gcttactatt ataatcttta gatgataatg
     5041 gatctaattc ctttaattta tctaaataaa ttttaatctt atttaaaata ctcttgctat
     5101 attgcttttc aaataa
//
LOCUS       a0116165_1000914       10036 bp    DNA              UNK 01-JAN-1980
DEFINITION  Ga0116165_1000914. | GENOME_ACESSION: IMG_3300009712 CONTIG_ID:
            a0116165_1000914 SOURCE: JGI_medium ORIG_COORD: 6929_16965.
ACCESSION   a0116165_1000914
VERSION     a0116165_1000914
KEYWORDS    .
SOURCE      .
  ORGANISM  .
            .
FEATURES             Location/Qualifiers
     CDS             complement(762..2690)
                     /product="hypothetical protein & Hypo-rule applied"
     CDS             complement(2856..3653)
                     /product="hypothetical protein & Hypo-rule applied"
     CDS             complement(3718..4323)
                     /product="hypothetical protein & Hypo-rule applied"
     CDS             complement(4311..4934)
                     /product="hypothetical protein & Hypo-rule applied"
     CDS             complement(4931..5821)
                     /product="hypothetical protein & Hypo-rule applied"
     CDS             complement(5818..6423)
                     /product="hypothetical protein & Hypo-rule applied"
     CDS             complement(6426..7022)
                     /product="hypothetical protein & Hypo-rule applied"
     CDS             complement(7055..7798)
                     /product="hypothetical protein & Hypo-rule applied"
     CDS             complement(7800..8213)
                     /product="hypothetical protein & Hypo-rule applied"
     CDS             complement(8197..9375)
                     /product="hypothetical protein & Hypo-rule applied"
     Spacer_Hit      5002..5036
                     /gene="124"
                     /evalue="1.32732e-05"
     Spacer_Hit_Main 5001..5036
                     /gene="19"
                     /evalue="3.9386e-06"
     Spacer_Hit      5001..5036
                     /gene="309"
                     /evalue="3.9386e-06"
     Spacer_Hit      5001..5036
                     /gene="281"
                     /evalue="3.9386e-06"
     Spacer_Hit      5001..5036
                     /gene="202"
                     /evalue="3.9386e-06"
ORIGIN
        1 cattttattt ctatcccata aaaatacacc ttcaatatca acacttatat ctgcactcat
       61 cggtaaccca ttcacatcta aattcctaaa atcccaagtt acattaatcg atcttattaa
      121 tatatttctt aatatcataa aattaccaat tcttatatat aataaactat atttatcaac
      181 tttaaaataa tttgaaaata ctttattcat aaaactactt ttaactaatt ctgctccagg
      241 gggaaaaaat acattatgtt ctaataattt atttattact tcattattag tagcaccttt
      301 atttatataa tttactaata ctaattttaa aagatctctt actggattta taacttcagt
      361 tatagaatta ttttcagcaa aaatctttaa atttaaacct aaattaatag gattactaga
      421 attccatact ttcttatata catcccttgg tcttatattt attccaaaaa attttaacat
      481 attattaata aaaccagttt catcactagc tgaagaaaaa acattagtaa aatcagctga
      541 atgaacctca gaaatatttt cacttgctaa aaaaaattca agttcattat actctgtatt
      601 acctttattt atactttcta ttccaaatat aactttatat gctttacttt tatcagcata
      661 atattttttt ccagatattt gtcttacttg ttcatcactt cccttgattt caatattcga
      721 tatatttttt ttagacccca aatcattaaa tctataaata ttcataacac attagtccct
      781 tctaatacct ttaacatatt taattcataa gaagtagttt ttttctcttc actcatctta
      841 ttcactgctt ttttaaattc ttcaatttga ttttcaaaaa aagcttttaa cgtctctctc
      901 tgatatatta attcttctaa cttcttctca tcttctttag ataacttttt cttactctta
      961 attttttcta tttcttcatc taaacttact attttctttt tttgctcttc tataaaaatc
     1021 tttgatttct cttgatcatt tttcattctt tcaaatttct tatctatatc tttatacatt
     1081 cctaatccaa atgttttatc agaccatatt cttgcttttt cctttgattc tattataaaa
     1141 acactaacat ctttgaaaaa ttgcccagaa gtaaaatacg ttaagaaact actaattgct
     1201 tcaaaaactt tctctcttat attatttaaa ataccaagaa tatcaatacc aactacttta
     1261 ccactttcat cttttttcaa attattatca attatcttta taaatccttc aattggtgcc
     1321 ataattatat tttttatttt atcttttatc atatctaaaa ctgcaaaaat accaatatct
     1381 ttcttttcta taacaccaac tttagatttt ttactatcaa ataatcctaa aataaaacta
     1441 aacataccac caaatccagg tataatccct aatattccca ttcctaaatc agctatacct
     1501 cctttaatat ccttcttttt aaatttttgt aatgcatccc caatttttaa tattgtataa
     1561 ataggaggta taaaaaataa atactgcttt gcaaaatcag taaaagtttt aataatatta
     1621 aaagtaactt taccaatttt agattctttt cctcttttac taaaaaataa tccttcaact
     1681 aatgcaaata aattcccagt accaggtatt aaaccaataa tacccattcc taaatcagct
     1741 ataccacctt ttatatcttt actcttaaac ttttttatag catccccaat tttaaatatt
     1801 gtataaaaag gaggcacaaa aaataaatat ttttttataa aatcagcaaa aataccacca
     1861 atctttattg atactttagc tacttttttt accacttttg gattatctct tatcatattt
     1921 ataaaagata atccaatgct tatcacagat ccaataccag gtataaaccc agttatagca
     1981 gccgctaaat caactatacc tcctataaca tcacctttca taaatcttga tactgcctca
     2041 gctatactta ttacaccacc aataatcggt attttcttca taaatttacc aaaaaattta
     2101 ccaaccccta aaaatatttt accaactttt gtcattttta aaacacttgt agtaattttc
     2161 ataaaaggtt taaatactac acctatttta ccaaatacac ttaaaaatgg ttttaatatc
     2221 ttttctaata aaccaaatcc ttttaaagca tttattacat tactaaatat cttaacaaca
     2281 ttaacaattt tttttacaat acctttaaat ttagtactaa ttaaaccacc caagacagct
     2341 aatccagtaa ttaataaaat tacccaatca aaactacttt ctttaccacc ctttaattta
     2401 aatcctttgt ccttctttgt tatttctttt tccattatac cagcatattt atcaaatctc
     2461 tttataaatt ttttattttc cttataataa tcaatttgac tatatttact tcttttttca
     2521 aaatcagtta ttttttcagt ttcacctttc ttactacctt ttacaaatat atctttacca
     2581 taaacattaa ctgctttaac aaaaccactt ctttctcctt ttttcttatc atcagatgaa
     2641 ctacgtatat aattacccat tttttttaat atattaatag tattagacat ctattacttc
     2701 ctctaaatta tcttttttat tttttaaata ttcttctaat ttattaatat aaaatttata
     2761 aacaatccaa tcaaaattat ctatatcact ataagtaaat ctaaaatatt tacataataa
     2821 taaattaata tctaatattg cctctatgtc ataatctaca taaaaaaaaa gcgggtatat
     2881 aaaggtaaat cttcttcata atttttccca caatgtttac atttaaattt tattttatta
     2941 tcataaccaa aattatattc ttcaatatat tttgttaact ttttatatat tgtagtatta
     3001 ttattataaa tataatctaa ataatattca atagtattaa attcaatccc accaataaat
     3061 cccattaatg ctactaattc taaagtatat ctatcaaaat caatatcatt aattattttt
     3121 atttctaata tattttcttt taaactttcc aaataaaatt tatctaatat tttctttatt
     3181 tctaatttta attcctcttc atcttcaata ctttcccttt tttctcttat aaactttaaa
     3241 acattttctt tataataaat aatattttta tttatttccc ttatttctcc tcttgtaggt
     3301 atcttaaaaa atatcttttt ctcatcatca agccataatt tatctatttt tttattcaat
     3361 tttatttctt tcaactctaa taaatttata tcaatatcaa attcacccat acaattttca
     3421 ttagaacatc tatattttaa ttttaatgaa tcatatttag aattaacgat ctgaaacaaa
     3481 aataatttta atctatctgt attatataaa tcatcacttg tttttataaa tccagttttt
     3541 tcaaaatcaa taacatcatc taataaagaa gtcaaaacat catcaaaaga atcataatct
     3601 aaattttcag acatcgctaa ttctctccaa tgcttatgtt taaaataatc cataaaaata
     3661 aattttggat aattcaaaat attaccatta gtaatactat taattttcac atgcatatca
     3721 tttctccttt ttattattta tataaataaa atctatacca ccattgcata caaatgttat
     3781 actaatatta tctaaataat ctttcatctc tttatcataa gtattttcac cgatattact
     3841 aggaaaacat ttattaaatc ttcttacttc taataattta taattaaaat ctctaatttg
     3901 aatatataaa gaaaattcat aattttttct tggatatttt aaattatatc tatcaatcat
     3961 tcttcctaac cataaataat acaatttttt tgcaaataaa gaaacatcat tataaaaagt
     4021 aattgtaaat tcaaacgaac taatatcact agggtatcta atatctgtat tattaaaatt
     4081 tatcgtattt gtattaattc ttacttcagg tattgtaata ctttttatcc ttatatttga
     4141 attatattct ttaaataatt cttttctaaa aatatctata tttaataaat cataaaaagc
     4201 aacagaaaaa ttaaattgtg gaactaaatt tactctatct ttttctaaat taacatttct
     4261 tgtaattaat atatcattat tcataaaatt aaaagaatta acaatattat ttataactcc
     4321 cattttactt ctcctactac attagatata tcatattcta taaatttaat atttatcttc
     4381 tctaataata tattatctaa ttttcttaat aaaatcaatc ttgtatttaa agtgtatgta
     4441 tatctaaaat atctaccttt accaaacatt tcatctatat tattatttgc cgttatctct
     4501 tctaattgcg cttctgcaat ataatttaca tctaacccta tatcatttaa atttacttca
     4561 atataaggcg tacttcttac tctataataa tccataacac attcattcat atcatacata
     4621 ttatcagaga aaaaatcaat attataagaa aaatttaata ataaaaaatt aatagatatt
     4681 tcatcattca caacaattct tgtattataa tttactaaac tagatgcatc tgtagttaat
     4741 actggcggac tgtccctcca tatattataa aacggtaata ttttatcacc aaatttttct
     4801 tttgcaaaat aaaaacataa atttatagga ctatataaaa attttaaatt ctcaatatta
     4861 tcatttctta atcttttttc taaaacacta acaatataat aatcatataa atcaatacaa
     4921 ttattaattt tcatattaac acttccttta atatattaat atagtcagta aaaaaatcct
     4981 tattcaatga cttatattca atatactcaa aagaaaactt ataatctata tttataaaat
     5041 cattattatc catagacaaa tcaatatttc caatttcaac tattttacaa tttaaaaaac
     5101 tcattgacca tataggtagt ctaacttgat ttaaaaggta tacagaaata tcatatttat
     5161 tttcaactac ttcttcattt ctaaaaattt gtaataaatt ataatgtaat aactgtgttt
     5221 cagttaaaaa acaaccaata ctaatactat tatcactata atcatatccg cctacattat
     5281 taaaaataac attaaagtta tatctattcc ctatcaaatt tatactattt aaaaacatag
     5341 tgttatcaat atttacattc ttttctactt cataaaccga tttactacta atactaattc
     5401 tatctaactc atttaataaa ttatctacat tataatcatt atatatataa ttacttctta
     5461 cttgttttac ttctcttctt agtccaggta tatttattct tcttgctaaa aatgttatag
     5521 aatttaaatt attaatagta atacccctac cttttatcgt tatcaaaaac atcccagaat
     5581 tttgaaattt tccttgtgtt aaaataccaa attcaaatgc tctatctatc atcatttgta
     5641 tatcaacata agaaaaactc aaattctgtg aaaataaaga attaaaatat tttattatat
     5701 cctcacctaa ttcagaccaa tctttaccaa gtttttcaaa ttgtttttga ggcccatatt
     5761 ttgctaaatc tttatattta tctacctcat ctttaaatgc ttttattact aaatctatca
     5821 tattgtcctc tctattaaag aacaataaaa tttaacattt aattttaaaa aatcctcaat
     5881 attgtctcta tttaattcac ctatagaagg ttttgatgct ggtcttaaac cccataatct
     5941 aaatatcttt gaaggcgttt cacaatcact tttatataaa gataaaacag aaacaaaagt
     6001 agtatcatat atcatattta aattatatgt agatataaaa tctaaaatat cacaccataa
     6061 acatatactt ctataaatcg aaaattcatt atcacatata aacgttatag taatttcatt
     6121 atcggtttca cttctacctg ccaattgttt atatgtagca cctagaaatt taatactctt
     6181 atactcataa cttatttctg gtattccact tacactcaaa caagccaaat tcaaatcttt
     6241 taaactaaaa tcagtaggaa atggaaaagg taaaaataaa tatcctccaa atgttataac
     6301 actttttata ctatttataa tattagaaaa tgtttttaat ataatattta atggaataaa
     6361 taatttaaaa ttatatgaag tctgaatatt tattgtgttt ttaaattttt caatctcatt
     6421 catatttata cagttttagt tccttctagt gaagaaccta tattattaaa aggtattatc
     6481 tcatcaaaag caaattttaa actaactttc aaatgattat ccatactatc ttgatcccaa
     6541 ccagtcattt caggaacttc taaaggatat atacctgtta cctcataact tcttcttata
     6601 gtttcaccat caatagaata cagaaaaata acaccattac ttttagcata ttgtaatccc
     6661 atatctgata taatatgtgg tattgcttta taccacttaa ataaattttt atatattctt
     6721 ccatattcat caaacaacac atcacacgaa aattcgtgat cacctgttac agtcatacca
     6781 gttggtacag taaattctct atccatatat ctaaatttta ccttatttct tgtatatcca
     6841 ggtatacccg ttaaagttct tgcagtaatt ataatctcat caatctcatc ttgtgatatt
     6901 aaattagaag ccccgcttgg cttaaatatt cttatcttcc ataaatgtgt taattgaaat
     6961 tgaccaatac tttttaattt gttaaaacct acactagtag aaaaaattaa tccatcactc
     7021 atattatcct cctaatatta aatataaaaa atatttaaat atcactacaa aaatccttca
     7081 attcacaata attacagaat aaactgtctc tatatataat ttttttattg aattcattaa
     7141 tattattatc tacaaaattt attatctcat ctaacatcat cttatcatat tttttttcaa
     7201 taacttcaat atcaattcca tataaaccaa aatctttata attaataatt tttaaatcaa
     7261 tttcatcttc ataaacttta taaaataaat ataaatttaa atatttatta aacctatctt
     7321 tattatcaaa atttaaatat actagatata atttattatt cccctcttta taaaaaatat
     7381 tttctaaatc attatatttt aatctcattt gttttatctg ccctatttct tttatttttt
     7441 cattattctc taaattattt tcaatcttat tttttaaata aacaaacttt aataataaat
     7501 ttctttctcc aataaaagaa aaattacttt ttattatttt tattatttca tttacattat
     7561 cacatttatt tatattaata aaatctttta atatataatt ttgttctaaa aattcactta
     7621 taaatttaca ttcatctttt atctcttttt taaaaatata atcatatatt acttttttaa
     7681 caaatttatc agttaaacat tttattttaa aatcaatact tgtattttct attccattta
     7741 tatatttcat ctcatataac tttttacatt tcatataatc ttctatttta ttaaacatac
     7801 taccccctat ttataatatt atctaaattc tttaaaaatt tttcaaatat cttgtaatta
     7861 gataatatta ctctactgcc tttaataata ccttccaatc ctcctgctct taacatatta
     7921 aatactctta aagcatattt atcaaacttt aaacctattc ctttattagt tttaactaaa
     7981 actattccat tcaataatat atcagaaatt ctctcattat taaatataaa attatttaaa
     8041 tttgtttctt ctaaaatatc acttaaagat tgtattacta aataaatttt acttataact
     8101 atctgcccag tctcacttaa tttgccttct tttttattac tcttaattat attatttatt
     8161 aattttatct cattattatt tatattttca tatatattaa aaaaaattat cacttaattt
     8221 ttttatctcc ttctgtgaaa aaccataatc taataacttc tttttaatta attttaaaat
     8281 ttctaaataa ctcaaattac ttctaaattc aataaaaatt tttatatatt tcttttcaaa
     8341 ttctacattt ttcttaaaat ctaaaagctt actattataa tctttagatg ataatggatc
     8401 taattccttt aatttatcta aataaatttt aatcttattt aaaatactct tgctatattg
     8461 cttttcaaat aattcatcta aaatattttt aatattcttt atttttttat tttttatatc
     8521 tgtatataaa gatttatatt tagattctaa ctcatcaatt atccttttat ctgcttctat
     8581 ccttcttaat ttatctatta catctgataa cttatttata tgtttttttg gattttcatc
     8641 ttctatatac ctataaaata tactaattaa attttttata atattttttt tcttatcgtc
     8701 cattaatttc attaactcat ctaacctttt acttaaatca atgtctttta actctgtaat
     8761 tattgtaaat aaaattctta aatacctttt tacatcacta tattctttat tatcaaattt
     8821 tctttttaaa aataaatcta tataactaaa tatatctttc atttcctctg aaatgatttt
     8881 tttatattct tcaaaactat catcttttac tattatttta tttttaaaat actcatatat
     8941 ttcattacac aaaaattcaa atttttcttc attattatca atttctttaa atttattaac
     9001 aattttatct aaattcttat cttcaaaaaa atattttctg ctttcctcaa acttatcact
     9061 atcaaaatct ctatatctta tatacaaatt agtatttaat atatatacat cattatttat
     9121 tttctttaaa ctttctaata ctataaaatc attgtattta ataaaatctt ctttcttatt
     9181 attaaaataa attctatcta aatttattat ttctgatata gaaattactt tcaatataaa
     9241 attctcaagc ttattatata taataccata accaatatta ttctttttta aaaaagaata
     9301 tacactattt tcaaaattct tttttatttt ttttattttc ttatttatta atttttctaa
     9361 attattatat atcattatta ttctccaatt tttttattaa attaaataat actataatta
     9421 aaaaatcata tttatttttt gcaataattt ccaaatctaa aaatacctta aacttatata
     9481 aatatttatc tattattaaa tttataaatt tttttactat ctcatctgct ttcttattat
     9541 tctttaattc attcaatttc attaaatttt tcccaatcat attctttata tcttttacaa
     9601 aatttaataa tttttcatct ttcttaataa catctaaact atcatcaatt acttttttta
     9661 ttttctcatt atatttaaaa aaataattag actttattac ttttatatct tcatttgtct
     9721 tcttattact cttattatat ctataactac cataatataa aatcttttcc tttactttat
     9781 tagctaaatc ataaactatt tttctctttt ctttattttt gttataaaaa tctttaaacg
     9841 tctctgattt tttataaaaa aattttacta atttaagtat atctaaattt ctaatatctt
     9901 taatattctc aacatcttca acctcatttg ctatcaatgt tattaattca tcaattttac
     9961 catattttcc atacttatat tcttttttat ctgtttcaaa tataccattt tttacccatt
    10021 ctacaaatat actaat
//
LOCUS       a0116167_1012762        4632 bp    DNA              UNK 01-JAN-1980
DEFINITION  Ga0116167_1012762. | GENOME_ACESSION: IMG_3300009654 CONTIG_ID:
            a0116167_1012762 SOURCE: JGI_medium ORIG_COORD: 0_4632.
ACCESSION   a0116167_1012762
VERSION     a0116167_1012762
KEYWORDS    .
SOURCE      .
  ORGANISM  .
            .
FEATURES             Location/Qualifiers
     CDS             complement(3..113)
                     /product="hypothetical protein & Hypo-rule applied"
     CDS             complement(279..1076)
                     /product="hypothetical protein & Hypo-rule applied"
     CDS             complement(1141..1746)
                     /product="hypothetical protein & Hypo-rule applied"
     CDS             complement(1734..2357)
                     /product="hypothetical protein & Hypo-rule applied"
     CDS             complement(2354..3244)
                     /product="hypothetical protein & Hypo-rule applied"
     CDS             complement(3241..3846)
                     /product="hypothetical protein & Hypo-rule applied"
     CDS             complement(3849..4445)
                     /product="hypothetical protein & Hypo-rule applied"
     CDS             complement(4478..4630)
                     /product="hypothetical protein & Hypo-rule applied"
     Spacer_Hit_Main 2424..2459
                     /gene="19"
                     /evalue="3.9386e-06"
     Spacer_Hit      2424..2459
                     /gene="202"
                     /evalue="3.9386e-06"
     Spacer_Hit      2424..2459
                     /gene="309"
                     /evalue="3.9386e-06"
     Spacer_Hit      2424..2459
                     /gene="281"
                     /evalue="3.9386e-06"
     Spacer_Hit      2425..2459
                     /gene="124"
                     /evalue="1.32732e-05"
ORIGIN
        1 ccataaacat taactgcttt aacaaaacca cttctttctc cttttttctt atcatcagat
       61 gaactacgta tataattacc catttttttt aatatattaa tagtattaga catctattac
      121 ttcctctaaa ttatcttttt tattttttaa atattcttct aatttattaa tataaaattt
      181 ataaacaatc caatcaaaat tatctatatc actataagta aatctaaaat atttacataa
      241 taataaatta atatctaata ttgcctctat gtcataatct acataaaaaa aaagcgggta
      301 tataaaggta aatcttcttc ataatttttc ccacaatgtt tacatttaaa ttttatttta
      361 ttatcataac caaaattata ttcttcaata tattttgtta actttttata tattgtagta
      421 ttattattat aaatataatc taaataatat tcaatagtat taaattcaat cccaccaata
      481 aatcccatta atgctactaa ttctaaagta tatctatcaa aatcaatatc attaattatt
      541 tttatttcta atatattttc ttttaaactt tccaaataaa atttatctaa tattttcttt
      601 atttctaatt ttaattcctc ttcatcttca atactttccc ttttttctct tataaacttt
      661 aaaacatttt ctttataata aataatattt ttatttattt cccttatttc tcctcttgta
      721 ggtatcttaa aaaatatctt tttctcatca tcaagccata atttatctat ttttttattc
      781 aattttattt ctttcaactc taataaattt atatcaatat caaattcacc catacaattt
      841 tcattagaac atctatattt taattttaat gaatcatatt tagaattaac gatctgaaac
      901 aaaaataatt ttaatctatc tgtattatat aaatcatcac ttgtttttat aaatccagtt
      961 ttttcaaaat caataacatc atctaataaa gaagtcaaaa catcatcaaa agaatcataa
     1021 tctaaatttt cagacatcgc taattctctc caatgcttat gtttaaaata atccataaaa
     1081 ataaattttg gataattcaa aatattacca ttagtaatac tattaatttt cacatgcata
     1141 tcatttctcc tttttattat ttatataaat aaaatctata ccaccattgc atacaaatgt
     1201 tatactaata ttatctaaat aatctttcat ctctttatca taagtatttt caccgatatt
     1261 actaggaaaa catttattaa atcttcttac ttctaataat ttataattaa aatctctaat
     1321 ttgaatatat aaagaaaatt cataattttt tcttggatat tttaaattat atctatcaat
     1381 cattcttcct aaccataaat aatacaattt ttttgcaaat aaagaaacat cattataaaa
     1441 agtaattgta aattcaaacg aactaatatc actagggtat ctaatatctg tattattaaa
     1501 atttatcgta tttgtattaa ttcttacttc aggtattgta atacttttta tccttatatt
     1561 tgaattatat tctttaaata attcttttct aaaaatatct atatttaata aatcataaaa
     1621 agcaacagaa aaattaaatt gtggaactaa atttactcta tctttttcta aattaacatt
     1681 tcttgtaatt aatatatcat tattcataaa attaaaagaa ttaacaatat tatttataac
     1741 tcccatttta cttctcctac tacattagat atatcatatt ctataaattt aatatttatc
     1801 ttctctaata atatattatc taattttctt aataaaatca atcttgtatt taaagtgtat
     1861 gtatatctaa aatatctacc tttaccaaac atttcatcta tattattatt tgccgttatc
     1921 tcttctaatt gcgcttctgc aatataattt acatctaacc ctatatcatt taaatttact
     1981 tcaatataag gcgtacttct tactctataa taatccataa cacattcatt catatcatac
     2041 atattatcag agaaaaaatc aatattataa gaaaaattta ataataaaaa attaatagac
     2101 attttatcat tcacaacaat tcttgtatta taatttacta aactagatgc atctgtagtt
     2161 aatactggcg gactgtccct ccatatatta taaaacggta atattttatc accaaatttt
     2221 tcttttgcaa aataaaaaca taaatttata ggactatata aaaattttaa attctcaata
     2281 ttatcatttc ttaatctttt ttctaaaaca ctaacaatat aataatcata taaatcaata
     2341 caattattaa ttttcatatt aacacttcct ttaatatatt aatatagtca gtaaaaaaat
     2401 ccttattcaa tgacttatat tcaatatact caaaagaaaa cttataatct atatttataa
     2461 aatcattatt atccatagac aaatcaatat ttccaatttc aactatttta caatttaaaa
     2521 aactcattga ccatataggt agtctaactt gatttaaaag gtatacagaa atatcatatt
     2581 tattttcaac tacttcttca tttctaaaaa tttgtaataa attataatgt aataactgtg
     2641 tttcagttaa aaaacaacca atactaatac tattatcact ataatcatat ccgcctacat
     2701 tattaaaaat aacattaaag ttatatctat tccctatcaa atttatacta tttaaaaaca
     2761 tagtgttatc aatatttaca ttcttttcta cttcataaac cgatttacta ctaatactaa
     2821 ttctatctaa ctcatttaat aaattatcta cattataatc attatatata taattacttc
     2881 ttacttgttt tacttctctt cttagtccag gtatatttat tcttcttgct aaaaatgtta
     2941 tagaatttaa attattaata gtaatacccc taccttttat cgttatcaaa aacatcccag
     3001 aattttgaaa ttttccttgt gttaaaatac caaattcaaa tgctctatct atcatcattt
     3061 gtatatcaac ataagaaaaa ctcaaattct gtgaaaataa agaattaaaa tattttatta
     3121 tatcctcacc taattcagac caatctttac caagtttttc aaattgcttt tgaggcccat
     3181 attttgctaa atctttatat ttatctacct catctttaaa tgcttttatt actaaatcta
     3241 tcatattgtc ctctctatta aagaacaata aaatttaaca tttaatttta aaaaatcctc
     3301 aatattgtct ctatttaatt cacctataga aggttttgat gctggtctta aaccccataa
     3361 tctaaatatc tttgaaggcg tttcacaatc acttttatat aaagataaaa cagaaacaaa
     3421 agtagtatca tatatcatat ttaaattata tgtagatata aaatctaaaa tatcacacca
     3481 taaacatata cttctataaa tcgaaaattc attatcacat ataaacgtta tagtaatttc
     3541 attatcggtt tcacttctac ctgccaattg tttatatgta gcacctagaa atttaatact
     3601 cttatactca taacttattt ctggtattcc acttacactc aaacaagcca aattcaaatc
     3661 ttttaaacta aaatcagtag gaaatggaaa aggtaaaaat aaatatcctc caaatgttat
     3721 aacacttttt atactattta taatattaga aaatgttttt aatataatat ttaatggaat
     3781 aaataattta aaattatatg aagtctgaat atttattgtg tttttaaatt tttcaatctc
     3841 attcatattt atacagtttt agttccttct agtgaagaac ctatattatt aaaaggtatt
     3901 atctcatcaa aagcaaattt taaactaact ttcaaatgat tatccatact atcttgatcc
     3961 caaccagtca tttcaggaac ttctaaagga tatatacctg ttacctcata acttcttctt
     4021 atagtttcac catcaataga atacagaaaa ataacaccat tacttttagc atattgtaat
     4081 cccatatctg atataatatg tggtattgct ttataccact taaataaatt tttatatatt
     4141 cttccatatt catcaaacaa cacatcacac gaaaattcgt gatcacctgt tacagtcata
     4201 ccagttggta cagtaaattc tctatccata tatctaaatt ttaccttatt tcttgtatat
     4261 ccaggtatac ccgttaaagt tcttgcagta attataatct catcaatctc atcttgtgat
     4321 attaaattag aagccccgct tggcttaaat attcttatct tccataaatg tgttaattga
     4381 aattgaccaa tactttttaa tttgttaaaa cctacactag tagaaaaaat taatccatca
     4441 ctcatattat cctcctaata ttaaatataa aaaatattta aatatcacta caaaaatcct
     4501 tcaattcaca ataattacag aataaactgt ctctatatat aattttttta ttgaattcat
     4561 taatattatt atctacaaaa tttattatct catctaacat catcttatca tatttttttt
     4621 caataacttc aa
//
LOCUS       0116245_10003609       10036 bp    DNA              UNK 01-JAN-1980
DEFINITION  Ga0116245_10003609. | GENOME_ACESSION: IMG_3300010338 CONTIG_ID:
            0116245_10003609 SOURCE: JGI_medium ORIG_COORD: 7364_17400.
ACCESSION   0116245_10003609
VERSION     0116245_10003609
KEYWORDS    .
SOURCE      .
  ORGANISM  .
            .
FEATURES             Location/Qualifiers
     CDS             complement(762..2690)
                     /product="hypothetical protein & Hypo-rule applied"
     CDS             complement(2856..3653)
                     /product="hypothetical protein & Hypo-rule applied"
     CDS             complement(3718..4323)
                     /product="hypothetical protein & Hypo-rule applied"
     CDS             complement(4311..4934)
                     /product="hypothetical protein & Hypo-rule applied"
     CDS             complement(4931..5821)
                     /product="hypothetical protein & Hypo-rule applied"
     Spacer_Hit_Main 5001..5036
                     /gene="19"
                     /evalue="3.9386e-06"
     Spacer_Hit      5001..5036
                     /gene="309"
                     /evalue="3.9386e-06"
     Spacer_Hit      5001..5036
                     /gene="281"
                     /evalue="3.9386e-06"
     Spacer_Hit      5001..5036
                     /gene="202"
                     /evalue="3.9386e-06"
     Spacer_Hit      5002..5036
                     /gene="124"
                     /evalue="1.32732e-05"
     CDS             complement(5818..6423)
                     /product="hypothetical protein & Hypo-rule applied"
     CDS             complement(6426..7022)
                     /product="hypothetical protein & Hypo-rule applied"
     CDS             complement(7055..7798)
                     /product="hypothetical protein & Hypo-rule applied"
     CDS             complement(7800..8213)
                     /product="hypothetical protein & Hypo-rule applied"
     CDS             complement(8197..9375)
                     /product="hypothetical protein & Hypo-rule applied"
ORIGIN
        1 cattttattt ctatcccata aaaatacacc ttcaatatca acacttatat ctgcactcat
       61 cggtaaccca ttcacatcta aattcctaaa atcccaagtt acattaatcg atcttattaa
      121 tatatttctt aatatcataa aattaccaat tcttatatat aataaactat atttatcaac
      181 tttaaaataa tctgaaaata ctttattcat aaaactactt ttaactaatt ctgctccagg
      241 gggaaaaaat acattatgtt ctaataattt atttattact tcattattag tagcaccttt
      301 atttatataa tttactaata ctaattttaa aagatctctt actggattta taacttcagt
      361 tatagaatta ttttcagcaa aaatctttaa atttaaacct aaattaatag gattactaga
      421 attccatact ttcttatata catcccttgg tcttatattt attccaaaaa attttaacat
      481 attattaata aaaccagttt catcactagc tgaagaaaaa acattagtaa aatcagctga
      541 atgaacctca gaaatatttt cacttgctaa aaaaaattca agttcattat actctgtatt
      601 acctttattt atactttcta ttccaaatat aactttatat gctttacttt tatcagcata
      661 atattttttt ccagatattt gtcttacttg ttcatcactt cccttgattt caatattcga
      721 tatatttttt ttagacccca aatcattaaa tctataaata ttcataacac attagtccct
      781 tctaatacct ttaacatatt taattcataa gaagtagttt ttttctcttc actcatctta
      841 ttcactgctt ttttaaattc ttcaatttga ttttcaaaaa aagcttttaa cgtctctctc
      901 tgatatatta attcttctaa cttcttctca tcttctttag ataacttttt cttactctta
      961 attttttcta tttcttcatc taaacttact attttctttt tttgctcttc tataaaaatc
     1021 tttgatttct cttgatcatt tttcattctt tcaaatttct tatctatatc tttatacatt
     1081 cctaatccaa atgttttatc agaccatatt cttgcttttt cctttgattc tattataaaa
     1141 acactaacat ctttgaaaaa ttgcccagaa gtaaaatacg ttaagaaact actaattgct
     1201 tcaaaaactt tctctcttat attatttaaa ataccaagaa tatcaatacc aactacttta
     1261 ccactttcat cttttttcaa attattatca attatcttta taaatccttc aattggtgcc
     1321 ataattatat tttttatttt atcttttatc atatctaaaa ctgcaaaaat accaatatct
     1381 ttcttttcta taacaccaac tttagatttt ttactatcaa ataatcctaa aataaaacta
     1441 aacataccac caaatccagg tataatccct aatattccca ttcctaaatc agctatacct
     1501 cctttaatat ccttcttttt aaatttttgt aatgcatccc caatttttaa tattgtataa
     1561 ataggaggta taaaaaataa atactgcttt gcaaaatcag taaaagtttt aataatatta
     1621 aaagtaactt taccaatttt agattctttt cctcttttac taaaaaataa tccttcaact
     1681 aatgcaaata aattcccagt accaggtatt aaaccaataa tacccattcc taaatcagct
     1741 ataccacctt ttatatcttt actcttaaac ttttttatag catccccaat tttaaatatt
     1801 gtataaaaag gaggcacaaa aaataaatat ttttttataa aatcagcaaa aataccacca
     1861 atctttattg atactttagc tacttttttt accacttttg gattatctct tatcatattt
     1921 ataaaagata atccaatgct tatcacagat ccaataccag gtataaaccc agttatagca
     1981 gccgctaaat caactatacc tcctataaca tcacctttca taaatcttga tactgcctca
     2041 gctatactta ttacaccacc aataatcggt attttcttca taaatttacc aaaaaattta
     2101 ccaaccccta aaaatatttt accaactttt gtcattttta aaacacttgt agtaattttc
     2161 ataaaaggtt taaatactac acctatttta ccaaatacac ttaaaaatgg ttttaatatc
     2221 ttttctaata aaccaaatcc ttttaaagca tttattacat tactaaatat cttaacaaca
     2281 ttaacaattt tttttacaat acctttaaat ttagtactaa ttaaaccacc caagacagct
     2341 aatccagtaa ttaataaaat tacccaatca aaactacttt ctttaccacc ctttaattta
     2401 aatcctttgt ccttctttgt tatttctttt tccattatac cagcatattt atcaaatctc
     2461 tttataaatt ttttattttc cttataataa tcaatttgac tatatttact tcttttttca
     2521 aaatcagtta ttttttcagt ttcacctttc ttactacctt ttacaaatat atctttacca
     2581 taaacattaa ctgctttaac aaaaccactt ctttctcctt ttttcttatc atcagatgaa
     2641 ctacgtatat aattacccat tttttttaat atattaatag tattagacat ctattacttc
     2701 ctctaaatta tcttttttat tttttaaata ttcttctaat ttattaatat aaaatttata
     2761 aacaatccaa tcaaaattat ctatatcact ataagtaaat ctaaaatatt tacataataa
     2821 taaattaata tctaatattg cctctatgtc ataatctaca taaaaaaaaa gcgggtatat
     2881 aaaggtaaat cttcttcata atttttccca caatgtttac atttaaattt tattttatta
     2941 tcataaccaa aattatattc ttcaatatat tttgttaact ttttatatat tgtagtatta
     3001 ttattataaa tataatctaa ataatattca atagtattaa attcaatccc accaataaat
     3061 cccattaatg ctactaattc taaagtatat ctatcaaaat caatatcatt aattattttt
     3121 atttctaata tattttcttt taaactttcc aaataaaatt tatctaatat tttctttatt
     3181 tctaatttta attcctcttc atcttcaata ctttcccttt tttctcttat aaactttaaa
     3241 acattttctt tataataaat aatattttta tttatttccc ttatttctcc tcttgtaggt
     3301 atcttaaaaa atatcttttt ctcatcatca agccataatt tatctatttt tttattcaat
     3361 tttatttctt tcaactctaa taaatttata tcaatatcaa attcacccat acaattttca
     3421 ttagaacatc tatattttaa ttttaatgaa tcatatttag aattaacgat ctgaaacaaa
     3481 aataatttta atctatctgt attatataaa tcatcacttg tttttataaa tccagttttt
     3541 tcaaaatcaa taacatcatc taataaagaa gtcaaaacat catcaaaaga atcataatct
     3601 aaattttcag acatcgctaa ttctctccaa tgcttatgtt taaaataatc cataaaaata
     3661 aattttggat aattcaaaat attaccatta gtaatactat taattttcac atgcatatca
     3721 tttctccttt ttattattta tataaataaa atctatacca ccattgcata caaatgttat
     3781 actaatatta tctaaataat ctttcatctc tttatcataa gtattttcac cgatattact
     3841 aggaaaacat ttattaaatc ttcttacttc taataattta taattaaaat ctctaatttg
     3901 aatatataaa gaaaattcat aattttttct tggatatttt aaattatatc tatcaatcat
     3961 tcttcctaac cataaataat acaatttttt tgcaaataaa gaaacatcat tataaaaagt
     4021 aattgtaaat tcaaacgaac taatatcact agggtatcta atatctgtat tattaaaatt
     4081 tatcgtattt gtattaattc ttacttcagg tattgtaata ctttttatcc ttatatttga
     4141 attatattct ttaaataatt cttttctaaa aatatctata tttaataaat cataaaaagc
     4201 aacagaaaaa ttaaattgtg gaactaaatt tactctatct ttttctaaat taacatttct
     4261 tgtaattaat atatcattat tcataaaatt aaaagaatta acaatattat ttataactcc
     4321 cattttactt ctcctactac attagatata tcatattcta taaatttaat atttatcttc
     4381 tctaataata tattatctaa ttttcttaat aaaatcaatc ttgtatttaa agtgtatgta
     4441 tatctaaaat atctaccttt accaaacatt tcatctatat tattatttgc cgttatctct
     4501 tctaattgcg cttctgcaat ataatttaca tctaacccta tatcatttaa atttacttca
     4561 atataaggcg tacttcttac tctataataa tccataacac attcattcat atcatacata
     4621 ttatcagaga aaaaatcaat attataagaa aaatttaata ataaaaaatt aatagacatt
     4681 ttatcattca caacaattct tgtattataa tttactaaac tagatgcatc tgtagttaat
     4741 actggcggac tgtccctcca tatattataa aacggtaata ttttatcacc aaatttttct
     4801 tttgcaaaat aaaaacataa atttatagga ctatataaaa attttaaatt ctcaatatta
     4861 tcatttctta atcttttttc taaaacacta acaatataat aatcatataa atcaatacaa
     4921 ttattaattt tcatattaac acttccttta atatattaat atagtcagta aaaaaatcct
     4981 tattcaatga cttatattca atatactcaa aagaaaactt ataatctata tttataaaat
     5041 cattattatc catagacaaa tcaatatttc caatttcaac tattttacaa tttaaaaaac
     5101 tcattgacca tataggtagt ctaacttgat ttaaaaggta tacagaaata tcatatttat
     5161 tttcaactac ttcttcattt ctaaaaattt gtaataaatt ataatgtaat aactgtgttt
     5221 cagttaaaaa acaaccaata ctaatactat tatcactata atcatatccg cctacattat
     5281 taaaaataac attaaagtta tatctattcc ctatcaaatt tatactattt aaaaacatag
     5341 tgttatcaat atttacattc ttttctactt cataaaccga tttactacta atactaattc
     5401 tatctaactc atttaataaa ttatctacat tataatcatt atatatataa ttacttctta
     5461 cttgttttac ttctcttctt agtccaggta tatttattct tcttgctaaa aatgttatag
     5521 aatttaaatt attaatagta atacccctac cttttatcgt tatcaaaaac atcccagaat
     5581 tttgaaattt tccttgtgtt aaaataccaa attcaaatgc tctatctatc atcatttgta
     5641 tatcaacata agaaaaactc aaattctgtg aaaataaaga attaaaatat tttattatat
     5701 cctcacctaa ttcagaccaa tctttaccaa gtttttcaaa ttgcttttga ggcccatatt
     5761 ttgctaaatc tttatattta tctacctcat ctttaaatgc ttttattact aaatctatca
     5821 tattgtcctc tctattaaag aacaataaaa tttaacattt aattttaaaa aatcctcaat
     5881 attgtctcta tttaattcac ctatagaagg ttttgatgct ggtcttaaac cccataatct
     5941 aaatatcttt gaaggcgttt cacaatcact tttatataaa gataaaacag aaacaaaagt
     6001 agtatcatat atcatattta aattatatgt agatataaaa tctaaaatat cacaccataa
     6061 acatatactt ctataaatcg aaaattcatt atcacatata aacgttatag taatttcatt
     6121 atcggtttca cttctacctg ccaattgttt atatgtagca cctagaaatt taatactctt
     6181 atactcataa cttatttctg gtattccact tacactcaaa caagccaaat tcaaatcttt
     6241 taaactaaaa tcagtaggaa atggaaaagg taaaaataaa tatcctccaa atgttataac
     6301 actttttata ctatttataa tattagaaaa tgtttttaat ataatattta atggaataaa
     6361 taatttaaaa ttatatgaag tctgaatatt tattgtgttt ttaaattttt caatctcatt
     6421 catatttata cagttttagt tccttctagt gaagaaccta tattattaaa aggtattatc
     6481 tcatcaaaag caaattttaa actaactttc aaatgattat ccatactatc ttgatcccaa
     6541 ccagtcattt caggaacttc taaaggatat atacctgtta cctcataact tcttcttata
     6601 gtttcaccat caatagaata cagaaaaata acaccattac ttttagcata ttgtaatccc
     6661 atatctgata taatatgtgg tattgcttta taccacttaa ataaattttt atatattctt
     6721 ccatattcat caaacaacac atcacacgaa aattcgtgat cacctgttac agtcatacca
     6781 gttggtacag taaattctct atccatatat ctaaatttta ccttatttct tgtatatcca
     6841 ggtatacccg ttaaagttct tgcagtaatt ataatctcat caatctcatc ttgtgatatt
     6901 aaattagaag ccccgcttgg cttaaatatt cttatcttcc ataaatgtgt taattgaaat
     6961 tgaccaatac tttttaattt gttaaaacct acactagtag aaaaaattaa tccatcactc
     7021 atattatcct cctaatatta aatataaaaa atatttaaat atcactacaa aaatccttca
     7081 attcacaata attacagaat aaactgtctc tatatataat ttttttattg aattcattaa
     7141 tattattatc tacaaaattt attatctcat ctaacatcat cttatcatat tttttttcaa
     7201 taacttcaat atcaattcca tataaaccaa aatctttata attaataatt tttaaatcaa
     7261 tttcatcttc ataaacttta taaaataaat ataaatttaa atatttatta aacctatctt
     7321 tattatcaaa atttaaatat actagatata atttattatt cccctcttta taaaaaatat
     7381 tttctaaatc attatatttt aatctcattt gttttatctg ccctatttct tttatttttt
     7441 cattattctc taaattattt tcaatcttat tttttaaata aacaaacttt aataataaat
     7501 ttctttctcc aataaaagaa aaattacttt ttattatttt tattatttca tttacattat
     7561 cacatttatt tatattaata aaatctttta atatataatt ttgttctaaa aattcactta
     7621 taaatttaca ttcatctttt atctcttttt taaaaatata atcatatatt acttttttaa
     7681 caaatttatc agttaaacat tttattttaa aatcaatact tgtattttct attccattta
     7741 tatatttcat ctcatataac tttttacatt tcatataatc ttctatttta ttaaacatac
     7801 taccccctat ttataatatt atctaaattc tttaaaaatt tttcaaatat cttgtaatta
     7861 gataatatta ctctactgcc tttaataata ccttccaatc ctcctgctct taacatatta
     7921 aatactctta aagcatattt atcaaacttt aaacctattc ctttattagt tttaactaaa
     7981 actattccat tcaataatat atcagaaatt ctctcattat taaatataaa attatttaaa
     8041 tttgtttctt ctaaaatatc acttaaagat tgtattacta aataaatttt acttataact
     8101 atctgcccag tctcacttaa tttgccttct tttttattac tcttaattat attatttatt
     8161 aattttatct cattattatt tatattttca tatatattaa aaaaaattat cacttaattt
     8221 ttttatctcc ttctgtgaaa aaccataatc taataacttc tttttaatta attttaaaat
     8281 ttctaaataa ctcaaattac ttctaaattc aataaaaatt tttatatatt tcttttcaaa
     8341 ttctacattt ttcttaaaat ctaaaagctt actattataa tctttagatg ataatggatc
     8401 taattccttt aatttatcta aataaatttt aatcttattt aaaatactct tgctatattg
     8461 cttttcaaat aattcatcta aaatattttt aatattcttt atttttttat tttttatatc
     8521 tgtatataaa gatttatatt tagattctaa ctcatcaatt atccttttat ctgcttctat
     8581 ccttcttaat ttatctatta catctgataa cttatttata tgtttttttg gattttcatc
     8641 ttctatatac ctataaaata tactaattaa attttttata atattttttt tcttatcgtc
     8701 cattaatttc attaactcat ctaacctttt acttaaatca atgtctttta actctgtaat
     8761 tattgtaaat aaaattctta aatacctttt tacatcacta tattctttat tatcaaattt
     8821 tctttttaaa aataaatcta tataactaaa tatatctttc atttcctctg aaatgatttt
     8881 tttatattct tcaaaactat catcttttac tattatttta tttttaaaat actcatatat
     8941 ttcattacac aaaaattcaa atttttcttc attattatca atttctttaa atttattaac
     9001 aattttatct aaattcttat cttcaaaaaa atattttctg ctttcctcaa acttatcact
     9061 atcaaaatct ctatatctta tatacaaatt agtatttaat atatatacat cattatttat
     9121 tttctttaaa ctttctaata ctataaaatc attgtattta ataaaatctt ctttcttatt
     9181 attaaaataa attctatcta aatttattat ttctgatata gaaattactt tcaatataaa
     9241 attctcaagc ttattatata taataccata accaatatta ttctttttta aaaaagaata
     9301 tacactattt tcaaaattct tttttatttt ttttattttc ttatttatta atttttctaa
     9361 attattatat atcattatta ttctccaatt tttttattaa attaaataat actataatta
     9421 aaaaatcata tttatttttt gcaataattt ccaaatctaa aaatacctta aacttatata
     9481 aatatttatc tattattaaa tttataaatt tttttactat ctcatctgct ttcttattat
     9541 tctttaattc attcaatttc attaaatttt tcccaatcat attctttata tcttttacaa
     9601 aatttaataa tttttcatct ttcttaataa catctaaact atcatcaatt acttttttta
     9661 ttttctcatt atatttaaaa aaataattag actttattac ttttatatct tcatttgtct
     9721 tcttattact cttattatat ctataactac cataatataa aatcttttcc tttactttat
     9781 tagctaaatc ataaactatt tttctctttt ctttattttt gttataaaaa tctttaaacg
     9841 tctctgattt tttataaaaa aattttacta atttaagtat atctaaattt ctaatatctt
     9901 taatattctc aacatcttca acctcatttg ctatcaatgt tattaattca tcaattttac
     9961 catattttcc atacttatat tcttttttat ctgtttcaaa tataccattt tttacccatt
    10021 ctacaaatat actaat
//
LOCUS       a0209409_1016512        2852 bp    DNA              UNK 01-JAN-1980
DEFINITION  Ga0209409_1016512. | GENOME_ACESSION: IMG_3300025589 CONTIG_ID:
            a0209409_1016512 SOURCE: JGI_small ORIG_COORD: 0_2852.
ACCESSION   a0209409_1016512
VERSION     a0209409_1016512
KEYWORDS    .
SOURCE      .
  ORGANISM  .
            .
FEATURES             Location/Qualifiers
     CDS             complement(2..253)
                     /product="hypothetical protein"
     CDS             complement(250..1140)
                     /product="hypothetical protein"
     CDS             complement(1137..1742)
                     /product="hypothetical protein"
     CDS             complement(1745..2341)
                     /product="hypothetical protein"
     CDS             complement(2374..2850)
                     /product="hypothetical protein"
     Spacer_Hit      321..355
                     /gene="124"
                     /evalue="1.32732e-05"
     Spacer_Hit      320..355
                     /gene="281"
                     /evalue="3.9386e-06"
     Spacer_Hit      320..355
                     /gene="202"
                     /evalue="3.9386e-06"
     Spacer_Hit_Main 320..355
                     /gene="19"
                     /evalue="3.9386e-06"
     Spacer_Hit      320..355
                     /gene="309"
                     /evalue="3.9386e-06"
ORIGIN
        1 tatcattcac aacaattctt gtattataat ttactaaact agatgcatct gtagttaata
       61 ctggcggact gtccctccat atattataaa acggtaatat tttatcacca aatttttctt
      121 ttgcaaaata aaaacataaa tttataggac tatataaaaa ttttaaattc tcaatattat
      181 catttcttaa tcttttttct aaaacactaa caatataata atcatataaa tcaatacaat
      241 tattaatttt catattaaca cttcctttaa tatattaata tagtcagtaa aaaaatcctt
      301 attcaatgac ttatattcaa tatactcaaa agaaaactta taatctatat ttataaaatc
      361 attattatcc atagacaaat caatatttcc aatttcaact attttacaat ttaaaaaact
      421 cattgaccat ataggtagtc taacttgatt taaaaggtat acagaaatat catatttatt
      481 ttcaactact tcttcatttc taaaaatttg taataaatta taatgtaata actgtgtttc
      541 agttaaaaaa caaccaatac taatactatt atcactataa tcatatccgc ctacattatt
      601 aaaaataaca ttaaagttat atctattccc tatcaaattt atactattta aaaacatagt
      661 gttatcaata tttacattct tttctacttc ataaaccgat ttactactaa tactaattct
      721 atctaactca tttaataaat tatctacatt ataatcatta tatatataat tacttcttac
      781 ttgttttact tctcttctta gtccaggtat atttattctt cttgctaaaa atgttataga
      841 atttaaatta ttaatagtaa tacccctacc ttttatcgtt atcaaaaaca tcccagaatt
      901 ttgaaatttt ccttgtgtta aaataccaaa ttcaaatgct ctatctatca tcatttgtat
      961 atcaacataa gaaaaactca aattctgtga aaataaagaa ttaaaatatt ttattatatc
     1021 ctcacctaat tcagaccaat ctttaccaag tttttcaaat tgcttttgag gcccatattt
     1081 tgctaaatct ttatatttat ctacctcatc tttaaatgct tttattacta aatctatcat
     1141 attgtcctct ctattaaaga acaataaaat ttaacattta attttaaaaa atcctcaata
     1201 ttgtctctat ttaattcacc tatagaaggt tttgatgctg gtcttaaacc ccataatcta
     1261 aatatctttg aaggcgtttc acaatcactt ttatataaag ataaaacaga aacaaaagta
     1321 gtatcatata tcatatttaa attatatgta gatataaaat ctaaaatatc acaccataaa
     1381 catatacttc tataaatcga aaattcatta tcacatataa acgttatagt aatttcatta
     1441 tcggtttcac ttctacctgc caattgttta tatgtagcac ctagaaattt aatactctta
     1501 tactcataac ttatttctgg tattccactt acactcaaac aagccaaatt caaatctttt
     1561 aaactaaaat cagtaggaaa tggaaaaggt aaaaataaat atcctccaaa tgttataaca
     1621 ctttttatac tatttataat attagaaaat gtttttaata taatatttaa tggaataaat
     1681 aatttaaaat tatatgaagt ctgaatattt attgtgtttt taaatttttc aatctcattc
     1741 atatttatac agttttagtt ccttctagtg aagaacctat attattaaaa ggtattatct
     1801 catcaaaagc aaattttaaa ctaactttca aatgattatc catactatct tgatcccaac
     1861 cagtcatttc aggaacttct aaaggatata tacctgttac ctcataactt cttcttatag
     1921 tttcaccatc aatagaatac agaaaaataa caccattact tttagcatat tgtaatccca
     1981 tatctgatat aatatgtggt attgctttat accacttaaa taaattttta tatattcttc
     2041 catattcatc aaacaacaca tcacacgaaa attcgtgatc acctgttaca gtcataccag
     2101 ttggtacagt aaattctcta tccatatatc taaattttac cttatttctt gtatatccag
     2161 gtatacccgt taaagttctt gcagtaatta taatctcatc aatctcatct tgtgatatta
     2221 aattagaagc cccgcttggc ttaaatattc ttatcttcca taaatgtgtt aattgaaatt
     2281 gaccaatact ttttaatttg ttaaaaccta cactagtaga aaaaattaat ccatcactca
     2341 tattatcctc ctaatattaa atataaaaaa tatttaaata tcactacaaa aatccttcaa
     2401 ttcacaataa ttacagaata aactgtctct atatataatt tttttattga attcattaat
     2461 attattatct acaaaattta ttatctcatc taacatcatc ttatcatatt ttttttcaat
     2521 aacttcaata tcaattccat ataaaccaaa atctttataa ttaataattt ttaaatcaat
     2581 ttcatcttca taaactttat aaaataaata taaatttaaa tatttattaa acctatcttt
     2641 attatcaaaa tttaaatata ctagatataa tttattattc ccctctttat aaaaaatatt
     2701 ttctaaatca ttatatttta atctcatttg ttttatctgc cctatttctt ttattttttc
     2761 attattctct aaattatttt caatcttatt ttttaaataa acaaacttta ataataaatt
     2821 tctttctcca ataaaagaaa aattactttt ta
//
