# Supplementary material for: Uncovering the functional diversity of rare CRISPR-Cas systems with deep terascale clustering
Source: Science. Author manuscript; Available in PMC 2024 Mar 4. (PMC10910872; doi:10.1126/science.adi1910)
Supplement: data S5 [file NIHMS1969090-supplement-data_S5.zip › VII_spacer_search/spacer_id_32_targets.gb]

LOCUS       0116238_10014128        7022 bp    DNA              UNK 01-JAN-1980
DEFINITION  Ga0116238_10014128. | GENOME_ACESSION: IMG_3300010347 CONTIG_ID:
            0116238_10014128 SOURCE: JGI_large ORIG_COORD: 0_7022.
ACCESSION   0116238_10014128
VERSION     0116238_10014128
KEYWORDS    .
SOURCE      .
  ORGANISM  .
            .
FEATURES             Location/Qualifiers
     CDS             complement(2..679)
                     /product="Rare lipoprotein A, peptidoglycan
                     hydrolasedigesting ""naked"" glycans, contains C-terminal
                     SPORdomain & COG0797"
     CDS             complement(684..1412)
                     /product="hypothetical protein & Hypo-rule applied"
     CDS             complement(1700..2686)
                     /product="transposase, IS30 family & KO:K07482"
     CDS             2807..3469
                     /product="Transposase & COG5421"
     CDS             complement(3665..4915)
                     /product="Predicted DNA-binding protein with
                     theHelix-hairpin-helix motif/DNA uptake protein ComE
                     &COG4277,COG1555"
     Spacer_Hit      1988..2022
                     /gene="137"
                     /evalue="1.32732e-05"
     Spacer_Hit      1987..2022
                     /gene="216"
                     /evalue="3.9386e-06"
     Spacer_Hit_Main 1987..2022
                     /gene="32"
                     /evalue="3.9386e-06"
     Spacer_Hit      1987..2022
                     /gene="294"
                     /evalue="3.9386e-06"
     Spacer_Hit      1987..2022
                     /gene="215"
                     /evalue="3.9386e-06"
     Spacer_Hit      1987..2022
                     /gene="36"
                     /evalue="3.9386e-06"
     Spacer_Hit      1987..2022
                     /gene="220"
                     /evalue="3.9386e-06"
     Spacer_Hit      1988..2022
                     /gene="322"
                     /evalue="1.32732e-05"
ORIGIN
        1 gtgggatttt tgttatattt tcatcataag gagctttatc tttttcttta gttttaatac
       61 taacatcatt attatctgct atctcatttt ttttcttttc tggtatttta gtcttttctt
      121 cttttggttt ttctatcttt tcttcatcta tagactttat atctttttta tccggaatct
      181 tatctttttc ttcctgtggt ggcgtctctt ttacattttt atcaatttcc ttagtctcat
      241 ctggccattt tatttctgga aactctttaa ttaactcttt atctatctct ctttctgaca
      301 ccagcccttc aatatcaagt atctcattag aatttatatc agaaaattta ccttcaacaa
      361 taactatacc agtctgccac tccattccaa gttcttttgc agcagcagga gtcaatagta
      421 taaaataacc agagttattt ttgattctat catttatgac cacagtaata gttttaccat
      481 tacttgcatt aagaatcttt atttctgcac caattttaaa ggcattgcaa gcagcagaaa
      541 aactttgagg actaaaaact tcaccagacg aggtaactga accttccatt aattgatatg
      601 tagcagcatg acccacccat ctttctgaat aaagaacaaa agatacaaag aaaaaaaaga
      661 gtatataaac ttttttcata atgctactcc tttaaaatat ttttagcctt ctgaataatc
      721 actgattttt ctttcttgga gttaattctt tctgaaattt cttttgccat actctctgta
      781 taaggacctg ccaataccct ataaacattt tttttctcac catttacaat tatctctttt
      841 ttaataagat aaaattttgg tctcaactca agcattgata aaagatcagt tattttaggt
      901 aaagcattct gataaaaact aaacgaacca atttgaatat aaaatttatc atctccattt
      961 ttcttaattc catcaagaga tttttctggt tctacaatta aactctgaac atctaaaaaa
     1021 attgattctt cattatctct attccatcca agaaatttta gagaaagaga tatattatca
     1081 actggcttat catactttga tgcaaaaaaa ttaaaaattc tatctggtaa aaatatttta
     1141 tacggagaat cctctataac agaatatcca atttgaataa ttgcttcgac cccagtaatt
     1201 ttatctacaa tataataaat accaccctct ggtaaaaatg aagaatatgc aacattgtat
     1261 ctctgattct cctctgtttt actctctatt ttaatattac ttgtctttat atttatccct
     1321 ataaaagaaa cttttgatat atcaaattca agtgaattta aaaaataaag aaataaaccg
     1381 ataaaataaa aaattataat attttttttc atttctaatt cctaaaaaat taatatttct
     1441 ccatttatac tttcggaatt ctaattcata aatttgaatt tctcttctta actatataaa
     1501 tttattttat ctcatttttt aaaaaatgca aatttttctt taataaaata attaaataaa
     1561 gtgtgatttt attttcatac aaattttctt taaattttta aaaaaacttg taaaggattt
     1621 tctcaaaaat tttgacactt ttttaaaatt gctgaaaaaa taaatttact ttttaaattt
     1681 tttttgttat atcaccgatt caatcacgaa gtgcatattt tataacctca taaggcgtca
     1741 taaaattaag acactttaat ggtctatggt ttaaaatatt ttgaattctt aataattctt
     1801 cttctgatat tttagcaaaa tctgttttct tcggcaagaa aaatctaatt ttgccaattc
     1861 tattttcaac tgatcctttc tcccaactat gatatggatt acaaaaatat gtgcttacat
     1921 ttaattcctt tgcaatttca gaatgcgatg cattttccgt tccattatca aaagttaaag
     1981 ttttgatatg atcagaagaa atcttggata aagattttat tatcgattct ttcattttat
     2041 ctttatgttt agattcaatc ttttgaatta aagtaaatct gctttttcta tctgtaatca
     2101 cagatatagc tactttactt cgtcgagaaa cgattgtatc tacttcaaaa tcacctattc
     2161 tttctctctt attagcttca tcacatcttt tatctatcat taccctattt tgaatcttta
     2221 tatgcctttt tttgcttaaa catttacgct tttgcctctt tttcttacct gtgaacaaaa
     2281 aagataccaa atcttttctt tcttcgtata tccataaata tattgattca taatttgttt
     2341 ttaattctgg atgatcaatt tttaatctcc ctgctattat ttctggcgaa taatactctt
     2401 tgagtttgtt ttccacatat tcttgtatct tttcattttt taatcgcatt tttttatgtg
     2461 ctcttctttt tctttcctct gttcttttct gtgactgaag agcgtaatat ttacaactat
     2521 ttttagcggg tttgtttcta cttatttctc ttgaaattga tgattgagat ttcccaattt
     2581 catctgctat ttctttttga gtttttttct cagctaaaag tatagctatt ttttctcttt
     2641 cctcaaattt tatctgtgaa tattttttgt tttcgttatt atccatttta tagccctcct
     2701 tctgatattt tttatttgtt taaaccatta taccataaaa gcgctctatt ttatagtatt
     2761 aaattatgca cttaatcatt gaatgcggga attaaaagag tcagcgatgc tggaatcatt
     2821 caggaaaaag tttgaagaag ggttggaaag cataaaagag tcgttgaaga aaaagacggg
     2881 agtaaaaaaa tatgaaaaag taatggagag gcttggaaga ttgaaacaga taacgcatgg
     2941 agtttatcaa ttttacgata tagaagttat aaaagatgaa aaaggtaatg taaaagagat
     3001 aaattataaa tattcgaaag aggaagaagc aaaagaaaaa tattctgggc aatattatat
     3061 aaaaactagt agaatggatt taaaagaaaa agagatatgg gaattatata ttacattgaa
     3121 tggaatagag gattcattta gatccatgaa agaggatctt ggaatgaggc cagtatttca
     3181 tagaaagaat acaagaatag aagcccacct ttttataact gtgcttgcct atcatatatt
     3241 aaatgccatt agatatgaat taagaaaaaa agatattttt ttgagttgga acagaataag
     3301 aaagcatttt agcacaatgg tattatcgac tgtatcaatg gtcacaaaag acaataaaac
     3361 aatctatata agaaatacaa gcaagccaaa tgatttccaa aaggagatat ttgataaact
     3421 taacctcaat gggaaaataa tcaataaaaa aatcacaata gtagaataag ttgtaggtac
     3481 cattaaagaa tgaaaaatcg atataactat cgatgtttaa agaagatatg aattttatta
     3541 tgacaaagtc gggttaaaaa gggtaaagaa ttttcttaaa aaaatcaaaa gatttttaaa
     3601 gactattttt aggcaactaa atatttgaga aataattttt tatgctataa aaaaatcatt
     3661 ttgtttaaac tatatcaaaa aggctttttt cttcaagaat attactttta tcttctaata
     3721 aaattttatt tttaatagag atgccatcaa gatctttttt ttcaattgct tttccatcac
     3781 aagttataaa aaattttgct ctctttaaaa ccacaccgat tttttttaaa tcttcgaatt
     3841 taagagatct atattttctt gctgcaataa ttctttgagc agattttata ccaattcctg
     3901 gcactcttaa aagcatttca taacttgctt tatttatttc tactggaaat aaatgtagat
     3961 ttcttaaagc aaaacataat ttaggatcaa tatcttcatc taaaaatgga tttttttcag
     4021 atataatatc ttcaacatta aatttataaa atcttaaaag ccaatcagct tgatataatc
     4081 tattctctct ttttaaagga ggcttattga taactggaag tcttttatca tattcattta
     4141 ctggaataaa ggcagaatag taaacccttt tcatgttttt atgcttatat agataatctg
     4201 ttaattttag tattttataa tcgctttcag gacttgctcc cactattaat tgagtgcttt
     4261 gaccagcagg gacaaatttt ttgtcctttt tcttaaaatt cttatgttca actttatcta
     4321 aaaaaatatt ttctcctata aactcaattg gtttaaagat attctcttta ttcttatctg
     4381 gtgcaagtag ttttagattt tcttctgatg ggatttctat atttacgctt aatctatcaa
     4441 cataatagcc taccattttt agtaaaaatt cgcttgcccc aggtattgcc ttaagatgaa
     4501 tataaccgtt aaaattattt tcttctctta atttttttac aacagagaat aatttttcca
     4561 ttgtataatc tggattttta ataatacccg aacttaaaaa gagtccctct atgtagtttc
     4621 ttctataaaa attaatcgtt aaatccacca cctcttctac tgtaaaagat gctcttggaa
     4681 tatcattgct ttttctattt atacagtagg cacaatcgta tatgcaataa tttgtaaaaa
     4741 gaatttttaa taatgaaata caccgcccat catcagtaaa actatgacat atcccacatg
     4801 cttttgcatt accaagacca ttttccttgt ttaatcttga acttccactt gatgagcagg
     4861 agacatcata ttttgcagca gcagataaaa ttttgagttt ttcttctaaa ttcataagta
     4921 atctcgttct aaatttgttc tattttaata aaaaaaataa taaaatgcaa taatattttt
     4981 ttaatgtaaa aaaaattaaa ataattaaat attttatttt tagaaaagat aagggacaga
     5041 cctattttta atcttttttg attttagaaa tacgataaaa aaattttaat ttgtaagtta
     5101 tcctgtatta tatgaaaatt agttttacat tataaagtat aggtctggcc ctgtttaaaa
     5161 agtaattaat ttataagtct gtcccttaat acatccaatt taacttaaaa atattactat
     5221 ttgttaaata tgttattaaa tataaacata ataagtgtaa gtctgtcccc ttacttttaa
     5281 ttataaaaaa tttataagtc tgtccctcac tttatttttt tcaaaaaaaa cgaaattttt
     5341 tgacaaaaat tcataatcgc tgaaaatgat taaaataata ttacttctta ttcttccagc
     5401 agggatgctt gaaataattc aagcaaaaat actggcataa ttttattttt cagcgattta
     5461 agaaaagtgt caaattttta agaaaatcct ttactttttt tagaaaaaag caaaaaaatt
     5521 tttttgctta aaaaagcctt ccatcatctc ttaataaaaa aattaagaag attaactttt
     5581 gacaaaataa aaaaaattaa gtatataatt taaaaaataa ttcttttaaa aataggagtt
     5641 ttatggaaca gttagaaaag aaaaaaattg taataatagg agcttctata agtggtcttg
     5701 cagcagcaaa aaggataaga agactaaatg aaaatgtaga aataactctt attgattgta
     5761 aagaatatat tggttatcct attactggat taccgtattt tacagcaggt ttattaaaga
     5821 gtcataaaac atttacagtt gggtatcttg aagatttaaa aaatatatac aatataagag
     5881 tattaacttc ttctctggtt tataaaattg attttaataa taatattatt tatataaaaa
     5941 atcttaaaac agatgataaa acagaagaat tatatgacta tcttatattg gcaactggac
     6001 ttaaaataga tctatcagat aagtttaata taaacaattg taataatctt tttaaaatac
     6061 agggaataga agaggctata aaagcaagag aatatttaga aaaaagtggg acaaacagaa
     6121 taactatagt aggagataat atactctcat tatcatttat gaataatttt ttaaagaatg
     6181 gctatgaaat tgttctatta actaaaaata atagattact tcctcaattt gatccagaac
     6241 tttcttattt aatagaagaa gaacttataa aaaaaggggt taagatatat aaaaatttta
     6301 atataataaa atttaagaag aataatgggc ttattacttc tttaatttct aatctcatta
     6361 acattgatgt tcaggttctt ttttattttg atgatattgt tccaaatacc agctatattg
     6421 atagaacaat aattctttct ggaataaata ataatactat tattgcaaat aacaatttta
     6481 aaacatactt taataatgtt tttgctactg gttcggctgt tgaagtaaaa gaaaaaatca
     6541 cagaaaaaaa tatttatact atatctgcaa gagaatcaga attgagagga agaattgtcg
     6601 cagatagtgt aataaatgaa atattgggga aaaatgagga aaataaaaag aaatataatg
     6661 gatatataag aaatgatttt atttcaataa aagattttta tgctggaatt gtcggcataa
     6721 acgaagaaga ggcaaaaaga aatggctttg attttttatc tgtaacttta gttagtggtg
     6781 ataaggagag atttattgcc tcaaaaagta aaatttactt aaaagtaata atagacagaa
     6841 taaatagaaa aattttaggg gctcaaatct gtggtgagaa tagcaatgtt gataaaagaa
     6901 tagatatttt atatacggca atatattctg aattaacagt ggacgactta attaatctta
     6961 atctttctta ttcaccagag ataagcctaa taaaagatcc tataaacatt gtaggaagaa
     7021 tt
//
LOCUS       a0179954_1090105        2133 bp    DNA              UNK 01-JAN-1980
DEFINITION  Ga0179954_1090105. | GENOME_ACESSION: IMG_3300019218 CONTIG_ID:
            a0179954_1090105 SOURCE: JGI_small ORIG_COORD: 0_2133.
ACCESSION   a0179954_1090105
VERSION     a0179954_1090105
KEYWORDS    .
SOURCE      .
  ORGANISM  .
            .
FEATURES             Location/Qualifiers
     CDS             42..1604
                     /product="two-component system, chemotaxis family,
                     sensorkinase CheA & KO:K03407"
     CDS             complement(1579..2133)
                     /product="Transposase and inactivated derivatives,
                     IS30family & COG2826"
     Spacer_Hit_Main 1866..1901
                     /gene="32"
                     /evalue="3.9386e-06"
     Spacer_Hit      1866..1901
                     /gene="36"
                     /evalue="3.9386e-06"
     Spacer_Hit      1866..1901
                     /gene="216"
                     /evalue="3.9386e-06"
     Spacer_Hit      1867..1901
                     /gene="137"
                     /evalue="1.32732e-05"
     Spacer_Hit      1867..1901
                     /gene="322"
                     /evalue="1.32732e-05"
     Spacer_Hit      1866..1901
                     /gene="215"
                     /evalue="3.9386e-06"
     Spacer_Hit      1866..1901
                     /gene="220"
                     /evalue="3.9386e-06"
     Spacer_Hit      1866..1901
                     /gene="294"
                     /evalue="3.9386e-06"
ORIGIN
        1 attttaataa ggaaaaatag cattaataag aggaaagata tatgggagaa ttaaatatta
       61 ttactactga attaaccgag ataaataaat tattctccaa ttatcagagt ggggatcttt
      121 tagtaattgc agatatacaa tccaaactgg aaaatctaaa aaataaattt gcaagtatta
      181 aatccttgaa aaaaatagct accctcatag actatatgtc ccaaatatta aaacagatta
      241 cccttgataa aaacaaagaa gagaaaggat tacctcttat tattaatctt gttaaacttt
      301 taaatgactt tttttcaaaa tcaatagggg taaaagattt ttcagaaaat ataacattaa
      361 aattgccggc tataaaagaa ctactttttt ccaaagaaaa aaaggaagaa aatttttatt
      421 cagaagatta ttttgacaat attgtggaag atgaaaagct tttgaatcaa ttttacgatg
      481 aggcaaatga acatctggat atggctcaat atacattggt tgatcttgag tatgactcaa
      541 caaataaaga attgattaat aatatattca ggaactttca tactattaaa gggtcatctg
      601 cctttttggg actgaaaaat attgaagagg taagccataa aatagaggat ctttttgatc
      661 ttgttagaaa agaaaaaatt agaatttcaa aagaactaat tgatgtaatt ttttttggaa
      721 tgagcttaat aagaactatt cttgacgcaa tgatggtaaa taattttaaa aaagatgata
      781 tgaaaaagtc ttttgtttta attgatatat ttaattatat tgaattaatg aaaagaatac
      841 tttcacagta tgaggttaaa aagattgggg agattttaga ggagtttggt aaaatttcta
      901 aatcacaact tgacgaagta ttaaaaaaac aaaaagagga gaaaaagaag tttggggaga
      961 tagttgttga aaataaaatc gtaaatcaag aagacattgc tcttgcattg aaaaaacagg
     1021 agatgcaaaa aattaaagca aggagtagcg gatatgtaag agtttctaat gagaggttga
     1081 atgttttgat agatatagtt ggtgagttag taataaatca atccatgtta aaacaggaga
     1141 tagttgaaaa taatataaaa ctaaatgata gtgaaagaaa tttaacagaa cttgagaata
     1201 ttacaaaaat gataaagaat cttgttttat caatgggtat gtttcctatt tctgatgttt
     1261 tcaacaaatt aagagttgtg gcaagaaata cggcaaacga actcggaaag acagtaatag
     1321 taagtataga aggtgcagag acagaacttg acaagaatgt attggaaata atctatgatc
     1381 ctcttattca tattgtgcga aatgcaattg atcatggcat agaaaattca gaagaaagag
     1441 aaaaaaaagg aaaaaataaa gttggaaaaa ttttattaaa ggcagatcat aaaggaagtg
     1501 gcattgaaat tattatagct gatgatggta agggtataga taaagaaaaa atagttgaaa
     1561 aggctttaaa acaccgattc aatcacgaag tgcatatttt ataacctcat aaggcgtcat
     1621 aaaattaaga cactttaatg gtctatggtt taaaatattt tgaattctta ataattcttc
     1681 ttctgatatt ttagcaaaat ctgttttctt cggcaagaaa aatctaattt tgccaattct
     1741 attttcaact gatcctttct cccaactatg atatggatta caaaaatatg tgcttacatt
     1801 taattccttt gcaatttcag aatgcgatgc attttccgtt ccattatcaa aagttaaagt
     1861 tttgatatga tcagaagaaa tcttggataa agattttatt atcgattctt tcattttatc
     1921 tttatgttta gattcaatct tttgaattaa agtaaatctg ctttttctat ctgtaatcac
     1981 agatatagct actttacttc gtcgagaaac gattgtatct acttcaaaat cacctattct
     2041 ttctctctta ttagcttcat cacatctttt atctatcatt accctatttt gaatctttat
     2101 atgccttttt ttgcttaaac atttacgctt ttg
//
LOCUS       a0116145_1041386        2244 bp    DNA              UNK 01-JAN-1980
DEFINITION  Ga0116145_1041386. | GENOME_ACESSION: IMG_3300009704 CONTIG_ID:
            a0116145_1041386 SOURCE: JGI_medium ORIG_COORD: 0_2244.
ACCESSION   a0116145_1041386
VERSION     a0116145_1041386
KEYWORDS    .
SOURCE      .
  ORGANISM  .
            .
FEATURES             Location/Qualifiers
     CDS             complement(1..672)
                     /product="hypothetical protein & Hypo-rule applied"
     CDS             complement(960..1946)
                     /product="transposase, IS30 family & KO:K07482"
     Spacer_Hit_Main 1247..1282
                     /gene="32"
                     /evalue="3.9386e-06"
     Spacer_Hit      1247..1282
                     /gene="294"
                     /evalue="3.9386e-06"
     Spacer_Hit      1247..1282
                     /gene="220"
                     /evalue="3.9386e-06"
     Spacer_Hit      1247..1282
                     /gene="216"
                     /evalue="3.9386e-06"
     Spacer_Hit      1247..1282
                     /gene="36"
                     /evalue="3.9386e-06"
     Spacer_Hit      1247..1282
                     /gene="215"
                     /evalue="3.9386e-06"
     Spacer_Hit      1248..1282
                     /gene="322"
                     /evalue="1.32732e-05"
     Spacer_Hit      1248..1282
                     /gene="137"
                     /evalue="1.32732e-05"
ORIGIN
        1 gttaattctt tctgaaattt cttttgccat actctctgta taaggacctg ccaataccct
       61 ataaacattt tttttctcac catttacaat tatctctttt ttaataagat aaaattttgg
      121 tctcaactca agcattgata aaagatcagt tattttaggt aaagcattct gataaaaact
      181 aaacgaacca atttgaatat aaaatttatc atctccattt ttcttaattc catcaagaga
      241 tttttctggt tctacaatta aactctgaac atctaaaaaa attgattctt cattatctct
      301 attccatcca agaaatttta gagaaagaga tatattatca actggcttat catactttga
      361 tgcaaaaaaa ttaaaaattc tatctggtaa aaatatttta tacggagaat cctctataac
      421 agaatatcca atttgaataa ttgcttcgac cccagtaatt ttatctacaa tataataaat
      481 accaccctct ggtaaaaatg aagaatatgc aacattgtat ctctgattct cctctgtttt
      541 actctctatt ttaatattac ttgtctttat atttatccct ataaaagaaa cttttgatat
      601 atcaaattca agtgaattta aaaaataaag aaataaaccg ataaaataaa aaattataat
      661 attttttttc atttctaatt cctaaaaaat taatatttct ccatttatac tttcggaatt
      721 ctaattcata aatttgaatt tctcttctta actatataaa tttattttat ctcatttttt
      781 aaaaaatgca aatttttctt taataaaata attaaataaa gtgtgatttt attttcatac
      841 aaattttctt taaattttta aaaaaacttg taaaggattt tctcaaaaat tttgacactt
      901 ttttaaaatt gctgaaaaaa taaatttact ttttaaattt tttttgttat atcaccgatt
      961 caatcacgaa gtgcatattt tataacctca taaggcgtca taaaattaag acactttaat
     1021 ggtctatggt ttaaaatatt ttgaattctt aataattctt cttctgatat tttagcaaaa
     1081 tctgttttct tcggcaagaa aaatctaatt ttgccaattc tattttcaac tgatcctttc
     1141 tcccaactat gatatggatt acaaaaatat gtgcttacat ttaattcctt tgcaatttca
     1201 gaatgcgatg cattttccgt tccattatca aaagttaaag ttttgatatg atcagaagaa
     1261 atcttggata aagattttat tatcgattct ttcattttat ctttatgttt agattcaatc
     1321 ttttgaatta aagtaaatct gctttttcta tctgtaatca cagatatagc tactttactt
     1381 cgtcgagaaa cgattgtatc tacttcaaaa tcacctattc tttctctctt attagcttca
     1441 tcacatcttt tatctatcat taccctattt tgaatcttta tatgcctttt tttgcttaaa
     1501 catttacgct tttgcctctt tttcttacct gtgaacaaaa aagataccaa atcttttctt
     1561 tcttcgtata tccataaata tattgattca taatttgttt ttaattctgg atgatcaatt
     1621 tttaatctcc ctgctattat ttctggcgaa taatactctt tgagtttgtt ttccacatat
     1681 tcttgtatct tttcattttt taatcgcatt tttttatgtg ctcttctttt tctttcctct
     1741 gttcttttct gtgactgaag agcgtaatat ttacaactat ttttagcggg tttgtttcta
     1801 cttatttctc ttgaaattga tgattgagat ttcccaattt catctgctat ttctttttga
     1861 gtttttttct cagctaaaag tatagctatt ttttctcttt cctcaaattt tatctgtgaa
     1921 tattttttgt tttcgttatt atccatttta tagccctcct tctgatattt tttatttgtt
     1981 taaaccatta taccataaaa gcgctctatt ttatagtatt aaattatgca cttaataatt
     2041 gaatgaggga aatgaatctt aacctctctg ggtgtaaatt tatttttagg tagataaaaa
     2101 gatagaatta gcctaaggta aattttgagt aataaagata gaatggtcaa attttagaca
     2161 tttcattaat tttataagaa ttttatctct ttcaggcaaa aatttaagtt gaatttgagt
     2221 aaaaagtagt cgttatgctc tatt
//
LOCUS       a0116147_1046793        2103 bp    DNA              UNK 01-JAN-1980
DEFINITION  Ga0116147_1046793. | GENOME_ACESSION: IMG_3300009667 CONTIG_ID:
            a0116147_1046793 SOURCE: JGI_medium ORIG_COORD: 0_2103.
ACCESSION   a0116147_1046793
VERSION     a0116147_1046793
KEYWORDS    .
SOURCE      .
  ORGANISM  .
            .
FEATURES             Location/Qualifiers
     CDS             complement(143..1129)
                     /product="transposase, IS30 family & KO:K07482"
     CDS             1250..1912
                     /product="Transposase & COG5421"
     Spacer_Hit      430..465
                     /gene="220"
                     /evalue="3.9386e-06"
     Spacer_Hit_Main 430..465
                     /gene="32"
                     /evalue="3.9386e-06"
     Spacer_Hit      431..465
                     /gene="137"
                     /evalue="1.32732e-05"
     Spacer_Hit      430..465
                     /gene="294"
                     /evalue="3.9386e-06"
     Spacer_Hit      430..465
                     /gene="215"
                     /evalue="3.9386e-06"
     Spacer_Hit      430..465
                     /gene="36"
                     /evalue="3.9386e-06"
     Spacer_Hit      430..465
                     /gene="216"
                     /evalue="3.9386e-06"
     Spacer_Hit      431..465
                     /gene="322"
                     /evalue="1.32732e-05"
ORIGIN
        1 attctatctt tcttactcaa aacttaccct taggctaatt ctatcttttt cttttcctaa
       61 aaacaaaatc gtaccttaag acataaaaat atctttataa acttaaaaac ttaatttttt
      121 taaaaaaaaa taaatcaccg attcaatcac gaagtgcata ttttataacc tcataaggcg
      181 tcataaaatt aagacacttt aatggtctat ggtttaaaat attttgaatt cttaataatt
      241 cttcttctga tattttagca aaatctgttt tcttcggcaa gaaaaatcta attttgccaa
      301 ttctattttc aactgatcct ttctcccaac tatgatatgg attacaaaaa tatgtgctta
      361 catttaattc ctttgcaatt tcagaatgcg atgcattttc cgttccatta tcaaaagtta
      421 aagttttgat atgatcagaa gaaatcttgg ataaagattt tattatcgat tctttcattt
      481 tatctttatg tttagattca atcttttgaa ttaaagtaaa tctgcttttt ctatctgtaa
      541 tcacagatat agctacttta cttcgtcgag aaacgattgt atctacttca aaatcaccta
      601 ttctttctct cttattagct tcatcacatc ttttatctat cattacccta ttttgaatct
      661 ttatatgcct ttttttgctt aaacatttac gcttttgcct ctttttctta cctgtgaaca
      721 aaaaagatac caaatctttt ctttcttcgt atatccataa atatattgat tcataatttg
      781 tttttaattc tggatgatca atttttaatc tccctgctat tatttctggc gaataatact
      841 ctttgagttt gttttccaca tattcttgta tcttttcatt ttttaatcgc atttttttat
      901 gtgctcttct ttttctttcc tctgttcttt tctgtgactg aagagcgtaa tatttacaac
      961 tatttttagc gggtttgttt ctacttattt ctcttgaaat tgatgattga gatttcccaa
     1021 tttcatctgc tatttctttt tgagtttttt tctcagctaa aagtatagct attttttctc
     1081 tttcctcaaa ttttatctgt gaatattttt tgttttcgtt attatccatt ttatagccct
     1141 ccttctgata ttttttattt gtttaaacca ttataccata aaagcgctct attttatagt
     1201 attaaattat gcacttaatc attgaatgcg ggaattaaaa gagtcagcga tgctggaatc
     1261 attcaggaaa aagtttgaag aagggttgga aagcataaaa gagtcgttga agaaaaagac
     1321 gggagtaaaa aaatatgaaa aagtaatgga gaggcttgga agattgaaac agataacgca
     1381 tggagtttat caattttacg atatagaagt tataaaagat gaaaaaggta atgtaaaaga
     1441 gataaattat aaatattcga aagaggaaga agcaaaagaa aaatattctg ggcaatatta
     1501 tataaaaact agtagaatgg atttaaaaga aaaagagata tgggaattat atattacatt
     1561 gaatggaata gaggattcat ttagatccat gaaagaggat cttggaatga ggccggtatt
     1621 tcatagaaag aatacaagaa tagaagccca cctttttata actgtgcttg cctatcatat
     1681 attaaatgcc attagatatg aattaagaaa aaaagatatt tttttgagtt ggaacagaat
     1741 aagaaagcat tttagcacaa tggtattatc gactgtatca atggtcacaa aagacaataa
     1801 aacaatctat ataagaaata caagcaagcc aaatgatttc caaaaggaga tatttgataa
     1861 acttaacctc aatgggaaaa taatcaataa aaaaatcaca atagtagaat aagttgtagg
     1921 taccattaaa gaatcaaaaa tcaatataac tatcgatgtt taaagaagat atgaatttta
     1981 ttatgacaaa tttgggttaa tattaattaa ataggcttat tttggaataa aattataaat
     2041 ttttgaagca taaattttat tttttagatt ttaaataaat aaatttttta aaattaatat
     2101 aaa
//
