# Supplementary material for: Uncovering the functional diversity of rare CRISPR-Cas systems with deep terascale clustering
Source: Science. Author manuscript; Available in PMC 2024 Mar 4. (PMC10910872; doi:10.1126/science.adi1910)
Supplement: data S5 [file NIHMS1969090-supplement-data_S5.zip › VII_spacer_search/spacer_id_23_targets.gb]

LOCUS       a0116165_1001581        5383 bp    DNA              UNK 01-JAN-1980
DEFINITION  Ga0116165_1001581. | GENOME_ACESSION: IMG_3300009712 CONTIG_ID:
            a0116165_1001581 SOURCE: JGI_medium ORIG_COORD: 12035_17418.
ACCESSION   a0116165_1001581
VERSION     a0116165_1001581
KEYWORDS    .
SOURCE      .
  ORGANISM  .
            .
FEATURES             Location/Qualifiers
     CDS             complement(257..364)
                     /product="hypothetical protein & Hypo-rule applied"
     Spacer_Hit      348..383
                     /gene="293"
                     /evalue="3.9386e-06"
     Spacer_Hit      348..383
                     /gene="285"
                     /evalue="3.9386e-06"
     Spacer_Hit      348..383
                     /gene="206"
                     /evalue="3.9386e-06"
     Spacer_Hit      348..383
                     /gene="31"
                     /evalue="3.9386e-06"
     Spacer_Hit      348..383
                     /gene="214"
                     /evalue="3.9386e-06"
     Spacer_Hit      349..383
                     /gene="313"
                     /evalue="1.32732e-05"
     Spacer_Hit      349..383
                     /gene="136"
                     /evalue="1.32732e-05"
     Spacer_Hit_Main 349..383
                     /gene="23"
                     /evalue="1.32732e-05"
     Spacer_Hit      349..383
                     /gene="128"
                     /evalue="1.32732e-05"
     Spacer_Hit      349..383
                     /gene="321"
                     /evalue="1.32732e-05"
     CDS             805..2484
                     /product="phosphate:Na+ symporter & KO:K03324"
     CDS             complement(2446..3258)
                     /product="IgA Peptidase M64 & pfam09471"
     CDS             complement(3268..4245)
                     /product="23S rRNA pseudouridine955/2504/2580 synthase
                     &KO:K06179"
ORIGIN
        1 taattcctta tcgattcttt cattttatct ttaaattttt aatctccctg ctattacttc
       61 tggcgaataa tactctttga gtttgttttc cacatattct tgtatctttt cattttttaa
      121 tcgtattttt ttatgtgctc ttctttttct ttcctctgtt cttttctatg actgaagagc
      181 gtaatattta caactatttt tagcgggttt gtttctactt atttctcttg aaattgaaga
      241 ttgggatttc ccaatttcat ctgctatttc tttttgagtt ttttttatta gctaaaagta
      301 tagatatttt ttctctttcc tcaaatttta tctgtgaata ttttttgttt ttgttattat
      361 ccattttaga gcactccttc tgatattttt ttatttgttt aaaccattat accataaaag
      421 atctctattt tatagtatta aattatgtgc atattttcag cgattgtgaa tttttgtcaa
      481 aatatttata taaggatttc ttctgattaa attaaaacac taaattttga taatgaaact
      541 tagaacaact atttttaatt taataataag atatctttta agatgccgaa attattagtt
      601 gtgctatatt ctaaaaattt taattaaaat ttttataaaa atatattttt agaattagaa
      661 ttaataaatt ttgacaaata gaaattttta aactataatt aaaaaagtgt taaatttttg
      721 ttaattttaa atttctaaaa atctttttta aaatttataa caaataataa aagaggtcat
      781 tatataggta tatccaacta tctaatgcta ctgggaggac ttggcatttt tatatatggc
      841 atgaaattaa tgagtgaatc actcgaaaaa gcctctggtg ataacctgaa aattttacta
      901 tcaaaaatga cctcaaatag atttttaggt gtattaaccg gttttcttat tactgcaatt
      961 atccaatctt cttctgcaac tactgtaatg gttgtaagtt ttgtaaatgc tgggcttata
     1021 aatttaattc aggcaatcag tattataatg ggagcaaata tcggaactac tgtaacagca
     1081 tggatagtaa atataacaaa ttttaagatt gacatcgttc aactctcttt tatcgcagct
     1141 tttttaggtg ttgggtttat gtttttaccc aataataata ttaaaacatg gggtggcttt
     1201 cttgttggat ttgctattct ttttattggt ttaaattttt taaaagaggc tattccaaga
     1261 aaagaactaa catcgagtaa tactgtctat catttttttc agatgtttga aggtaaagga
     1321 tatatctcta ttattatcta tgttttaatt ggtactgttt ttactatgat tcttcaatca
     1381 tcttcagcaa caatggcatt tactatcacc ttaattaatg ctgggtatct ctcattagag
     1441 agtggggtag ccatggtttt aggagagaat ataggcacaa caattaccgc gtttcttgca
     1501 agtattccag caaatcatac cgcaaaaaag gctgctttat ctcatacatt gtttaatgta
     1561 ataggggttt gctgggtatt attgccattt gtatttccaa atatgcttaa attaataaat
     1621 cttttaaccg ggaatttacc ttttatcttt aaaggatctg aatgcggtgt aaaacttgca
     1681 ttttttcatt ctctttttaa tattagtaat acaactttat ttattggttt tgttccattt
     1741 tatgcgaaat ttattgatct tataatgggt aaagccagaa aagaggaaaa atttaagcta
     1801 aggctattct caatgagttt aattcaaacg ccggatctgg ctttattaga ggcacaaaat
     1861 aagataaaaa atatgtcatt gatagtcaaa gatatgttta ataaaacctg tgattttttt
     1921 gaagaggaaa aagaaaagaa aaataaagat atatctataa cgtccaagtc tgtaaaagag
     1981 atggaaaaag agatcgatca gtatagaacc gaaatttctc aatttctttt tactcttctt
     2041 aaacaaaatg catcagaaaa gacagcagaa aatattaatt atttactcga agagacaaga
     2101 aactgggaat ggattagtga ttgttgtaaa aatattgcta agttagtaaa aaaatcaact
     2161 gaagatgatt taggaatatt ttataccaaa aaagaggaga attttagaga tattattgat
     2221 actctttcta atttttttga tcttattata aaagaatata acccgacaac tgatttaaaa
     2281 aagttaaagg aaaagggaga agaattagaa gagaggataa atgttttata taaaaagatg
     2341 cgaaaaaaga ctatttctga tatgagtaag aaaaaaataa aaaatataac atctgcttta
     2401 ctatttatgg aagttataca agaatttgaa catataggag atgcattaaa atatatcctt
     2461 agaggtcata gatacttttt ttaggttgat ttcttttatt tctattttac aatttttatt
     2521 gataagatcc agaaaatttt tattttcttt tgttaaatca tttaaaattt taacagcata
     2581 ataaaaacat acggggcata aatctttttc tatatctctc ataagacagt ctttatatgg
     2641 tctataaatt ccttttttcc tagaaagccc tccttcataa tttgaaaagt cattttcatt
     2701 taaaagtttt tttatataat cccattcaga attatcttta ttattaaggc tcagattttt
     2761 aaattttatt tcaaggggta acttctttat atccccctca tattcatccc ctaagttaaa
     2821 taaagaatgc gacaattcat gtaaaataat tctttttttt gcattgtttg ttataactat
     2881 tactggaaaa ttattttctc ctattgtccc acctttagaa tctgtttttt tactatttat
     2941 tataagtata gcaagatcta tctttatctc tattctattt ataagaccaa aaaatttctc
     3001 atttgatatt tcaaagttat caaaatcttt atctttagat agtattttac tctcaaaaat
     3061 ataatagaaa tttatatgtt ctaaatattg acatactgga ttaaaattaa ttatctcttc
     3121 aataaatctt ttactatcgt caataaaatc actttcattt ttataatttt gagaaataaa
     3181 tagtatgtta agagaattaa gattaataaa atttaaaaaa aagagaaaaa atattaaaaa
     3241 tagccgtaat tttaacataa ataaaattta catttcatat ttaaaaagtt caaatgcttt
     3301 ttgcctaaaa tcttctggaa attttgcatt ccattcgcca tatcccttta atattaattt
     3361 ataagcatga agaaaataat tctttaggcc taataattga gatacagaaa gcccagcttt
     3421 agtaaaatat ttattatctc ctaaaatagg atgattagca gcagcaagat gtgctcttat
     3481 ctgatgcttt ttaccggtcc acaactccac atcaacaaga gaatattgag actcatattt
     3541 aattggaatc atctttgttg ctgatataaa tttattctca cttaaaaatt tttctttatc
     3601 tggtattatg ttatatactt tcaaatctaa aacttttacc atattttctt cgttttcagt
     3661 tgtatctatc attgaggtaa ttaaaatagg agttgtaatt ttaccataga caattgtcct
     3721 atataatttt atagtctctc tttctttaaa taaaagattc acttttttta atgcattatg
     3781 attctttgca aagactatta taccagaggt atttgtgtcc aacctatggc atggagctgg
     3841 attaaaaaaa ttatttggtt tatattctcc ttttttatac aaataagcct ttaccatttc
     3901 gcttaatgta tttttaaatt cttttttatc cggatgaact aatattccca tctctttatt
     3961 aatcacaatt atatctttat cttcaaatat aatttcaaaa tttgtcttaa tagaagaaaa
     4021 tttattatct ttttgttttt taaaattctt ttcattcata aaaattttta ctttgtcatt
     4081 tctgtttaac ttttgattaa aatctgtttt tttgtcattc accttaatta cctcttttct
     4141 tattagttta aaaatttctc tattttttaa atgtggtaaa acagatttaa caaatctgaa
     4201 taaattttta ccctcattat attgatcaat aataaactct ttcataaatt agactatacc
     4261 tctaactctt ctaaatagtt actgagttta tgatgaatct tctcaatctg ttttttctct
     4321 tcctcattcc aaacttttat ctctgatgca aaaagttttt ctaatgaatt aaaagaattt
     4381 tctattgctg tgaaaaaatc atcttctaaa taaaattgat aaatgttttc ttctgaacaa
     4441 ttaagagcaa gaaagccact cttgtgggat ttaggatttt ctaaagaggg acgtaacaag
     4501 attttaatat atttaaaaat ttgactccaa tcatctggat atactaaaaa tttattcttt
     4561 ggatattttg tatttatccc attattaaga tctatcttat caaaatattc taatagggaa
     4621 tttagcctat cttttaggat aagaatatct ttaaaatata aatgcgcttt tagatcacca
     4681 aagtcataat gcagcaatct ctcctttcta ctcttcaatt gaatgattat atggtatggt
     4741 ataaaggcat atacctgctt attactcttt ttaatttcaa aatatttatc aagaatctga
     4801 actctttttt ctccttctat tttagtttta atcttagtag tttcttcttt tagataagtt
     4861 ttaacattgg ctttatgtct tataatatta taaatatcaa taaatttatt tttaatgagt
     4921 ttttctgata tcattgctcc tgttcttata tatgttctac cagtatttac tatctctccg
     4981 ccaacaagcc aatctgggtt ttcaccaaaa agaaatgacc caggatgaat tctaatactc
     5041 ttttctgttg cagaatgata tgcatttgat ccttttttct tatcacggag acataaatat
     5101 tgttttagcc cagagcataa acatactaaa atatcatcat agtcaatctt tttacctatg
     5161 ttataacctt tttcaagtac catatttgaa agttgagaat ggatattaac aatttcattc
     5221 attgttcttg tatcaagata gtattcctta caaaattcct ctttattttt tgactttgta
     5281 tatttaaaaa atatatttat ccaggaaaaa aagtctcccc ccttaaccat caatcttctt
     5341 tgagcatttc tactttcaat ctcttctcct gctggatata aaa
//
LOCUS       a0116167_1006198        5515 bp    DNA              UNK 01-JAN-1980
DEFINITION  Ga0116167_1006198. | GENOME_ACESSION: IMG_3300009654 CONTIG_ID:
            a0116167_1006198 SOURCE: JGI_medium ORIG_COORD: 0_5515.
ACCESSION   a0116167_1006198
VERSION     a0116167_1006198
KEYWORDS    .
SOURCE      .
  ORGANISM  .
            .
FEATURES             Location/Qualifiers
     CDS             2..103
                     /product="hypothetical protein & Hypo-rule applied"
     CDS             complement(389..496)
                     /product="hypothetical protein & Hypo-rule applied"
     CDS             937..2616
                     /product="phosphate:Na+ symporter & KO:K03324"
     CDS             complement(2578..3390)
                     /product="IgA Peptidase M64 & pfam09471"
     CDS             complement(3400..4377)
                     /product="23S rRNA pseudouridine955/2504/2580 synthase
                     &KO:K06179"
     Spacer_Hit      480..515
                     /gene="206"
                     /evalue="3.9386e-06"
     Spacer_Hit      480..515
                     /gene="31"
                     /evalue="3.9386e-06"
     Spacer_Hit_Main 481..515
                     /gene="23"
                     /evalue="1.32732e-05"
     Spacer_Hit      481..515
                     /gene="136"
                     /evalue="1.32732e-05"
     Spacer_Hit      480..515
                     /gene="285"
                     /evalue="3.9386e-06"
     Spacer_Hit      481..515
                     /gene="313"
                     /evalue="1.32732e-05"
     Spacer_Hit      481..515
                     /gene="128"
                     /evalue="1.32732e-05"
     Spacer_Hit      480..515
                     /gene="214"
                     /evalue="3.9386e-06"
     Spacer_Hit      480..515
                     /gene="293"
                     /evalue="3.9386e-06"
     Spacer_Hit      481..515
                     /gene="321"
                     /evalue="1.32732e-05"
ORIGIN
        1 taataattct tcttctgata ttttagcaaa atctgttttc ttcggcaaga aaaatctaat
       61 tttgccaatt ctattttcaa ctgatccttt ctcccaacta tgatatggat tacaaaaata
      121 tgtacttaca tttaattcct tatcgattct ttcattttat ctttaaattt ttaatctccc
      181 tgctattact tctggcgaat aatactcttt gagtttgttt tccacatatt cttgtatctt
      241 ttcatttttt aatcgtattt ttttatgtgc tcttcttttt ctttcctctg ttcttttcta
      301 tgactgaaga gcgtaatatt tacaactatt tttagcgggt ttgtttctac ttatttctct
      361 tgaaattgaa gattgggatt tcccaatttc atctgctatt tctttttgag ttttttttat
      421 tagctaaaag tatagatatt ttttctcttt cctcaaattt tatctgtgaa tattttttgt
      481 ttttgttatt atccatttta gagcactcct tctgatattt ttttatttgt ttaaaccatt
      541 ataccataaa agatctctat tttatagtat taaattatgt gcatattttc agcgattgtg
      601 aatttttgtc aaaatattta tataaggatt tcttctgatt aaattaaaac actaaatttt
      661 gataatgaaa cttagaacaa ctatttttaa tttaataata agatatcttt taagatgccg
      721 aaattattag ttgtgctata ttctaaaaat tttaattaaa atttttataa aaatatattt
      781 ttagaattag aattaataaa ttttgacaaa tagaaatttt taaactataa ttaaaaaagt
      841 gttaaatttt tgttaatttt aaatttctaa aaatcttttt taaaatttat aacaaataat
      901 aaaagaggtc attatatagg tatatccaac tatctaatgc tactgggagg acttggcatt
      961 tttatatatg gcatgaaatt aatgagtgaa tcactcgaaa aagcctctgg tgataacctg
     1021 aaaattttac tatcaaaaat gacctcaaat agatttttag gtgtattaac cggttttctt
     1081 attactgcaa ttatccaatc ttcttctgca actactgtaa tggttgtaag ttttgtaaat
     1141 gctgggctta taaatttaat tcaggcaatc agtattataa tgggagcaaa tatcggaact
     1201 actgtaacag catggatagt aaatataaca aattttaaga ttgacatcgt tcaactctct
     1261 tttatcgcag cttttttagg tgttgggttt atgtttttac ccaataataa tattaaaaca
     1321 tggggtggct ttcttgttgg atttgctatt ctttttattg gtttaaattt tttaaaagag
     1381 gctattccaa gaaaagaact aacatcgagt aatactgtct atcatttttt tcagatgttt
     1441 gaaggtaaag gatatatctc tattattatc tatgttttaa ttggtactgt ttttactatg
     1501 attcttcaat catcttcagc aacaatggca tttactatca ccttaattaa tgctgggtat
     1561 ctctcattag agagtggggt agccatggtt ttaggagaga atataggcac aacaattacc
     1621 gcgtttcttg caagtattcc agcaaatcat accgcaaaaa aggctgcttt atctcataca
     1681 ttgtttaatg taataggggt ttgctgggta ttattgccat ttgtatttcc aaatatgctt
     1741 aaattaataa atcttttaac cgggaattta ccttttatct ttaaaggatc tgaatgcggt
     1801 gtaaaacttg cattttttca ttctcttttt aatattagta atacaacttt atttattggt
     1861 tttgttccat tttatgcgaa atttattgat cttataatgg gtaaagccag aaaagaggaa
     1921 aaatttaagc taaggctatt ctcaatgagt ttaattcaaa cgccggatct ggctttatta
     1981 gaggcacaaa ataagataaa aaatatgtca ttgatagtca aagatatgtt taataaaacc
     2041 tgtgattttt ttgaagagga aaaagaaaag aaaaataaag atatatctat aacgtccaag
     2101 tctgtaaaag agatggaaaa agagatcgat cagtatagaa ccgaaatttc tcaatttctt
     2161 tttactcttc ttaaacaaaa tgcatcagaa aagacagcag aaaatattaa ttatttactc
     2221 gaagagacaa gaaactggga atggattagt gattgttgta aaaatattgc taagttagta
     2281 aaaaaatcaa ctgaagatga tttaggaata ttttatacca aaaaagagga gaattttaga
     2341 gatattattg atactctttc taattttttt gatcttatta taaaagaata taacccgaca
     2401 actgatttaa aaaagttaaa ggaaaaggga gaagaattag aagagaggat aaatgtttta
     2461 tataaaaaga tgcgaaaaaa gactatttct gatatgagta agaaaaaaat aaaaaatata
     2521 acatctgctt tactatttat ggaagttata caagaatttg aacatatagg agatgcatta
     2581 aaatatatcc ttagaggtca tagatacttt ttttaggttg atttctttta tttctatttt
     2641 acaattttta ttgataagat ccagaaaatt tttattttct tttgttaaat catttaaaat
     2701 tttaacagca taataaaaac atacggggca taaatctttt tctatatctc tcataagaca
     2761 gtctttatat ggtctataaa ttcctttttt cctagaaagc cctccttcat aatttgaaaa
     2821 gtcattttca tttaaaagtt tttttatata atcccattca gaattatctt tattattaag
     2881 gctcagattt ttaaatttta tttcaagggg taacttcttt atatccccct catattcatc
     2941 ccctaagtta aataaagaat gcgacaattc atgtaaaata attctttttt ttgcattgtt
     3001 tgttataact attactggaa aattattttc tcctattgtc ccacctttag aatctgtttt
     3061 tttactattt attataagta tagcaagatc tatctttatc tctattctat ttataagacc
     3121 aaaaaatttc tcatttgata tttcaaagtt atcaaaatct ttatctttag atagtatttt
     3181 actctcaaaa atataataga aatttatatg ttctaaatat tgacatactg gattaaaatt
     3241 aattatctct tcaataaatc ttttactatc gtcaataaaa tcactttcat ttttataatt
     3301 ttgagaaata aatagtatgt taagagaatt aagattaata aaatttaaaa aaaagagaaa
     3361 aaatattaaa aatagccgta attttaacat aaataaaatt tacatttcat atttaaaaag
     3421 ttcaaatgct ttttgcctaa aatcttctgg aaattttgca ttccattcgc catatccctt
     3481 taatattaat ttataagcat gaagaaaata attctttagg cctaataatt gagatacaga
     3541 aagcccagct ttagtaaaat atttattatc tcctaaaata ggatgattag cagcagcaag
     3601 atgtgctctt atctgatgct ttttaccggt ccacaactcc acatcaacaa gagaatattg
     3661 agactcatat ttaattggaa tcatctttgt tgctgatata aatttattct cacttaaaaa
     3721 tttttcttta tctggtatta tgttatatac tttcaaatct aaaactttta ccatattttc
     3781 ttcgttttca gttgtatcta tcattgaggt aattaaaata ggagttgtaa ttttaccata
     3841 gacaattgtc ctatataatt ttatagtctc tctttcttta aataaaagat tcactttttt
     3901 taatgcatta tgattctttg caaagactat tataccagag gtatttgtgt ccaacctatg
     3961 gcatggagct ggattaaaaa aattatttgg tttatattct ccttttttat acaaataagc
     4021 ctttaccatt tcgcttaatg tatttttaaa ttctttttta tccggatgaa ctaatattcc
     4081 catctcttta ttaatcacaa ttatatcttt atcttcaaat ataatttcaa aatttgtctt
     4141 aatagaagaa aatttattat ctttttgttt tttaaaattc ttttcattca taaaaatttt
     4201 tactttgtca tttctgttta acttttgatt aaaatctgtt tttttgtcat tcaccttaat
     4261 tacctctttt cttattagtt taaaaatttc tctatttttt aaatgtggta aaacagattt
     4321 aacaaatctg aataaatttt taccctcatt atattgatca ataataaact ctttcataaa
     4381 ttagactata cctctaactc ttctaaatag ttactgagtt tatgatgaat cttctcaatc
     4441 tgttttttct cttcctcatt ccaaactttt atctctgatg caaaaagttt ttctaatgaa
     4501 ttaaaagaat tttctattgc tgtgaaaaaa tcatcttcta aataaaattg ataaatgttt
     4561 tcttctgaac aattaagagc aagaaagcca ctcttgtggg atttaggatt ttctaaagag
     4621 ggacgtaaca agattttaat atatttaaaa atttgactcc aatcatctgg atatactaaa
     4681 aatttattct ttggatattt tgtatttatc ccattattaa gatctatctt atcaaaatat
     4741 tctaataggg aatttagcct atcttttagg ataagaatat ctttaaaata taaatgcgct
     4801 tttagatcac caaagtcata atgcagcaat ctctcctttc tactcttcaa ttgaatgatt
     4861 atatggtatg gtataaaggc atatacctgc ttattactct ttttaatttc aaaatattta
     4921 tcaagaatct gaactctttt ttctccttct attttagttt taatcttagt agtttcttct
     4981 tttagataag ttttaacatt ggctttatgt cttataatat tataaatatc aataaattta
     5041 tttttaatga gtttttctga tatcattgct cctgttctta tatatgttct accagtattt
     5101 actatctctc cgccaacaag ccaatctggg ttttcaccaa aaagaaatga cccaggatga
     5161 attctaatac tcttttctgt tgcagaatga tatgcatttg atcctttttt cttatcacgg
     5221 agacataaat attgttttag cccagagcat aaacatacta aaatatcatc atagtcaatc
     5281 tttttaccta tgttataacc tttttcaagt accatatttg aaagttgaga atggatatta
     5341 acaatttcat tcattgttct tgtatcaaga tagtattcct tacaaaattc ctctttattt
     5401 tttgactttg tatatttaaa aaatatattt atccaggaaa aaaagtctcc ccccttaacc
     5461 atcaatcttc tttgagcatt tctactttca atctcttctc ctgctggata taaaa
//
LOCUS       contig_2314             7695 bp    DNA              UNK 01-JAN-1980
DEFINITION  . | GENOME_ACESSION: EMBL_ERZ795060 CONTIG_ID: contig_2314 SOURCE:
            EMBL_metagenomes ORIG_COORD: 0_7695.
ACCESSION   contig_2314
VERSION     contig_2314
KEYWORDS    .
SOURCE      .
  ORGANISM  .
            .
FEATURES             Location/Qualifiers
     CDS             complement(839..1036)
                     /product="hypothetical protein"
     CDS             complement(1079..1396)
                     /product="hypothetical protein"
     CDS             complement(1538..1975)
                     /product="hypothetical protein"
     CDS             complement(2569..2676)
                     /product="hypothetical protein"
     CDS             3117..4796
                     /product="hypothetical protein"
     CDS             complement(4758..5570)
                     /product="hypothetical protein"
     CDS             complement(5580..6557)
                     /product="hypothetical protein"
     Spacer_Hit      2661..2695
                     /gene="136"
                     /evalue="1.32732e-05"
     Spacer_Hit      2660..2695
                     /gene="293"
                     /evalue="3.9386e-06"
     Spacer_Hit      2660..2695
                     /gene="31"
                     /evalue="3.9386e-06"
     Spacer_Hit_Main 2661..2695
                     /gene="23"
                     /evalue="1.32732e-05"
     Spacer_Hit      2661..2695
                     /gene="128"
                     /evalue="1.32732e-05"
     Spacer_Hit      2660..2695
                     /gene="285"
                     /evalue="3.9386e-06"
     Spacer_Hit      2660..2695
                     /gene="206"
                     /evalue="3.9386e-06"
     Spacer_Hit      2661..2695
                     /gene="313"
                     /evalue="1.32732e-05"
     Spacer_Hit      2660..2695
                     /gene="214"
                     /evalue="3.9386e-06"
     Spacer_Hit      2661..2695
                     /gene="321"
                     /evalue="1.32732e-05"
ORIGIN
        1 tataaggtga catttctatt ttttcaagag gtgacatttt aaaataaatt caacaaaaaa
       61 atgataagtt tatttaagta atatctttcc acctcaatat gtctcttata atattataat
      121 aaaataaata cattgtatta tatttaacgc caggtccacc ataaaaagtg aaataatagt
      181 catttatttt gtttttctac ttatctggtt tgaatgaaca atgtacatgt attattttcc
      241 attcattgtc tatacattct aaatataaag tacatcttac cgcaggatca gggaaacttt
      301 tatactttgc tatatagaat agccaagcag ctttttcttt atagaaaatt tttagattct
      361 ctattattaa aggctcaaca tctcccgatt ccgttttttc ccatttttaa agaaatctga
      421 aagtaaattt agatgttgct ctaaattgta agtatcatta ttcttatgat tatcaatata
      481 aattaatctg ttatttttca aatcataaaa cctttttagt ttttcaatat ctttttaata
      541 aaagcactca ttgtagaaat taagaaaatc aatcaatact ttatattcat cattttttgt
      601 tttcataggc tttccccttt tttatttaga tttattctat tccctttatt tatctataaa
      661 agttcgtttt tattaacaaa tatgcattaa ccaaagattc aaagcccttc tttaagaatc
      721 gacgcaagga tatgctgatc ttgtatggtc tgtagcctta aagtgttgca gacatatacc
      781 acgttttaaa ttgcgtatat aagatattgt gtgctggtgc ctatcttctg ctaagaattc
      841 ataagtcaat ccaataaata tttacaattt tatctttcgc atcaggaatt attaaaagtt
      901 gattgtctga aaattttttt gtttctgtca atttacctcc acatttttct attgttttaa
      961 tagacggcaa attgtccgaa aaacaaccta acatcaactt tctaatacct aaggatttag
     1021 catattcaat tcccattttc aatatttctg ttccatagcc cttttttctt tcactgggtc
     1081 agacagagaa gcctatatga cctccgtatt gtgctaaaaa atcatttttt aagttgtgcc
     1141 gaatatcaat catccccaca atttttaggt cattttttct gacagcaaaa aatgtagttg
     1201 ctggcaccca attattatta acaatatttc cttcttgatt atttgtatta tgtatcaacc
     1261 attgctcata ttccatctgg tcaaacaatg cacttccatt gataacagtc tcctgatttt
     1321 caaaaaattc acctttgaaa tcttctgctg actttttgta ctcaagggtt ggtagttgta
     1381 attctaattc attcataata ttcccaatgt ttttattatc tacttagttt tcattattaa
     1441 acataatatt cgcagtttac agaagttgcc tgggcttaaa ccctgctttt cgagtgccat
     1501 acatttcaca ttggcaagga ggatgggact acacttttta gattactttt tccagaatat
     1561 caactgcatc gcttacacat tgcttgcata ctttattata taaatccttt tccttaaact
     1621 ctgcctgccc ttcgggtgtt gttaattcac atcctccaag taactttcta caaataaacg
     1681 ttccatgttt ttctttaaat ttgtccatga attcacgtgt ttttttatat gtttcttcag
     1741 taaatgagct atctcctttt tctcctcttc catatcgcaa tccaattacc attattccac
     1801 cagtaacagc cccacagact tcctccttac gaccccttcc agcaccaaag ccacatgata
     1861 ttttcaatgc gacatctttg tcacaattta aatgatcaca aaaagaaaac aaaacagact
     1921 gagcacaatt gtaaccttct gtaaactttg ctatggcaat ttgagatctt ttcattttag
     1981 ttttcctcct tcttttccct atgcgaaatt acactcatca gcccctgtct aaaatgggct
     2041 gtctgacctg acattttacc tcatgggcag ctggtttgtg aagcaccgat tcaatcacga
     2101 agtgcatatt ttataacctc ataaggcgtc ataaaattaa gacactttaa tggtctatgg
     2161 tttaaaatat tttgaattct taataattct tcttctgata ttttagcaaa atctgttttc
     2221 ttcggcaaga aaaatctaat tttgccaatt ctattttcaa ctgatccttt ctcccaacta
     2281 tgatatggat tacaaaaata tgtacttaca tttaattcct tatcgattct ttcattttat
     2341 ctttaaattt ttaatctccc tgctattact tctggcgaat aatactcttt gagtttgttt
     2401 tccacatatt cttgtatctt ttcatttttt aatcgcattt ttttatgtgc tcttcttttt
     2461 ctttcctctg ttcttttctg tgactgaaga gcgtaatatt tacaactatt tttagcgggt
     2521 ttgtttctac ttatttctct tgaaattgaa gattgggatt tcccaatttc atctgctatt
     2581 tctttttgag ttttttttat tagctaaaag tatagatatt ttttctcttt cctcaaattt
     2641 tatctgtgaa tattttttgt ttttgttatt atccatttta gagcactcct tctgatattt
     2701 ttttatttgt ttaaaccatt ataccataaa agatctctat tttatagtat taaattatgt
     2761 gcatattttc agcgattgtg aatttttgtc aaaatattta tataaggatt tcttctgatt
     2821 aaattaaaac actaaatttt gataatgaaa cttagaacaa ctatttttaa tttaataata
     2881 agatatcttt taagatgccg aaattattag ttgtgctata ttctaaaaat tttaattaaa
     2941 atttttataa aaatatattt ttagaattag aattaataaa ttttgacaaa tagaaatttt
     3001 taaactataa ttaaaaaagt gttaaatttt tgttaatttt aaatttctaa aaatcttttt
     3061 taaaatttat aacaaataat aaaagaggtc attatatagg tatatccaac tatctaatgc
     3121 tactgggagg acttggcatt tttatatatg gcatgaaatt aatgagtgaa tcactcgaaa
     3181 aagcctctgg tgataacctg aaaattttac tatcaaaaat gacctcaaat agatttttag
     3241 gtgtattaac cggttttctt attactgcaa ttatccaatc ttcttctgca actactgtaa
     3301 tggttgtaag ttttgtaaat gctgggctta taaatttaat tcaggcaatc agtattataa
     3361 tgggagcaaa tatcggaact actgtaacag catggatagt aaatataaca aattttaaga
     3421 ttgacatcgt tcaactctct tttatcgcag cttttttagg tgttgggttt atgtttttac
     3481 ccaataataa tattaaaaca tggggtggct ttcttgttgg atttgctatt ctttttattg
     3541 gtttaaattt tttaaaagag gctattccaa gaaaagaact aacatcgagt aatactgtct
     3601 atcatttttt tcagatgttt gaaggtaaag gatatatctc tattattatc tatgttttaa
     3661 ttggtactgt ttttactatg attcttcaat catcttcagc aacaatggca tttactatca
     3721 ccttaattaa tgctgggtat ctctcattag agagtggggt agccatggtt ttaggagaga
     3781 atataggcac aacaattacc gcgtttcttg caagtattcc agcaaatcat accgcaaaaa
     3841 aggctgcttt atctcataca ttgtttaatg taataggggt ttgctgggta ttattgccat
     3901 ttgtatttcc aaatatgctt aaattaataa atcttttaac cgggaattta ccttttatct
     3961 ttaaaggatc tgaatgcggt gtaaaacttg cattttttca ttctcttttt aatattagta
     4021 atacaacttt atttattggt tttgttccat tttatgcgaa atttattgat cttataatgg
     4081 gtaaagccag aaaagaggaa aaatttaagc taaggctatt ctcaatgagt ttaattcaaa
     4141 cgccggatct ggctttatta gaggcacaaa ataagataaa aaatatgtca ttgatagtca
     4201 aagatatgtt taataaaacc tgtgattttt ttgaagagga aaaagaaaag aaaaataaag
     4261 atatatctat aacgtccaag tctgtaaaag agatggaaaa agagatcgat cagtatagaa
     4321 ccgaaatttc tcaatttctt tttactcttc ttaaacaaaa tgcatcagaa aagacagcag
     4381 aaaatattaa ttatttactc gaagagacaa gaaactggga atggattagt gattgttgta
     4441 aaaatattgc taagttagta aaaaaatcaa ctgaagatga tttaggaata ttttatacca
     4501 aaaaagagga gaattttaga gatattattg atactctttc taattttttt gatcttatta
     4561 taaaagaata taacccgaca actgatttaa aaaagttaaa ggaaaaggga gaagaattag
     4621 aagagaggat aaatgtttta tataaaaaga tgcgaaaaaa gactatttct gatatgagta
     4681 agaaaaaaat aaaaaatata acatctgctt tactatttat ggaagttata caagaatttg
     4741 aacatatagg agatgcatta aaatatatcc ttagaggtca tagatacttt ttttaggttg
     4801 atttctttta tttctatttt acaattttta ttgataagat ccagaaaatt tttattttct
     4861 tttgttaaat catttaaaat tttaacagca taataaaaac atacggggca taaatctttt
     4921 tctatatctc tcataagaca gtctttatat ggtctataaa ttcctttttt cctagaaagc
     4981 cctccttcat aatttgaaaa gtcattttca tttaaaagtt tttttatata atcccattca
     5041 gaattatctt tattattaag gctcagattt ttaaatttta tttcaagggg taacttcttt
     5101 atatccccct catattcatc ccctaagtta aataaagaat gcgacaattc atgtaaaata
     5161 attctttttt ttgcattgtt tgttataact attactggaa aattattttc tcctattgtc
     5221 ccacctttag aatctgtttt tttactattt attataagta tagcaagatc tatctttatc
     5281 tctattctat ttataagacc aaaaaatttc tcatttgata tttcaaagtt atcaaaatct
     5341 ttatctttag atagtatttt actctcaaaa atataataga aatttatatg ttctaaatat
     5401 tgacatactg gattaaaatt aattatctct tcaataaatc ttttactatc gtcaataaaa
     5461 tcactttcat ttttataatt ttgagaaata aatagtatgt taagagaatt aagattaata
     5521 aaatttaaaa aaaagagaaa aaatattaaa aatagccgta attttaacat aaataaaatt
     5581 tacatttcat atttaaaaag ttcaaatgct ttttgcctaa aatcttctgg aaattttgca
     5641 ttccattcgc catatccctt taatattaat ttataagcat gaagaaaata attctttagg
     5701 cctaataatt gagatacaga aagcccagct ttagtaaaat atttattatc tcctaaaata
     5761 ggatgattag cagcagcaag atgtgctctt atctgatgct ttttaccggt ccacaactcc
     5821 acatcaacaa gagaatattg agactcatat ttaattggaa tcatctttgt tgctgatata
     5881 aatttattct cacttaaaaa tttttcttta tctggtatta tgttatatac tttcaaatct
     5941 aaaactttta ccatattttc ttcgttttca gttgtatcta tcattgaggt aattaaaata
     6001 ggagttgtaa ttttaccata gacaattgtc ctatataatt ttatagtctc tctttcttta
     6061 aataaaagat tcactttttt taatgcatta tgattctttg caaagactat tataccagag
     6121 gtatttgtgt ccaacctatg gcatggagct ggattaaaaa aattatttgg tttatattct
     6181 ccttttttat acaaataagc ctttaccatt tcgcttaatg tatttttaaa ttctttttta
     6241 tccggatgaa ctaatattcc catctcttta ttaatcacaa ttatatcttt atcttcaaat
     6301 ataatttcaa aatttgtctt aatagaagaa aatttattat ctttttgttt tttaaaattc
     6361 ttttcattca taaaaatttt tactttgtca tttctgttta acttttgatt aaaatctgtt
     6421 tttttgtcat tcaccttaat tacctctttt cttattagtt taaaaatttc tctatttttt
     6481 aaatgtggta aaacagattt aacaaatctg aataaatttt taccctcatt atattgatca
     6541 ataataaact ctttcataaa ttagactata cctctaactc ttctaaatag ttactgagtt
     6601 tatgatgaat cttctcaatc tgttttttct cttcctcatt ccaaactttt atctctgatg
     6661 caaaaagttt ttctaatgaa ttaaaagaat tttctattgc tgtgaaaaaa tcatcttcta
     6721 aataaaattg ataaatgttt tcttctgaac aattaagagc aagaaagcca ctcttgtggg
     6781 atttaggatt ttctaaagag ggacgtaaca agattttaat atatttaaaa atttgactcc
     6841 aatcatctgg atatactaaa aatttattct ttggatattt tgtatttatc ccattattaa
     6901 gatctatctt atcaaaatat tctaataggg aatttagcct atcttttagg ataagaatat
     6961 ctttaaaata taaatgcgct tttagatcac caaagtcata atgcagcaat ctctcctttc
     7021 tactcttcaa ttgaatgatt atatggtatg gtataaaggc atatacctgc ttattactct
     7081 ttttaatttc aaaatattta tcaagaatct gaactctttt ttctccttct attttagttt
     7141 taatcttagt agtttcttct tttagataag ttttaacatt ggctttatgt cttataatat
     7201 tataaatatc aataaattta tttttaatga gtttttctga tatcattgct cctgttctta
     7261 tatatgttct accagtattt actatctctc cgccaacaag ccaatctggg ttttcaccaa
     7321 aaagaaatga cccaggatga attctaatac tcttttctgt tgcagaatga tatgcatttg
     7381 atcctttttt cttatcacgg agacataaat attgttttag cccagagcat aaacatacta
     7441 aaatatcatc atagtcaatc tttttaccta tgttataacc tttttcaagt accatatttg
     7501 aaagttgaga atggatatta acaatttcat tcattgttct tgtatcaaga tagtattcct
     7561 tacaaaattc ctctttattt tttgactttg tatatttaaa aaatatattt atccaggaaa
     7621 aaaagtctcc ccccttaacc atcaatcttc tttgagcatt tctactttca atctcttctc
     7681 ctgctggata taaaa
//
LOCUS       0116238_10091412        2362 bp    DNA              UNK 01-JAN-1980
DEFINITION  Ga0116238_10091412. | GENOME_ACESSION: IMG_3300010347 CONTIG_ID:
            0116238_10091412 SOURCE: JGI_large ORIG_COORD: 0_2362.
ACCESSION   0116238_10091412
VERSION     0116238_10091412
KEYWORDS    .
SOURCE      .
  ORGANISM  .
            .
FEATURES             Location/Qualifiers
     CDS             complement(444..593)
                     /product="hypothetical protein"
     CDS             complement(486..593)
                     /product="hypothetical protein & Hypo-rule applied"
     Spacer_Hit      577..612
                     /gene="214"
                     /evalue="3.9386e-06"
     Spacer_Hit      577..612
                     /gene="31"
                     /evalue="3.9386e-06"
     Spacer_Hit      577..612
                     /gene="293"
                     /evalue="3.9386e-06"
     Spacer_Hit      577..612
                     /gene="285"
                     /evalue="3.9386e-06"
     Spacer_Hit      577..612
                     /gene="206"
                     /evalue="3.9386e-06"
     Spacer_Hit      578..612
                     /gene="313"
                     /evalue="1.32732e-05"
     Spacer_Hit      578..612
                     /gene="136"
                     /evalue="1.32732e-05"
     Spacer_Hit      578..612
                     /gene="321"
                     /evalue="1.32732e-05"
     Spacer_Hit      578..612
                     /gene="128"
                     /evalue="1.32732e-05"
     Spacer_Hit_Main 578..612
                     /gene="23"
                     /evalue="1.32732e-05"
     CDS             1034..2362
                     /product="phosphate:Na+ symporter & KO:K03324"
ORIGIN
        1 caccgattca atcacgaagt gcatatttta taacctcata aggcgtcata aaattaagac
       61 actttaatgg tctatggttt aaaatatttt gaattcttaa taattcttct tctgatattt
      121 tagcaaaatc tgttttcttc ggcaagaaaa atctaatttt gccaattcta ttttcaactg
      181 attctttctc ccaactatga tatggattac aaaaatatgt acttacattt aattccttat
      241 cgattctttc attttatctt taaattttta atctccctgc tattacttct ggcgaataat
      301 actctttgag tttgttttcc acatattctt gtatcttttc attttttaat cgtatttttt
      361 tatgtgctct tctttttctt tcctctgttc ttttctatga ctgaagagcg taatatttac
      421 aactattttt agcgggtttg tttctactta tttctcttga aattgaagat tgggatttcc
      481 caatttcatc tgctatttct ttttgagttt tttttattag ctaaaagtat agatattttt
      541 tctctttcct caaattttat ctgtgaatat tttttgtttt tgttattatc cattttagag
      601 cactccttct gatatttttt tatttgttta aaccattata ccataaaaga tctctatttt
      661 atagtattaa attatgtgca tattttcagc gattgtgaat ttttgtcaaa atatttatat
      721 aaggatttct tctgattaaa ttaaaacact aaattttgat aatgaaactt agaataacta
      781 tttttaattt aataataaga tatcttttaa gatgccgaaa ttattagttg tgctatattc
      841 taaaaatttt aattaaaatt tttataaaaa tatattttta gaattagaat taataaattt
      901 tgacaaatag aaatttttaa actataatta aaaaagtgtt aaatttttgt taattttaaa
      961 tttctaaaaa tcttttttaa aatttataac aaataataaa agaggtcatt atataggtat
     1021 atccaactat ctaatgctac tgggaggact tggcattttt atatatggca tgaaattaat
     1081 gagtgaatca ctcgaaaaag cctctggtga taacctgaaa attttactat caaaaatgac
     1141 ctcaaataga tttttaggtg tattaaccgg ttttcttatt actgcaatta tccaatcttc
     1201 ttctgcaact actgtaatgg ttgtaagttt tgtaaatgct gggcttataa atttaattca
     1261 ggcaatcagt attataatgg gagcaaatat cggaactact gtaacagcat ggatagtaaa
     1321 tataacaaat tttaagattg acatcgttca actctctttt atcgcagctt ttttaggtgt
     1381 tgggtttatg tttttaccca ataataatat taaaacatgg ggtggctttc ttgttggatt
     1441 tgctattctt tttattggtt taaatttttt aaaagaggct attccaagaa aagaactaac
     1501 atcgagtaat actgtctatc atttttttca gatgtttgaa ggtaaaggat atatctctat
     1561 tattatctat gttttaattg gtactgtttt tactatgatt cttcaatcat cttcagcaac
     1621 aatggcattt actatcacct taattaatgc tgggtatctc tcattagaga gtggggtagc
     1681 catggtttta ggagagaata taggcacaac aattaccgcg tttcttgcaa gtattccagc
     1741 aaatcatacc gcaaaaaagg ctgctttatc tcatacattg tttaatgtaa taggggtttg
     1801 ctgggtatta ttgccatttg tatttccaaa tatgcttaaa ttaataaatc ttttaaccgg
     1861 gaatttacct tttatcttta aaggatctga atgcggtgta aaacttgcat tttttcattc
     1921 tctttttaat attagtaata caactttatt tattggtttt gttccatttt atgcgaaatt
     1981 tattgatctt ataatgggta aagccagaaa agaggaaaaa tttaagctaa ggctattctc
     2041 aatgagttta attcaaacgc cggatctggc tttattagag gcacaaaata agataaaaaa
     2101 tatgtcattg atagtcaaag atatgtttaa taaaacctgt gatttttttg aagaggaaaa
     2161 agaaaagaaa aataaagata tatctataac gtccaagtct gtaaaagaga tggaaaaaga
     2221 gatcgatcag tatagaaccg aaatttctca atttcttttt actcttctta aacaaaatgc
     2281 atcagaaaag acagcagaaa atattaatta tttactcgaa gagacaagaa actgggaatg
     2341 gattagtgat tgttgtaaaa at
//
LOCUS       a0116166_1006295        5383 bp    DNA              UNK 01-JAN-1980
DEFINITION  Ga0116166_1006295. | GENOME_ACESSION: IMG_3300009711 CONTIG_ID:
            a0116166_1006295 SOURCE: JGI_medium ORIG_COORD: 0_5383.
ACCESSION   a0116166_1006295
VERSION     a0116166_1006295
KEYWORDS    .
SOURCE      .
  ORGANISM  .
            .
FEATURES             Location/Qualifiers
     CDS             complement(257..364)
                     /product="hypothetical protein & Hypo-rule applied"
     CDS             805..2484
                     /product="phosphate:Na+ symporter & KO:K03324"
     CDS             complement(2446..3258)
                     /product="IgA Peptidase M64 & pfam09471"
     CDS             complement(3268..4245)
                     /product="23S rRNA pseudouridine955/2504/2580 synthase
                     &KO:K06179"
     Spacer_Hit      348..383
                     /gene="293"
                     /evalue="3.9386e-06"
     Spacer_Hit      349..383
                     /gene="321"
                     /evalue="1.32732e-05"
     Spacer_Hit      349..383
                     /gene="313"
                     /evalue="1.32732e-05"
     Spacer_Hit      348..383
                     /gene="285"
                     /evalue="3.9386e-06"
     Spacer_Hit      348..383
                     /gene="214"
                     /evalue="3.9386e-06"
     Spacer_Hit_Main 349..383
                     /gene="23"
                     /evalue="1.32732e-05"
     Spacer_Hit      349..383
                     /gene="128"
                     /evalue="1.32732e-05"
     Spacer_Hit      348..383
                     /gene="206"
                     /evalue="3.9386e-06"
     Spacer_Hit      348..383
                     /gene="31"
                     /evalue="3.9386e-06"
     Spacer_Hit      349..383
                     /gene="136"
                     /evalue="1.32732e-05"
ORIGIN
        1 taattcctta tcgattcttt cattttatct ttaaattttt aatctccctg ctattacttc
       61 tggcgaataa tactctttga gtttgttttc cacatattct tgtatctttt cattttttaa
      121 tcgtattttt ttatgtgctc ttctttttct ttcctctgtt cttttctatg actgaagagc
      181 gtaatattta caactatttt tagcgggttt gtttctactt atttctcttg aaattgaaga
      241 ttgggatttc ccaatttcat ctgctatttc tttttgagtt ttttttatta gctaaaagta
      301 tagatatttt ttctctttcc tcaaatttta tctgtgaata ttttttgttt ttgttattat
      361 ccattttaga gcactccttc tgatattttt ttatttgttt aaaccattat accataaaag
      421 atctctattt tatagtatta aattatgtgc atattttcag cgattgtgaa tttttgtcaa
      481 aatatttata taaggatttc ttctgattaa attaaaacac taaattttga taatgaaact
      541 tagaacaact atttttaatt taataataag atatctttta agatgccgaa attattagtt
      601 gtgctatatt ctaaaaattt taattaaaat ttttataaaa atatattttt agaattagaa
      661 ttaataaatt ttgacaaata gaaattttta aactataatt aaaaaagtgt taaatttttg
      721 ttaattttaa atttctaaaa atctttttta aaatttataa caaataataa aagaggtcat
      781 tatataggta tatccaacta tctaatgcta ctgggaggac ttggcatttt tatatatggc
      841 atgaaattaa tgagtgaatc actcgaaaaa gcctctggtg ataacctgaa aattttacta
      901 tcaaaaatga cctcaaatag atttttaggt gtattaaccg gttttcttat tactgcaatt
      961 atccaatctt cttctgcaac tactgtaatg gttgtaagtt ttgtaaatgc tgggcttata
     1021 aatttaattc aggcaatcag tattataatg ggagcaaata tcggaactac tgtaacagca
     1081 tggatagtaa atataacaaa ttttaagatt gacatcgttc aactctcttt tatcgcagct
     1141 tttttaggtg ttgggtttat gtttttaccc aataataata ttaaaacatg gggtggcttt
     1201 cttgttggat ttgctattct ttttattggt ttaaattttt taaaagaggc tattccaaga
     1261 aaagaactaa catcgagtaa tactgtctat catttttttc agatgtttga aggtaaagga
     1321 tatatctcta ttattatcta tgttttaatt ggtactgttt ttactatgat tcttcaatca
     1381 tcttcagcaa caatggcatt tactatcacc ttaattaatg ctgggtatct ctcattagag
     1441 agtggggtag ccatggtttt aggagagaat ataggcacaa caattaccgc gtttcttgca
     1501 agtattccag caaatcatac cgcaaaaaag gctgctttat ctcatacatt gtttaatgta
     1561 ataggggttt gctgggtatt attgccattt gtatttccaa atatgcttaa attaataaat
     1621 cttttaaccg ggaatttacc ttttatcttt aaaggatctg aatgcggtgt aaaacttgca
     1681 ttttttcatt ctctttttaa tattagtaat acaactttat ttattggttt tgttccattt
     1741 tatgcgaaat ttattgatct tataatgggt aaagccagaa aagaggaaaa atttaagcta
     1801 aggctattct caatgagttt aattcaaacg ccggatctgg ctttattaga ggcacaaaat
     1861 aagataaaaa atatgtcatt gatagtcaaa gatatgttta ataaaacctg tgattttttt
     1921 gaagaggaaa aagaaaagaa aaataaagat atatctataa cgtccaagtc tgtaaaagag
     1981 atggaaaaag agatcgatca gtatagaacc gaaatttctc aatttctttt tactcttctt
     2041 aaacaaaatg catcagaaaa gacagcagaa aatattaatt atttactcga agagacaaga
     2101 aactgggaat ggattagtga ttgttgtaaa aatattgcta agttagtaaa aaaatcaact
     2161 gaagatgatt taggaatatt ttataccaaa aaagaggaga attttagaga tattattgat
     2221 actctttcta atttttttga tcttattata aaagaatata acccgacaac tgatttaaaa
     2281 aagttaaagg aaaagggaga agaattagaa gagaggataa atgttttata taaaaagatg
     2341 cgaaaaaaga ctatttctga tatgagtaag aaaaaaataa aaaatataac atctgcttta
     2401 ctatttatgg aagttataca agaatttgaa catataggag atgcattaaa atatatcctt
     2461 agaggtcata gatacttttt ttaggttgat ttcttttatt tctattttac aatttttatt
     2521 gataagatcc agaaaatttt tattttcttt tgttaaatca tttaaaattt taacagcata
     2581 ataaaaacat acggggcata aatctttttc tatatctctc ataagacagt ctttatatgg
     2641 tctataaatt ccttttttcc tagaaagccc tccttcataa tttgaaaagt cattttcatt
     2701 taaaagtttt tttatataat cccattcaga attatcttta ttattaaggc tcagattttt
     2761 aaattttatt tcaaggggta acttctttat atccccctca tattcatccc ctaagttaaa
     2821 taaagaatgc gacaattcat gtaaaataat tctttttttt gcattgtttg ttataactat
     2881 tactggaaaa ttattttctc ctattgtccc acctttagaa tctgtttttt tactatttat
     2941 tataagtata gcaagatcta tctttatctc tattctattt ataagaccaa aaaatttctc
     3001 atttgatatt tcaaagttat caaaatcttt atctttagat agtattttac tctcaaaaat
     3061 ataatagaaa tttatatgtt ctaaatattg acatactgga ttaaaattaa ttatctcttc
     3121 aataaatctt ttactatcgt caataaaatc actttcattt ttataatttt gagaaataaa
     3181 tagtatgtta agagaattaa gattaataaa atttaaaaaa aagagaaaaa atattaaaaa
     3241 tagccgtaat tttaacataa ataaaattta catttcatat ttaaaaagtt caaatgcttt
     3301 ttgcctaaaa tcttctggaa attttgcatt ccattcgcca tatcccttta atattaattt
     3361 ataagcatga agaaaataat tctttaggcc taataattga gatacagaaa gcccagcttt
     3421 agtaaaatat ttattatctc ctaaaatagg atgattagca gcagcaagat gtgctcttat
     3481 ctgatgcttt ttaccggtcc acaactccac atcaacaaga gaatattgag actcatattt
     3541 aattggaatc atctttgttg ctgatataaa tttattctca cttaaaaatt tttctttatc
     3601 tggtattatg ttatatactt tcaaatctaa aacttttacc atattttctt cgttttcagt
     3661 tgtatctatc attgaggtaa ttaaaatagg agttgtaatt ttaccataga caattgtcct
     3721 atataatttt atagtctctc tttctttaaa taaaagattc acttttttta atgcattatg
     3781 attctttgca aagactatta taccagaggt atttgtgtcc aacctatggc atggagctgg
     3841 attaaaaaaa ttatttggtt tatattctcc ttttttatac aaataagcct ttaccatttc
     3901 gcttaatgta tttttaaatt cttttttatc cggatgaact aatattccca tctctttatt
     3961 aatcacaatt atatctttat cttcaaatat aatttcaaaa tttgtcttaa tagaagaaaa
     4021 tttattatct ttttgttttt taaaattctt ttcattcata aaaattttta ctttgtcatt
     4081 tctgtttaac ttttgattaa aatctgtttt tttgtcattc accttaatta cctcttttct
     4141 tattagttta aaaatttctc tattttttaa atgtggtaaa acagatttaa caaatctgaa
     4201 taaattttta ccctcattat attgatcaat aataaactct ttcataaatt agactatacc
     4261 tctaactctt ctaaatagtt actgagttta tgatgaatct tctcaatctg ttttttctct
     4321 tcctcattcc aaacttttat ctctgatgca aaaagttttt ctaatgaatt aaaagaattt
     4381 tctattgctg tgaaaaaatc atcttctaaa taaaattgat aaatgttttc ttctgaacaa
     4441 ttaagagcaa gaaagccact cttgtgggat ttaggatttt ctaaagaggg acgtaacaag
     4501 attttaatat atttaaaaat ttgactccaa tcatctggat atactaaaaa tttattcttt
     4561 ggatattttg tatttatccc attattaaga tctatcttat caaaatattc taatagggaa
     4621 tttagcctat cttttaggat aagaatatct ttaaaatata aatgcgcttt tagatcacca
     4681 aagtcataat gcagcaatct ctcctttcta ctcttcaatt gaatgattat atggtatggt
     4741 ataaaggcat atacctgctt attactcttt ttaatttcaa aatatttatc aagaatctga
     4801 actctttttt ctccttctat tttagtttta atcttagtag tttcttcttt tagataagtt
     4861 ttaacattgg ctttatgtct tataatatta taaatatcaa taaatttatt tttaatgagt
     4921 ttttctgata tcattgctcc tgttcttata tatgttctac cagtatttac tatctctccg
     4981 ccaacaagcc aatctgggtt ttcaccaaaa agaaatgacc caggatgaat tctaatactc
     5041 ttttctgttg cagaatgata tgcatttgat ccttttttct tatcacggag acataaatat
     5101 tgttttagcc cagagcataa acatactaaa atatcatcat agtcaatctt tttacctatg
     5161 ttataacctt tttcaagtac catatttgaa agttgagaat ggatattaac aatttcattc
     5221 attgttcttg tatcaagata gtattcctta caaaattcct ctttattttt tgactttgta
     5281 tatttaaaaa atatatttat ccaggaaaaa aagtctcccc ccttaaccat caatcttctt
     5341 tgagcatttc tactttcaat ctcttctcct gctggatata aaa
//
LOCUS       0116245_10001028       10035 bp    DNA              UNK 01-JAN-1980
DEFINITION  Ga0116245_10001028. | GENOME_ACESSION: IMG_3300010338 CONTIG_ID:
            0116245_10001028 SOURCE: JGI_medium ORIG_COORD: 20337_30372.
ACCESSION   0116245_10001028
VERSION     0116245_10001028
KEYWORDS    .
SOURCE      .
  ORGANISM  .
            .
FEATURES             Location/Qualifiers
     CDS             4351..4464
                     /product="hypothetical protein & Hypo-rule applied"
     CDS             complement(4909..5016)
                     /product="hypothetical protein & Hypo-rule applied"
     CDS             5457..7136
                     /product="phosphate:Na+ symporter & KO:K03324"
     CDS             complement(7098..7910)
                     /product="IgA Peptidase M64 & pfam09471"
     CDS             complement(7920..8897)
                     /product="23S rRNA pseudouridine955/2504/2580 synthase
                     &KO:K06179"
     Spacer_Hit_Main 5001..5035
                     /gene="23"
                     /evalue="1.32732e-05"
     Spacer_Hit      5001..5035
                     /gene="128"
                     /evalue="1.32732e-05"
     Spacer_Hit      5000..5035
                     /gene="31"
                     /evalue="3.9386e-06"
     Spacer_Hit      5001..5035
                     /gene="136"
                     /evalue="1.32732e-05"
     Spacer_Hit      5001..5035
                     /gene="321"
                     /evalue="1.32732e-05"
     Spacer_Hit      5000..5035
                     /gene="214"
                     /evalue="3.9386e-06"
     Spacer_Hit      5000..5035
                     /gene="285"
                     /evalue="3.9386e-06"
     Spacer_Hit      5001..5035
                     /gene="313"
                     /evalue="1.32732e-05"
     Spacer_Hit      5000..5035
                     /gene="206"
                     /evalue="3.9386e-06"
     Spacer_Hit      5000..5035
                     /gene="293"
                     /evalue="3.9386e-06"
ORIGIN
        1 ttcaagtgtt actacacctt caagatcttt atcacttatg ttagaaattt ttgttgcaag
       61 aaagatctta tcattttctc ttaaaaatct tggcatattt ggcattaaca ttagatcctt
      121 ttgtgtcaca agttctttct caattagccc atattctaaa ttcttagtat gtgcaaaccc
      181 caacattttc cattttgtaa gactatccgg aattttaaaa gagattataa ttcttccctc
      241 ttcatctgtc tttaactcgg gatagaaaaa tgccgtttca ttaaaatttg ttcttatctg
      301 aacattttgt tgttgttctt ctttattagc agtagaatcc ttaccatttt tatctttttt
      361 actattatca gtttttgact tatccttatc tgatgccatt ggcaagcttt cttctttatc
      421 cattttgacc tcttctggtt ctgattctga cattttttta gatttagtat atccatcact
      481 ttttcttctt gactttttat aaagaaaata atcttcttga aaatagagac caaaccagtt
      541 aaggtaatca tagataatct ctgatttgta aagatattta ttccagttca attcataaaa
      601 aaacgaatta atttttaaaa aactataatt accattaaaa tagtattctg aatagttata
      661 aggataaata taaaaattcc agtagtgagg cttaaaagca tttagcgaag catcatataa
      721 agtagcgacc atttcagcca taaccttatc ttttttatat ccagaaattt taattctcca
      781 ttcctcattt tcaccgggca gaagtttatc tctgaatgtt tcaaattcta tttttaattg
      841 cttattcttc catccaacat agactggatt attagaatag aagaatctat tatgctttat
      901 ggtaaaaaaa tggacaaaga tccctcctct gtattcctca attattggga tctcaaaaat
      961 ttttttacta tttgataaat taagcctttc ctgttttatg atcttaccat ttgactctat
     1021 aaaataatag agattcatat tttctgctga agttccaatt tcaaattttg cactctcatt
     1081 tggttcacct tcactcttta ttgccgagat aaaaaagaga tttttaaatg gcaatctttt
     1141 atcctctgtt gaatatagtg tgaaatattt tttatatatt atctcttttc catatttatc
     1201 ttttgttttt aactcaaata tatacttccc actatcccaa ttttgaatat catttaggac
     1261 aattgtatca ctattattcg tattaaaatt agtatttaag acaatctttt ctttatccca
     1321 tttataaaaa tttgcttcat cattatattg atcgtatgga aaatcttttt caaattcttc
     1381 ttttttaaga ataaatttat caggtttatt ccacattctc tctctgtaat atttttctgg
     1441 attttttaat tttgatactg ttattgttcc atttgctggt tcaaattctc catttagatt
     1501 aagagtagaa attttaactt ttaacatctc tttttttaaa atagtatcag ggatatctgt
     1561 atttacctgt aaggcaacat aacccaccct tactacacca attgcactat gagtctcccc
     1621 atttatatca gttatatctg catatacata gtaattaaaa actggcatct tatctggtga
     1681 gattgaatag tccggaattg aatcaaattc tataataaac ttgccatttt catcgctttt
     1741 aactgttcca tttactatct ccatatcaga tactggcgga ttccaccacc accaccagta
     1801 tggaaaactt gcctttctaa caaccctata tttaacactt gcattatcaa tagaaaaacc
     1861 agcataagcc tttgcaatac ctgtaatttt taccttttca cctactttaa agctctcttt
     1921 tactggttca aaactcactt caaatttagg tcttttgtat tcttctactg agactcctat
     1981 ctgcccagat ccatcagaat tataaattgt cattatacca tttaatctat cggttggtgc
     2041 tataaatttc ccattaaatg ttccaaattc atttgttttt aaatccatac ttgttattaa
     2101 ttgccagttc acatcataaa actgaattgt cacattttta ttagggacaa tctcattctc
     2161 tttaccataa gaagttaata ccaatccttt aaaatatatt gtctgacccg gcctataaat
     2221 agatctgtct gtaaaaaaga aagtttttgt tacttttcct ttttgctcac catagtaact
     2281 attttgatat acatatttat cattaaaaaa tttatcatct ttatatataa attcataata
     2341 tatatatctg tatttattat ctttatttgg aatttcaata taaccatttt tatctgttat
     2401 ataactttct gttttaatca tctcatactt tctaagcata tcattgtatt tactttcata
     2461 aatattcact tttacttctg gcaatggttc cccattttct ctatgtatta catatagttc
     2521 tatgctgcta tccttttttc tattttctat aaagcttata tttgatatcc agaatgaaga
     2581 gtaacatacg gcattttctt ctaacttaaa ttctttatct gttccggcaa atatatagta
     2641 ataaccagat tttaaagagg gcaattttaa ctcaacagaa tgtttgttat aatctctatc
     2701 atctattaaa ttaatctcat cattaaaaat tcctttttta gaactatatt ctctaataaa
     2761 tttattagca tcactaatct ctttctctaa atagttatca acctttacga tttttatata
     2821 gactttattg acatttttat aatttagcaa atataagaat ggtttttctg gcacatatac
     2881 cttctcattt tcaaatgata gttcttttgt atttatcact gataaaagcc attcacaatt
     2941 atgagaacct attgattctg gatacttttt taaagcttcc tctattatct ctactgcttt
     3001 tttattatac catttataat cttctgcaat ttcaggtata tatttagaac caagattaaa
     3061 atagtattca ccaataagat aggctatttc tgtatagaat ggtgtatttt tatattgatc
     3121 cttcatttta attaaggcat taaaatagag ttgatcttta ttaggtttta caaaattatt
     3181 ttttacaaaa ataattctat ttagatctgc gtcaaataaa gcgtctttct ctttatcgtt
     3241 tatatgaaat tttaaaaaat cctgatataa taaaagagtc ttatatttaa aagaatcctt
     3301 atcttctgtc tctattttaa gattaataaa tttttgaggc tcatcaaaaa atgaatcatc
     3361 cattagttcg aatttataac ttgcttctgt tagtccggtc tctgtattag caaaaaaact
     3421 aattgctcgc cagattaaaa aatcatatag agtgggtctt ctatttcttg tataggtgta
     3481 ttctacaaga atatctttat attcttctat tttttttgat tttagaagtt ctctattttc
     3541 aagagactta taatataact cactaattct tgatattagt tttcttaaat cccaatatct
     3601 tatatcattt tgttcaaaat tttctgtctc tgttctattc aaaaatttat acctattatt
     3661 ctcatagtaa ttccagtaaa gttctgccat tatagaataa agaatatctc ttgaggggga
     3721 agagtattta tcagcactct cttcaagctc tttgattatt tttataagag cttcctcctc
     3781 atattcagtt ctatatttca ttatatgaat aattgacttt ataatttgag aagaattttc
     3841 ctcttttctg gctaattcat atattttatc tactttttcc tttgcacttt tgggcaatcc
     3901 tttattttca aaagaataaa cctcttccca taattttgca tatttatcta acatattatt
     3961 acctcctgta ctattatcta aattattatc aattgaactt ttacagcaac taacagcaaa
     4021 aattaaaaat attgcataaa atattctata tttcataaaa tctcctttaa attaggattg
     4081 tcaaaaaata ttttttttct attcatttag aataatttta gaataaaatt aattaaattg
     4141 caataaaaat ttttattgtt ttatattttt ttaatttttt tagcaaaaat aaaacataag
     4201 taagttaaag ataaaaaaaa tccgtaaata agaggtaatt ttatttttaa gtaatttttt
     4261 ttaaattttt ttcaaaactt gtaaaggatt ttttcaaaaa ttttgtgatt aatatataga
     4321 aatatttttt tataaaaagg aggtgtaagc atgaaagagt ttgattttgt cttaaatcaa
     4381 aatctgtttg aaaaaattaa caatttaaag atagaaaaga taacaccgat tcaatcaaga
     4441 agtgcatatt ttataacctc ataaggcgtc ataaaattaa gacactttaa tggtctatgg
     4501 tttaaaatat tttgaattct taataattct tcttctgata ttttagcaaa atctgttttc
     4561 ttcggcaaga aaaatctaat tttgccaatt ctattttcaa ctgatccttt ctcccaacta
     4621 tgatatggat tacaaaaata tgtacttaca tttaattcct tatcgattct ttcattttat
     4681 ctttaaattt ttaatctccc tgctattact tctggcgaat aatactcttt gagtttgttt
     4741 tccacatatt cttgtatctt ttcatttttt aatcgtattt ttttatgtgc tcttcttttt
     4801 ctttcctctg ttcttttcta tgactgaaga gcgtaatatt tacaactatt tttagcgggt
     4861 ttgtttctac ttatttctct tgaaattgaa gattgggatt tcccaatttc atctgctatt
     4921 tctttttgag ttttttttat tagctaaaag tatagatatt ttttctcttt cctcaaattt
     4981 tatctgtgaa tattttttgt ttttgttatt atccatttta gagcactcct tctgatattt
     5041 ttttatttgt ttaaaccatt ataccataaa agatctctat tttatagtat taaattatgt
     5101 gcatattttc agcgattgtg aatttttgtc aaaatattta tataaggatt tcttctgatt
     5161 aaattaaaac actaaatttt gataatgaaa cttagaacaa ctatttttaa tttaataata
     5221 agatatcttt taagatgccg aaattattag ttgtgctata ttctaaaaat tttaattaaa
     5281 atttttataa aaatatattt ttagaattag aattaataaa ttttgacaaa tagaaatttt
     5341 taaactataa ttaaaaaagt gttaaatttt tgttaatttt aaatttctaa aaatcttttt
     5401 taaaatttat aacaaataat aaaagaggtc attatatagg tatatccaac tatctaatgc
     5461 tactgggagg acttggcatt tttatatatg gcatgaaatt aatgagtgaa tcactcgaaa
     5521 aagcctctgg tgataacctg aaaattttac tatcaaaaat gacctcaaat agatttttag
     5581 gtgtattaac cggttttctt attactgcaa ttatccaatc ttcttctgca actactgtaa
     5641 tggttgtaag ttttgtaaat gctgggctta taaatttaat tcaggcaatc agtattataa
     5701 tgggagcaaa tatcggaact actgtaacag catggatagt aaatataaca aattttaaga
     5761 ttgacatcgt tcaactctct tttatcgcag cttttttagg tgttgggttt atgtttttac
     5821 ccaataataa tattaaaaca tggggtggct ttcttgttgg atttgctatt ctttttattg
     5881 gtttaaattt tttaaaagag gctattccaa gaaaagaact aacatcgagt aatactgtct
     5941 atcatttttt tcagatgttt gaaggtaaag gatatatctc tattattatc tatgttttaa
     6001 ttggtactgt ttttactatg attcttcaat catcttcagc aacaatggca tttactatca
     6061 ccttaattaa tgctgggtat ctctcattag agagtggggt agccatggtt ttaggagaga
     6121 atataggcac aacaattacc gcgtttcttg caagtattcc agcaaatcat accgcaaaaa
     6181 aggctgcttt atctcataca ttgtttaatg taataggggt ttgctgggta ttattgccat
     6241 ttgtatttcc aaatatgctt aaattaataa atcttttaac cgggaattta ccttttatct
     6301 ttaaaggatc tgaatgcggt gtaaaacttg cattttttca ttctcttttt aatattagta
     6361 atacaacttt atttattggt tttgttccat tttatgcgaa atttattgat cttataatgg
     6421 gtaaagccag aaaagaggaa aaatttaagc taaggctatt ctcaatgagt ttaattcaaa
     6481 cgccggatct ggctttatta gaggcacaaa ataagataaa aaatatgtca ttgatagtca
     6541 aagatatgtt taataaaacc tgtgattttt ttgaagagga aaaagaaaag aaaaataaag
     6601 atatatctat aacgtccaag tctgtaaaag agatggaaaa agagatcgat cagtatagaa
     6661 ccgaaatttc tcaatttctt tttactcttc ttaaacaaaa tgcatcagaa aagacagcag
     6721 aaaatattaa ttatttactc gaagagacaa gaaactggga atggattagt gattgttgta
     6781 aaaatattgc taagttagta aaaaaatcaa ctgaagatga tttaggaata ttttatacca
     6841 aaaaagagga gaattttaga gatattattg atactctttc taattttttt gatcttatta
     6901 taaaagaata taacccgaca actgatttaa aaaagttaaa ggaaaaggga gaagaattag
     6961 aagagaggat aaatgtttta tataaaaaga tgcgaaaaaa gactatttct gatatgagta
     7021 agaaaaaaat aaaaaatata acatctgctt tactatttat ggaagttata caagaatttg
     7081 aacatatagg agatgcatta aaatatatcc ttagaggtca tagatacttt ttttaggttg
     7141 atttctttta tttctatttt acaattttta ttgataagat ccagaaaatt tttattttct
     7201 tttgttaaat catttaaaat tttaacagca taataaaaac atacggggca taaatctttt
     7261 tctatatctc tcataagaca gtctttatat ggtctataaa ttcctttttt cctagaaagc
     7321 cctccttcat aatttgaaaa gtcattttca tttaaaagtt tttttatata atcccattca
     7381 gaattatctt tattattaag gctcagattt ttaaatttta tttcaagggg taacttcttt
     7441 atatccccct catattcatc ccctaagtta aataaagaat gcgacaattc atgtaaaata
     7501 attctttttt ttgcattgtt tgttataact attactggaa aattattttc tcctattgtc
     7561 ccacctttag aatctgtttt tttactattt attataagta tagcaagatc tatctttatc
     7621 tctattctat ttataagacc aaaaaatttc tcatttgata tttcaaagtt atcaaaatct
     7681 ttatctttag atagtatttt actctcaaaa atataataga aatttatatg ttctaaatat
     7741 tgacatactg gattaaaatt aattatctct tcaataaatc ttttactatc gtcaataaaa
     7801 tcactttcat ttttataatt ttgagaaata aatagtatgt taagagaatt aagattaata
     7861 aaatttaaaa aaaagagaaa aaatattaaa aatagccgta attttaacat aaataaaatt
     7921 tacatttcat atttaaaaag ttcaaatgct ttttgcctaa aatcttctgg aaattttgca
     7981 ttccattcgc catatccctt taatattaat ttataagcat gaagaaaata attctttagg
     8041 cctaataatt gagatacaga aagcccagct ttagtaaaat atttattatc tcctaaaata
     8101 ggatgattag cagcagcaag atgtgctctt atctgatgct ttttaccggt ccacaactcc
     8161 acatcaacaa gagaatattg agactcatat ttaattggaa tcatctttgt tgctgatata
     8221 aatttattct cacttaaaaa tttttcttta tctggtatta tgttatatac tttcaaatct
     8281 aaaactttta ccatattttc ttcgttttca gttgtatcta tcattgaggt aattaaaata
     8341 ggagttgtaa ttttaccata gacaattgtc ctatataatt ttatagtctc tctttcttta
     8401 aataaaagat tcactttttt taatgcatta tgattctttg caaagactat tataccagag
     8461 gtatttgtgt ccaacctatg gcatggagct ggattaaaaa aattatttgg tttatattct
     8521 ccttttttat acaaataagc ctttaccatt tcgcttaatg tatttttaaa ttctttttta
     8581 tccggatgaa ctaatattcc catctcttta ttaatcacaa ttatatcttt atcttcaaat
     8641 ataatttcaa aatttgtctt aatagaagaa aatttattat ctttttgttt tttaaaattc
     8701 ttttcattca taaaaatttt tactttgtca tttctgttta acttttgatt aaaatctgtt
     8761 tttttgtcat tcaccttaat tacctctttt cttattagtt taaaaatttc tctatttttt
     8821 aaatgtggta aaacagattt aacaaatctg aataaatttt taccctcatt atattgatca
     8881 ataataaact ctttcataaa ttagactata cctctaactc ttctaaatag ttactgagtt
     8941 tatgatgaat cttctcaatc tgttttttct cttcctcatt ccaaactttt atctctgatg
     9001 caaaaagttt ttctaatgaa ttaaaagaat tttctattgc tgtgaaaaaa tcatcttcta
     9061 aataaaattg ataaatgttt tcttctgaac aattaagagc aagaaagcca ctcttgtggg
     9121 atttaggatt ttctaaagag ggacgtaaca agattttaat atatttaaaa atttgactcc
     9181 aatcatctgg atatactaaa aatttattct ttggatattt tgtatttatc ccattattaa
     9241 gatctatctt atcaaaatat tctaataggg aatttagcct atcttttagg ataagaatat
     9301 ctttaaaata taaatgcgct tttagatcac caaagtcata atgcagcaat ctctcctttc
     9361 tactcttcaa ttgaatgatt atatggtatg gtataaaggc atatacctgc ttattactct
     9421 ttttaatttc aaaatattta tcaagaatct gaactctttt ttctccttct attttagttt
     9481 taatcttagt agtttcttct tttagataag ttttaacatt ggctttatgt cttataatat
     9541 tataaatatc aataaattta tttttaatga gtttttctga tatcattgct cctgttctta
     9601 tatatgttct accagtattt actatctctc cgccaacaag ccaatctggg ttttcaccaa
     9661 aaagaaatga cccaggatga attctaatac tcttttctgt tgcagaatga tatgcatttg
     9721 atcctttttt cttatcacgg agacataaat attgttttag cccagagcat aaacatacta
     9781 aaatatcatc atagtcaatc tttttaccta tgttataacc tttttcaagt accatatttg
     9841 aaagttgaga atggatatta acaatttcat tcattgttct tgtatcaaga tagtattcct
     9901 tacaaaattc ctctttattt tttgactttg tatatttaaa aaatatattt atccaggaaa
     9961 aaaagtctcc ccccttaacc atcaatcttc tttgagcatt tctactttca atctcttctc
    10021 ctgctggata taaaa
//
LOCUS       a0209720_1001740        5597 bp    DNA              UNK 01-JAN-1980
DEFINITION  Ga0209720_1001740. | GENOME_ACESSION: IMG_3300025605 CONTIG_ID:
            a0209720_1001740 SOURCE: JGI_small ORIG_COORD: 0_5597.
ACCESSION   a0209720_1001740
VERSION     a0209720_1001740
KEYWORDS    .
SOURCE      .
  ORGANISM  .
            .
FEATURES             Location/Qualifiers
     CDS             complement(2..130)
                     /product="IS30 family transposase & KO:K07482"
     CDS             complement(471..578)
                     /product="hypothetical protein"
     CDS             1019..2698
                     /product="phosphate:Na+ symporter & KO:K03324"
     CDS             complement(2660..3472)
                     /product="IgA peptidase M64 & pfam09471"
     CDS             complement(3482..4459)
                     /product="23S rRNA-/tRNA-specific pseudouridylate synthase&
                     COG0564"
     Spacer_Hit      563..597
                     /gene="128"
                     /evalue="1.32732e-05"
     Spacer_Hit_Main 563..597
                     /gene="23"
                     /evalue="1.32732e-05"
     Spacer_Hit      562..597
                     /gene="293"
                     /evalue="3.9386e-06"
     Spacer_Hit      562..597
                     /gene="206"
                     /evalue="3.9386e-06"
     Spacer_Hit      563..597
                     /gene="313"
                     /evalue="1.32732e-05"
     Spacer_Hit      562..597
                     /gene="285"
                     /evalue="3.9386e-06"
     Spacer_Hit      562..597
                     /gene="214"
                     /evalue="3.9386e-06"
     Spacer_Hit      563..597
                     /gene="321"
                     /evalue="1.32732e-05"
     Spacer_Hit      562..597
                     /gene="31"
                     /evalue="3.9386e-06"
     Spacer_Hit      563..597
                     /gene="136"
                     /evalue="1.32732e-05"
ORIGIN
        1 gaagtgcata ttttataacc tcataaggcg tcataaaatt aagacacttt aatggtctat
       61 ggtttaaaat attttgaatt cttaataatt cttcttctga tattttagca aaatctgttt
      121 tcttcggcaa gaaaaatcta attttgccaa ttctattttc aactgatcct ttctcccaac
      181 tatgatatgg attacaaaaa tatgtactta catttaattc cttatcgatt ctttcatttt
      241 atctttaaat ttttaatctc cctgctatta cttctggcga ataatactct ttgagtttgt
      301 tttccacata ttcttgtatc ttttcatttt ttaatcgtat ttttttatgt gctcttcttt
      361 ttctttcctc tgttcttttc tatgactgaa gagcgtaata tttacaacta tttttagcgg
      421 gtttgtttct acttatttct cttgaaattg aagattggga tttcccaatt tcatctgcta
      481 tttctttttg agtttttttt attagctaaa agtatagata ttttttctct ttcctcaaat
      541 tttatctgtg aatatttttt gtttttgtta ttatccattt tagagcactc cttctgatat
      601 ttttttattt gtttaaacca ttataccata aaagatctct attttatagt attaaattat
      661 gtgcatattt tcagcgattg tgaatttttg tcaaaatatt tatataagga tttcttctga
      721 ttaaattaaa acactaaatt ttgataatga aacttagaac aactattttt aatttaataa
      781 taagatatct tttaagatgc cgaaattatt agttgtgcta tattctaaaa attttaatta
      841 aaatttttat aaaaatatat ttttagaatt agaattaata aattttgaca aatagaaatt
      901 tttaaactat aattaaaaaa gtgttaaatt tttgttaatt ttaaatttct aaaaatcttt
      961 tttaaaattt ataacaaata ataaaagagg tcattatata ggtatatcca actatctaat
     1021 gctactggga ggacttggca tttttatata tggcatgaaa ttaatgagtg aatcactcga
     1081 aaaagcctct ggtgataacc tgaaaatttt actatcaaaa atgacctcaa atagattttt
     1141 aggtgtatta accggttttc ttattactgc aattatccaa tcttcttctg caactactgt
     1201 aatggttgta agttttgtaa atgctgggct tataaattta attcaggcaa tcagtattat
     1261 aatgggagca aatatcggaa ctactgtaac agcatggata gtaaatataa caaattttaa
     1321 gattgacatc gttcaactct cttttatcgc agctttttta ggtgttgggt ttatgttttt
     1381 acccaataat aatattaaaa catggggtgg ctttcttgtt ggatttgcta ttctttttat
     1441 tggtttaaat tttttaaaag aggctattcc aagaaaagaa ctaacatcga gtaatactgt
     1501 ctatcatttt tttcagatgt ttgaaggtaa aggatatatc tctattatta tctatgtttt
     1561 aattggtact gtttttacta tgattcttca atcatcttca gcaacaatgg catttactat
     1621 caccttaatt aatgctgggt atctctcatt agagagtggg gtagccatgg ttttaggaga
     1681 gaatataggc acaacaatta ccgcgtttct tgcaagtatt ccagcaaatc ataccgcaaa
     1741 aaaggctgct ttatctcata cattgtttaa tgtaataggg gtttgctggg tattattgcc
     1801 atttgtattt ccaaatatgc ttaaattaat aaatctttta accgggaatt taccttttat
     1861 ctttaaagga tctgaatgcg gtgtaaaact tgcatttttt cattctcttt ttaatattag
     1921 taatacaact ttatttattg gttttgttcc attttatgcg aaatttattg atcttataat
     1981 gggtaaagcc agaaaagagg aaaaatttaa gctaaggcta ttctcaatga gtttaattca
     2041 aacgccggat ctggctttat tagaggcaca aaataagata aaaaatatgt cattgatagt
     2101 caaagatatg tttaataaaa cctgtgattt ttttgaagag gaaaaagaaa agaaaaataa
     2161 agatatatct ataacgtcca agtctgtaaa agagatggaa aaagagatcg atcagtatag
     2221 aaccgaaatt tctcaatttc tttttactct tcttaaacaa aatgcatcag aaaagacagc
     2281 agaaaatatt aattatttac tcgaagagac aagaaactgg gaatggatta gtgattgttg
     2341 taaaaatatt gctaagttag taaaaaaatc aactgaagat gatttaggaa tattttatac
     2401 caaaaaagag gagaatttta gagatattat tgatactctt tctaattttt ttgatcttat
     2461 tataaaagaa tataacccga caactgattt aaaaaagtta aaggaaaagg gagaagaatt
     2521 agaagagagg ataaatgttt tatataaaaa gatgcgaaaa aagactattt ctgatatgag
     2581 taagaaaaaa ataaaaaata taacatctgc tttactattt atggaagtta tacaagaatt
     2641 tgaacatata ggagatgcat taaaatatat ccttagaggt catagatact ttttttaggt
     2701 tgatttcttt tatttctatt ttacaatttt tattgataag atccagaaaa tttttatttt
     2761 cttttgttaa atcatttaaa attttaacag cataataaaa acatacgggg cataaatctt
     2821 tttctatatc tctcataaga cagtctttat atggtctata aattcctttt ttcctagaaa
     2881 gccctccttc ataatttgaa aagtcatttt catttaaaag tttttttata taatcccatt
     2941 cagaattatc tttattatta aggctcagat ttttaaattt tatttcaagg ggtaacttct
     3001 ttatatcccc ctcatattca tcccctaagt taaataaaga atgcgacaat tcatgtaaaa
     3061 taattctttt ttttgcattg tttgttataa ctattactgg aaaattattt tctcctattg
     3121 tcccaccttt agaatctgtt tttttactat ttattataag tatagcaaga tctatcttta
     3181 tctctattct atttataaga ccaaaaaatt tctcatttga tatttcaaag ttatcaaaat
     3241 ctttatcttt agatagtatt ttactctcaa aaatataata gaaatttata tgttctaaat
     3301 attgacatac tggattaaaa ttaattatct cttcaataaa tcttttacta tcgtcaataa
     3361 aatcactttc atttttataa ttttgagaaa taaatagtat gttaagagaa ttaagattaa
     3421 taaaatttaa aaaaaagaga aaaaatatta aaaatagccg taattttaac ataaataaaa
     3481 tttacatttc atatttaaaa agttcaaatg ctttttgcct aaaatcttct ggaaattttg
     3541 cattccattc gccatatccc tttaatatta atttataagc atgaagaaaa taattcttta
     3601 ggcctaataa ttgagataca gaaagcccag ctttagtaaa atatttatta tctcctaaaa
     3661 taggatgatt agcagcagca agatgtgctc ttatctgatg ctttttaccg gtccacaact
     3721 ccacatcaac aagagaatat tgagactcat atttaattgg aatcatcttt gttgctgata
     3781 taaatttatt ctcacttaaa aatttttctt tatctggtat tatgttatat actttcaaat
     3841 ctaaaacttt taccatattt tcttcgtttt cagttgtatc tatcattgag gtaattaaaa
     3901 taggagttgt aattttacca tagacaattg tcctatataa ttttatagtc tctctttctt
     3961 taaataaaag attcactttt tttaatgcat tatgattctt tgcaaagact attataccag
     4021 aggtatttgt gtccaaccta tggcatggag ctggattaaa aaaattattt ggtttatatt
     4081 ctcctttttt atacaaataa gcctttacca tttcgcttaa tgtattttta aattcttttt
     4141 tatccggatg aactaatatt cccatctctt tattaatcac aattatatct ttatcttcaa
     4201 atataatttc aaaatttgtc ttaatagaag aaaatttatt atctttttgt tttttaaaat
     4261 tcttttcatt cataaaaatt tttactttgt catttctgtt taacttttga ttaaaatctg
     4321 tttttttgtc attcacctta attacctctt ttcttattag tttaaaaatt tctctatttt
     4381 ttaaatgtgg taaaacagat ttaacaaatc tgaataaatt tttaccctca ttatattgat
     4441 caataataaa ctctttcata aattagacta tacctctaac tcttctaaat agttactgag
     4501 tttatgatga atcttctcaa tctgtttttt ctcttcctca ttccaaactt ttatctctga
     4561 tgcaaaaagt ttttctaatg aattaaaaga attttctatt gctgtgaaaa aatcatcttc
     4621 taaataaaat tgataaatgt tttcttctga acaattaaga gcaagaaagc cactcttgtg
     4681 ggatttagga ttttctaaag agggacgtaa caagatttta atatatttaa aaatttgact
     4741 ccaatcatct ggatatacta aaaatttatt ctttggatat tttgtattta tcccattatt
     4801 aagatctatc ttatcaaaat attctaatag ggaatttagc ctatctttta ggataagaat
     4861 atctttaaaa tataaatgcg cttttagatc accaaagtca taatgcagca atctctcctt
     4921 tctactcttc aattgaatga ttatatggta tggtataaag gcatatacct gcttattact
     4981 ctttttaatt tcaaaatatt tatcaagaat ctgaactctt ttttctcctt ctattttagt
     5041 tttaatctta gtagtttctt cttttagata agttttaaca ttggctttat gtcttataat
     5101 attataaata tcaataaatt tatttttaat gagtttttct gatatcattg ctcctgttct
     5161 tatatatgtt ctaccagtat ttactatctc tccgccaaca agccaatctg ggttttcacc
     5221 aaaaagaaat gacccaggat gaattctaat actcttttct gttgcagaat gatatgcatt
     5281 tgatcctttt ttcttatcac ggagacataa atattgtttt agcccagagc ataaacatac
     5341 taaaatatca tcatagtcaa tctttttacc tatgttataa cctttttcaa gtaccatatt
     5401 tgaaagttga gaatggatat taacaatttc attcattgtt cttgtatcaa gatagtattc
     5461 cttacaaaat tcctctttat tttttgactt tgtatattta aaaaatatat ttatccagga
     5521 aaaaaagtct ccccccttaa ccatcaatct tctttgagca tttctacttt caatctcttc
     5581 tcctgctgga tataaaa
//
LOCUS       a0209204_1002047        5385 bp    DNA              UNK 01-JAN-1980
DEFINITION  Ga0209204_1002047. | GENOME_ACESSION: IMG_3300025631 CONTIG_ID:
            a0209204_1002047 SOURCE: JGI_small ORIG_COORD: 11977_17362.
ACCESSION   a0209204_1002047
VERSION     a0209204_1002047
KEYWORDS    .
SOURCE      .
  ORGANISM  .
            .
FEATURES             Location/Qualifiers
     CDS             complement(259..366)
                     /product="hypothetical protein"
     Spacer_Hit      350..385
                     /gene="285"
                     /evalue="3.9386e-06"
     Spacer_Hit      350..385
                     /gene="293"
                     /evalue="3.9386e-06"
     Spacer_Hit      350..385
                     /gene="214"
                     /evalue="3.9386e-06"
     Spacer_Hit      350..385
                     /gene="31"
                     /evalue="3.9386e-06"
     Spacer_Hit      350..385
                     /gene="206"
                     /evalue="3.9386e-06"
     Spacer_Hit      351..385
                     /gene="321"
                     /evalue="1.32732e-05"
     Spacer_Hit      351..385
                     /gene="128"
                     /evalue="1.32732e-05"
     Spacer_Hit      351..385
                     /gene="313"
                     /evalue="1.32732e-05"
     Spacer_Hit      351..385
                     /gene="136"
                     /evalue="1.32732e-05"
     Spacer_Hit_Main 351..385
                     /gene="23"
                     /evalue="1.32732e-05"
     CDS             807..2486
                     /product="phosphate:Na+ symporter & KO:K03324"
     CDS             complement(2448..3260)
                     /product="IgA peptidase M64 & pfam09471"
     CDS             complement(3270..4247)
                     /product="23S rRNA-/tRNA-specific pseudouridylate synthase&
                     COG0564"
ORIGIN
        1 tttaattcct tatcgattct ttcattttat ctttaaattt ttaatctccc tgctattact
       61 tctggcgaat aatactcttt gagtttgttt tccacatatt cttgtatctt ttcatttttt
      121 aatcgtattt ttttatgtgc tcttcttttt ctttcctctg ttcttttcta tgactgaaga
      181 gcgtaatatt tacaactatt tttagcgggt ttgtttctac ttatttctct tgaaattgaa
      241 gattgggatt tcccaatttc atctgctatt tctttttgag ttttttttat tagctaaaag
      301 tatagatatt ttttctcttt cctcaaattt tatctgtgaa tattttttgt ttttgttatt
      361 atccatttta gagcactcct tctgatattt ttttatttgt ttaaaccatt ataccataaa
      421 agatctctat tttatagtat taaattatgt gcatattttc agcgattgtg aatttttgtc
      481 aaaatattta tataaggatt tcttctgatt aaattaaaac actaaatttt gataatgaaa
      541 cttagaacaa ctatttttaa tttaataata agatatcttt taagatgccg aaattattag
      601 ttgtgctata ttctaaaaat tttaattaaa atttttataa aaatatattt ttagaattag
      661 aattaataaa ttttgacaaa tagaaatttt taaactataa ttaaaaaagt gttaaatttt
      721 tgttaatttt aaatttctaa aaatcttttt taaaatttat aacaaataat aaaagaggtc
      781 attatatagg tatatccaac tatctaatgc tactgggagg acttggcatt tttatatatg
      841 gcatgaaatt aatgagtgaa tcactcgaaa aagcctctgg tgataacctg aaaattttac
      901 tatcaaaaat gacctcaaat agatttttag gtgtattaac cggttttctt attactgcaa
      961 ttatccaatc ttcttctgca actactgtaa tggttgtaag ttttgtaaat gctgggctta
     1021 taaatttaat tcaggcaatc agtattataa tgggagcaaa tatcggaact actgtaacag
     1081 catggatagt aaatataaca aattttaaga ttgacatcgt tcaactctct tttatcgcag
     1141 cttttttagg tgttgggttt atgtttttac ccaataataa tattaaaaca tggggtggct
     1201 ttcttgttgg atttgctatt ctttttattg gtttaaattt tttaaaagag gctattccaa
     1261 gaaaagaact aacatcgagt aatactgtct atcatttttt tcagatgttt gaaggtaaag
     1321 gatatatctc tattattatc tatgttttaa ttggtactgt ttttactatg attcttcaat
     1381 catcttcagc aacaatggca tttactatca ccttaattaa tgctgggtat ctctcattag
     1441 agagtggggt agccatggtt ttaggagaga atataggcac aacaattacc gcgtttcttg
     1501 caagtattcc agcaaatcat accgcaaaaa aggctgcttt atctcataca ttgtttaatg
     1561 taataggggt ttgctgggta ttattgccat ttgtatttcc aaatatgctt aaattaataa
     1621 atcttttaac cgggaattta ccttttatct ttaaaggatc tgaatgcggt gtaaaacttg
     1681 cattttttca ttctcttttt aatattagta atacaacttt atttattggt tttgttccat
     1741 tttatgcgaa atttattgat cttataatgg gtaaagccag aaaagaggaa aaatttaagc
     1801 taaggctatt ctcaatgagt ttaattcaaa cgccggatct ggctttatta gaggcacaaa
     1861 ataagataaa aaatatgtca ttgatagtca aagatatgtt taataaaacc tgtgattttt
     1921 ttgaagagga aaaagaaaag aaaaataaag atatatctat aacgtccaag tctgtaaaag
     1981 agatggaaaa agagatcgat cagtatagaa ccgaaatttc tcaatttctt tttactcttc
     2041 ttaaacaaaa tgcatcagaa aagacagcag aaaatattaa ttatttactc gaagagacaa
     2101 gaaactggga atggattagt gattgttgta aaaatattgc taagttagta aaaaaatcaa
     2161 ctgaagatga tttaggaata ttttatacca aaaaagagga gaattttaga gatattattg
     2221 atactctttc taattttttt gatcttatta taaaagaata taacccgaca actgatttaa
     2281 aaaagttaaa ggaaaaggga gaagaattag aagagaggat aaatgtttta tataaaaaga
     2341 tgcgaaaaaa gactatttct gatatgagta agaaaaaaat aaaaaatata acatctgctt
     2401 tactatttat ggaagttata caagaatttg aacatatagg agatgcatta aaatatatcc
     2461 ttagaggtca tagatacttt ttttaggttg atttctttta tttctatttt acaattttta
     2521 ttgataagat ccagaaaatt tttattttct tttgttaaat catttaaaat tttaacagca
     2581 taataaaaac atacggggca taaatctttt tctatatctc tcataagaca gtctttatat
     2641 ggtctataaa ttcctttttt cctagaaagc cctccttcat aatttgaaaa gtcattttca
     2701 tttaaaagtt tttttatata atcccattca gaattatctt tattattaag gctcagattt
     2761 ttaaatttta tttcaagggg taacttcttt atatccccct catattcatc ccctaagtta
     2821 aataaagaat gcgacaattc atgtaaaata attctttttt ttgcattgtt tgttataact
     2881 attactggaa aattattttc tcctattgtc ccacctttag aatctgtttt tttactattt
     2941 attataagta tagcaagatc tatctttatc tctattctat ttataagacc aaaaaatttc
     3001 tcatttgata tttcaaagtt atcaaaatct ttatctttag atagtatttt actctcaaaa
     3061 atataataga aatttatatg ttctaaatat tgacatactg gattaaaatt aattatctct
     3121 tcaataaatc ttttactatc gtcaataaaa tcactttcat ttttataatt ttgagaaata
     3181 aatagtatgt taagagaatt aagattaata aaatttaaaa aaaagagaaa aaatattaaa
     3241 aatagccgta attttaacat aaataaaatt tacatttcat atttaaaaag ttcaaatgct
     3301 ttttgcctaa aatcttctgg aaattttgca ttccattcgc catatccctt taatattaat
     3361 ttataagcat gaagaaaata attctttagg cctaataatt gagatacaga aagcccagct
     3421 ttagtaaaat atttattatc tcctaaaata ggatgattag cagcagcaag atgtgctctt
     3481 atctgatgct ttttaccggt ccacaactcc acatcaacaa gagaatattg agactcatat
     3541 ttaattggaa tcatctttgt tgctgatata aatttattct cacttaaaaa tttttcttta
     3601 tctggtatta tgttatatac tttcaaatct aaaactttta ccatattttc ttcgttttca
     3661 gttgtatcta tcattgaggt aattaaaata ggagttgtaa ttttaccata gacaattgtc
     3721 ctatataatt ttatagtctc tctttcttta aataaaagat tcactttttt taatgcatta
     3781 tgattctttg caaagactat tataccagag gtatttgtgt ccaacctatg gcatggagct
     3841 ggattaaaaa aattatttgg tttatattct ccttttttat acaaataagc ctttaccatt
     3901 tcgcttaatg tatttttaaa ttctttttta tccggatgaa ctaatattcc catctcttta
     3961 ttaatcacaa ttatatcttt atcttcaaat ataatttcaa aatttgtctt aatagaagaa
     4021 aatttattat ctttttgttt tttaaaattc ttttcattca taaaaatttt tactttgtca
     4081 tttctgttta acttttgatt aaaatctgtt tttttgtcat tcaccttaat tacctctttt
     4141 cttattagtt taaaaatttc tctatttttt aaatgtggta aaacagattt aacaaatctg
     4201 aataaatttt taccctcatt atattgatca ataataaact ctttcataaa ttagactata
     4261 cctctaactc ttctaaatag ttactgagtt tatgatgaat cttctcaatc tgttttttct
     4321 cttcctcatt ccaaactttt atctctgatg caaaaagttt ttctaatgaa ttaaaagaat
     4381 tttctattgc tgtgaaaaaa tcatcttcta aataaaattg ataaatgttt tcttctgaac
     4441 aattaagagc aagaaagcca ctcttgtggg atttaggatt ttctaaagag ggacgtaaca
     4501 agattttaat atatttaaaa atttgactcc aatcatctgg atatactaaa aatttattct
     4561 ttggatattt tgtatttatc ccattattaa gatctatctt atcaaaatat tctaataggg
     4621 aatttagcct atcttttagg ataagaatat ctttaaaata taaatgcgct tttagatcac
     4681 caaagtcata atgcagcaat ctctcctttc tactcttcaa ttgaatgatt atatggtatg
     4741 gtataaaggc atatacctgc ttattactct ttttaatttc aaaatattta tcaagaatct
     4801 gaactctttt ttctccttct attttagttt taatcttagt agtttcttct tttagataag
     4861 ttttaacatt ggctttatgt cttataatat tataaatatc aataaattta tttttaatga
     4921 gtttttctga tatcattgct cctgttctta tatatgttct accagtattt actatctctc
     4981 cgccaacaag ccaatctggg ttttcaccaa aaagaaatga cccaggatga attctaatac
     5041 tcttttctgt tgcagaatga tatgcatttg atcctttttt cttatcacgg agacataaat
     5101 attgttttag cccagagcat aaacatacta aaatatcatc atagtcaatc tttttaccta
     5161 tgttataacc tttttcaagt accatatttg aaagttgaga atggatatta acaatttcat
     5221 tcattgttct tgtatcaaga tagtattcct tacaaaattc ctctttattt tttgactttg
     5281 tatatttaaa aaatatattt atccaggaaa aaaagtctcc ccccttaacc atcaatcttc
     5341 tttgagcatt tctactttca atctcttctc ctgctggata taaaa
//
