# Supplementary material for: Uncovering the functional diversity of rare CRISPR-Cas systems with deep terascale clustering
Source: Science. Author manuscript; Available in PMC 2024 Mar 4. (PMC10910872; doi:10.1126/science.adi1910)
Supplement: data S5 [file NIHMS1969090-supplement-data_S5.zip › VII_spacer_search/spacer_id_41_targets.gb]

LOCUS       a0209409_1010102        4194 bp    DNA              UNK 01-JAN-1980
DEFINITION  Ga0209409_1010102. | GENOME_ACESSION: IMG_3300025589 CONTIG_ID:
            a0209409_1010102 SOURCE: JGI_small ORIG_COORD: 0_4194.
ACCESSION   a0209409_1010102
VERSION     a0209409_1010102
KEYWORDS    .
SOURCE      .
  ORGANISM  .
            .
FEATURES             Location/Qualifiers
     CDS             complement(30..521)
                     /product="putative transposase & KO:K07491"
     CDS             978..3647
                     /product="hypothetical protein"
     CDS             3661..4194
                     /product="hypothetical protein"
     Spacer_Hit      507..542
                     /gene="300"
                     /evalue="3.9386e-06"
     Spacer_Hit      507..542
                     /gene="226"
                     /evalue="3.9386e-06"
     Spacer_Hit_Main 507..542
                     /gene="41"
                     /evalue="3.9386e-06"
     Spacer_Hit      508..542
                     /gene="142"
                     /evalue="1.32732e-05"
ORIGIN
        1 tttttaaatc gtaaatagta attttcattt catatcaaaa attccagtaa tagaggtaat
       61 ctatcaagaa attcaaaatt tttattctta aaataaaaaa taccacagaa aatataattt
      121 tctaatgctt cctgaatttt atttttcttt agattatcat ttaccctttt aaaacttctt
      181 acaaaatcct caattttttc tattacctca ctcttaaatc tatcaaacca gacttttcct
      241 cttattttta actttttgtt gtatctaacg gcaaaggttc ccaataccca ctgcattatt
      301 tttgatagat tctctcctct tttgggtctt ataataaaat gacagtgggt ataaacaaat
      361 acgaaattta gaagagagaa tctaaatttc ttctttgcct gttttaaagt taataatagc
      421 atttcacgga cgaatagggg ctttagttca ggtctgtccc tgttgattgt acaggtaata
      481 taatagctag cccccttttt taatattcta tttctcctca taaaaaatcc tccttaattt
      541 tataaaaatt attttctata taatattaat cacaaaattt ttaagaaaat cctttacaat
      601 tgagaaaaaa tttaactttt tttgaaaaaa attaaagtgg gggacagacc tataaatctt
      661 tttatgatca aaagagggac agacttataa attataaatc tttttaaacg gggacagacc
      721 tataaatttt ttatagttat aattaaaata agggacagac ctaccctatc atgatataaa
      781 actaatcttc atatagatgc aggataactt aaaaattaaa attttgttag tatatatatt
      841 aatctccaaa tttttaagaa aatgctttac aaaaaataag aaaaatttta ccctttttaa
      901 atggattatt ctgctaaata aaaaactaat attttaataa cgtataataa tttaaatata
      961 aatcaagagg attttttatg aaagaaaaga aaaaatcttt tattcttaaa ctactctctg
     1021 gagtagggat ttttttactt ataataatat tgattttttt tactttatat cttgtatatt
     1081 tctttacaag agttgatgag agaaactaca tatcaaagga ttaccttgcc tatataaagg
     1141 tggattctat ttcaaaattg tataataatt taatcgagtt aagagctttg gacattattt
     1201 tatcagataa acaatatctg gatttatata aggtgctact cgaatttaaa aattctccaa
     1261 ttgccaaaaa taaatttcta tcttcttttg ttgatatgaa ggtaaatatc attataacta
     1321 atagtcttta tacctctatt ttattagata tgggctttaa atctctatta ttaaaatttt
     1381 ctggcatggc ttcatatatt ctaaaaaata acgaagattt gttactaaaa gaatttaaaa
     1441 cagacagtta taaatattat aaactaacaa ttgtaaagag taatatagat atatattatt
     1501 ctttcaaaaa taatctttta tttttaggtt taagtgaaga atctattaaa gatttttata
     1561 aaactaaaga atctaaaaat agtatcatag atgatattaa tttttattat gtaaagagtc
     1621 aggttaaaaa agatgggatt gctgagattt ttgtaaatag tgacgctcta tttgattctt
     1681 ttttaaaaaa taattctcag ttaaagaaag taatagataa gtttacactt gatccagtga
     1741 gtgccttatc tttaaatatt tcaaattcag aaatatcttt atcaacattt acaaagagtt
     1801 ctacaaaaga tgaattagtt agaaatttct taaataacaa accaagagaa attggtatta
     1861 caaaatattt gccaataaat actaattttt atcttgctat taactttaac tctttcgaag
     1921 aattctataa actttttctt tattttcagg aagggaaatt tgataagaca attgagaata
     1981 taaacaatgc cagtaaaatg ttactaaatc tttcaataaa tgaacttatt tttgactgga
     2041 taggagaaga gataggtata tggtggtccg aaggggttga ttctccgggc atatttataa
     2101 aaataaaaga taaagagaaa ttaaataggg tttttgaaaa attaactgat tctatattta
     2161 tggaagagag cacagaactt caatacaaag atgtaaaatt aaaaaagatt gtttttccat
     2221 ctttcttaaa tcagataatt tctcttttta ttaaagattt tgatactcca ttttttgtaa
     2281 tagagaatga ttatatattt ttttcaatgg atatagaacc tctttcaaat cttataatga
     2341 aatatagaga ggacaacaca atattatttg ataaggattt tagatctgca acctcaaaaa
     2401 taagtaagac tgctaatatt tttgcttatt ttaatatggg atattccata ccaaaaatat
     2461 tgcagacaaa aggtattctt caagatctct ttcaattgta tgaaaaaggg gtaatgtcaa
     2521 taaatatttc taataatagt ttgaaaatag atttttctgc taacggggtc aatgttaaaa
     2581 aggcaagaat attttctggc tatcctatta aaatagaaga agagataaat agtgatctaa
     2641 ttgtaaaaga tatagtgggt tcaaaattgc cagaattaat atacacaact aaaaataaaa
     2701 gactttatgt tacagatttt aaaaatacga caattgaagg attcccggta aagattagtg
     2761 acaatagtaa taaattagta atatgggaga aaagcattgt ggtatataat gattctggca
     2821 ttattgacaa atttgatttt aatggcaatc agatatcccc ttttccgatt gaaagtaata
     2881 ttaaaaattc attcaatcca gttatttata gtaataattt attgctttat tcaaaagatg
     2941 ataaaaaaat tgcttttgtc aatgaaaatg gtgagataaa tttatttaat tacgaattca
     3001 aatctccatt attatcccca cctgtttttt ataatgagag tatgtttcta tatcctaaga
     3061 gttttagtgg taccatttta ggacttgata agaatgggaa tgatattaaa ggatggccac
     3121 aggaagcagg gggtattgga gtcggtagtc cggttattgc aaattttgga tctgaaaaag
     3181 tgataatttt tattacacaa tccggctctc taaaagtatg gaatatgaat ggtatattaa
     3241 aagaggaatt aaatcttaaa tttgagggcg tattttatac tcagccagta gttggtgata
     3301 ttacaaaaga taaaggagag gagattgtct tactaaataa agatggtgtt gtaaccattg
     3361 tatcttcgtc aggtaatatc atacttgaaa aaaagataaa agatgcagat ggtaaggata
     3421 gaaaattatt gctgtttaat gttactggtg ataaatatat ggaaattttt atttatgatg
     3481 aaaagaatag tattattgct cttgattcaa aattggattt tctaccaggc tttccagtta
     3541 aaggaagtaa taaaccttac ttttttgata taaataatga tggagaatat gaaatgatag
     3601 caggtagttt tgataataat atttatatat attctatacc aaaataaggg ggatatctct
     3661 atgagaaaaa tattattatt ttttatttta ttaattttag taagctgtga gacaacagac
     3721 attgttattg ttaatccaat cgatgatgat agtaaaaaat taatagagga gactgaatta
     3781 cttttattag aatataagag aacttttaat aaagaatttt taaaaagatc ttatgaaatt
     3841 ataagtaatc taatgaaaaa ggcaaataat aataagtatt ttgaggcaaa ggtattgggc
     3901 ttaaaagggg aatatgaact tgctcagggg aacaaaaata taaaaggtat aattgaagat
     3961 attgaaagaa aaaataaaaa cgaagaaaaa ttatatatta tcaaagcaca tcttgaagat
     4021 gatattgcta aaaaagagga aattcttaat gttggaataa aaaatgcaaa tacaaatgaa
     4081 aggattaaat tgtttcttgc tgatttgtat tttttaaagg gagaatacat aaaggcgact
     4141 agcttatatg atgaagtatt gcctattttg ccagagggat ataaaaaaaa ttat
//
LOCUS       a0209409_1001329       10036 bp    DNA              UNK 01-JAN-1980
DEFINITION  Ga0209409_1001329. | GENOME_ACESSION: IMG_3300025589 CONTIG_ID:
            a0209409_1001329 SOURCE: JGI_small ORIG_COORD: 2289_12325.
ACCESSION   a0209409_1001329
VERSION     a0209409_1001329
KEYWORDS    .
SOURCE      .
  ORGANISM  .
            .
FEATURES             Location/Qualifiers
     CDS             1561..2511
                     /product="N-acetyl-gamma-glutamyl-phosphate reductase
                     &KO:K00145"
     CDS             complement(2685..4349)
                     /product="pyrophosphate--fructose-6-phosphate1-phosphotrans
                     ferase & KO:K00895"
     CDS             complement(4524..5015)
                     /product="putative transposase & KO:K07491"
     CDS             complement(5531..6721)
                     /product="flavorubredoxin & COG0426"
     CDS             complement(6809..6970)
                     /product="rubredoxin & COG1773"
     CDS             complement(6983..7684)
                     /product="flavin reductase (DIM6/NTAB) family
                     NADH-FMNoxidoreductase RutF/rubredoxin & COG1853,COG1773"
     CDS             complement(7779..8267)
                     /product="menaquinone-dependent protoporphyrinogen oxidase&
                     KO:K00230"
     CDS             complement(8358..8879)
                     /product="hypothetical protein"
     CDS             complement(8872..9210)
                     /product="two-component SAPR family response regulator
                     &COG3947"
     CDS             complement(9508..10023)
                     /product="hypothetical protein"
     Spacer_Hit      5001..5036
                     /gene="226"
                     /evalue="0.000214636"
     Spacer_Hit      5001..5036
                     /gene="300"
                     /evalue="0.000214636"
     Spacer_Hit      5002..5036
                     /gene="142"
                     /evalue="0.00072333"
     Spacer_Hit_Main 5001..5036
                     /gene="41"
                     /evalue="0.000214636"
ORIGIN
        1 aaaagataca atggcattct tcatttaaag ataaatgggg ttggggaggt tccaacagat
       61 tataactcaa taaaggtttt tagattactt gcctatcttc cctttacaat aaaaaatgat
      121 attaaatctc ttttaacaat agcatttggg gctggaatat cttatggatc agtatgtaat
      181 attgactctc ttgaaaaaaa gagaaacata gagatatgta aagacgttct tgaggcaagt
      241 aagttttttt cagaatggaa tcataatgta ttggaaaaat ataaagatac aataaagata
      301 aatgatggta gatattttgt agaaaaaacg aaagaaaaat tcgatttgat aatatccgat
      361 tccactcatc caattgcgag tgattcatgg gtattgtata caaaagaatt ttatgcccat
      421 tgtaaaaata ggctcactac tgatgggatt atggtgcaat ggctaccttt acatcttgtc
      481 ccattagaag attataagac tatacttgct actttttctg ctgtttttaa agaatgttct
      541 ctttttataa caaatgaata ttcaataata gttggtagta gtaatcccat aattatttcg
      601 cctcaagcat ttaataattt aattcagaat gaagttataa aaaaggactt aatgagtgta
      661 aatctttctg aatttaaaga tttttattat agtgaaatat tcaatacagc aaagataaaa
      721 gaattttgta aaggagcaag aattgcaaca gatgattttt caccattaca attcgcagaa
      781 gcgaggacaa taaataaaga tacaagaata gaaatatttg aaaaatttat tgattttatt
      841 aataataatg aaaaagatca gataaaaaaa gatattttaa ttactatttt aacttctaac
      901 atatactatt ttaagaaaca ggatatagaa agattatttt ttcttgatag aaaatacaaa
      961 gaatttttag aaaaaaatat tttaataaaa gagattgaat atcaatacaa tattacaaaa
     1021 gatgctgtta gttattattt ttgtattcca gataatattc aaaaattttt attaaatcca
     1081 acagaggata atgttaaaaa gatagaaaaa ttatgtaata ttataaaagg ggataataat
     1141 cttgaaattt taaggggtat tttgtattac aagacgaaga gatgggatga ggctttgtca
     1201 gtatttatta ataatcataa aagaaaaaaa agccctgata gttataaaaa tataatactt
     1261 atgttaaaaa gaatgaatag ggacaaagag gcagaattgt atcttaatga ggcaaaaaaa
     1321 ttatatggag aaaaatgggg agatgatata aaataggggg atatctgtat atctggcagg
     1381 ggatatcccg ttatcattta taaaataaca ataattttat aaaaaataca atgtgtttta
     1441 attcttttat tctcaaaagt tagatgatgg cgttatgttt agcaaataga ttttttgaca
     1501 aattttattt tttttgatat agataatttc aaaaaaattg attaaaaaag gtaactaaaa
     1561 atgaaatata aaatttttgt agatggtcag gaaggaacca ctggtttaaa aataaatgaa
     1621 agactttcta aaagagatga tatagagata ttaaaaattg atccagagaa aagaaaggat
     1681 atttttgaaa gaaagaaatt tataaatgaa gctgatattg tttttttatg tttaccagat
     1741 gatgccgcaa gagagtcagt taatcttatc gaaaatgaaa agacacgagt aattgatgca
     1801 agtactgctc ataggacaga aaaaggatgg gtttatggac ttccagaact caataaaaag
     1861 cagagagatt taataaaaaa ttctaaaagg gtagcggtgc caggctgtca tgccactggt
     1921 tttgttgtaa ttgtatatcc cttaatacaa gagggtgttt tatcaaaaga ttaccctttt
     1981 acctgcacat ctttaactgg ttatagtggc ggtggtaaaa agatgattga agagtatgaa
     2041 aaaaatagaa tttttaagga taaatatagt gtcccaagac cctatgcatt aaaattaaat
     2101 cataaacatc tcccagagat gcaaaagatc cctgatcttg agtttaagcc agtttttact
     2161 cctattgttg ctgattttta taacgggatg actgtctctg ttcctattaa taatagactt
     2221 atgaataaaa aactttctgg aagagatctt caagcctttt ataaagaata ttataaggat
     2281 gaatttttca ttaaagtaat ggattacgat ctggataaat atcttgataa tggttttttt
     2341 gtggttgacg aaagaaaaaa tagtaatttt ttagatattt ttgtcacatc taatgatgag
     2401 cactcactcg taatcacaag atttgataat ttaggtaaag gagcatcagg ggcagctgtt
     2461 cagaatatga atataatgtt aggcatagat gagacaaagg gattgatata atcgagttaa
     2521 tttatacgac aattgtcgca cttttgaaca aatattatct gtatatattt ttttgtttta
     2581 aattagtaga aaaactgtat ttaagactaa agtacaacat aatagagaaa agaggcttcc
     2641 ttaaataata aggtagcctc ttttataaaa aattattttc ggatttaact atgttctaac
     2701 attaaagtct ttgtagttct atcacagact tcagaaggtc cataatactg aatagcccca
     2761 ggatataaat aagatgtttt aattgcacat tcctctcgaa tgctaacaaa ctttttaaaa
     2821 ggagcacctt ctaaatcaac taaagccttc ttaataactg gttttaattt gccatgtctt
     2881 tgctccattg tcatcatcat tgttatagga ataccacctg ctatccattt atctgctggt
     2941 tgaaatagat ttcttatgga tgacatatat cctgtaaggc cattaataat taataaaaat
     3001 gcattatatc caagggagta acaatagtca gcatcaaaat tagaaggtgc tgcacatctt
     3061 ccttcataac caaagaagtg gtttaatggt gagaattttc ctttaaattt accagcactc
     3121 tttaattcat ttaatttatc ctgaacaaga tctatcaata acttttctgt ttctattctg
     3181 gaaacctgaa cattgccatg aggatctcta tccattaata gttgtctctg aatatcattt
     3241 ggaagagaag aaaatacaaa agaagaatct ttacttaaat gtttattaat ccattgagat
     3301 tgttcctcga aagtatgaag tgtgttaaaa tgagcctcat tatttgcaag aaggtcattt
     3361 aattctgaga ttaatttttt catttcaggt ataaattcaa ttagcccctc tggtattaaa
     3421 gcaacaccaa agtcttcacc cttatcagat cttgttataa caattcttac tatttcatca
     3481 ataatctctt caattgttaa ttgttctttt tcaacttctt ctgaaattat agcaatattt
     3541 ggttgtgtct gtaaagcaca ttcaagacat atatgagatg ctgatctacc cattaatttt
     3601 ataaagtgcc aatatttttt tgcagaattt gcatctctac aaatattccc aattaattca
     3661 gagtaaactt ttgtcgctgt atcaaaacca aaagaggttt cgatatactg gttttttaaa
     3721 tccccatcaa ttgtctttgg aacacctatt acctgaaccg tactaccctt ctttttaaga
     3781 tactctgcaa gtaaggctgc atttgtattg gaatcatcac ctccaacaat tactattgca
     3841 ttaatatctc tttttttaaa gacctcaata catttatcaa attgttcctc cttttctaat
     3901 tttgtcctac cagagccaat catatcaaat ccaccagtat ttctgtattc ttcaacaaat
     3961 tcaggggtca actctatcgc cttgtcatcc acaattccag aagggccacc taaaaatcca
     4021 aataattttg aatctttatt tgccttcttc atcgcatcga gtaatcctat gattacattg
     4081 tgtccacctg gtgcctgccc acccgacaaa acaattccaa catttatttt tttattaaaa
     4141 ttaggattag gagtgcctcc tttcttaaaa gttgctattg gcaatccata agtattagaa
     4201 aacatctctt ttaactcttt ctgaaaagag gaagaggatg ttgcttctcc taattcaaca
     4261 gtgattgttg atatatcccc ttttaatgct tcaggtaatt ttggcttata ctcaagtctt
     4321 gctttttgta agttagaaat tttctccata ttcaaaactc cttaattatt tcaataaaat
     4381 tttattttat tttagaaata gcaatatatt ctatttttgt aaaaaatgca actattttta
     4441 ggcttttttc ttgctatgaa attaattaaa taaaataaaa tcttgcattt ataacaaaaa
     4501 tttttagtat agtaactttt atcttatatc aaaaattcga gtaatagcgg taatctatca
     4561 agaaattcaa aatttttatt cttaaaataa aaaagaccac aaaaaatata attttctaat
     4621 gcttccggga tgttattttt ctttaaattt tcgtttatcc tcttaaaact tctcacaaaa
     4681 tcctcaattt tttctattac ttcactctta aatctatcaa accatacctt tcctcttatt
     4741 tttaatcttt tgttgtatct aacggcaaat gtgcccagta accactgcat tatttttgat
     4801 agattttccc ctctttttgg tcttataata aaatgacagt gggtataaac aaatacgaaa
     4861 tttagaagtg agaatctaaa tttcttcttt gcctgtttta aagttaataa tagcatttca
     4921 cggataaaga ggggctttag ttcaggtctg tccctgttga ttgtacaggt aatataatag
     4981 ctagccccct tttttaatat tctatttctt ctcataaaaa atcctccttt cttttaaaaa
     5041 agtattttta tatattaatc acaaattttt tgagaaaatc ctttacaagt tttgagaaaa
     5101 aaatttcttt ttttgaaaaa aattaaagtg agggacagac ctataaattt tttatgatca
     5161 aaagagggac agagttacgc ttattatgtt tatatttaat aacatattta acaaatagta
     5221 atatttttaa gttaaatgga atatctcata gggacagacc tataattttt ttatgattaa
     5281 aattaaaata ggggacagac ttataaatta aattaaaaga gggacagacc tacacttatc
     5341 atgttgtaaa aatgattttc atatagatga aagataactt acaaattaaa attttgttag
     5401 tataaaataa gaaaataaaa agaaaatcta ttatttatgc taaattcaat atattaaaaa
     5461 ccttacccac ttactctatt tgaaaaattt aaaaaaggat atctattttt tttactacta
     5521 aattaattac ttaaaaagta tttttttcta taatagtttc cgctaatcta tccaataatt
     5581 caaaatcctg attcgttgga agtcctttta tcacaacagg ttcaagtaac tctggtttta
     5641 tatttgttag catagatgtc aattgctcta ccattttacc accccagcca taagagccta
     5701 ttattcccac gaattttgtc tttggtctta aagcattcat taagaaaaca gcatatgcca
     5761 caaccggatg agcaccagca agaacagtag gagaggcaac aattactgtt gaagcatcta
     5821 caagatctat aacgaattca cctatatccg tataggttaa attaaaaggt tttaccttta
     5881 tccctttatc atttcctttt tctgttaaaa tatcaacaag atattctacc attatttttg
     5941 tggaatcgtg cattgataca taaggaatta aaattttttt ctcaacatta tcagatatcc
     6001 aatctttata tgcattaatt attaaagatg gttctttaaa tattggacca tgacttgggc
     6061 atatatagtc aatatctaat ttttctactt tctcagtatt tttctttatc tgagttctaa
     6121 atggcatcat tatttcgcca tagtatcttt ttgcatatgt taaaatttca gatcttttct
     6181 ctttttctac aaaaaattga ctaaaagagt agtgagaacc aaaaaagtca caactaaaaa
     6241 gaattttgtc ttctttaaga tatgttacca ttgtttctgg ccagtgaacc catggagtta
     6301 ggaaaaatgt tagagtctta tctcctaagg atagtgtatc accttcattt accacaataa
     6361 aagactcctc cgatatatgt aagaggtcct ttaaaaaatc tttacattta gaatttgtta
     6421 caacttttga atcgggatat aattcgagta gatctataat tgcaccagag tggtcctgct
     6481 ctgcgtgatt ggcaattata taatctatct tatccacctt taaagaatga agattattaa
     6541 ataagattga atttgttgct gggtctactg cgtctattat tgctgttttt tcactccctt
     6601 ttattagata cgaattatag gttgtccctt ctggtaaggg aattaactca tcaaatagcc
     6661 ttctatccca gtgaattgct ccaacaaagt atatattatc ttttattttt attgctgcca
     6721 taatttcatc ctttttcaaa ttttactaat ttaaaatttt atttaaaatt aaactgaata
     6781 aatcttaatt ttaaaataca aattgagtct atctctcttt aatgaaatat tcaatacttg
     6841 caccacatac aggacatttc cagttttctg gtagatcatc aaagtctgtc cctatcttaa
     6901 tcttcccttt tggatcccct ttttctggat catacacata accgcaaatt ttacacttgg
     6961 cttttttcat tataactata aactatgcct tttcaaaaga atccttacca acaccgcata
     7021 cagggcaaac ccaatcatct ggtatatctt caaatggagt tcccggtttt attccagaat
     7081 ctggatcccc tactgctggg tcatagacat atccgcatac tgaacaaaca tatttttgca
     7141 ttgatttttc ctccttactt ttattattta ataaattttt atctatataa gttggagcat
     7201 tttttggaga aagccccttt ttaattagcc gataattagc ataagttaat ggagtaccat
     7261 cctctatcat ctcagcatca attatttctg ctacaaaaag aatgtgagtc ccaacatcca
     7321 ctgtatttat aaccctacac tcaagatagc caatactgtt atcaagaaca atcggggcac
     7381 tggttttacc tatcttataa tttgtatcgc tgaatttatc tatctctctt cctgttttaa
     7441 atccgaattt ccctatgaat ttcatatctg tttcttcttt aagaatagag atagtaaata
     7501 ttttactctc aagcatatag tcacacgaaa gattattttt attacagcat attgctaatg
     7561 taggaggctg ggaagtagtt tgaaaaacgg tatttgaaat atggccatta aatttatttt
     7621 cattattttt tgtgcttatc acataaagcc cataagttat tttaaaaaac acatcatgat
     7681 tcattttaga tccttaaata ttttttaatt cttactaaaa tggtcaggta taaaataata
     7741 aattttaata aaaaagtcta tcttttttta aaaaaattct aaatatattt ttctacttct
     7801 tttacaaaat tatctatttt tgtctcgtcg attgtattat agtttgttaa atccaatttc
     7861 tctttctttt ctatcatttc aattcccact ctttcaaatg gggataactc gcttttcact
     7921 attctaccac caaagcactc ctttactttt atatttgaga taagttcttc tggtatctgt
     7981 tttaaagact tttctaatgc atctttttca agagcacagc aaaaaaaatg aagattcttt
     8041 ttcgcaagat catctttaaa tctttctaaa aattttttta tactcttgtg tatttttcca
     8101 atatgtaaag gggtaccaat tattattgta gaatagtcat taagattttt aaaatcatta
     8161 taggcaatat tcactattat tgaattcgcc tttaattttt cttttatttt atatgcgcat
     8221 ttttctgtgc ttccataata acttgcataa acaataatta tattcatctt attatccaga
     8281 aaataaaatt aaatcaacag gaaatgttat acttaaaatt tctgagtttg tcaaaaagta
     8341 atttttattt tttgaattta taaattatta ataaaatctt ctcttgcctg ttcaatataa
     8401 ttttttagtt tgtcatcagt ttttgttagt tcattccaga tgggaagata gatatatttt
     8461 aaagtacatg gtttttctat tactattttt acattgctat tctgccagaa ggcactcttt
     8521 ggttctaaac cagaaggttt accaaattta tcggtaaatc tttttaaaag gatataatat
     8581 cctatcttct tctcattaat ttttaggaat atttgaaaga gtttatcttt attaaaatgg
     8641 aaatatgcta tttctataaa tgtggtacct tcaacagtaa ttatctctgt gtctggctct
     8701 attcttattg agagtatctc ctctctttga ggtatgaaat ccggactatt ctttaacaac
     8761 tcttctactt gtgactttga catcccaagc tttatatctt tatagccatc tgttaaatcg
     8821 agagaattta aaataaaagt aagaaaaata aaaataagaa tatatatttt cttatacatt
     8881 ttgtaaagca ttccttaaag agatatccag atcgtattta aaataacatt gataaccatt
     8941 acttttaaca tactgaagat ctgagtcaaa atttgacata aataaaaatt ttgtctctgg
     9001 attctttatc tcttttttaa attctaaaga attacctcca gggattttta catttgctat
     9061 gataatatca aaatcattat atttcattat atttcttgct ctttcaagag aatctgctat
     9121 aagaaaactg caatcctcat tacaatattt actaacaatt tttgatataa aatttttatc
     9181 atcatcaatt attaaaatct ttttcgacat tgtgagcccc tttatcgatt tagtaacgat
     9241 atcttaaatt tcggaaaaaa tattttaaag ataaatagat tttaaaatgt gtctttaaat
     9301 gtatgaatat tttaattttt ttcttaaatt ttgtaaaggt tttttcataa attttgagaa
     9361 attttttgtt tgcagtcgta tctatacttt aaaaattcta ttttatcaaa aagttaaatt
     9421 atcaactttg ttaaaaatag agttatgcta agattaactt aaattaagag taataaaaag
     9481 agaaaatttt taagagaatg acttatttta tagaaactga atctgtttta ggcagaaatc
     9541 cgtgccaaaa acaaggtaat aatatacctc ctggtctata taaaagggga tatctggatg
     9601 gatcctctca tccttatcct tataccattt taccttcctt gatctcatat cctctatttt
     9661 gttttttacc ttctcaagcc tcttttcaaa cccatcaaac ccatactttt ctataagatc
     9721 aaaatacaac ttcaatattt cccttatcaa tacagcgata ctaaaagtat ttaaagtatc
     9781 gtgtatctgt tttaattcat tataaaccct ctcttcaaaa aatactctta ccctttttgt
     9841 cgcatttaca caaggatagt ctctcttcct tctttcttct gttaaatgct ttttcttcaa
     9901 aaagggtagc attgtattta ttacttccct tattatctct gagaaccctt tattattttg
     9961 ttctgttaat attttaatct tattaaataa attatcatca atgacaaaat caaattgtaa
    10021 catctcattt acctcc
//
LOCUS       0116245_10002994       10035 bp    DNA              UNK 01-JAN-1980
DEFINITION  Ga0116245_10002994. | GENOME_ACESSION: IMG_3300010338 CONTIG_ID:
            0116245_10002994 SOURCE: JGI_medium ORIG_COORD: 11782_21817.
ACCESSION   0116245_10002994
VERSION     0116245_10002994
KEYWORDS    .
SOURCE      .
  ORGANISM  .
            .
FEATURES             Location/Qualifiers
     CDS             1162..1704
                     /product="hypothetical protein & Hypo-rule applied"
     CDS             1938..2768
                     /product="NAD+ kinase & KO:K00858"
     CDS             2781..4481
                     /product="DNA repair protein RecN (Recombination protein
                     N)& KO:K03631"
     CDS             complement(4524..5015)
                     /product="putative transposase & KO:K07491"
     CDS             5671..9798
                     /product="Activator of 2-hydroxyglutaryl-CoA
                     dehydratase(HSP70-class ATPase domain)/Predicted
                     nucleotide-bindingprotein, sugar kinase/HSP70/actin
                     superfamily/Activator of2-hydroxyglutaryl-CoA dehydratase
                     (HSP70-class ATPasedomain)/Predicted nucleotide-binding
                     protein, sugarkinase/HSP70/actin superfamily
                     &COG1924,COG3580,COG1924,COG3581"
     Spacer_Hit_Main 5001..5035
                     /gene="41"
                     /evalue="1.49324e-05"
     Spacer_Hit      5001..5035
                     /gene="300"
                     /evalue="1.49324e-05"
     Spacer_Hit      5002..5035
                     /gene="142"
                     /evalue="5.03226e-05"
     Spacer_Hit      5001..5035
                     /gene="226"
                     /evalue="1.49324e-05"
ORIGIN
        1 aaaccgttaa tcttataaat aaagattcta tcgcaaaaat gaaggatggg gtatatatta
       61 taaattgtgc aagaggtggc attgttaatg agaatgatct tttagaggca cttgaatctg
      121 gaaaggtaaa aggtgctgga cttgatgtat ttgagaaaga gccagttgat ccagataatc
      181 ctcttgttaa acatccaaat gttatatgta ctcctcattt aggagcaagc acagttgaag
      241 ctcaggtaaa tgtagctgta gaaatagcaa gacagatagg agattatctt accaaaaatg
      301 agattagaaa tgcggtaaat ataccaaata tagattctaa tacaatgtct gtaatgagac
      361 cttatattaa tcttgctaaa aagataggcg atctttacag gcagtttgca aatattaata
      421 tccataaaat agagatagat tatgctggag aagtatataa tttacctata aatccaatta
      481 ctcattcttt actgatagga ttattatcag atatagcaga aggaataaat tttgtaaacg
      541 ctcctattgt tgcaaaagat agaggtatag aaataataga aacaaacaat agtgtctcaa
      601 aagattatgc atcacaaata actttaacta cttatcataa agaggggaaa actataataa
      661 agggtgcagt atttaaagag ggattaataa gaattgtagg gattgataat tttagtgttg
      721 actttatacc agaaggaaat cttttattaa caataaatga agataaaccg ggttttattg
      781 gatctatagg gacaatatta ggtaatgctg gcttgaatat agcaaatatg gaactcggaa
      841 gagatattct caaaaaagag gctttaagtt ttattcagat agatggtgat atccctgata
      901 gtttaattga agaaatgaaa aaaaatattc ctactttaaa gaaagtattt aaaataaaaa
      961 tggattaaaa cttttttata atagggctat ctaataaaga tagccttatt actaaaattt
     1021 ttccttatct atcttatcta caaagggtgc gattttattt ttaggcaaaa atttttaatt
     1081 tttttcttaa attttgtaaa ggattttctt aaaaattttg tgattaatat atagaaaata
     1141 atttttatta ggaggttttt tatgaataat attcgtaaga ttttaaaaag ctataatttt
     1201 gagcatgagt tacatattgt agttaactcc tcaatgaaaa gaagacttga aaatgttgca
     1261 aggaaattta acatctctat ttctggactt gttgtatata tcttgcaact ctatactaat
     1321 agagtaaaaa agatatattg tttcggtcca gaggatggga ataaatacga aagaatagat
     1381 ggggatagta ggattcatct gtatctgtca aaacaggatt ataggttttt aaagaagatc
     1441 catgctgatt tgaatttttt cagcatgggg gctttactga ggagaattat cctacttttt
     1501 ttggaagagt atgataaact tggcattaca ggggttgaga tgaagtgtag tatagtaaca
     1561 ttaaggttat tcttgagact aacaaagata aagaagtgga ataagagcag agaattatcc
     1621 cactttgaag gtaacactac gccattctac aaggcaatct acaacgattg ttatcaggta
     1681 ataggttttg agacttatta ttgaaaaaat ttattttaaa ttctaccaaa aaataaataa
     1741 gactattaaa atcatttctc aaacaaaatt atcccttagg ataattctat ttttttatct
     1801 gcctaaaaaa aatcgcaccc tctaaaataa cttttttaaa aaaatcttgc ataaaattaa
     1861 tgattatact aaaatagtca aaagaaaata atctattttc attttgagaa ataatatagt
     1921 atcttcagga ttttgaaatg aaaaaagtag caattatcgg attggagaaa aaaaaagaaa
     1981 tttttgattt tatctctaat tttaaaaaat acaatataga ttttgatgca tttataagaa
     2041 cagaaaaaga ttttgaactt tatgataaac ttaatgataa aaatatagat attactcaat
     2101 atatgtgtgc tctatctctt ggaggcgatg ggactttttt acatacatct agaatttttg
     2161 caggtacaga tatccccata atgggaataa atttaggaag atttggattt aataccacta
     2221 ttgaaataaa agattttgat ataatattta aaaatttttt agagaataaa gtagaatatg
     2281 aatataagaa acttcttgat gtagaaatag aaaaagagaa agagatatat tctgttttga
     2341 acgaaggggt tatctctcat actggaatat caagaatgat tagattaaaa gtggaggttg
     2401 aggggcagtc agtttgtgat tttagaggag atgggcttat aataagttct ccaactggct
     2461 caacggctta caatttaagt gctggaggtc ctattctgca cccatcagtc gatgcttatg
     2521 tgatatgccc catttgtcct catacacttg caataaggcc atatattatg ccattttcag
     2581 aaaatattca tattacagtg gaagaatcca cggctcaacc tcaaattaca cttgatggtc
     2641 agaaaataat tattttaaat ataggccaaa aaatagtctt caaaaaatca aaaaaatctg
     2701 ttaaagtggt aaaaggtttt aaaaatttct ctgaaatatt aaaaaataaa ttaggctgga
     2761 ttgtataagt tgaggggagt atgttaacat atttaagtat aaaaaatttt gcattgattg
     2821 agaattgtga aatagaattt ggcaaaggac taaatattat tactggcgag actggcgctg
     2881 gtaaatcaat cgttattctg gcattaagca ttttactcgg tggaagagca acagttgaaa
     2941 atataagaac aggtatggaa gaagccgtaa taaatgggac aattgatatt tcaaagagtg
     3001 aagaggtaaa aaaattttta gattcaatcg gaattcccta tgaaaatgat gaaattttaa
     3061 taagaagggt attaacttct tctggtaaat caagatcttt tataaatggc acacctgtta
     3121 tgagtaaaga attggagacc atatcttcta tactctttga ttttcatggt cagcatgagg
     3181 ggatatcttt attaaaaaaa cagactcacc ttggatatct ggatagatat gcaaatttag
     3241 agaatgattt aaaagagata aaagatatat acacacaatt aaaagatata gaagagtcat
     3301 taagatcctt agaaataaat gaaaaagata aagaaaaaaa gatagaactt cttacttatg
     3361 aaatagaaga gattgaaagt gctaacataa aggatagaga ggatatagag ttgctggaga
     3421 agattaaaat cgcagaaaat atagaaaaga taatcaataa ttgcgaagaa tttagaaatt
     3481 tattcaaagg tgagaatggg attttaaata agctaagaat agccaaaaat ttaagtagtc
     3541 aactttctga aatggacaat agtcttaatc agaaatcaga agagatagca gacatatatt
     3601 atcgaataga ggatattgtt gaagaattta ataatatttc cagaaaatat caatatgaac
     3661 cagatcaatt ggataaactc aacgaaaggc atgttttaat agagaaatta aagaggaaat
     3721 atggtggttc aattgagagt ataaaaaaat atttgataga tgctaaaaaa gagttaaatt
     3781 tgataaattt ttcttctgag aaaaaagagg aacttttaaa aaaattaaaa gagacaaaag
     3841 aacgttatat taaaaaagca atggatatct caaaaaatag aaaagaggct gccttaattc
     3901 ttgaaaataa ggtaaaagag gtgttgatta aattgggtat ggaaaaggtt gactttaaaa
     3961 taaattttac aattgaagaa aatgaaaatg gaattgaatg ccagaataaa aaaattagat
     4021 tttttgaaaa tggaattgat attgtggaat ttcttataag cccgaataaa ggtgaaccat
     4081 taaagagtct aatcaaaata gcatctgggg gtgaattaag taggataatt cttgctctta
     4141 agtctgtttt atgtaaatct gatacagttg aaacaatgat atttgatgag atagatgttg
     4201 gtattggtgg caaggttgcg atttctgtta gtaaagaatt aaaaaatatt tctcaattta
     4261 aacagataat atgtataacc catcttgccc aaatagcagc aaatagtgat aatcactttt
     4321 ttataaataa aaaagttgtt aatgaaagaa ctgtaacctc tattgtaaaa ctggatgatg
     4381 agtcaaaaat aaaagagata gcaagaatgc tttctggtaa tgttacggat ttaagtcaac
     4441 ttcacgcaaa agagttaatt aattctttaa ataataatta gtctttattt atagaaaaaa
     4501 gtttttaaat agtaattttc atttcatatc aaaaattcca gtaatagagg taatctatca
     4561 ataaattcaa aatttttatt tttaaaataa aaaataccac agaaaatata attttccaat
     4621 gcttcctgta tgttattttt ctttacattg tcatttatcc tattaaaact tcttacaaaa
     4681 tcctcaattt tttctattat ctcactctta aatctatcaa accagacttt tcctcttatt
     4741 tttaactttt tgttgtatct aacggcaaag gttcccaata cccactgcat tatttttgat
     4801 agattttccc ctcttttggg tcttataata aaatgacaat gtgtatagac aaatacgaaa
     4861 tttagaagag agaatctaaa tttcttcttt gcctgtttta aagttaataa taacatttca
     4921 cggacaaaga ggggctttag ttcaggtctg tccctgttga ttgtacaggt aatataatag
     4981 ctagccccct tttttaatat tctatttctc ctcataaaaa atcctcctta attttttaaa
     5041 aagtatttct atatattaat cacaaaattt ttaagaaaat cctttacaat ttttgagaaa
     5101 aaatttaatt ttttttgaaa aaaataaagt gagggacaga cctataagaa ttaaaagtag
     5161 ggacagactt ataaattaat tataaatctt tttaaatagg gacagacctt cacttatcat
     5221 gatgtaaaac taatcttcat atatatgcag gataacctaa aaattaaaat tttgttagta
     5281 tatactcaac aaaatagaat ctggtaataa agagcaaaaa gacaaagcaa ggagtcttca
     5341 tatatttatt atagtactgt aataatttat gcttggaagc agttagaagt aatattattt
     5401 ttaatcattt tctatgatta tgaatttttt tgaatttgag acttttttaa atcgttaaaa
     5461 aaataaattt attcccctat atttattaga aaatccttta caatctttta tttaacttac
     5521 aaaaaattta cattaaaaaa tagataataa tatatcaatg ataacctttt attttttaat
     5581 caaacaattt aaaaataaca ttttttttga caaactaaaa aaaatttgag atattacgct
     5641 caatctaata tttggttatg gagaaataaa atgaaattag gaattgatat tggctcaaaa
     5701 actattaaaa tagtattaat tggtgataat aaaattatta aagcattcta taaaaatcat
     5761 aatggagaaa ttaagaaaga attaaaggag atctataatc agattataaa tcaatatggg
     5821 aaaagttgta ttgatagtta tggcatttgt ggctcaatcg aactgaataa tctaaaaaca
     5881 attgataata ttttagcaag tgttgaggca aataaattct taaaaactgg gtgtcaaaat
     5941 atattgtcaa ttggatgtga aacatattca ttaataattc ttgatagtaa ttataattat
     6001 gttgaacata caataaactc actatgtgcg gctggtaccg gtagttttat agatcaacaa
     6061 gcagagagaa ttgggctttc aacagaaaaa cttgcagaag ttgcatataa ttataaagga
     6121 aagacccctt ctattgctac ccgatgtgcc gtttttgcaa aatctgatat aattcattct
     6181 caggcagaag gttattcaaa agaggcaatt gctgctgggc tttgtgaagg tatggcaaga
     6241 agtttaatcg caaatcttat aaaaggtagg gagttagagg gggatatctt atgcatagga
     6301 ggtgtaagta aaaataaaaa gatagttgaa gaaataggaa aactacttaa taaaaatatt
     6361 aaagtaatag atgaatctct gatctttaat gcaattggtg ctgctctact tggcaacgaa
     6421 aagaattttg atatagattt tataattaat tctatgacta aaaatagaga aataagagaa
     6481 aatttaaaaa tagaattatc caattatccc gattggaaaa aagataaatt ttatattgaa
     6541 gataatattg agattacaga atataaagaa ttttcaaata aagagaatgt ttatatagga
     6601 attgatattg ggtcaaccag tacaaaatct attgtaatga ataacaataa cgaaatttta
     6661 cttggattat atacaaaaac agccggagaa cctgtaaagg cagtgcaaaa gattttacat
     6721 aaaataaacg aaataacaaa agataaaaat ataaacattc ttggggttgg gacaacaggc
     6781 tctggaagaa aattgataaa agaggtgtta aatgcagatt tagagataaa tgagattact
     6841 gctcatgcta agggtgctac atttttagat ccagaggtag atacaattat tgaaattggg
     6901 ggccaggatt ctaaatttac tattcttaaa gatggaaatg tcgtaaatgc aattatgaat
     6961 tatgtatgtg ctgctggaac aggtagtttt attgaagagc aggcaaagag actcggctat
     7021 atactcgatg agatttctga tattgctatt gatagaaaag caccgtacac ctctgataga
     7081 tgcacagtct atatggaaag agatcttaat atattcttat cagaaggatt tagcaaagag
     7141 gagataatca cagcggtatt atatagtgtt agagataact atttatcaaa agttgttggt
     7201 aaaactccaa ttggcaatag aatatttttt caaggtgcaa cagcaagaaa taaggcttta
     7261 gtcgctgtat ttcaaaatga attaaaaaag ccaatatctg tttcaaaata ttgtcatctt
     7321 acaggcgctc ttggagttgc agtaataatg aaagatatga atatacaaaa atctaatttt
     7381 agagggatgg aattcttttt taatttatca aatgaagtat gtgaattgtg tgctaataaa
     7441 tgtcttttga gtatctatga aatagatggg gttaaaactg catggggact aaaatgtggt
     7501 agagattacg aagataagaa agtaaaagta gcaaaaaaag agaataatat tgagaaattg
     7561 ttctcttcaa tatatcttga aaaagttaat caatctctta aaaatgggat aaagatagga
     7621 attccaaagg tcctgtatct ttatgaatat tatccattat ttaaaaaata ttttgaaatt
     7681 cttggatttg aggtgattct tgaagaggga agtcagaaaa aactaaaaga tgggacaaac
     7741 ttgattaatt ctgacttttg tgccccaatg attttatctc atggtattgt taaatcttta
     7801 ttagataaaa atgttgatta tatctttttc cctacaatga taaatgaaaa gaatcttgta
     7861 gaagataatg ataaaaaatt tatggagaaa aagagtgatg catatttctg ttactattca
     7921 gagtatgctc caacaataat aaactattta acaacactgg atttgcagga taaattgatc
     7981 agtccagaga tttcttttaa taataccagt atatttgatg ttgcagaaaa cattgccaat
     8041 tctcttattg aaaaaaatct ctatgttaat aaaaaagaga cacttataaa taattttgtt
     8101 attacttatg aagattttaa gaataaaaat aaactatgga aaaatgagaa tgaaaagata
     8161 ttactggaaa aatcgaataa ttttaagata gtattttttg gaagacctta tacctttttt
     8221 gataagacga taaatttaaa tattccgacc tcactcgaag aaaagggcta tacaattcta
     8281 tatcaatctg gcttaaaggc agaaatagat aataatttat attccagaaa gatcttagat
     8341 aaaatgcact ggcattatgg acaggaaatt ttactgggtg cagaaatggt tgcaaaaagt
     8401 aatgatttat atgcaatctt tcttacctgt tttagatgta gtcccgactc ctatttaata
     8461 acatacttta aagagataat gtcaaaatac aataagccat atctcataat tcaattagat
     8521 gagcatacga gtgatgttgg atatcagaca agaatcgaag cagcacttga gtcttttaag
     8581 attcattata attctaaaaa agaaccgata accattaact ctactaatta taaaaatgat
     8641 gaaataaaga aagattatac agtcttactt ccttatttaa gttctattat ttcagaatta
     8701 caaaaagagg catttattgc gaatggctat aaggcaattg tcctaccact tgatcaaaag
     8761 ataatcaatt ctggttatag atatgcttct ggcggtgaat gtatgccaaa cgtggcaatt
     8821 gtcggatcag taatagatac tataaaaaat agtgcaattg atccagcaaa gacaatagta
     8881 tatattccaa ctgtatgtat ggcatgtaat tttaatcaat attctatatt gatagagatg
     8941 gcactcgaaa agagcggctt aaaagaggta aaaatagcaa acccaaatac attaaagcaa
     9001 cttcccgaat taccaaaaga acttaatgtc aatttactgg aagtaaatat tttgggttca
     9061 attctttata agttatatta tagatacaat ccttatgaac tgaataaagg ggatgcaaaa
     9121 aaggctttgg attcatcatt taatttaatt aaggagtatc ttcacaataa aaagccattg
     9181 atggaggcag caagagagat aagaaaaatt tttgaaaatg taaagatcga tcattcttat
     9241 agaaaaccaa gggttggaat acttggcgat ctttatgtta aatataattc tattttgaat
     9301 atggatatct attcacttat tgaagaatta ggcggagaag tgttgatgcc atcttttaca
     9361 gaaacagtcg ctcattttat ggatgcagat gttagattaa atggtcttga tgttaaatat
     9421 aaaaaaggac tttctatttt tgagaaaaaa tatgagagta tatttaaagg aatgattgat
     9481 gattcttttg agccatcaat ggatgagtgc tttgaattga tgcaaaaatt tgggataaaa
     9541 cattacattg caggtgaaac aagcatgaat cttggaagaa tgctttatta tatagaacat
     9601 aaaatggtag atgcagttgt tcatctaaat ccagtttttt gttgtcctgg agttgttact
     9661 gcttccatat ttagaaagat tcaaaagtat tataatatac caataataga tctcttttac
     9721 gatgggaata ataaaccaaa taaacagatt gtgccgcaat tgtattattt aaaagagaaa
     9781 aaaataaaag agaattagga ttgagattat ttgtgatttt ttaaatttaa aaataatact
     9841 ctaaatttct tttatttaag tacgatttta tttttaggta gttaaaaaga tagaattatc
     9901 ccatggttaa ttttttttga gaaaagattg taataggata atttattttt tgaatagaat
     9961 tttaaataaa ttccgtcaat aataggtctc aaagcctatt acctgatagc aattgttgta
    10021 tatagccttg taaaa
//
LOCUS       0116245_10000298       10036 bp    DNA              UNK 01-JAN-1980
DEFINITION  Ga0116245_10000298. | GENOME_ACESSION: IMG_3300010338 CONTIG_ID:
            0116245_10000298 SOURCE: JGI_medium ORIG_COORD: 31077_41113.
ACCESSION   0116245_10000298
VERSION     0116245_10000298
KEYWORDS    .
SOURCE      .
  ORGANISM  .
            .
FEATURES             Location/Qualifiers
     CDS             531..1730
                     /product="PilZ domain-containing protein & pfam07238"
     CDS             complement(1789..3843)
                     /product="Methyl-accepting
                     chemotaxisprotein/Methyl-accepting chemotaxis protein
                     &COG0840,COG0840"
     CDS             complement(4050..4445)
                     /product="hypothetical protein & Hypo-rule applied"
     CDS             complement(4524..5015)
                     /product="putative transposase & KO:K07491"
     Spacer_Hit      5000..5036
                     /gene="226"
                     /evalue="1.90632e-08"
     Spacer_Hit_Main 5001..5036
                     /gene="41"
                     /evalue="7.2274e-08"
     Spacer_Hit      5001..5036
                     /gene="300"
                     /evalue="7.2274e-08"
     Spacer_Hit      5002..5036
                     /gene="142"
                     /evalue="2.43566e-07"
     CDS             complement(5280..6164)
                     /product="GTP-binding protein Era & KO:K03595"
     CDS             complement(6283..6537)
                     /product="Transcriptional Coactivator p15 (PC4) &pfam02229"
     CDS             6675..6911
                     /product="hypothetical protein & Hypo-rule applied"
     CDS             6895..7347
                     /product="Putative Holin-X, holin superfamily III
                     &pfam07332"
     CDS             7374..9119
                     /product="microcin C transport system
                     substrate-bindingprotein & KO:K13893"
ORIGIN
        1 tgagccttat attggatttg gagagctaat tgtatcaaga tttacaacga gtggaaatcc
       61 accatatcat tctgttgtgc cgattgtttc tggcgagata gcagaagata ttgccttata
      121 tattcaacaa tcattacaga tagagtctgc tttaaaaata gggctttcta taaataaaga
      181 taatatctta gaggtatgtg gaggaatatt gctaatagca tatccagaag tttctgacaa
      241 aaggataaaa gaaattaata acaaatttga ggctataaaa tcttttaccg atttactaaa
      301 agaaaatgat ttcaactata ataaaatttt tgataatttt gaacttgaga aattcgcaga
      361 aagagagata tcttttgaat gtaattgcaa tatttctcag ataaaaaatt ttttgatgaa
      421 attaaaagaa gaggaattaa aggagtttat tgaaaaagat ggtaaaataa atgttgattg
      481 taaatattgt ggcacacatt atgaattctt acaggaggaa ataagaaaag atgaataatt
      541 ctattagtag agtagaaaaa gaatttattt ttgattttct tataaaaaat aaagtaaaag
      601 tagaaattaa atgctcaaat aacgagacca cagaggctat aatattagaa cagaattcca
      661 atgctataaa aatagaatta acctatgttc cagaaatatt aaagacatac aatgcagaaa
      721 taaaagtatt tttttatttt cagaatacac atcatacctt taaaacaaat attataagaa
      781 ttcaaggaca atatgcaata ataaagaatc cagatgctct tgttagaaat ttacagagaa
      841 aatttgaaag agttcttgta aatggaaaat attcgataga atttgaaatt caaggggata
      901 tcattccttt accatatcca acaactaaaa tttcatattt tccagataaa ccacccatta
      961 gtgctgattt ctcaaatgta aaaatagatg agattttaaa aaaatttaaa gagaagataa
     1021 atcctcttgt ttctttaaat aaagtaagaa tgataagaaa ttacacccct cagacaattg
     1081 aagagaagat aacaattcat tatggtaaaa tattatatat tgctaactct cattctgatt
     1141 tgctaacaaa acagatagat agtaattttg aaattataac aaaaaacgac tggataaatt
     1201 atgaaaaaga gataaataaa acagaacctt taaatattaa taaagtttta tcaaattatc
     1261 ttatggaaat tgcaaaaaag gacatatttt cagaagcaat tattccaatt ctttacagaa
     1321 actatgttat aggcttaata tatttaataa ataatcataa gaatgctatt ccaattaata
     1381 ataaaattat aaattacact tatcaatttt caagaattac ctcatactct cttaaacaga
     1441 gcggttattt taaagaagaa gaaggggaga tgaagaaatt tttgatacca atctatgata
     1501 tgagtcctgg tggccttggc atcatagtag atagtgatat ttatgaagat aaactattat
     1561 tgaatcataa ttacaaagtt ttaattaaag tagaaaataa atccataaga atattagtca
     1621 aacttgtaag aaagattcaa aatttatcaa aatatattta tggttttatg tttctcgaaa
     1681 taaaaaaaga agattttgat tttttacaaa aagtattata taatcaataa aataaatcta
     1741 atattttcat atttttttaa aatttccata tcttttcttc tttttattct actctgtttt
     1801 aaatttctga aaattatttt gaatatcttt tgccagagtc ttctgttctg atgctatctc
     1861 acgaatatgc tcagaagaaa ttgcggtttc cctcaatgcc tgatcttctt cttccatagc
     1921 aattgaaact tcccttgaga tttgtgacag tttttcaaaa acttctttga gtttttctgc
     1981 attgtgggtt tcttccgctg ttttttctgc aattaaattt cctaattctc ttatagatgt
     2041 gattgttttt agaatcgact cattactttt cttctgctct tctgcagcag atgcaatttc
     2101 atgatttatc cgtgagactt tattgatttt ttcattcaat aattggaagt tttggattgt
     2161 attttcacct tttttctgat tcagagctat accttcccca atttttttta ccacactatc
     2221 aatttctttc gatgagtgaa gcgatttatc tgccaatttt cttatttcct ctgccacaac
     2281 agcaaaaccc tttccgtatt ctccagcatg ggctgcttca atagcagcgt tcatagccag
     2341 aagattggtt tgttcagata tacccataat aagctctaca atctcagtaa tttgagaaga
     2401 ctggctagct acatttttaa tagtttcaga aagatcattt ataagattat tggcttcctc
     2461 cgaaagggat aaaagttcct cagaggcctg ttcacattct tttgccattg aagcagaatt
     2521 gaaaatcgag gcagccattt cttctactgc actggaagca ttctcgacag ccttctgatt
     2581 tttttcactc tctttttcaa tttgtgatgc cgaggcaata ataatatcga gtagtttccc
     2641 tgattcttca accatctctt tctgacgatt catgttagtt cctacatttt tagatgaagc
     2701 caatatttct tgaatacttg aggatgactg tgcggtcttg gttgcaatat cttctgaaaa
     2761 agaagataaa gatagtccct gtattttaat ttgcttaata atattttgct gattttccat
     2821 aaaaatatta aaataacttg ctaactctcc tatctcattt tttaaagata cattgattct
     2881 tgttcttaaa tctgcatcac ctctggctaa actatataaa atatctacaa tttttttaac
     2941 aggaagaact attttaccac caagaacatt acttaataat aaaatactaa aaattgaaaa
     3001 agcaaaagaa ataattgcta tcaataaaac atttgtcaaa ataggattaa taatttcttg
     3061 ctttgcagcg aaagaaaata cagtccaacc agtaatctga gatttatatt ttaaataata
     3121 atatttgctc caatttccaa ttttttctga agaattaatt ttgttaatta attcttcaac
     3181 ctttttccca atccattctt tatctggatg aataaatatt tcattatttt cattaacaat
     3241 aacatgaaag agtgatttat aaacagttgg tgcattgata aaatcaagta catcctgaag
     3301 agaataatca gctgccatta ctcctactat attttgattg ttttgaatga ttcttacagt
     3361 agaaaaattt aattcttttg tcgaagcctc ttcataaggc attataatag caatacgctc
     3421 acctgattta atcgccaact gataccatgg cctaacagtt gggtcaaaac cttctggagg
     3481 agtataatca ttaataacta attttttgtc tgaataacca gaataaagat atcggatatt
     3541 tttattaact tcagttattc ttttataaag agaaagcgtt tttttcaaac tctctttatc
     3601 tttatttgca aaaacaacat ctggatcctg agaaagaaat tcaacagtat gagttagttc
     3661 tcgaaaataa ccatcaagaa atgtcactac tttcttattt tctccctgga tatatctttc
     3721 agcagagata agactatttt tatatgaatt ataaaacatt gcaaaaatta ctaaaattaa
     3781 tgccccccct gtaatcaaaa aggtagacaa aaatatttgt tttttgattg attttgtttt
     3841 cataaataaa tacctctttg taaataagta tgaaaatgaa taaaattacc actaaaattt
     3901 atgataattt attttttaaa aaaaatcaat aaaattatat ttttttggat gcgaatttat
     3961 ttttaggcag ataaaaagat agaattagcc taagggtaag ttttgagtaa taaagataga
     4021 atgaccaaat tttagacatt tcattaattt tataagaatt ttatctcttt caggcaaaaa
     4081 tttaagttaa atttgagtaa aaagtagtag ttatgctcta ttgagcatgg gatatcttgg
     4141 ggcatctcct tcacaacaca agcctttctt gcctttaact cctctatctc attttttagt
     4201 tcttgtatca tcttcataaa tttctcttcc ccataagttt caatacctat aaaatatatc
     4261 tcaagcaact cccttataag agttgctatg ctaaatgaat tcaactggtc atgcacaagt
     4321 ttcaattcat tatacacctc atctggcaaa aacaccctta ttttttcaga ggcaattata
     4381 aatttataat ccttatcccg ccttttttca taaaggtgtt ttttccttaa aatcggaata
     4441 tgcactaagc aatacttgct tggctttttt attttatatg tttttattta taggaaaaaa
     4501 ttttttaaat agtaattttt atttcatatc aaaaattcga gtaatagagg caatctatca
     4561 agaaattcaa aatttttatt cttaaaataa aaaagcccac agaaaatata attttctgat
     4621 gcttcctgta tattattctt ctttaaattg tcatttatcc tcttaaaatt tcttacaaaa
     4681 tcctcaattt tttctattac ttcactctta aatctatcaa accatacttt tcctcttatt
     4741 tttaatcttt tgttgtatct aacagcaaag gttcccaata cccactgcat tatttttgat
     4801 agattttccc ctcttttggg tcttataata aaatgacagt gggtataaac aaatacgaaa
     4861 tttagaagtg agaatctaaa tttcttcttt gcctgtttta aagttaataa tagcatttca
     4921 cgaacgaaga ggggctttag ttctggtctg tccctgttga ttgtgcaggt aatataatag
     4981 ctagccccct tttttaatac tctatttctt ctcataaaaa atcctcctta attttaaaaa
     5041 agtatttcta tatattaatc acaaaatttt tgagaaaatc ctttacaatt tttgagaaaa
     5101 aatttaattt tttttgaaaa aaattaaagt gagggacaga cctataaatt ttttataatt
     5161 ataaaattaa aacaggggac agacctgatc tatacttatc atgatgttaa actatttttc
     5221 atatagatct caatagctta caaattaaaa ttttgttagt ataaagccag gtgtatctct
     5281 tactcaatac taaacatctt ttttaaaaga tcgttattct tacgccagtt tttatctact
     5341 ttaacagata aaaataaaga gacctttctt tcaaaaatat cttctaaatc cttccttgcc
     5401 tgctcaccaa ttttttttat catactacct ttattaccaa ttaaaatccc tttctgacta
     5461 tctgtttcta catttataat ggcatttgct ataatatgat tatcatatac tttaagatcc
     5521 tttacctcca cataagtgga atgaggcacc tcatctcttg tattattaaa gatcttttct
     5581 ctaacaactt ctcctattct aaatggaatc ggctgatccg ttacataatc ttctggataa
     5641 aacatctccc cttctggtaa tctttctttt attaaactca atagtttgtc tacattctta
     5701 ccaaatttag ccgatatttc aacataaggt agattgccaa gtctttttag tatttcttct
     5761 tttgtttctt tttttatttc tggttcatct attttgttga atgttattat tattttatct
     5821 tttttcccac tttcttttaa tttttctata atgtctatct cttcttctcc aaaatctctt
     5881 gtgatatcaa caaggtataa aataagatcc ccgtcattta ggtttcttat tgcaagattt
     5941 gataaacctt tatttagatt tgagttaaaa tgatgatatc cgggcgaatc aataaatatt
     6001 atttgagagt catcgctatt atatatccct cttattaaaa atcttgttgt ttgaggatgt
     6061 tttgatacaa tagaaacttt atatccatat atatagttaa taagagtgga tttacctgat
     6121 gatggcctac ctattattga aacaaagccg actctctttt tcaaaatttt ctccttaatt
     6181 tttacttgtc tattaagaaa ataaatattt cttcctcaaa aaagagatat tacattttct
     6241 ttacatttta tatgagtaaa agaaaattat atctttaaaa aattaatttt tattaaacca
     6301 ttctttaatt ttctctttat ttttattaat tatttcaact aaagaatcaa tttgatcaag
     6361 ttgtaaggta ataccttttg ttgtgggaag ccattcgtca tttttttcat aatattttct
     6421 aatatcaaga tattttgtat ttttataact ggagagtttt attataatag gctctcttac
     6481 atttgccttt ccattatcat caaaaccaat tcttcctatt tctaaatttt catccataaa
     6541 aaaatctcct cataaaaaat ttaattaatt ttttattgac ttttaataaa taataaaata
     6601 atatcaataa agtagaaaaa tatcaataat aattttatat ttttataaaa atattttata
     6661 aaaggagcgg gaaaatgagt aatcaacaaa attttgagaa aaaagcaaaa gagatgtttg
     6721 atgactttta taaaaaaata gaaggaagga taaaagattt aacagaacag gtaaaggata
     6781 atattttgcc agaagcagag gaaaaactaa aaaagaatgt ttttatgagt atgattgtta
     6841 gttttggtct gggttttatc gtaggaataa ttgttatgtt atttggattg ggcagtggaa
     6901 gaaaaagata aatttcagga ttcatcctat aaagaatctg attctggcaa taaagatttt
     6961 agtaaaagta atataaatgc aatttttgat ataatcaata cgacatttgc cccattaaag
     7021 gctcttatta agatccatta taaattagct gtaagagaga taaagagaga tagtgaaaga
     7081 tttttttctg gaattacatt ccttttttta ggtctctttt ttcttttgct ggtatggggg
     7141 ttattaaaca tacttgcagt ggttgctttt tatgatttct tgaattttaa actcttttat
     7201 tctatattaa tagtaactgg cataaatcta ttttttgcta taatcttatt tttaagcgga
     7261 atatcaaagg taaaaaagcc aatgatgagt gaaacaagaa agttagtaaa agagactttt
     7321 gatgaattaa ataataataa agagtaattt ttcttaaaaa aagaggtgtt tttatgaaaa
     7381 aaataaaatt tttaataata ttaatgatag ctatccttat tttaaattgt aaaggagcaa
     7441 agatagacat aaaaaatttg caaagagggg atacaattgt tactgcaatg caatcaatgc
     7501 caaattcttt aaatttctta attgattata attctacatc tattcttata ggctcttttt
     7561 tatatgagac acttcttaca agagattctg aaacgcttga attaaaacca cttcttgcaa
     7621 aaaaatggat aataagccct gataaattaa catatacttt tattcttgat gaggatgcca
     7681 aatgggaaaa tggaagccct gttacaagtg aggatgtaat atttacatac aatacaataa
     7741 tgaatgaaaa taatcttact ggtttattca ggacaggtta tgaagatgag tttgagtctg
     7801 ttactgctct tgatgaaaag acagttgttt ttaaggcaaa aaagaaaaga tggagtgtct
     7861 ttcactctgc ttatggtttt gtagttttgc caaagtatca atttgagggt aaagatttta
     7921 ataaggattt taatttaaat ttgccagctg gtagtgggcc ttataggata aaagaggtag
     7981 ttccagatag atacattctt cttgaaagaa gagatgatta ttggggatat aaactcgatt
     8041 atcagaaaaa ttattataaa tttaaagaga taaaatacaa ggtgataagt gataatgaga
     8101 taatgtttga agccctgaaa aaaggtgata tagatcttat ggggggtggt agtgctgctc
     8161 agtggtatag aagaacagta tcagaaaaga gtaaacatat agaaaaaaac tggattatac
     8221 caaagagaat ctggaattat catccaattg gatttcaggc tttttatatg aatctaagaa
     8281 gagataaatt taaagataaa agagtaagag tagctttagc aaaattactg aattttaaac
     8341 ttcttaatga aaagattatg tataatcaat atgaaaaatt atattctcaa tttccatcat
     8401 attttaacaa taatccagaa ttaccaagaa ttgaatacga tcccgaagga gcaagagagt
     8461 tattaaaaga ggctggctgg gcaaaggttg attcagaggg atttttgatt aatgaaaagg
     8521 gggagaggtt tgagatatca tttacatata cagatcaatc acttgaaaaa catctaacag
     8581 tttacaaaga tgattgtcag agagttggga taaaattcaa tcttgatcta atttctccat
     8641 catcatttag aaaaaaggta ttcattgatt ttgattatga tatgacatgg gttgcgtggg
     8701 ggacaagtat gtttccaagc atagaggatg tatggagagg taagtttgcc aatgagaaaa
     8761 atacaaataa tataggtggc tatagcaatc cagaggtaga taaacttctt gatatgtatc
     8821 ttgaggaatt tgatgaagta aagagaaagg agattatgaa gaagatagat cttataattg
     8881 caaatgatgt gcctgtgatt cttttatgga ctgcccctta tataagaata ttttactgga
     8941 ataaatttaa tattccagaa aaatatatta gaaagtatgg ggatgatgat gatatctatc
     9001 ttttgtgggg tattgataaa gataaagaga agaatttgat tgatgctgta gtgaaggata
     9061 tatcattgcc ttctgaaaat atagagtttt attatgatga ggcattaatc cagaagtgag
     9121 gtaaaaaatg tatattaaat tgcctgttgc taaaagtgga gacaaagaga tttttatttt
     9181 gtcaaatatg gtaaatcgtc acggaataat aagtggtgct actggaaccg gaaaaacagt
     9241 tacacttcag gttttagcgg aatcttttag tagtattggg gtgccagtat ttcttgctga
     9301 tattaaaggg gatctttctg gcataagtaa gagtggagag ctaactccta aaatgcagga
     9361 gagattggct aaacttggta taaaagggat tgagtttcag ggatttccag ttgttttttg
     9421 ggatatattt ggtaaagatg gacatccaat aagaataaca atttcagaat taggacctat
     9481 tttgttggga aggattcttg atcttaatga gactcaatcc ggaattcttt ctcttatatt
     9541 caaaatggca gatgaaaaag aattactaat tcttgatttt aaagatttaa aggcagtatt
     9601 aaaatatgca gcagaaaata cctctttaat ttcaaaggag tatggaaata taaatgcgac
     9661 aagtataggg acaattcaga gaaaattgat agaattagaa caacaggggg ctgagatatt
     9721 ttttggagaa ccagcatttg atataacaaa ttttattgag tgtaaagatg gtcttggggt
     9781 tgtgaatatt cttgatgcta caactctatt taattaccct ctcttatatt ccactttttt
     9841 gctctggttg ttgagtgaat tatttgagat tttaccagag gttggagatc tcgaaaaacc
     9901 taaatttgta tttttctttg atgaggcaca tcttttattt aaagacgctc caaagatttt
     9961 tattgataat atagaaaagg ttgtaaggct tattcgatca aaaggtgttg gcgtatattt
    10021 tattacacag aatcca
//
LOCUS       0116245_10000677        5251 bp    DNA              UNK 01-JAN-1980
DEFINITION  Ga0116245_10000677. | GENOME_ACESSION: IMG_3300010338 CONTIG_ID:
            0116245_10000677 SOURCE: JGI_medium ORIG_COORD: 58422_63673.
ACCESSION   0116245_10000677
VERSION     0116245_10000677
KEYWORDS    .
SOURCE      .
  ORGANISM  .
            .
FEATURES             Location/Qualifiers
     CDS             complement(3..230)
                     /product="putative transposase & KO:K07491"
     Spacer_Hit_Main 216..251
                     /gene="41"
                     /evalue="0.000214636"
     Spacer_Hit      216..251
                     /gene="300"
                     /evalue="0.000214636"
     Spacer_Hit      216..251
                     /gene="226"
                     /evalue="0.000214636"
     Spacer_Hit      217..251
                     /gene="142"
                     /evalue="0.00072333"
     CDS             843..1070
                     /product="hypothetical protein & Hypo-rule applied"
     CDS             1175..2020
                     /product="spermidine synthase & KO:K00797"
     CDS             2025..3551
                     /product="hypothetical protein & Hypo-rule applied"
     CDS             3701..5032
                     /product="signal recognition particle subunit SRP54
                     &KO:K03106"
ORIGIN
        1 tgcattattt ttgatagatt ttcccctctt ttgggtctta taataaaatg acaatgtgta
       61 tagacaaata cgaaatttag aagtgagaat ctaaatttct tctttgcctg ttttaaagtt
      121 aataataaca tttcacggat aaataggggc tttagttcag gtctgtccct gttgattgta
      181 caggtaatat aatagctagc cccctttttt aatattctat ttcttctcat aaaaaatcct
      241 cctttttttt aaaaaagtat ttctatatat taatcacaaa tttttaaaga aaatccttta
      301 caatttttga gaaaaaattt agtttttttg aaaaaaatta aagtgaggga cagacataca
      361 attttcttat gattaaaata gggacagacc tataaatttt ttatgatcaa aacagggaca
      421 gacctgcgct tatcatgatt gaaaaaccaa tttttatata tataggataa cttacaaatt
      481 aaaattttgt tagtatatta tagaaaataa tttttaactt ttcaaaaaaa aatttatgaa
      541 aatttatatt ttgggttata aatccgaaca tgatcttcat tttgtcatca attctgagat
      601 gaaaaaaaat tagaaaagat atctcattct tttggacttt cattatccaa acttattgtt
      661 tatattataa aactcttttt taacagaatt gagaaaagat attattttgg taaagaggat
      721 tataataagt atcaaagaat aaacgtagat agtgatatgt atgtttatat ttcaaattaa
      781 tattatctca ttatttaaag aaaattcatt ctgatttaaa tttttttagt attgcggtat
      841 taatgcgttt tattattgaa gaatttttgg aagagtatga aaaatttggg attgagaaag
      901 tttttaaaag atgcactggc atggtggaaa aattattttt aaagatatta aatttaaaaa
      961 ggtgttggaa gaaaaaagaa ttgtcgcatt ttcaacgtga aaccattctc tgttataagg
     1021 taatttataa ctatcggcat caggcattag gttttaaaat atatttttaa ggtatataac
     1081 aatatttata tataaaattt aaaatgaatt tcttgaattt aataaaaaac tatgataaaa
     1141 catactcata agaatattat tctgggggta gataatgaag agagatatag tttttattga
     1201 taatgatccg tattctccag taaatcatat gtacagagta aaagagattt tatatactgg
     1261 ctcttctgaa tatcaggagg taaaagtagt tgttctggat ggatatggga aggctttaat
     1321 tcttgatgat gttgttcaat ttacagaaaa agaggagttt atatatcatg agacattagc
     1381 ccatgtccct cttttttctc atccagatcc aaaaaatgtt ttaattatag gtggaggaga
     1441 cggtggagtt gcaagagaag ttttgaaaca taactgtgta aaaagattgt ttttagtaga
     1501 tattgataaa atggtaacag atgttacaaa agagtttttt cctcaattca gagatgtatt
     1561 taatgataga aggttgactg ttttacatca ggatgggatg aaatttgtta aagaatataa
     1621 agaaaaattc gatgttgttt taatcgattt aacagatcca gtaggtcctg caaaaccctt
     1681 gtttgaagag ccattttaca gagatgttta taatattctt tcagaaaaag gaattatttc
     1741 ctgtcagaat gagtcaatat ggtatcataa gaatatagtt aaggatgttc agaatgcact
     1801 tttaaaggta tttccaatag tagatattat tacttttatt actcctatct atactggtta
     1861 ttggtgggct ttgtcttatg cttctaagtc tataaatccg agagagtatt ttagaaagtg
     1921 tgatgttgag acaagatact atgctgacga tgtaagacct tatagttttt taccacaaag
     1981 tattattcag aagataagaa ccggttcttt agattattga aattatgcta gaagataaaa
     2041 aaaaagttta tttaataata ttaaaacttt ttttatattt cttttactgt tttattggaa
     2101 caattgggac aattgtcgta gttttattag atataaattc tattgtggct tcctctttag
     2161 ttagtattat tgtcgcattt tttactgtta ctataaatga tgaaaatcat ttttcctggg
     2221 ctactttttg cggctctttt gctgggatga cgtcgttggc tattttagag gctaattatt
     2281 cttctttatc aattaatttt attcttaatt ctttggttct tgctacaata acttctttta
     2341 tatatgctct cagtgagttt atctcttata aatttcctaa agtatctttt gatggttatg
     2401 gtggaagatt ggggacaata gcctttattt ctgttatttt atatatttta atattaaaat
     2461 ttggatttaa taaaaatttt aacttttttt ctaatgagaa tatatttaag acaaaactgg
     2521 attatttttt attgtttgca atagtttctt cgataattgc ttctcttatt tcaatggaga
     2581 taaaaaacac agtttcatct ttaaatgaga attataaagt aataacagtc gcgacaactg
     2641 gattaatagg tggaatattg attacaaaaa ttccagagta tgggcttgat tatggtttgg
     2701 catggtatac tggtgctttt gtaggaatga gttcttacta tgttttaatg ttaaaaagac
     2761 atttttttat atctggtctc tttgctggaa tatactttat actaacaaga aatattttta
     2821 taggagttgg aggtaaactc ggatttatct catttttatc tgtaataagt atgagaattt
     2881 tatctaatgg ctataatttt cttaaaggat attttaagcc accggataag attattgaag
     2941 agttggagag tggtaatata gaagatcaaa gggttgatga taattatgca gaaaaacttg
     3001 tagagaactt attaaaagca aaggataaga taaatatatc ccagaatgat attggaaatt
     3061 ttgtgatagg agaaaaaata gatatccagc agtatgagga agaaaaaaag aaaaacattc
     3121 attattttga attactttct aaaaaagaac aggattttgt taaatttata aacagtattg
     3181 gtattaatgt ctggtgttat cttaaaaagg ataaagatga gtttaatatt ttttcatatc
     3241 agggaatcga tgatgagaca ttttataatg ttagatatag agtagaaagt aaatttatat
     3301 ctattttgaa taaagagaaa agaattattg cattttcaaa aaaaggtcta aatcagccta
     3361 ttttttataa taaaatatca aaaaatgatt ttaataaact ctctattctt attatagttc
     3421 caatatttaa taataatatt ttaaatgcat ttttttttat ttttgataag agtaaagata
     3481 tagaatattc aaaaagaaac tactatagaa tatatgaatt ctataagaat aattttaatt
     3541 tttttaatta aaaaattgtc aaaattctgg atttttatta gaacatttgt tataattttc
     3601 ttgacaatgt ttataaaata ttatattttt tattttcata gaaataatat actgaatagt
     3661 ttttataata attaggaaat gggtaaagca gggatagtgg atgttagacg ggattacaaa
     3721 gtcattaaca gatgctttta aatttataag tggctcttct gttattacag agaataatat
     3781 taaaaagact ctatcggaaa taaagattgc attacttgat gcagatgtaa atatttcagt
     3841 agtaaagaat tttatctcta ctgttacaga agaggcatta ggtgaaaaag ttttaagatc
     3901 tgttcgacct ggtgagcaat ttgtaaagat agtttatgat aaattagttg atattcttgg
     3961 gagtaaaact caagaattaa atctgaaacc aaaagataca ctttccatta tacttcttgc
     4021 tggtttacag ggttctggta agaccacaac ggctggtaaa ttggcacatt tgataaagaa
     4081 aaatcatgat agaaaaatat tactttcagc ctgtgatgtt tataggcctg ctgctatcga
     4141 acaattaatt agagttggac aaattgctgg ggttgaagtt tttacaggtg atagaaagga
     4201 tccggtaaag attgcaaaag agtctgttaa atttgctaag gataacgctt ttgatacact
     4261 cataatagat actgctggaa gacttcatat tgataaagag atgatgaatg aggtgcagag
     4321 aatagcaaaa gaggttaagc cagatgaaat tttgtttgta gcagattcaa tgactggcca
     4381 aacagcagca gatatagctt ctgaatttaa cagttatctt gatataactg gtgtaatctt
     4441 gacaaaattt gactctgaca caagaggtgg agcagccttt tctataaagc aattaatagg
     4501 taaaccaatt aaatttatag ggatatctga aaaaattgat ggaatagagg tatttcatcc
     4561 agatagaatt gcttcaagaa ttcttgggat gggggacgtt gtttctcttg tagaaaaggc
     4621 tcaagagatt atagatgagg aagaggcttt aaaattagag aaaaagataa gaaaagagga
     4681 gtttacatta caggattttt tagttcaatt ggaacagatg agtaaattag gtcctcttga
     4741 aaacatttta gagatgcttc ccggaatgaa gcagaatatg caatacataa atatagatga
     4801 aaaaaagata aagagacaaa aggcaataat tcaatcaatg acaatgaagg agagattaga
     4861 ctatagattg attataggtt caagaaaaag aagaatagca aaaggtgctg gggtatcgat
     4921 tctggaagtg gataatttat taaaaaattt tctaaaatca agacagatga tgaagaatgc
     4981 gttgaaaaat aaaggtaaaa ttggcaactt tgatttaagt aactttatgt aattttttta
     5041 aaaaaatata tattttttat aatcaaggag gtaaggaaat tggtaaagat tagattaaag
     5101 agaatgggaa caaacaaaag acctttttac agaatagtag ttgttgattc aagagaaaag
     5161 agagatggta aatttattga acaggtagga atttatcatc cactcgaaac acctgataaa
     5221 cagctaagat ttgatgcaga aaaggttaaa a
//
LOCUS       a0209409_1000868       10036 bp    DNA              UNK 01-JAN-1980
DEFINITION  Ga0209409_1000868. | GENOME_ACESSION: IMG_3300025589 CONTIG_ID:
            a0209409_1000868 SOURCE: JGI_small ORIG_COORD: 18298_28334.
ACCESSION   a0209409_1000868
VERSION     a0209409_1000868
KEYWORDS    .
SOURCE      .
  ORGANISM  .
            .
FEATURES             Location/Qualifiers
     CDS             1348..2436
                     /product="GTP-binding protein HflX & KO:K03665"
     CDS             2540..4354
                     /product="methyl-accepting chemotaxis protein/iron
                     onlyhydrogenase large subunit-like protein &
                     COG0840,COG4624"
     CDS             complement(4524..5015)
                     /product="putative transposase & KO:K07491"
     CDS             5352..6905
                     /product="5'-nucleotidase/UDP-sugar diphosphatase
                     &KO:K11751"
     CDS             complement(6902..7615)
                     /product="hypothetical protein"
     CDS             complement(7581..8492)
                     /product="dihydroorotate dehydrogenase (NAD+)
                     catalyticsubunit & KO:K17828"
     Spacer_Hit      5000..5036
                     /gene="226"
                     /evalue="1.90632e-08"
     Spacer_Hit_Main 5001..5036
                     /gene="41"
                     /evalue="7.2274e-08"
     Spacer_Hit      5002..5036
                     /gene="142"
                     /evalue="2.43566e-07"
     Spacer_Hit      5001..5036
                     /gene="300"
                     /evalue="7.2274e-08"
ORIGIN
        1 tcttgaagag gcaaaggtaa acaatttaat gggaactgga tttttctttg attatagcga
       61 tgttaaaact gttcataaat attacggtgt tgaacaaatg gtcgatgtgt taaaactaaa
      121 tcatacattt tttaataatg gttatattgc agacacatct gacgatacaa aatatgattc
      181 tctttactat tcttttaatc cttctgaata tagttattta cattatgatg caaatagtta
      241 tgagccttat agtggtgtct ctgaagcaat gactctatgg tcaaatggaa tgctaaaaag
      301 agatcctctt aatccaaatg tcaatcaaag gcctcatggt tttgcctttg gatttgataa
      361 agatattact gatggttttc atttttttgc agaagggggt attgcatcaa aagatgcctt
      421 tgacccaaga tatcttgaag atagttatgt ggattatgga ttttttgcaa gattttctcc
      481 aaaatttcat agtaagacat ttgtctttga tcctaagata tctctaagtt atgcatttca
      541 aacagatgcc actggtgata tggattttgg atggtcaaca tttgcagcag gactctcttt
      601 accttttgat attaaattaa aaaccggtaa gaatgataga ttaaaatttg aacttaactg
      661 gaatataaat gcaaaatttg caattcagaa tgttgcaaca atgatatcat ttcttgcaga
      721 acttacctta ctggatgaaa aattatatat taaattccct ttaatctatt cttataaata
      781 tgggaagggt ggctttttaa gagttggaaa tgaaaatata aaatttttag atcaattata
      841 tgaagattat ctatttaata tgagtctcat agctggtttt gattcaaaga ctttttttgg
      901 agatacattc caatataagg tttcaaatac cattcatttt acagcaatat attttgaata
      961 tccagcagaa atatattttt atgaaatatt aaaaaatgaa tttatccttc acaatcttgg
     1021 accagaaaag ataacattct atttagattt tacatttggg cttgcaagaa atgcaagatt
     1081 aatagattca acaacagaat ttaagtataa atatgactct actctggata catgggtgga
     1141 tgttaagaat ggggagccaa tgaaatggaa gagatggcca ggtggtaatg ctctttcttt
     1201 tgaattaggt gttaactttg atataataaa gaatctggca gttggaattt ctgctgaatc
     1261 gccgaagtta ctattgggag taataaatcc aattggaaat cagagctcat ttgggacatt
     1321 taaactctgg tctgagatta agttttaatg cttgagaatt tttcttttga aaaaaataaa
     1381 agaactataa tcattgcatt aaaacttcca gatacaaaag aattcgactt ttataactca
     1441 atcgaagaga tgagacttct tgccttaaca cttgggcttg aagtcttaaa tatttttact
     1501 caaaaaagag ataaaataga accagatttt ttcctcggaa gaggtaagct tgaagagata
     1561 aaaaaatata tagatgaaaa cagaatagaa tcagcaatat ttgataatga acttaccggt
     1621 gttcaggaga gaaatcttga aaaaatatta ggagttacaa tttttggaag gacagagatt
     1681 attttaaata tttttaataa aagagcaaaa acattggagg caaaacttca ggttaaactt
     1741 gccagtatgg aatatctctt acctcgattg agaaatagat gggatcactt ttcaagaata
     1801 gagggtggaa tagggatgag aggtggtgaa ggggaaaaac agatagaact cgataaaaga
     1861 atagtaaaaa atgaaattgc aaagataaag aagaaacttg aaaaacttga agttcagatg
     1921 gataacagaa gaaaaaatag agaaaatgaa aatcttgtct cacttgttgg ttatacaaac
     1981 gctggtaaat cttctcttat gaatctgctg gcaaagacaa atctatatgt ggagaatatg
     2041 ctttttgcca cgcttgataa tacagttaga agagtttata taaatgaaaa tttaattatt
     2101 ctattaaatg atacagttgg ctttataaat aaattaccac actcattagt tgcatctttt
     2161 aaatctactt taaaagaaat tgcctcttct aaattaattc ttcatgttat tgatatctct
     2221 tcgccggcaa tggaaacaca tatcaaatca gtgaattctg ttcttgaaga gattggtgca
     2281 agttctatac cgataattaa agtttataat aagattgatc tcatagatct caataattac
     2341 caggatctta atggtaatga aaacagtgtt tttatttctg taaaaaataa tattggaata
     2401 gaaaatctaa agcaaaaaat tttacaattt ttttgacttt tggataaatt ttaattatat
     2461 tctcttaaaa gaatatttaa taaaactatt gtaatagtcg aaaataaaat aaaaatatct
     2521 aatgaaaaag ggatgtatta tggatctcga attaataaaa gttaataagg agaattgcgt
     2581 taattgtcat agatgtatag ccgtatgccc cattaaattc tgtaataatg gaagtggtga
     2641 tattgtaatt gtcaataata aagattgtat atattgtggt agatgtgttg aagcatgtga
     2701 acacaatgca agatattttg tagatgattt tgaagaattt ttatcaaagc cgcatgataa
     2761 tcttgcattt atagttgctc cttcagcagt tgtatcatgg ggacctgatt ttaaaaagat
     2821 aatctattat cttaaaaata atcttaaagc caaaaaggta tacgatgtaa gttttggtgc
     2881 agagcttact gtattaaaat atgaagaatt tattgaaaag aataaaccaa agtgtgtgat
     2941 agcacaacca tgtcctgcta ttgttaaata cattgagatg tatatgccag aactaatgga
     3001 atatcttgca cctgtggata gcccagccat ggcaacggca agatatttaa gagaggtaaa
     3061 gggatttgct ggcgagatag cattcttaag tccatgtatt gcgaaggctt ttgaatttaa
     3121 agatccaaat acacataatt atataaacta taacattaca tataaaagtt taagagatta
     3181 tattgagaga agaggtatta atttaaaaga gttgccagat ggtagatttg atgaatttga
     3241 agcagaaaga gccgtaaatt tttcaaggcc tggtggcttg agagacacag ttttgagaga
     3301 tataaatata ccatttgcta taagaaagat agaaggtgaa attgtctatg aagagtattt
     3361 caaagaatta tccaataaca ttaaagaaaa taagccattt cccttaatag ttgatatttt
     3421 aaattgtgaa aaagggtgta gttttggacc tgggacttta aaacaattta ctcaagacga
     3481 ggctgatgcc tttataaacg aaagaattaa agaacaacaa aagaaatttg ggacgttaaa
     3541 aaattggaag aagaaattta aaaaattaaa agatgaatta aaaaataata agtttgaaag
     3601 aaagtataca aagaaaaaga aagagattga tacctctatt tataaagatg aagagttgca
     3661 aaaagtatat attgagatga aaaaatttga agaaaaagat tttaaaaatt gtagagcatg
     3721 cggataccat tcttgtgaag agatggcaaa agcaattctt gccgggctga ataaaaaaga
     3781 taattgtcat ttttatctta taaaagagtt aaacgaaaaa aatgaaaatc ttataactct
     3841 tgctcaaaga gttcataaat caataactga ggtaaatgaa aaattagatg gtataaaaat
     3901 aatatttgct gaaattaata attcattttc tataactcat gatgcattgt tgcatgttaa
     3961 taattcaaat gaagggcttg ttaatctttc taaaaatttt actcccatag tagaagcaat
     4021 aacagagata tcggatcaaa cgcatcttct ttctcttaat gcagcaattg aggctgcaag
     4081 ggctggggct gctggtaaag gttttgctat agtagcacat gaggtagata aactttccag
     4141 tcagacagca gaagaggtag aaaagattac accaatggta aaagaattaa tagaaaaaat
     4201 aaatcagata aataagagag gcgagactgt tttaatggat ttagagtctg taaaaaatag
     4261 ttatgaagaa ttttttaata caatgcaaaa tataacaatg ttaatgcagg acttaatgga
     4321 tgaatcaaat aatcttttaa aattaactga ataagaaaga taattgttat attctaataa
     4381 tatcccattg ttagaagggg gatatccctt caaagtagac agatatctgt atacttctta
     4441 ttattaaatt atagctattt taaatatttt ttttattttt tatataaaaa aatgttttta
     4501 aatcgtaaat agtaattttt acttcatatc aaaaattcta gtaatagagg taatctatca
     4561 acaaattcaa aatttttatt cttaaaataa aaaataccac agaaaatata attttctaat
     4621 ccttccttta tgctattttt ctttacattg tcatttatcc tattaaaact tctcacaaaa
     4681 tcctcaattt tttctattac ttcactctta aatctatcaa accatacctt ccctcttatt
     4741 tttaatcttt tgttgtatct aacagcgaat gttcccaata cccactgcat tatttttgat
     4801 agattctccc ctcttttggg tcttataata aaatgacagt gggtataaac aaatacgaaa
     4861 tttaaaagag agaatctaaa tttcttcttt gcctgtttta aagttaataa tagcatttca
     4921 cggacgaaga ggggctttag ttcaggtctg tccctgttga ttgtacaggt aatataatag
     4981 ctagccccct tttttaatac tctatttctt ctcataaaaa atcctcctta attttaaaaa
     5041 gtatttctat atattaatca caaatttttt gagaaaatcc tttacaagtt ttgagaaaaa
     5101 atttagtttt tttggaaaaa attaaagtga gggacagacc tataaatttt tttatgattt
     5161 aaagagggac agacttaact ttattaatga tgtgaaatta atttttatat aatctatgct
     5221 ggataaatta caaattaaat tttttattaa gcacctaaaa ataaaaaata atttttttta
     5281 aaaatataat atttttattt tattcttgat tattgacgaa aatgatatat aatttatatt
     5341 gaggttaaaa catgatatct tataaaaaaa ttatttttct ttttttattt attcaaataa
     5401 tttcaatttt atattctgct ccaacaaaaa taaaaatcct ttttacctgt gatacaaatg
     5461 gtaggccttt gagttttaca gaaatgcaac aggaaggtca aggaggaatt ccagcaagag
     5521 caacattaat aaaaaaattg ataggcactg ataaaaaaaa aggcaatgta ttaatactcg
     5581 atacagggag tgtatttatt ggaaggccag aatccgatct ttataatgga gaaactgata
     5641 ttgctggaat gaatgcaatt ggttatgatg ccgtggcaat cggtattaca gaaataatga
     5701 ggccaaagag tgattttgat aaattaaata atcttgcgga attttattat atctcttcca
     5761 atttattttc taaatcccaa acaggagaca aagaagaact tataggtgat gactatttta
     5821 taaaaaaatt tgggaatgtg acagtcggta tattctcttt aattactgaa gatgctcttt
     5881 tacaattgcc atctcaatat agagaggatt atataataaa agacccaatt actatagcaa
     5941 aagaaatggt ggaaattctt aaaacaaaga aaaaagtaga tattataatt gcattaactc
     6001 atcttggata ttacccagat gattctaaaa taggttcaag aacactggca aattctgtaa
     6061 aaggtatcga tatcataata gatggggtta ctggtttaaa ttttactgag ccaattataa
     6121 ttggaaatac aaaaatattt caggtaatga aatggggttt atatcttgga gaaattgata
     6181 ttacatttga gaataagaaa ataacagata ttcagtataa agcacatcct gtaaattata
     6241 aagaaaatgg agttctggtt ggtgaagccc tggaagatga tccaaaagtg cttgcagaaa
     6301 ttacaaaaaa gatgaaaaat tatgaaaagt tagcaaaaaa gaaattaact acaatagaaa
     6361 aaggtaaaaa tttatctacg caaggcataa gagaaagaga gacagagctc gggaatctaa
     6421 tctgtgatgc tattcttgac tacacaaaag cggatattgc tttccaaaat gctggtggga
     6481 tagaacaggg acaaatagat ccaaataata ttacaagaga aacttttgac aaaataataa
     6541 gatatgataa ctctatagta acactaaact taactggaag tgagattaaa gagatactct
     6601 cctattctat gagtagaata ggatatgggg ctttcttaca ggttagtggg atatcttttg
     6661 tatattctag atcgagtaaa agttttaaaa caatcaagat aaaaaataaa gaattggatg
     6721 aagacactat ttataaagtg gccattaatt cgtggcttgc aaatggtggt gatggatata
     6781 aaatatttat tgataagaaa aaagtggatc acaaaaagat aataagagaa gtagtgtatg
     6841 actatatagc cagtcaaaaa attttaaaac catctcttaa caatagaatc gtgattgagg
     6901 attaaattaa acttcttaag tcaaaatatt ttggtttaaa agaataatca agagcatttc
     6961 ttgccagatc aaagactttt acttttgaat tatctattat tattccatca gaagtagaaa
     7021 taatgccttc tactatgttt tttaagataa aatccggtga ttgaacaact tctgttttaa
     7081 taggaagaga tttcttacaa aattcctctt ctaagataaa agcaatatct ttactatggc
     7141 ttattggata gtcaaaatag aatataatat ttttaatgtt tatattagtt aaaaaattag
     7201 ttaagatatc tattgccttt ttaaaaaaat cgtccatttt tattgtatta tgagattcgc
     7261 ttgcatctct taaaatagaa tcaagcccaa taaaagtctt tattccgtac agatagctta
     7321 aaattgtaaa aataatatta aatccatcac aatgaagagt tttattttta agatttttta
     7381 atgaaacaag actatttttt cttttcttgc aaatcttttt agaaaagacc cctctaaaaa
     7441 gaagggttct ctcttcttta ttaagcctat aatgatcaga gattaatttt agaacagatt
     7501 ttacagaata tcctctttca ataaagtaaa gataatcttt tattgcgttt tttagtctta
     7561 acttaccttc tttcattgaa ttatgtttta tgagaaatgc caaccaattc ttcataacta
     7621 agtttttttt cttttaagaa attttttatt ccgttattta ttttatcaaa aatttcaaga
     7681 ccttcgtaaa gtatacctgt tccaacacca tataaggtag cccctgccat aataatttga
     7741 atagcatcct cataagtcgt tattcctccc ataccaatta ttgggagtgt tactgactga
     7801 tatatctcat acacacatct tacagctatt ggtaaaatgc atttgccact caatccccct
     7861 tttttatttg agatcttcgg cttatatgta ttaatatcta taatcatccc aggacctact
     7921 gtatttattg cactaattgc atcagcacca tttatttcac atgcctttgc aattatacct
     7981 atatttggaa aattgggaga aagtttaatt atcaatggta atttcgttgc ctttcttact
     8041 gcaagtgtaa ctttggcagc catttgagga gaggcggcaa atgggagtcc aaattcatca
     8101 cttacatttg ggcatgatat attcacttca atggcatctg catactcttc tgttataaaa
     8161 gaggcagtct ctgaaaattc ttcaatacta ccagcaaata tagatgctat cacaatagca
     8221 gaagaatttg actttactat ctttaactcc ttcaatgatt cttctattcc aagcgaggat
     8281 aaaccaactg catttataac accgtgttca aaaacctgaa ccacaggagg aggatggcct
     8341 tttctttttt ctcttgaaat agattttgag gtaacacctc cagcaccact atttgctact
     8401 tttaaaagag aatgtccggt cacccccaat attccagatg ctaaaatccc attccttttg
     8461 aatagtagtt tgccaaattt tatattttcc atattacacc tattttatta agaaaaacaa
     8521 caagcaatta tattacaggt tatcttgctg tagtaatctt tctaattttt cataatccct
     8581 tgttgcgccc ttgtcagcac tggttacaag aagagaatac aattttaaga tctttgaaac
     8641 aattctatcc ctttttggca taaatccagt tgttttaagc aatttttctc ttcttttttg
     8701 gagttcttct tctgagactt ttaattctat gcttctttta tcaatatcta tttcaataat
     8761 atccccatct tctacgaggg ctattattcc accacttgct gcttctggcg atacatgccc
     8821 aatgctaagg ccagcggttc caccactaaa tctaccatca gtaagcaagg cgcagacttt
     8881 atccagtcct tttgatttta aatatgtggt aggatataac atctcctgca tcccgggccc
     8941 accttttgga ccttcatatc ttattattac aatatcaccg ggttttatct tatcagagag
     9001 tatggcatca cttgcctgtt cctgagaatc aaaaactctt gcctttccac tgaatttaaa
     9061 tatagattta tcaaccccag cagtctttac aatacaccca tcttttgcta tgttgccata
     9121 aagaacagca agcccaccat ctttattata ggcattgtta aaatccctta tgcatccatt
     9181 aatcttatct ttatccagtt ctttatattt attattttga gaaaaggcaa caaggtttct
     9241 ataaccacca ggggcagcat aagctctttc gattgcttcc tctgttaatt ctggataatt
     9301 gccaacaata tcattctctt ttattacctt ctctattgat ttaccttcaa ctgttattgc
     9361 atttttgttg attaaattat ttcttaataa ctcacccatt attgtcataa tcccaccggc
     9421 tcttgataca tcctctatat gatagtgaga agaaggggca actttacaga tatttggtac
     9481 ttttcttgaa agttcatcta tctctttcat tgtaaaatca actccagcct cttttgctat
     9541 tgccagaaga tgaagaacag tatttgttga tcctcccatt gcaatatcta ctgtcatagc
     9601 attcaagaaa gcatcctttg tcataattga tcttggcaat acctttgtat tattattttc
     9661 ataatattct tttgccattt caataattct ataacatgcc ttttcaaata actttcttct
     9721 taatacatga gtagcaagaa gagttccatt accaggtagc cccattccta ttgcctcagt
     9781 aagacaattc atggaatttg ctgtaaacat tccactacaa cttccacatg taggacagcc
     9841 gactttttct atttctaaca actcatcttc tgaaaaatta aaatcccctc ctaatttcat
     9901 tacatcaata agatcatatt ttacaccctt ataaacccca gcctccattg gaccaccgga
     9961 tacaaagata gctggaatat ttatccttgc tgctgccata agcataccgg gtattatttt
    10021 atcacaattt ggtata
//
LOCUS       0116245_10007488        8957 bp    DNA              UNK 01-JAN-1980
DEFINITION  Ga0116245_10007488. | GENOME_ACESSION: IMG_3300010338 CONTIG_ID:
            0116245_10007488 SOURCE: JGI_medium ORIG_COORD: 3270_12227.
ACCESSION   0116245_10007488
VERSION     0116245_10007488
KEYWORDS    .
SOURCE      .
  ORGANISM  .
            .
FEATURES             Location/Qualifiers
     CDS             complement(3..107)
                     /product="hypothetical protein & Hypo-rule applied"
     CDS             251..898
                     /product="sigma-B regulation protein RsbU
                     (phosphoserinephosphatase) & KO:K07315"
     CDS             complement(1020..2192)
                     /product="Protein of unknown function (DUF3754) &pfam12576"
     CDS             complement(2283..3245)
                     /product="D-3-phosphoglycerate dehydrogenase & KO:K00058"
     CDS             complement(3445..3936)
                     /product="putative transposase & KO:K07491"
     Spacer_Hit      3922..3957
                     /gene="226"
                     /evalue="3.9386e-06"
     Spacer_Hit_Main 3922..3957
                     /gene="41"
                     /evalue="3.9386e-06"
     Spacer_Hit      3922..3957
                     /gene="300"
                     /evalue="3.9386e-06"
     Spacer_Hit      3923..3957
                     /gene="142"
                     /evalue="1.32732e-05"
     CDS             4310..4492
                     /product="hypothetical protein & Hypo-rule applied"
     CDS             complement(4556..5338)
                     /product="hypothetical protein & KO:K07045"
     CDS             complement(5391..6269)
                     /product="hypothetical protein & Hypo-rule applied"
     CDS             complement(6276..7226)
                     /product="Radical SAM superfamily
                     enzyme,MoaA/NifB/PqqE/SkfB family & COG0535"
     CDS             complement(7210..8097)
                     /product="hypothetical protein & Hypo-rule applied"
ORIGIN
        1 atgtttaata aataacttaa taattcctgt attcctcctt tagaattaat ttcatttaaa
       61 taatctttta ataagtcttc aaaaagtttt tgcttattat tattcataat ttctaacctc
      121 cttttaaaaa aattattatt tttatcgtta aatatttaaa aaaatatctc cttttatcag
      181 acacaaaact tagaacacta ccgaaaatta tattacaaaa gaaaaattcg aactaattgg
      241 ggcatcaaga atggcaaaag gtgttggggg tgatttttat agtataaaaa atattgaaaa
      301 taagaaatgg cttatgggga tatgtgatgt atgtgggaaa ggaatttctg catctttgat
      361 ttctgcaata gtgggtggta tgtttgatat atatgatttt aataataaat cgattgaaga
      421 atttatttct ctattgaata aatatatata caacactttt aaactcgaaa aatatttaac
      481 cggacttttt atcgaatttg aagaagatag tggtaaaata agaatatttg atatggggca
      541 tagtcttggt gcctcaaatt tatatcttgt aagagaaaat aatattatat cagaaattac
      601 taaaaattat aatcttgcaa taggtcttgt tcctgatata acaacaaata gcgatctgat
      661 tgaacttaaa aaaaatgatc tattcattgc gattacagat ggagtcactg atcaaagaaa
      721 ttcaatagag atggaatatg ggataaaaaa atttttaaaa attataacta aaaatctcaa
      781 taatgattta aaaatagtaa aagagagtat ttttaatgat atagatatat ttagaggaaa
      841 cagccctcaa caggatgata tcactttttt gttgttaaaa tataaaggca aatcctaatt
      901 aatatctggt aaactaaatt aagacaatat ttacacagaa taatataatt ataataatac
      961 agatatcccc tttacttaaa gaggatatct ttataagata tcactattta aaataattct
     1021 tagaacattt cttcaatctg cttctttaat attttaactg cttcttgtat agaaaaaatt
     1081 tcaataaaag tatcttcttt tcttagtaat cctaactcct ttatttttct catggcatca
     1141 tcgacttcaa aatcaatttt tttaccaaaa ttgttaataa aaaaattttc tattttttta
     1201 tccaattcct caatggttaa tttctcttta ctaaaataaa gaaaataata agcaagaact
     1261 atttctttgc attcttcctc tatggcatta tttataagat agtgataaac tccactatta
     1321 ttatcaagat tttgaaaata caaatttgaa gtaagacttc ttaaatattt ttcaaccgtg
     1381 gattgataac cagaaaaaga atgcaatgca agtccaaaga aaccaccaac aattccccag
     1441 aatccgagtt gactccacca ggttccacta cttccctgtt ttataatata atccactact
     1501 ttatatattg tggttgaaat accggcaatt aatggtaaaa ttataagcat cttatcaaga
     1561 ggtttaatca ttattttggt attaggaaaa agcatttcaa gatcaacagc aggaacattc
     1621 ttaaataatt ttatatatac tttatcataa cttaaattat cttttcttgt tttcttttga
     1681 ggttttaatt taaaaataaa aacaacacgg ctataaacat taaaatcata ctctttttcc
     1741 ataaagaaga atttcttttt tcttgaatct ttaaattccc ctttataaaa aagaatacac
     1801 tcatcaaatt cttctaaatt tacttttaaa tctattcccc acggcgatga tttattaaaa
     1861 gcctcaataa ttttatcttt agttatttct atataatttc ctgcttttaa tagatctttt
     1921 attttattta ctacattttt tatatcttca ttctttttta cttcgttaat atttcctagt
     1981 agttgaatat taagatccgg atcaatataa agataactct ctttgatctc ttccaatttt
     2041 tttgagaatt tattatcata aataaactct atcaaattat aaaatttttc aaactcttct
     2101 ctattttttt tatcttctat tttctctttt aaaaatagaa acaattctct tttatcaaaa
     2161 ggtataaaat tttctaattt tatctcatcc atattaccac ctaattttaa agttttaaat
     2221 aattataaca atttatttga tttattaaaa ttatttcctg caaaaactcc aaataaaaat
     2281 aatcaatatc cttttttaaa atctattaag ccatgaggtt ttttattatt taaaaaatct
     2341 tccatttcaa taaaagcctc ttttgttctg tttgttaaag attctttagt atatgctccc
     2401 atatggggtg ataaatagaa atatttttgt agatcaaggg ggatatcccc tttaaaaggt
     2461 tcatcttcaa aaacatccac tattatcttt cttatttttc ctttttttgc tatcttaatg
     2521 agtgagtcta ttcttactat tttacctctt gctgtattta taaagatgga attttctttc
     2581 attttatcta aaaaatcatc ggttataaaa tacaatgtct cttctgtcag gggtgtatga
     2641 atagttacaa tatctgacaa ttctggtata acatccattc tatcaaccca ttgatctatt
     2701 ttttttattt ttttttcttc aacagaaaga tatggatcat accctattgt tgtcatttta
     2761 aaaacctttg cgacctcagc tacaaaagag ccaattctac ccacgcctat tataccaata
     2821 gttttatttt ttaattctat tccaagttcg atattctctc taaatttttt atttaaagta
     2881 ttaatattag caaagtctaa ttctctatat gttcttataa tctggccaaa tatcaattct
     2941 acaacactgg agatattaga atttggagta ttgcagacaa ggatatcttt tttttcgcac
     3001 tcttttagat caatatgatc tattcctatg cccattctta ttattaattt aagattattg
     3061 gcaagatcaa gaagatcttt ttttatactt aggcgggttg aaattattaa tatatataca
     3121 tcatttatac aactctttaa tgcttcataa ttgatagaag gtgagtatat tatatcgaat
     3181 tttttagaat attcatttaa aattgtttca tcaacaaaat cagtaataaa aattttttta
     3241 gacatatttt tagtttatgt tttaaattaa attttttata ctaaaaattt ttaagtttgt
     3301 caaaaatatc tcaatgattt ttctttaaag tgattaatat tatttttagt cagataaaat
     3361 gatagagtta tcctaatgtt aatttttttt gagagaaata ttatatacaa aaaagttttt
     3421 aaatcgtaaa tagtaatttt catttcatat caaaaattcc agtaatagag gtaatctatc
     3481 aagaaattca aaatttttat tcttaaaata aaaaatacca cagaaaatat aattttctaa
     3541 tgcttcctga attttatttt tctttagatt atcatttacc cttttaaaac ttcttacaaa
     3601 atcctcaatt ttttctatta cctcactctt aaatctatca aaccagactt ttcctcttat
     3661 ttttaacttt ttgttgtatc taacggcaaa ggttcccaat acccactgca ttatttttga
     3721 tagattctct cctcttttgg gtcttataat aaaatgacag tgggtataaa caaatacgaa
     3781 atttagaaga gagaatctaa atttcttctt tgcctgtttt aaagttaata atagcatttc
     3841 acggacgaat aggggcttta gttcaggtct gtccctgttg attgtacagg taatataata
     3901 gctagccccc ttttttaata ttctatttct cctcataaaa aatcctcctt aattttataa
     3961 aaattatttt ctatataata ttaatcacaa aatttttaag aaaatccttt acaaaattta
     4021 tgaaaaaaat aaaaaatttt aattaaaaat gaaatctaat ctgctaaaaa gtaatacagg
     4081 taaagaaaga gcgaatataa atggagtgta taatccaata gataatgaat aattgtaaga
     4141 agaaatgaga aaataaatac ttctctctat aggagaatta tttaaataga aattaaataa
     4201 gatttatata atatgcgata atgcgaaata ctataattgt tctttaataa aagagtattt
     4261 aaaaacatct aaaatagagt taatccatct tccgacttat tcgcctaatt tgaacttaat
     4321 agagaggtta tggggatttt taaagaagaa agtgatatat aataaatatt atgatacaaa
     4381 aaataacttt atttttgcaa tagataactt ttttaatacc gaaattaaaa atcatataga
     4441 agaaataaaa agtttgctta aagaaaactt tcatattttc ccttctgaat agatttttga
     4501 caaactatat tttgttgggt ataattggta taaaatttcc aaatcaaatt tcaggttaat
     4561 aatataattt aataatattt ttttttataa tatttttttg ttgatctgtt atacttttta
     4621 aaatactcaa atcgcttcta tattgatcgt ttaaagataa tttcttttta tacctattac
     4681 taaaataatg cgtaataggg aaatctgttc caaaaagtat tttttcaacc aaattgtttt
     4741 ctaataatat tctgatctca ctaataggca taaatgctgt gtcaacataa acattatgat
     4801 atttttttgt aattgccaat gcctgtttaa gaggtcttcc atgtgctaaa ataaaattaa
     4861 tattattata tttatcaaaa tacttttcaa acttttttga ttcatcaatt tcgtcatacc
     4921 cagtatgcaa taaaacaggt aatttttttt ctgatgcaaa ttcaaaaatc tcattacaaa
     4981 gcttgtctat cattgtattc gacaaatccc agttatgagt gcgtggatga attttgaaac
     5041 cacaatatgg caaagaatca tatacaattt tatcaaaacc tttttccgga ataacccaga
     5101 ataacggttt aaccttatca gaatttgctt tacatttaga ataaattata tttatctctt
     5161 cctcgatctc ttcataagag acatcatttt tgcatgaagt tgtcgaactg aaaataaaac
     5221 tatcaattcc tgcttcattt aaaatagaat aaatttcttc aggagtataa tattcataat
     5281 caaactgtcc aatatgaacg tgagtgtcta tcatataatc cttctctgtt aaattcataa
     5341 ttatccaaat ttatattata tttggaaaag aattcattga ataaataatt ctatttgaac
     5401 ttaatgcaac cgcatgataa ctttttagtt atatattttt cacaattatc acaattattg
     5461 tataatggtt ttgaattaat ctttttcata atttcatcac atttttcttc aagtttttta
     5521 aatgagtcat aatcttttaa atataattta tcgccattat aagctttaca tggtttaaaa
     5581 ctcatgtcag gataaactat aatattcttc tcacagatta ttccattaag attataatca
     5641 gaagaaaata ctataatccg taattcatca tccgaaaaat aacataatgg aatgttacat
     5701 gattttggat aggtttttat tttatcattc atagcatttt ttaataataa tagtaaatta
     5761 tttcttaatc tattataaaa agaattaact gttccaatat tgttttcaaa atcaatttcc
     5821 catcttattg ttttaattga gtttgttttt acaaatttaa aaaaattatc aaaatttata
     5881 ttttcataac ttaaattaat ggagatatct atatcaatat tacttttatt taatttctcc
     5941 agatttttct tttgaatatc tttaatatca ttaaaatcta tgtatgaaca aattgaaacc
     6001 ttatttttat ttttatttaa ctttattaac aatttaatta tattatcatc aaaaattaaa
     6061 tcactatcaa actgaatata tgccaattta ttaatattca ataacaaatc aataatttta
     6121 ctaaaatcct tatgttcagt tattttatat cctgaaaaat aaattctttc attatttgat
     6181 tcagagtaaa agtttattag attagttaat tcttcaaaac tgatttctga tatatttgta
     6241 ttattttttt ctcttataaa tattgtcata ttttatcacc tgtaaaattt gtaagctaaa
     6301 cacccgcaac ttttatttct aaatttgtaa gaactgcatt ctaaacattc aggaattaat
     6361 tctttattaa gaagtttatc atcaacattt ttttcaaaat aatcttttat ttcttcagaa
     6421 ttgttaaaat tgcttaattt tattggatta tcggataatg caaaacatct aactactgat
     6481 aaatctggta gaatatcaat tattggatga caagcagaga ctttaagatt tttatttccg
     6541 tcatatgcca atcttcttat atccttgtca gaaatcatac agattgggat attattacaa
     6601 tcaacatgcg catccagatc attttttgaa catttatcta gaaatttgta gacatctttt
     6661 gaaaattcag aaaaatacct ttttacatca attctggcag tttttatact attcggaaca
     6721 acaagagccc atcttatttt atttatattg aattcatgac aagcatcaat tagatattga
     6781 ttctcttgat gtcgtttata aatatttatt cccagtgtaa tttcaacatt attctttttt
     6841 aattccatga tatttttttt tatgatatat tccctttctt ttaatatttc aggaaggttg
     6901 taattaataa gaaaagataa tttcttaatt tttgagaatg ttacaaatgc atccagtatc
     6961 ttttcagtaa aaattccgtt actgaacaca tgtaatgata aaatatcttt atcatttttt
     7021 attatatcca gaaattcaat aaaatcagga tgaagcgtag gctctccgcc taaaattgat
     7081 aaattatttc tttttgatct ttttataaaa tcaattgctt gcttaaaagc cgcaacactc
     7141 atattctgtt tatctttttc aataatttta ttagcaaaac agtattcgca attgagattg
     7201 cagtagttat taatcattat attcatattt gcctcttaat atatcctctg ttgttttatt
     7261 ataataaaca tttaaatcaa cattatttat tttttcttta tatgccttat aaatatattt
     7321 accctgaaat ttttttgtta ttggctttct ctttgaatat aaatacaaat tatatttaat
     7381 atgctctgtt ctatattctc tgccctgcaa tttatatcct gcaacaaatt catcaaatag
     7441 ataaagatgt gtaggatcaa ttaagttaca attttcaata ttagccaatt ttgaacaatt
     7501 caactctttt atagactctt tagttgcaaa ccaatgtcgg actccattac actctgtata
     7561 gcatatttta tttggcatta gtttatcttt taaatgagat aactgcttaa tcgcatcaag
     7621 acctcgtgtg aatggaaaaa ataatactat ataatcataa taactaaaat cacctatttt
     7681 taatttgtta aaactgagtc tctgaacaat agatgcgact gttataatat ttttatcata
     7741 tttttttatt atttttgcat tctcatcatt tgcaacgata aatccgttaa ttcctaaatt
     7801 tgtataattt tctattgttt tttctgaaat aaaattattt ttatcctgcc ataacagtaa
     7861 tatattaaat cctgcattat taatatattt tatatggtca ttatattcca ttcttgattg
     7921 tggagcataa agaggatcgt ttttatcagt actttcaatg acagttctag aatttataga
     7981 atcttcacga taaggcggaa gataaatata agatatatag tttttataat cctgataaat
     8041 atcaatcaat ttataatcaa aattgtactg aacttcaaat cttttatttc ttttcattat
     8101 taacctctaa taatttagaa taaatatctt ttttaaactt tacataatta caaaattcat
     8161 tattcaattt atcaagcctt ttaccatttt cattataatg attattaaaa cagggaacac
     8221 aatgttctat tgaatcacaa ttttcacatt ccttaaaatt ggacatagta atattttcta
     8281 attctatggc tttattagaa ttaataatct caaataatga tttattatta atatttccta
     8341 aaactatatc aacccctatc attgggcaaa cttctccttt tggatttata taaactgatt
     8401 ttaaatcaaa aaatttaata tcagatatct tattaatatt tttataccaa ttctgtttac
     8461 cccaaaagta taaatatttt ggaaaatatt ttttgtttat ctcaaaaagt tctattaact
     8521 catctttttc taatctataa gaaagattat tatttaaatt ttcatattca ccaaatataa
     8581 aaaaatctgc acctgacttt atatttaatg aatcacaata acatactact tcaaacagat
     8641 ctttataatt tattttagtt aaaggacagg ctacttcaat cttaatgcct aaattattca
     8701 aatattcaat agcaaatttt gtcttttcaa aagatccttt aattccagta actttatcat
     8761 gaatatcttc tttcattgaa taaagtgatg tttgtattaa tttaatttta agactactta
     8821 atctatccaa atcatttttt gaacatttag taaaatttgt aaaaattgtt ggatatatgt
     8881 ttaaatcgtt aagtttttct attatataaa aaattcttgg atgtaaaaat acctcaccac
     8941 cggttaataa aattctt
//
LOCUS       a0116166_1000767       10036 bp    DNA              UNK 01-JAN-1980
DEFINITION  Ga0116166_1000767. | GENOME_ACESSION: IMG_3300009711 CONTIG_ID:
            a0116166_1000767 SOURCE: JGI_medium ORIG_COORD: 7219_17255.
ACCESSION   a0116166_1000767
VERSION     a0116166_1000767
KEYWORDS    .
SOURCE      .
  ORGANISM  .
            .
FEATURES             Location/Qualifiers
     CDS             complement(2041..2784)
                     /product="23S rRNA (cytidine1920-2'-O)/16S
                     rRNA(cytidine1409-2'-O)-methyltransferase & KO:K06442"
     CDS             complement(2781..3650)
                     /product="geranylgeranyl diphosphate synthase, type II
                     &KO:K13789"
     CDS             complement(3671..4426)
                     /product="hypothetical protein & KO:K09769"
     CDS             complement(4524..5015)
                     /product="putative transposase & KO:K07491"
     CDS             5552..6565
                     /product="Sugar or nucleoside kinase, ribokinase family
                     &COG0524"
     CDS             6572..7207
                     /product="protein-L-isoaspartate(D-aspartate)O-methyltransf
                     erase & KO:K00573"
     CDS             7224..8450
                     /product="MFS family permease & COG0477"
     CDS             8461..9012
                     /product="hypothetical protein & Hypo-rule applied"
     CDS             9031..9273
                     /product="hypothetical protein & Hypo-rule applied"
     CDS             complement(9276..10034)
                     /product="NAD-dependent deacetylase sirtuin
                     1/NAD-dependentdeacetylase sirtuin 2/NAD-dependent
                     deacetylase sirtuin 3 &KO:K11411,KO:K11412,KO:K11413"
     Spacer_Hit      5001..5036
                     /gene="300"
                     /evalue="0.000214636"
     Spacer_Hit      5002..5036
                     /gene="142"
                     /evalue="0.00072333"
     Spacer_Hit_Main 5001..5036
                     /gene="41"
                     /evalue="0.000214636"
     Spacer_Hit      5000..5036
                     /gene="226"
                     /evalue="5.66129e-05"
ORIGIN
        1 aaaaaagata aaggattcat ttatatctcc ttatttgctt ttctttatat tataagaatt
       61 atgtttacaa atagcaattt aatcttatat ttattcccaa atttgtcata taatattttt
      121 tatagaatag aaattttaac tcttttttta agcatcccat tttttttgtt ttttttcaaa
      181 agattatttt actatgaagc caagaagatt tttatatata tttatatgat tttagcagga
      241 ttttttacta ttttaaatct cttcttacca caagattgct tttccataac attattattt
      301 tcatatattc ttttggtgtt tgttatgggg acagtgtttg tatggtcgat taatgctata
      361 attgataaga aaaaagattc tattatattt ttattttctt ttttgatttt aataggtact
      421 ggattaaacg atatattttt ttcattatta gttataagaa cattatattt attacctatt
      481 ggaattgcta tttttatttt tattcaaatt tttattctta ataaaagatt tttatattct
      541 tatgaaatca tagaaaactt ttcagataat cttttcaaat caaaggatca attattaaat
      601 ataaatacaa ttcttgaaga aaaggtaaaa gaaaggacaa aagaacttga aaaaaagata
      661 gaagaaaatg aaagaatgaa agagcaaatt tttagaatgc aaaagataga ggcattgagt
      721 tttattgcga gtggggttgc tcatgacttt aacaatattt tatcaataat actttctaat
      781 atttcgctga taaaaattaa taaagaaaat actactgaaa ttgatactta tatttataac
      841 atcgaaaatg ccttaaaaaa tgcttctaat tttattaatc aattgttaac cttttcaaca
      901 ggtgaaaatg aagatcttaa agtaaatata gatttatttt ctcttttaga tgaaatattg
      961 aaatttgttc ttactggaac ccagataaaa tatagatttt tatctaaaaa aaatggatat
     1021 tatgtatatg gcgatagggg acagatatat caggtatttt taaatataat agtaaatgca
     1081 aaacaggcaa tggggaatag aggggagatt gaggttagca ttgaaatatt aacagataat
     1141 aataaatata atattagaga agatttaaaa tttataaaaa tagatataaa agataatgga
     1201 cctggcatac cagaagagaa tctgtctaaa atatttgata ttttctggtc aaataaaaag
     1261 gaagggaaag ggataggtct tgcaatgact tattatattg tccaaaaaca taatggatat
     1321 atatttgtgg attcaacaga aggagttgga actactttta caattcttct gccagtaagt
     1381 aataaaaaaa attgtattaa tgataaagaa tccaatgaaa cgattgctgc taaaaataat
     1441 agtagagttt taatacttga tgatgaagag gctattttag atctgacttc atgtattctt
     1501 gaaaaaaacg gctttgaagt ttttaaagaa gataacatcg aagatgcttt taatttatat
     1561 aagaatttat tagaaaaaaa taataggatt gattttgtaa ttgtagattt aaatatagat
     1621 ggaaatatta cgggtcttga ttttataaaa aaaatattga atatcgataa caatgcttta
     1681 tttgttttgt ctactggaac tccggatctt attaatatta atttaaagga gtataatatc
     1741 cttgatattc ttaaaaagcc ttattcttat gaaaatttaa ccctattaac aaaaaaaatt
     1801 atgaaattta aaaaagattt taaagtaatt aattcacact aattttgatt ttaagttccg
     1861 aataagttat cattgaacta aaaaaaataa agtaacataa ggaatagaga aagggacaga
     1921 ccttataata accagaaata attagttaaa tagattatta gaaattcata aatatagtta
     1981 aaagaataaa aagaatatat ttttaatcaa aagggacaga cttggttttc tttaaaaaaa
     2041 ttactttctt ttaatataaa aaatatattc aagattgcct tttgttcctt ttatttctga
     2101 ctcgacaacg ccagaaattt caagattcat atttaaaatc tcttctttta cagcctctat
     2161 tatcttatct ctatcttcag cattaacaac ccctctaaaa tcagatgaaa gactaaggat
     2221 ttctctatat ctcttaaatt caaattgagg tttaattaaa acaatcaaat ctttaatatc
     2281 aagatttaaa aaaatatgtt ctataatagg aatactggaa gtaaaactaa catccattac
     2341 cgcgaactca acattttcag gaaaatcggt tttcacaaga gattgaatta ctctattttc
     2401 tattacaact acttttggat ttatccgtaa gaaataatca atctgatttt ttccacaatc
     2461 tacagcatag actctttttg cccctttttg aagaaggacc tctgtaaatc caccagtaga
     2521 acttcctata tcaattgtaa tcttatcttt tacatttata tcaaaatgtt taaaagcagt
     2581 aagaagttta tatgctcctc ttgaaacata tctttttttt tcttttattc tgatattatc
     2641 tgtatctttt atgtgataat aaggggatgt gattacttta tcatttatta ataccctacc
     2701 agccattata aaagccattg cttctttttc agaatagcca taattattga ttaaaaattc
     2761 tactaatttt atttttttct tcatttatca cgattaataa gaaaatctaa aaattcgaaa
     2821 aaaaattctt tatttgaagg aagtttttca ataatattag aagccatatt cttatatttt
     2881 aaaagaagtt cttttgcttt ttctatacca aacaaattaa ctatacagga ttttttattc
     2941 ttttgatcac tatcaactgg tttacccata gcctcctctt ttccttctac atcaagaata
     3001 tcatctttta tttgaaaaat aaatcccaat acttccccaa gaaattctat aacttttaaa
     3061 tcattattac ttgctccccc atttatggcc cctaaaagca ttgaaagttc tattaaattt
     3121 gctgttttat gtttattaat tctatttata tcattaagat ctaaattact atcagaatat
     3181 atatcaagat attgccctaa aatcatccct ttttcgccac ttttatcata gattaaataa
     3241 agaatctcat tcaatttatt aattttagaa tattgagaaa gcattccaaa tgcttttgtt
     3301 aaaagagcat ctcctatgag taaagcataa gcctcatcct ttacaacatg aagggtcttt
     3361 aatcctcttc ttaattcatc attatccatg caaggtagat catcgtgaac caaggaataa
     3421 gtgtgaatta attcaacagt tgcagcaagt atataagaat cattatctat ttctttgaat
     3481 attttgtttg tctcaagcaa aagtagggga cggactctct tacatggggc aaaagtaatg
     3541 taattcatac cccattcgag tgataaatag gaagaatctt cataatataa taaatcatat
     3601 aatatttttt caatattaag ttcggaaatt tttctatcta caatattcat acaatatcct
     3661 aattgtaatg ttatatagag aatcttttta tttcaactgt tttaaaacta actttatcaa
     3721 tacctgctat aattccttgc attttacaat tttccttaga aggaataaat ggagccattg
     3781 actgatttat aattttttct aatacattat ttttttccat acctattata ctatcgagtc
     3841 ccccacacat tcctatatct gtaatatatc cggtcccctt tggtaaaatt gtttcatcag
     3901 cagtctgagt atgagtgtgt gtccctgcta ctaaagaaac tcttccatca aaatccattg
     3961 cgagtgttat tttctctgga ttatattctg catgaaaatc aacaactact atttcacagt
     4021 tttttaattc atttcttaaa agtttattta aagtctgaaa gggacaatct attggtatca
     4081 tattgtatct gcccataaga tttactacac caatatttat atctcctact tttcttatgc
     4141 aatatccctt cccttctacc tctggataat tagcaggcct taataatata tcataagtcg
     4201 ttaataattt agcagcatca ttatttgacc agatatgatt cccagaagtt attacattta
     4261 ccccagagtt tataaggttt ataattatct gttctgtaat cccaaagcca ttatcagcat
     4321 tttctccatt agcaataata aaatctattt tttctttatt tcttaaggaa tttaacttta
     4381 agaaaacttc ttctacgccg ggttgtccga caagatcacc caacatcgct atttttatag
     4441 tattattcaa aatatattcc taaaataaaa tttttaataa aatatagcaa aaagttttta
     4501 aatagtaaat agtaattttt atttcatatc aaaaattcca gtaatagagg caatctatca
     4561 agaaattcaa aatttttatt cttaaaataa aaaactccac aaaaaatata attttctaat
     4621 gcttcatgta tgttattttt ctttaaattt tcgtttactc ttttaaaact tcttacaaaa
     4681 tcctcaattt tttctattac ttcactctta aatctatcaa accacacctt tcctcttatt
     4741 tttaatcttt tgttgtatct aatggcaaat gttcccagta cccactgcat tatttttgat
     4801 agattttccc ctcttttggg tcttataata aaatgacagt gagtataaac aaagacgaaa
     4861 tttagaagtg agaatctaaa tttcttcttt gcctgtttta aagttaataa tagcatttcg
     4921 cgaacgaaga ggggctttag ttcaggtctg tccctgttga ttgtgcaggt aatataatag
     4981 ctagccccct tttttaatac tctatttctt ctcataaaaa atcctccttt cttttaaaaa
     5041 gtatttctat atattaatca caaaattttt gagaaaatcc tttacaattt ttgagaaaaa
     5101 atttaatttt ttttgaaaaa aattaaagtg agggacagac ttataaattt ttttatgatt
     5161 taaagaggga cagacctaat cattatggat ttaaaaaaaa taaagaagaa aagatataat
     5221 atttagatat ccctgaaaga gaaagacagc cttctattat tatgattttt aatatttaat
     5281 tatgtataat aatataaata taagggacag accttgactc cttataatcc ctctataata
     5341 attattttaa aataccacaa tcctatttaa taagaaacat aaaattttta ctaattatat
     5401 tttattaatt ttaagactta ataatttata tttataactt taacatttac taaacaaata
     5461 taaatgtttt ttttattaaa cttttgacaa aattagaaaa ttgaagtata tcaatctaaa
     5521 aaactataaa cataacttta aggagaagac aatggaatat tcttatgatg tttttgggtt
     5581 tgaaaatgct ttaatggata ttcaggcatt tattccagaa aaggttttga aaaaattagg
     5641 gattcaaaaa ggtgttatgc atcttgtgga tgaaaaaaaa tcgagagaaa tattggaggc
     5701 tattagtaaa tacaaaacaa tttcagtgcc tggtggaagc tctgcaaata ctttgagtgc
     5761 tcttgcttta ctggggggta aagcagtata tactggcatt gtctctgatg atttttatgg
     5821 aagactatac atttcaaaaa tagcagaaag aggggtaaaa actcttatta agaaaaagga
     5881 ttatggtata acaggaactt caataattct tacaactgag gatgctgaaa gaaccatgaa
     5941 tactcatctt ggagtttgta gagaatatca gattagcgat attgatttag agatattata
     6001 taaatctaaa atggttcatt gcactggtta tcaatgggat actgatccac aaaaagaagt
     6061 cacaatgttt gttttaaatg aggctaaaaa ggcaaatata gaagtaagtt ttgatattgc
     6121 tgatcctttt tgtatagaaa gaaatgttaa tgattttaaa gatatattct ctaaatatgt
     6181 atctattctt tttggtaata aagacgaagc gactattcta accggtaaaa atgatccagt
     6241 tgaagcagga aaagagatag taaaaatggg agtaaaaatt gcagttgtaa aaattggtag
     6301 caaggggagt tttatagtaa caaaagatga tgttataaag atagatatat atccagcaga
     6361 aaaggtactt gattccactg gatgtggcga tatctatggt ggtggctttt tgtatggtta
     6421 tacaagagga tattctcttg aaaaatgtgg taaaatagca agttatcttg cttctcagat
     6481 tataagtgtg ccaggtgtgc agcttgaact tcttgatttt aataaaataa aagaatttat
     6541 aaatatagaa ataatagaaa aataaaagaa tatgtataac aatgatattc ttgttgaaaa
     6601 tgtagaaaaa agagcccctt tttatcttga taataaacca agagataaaa gagttttaga
     6661 tgcaatgaga agggttgata gaaaactctt tcttccagag tcatccagat ctcttgctta
     6721 tgaggatatc ccccttccaa taggttataa tcagacctgt tctcaaccga gcatggttgc
     6781 ctttatactt gacgaattgg agataaaaga aaatagtaaa attcttgaga ttggatctgg
     6841 ttgcggatat gctgctgcta ttgcttctat cttatgtaag cctgctggca ttgtttacgc
     6901 tatagaaata ataaaagaac tttatgaatt tgcaagaaga aatcttgctt catatatgga
     6961 aaatattgtc ctcttaaata agaatggctc aaaaggtctt attgaatatg caccatttga
     7021 tagaatattt ttatcagcag gggtaggtaa aaattttaac aataagatat tgctggatca
     7081 acttagtgaa ggaggcattt taatctatcc agaaacctat ggaaatctat ataaaatcaa
     7141 aaaagagaag gggaaaatat taacagaaat attttatggt gtctcttttg tcccattagt
     7201 agaatgaaat atttaaaaaa aggatggaag atatggaaca aaataatgac tataaaaaga
     7261 aggctctgtt tttaatattt atatttggta tcataagttt attaggggat gtgatatatg
     7321 aaggggcaag aagtatatac ggccctttta caaaaacaat ttcaatggat attgcccttg
     7381 ttggatttat tactggactt gccgaatttt taggatattt tattagaatt atatctggct
     7441 atttatcaga taaaacaaaa tccccttgga tttttactat attaggttat ggaatgctta
     7501 tatcaattcc attactatca ttaactggga tatggcaaat agtctctatt tttattattt
     7561 gtgagagaat tgggaaggca ataagaagtc ctgcaaaaga tactatttta tcacaggcaa
     7621 caaagagaat agggacaggc ctcggatttg caattcatga agcaatggat caaataggag
     7681 cctttttagg ccctttactt tttagtcttt tgttaatagt tggtaaaaat gaaaatagtc
     7741 tttctcaata tcaatttgga tttaaaatat tatggatacc atttattatt ttaatgataa
     7801 gtgtaatttt tgcatattta agatttccaa acccagaaat ttttgaaact caaaaacaac
     7861 aagataatca agataaactc acaaaacaat tctggcttta ttctatattc agttttatca
     7921 ccacattagg ttttacgagt tttgtaatac tcggatacta ttttaaagaa aaaaatttaa
     7981 taaaagaaga gagtatccct tttttttatt caatcgcaat gattgtagat gcaattgtcg
     8041 cactcattgt tggtaaaata tatgacaact taaaatccgg attaaaaaat gaaaaagctg
     8101 gtttatatct tttaataatt attcccctct ttactttaat attgccattt tttgttttta
     8161 ctaaaaacta tattttaata attaccggta ttataatgtg gggaattgtg atggggacac
     8221 acgaaacaat aatgaagtct gtaatagcag atattacaca tcttaaaaaa agaggcactg
     8281 ggtatggaat ctttaactct ttttatggac tttcaatgtt tttgggtagt tttatattag
     8341 gattgttgta taaaataaat attaatttta taatattttt tattataatt attgaattat
     8401 tgtcattatt gatatattat atattaataa aatctttaaa aaacagataa ggatttattt
     8461 atgaagagaa aactattttt atattttttt atatttataa ttatagttat ctcttactca
     8521 aaagagttaa aaggtattgg ctatggtaaa aatgaaattg aagcaaaaaa ttttgctttg
     8581 gcagatttat caagttttat agagattgaa gttcagagca atcttgattc tacaatagca
     8641 gaaataagta aaaataatga aaaaatttct tatgaatatt cttcacacat tataaagaca
     8701 aaatcagaat tgccaatttt aggagcagaa tataatataa aaaagataaa aaattatttt
     8761 ttttgtgagg caataattaa aacagagaat acaataaaaa tatacgaaga tagattaaat
     8821 actataaaaa atactataaa taaaaatttg aatcttttga atcaaaaaaa agataacaat
     8881 tccaaaatag aaattttaaa gactattttt aaagacttaa atcaatttaa aaaattaaaa
     8941 atagtgactc tatttttagg aagctcttat aatgcagaag aaattttatg ttttacaaca
     9001 atagaaaaat aaactagagg tggatatctt atgataaaaa atcagataga agaatttaaa
     9061 attaataagt gtcctcaatg taataaaaag cataatttaa aaatcgatgt ttatagagat
     9121 ataattcctg ttgatattaa tagagtaagg gtgccagtgt ttaataagat aaatgttcca
     9181 gtgatatgtc ctgtaaagaa gaataaattt aatattgata taatgattca agaggatgaa
     9241 ttttcaagag ttattaaatt aaaaaggatt taaatttatc tccatatttt ttctacaaat
     9301 ttgtcaatgt caatattaat tacgtaagta aaataatcat cgtaatatgt cccttcaaga
     9361 ttgataagaa ttgattttgt ctttttcaaa agatttagag caaaacttgc tgctggttga
     9421 acagtaagag atgacccagc aacaattaaa agatctgttt ctggtggatt ataataaact
     9481 tcaaaaaaag attctggtaa agattcacca aaaaaaacaa catctggttt aataattcct
     9541 ttacaatcac aatatggaat tgtcccatct tttaggttat tctcatattc tttaaaatcg
     9601 tattcttttt tacattttaa acagtgtgcc tttatatatg agccatgaca ctctattact
     9661 tttttactac cagccttttg atgaagcatg tctatatttt gagtcataac aagagcaatc
     9721 ttatttttac tttcaagata ggcaatatat ttatgaaata aagttggctt aatctcgtcg
     9781 ttaaacatct cctttgacaa ttgaaaaaaa ggggctggat tacttttaaa atagttaatc
     9841 tcaaatactg cctccgggaa aggaagattg aatctttttt gtattgtttt atataaacca
     9901 tttggacctc gaaaatctgg aatcccagaa ttagtgctaa caccagcacc ggtaaaaaca
     9961 gtaatatgat ttgatttttc tattaaattt gtaatttcgt ctataatatt ctcatttaga
    10021 tttgttactc tcatat
//
LOCUS       a0116167_1001789        5991 bp    DNA              UNK 01-JAN-1980
DEFINITION  Ga0116167_1001789. | GENOME_ACESSION: IMG_3300009654 CONTIG_ID:
            a0116167_1001789 SOURCE: JGI_medium ORIG_COORD: 0_5991.
ACCESSION   a0116167_1001789
VERSION     a0116167_1001789
KEYWORDS    .
SOURCE      .
  ORGANISM  .
            .
FEATURES             Location/Qualifiers
     CDS             1..342
                     /product="hypothetical protein & Hypo-rule applied"
     CDS             complement(479..970)
                     /product="putative transposase & KO:K07491"
     CDS             2282..3157
                     /product="flagellin & KO:K02406"
     CDS             3501..4376
                     /product="flagellin & KO:K02406"
     CDS             4631..5464
                     /product="flagellin & KO:K02406"
     Spacer_Hit_Main 956..991
                     /gene="41"
                     /evalue="0.000214636"
     Spacer_Hit      956..991
                     /gene="300"
                     /evalue="0.000214636"
     Spacer_Hit      955..991
                     /gene="226"
                     /evalue="5.66129e-05"
     Spacer_Hit      957..991
                     /gene="142"
                     /evalue="0.00072333"
ORIGIN
        1 agatatgaaa gaatagatgg ggatgcgagg atccatgtgt atttgtcaaa acaggactat
       61 cgttttttga agaaaatcca tgctgatctt aattttttca gcatgggtgc tttactgagg
      121 agaattatcc tacttttttt ggaagaatat gagaaaatgg ggcttttagg tgttgagaag
      181 aaatgtagtc ttgttacatt gaggttatgg ttgaaactaa caaagataaa gaggtggaaa
      241 aagagaagag aattgtcgca ctttgaaggt aatactaagc ccttctacaa ggcgatctat
      301 aataattgct atcaggtagt aggatttgaa acctattact aggtaaattt attaaaaatt
      361 ttagcaaata aaaaaataac actattataa ttttttctca aaacaaaatc aacctaagga
      421 taccctactc ttttaattat acaaaaaagt ttttaaatcg taaatagtaa tttttatttc
      481 ataccaaaaa ttccagtaat agagataatc tatcaagaaa ttcaaaattt ttatttttaa
      541 aataaaaaac tccacaaaaa atataatttt ctaatgcttc ctgtatgtta tttttcttta
      601 gattatcatt taccctctta aaacttctta caaaatcctc aattttttct attacctcac
      661 tcttaaatct atcaaaccat acctttcctc ttatttttaa tcttttgtta tatctaacag
      721 cgaatgttcc cagtaaccac tgcattattt ttgatagatt ttcccctctt ttgggtctta
      781 taataaaatg acagtgggta taaacaaata cgaaatttag aagagagaat ctaaatttct
      841 tctttgcctg ttttaaagtt aataatagca tttcgcggac gaagaggggc tttagttcag
      901 gtctgtccct gttgattgtg caggtaatat aatatgctgc cccttttttt attactctat
      961 ttcttctcat aaaaaatcct ccttgctttt aagaaagtat ttctatatat taatcacaaa
     1021 atttcttaga aaatccttta caagttttga gaaaaaattt agtttttttg aaaaaaatta
     1081 aaatgaggga cagacttata aattttttat aattataaaa ttaaaatagg gacagatctg
     1141 atctatactt atcataatgt taaactattt ttcatataga tctcaatagc ttacaaatta
     1201 aaagtttgtt agtatacata agaataaatt agtatccaaa tacgatatat ctttatcata
     1261 aaagaaacaa aaaataatta ataccaagag tattttattg aaaccaaaat aagattaata
     1321 aactaaaaat catatcaaac actaatataa aatattttta ttttctgata gttatcttaa
     1381 ctaattattt tgaactacct cctcccaatt tgatagagtt cttgaattgt aaataacttg
     1441 ttaataattt gaaaaaatat taataaaaag tgaattttgt ttcattttat ataaattata
     1501 atgtaacttg aagatatata atgaagttac aataaattta atctctatac ttaatattat
     1561 gaaattcaat tattaacatt ttaaaaaaat agttgtgaat aacttgttaa tatcttatca
     1621 ctatggcatt aaatctgtta aatataaata aagtatagat ttaattgatt aataaatgct
     1681 tactccaata tttattaata actaaataca actcatgtgg caatcgtcgt tttttatccc
     1741 caaaagatta gcccacttat caacctcata ctttttattg acatatatta ataaaacaga
     1801 ataaaagttt taaggttaaa aaatatagta aaaatttcaa attatattac acaaatctct
     1861 gctttataat tttttttatg atctttttca atgatacaat ttaatttatt attttcttga
     1921 gtcaaattaa attcaaaagt taaacaagag tcagagtatt tgcaattccc agaaaaatta
     1981 gtatcaatga aggtcgaagt attcttctta caatcaaaaa ttaaaaaaat taataaaaaa
     2041 ataaatattt tttcattatt gtgccccgaa aaaattgtat ataattttat aattaattct
     2101 gtaaattttt atatcaatat ttttcaaagt taaccaaatt tttacctaaa aataaaatca
     2161 caccctataa tctcaattgg cgataaaatt tttgttaaga atttttttag aattccgatt
     2221 ttgataataa ggcaccaaag acaaggatgt ctttgaaatt ttagaatcaa ggaggattca
     2281 aatgattatt aatcacaatt taagtgcgat gtttgccaat cgccatgtaa agtttaatga
     2341 ttttgaatta acaaaaaatt tagagaaagt aagctctggg tttagaatca atagggcaag
     2401 tgatgatgcc agtggattag cagtatctga aaagatgaga tctcaaatca gaggtcttat
     2461 aagagcagaa aagaacgcag aagatggcat ttcactgatt caaacagcag agggatattt
     2521 gcaagagtct caagatatta tccagagact aagagagtta gcagttcagg ctgcaaacgg
     2581 cgtgtactca agtgaagata gaatgtatat tcaggttgag gtaagtcagt taattgatga
     2641 agtggataga attgcttcac acgcccagtt taatggaatg aacttgttaa ctggtagatt
     2701 tgcaaaacag ggtgcaatga atattgtcac tggcagtatg tggctacata taggagctaa
     2761 tatggatcaa agagagcagg tatttatcgg tacaatgact agtcagggat taggtttaaa
     2821 gaatccaagc ggattgccac atacagcaac ctttatttca ttatcaagcc cagatgctgc
     2881 aaattcagcg attggtacac ttgatatggc acttaaaatt gttaacaaac agcgtgccga
     2941 cctgggagca taccaaaata gacttgagca tgctacaaga ggcttgttgg caggagctga
     3001 gaacttgcaa cacgcagaat ccattataag agatgctaac atagcagaag agatggttca
     3061 atatgcaaaa aaccagattt tagttcaatc ttcaatggct atgttagcac aagcaaatca
     3121 aaaaccacaa gcagtcttgc agcttttacg gggttaatat tcataattgt tcccaggggg
     3181 aatcctccac taagttggtg gaggattttt tttattaatt ttttttttat aaaaaaaata
     3241 aaaaaaatac ttgaattttc taaaaatatt ttgtataata aataaaaaat attaaagatt
     3301 ttttttatta taccgattaa taagaatgag aaattatata ataaaagggg gaaggggtaa
     3361 gataaaataa tttaagaatg ttttttgtgg gggcagagaa cattctgata caaaaagtaa
     3421 aaaagataat tcgtgtgaat tatctaaaaa taaaaacagg taaggattac ctggtaaact
     3481 aagtttcatg gaggaaacaa atgattatca accacaacat gtcatctatt aatgctaacc
     3541 gtgtcttgaa gtttaacaat gttaatgtta caaaagacat ggaaaaactt tcatctggct
     3601 taaaaattaa cagagctgct gatgatgcca gtggattagc agtatctgaa aaaatgagaa
     3661 gccagataag agggttaatc caagcagaaa aaaatgctga gaatggtatc tcttttattc
     3721 aaacagctga ggggtattta caagagactc aggatgtttt acaaagaata agagagctag
     3781 cagttcaggc atcaaatggc atctacactg atgaagacag aatgtatatt caggtagaga
     3841 tcagccagtt agtcgatgaa atcgacagaa ttgcatccca tgctcaattc aatggtatga
     3901 atatgcttac cggtagattt gctaatccag tatatggtgg aacacccaca gcaagtatgt
     3961 ggttacacat tggtgctaat atggatcaaa gagaagaggt atttattggc accatgacaa
     4021 gccagggatt aggattaaaa gaagctaccg gtttaccaca tgcagcaaag ccaactttta
     4081 cactttcaac accagatggt gctaatatgt caatcggact catggatatg gcattaaaga
     4141 aagttaataa gcaaagagct gatcttggtg catatcagaa cagattagag catgcaacaa
     4201 aaggcttatt gataggggct gaaaatttac aggctgctga gtcaattatt agagatgctg
     4261 atatggcaag tgaaatagtt aatttcacaa agaatagtat tcttgttcag tctggtacag
     4321 ctatgcttgc tcaggctaat gctaagactc agtcagtatt acaattatta agataattaa
     4381 gataaaatat aagttctttg aaagaaaaat agtttggatt gctcttcttg gatgacaggt
     4441 agttaatggg cgtcgcctcc tatgtaatag ggggctatgc ctgtttattg ataacagaaa
     4501 agggcgcatt tttttgtggt ttattaatgt tattcaataa cagaactact tgttatttcc
     4561 gaatgagtcg gaaatataat tattttttaa aaaattcaag gagggtaatt taatgattat
     4621 taaccataac atgtcaagca ttaatgccaa caatgtttta aaatttaagg tgagagatgt
     4681 agataagaca atggaaaaac tctcatctgg tatgagaata aacagagcag gtgacgatgc
     4741 ttctggatta gcagtatcag aaaagatgag agctcaaata agaggtctta atcaggctga
     4801 gaaaaacatc cagaatggtg tatctttcat tcaggctact gaaggatact tacaggaaac
     4861 acaggatgtt gttcacagaa taagagaact ggctgttcag gcttccaacg gtatttatac
     4921 tgatgaagac agaatgcaga ttcaggttga agttgatcaa ttagttgatg aaatcaacag
     4981 aatcgcatct cacgctcaat ttaatggtat gaatatgctt actggtagat ttgctaatgc
     5041 acaaaaaggt ggaacaccta ctgcaagtat gtggctccat gttggtgcaa atatggatca
     5101 gagagagcag ataatgattg gaacaatgac ttccgatgct ttacttaaga ctaaggaaga
     5161 gaaagtttca attgcaaatc caggtgatgc taatatgaca attggtaaag cagatattgc
     5221 tttaatgaag atcaatagtc agagagcaga tcttggtgca taccagaaca gatttgaaat
     5281 ggcacaaaag ggtgttgcta ttgctgctga aaacttacag gctgcagaat ccattattag
     5341 agacgctaat atggcatcag aggctgtaaa ctttgtaaag gatagtatcc ttgttcagtc
     5401 tggcactgca atgctcgctc aggctaatac aagacctcaa acagttttaa gattgttggg
     5461 ttaaaatctg gcttattttt caaatgcgcc ctttttctga aaatatcaag aattaataaa
     5521 ccacatttta ttaaaaaccc tcttcttaat gttaaattaa gaagaggtgc cttttttaaa
     5581 aaagaactgg ggggaagagt taccttaatt taaggaggtt ataagatgat tggagacatt
     5641 gactatttat cttctgacaa gtataattct gttattattc aaaaaaatat aagagaaaga
     5701 aggaattata atggggagac tctttctaaa gaagaaataa aggagattgt tcaaaaacaa
     5761 tcgccagaca ttgatattga aaaaatttta aaatcagtag atcaatttaa tgcaattact
     5821 tcctcaaatg aaagagtgga attatattat aataaggata ttaatagagt tataatttca
     5881 attgttgata aggagaccga tgaggtaata agagagatcc cctgtaaaga gattcaaaat
     5941 cttgcaaagt atttaagaga ggaattgggg aatctttatg ataaaaaggc t
//
LOCUS       a0209204_1000435       10036 bp    DNA              UNK 01-JAN-1980
DEFINITION  Ga0209204_1000435. | GENOME_ACESSION: IMG_3300025631 CONTIG_ID:
            a0209204_1000435 SOURCE: JGI_small ORIG_COORD: 19251_29287.
ACCESSION   a0209204_1000435
VERSION     a0209204_1000435
KEYWORDS    .
SOURCE      .
  ORGANISM  .
            .
FEATURES             Location/Qualifiers
     CDS             1348..2436
                     /product="GTP-binding protein HflX & KO:K03665"
     CDS             2540..4354
                     /product="methyl-accepting chemotaxis protein/iron
                     onlyhydrogenase large subunit-like protein &
                     COG0840,COG4624"
     CDS             complement(4524..5015)
                     /product="putative transposase & KO:K07491"
     Spacer_Hit      5000..5036
                     /gene="226"
                     /evalue="1.90632e-08"
     Spacer_Hit      5001..5036
                     /gene="300"
                     /evalue="7.2274e-08"
     Spacer_Hit_Main 5001..5036
                     /gene="41"
                     /evalue="7.2274e-08"
     Spacer_Hit      5002..5036
                     /gene="142"
                     /evalue="2.43566e-07"
     CDS             5352..6905
                     /product="5'-nucleotidase/UDP-sugar diphosphatase
                     &KO:K11751"
     CDS             complement(6902..7615)
                     /product="hypothetical protein"
     CDS             complement(7581..8492)
                     /product="dihydroorotate dehydrogenase (NAD+)
                     catalyticsubunit & KO:K17828"
ORIGIN
        1 tcttgaagag gcaaaggtaa acaatttaat gggaactgga tttttctttg attatagcga
       61 tgttaaaact gttcataaat attacggtgt tgaacaaatg gtcgatgtgt taaaactaaa
      121 tcatacattt tttaataatg gttatattgc agacacatct gacgatacaa aatatgattc
      181 tctttactat tcttttaatc cttctgaata tagttattta cattatgatg caaatagtta
      241 tgagccttat agtggtgtct ctgaagcaat gactctatgg tcaaatggaa tgctaaaaag
      301 agatcctctt aatccaaatg tcaatcaaag gcctcatggt tttgcctttg gatttgataa
      361 agatattact gatggttttc atttttttgc agaagggggt attgcatcaa aagatgcctt
      421 tgacccaaga tatcttgaag atagttatgt ggattatgga ttttttgcaa gattttctcc
      481 aaaatttcat agtaagacat ttgtctttga tcctaagata tctctaagtt atgcatttca
      541 aacagatgcc actggtgata tggattttgg atggtcaaca tttgcagcag gactctcttt
      601 accttttgat attaaattaa aaaccggtaa gaatgataga ttaaaatttg aacttaactg
      661 gaatataaat gcaaaatttg caattcagaa tgttgcaaca atgatatcat ttcttgcaga
      721 acttacctta ctggatgaaa aattatatat taaattccct ttaatctatt cttataaata
      781 tgggaagggt ggctttttaa gagttggaaa tgaaaatata aaatttttag atcaattata
      841 tgaagattat ctatttaata tgagtctcat agctggtttt gattcaaaga ctttttttgg
      901 agatacattc caatataagg tttcaaatac cattcatttt acagcaatat attttgaata
      961 tccagcagaa atatattttt atgaaatatt aaaaaatgaa tttatccttc acaatcttgg
     1021 accagaaaag ataacattct atttagattt tacatttggg cttgcaagaa atgcaagatt
     1081 aatagattca acaacagaat ttaagtataa atatgactct actctggata catgggtgga
     1141 tgttaagaat ggggagccaa tgaaatggaa gagatggcca ggtggtaatg ctctttcttt
     1201 tgaattaggt gttaactttg atataataaa gaatctggca gttggaattt ctgctgaatc
     1261 gccgaagtta ctattgggag taataaatcc aattggaaat cagagctcat ttgggacatt
     1321 taaactctgg tctgagatta agttttaatg cttgagaatt tttcttttga aaaaaataaa
     1381 agaactataa tcattgcatt aaaacttcca gatacaaaag aattcgactt ttataactca
     1441 atcgaagaga tgagacttct tgccttaaca cttgggcttg aagtcttaaa tatttttact
     1501 caaaaaagag ataaaataga accagatttt ttcctcggaa gaggtaagct tgaagagata
     1561 aaaaaatata tagatgaaaa cagaatagaa tcagcaatat ttgataatga acttaccggt
     1621 gttcaggaga gaaatcttga aaaaatatta ggagttacaa tttttggaag gacagagatt
     1681 attttaaata tttttaataa aagagcaaaa acattggagg caaaacttca ggttaaactt
     1741 gccagtatgg aatatctctt acctcgattg agaaatagat gggatcactt ttcaagaata
     1801 gagggtggaa tagggatgag aggtggtgaa ggggaaaaac agatagaact cgataaaaga
     1861 atagtaaaaa atgaaattgc aaagataaag aagaaacttg aaaaacttga agttcagatg
     1921 gataacagaa gaaaaaatag agaaaatgaa aatcttgtct cacttgttgg ttatacaaac
     1981 gctggtaaat cttctcttat gaatctgctg gcaaagacaa atctatatgt ggagaatatg
     2041 ctttttgcca cgcttgataa tacagttaga agagtttata taaatgaaaa tttaattatt
     2101 ctattaaatg atacagttgg ctttataaat aaattaccac actcattagt tgcatctttt
     2161 aaatctactt taaaagaaat tgcctcttct aaattaattc ttcatgttat tgatatctct
     2221 tcgccggcaa tggaaacaca tatcaaatca gtgaattctg ttcttgaaga gattggtgca
     2281 agttctatac cgataattaa agtttataat aagattgatc tcatagatct caataattac
     2341 caggatctta atggtaatga aaacagtgtt tttatttctg taaaaaataa tattggaata
     2401 gaaaatctaa agcaaaaaat tttacaattt ttttgacttt tggataaatt ttaattatat
     2461 tctcttaaaa gaatatttaa taaaactatt gtaatagtcg aaaataaaat aaaaatatct
     2521 aatgaaaaag ggatgtatta tggatctcga attaataaaa gttaataagg agaattgcgt
     2581 taattgtcat agatgtatag ccgtatgccc cattaaattc tgtaataatg gaagtggtga
     2641 tattgtaatt gtcaataata aagattgtat atattgtggt agatgtgttg aagcatgtga
     2701 acacaatgca agatattttg tagatgattt tgaagaattt ttatcaaagc cgcatgataa
     2761 tcttgcattt atagttgctc cttcagcagt tgtatcatgg ggacctgatt ttaaaaagat
     2821 aatctattat cttaaaaata atcttaaagc caaaaaggta tacgatgtaa gttttggtgc
     2881 agagcttact gtattaaaat atgaagaatt tattgaaaag aataaaccaa agtgtgtgat
     2941 agcacaacca tgtcctgcta ttgttaaata cattgagatg tatatgccag aactaatgga
     3001 atatcttgca cctgtggata gcccagccat ggcaacggca agatatttaa gagaggtaaa
     3061 gggatttgct ggcgagatag cattcttaag tccatgtatt gcgaaggctt ttgaatttaa
     3121 agatccaaat acacataatt atataaacta taacattaca tataaaagtt taagagatta
     3181 tattgagaga agaggtatta atttaaaaga gttgccagat ggtagatttg atgaatttga
     3241 agcagaaaga gccgtaaatt tttcaaggcc tggtggcttg agagacacag ttttgagaga
     3301 tataaatata ccatttgcta taagaaagat agaaggtgaa attgtctatg aagagtattt
     3361 caaagaatta tccaataaca ttaaagaaaa taagccattt cccttaatag ttgatatttt
     3421 aaattgtgaa aaagggtgta gttttggacc tgggacttta aaacaattta ctcaagacga
     3481 ggctgatgcc tttataaacg aaagaattaa agaacaacaa aagaaatttg ggacgttaaa
     3541 aaattggaag aagaaattta aaaaattaaa agatgaatta aaaaataata agtttgaaag
     3601 aaagtataca aagaaaaaga aagagattga tacctctatt tataaagatg aagagttgca
     3661 aaaagtatat attgagatga aaaaatttga agaaaaagat tttaaaaatt gtagagcatg
     3721 cggataccat tcttgtgaag agatggcaaa agcaattctt gccgggctga ataaaaaaga
     3781 taattgtcat ttttatctta taaaagagtt aaacgaaaaa aatgaaaatc ttataactct
     3841 tgctcaaaga gttcataaat caataactga ggtaaatgaa aaattagatg gtataaaaat
     3901 aatatttgct gaaattaata attcattttc tataactcat gatgcattgt tgcatgttaa
     3961 taattcaaat gaagggcttg ttaatctttc taaaaatttt actcccatag tagaagcaat
     4021 aacagagata tcggatcaaa cgcatcttct ttctcttaat gcagcaattg aggctgcaag
     4081 ggctggggct gctggtaaag gttttgctat agtagcacat gaggtagata aactttccag
     4141 tcagacagca gaagaggtag aaaagattac accaatggta aaagaattaa tagaaaaaat
     4201 aaatcagata aataagagag gcgagactgt tttaatggat ttagagtctg taaaaaatag
     4261 ttatgaagaa ttttttaata caatgcaaaa tataacaatg ttaatgcagg acttaatgga
     4321 tgaatcaaat aatcttttaa aattaactga ataagaaaga taattgttat attctaataa
     4381 tatcccattg ttagaagggg gatatccctt caaagtagac agatatctgt atacttctta
     4441 ttattaaatt atagctattt taaatatttt ttttattttt tatataaaaa aatgttttta
     4501 aatcgtaaat agtaattttt acttcatatc aaaaattcta gtaatagagg taatctatca
     4561 acaaattcaa aatttttatt cttaaaataa aaaataccac agaaaatata attttctaat
     4621 ccttccttta tgctattttt ctttacattg tcatttatcc tattaaaact tctcacaaaa
     4681 tcctcaattt tttctattac ttcactctta aatctatcaa accatacctt ccctcttatt
     4741 tttaatcttt tgttgtatct aacagcgaat gttcccaata cccactgcat tatttttgat
     4801 agattctccc ctcttttggg tcttataata aaatgacagt gggtataaac aaatacgaaa
     4861 tttaaaagag agaatctaaa tttcttcttt gcctgtttta aagttaataa tagcatttca
     4921 cggacgaaga ggggctttag ttcaggtctg tccctgttga ttgtacaggt aatataatag
     4981 ctagccccct tttttaatac tctatttctt ctcataaaaa atcctcctta attttaaaaa
     5041 gtatttctat atattaatca caaatttttt gagaaaatcc tttacaagtt ttgagaaaaa
     5101 atttagtttt tttggaaaaa attaaagtga gggacagacc tataaatttt tttatgattt
     5161 aaagagggac agacttaact ttattaatga tgtgaaatta atttttatat aatctatgct
     5221 ggataaatta caaattaaat tttttattaa gcacctaaaa ataaaaaata atttttttta
     5281 aaaatataat atttttattt tattcttgat tattgacgaa aatgatatat aatttatatt
     5341 gaggttaaaa catgatatct tataaaaaaa ttatttttct ttttttattt attcaaataa
     5401 tttcaatttt atattctgct ccaacaaaaa taaaaatcct ttttacctgt gatacaaatg
     5461 gtaggccttt gagttttaca gaaatgcaac aggaaggtca aggaggaatt ccagcaagag
     5521 caacattaat aaaaaaattg ataggcactg ataaaaaaaa aggcaatgta ttaatactcg
     5581 atacagggag tgtatttatt ggaaggccag aatccgatct ttataatgga gaaactgata
     5641 ttgctggaat gaatgcaatt ggttatgatg ccgtggcaat cggtattaca gaaataatga
     5701 ggccaaagag tgattttgat aaattaaata atcttgcgga attttattat atctcttcca
     5761 atttattttc taaatcccaa acaggagaca aagaagaact tataggtgat gactatttta
     5821 taaaaaaatt tgggaatgtg acagtcggta tattctcttt aattactgaa gatgctcttt
     5881 tacaattgcc atctcaatat agagaggatt atataataaa agacccaatt actatagcaa
     5941 aagaaatggt ggaaattctt aaaacaaaga aaaaagtaga tattataatt gcattaactc
     6001 atcttggata ttacccagat gattctaaaa taggttcaag aacactggca aattctgtaa
     6061 aaggtatcga tatcataata gatggggtta ctggtttaaa ttttactgag ccaattataa
     6121 ttggaaatac aaaaatattt caggtaatga aatggggttt atatcttgga gaaattgata
     6181 ttacatttga gaataagaaa ataacagata ttcagtataa agcacatcct gtaaattata
     6241 aagaaaatgg agttctggtt ggtgaagccc tggaagatga tccaaaagtg cttgcagaaa
     6301 ttacaaaaaa gatgaaaaat tatgaaaagt tagcaaaaaa gaaattaact acaatagaaa
     6361 aaggtaaaaa tttatctacg caaggcataa gagaaagaga gacagagctc gggaatctaa
     6421 tctgtgatgc tattcttgac tacacaaaag cggatattgc tttccaaaat gctggtggga
     6481 tagaacaggg acaaatagat ccaaataata ttacaagaga aacttttgac aaaataataa
     6541 gatatgataa ctctatagta acactaaact taactggaag tgagattaaa gagatactct
     6601 cctattctat gagtagaata ggatatgggg ctttcttaca ggttagtggg atatcttttg
     6661 tatattctag atcgagtaaa agttttaaaa caatcaagat aaaaaataaa gaattggatg
     6721 aagacactat ttataaagtg gccattaatt cgtggcttgc aaatggtggt gatggatata
     6781 aaatatttat tgataagaaa aaagtggatc acaaaaagat aataagagaa gtagtgtatg
     6841 actatatagc cagtcaaaaa attttaaaac catctcttaa caatagaatc gtgattgagg
     6901 attaaattaa acttcttaag tcaaaatatt ttggtttaaa agaataatca agagcatttc
     6961 ttgccagatc aaagactttt acttttgaat tatctattat tattccatca gaagtagaaa
     7021 taatgccttc tactatgttt tttaagataa aatccggtga ttgaacaact tctgttttaa
     7081 taggaagaga tttcttacaa aattcctctt ctaagataaa agcaatatct ttactatggc
     7141 ttattggata gtcaaaatag aatataatat ttttaatgtt tatattagtt aaaaaattag
     7201 ttaagatatc tattgccttt ttaaaaaaat cgtccatttt tattgtatta tgagattcgc
     7261 ttgcatctct taaaatagaa tcaagcccaa taaaagtctt tattccgtac agatagctta
     7321 aaattgtaaa aataatatta aatccatcac aatgaagagt tttattttta agatttttta
     7381 atgaaacaag actatttttt cttttcttgc aaatcttttt agaaaagacc cctctaaaaa
     7441 gaagggttct ctcttcttta ttaagcctat aatgatcaga gattaatttt agaacagatt
     7501 ttacagaata tcctctttca ataaagtaaa gataatcttt tattgcgttt tttagtctta
     7561 acttaccttc tttcattgaa ttatgtttta tgagaaatgc caaccaattc ttcataacta
     7621 agtttttttt cttttaagaa attttttatt ccgttattta ttttatcaaa aatttcaaga
     7681 ccttcgtaaa gtatacctgt tccaacacca tataaggtag cccctgccat aataatttga
     7741 atagcatcct cataagtcgt tattcctccc ataccaatta ttgggagtgt tactgactga
     7801 tatatctcat acacacatct tacagctatt ggtaaaatgc atttgccact caatccccct
     7861 tttttatttg agatcttcgg cttatatgta ttaatatcta taatcatccc aggacctact
     7921 gtatttattg cactaattgc atcagcacca tttatttcac atgcctttgc aattatacct
     7981 atatttggaa aattgggaga aagtttaatt atcaatggta atttcgttgc ctttcttact
     8041 gcaagtgtaa ctttggcagc catttgagga gaggcggcaa atgggagtcc aaattcatca
     8101 cttacatttg ggcatgatat attcacttca atggcatctg catactcttc tgttataaaa
     8161 gaggcagtct ctgaaaattc ttcaatacta ccagcaaata tagatgctat cacaatagca
     8221 gaagaatttg actttactat ctttaactcc ttcaatgatt cttctattcc aagcgaggat
     8281 aaaccaactg catttataac accgtgttca aaaacctgaa ccacaggagg aggatggcct
     8341 tttctttttt ctcttgaaat agattttgag gtaacacctc cagcaccact atttgctact
     8401 tttaaaagag aatgtccggt cacccccaat attccagatg ctaaaatccc attccttttg
     8461 aatagtagtt tgccaaattt tatattttcc atattacacc tattttatta agaaaaacaa
     8521 caagcaatta tattacaggt tatcttgctg tagtaatctt tctaattttt cataatccct
     8581 tgttgcgccc ttgtcagcac tggttacaag aagagaatac aattttaaga tctttgaaac
     8641 aattctatcc ctttttggca taaatccagt tgttttaagc aatttttctc ttcttttttg
     8701 gagttcttct tctgagactt ttaattctat gcttctttta tcaatatcta tttcaataat
     8761 atccccatct tctacgaggg ctattattcc accacttgct gcttctggcg atacatgccc
     8821 aatgctaagg ccagcggttc caccactaaa tctaccatca gtaagcaagg cgcagacttt
     8881 atccagtcct tttgatttta aatatgtggt aggatataac atctcctgca tcccgggccc
     8941 accttttgga ccttcatatc ttattattac aatatcaccg ggttttatct tatcagagag
     9001 tatggcatca cttgcctgtt cctgagaatc aaaaactctt gcctttccac tgaatttaaa
     9061 tatagattta tcaaccccag cagtctttac aatacaccca tcttttgcta tgttgccata
     9121 aagaacagca agcccaccat ctttattata ggcattgtta aaatccctta tgcatccatt
     9181 aatcttatct ttatccagtt ctttatattt attattttga gaaaaggcaa caaggtttct
     9241 ataaccacca ggggcagcat aagctctttc gattgcttcc tctgttaatt ctggataatt
     9301 gccaacaata tcattctctt ttattacctt ctctattgat ttaccttcaa ctgttattgc
     9361 atttttgttg attaaattat ttcttaataa ctcacccatt attgtcataa tcccaccggc
     9421 tcttgataca tcctctatat gatagtgaga agaaggggca actttacaga tatttggtac
     9481 ttttcttgaa agttcatcta tctctttcat tgtaaaatca actccagcct cttttgctat
     9541 tgccagaaga tgaagaacag tatttgttga tcctcccatt gcaatatcta ctgtcatagc
     9601 attcaagaaa gcatcctttg tcataattga tcttggcaat acctttgtat tattattttc
     9661 ataatattct tttgccattt caataattct ataacatgcc ttttcaaata actttcttct
     9721 taatacatga gtagcaagaa gagttccatt accaggtagc cccattccta ttgcctcagt
     9781 aagacaattc atggaatttg ctgtaaacat tccactacaa cttccacatg taggacagcc
     9841 gactttttct atttctaaca actcatcttc tgaaaaatta aaatcccctc ctaatttcat
     9901 tacatcaata agatcatatt ttacaccctt ataaacccca gcctccattg gaccaccgga
     9961 tacaaagata gctggaatat ttatccttgc tgctgccata agcataccgg gtattatttt
    10021 atcacaattt ggtata
//
LOCUS       0116245_10002967       10036 bp    DNA              UNK 01-JAN-1980
DEFINITION  Ga0116245_10002967. | GENOME_ACESSION: IMG_3300010338 CONTIG_ID:
            0116245_10002967 SOURCE: JGI_medium ORIG_COORD: 7898_17934.
ACCESSION   0116245_10002967
VERSION     0116245_10002967
KEYWORDS    .
SOURCE      .
  ORGANISM  .
            .
FEATURES             Location/Qualifiers
     CDS             43..1017
                     /product="lysyl-tRNA synthetase, class 2 & KO:K04568"
     CDS             complement(1030..1920)
                     /product="hypothetical protein & Hypo-rule applied"
     CDS             complement(1999..2445)
                     /product="hypothetical protein & Hypo-rule applied"
     CDS             complement(2745..4355)
                     /product="hypothetical protein & Hypo-rule applied"
     CDS             complement(4524..5015)
                     /product="putative transposase & KO:K07491"
     CDS             5490..6674
                     /product="Uncharacterized conserved protein YibQ,
                     putativepolysaccharide deacetylase 2 family & COG2861"
     CDS             6725..8590
                     /product="alpha-glucosidase & KO:K01187"
     CDS             8602..9036
                     /product="Acyl-CoA thioesterase FadM & COG0824"
     CDS             complement(9031..9573)
                     /product="Predicted RNA-binding protein, associated
                     withRNAse of E/G family & COG2306"
     Spacer_Hit      5002..5036
                     /gene="142"
                     /evalue="1.32732e-05"
     Spacer_Hit      5001..5036
                     /gene="300"
                     /evalue="3.9386e-06"
     Spacer_Hit_Main 5001..5036
                     /gene="41"
                     /evalue="3.9386e-06"
     Spacer_Hit      5001..5036
                     /gene="226"
                     /evalue="3.9386e-06"
ORIGIN
        1 aaaaactctc ttttttttaa atttaacaat gcaaaaattg atatgctaaa aattcttaaa
       61 aatagaactc tatttttaaa caaaacaaaa gaattttttt ataagaatga ttttttagaa
      121 atagaaactc caacacttgt tgaatcccct ggtgtagagg atcatcttga gccattcaag
      181 acaaaatatt ttgattataa tgggaaaagt aaaacttttt atcttccaac atcaccagaa
      241 ttttctctta aagaggctct tacatcaggt attgaaaaag tttttgagat tgcaaaggtg
      301 tttagaaatt atggagaaaa ttctattcta cataagccag aatttttaat gcttgaatgg
      361 tatagagcat acagtaatta tgaagtcata atggatgata tattaaatct attaaaattt
      421 ttatcagaat ctctttataa aaaaaatgta cttatttata aaaataggga gtgtagactt
      481 gattctataa aaaaaattaa agtgaaagat cttttcgcag aatatagcat aaacctggat
      541 aattattctt taaatgaaga atcttttaaa aaagagatta caaatttttt aaaaatagac
      601 aataatagtc tttcaaaaga ggatatgttt tttaaatttt ttcttaattt tattgagcct
      661 aaacttggat ttgaaaatcc agtaattgtt tatgagtatc cttatgaaat ggcaaaatta
      721 tcagaattgt gcgacaattc ttgttatggc aaaagatttg aactctatct ttttggaata
      781 gagatagcaa atggctatca ggaattaaca gattacaaga gacaaaaaga aaatttctta
      841 aaaacaataa caaatagaaa actaaacaga gcaaaagaaa aactaacatt gccaaaaaga
      901 tttttaaata gtcttaagta cggacttccg ccaagttctg gggttgccct tggtgttgaa
      961 agattattta tgatatttga aaatttagaa gatatacatt atacctctct attttaaaac
     1021 aactaagaac tactttttta cctttgcact tattttatta tatttttcga ttaatctatc
     1081 tttgtattct ttatatataa aggcaagatc tttgtaagtc tccaaaaagg tatttccaac
     1141 tgaaataata tcctcttcat acggtagttc aaatctatct gctactgatg ttaattttaa
     1201 aaattcgaga cgatacttaa tataaaattc ctttcttttt agtaattcaa atatttttga
     1261 attatcgatc tttctgtaag catccataca tactcttgta tcaattatta attttgaaga
     1321 gagattattt tcaatattta cctttattaa gtcgtttatc aatttaaaaa aggaatcaat
     1381 atcctcagag ggcagagact tatttacata gttggccttt attttaaaat caatatctgg
     1441 atgttttttt aaaaattttt taaaatcatc ttcatcaaca taacattcta aatataataa
     1501 tatctggagt tgttttaaaa tttctataaa tttgtccaga acaagttgta tccatttcgt
     1561 agggcagtag gtatcatcat aatttgtttt ataaaaatca actccagctt tccacttttc
     1621 atatttttcc caatcaaatt ttataccact attatttatg aatcttttaa accaatttac
     1681 atcattattt aaaaaagcat taatctgctc tattactctt attaatggat aatattttgg
     1741 agcattttga actatttcat caactggaat atgtttaaat ttttcaaaga gactttcttt
     1801 agatctaaaa aaagtttcta ttttattata gttctttttt agagtctctt ttctttcctc
     1861 taattctttt aacttctttt cataagaaat acttacatta tctatttttt cttcactcat
     1921 acttataact tatactacaa taaaatgagt ttttaattta aaattttaca aaaaacaaca
     1981 aatgacacat tcttagattt attctttatc tgaattagaa tcttcttttt tctccttttt
     2041 ttccttagcc ttttttaaca tagcctctat tgctgacata agattctttg ttccttcctg
     2101 tgttacatat ataccagcct ctcctaaatt ttttaaagca tctaagatag aggcaccagc
     2161 atgttttaat aaattattat cctcttttga agattcttta ataccttcaa caacacctgc
     2221 acctgctgct tttaaaaatt caaaagaatc ttttcccaga tcttttaatg tttttgcaaa
     2281 ttctttaaaa agttcgccag agttcttttt tatatcatcc ctcttatctt ttgacttatc
     2341 aataacctct tttgtaatat tttttattat ctcctgaata tcagtaaggc tatctttgcc
     2401 actcttaaaa gcattatcta atttttcttt aattttttca tccataataa actccttttt
     2461 ctttatttta atatataaaa aatagtgatt aatatcaact aattttttta aaatttaaca
     2521 aaaataagaa aaaaaatcaa gagatatttt ctaaaatata atattgtgtg atgccaaaaa
     2581 taaaaaaata aacatatctc aaaaaaagaa aagaaaatgt cagattatca tcccgacaaa
     2641 aaaatttctt ttaaaagaga tgataattaa tattaaagaa acataaagat aaaaaattat
     2701 agaggatata ccttttttag aaatataata taaggatgtt gactttactt tttttctttt
     2761 tcgctttcct ctgtcttaat ataatttttc aacaacacat tcatatttaa tattttttta
     2821 tatatatcta aaagatctgc ttttatgtta ctattaggaa aatcccattt tattttatga
     2881 aaatttatta tcatttttgg attctttaac gagaaatctt ctattaatgc ctttattaaa
     2941 tttgctgcaa gatttaaaat atttatccct tctattaaaa tttgagaagc attggagtct
     3001 atcttttcta tcaatttaac aagtagcatc tttgccttag aatcatgttt tacagcaagc
     3061 attaatcttt ttaattcttt cccataaact tcatcttcgc cacatttgtt atcaaaatca
     3121 attaccttat cagaaagaat attaaatttt tctaataaag aggaatattc agaagaatga
     3181 atatttgtat cccatgttcc ctttataatc aattgatcta ttcttgcttt aatatcccct
     3241 tttcctatat caagcaaaaa tgctttaaga taattcattg gttcaatgta tttaaaagta
     3301 ttttgaatcc cttttgattt taaagcctcg tctaactttt gagtataatt tttaagtctt
     3361 ataataattg ttgttttaaa tatttctact aaaagtttat taagtttttc tttattatga
     3421 agtttaattg tctcctgaac tattttttga atttctatct gaaaaccact tatataatct
     3481 tgaacaattt tagcctttga atgaaaatcc tttgggctaa aaaaaggatc ttttgatata
     3541 agctgaataa tctttgtaag ataatcatct ttttttatta cttttaaaag actaatcaat
     3601 ttctttaaaa gatccaccaa tgttttgtct tcatatacca tagagacata attatagaca
     3661 tacttccaat cactattaag atttaaggta aaaatgttat cattaattga aattagatcc
     3721 tctaaaacat atttgccttc cagtggttca aaatttggct tataattaaa atttgtctct
     3781 gttatatttg aatccatttt atgcaataga gagtaccaat caaaatttat tatattagaa
     3841 agatcaacaa tctgattata agtagtatta ataatcttta ctatttcaga atcaaatgat
     3901 tttacaaaac tattaagaat agacttgatc tcttctattg ccttatgtag atcattgcta
     3961 tttcttatta aatcttctat atattctttt tctaattttt ctttaagact cttctgtttt
     4021 tcggttaata aagaatcaaa aagaattatt ttaattgtat tggaatgatt cttaacatca
     4081 aaaaattttg aaaaattctg gcatattcta aatatctcgt aaaaataatt tccaaagcca
     4141 ggtaaaatta aatctttttt aggattataa aatttatatt ttaactgtgt taaatgacgt
     4201 gcaatttctt ttagttttct ctttcttata cgatcttcac ttgtggagcc agttaaaaaa
     4261 tctattattt ttgtaataaa atctacatta gaaaatgatt gagaagatgt agttgactta
     4321 ttattattat tttctacttt attttcatca gacatttata accccatttt ttaaaaaagt
     4381 ataacaaatt gacttttttt tgtcaaaaaa aataattttt tttaaacaaa ataaagagaa
     4441 ttgtcctact ttaaaaataa tttaacatca ctttatagat tatatagaaa aaatatttta
     4501 aatcgtaaat agtaattttt acctcatatc aaaaattcca gtaatagagg taatctatca
     4561 agaaattcaa aatttttatt cttaaaataa aaaataccac agaaaatata attttctaat
     4621 gcttcctgaa tgttattctt ctttaaattt tcgtttatcc tcttaaaact tctcacaaaa
     4681 tcctcaattt tttctattac ttcactctta aatctatcaa accacacctt cccccttatt
     4741 tttaatcttt tgttgtatct aacggcgaat gttcccaata tccaatgcat tatttttgat
     4801 agattttccc ctcttttggg tcttataata aaatgacaat gtgtatagac aaatacaaaa
     4861 tttagaagtg agaatctaaa tttcttcttt gcctgtttta aagttaataa tagcatttca
     4921 cggacaaaga ggggctttag ttcaggtctg tccctgttga ttgtacaggt aatataatag
     4981 ctagcccctt tttttagtat tctatttctc ctcataaaaa atcctcctta attttataaa
     5041 aattattttc tatatattaa tcacaaattt tttgagaaaa tcctttacaa gttttgagaa
     5101 aaaatttaat tttttttgaa aaaaattaaa gtgagggaca gacctataat ttttttatag
     5161 ttaaaattaa aaaagggaca gacttaccat tatcataatg cgaaactaat tttcatataa
     5221 tcaattctgg ataaattaca attaaaattt ttagtatatt tataaaaata aatattgaat
     5281 catttgattt gaaaaagatc taaaatctat tttaaatatt ccgaataaaa tatatgccta
     5341 aaaaaaatag tccaaaaatt aaaaaaaata ttattagtcc ctcaaaaaaa agttacagaa
     5401 aaaaaaagaa aaagaactct atatactact atattttatt tttattacta ttcattatct
     5461 ttttttctat atttttttat ataatattta tgttccctaa aaaattatca aatgatctct
     5521 tcaatgatat tgtaaatatt tacctcccca taatagtaga agaaagcgat ggcataaaaa
     5581 tcttaaaact aaaaacaaag ccagagcaag aaataaatca agagatatac gataaaattt
     5641 ataataaata tggtatagag acactgtttg aaaaaatttc aacaacagaa aataaaggta
     5701 taaacaaaat atctttttta aagaatggta agccttacaa tgatcttcta ccagtataca
     5761 tatactggga tgaagatctt gaagaaaaca aagaaaataa aaaagattac acaacccaga
     5821 ttaaaatttt aaacaatgat aaaaagatag caattataaa aaagaataaa gttttgccaa
     5881 ttgaaaaaga tgaaaaagta aaagaagaaa acgagataaa aaattttaaa actatttcaa
     5941 aaaaagatat aaacaataaa atcttagaaa acaatattaa agtagcaaaa aaagagaaag
     6001 agaaaagaaa atataaaata gccataatta tagatgatgt tggatatgat tacaaaacta
     6061 cttatgattt tttaagatta ggtatacctc ttacatttgc tattatacca gatatgaaat
     6121 cctcaaaaaa attttattct ttaataaata aatataacta tcaatctatt ttacatatac
     6181 caatggagcc tcaaaaaggc aaaaattttg tggaaaaaaa tgccatttta acagaaatgg
     6241 acgatcatac tatacaagaa agaatttcaa attttattaa tgaatatcca gatgcaattg
     6301 gagcaaataa tcatatgggc tcaaaagcaa taatggatgc aagagtaatg aagattatta
     6361 tgaaagaact tgcaactaat aataaaatct ggcttgattc aatgacaact attaataccg
     6421 tgtcaaaaga aattgcctct atatatggga ttccatatta tgaaagggat gtatttcttg
     6481 ataataaaaa ggatattgag tcaattaggg agtcttttga aattctaata aaagaggcaa
     6541 gaaaaaagaa atatgctatt ggtattggtc atattcagac agaaaattta ccttctgtca
     6601 taaaagaata ttatgataaa agagaaaatt ttgatattga ttttgtcttt ttaagtgata
     6661 taaaaaatat gtgacatatt tataaatttt tgatatattc taagaaaatt tacaggaaat
     6721 aattatgaaa gaatttcttt tatccttaca ttcagagtta aataaagatt ttgtctccaa
     6781 tccgtatcct ttaatcaatg aggaaataga aataaaatta agagtattaa aaaataatga
     6841 aatagaaaaa gttatactaa gaacaataat cgatgggaca aatgttaata aaataatgac
     6901 aattgataaa aaaacaaaaa aatttatata ttataagact catctaaaaa taacacaata
     6961 tttcttaaat tatcatttta taattattac aaaagataac atttattatt ataatagaaa
     7021 agatatttac cattacccac caacagaaga taatgacttt gttattttag cgaattttaa
     7081 aaatccagat tgggtttgta aatcagtatt ttatcaaata tttgtggata gattctataa
     7141 tggggatatc tttaatgatg ttcagacaaa tgaatatcaa tttgatgggc attggacaaa
     7201 aaaattaaac tggggagata agcctcttga atataatgaa ggattctgcc ttgattttta
     7261 tggtggagat cttgaaggtg taagacaaaa aatagactac tttaaagaga tcggtgtaaa
     7321 tgcaatatat ttaaatccta tttttaaagc atatacaaat cataaatatg attgtataga
     7381 ttattttaat gtcgatgata agttcggtgg aaataatgct cttatatctt tagttaatga
     7441 tcttcacaag aataaattaa gaataatagt ggatgtttct ataaatcata ctggttcaga
     7501 acatcaatgg tttaaagagg caataaataa caaaaattca aaatatagag aattttatta
     7561 ttttgataag aataacaagc caaaatactg gagaggagtt catactcttc ctcaattaaa
     7621 ctataattca aaagaattac gaaatataat ttatgaaggt aatgattctt taatagcaca
     7681 ctatttaaaa gagccatata acatagatgg atggagattt gatgtaggaa tggacactgg
     7741 aagaaatggt gttgatcaat ttagtaatga aatttttaaa aaagtaagag aggttgccaa
     7801 aaatattaaa agtgactgtt atttaattgc tgaacactgg aaagataata tcagttattt
     7861 attgggagat caatgggatg gggcaatgaa ttattttgca tcagcaagac ctttaagatg
     7921 ttttgctggt gaaattgata gatatataga aggtattgtt gataataaag atttaaaaga
     7981 aaaacatact ggcgaagatt ttaagaatca gataattcaa cattattcaa gattacctaa
     8041 tcaaattgct ttcttacaat ttaatttatt agactctcat gatatccata gatttcataa
     8101 taataaaaat tttgattttg atatttataa aggaatcata ataatgttat atatgttacc
     8161 cggcacagta aatatttact atggggatga aataggactt aatggtcata cctattctgt
     8221 ggaaggatgt agatatccca tggaatggga caaaaccaaa tggaataaaa attttttaga
     8281 cctctataaa actctatctt ttttaaaaca aaaagaggag ccccttcatt atggctctta
     8341 taaattttta tattcagata aaaacacagt tgtctttgca agatttttta ataaaaaagg
     8401 tcttatcggc ataatgtcaa gagaaaatgc aaatagaata atagatatcc cagtattctt
     8461 aataggagga gataatacaa agtttaaaga tatattcaat aaaaaagagt attattcaga
     8521 tgaaaaatat ttaaaatatg atgtcataaa gattaataat acaattttag aattcaatat
     8581 tgaagaataa aggggaatat tatgccaaaa attaaattaa aagagtgtga aaattatgaa
     8641 tatcaatatt ctaccagaat aaacataaga gacattaact atggtggaca tcttggcaat
     8701 gattcactgg taggaatttt acatgaggca agaattgatt tattaaataa aatgggtttt
     8761 tctgaactcg atcttggtga tgggaaaacc ggtataataa tgtcagatct tgctgttaaa
     8821 tttataaaag aaggttttct tcttgatgaa ataatagttt atagtcatat tgatgagatc
     8881 tcaaatgcaa gttttagaat atttcataag atagtaagag taaaagataa tgccttactt
     8941 gctcttgcag agactgggat tgtctgtttt aattataaag aaaaagctat ttctgacatt
     9001 ccagaggctt ttttacaaaa aataggtaaa ttataaattt aaatatcttt tccagtcact
     9061 ataagaacct ctttcataat cggtaaatat cttatcaaat ttattatttt ttaaattttc
     9121 aattataaaa ttttttgttt tattgcaaac ctctatctct tcaaaataaa agagattttt
     9181 atttattgca tcttctagtt catcctgatc cattataaaa aatgtttttt tatctggcat
     9241 aataaaaaaa tctaatttta tatccagtat ccagacagta tcttccttta tcttcggagg
     9301 aagagtaata tcaatatagt aggcaaccaa tttttcatca atagaataat attctaacaa
     9361 agagtagaat ctatcctcaa aaaaatatct cttcccataa aacatatcac ctttcttaaa
     9421 tattctttgt ccattaatat aaaaatcatt attcaaatat ttatcattaa aatagaattg
     9481 acatgcaaga gtcttttctt cataaaaaag taattctgct gttttatatt gaactatttt
     9541 aggaggtttt atccaattct ctgttattat catagattaa gacttataaa atttaatcaa
     9601 ttcttcgaat ttctctttta ttttataact atactcattt aatttctctg gctcattatt
     9661 aggaatctga gactttaatt ttacaatctc atctgctatt ccgagttctc ttatttttac
     9721 tattggagca cctaaatcta ttactttcac tgcattatga tagaattcca ttatcaattt
     9781 taaaagttct gcctgttttt tcggtgtgga atacatatct atctcatcat aagcattctg
     9841 ctgtaaaaat ccttttttaa tcatatctgc tacgagtaag attatcctct ggttatctgg
     9901 taaggcatca ggacctatta attttactat ttgagaaagt ctctcctctc tctttaaaat
     9961 tgccattgcc tcatttctta catcaacaat atcactatct atattattcc agtaatcaaa
    10021 aatctcttct gtatat
//
LOCUS       a0209720_1005704        5529 bp    DNA              UNK 01-JAN-1980
DEFINITION  Ga0209720_1005704. | GENOME_ACESSION: IMG_3300025605 CONTIG_ID:
            a0209720_1005704 SOURCE: JGI_small ORIG_COORD: 1997_7526.
ACCESSION   a0209720_1005704
VERSION     a0209720_1005704
KEYWORDS    .
SOURCE      .
  ORGANISM  .
            .
FEATURES             Location/Qualifiers
     CDS             complement(24..515)
                     /product="putative transposase & KO:K07491"
     Spacer_Hit_Main 501..529
                     /gene="41"
                     /evalue="0.000813747"
     Spacer_Hit      501..529
                     /gene="226"
                     /evalue="0.000813747"
     Spacer_Hit      501..529
                     /gene="300"
                     /evalue="0.000813747"
     CDS             complement(808..2472)
                     /product="class 3 adenylate cyclase & COG2114"
     CDS             3210..4586
                     /product="flagellar hook-length control protein FliK
                     &COG3144"
     CDS             4595..5083
                     /product="flagellar basal-body rod modification proteinFlgD
                     & KO:K02389"
ORIGIN
        1 aatcgtaaat agtaattttt actttatatc aaaaattcca gtaataacgg caatctatca
       61 ataaattcaa aatttttatt cttaaaataa aaaataccac agaaaatata attttctaat
      121 gtttccgaga tgttattttt ttttaaattt tcgtttatcc tcttaaaatt tcttacaaaa
      181 tcctcaattt tttctattac ttcactctta aatctatcaa accatacttt tcctcttatt
      241 tttaactttt tgttgtatct aacagcaaag gttccgagta cccactgcat tatttttgat
      301 agattttctc ctcttttagg ttttataata aaatgacagt gggtatagac aaatatgaaa
      361 tttagaagtg agaatctaaa tttcttcttt gcctgtttta aagttaataa taacatttca
      421 cggacaaaga ggggctttag ttcaggtctg tccctgttga ttgtgcaggt aatataatag
      481 ctagccccct tttttaatat tctatttctt ctcataaaaa atcctccttt ttttttaaaa
      541 aagtatttct atatattaat cacaaatttt ttgagaaaat cctttacaat ttttgagaaa
      601 aaatttagtt ttttttgaaa aaaaataaag taagggacag acctataatt tttttatgat
      661 caaaagaggg acagacttat aatttttata attataaaat taaaacaggg gacagacctg
      721 atctatactt atcatgatgt taaactattt ttcatataga gatcaataac ttacaaatta
      781 aaattttgtt agtataaata aagataatta tctacgattc atttttgtat aaatatcact
      841 ttcatctaaa ggtggatttt caatatattt ttgacatcta tcataaaata tagaagaagg
      901 tttatcaaat ccaaattttt ttaatatttc atcaaaaatt gataatgctt cattccattt
      961 tttttcataa aaataagtta caccatctga atacatttgt aaaaattctt tattatattt
     1021 tccataacaa ttcttaaaat caattaattc atatattttt ataggataag tcttaccttt
     1081 tactataaca ttatctaata atctaacttc aaaatcttct ttgattacat tatatacatt
     1141 ttcacttatt ataattttgg tttcataata tttatttaaa ccttcaagtc tacttgctaa
     1201 atttacatta tctccaataa cagtataatt caaacgatct tgatatccaa tatttccaac
     1261 aattacttca ccagtattta ttccaaacct tgtatttaat gatggaaaac cagttttatt
     1321 aaatctttca tttatttcta tattaaactt aaggcattcc aaagctgctt tgcatgctaa
     1381 aaaggtatga ttatccaatc tttttggaga attccagaat gacattattg aatcaccaat
     1441 aaatttatca atagttgcat aattattatg taaaattctg gtcattccat caaaatattc
     1501 acacattttt tctactaaca tttctaaatc agttttttca gaaatagtgg taaaattttc
     1561 tatatcagta aaacaaattg ttaactcttt tctttcaaca ctcaaaacag cttctttatg
     1621 catactcatt aattcattaa caagatcagc agggacatat ttcctgaaag actttaatgc
     1681 atttttcata ttatcaacag cgtcacttat atctataatc tctttaatac gagaatcaac
     1741 tttattttga ttatcaaact taagcttttc tatcatttta ataataaaag ataattcaga
     1801 caatggttta cttatctttt tagcaattat taatcctatt ataagaacaa aaatagaaac
     1861 taaaatacac attaatacta ttaataataa atgtgtattt tcatattcta taattttttt
     1921 tgcatctaca tcgattccaa ttgctgctat aatgtcacct tttgaatcta ctattggtgc
     1981 ataaccagat aaccatacac cccatttatc aaccgcaaat tctttgtcag tatttatttt
     2041 ataaggttta tacaacacct caatcatttc atttgtatat tcatcatata tatcacctat
     2101 atgactggct tctgatcctt cttctgaatc tactacaaat tcaatttgtc catttgaatt
     2161 taatctatat gtataaacga atctaatatc tggattaata cttcttattt cttttaagaa
     2221 gttttttatt tcaatatatt cttctctttt ttcatcttct ctggtaataa gaactttgtg
     2281 tttttcagga tctatcttaa atgatgaaac acccacaata tcatgcaatc tctctttaaa
     2341 tgatgttcta atatattttt ttaagccaaa aaaagtaaca agacctaaaa ctagagatgt
     2401 aaataaaatt actattgtaa atattgtgga caaacttact cttaaagtat aaaccttttt
     2461 actttttgac atactataaa cctaaatttt ataaatattt tttaatgatt taaatataaa
     2521 aaaaatatca taaaataaaa aaagcgtcaa cataatatgt tgactaaaaa atatagaaag
     2581 aaaagtgtgc tattttattt ttatctggtg aaaaagatag aattattcta tagttaattt
     2641 tgtttgaaaa aaaattgtaa tagtctcatt tatttttttt gggttaaaat tttaaacaaa
     2701 ttcaatcaat aataggtctc aaagcctatt atctggtaac aattattgta tattgcttta
     2761 taaaatgagg tgaaattccc tttaaagtgg gacaattctc tattcttatt taacttttta
     2821 tatttgttat ttttaaaaat aactttaata ttattatact acatttcatc tcaaccaccg
     2881 taataccaag ttttttatac tcttccaaaa aagtaggata attctcctca ataaacaacc
     2941 catactgaaa aaattaagat cagcatgaat ctttttcaag aagtggtagt catgttttta
     3001 gagatatgca tcaattcttg cagcctcatc tattttctta taaaatgtag tttatggtaa
     3061 tcattgtttt tgtaatttaa aattatcttc tccataaaaa atacttaaaa ataaaatcac
     3121 ctcttttaaa tcttttttga atttatttct aaagcacttt ttaaataatc cgaaatttag
     3181 ttatagataa attataaggg gtttaaaata tgcttaatag tttggagatg ttagtaaaaa
     3241 ctaataagat taatgagcct gcaaaacaga ttgagataaa agatcttaat aatgataaca
     3301 aagaattcgc aatacttttt gaaaatatgc tgaatggtat taataatgtg gagaagatag
     3361 aaaaaaagga gaatattgaa aatgaaaaat ataaaataga aataaccctt gataataagg
     3421 agatctctaa agagaagaca gagataaata gtaataaaga gaataaatat gatcatattg
     3481 ttgtaaagaa tggaaataat ttagataatt ctggaagaat gagtcttttt ttaggtaaat
     3541 taaacaacta ttttaaagaa aatcttgaaa atattgttgc aaataagaga gtagagccag
     3601 aagttaaaaa aatagagatt aaattatcta atttacaatt tcacttaaaa gagaaaatca
     3661 gggaatctat tgataagtta tctcatggta aaatagatca aaatgagttt aagacaattt
     3721 taaaaaatgt tatctcttct catttagtta aagatttaaa tatcaaagat aatattaaag
     3781 atataagagt aaaaaagagt gataaaattg aaaatgataa aaataaaata aaaaaatttg
     3841 atgaaaaaat agaaattaaa gataatattt cttttgataa agaaaaatcg tcgattaaaa
     3901 atgaaataaa agtagataat gaaaataatc agattaaaga taaaaatgat ctaatatctc
     3961 ataataaaaa agatgcaaag accaagatcg aagaatattt tactaaaatt aaggaagata
     4021 caaagagtgg tgagagtaaa caggatataa caaatagctc cgtaaatata gaaaagagta
     4081 tgaataatga agtgaaaaaa ggttttgatg tgggacaaaa agtgcctgtt gaaaataaaa
     4141 aagaactttt tgatactatt gttaagaata ccaaaatatt acttacaaat aatgagacta
     4201 aattctctac aatggtaagg ccagagagtc ttggaagaat ggattttcat attaatataa
     4261 aagatgggca attaaatgct aagataattg ttcatacgaa agatgccttt gattttttta
     4321 gatcaaatgt ggaagattta agagcagtat ttcaaaagag taatgtagag tttggtaaaa
     4381 tcgatattgc tctggctgga caaatggatt catttaatca gacattagat tttatgaatg
     4441 gtaattttaa taataatgat ttaccttata aagaaatttc tggttttaat agtcattata
     4501 gtagatatga aaataaagag attgagcaaa ttcagagtaa attttcgaat aattattctg
     4561 actcaaaaat taatttattt atatagggga gtatatggaa gggataaatg attttaatat
     4621 gattgatctt aaacagaatt caacagaact ctttaaaaca aagacagaag tggaaacatt
     4681 gaataaatct ttaaaaaaag atggaaagga gatagtaaag aatcttggta aggatgagtt
     4741 tttaaaatta ttaataacag aattgcagaa tcaggaccca actaatccaa tgcaggatag
     4801 agagtttatt gctcaaatgg cacaattttc atcacttgaa cagatgttga atatgaataa
     4861 aaatatggag agttttcttg ataatctttc ttttagttca agttttgata tgcttggcaa
     4921 aaaagtagag atagatgata gttcaagtat aggagaagat ggtaagtcta agatagttag
     4981 aggagtagta gaggcagtaa caagacaggg gaatgaaact tatgtaagag tagatggaaa
     5041 ggattatcca gttagtgcta tttataaagt aggacttgaa taagttaaat ataaactcaa
     5101 aaaaaattga gtgataataa tatatttgtt aaataattaa ggagcaaagt tatgatgagg
     5161 tctttatatg ccggcgttag tggtttacaa aatcatcaga taaggatgga tgttataggt
     5221 aataacatct ctaatgtaaa cactactggc tttaaaaagg gtcgagttaa ttttcaggat
     5281 atgctttctc aaacaatgag tggtgctgca aaacctacag aggaaaaggg aggagttaat
     5341 ccaaaacaga tagggcttgg tacggtggtt gcttctattg atacaattca tactcagggt
     5401 tcattacaga ctactggcaa caatcttgat atggcaatca gtggtaatgg tttctttatt
     5461 cttaaagaag gggataagac attttatacc cgtgctggcg tatttgggct tgataagaat
     5521 ggccttctt
//
LOCUS       a0116190_1021240        3249 bp    DNA              UNK 01-JAN-1980
DEFINITION  Ga0116190_1021240. | GENOME_ACESSION: IMG_3300009655 CONTIG_ID:
            a0116190_1021240 SOURCE: JGI_medium ORIG_COORD: 0_3249.
ACCESSION   a0116190_1021240
VERSION     a0116190_1021240
KEYWORDS    .
SOURCE      .
  ORGANISM  .
            .
FEATURES             Location/Qualifiers
     CDS             complement(2..346)
                     /product="putative transposase & KO:K07491"
     Spacer_Hit      331..367
                     /gene="226"
                     /evalue="5.66129e-05"
     Spacer_Hit_Main 332..367
                     /gene="41"
                     /evalue="0.000214636"
     Spacer_Hit      332..367
                     /gene="300"
                     /evalue="0.000214636"
     Spacer_Hit      333..367
                     /gene="142"
                     /evalue="0.00072333"
     CDS             778..2127
                     /product="6-phosphofructokinase 1 & KO:K00850"
     CDS             2303..3187
                     /product="hypothetical protein & Hypo-rule applied"
ORIGIN
        1 ttctcacaaa atcctcaatt ttttctatta cttcactctt aaatctatca aaccatactt
       61 ttcctcttat ttttaatctt ttgttgtatc taacggcgaa tgtccccagt aaccactgca
      121 ttatttttga tagattttct cctctttttg gttttataat aaaatgacaa tgtgtataga
      181 caaatacaaa atttagaagt gagaatctaa atttcttttt tgcctgtttt aaagttaata
      241 atagcatttc acggacgaat aggggcttta gttcaggtct gtccctgttg attgtgcagg
      301 taatataata cgctgccccc ttttttaata ctctatttct tctcataaaa aatcctcctt
      361 gcttttaaaa agtatttcta tatattaatc acaaaatttt tgagaaaatc ctttacaagt
      421 tttgagaaaa aatttaattt tttttgaaaa aaaattaaaa tgagggacag acctataaat
      481 tttttatgat caaaagaggg acagacttat aattttttta taattaaaat taaaacaggg
      541 gacagacctg atctatactt atcatgatgt taaactattt ttcatataga ggtcaataac
      601 ttacaaatta aaattttgtt agtatagata attttaaata aaaaaattga caatttttat
      661 aaggtttgtt atcatttttt attataagaa cttattatta acaataaatt gaataatatg
      721 caaaaaataa gccgttaact ttttaaataa atttttaaat aaaaaggggg ttttaaaatg
      781 gccggaaatg aaaattatga agatttatta aattttgatt taaatgttaa atcattggga
      841 aaatgtaaat atgattctcc tatagcatta tccacagtag aaggggataa tattgccaat
      901 tttgtttcag atgaagagag aattcttgtt ataaattcta aaaaagaact ggaagaatgg
      961 aataaaaagg gtataccaat cccctctttt gaaaaggcag gtccaagaga aaaaatattt
     1021 tttaaaccgg gtgagacaat ttctgccata gtaacctgtg gtgggttatg ccctggttta
     1081 aattctgtaa taagagcaat tgtttatatg aattattaca gatatcataa tagaattact
     1141 tatggtatta aatatggata tgagggtttt atagataaat atgatcatga aattataaat
     1201 ttaacccctg atattgtaga gaatattcat aagatcggtg gaaccatgct tggaagttca
     1261 agaggtcctc aagatattgg ggatattgtg gataaactgg taaaattaaa ggtaaatata
     1321 ctctatacaa ttggtggaga tggtacatta aaaggagcat tagaaattgc aaaagagata
     1381 gaaaaaagaa atcttaaaat ttctgttata ggggttccaa aaacaataga taatgatatt
     1441 tcatatattg ataaatcttt tggatctgaa acggctttta gtaaagcatg tgatgcaata
     1501 gatgctgctc atgttgaagc aaaaggcgca tacaatggca ttgggattgt taaggtaatg
     1561 ggaagaagtt ctggttttat tgcagcaaat gctactatag cctcaaatga tgtaaacttc
     1621 tgccttatac cagaactccc atttgaactt tatggtaaaa atggcttttt agaagcattg
     1681 aaaaagagat tggaaaagtc acatcatgca gttattcttg ttgctgaggg cgcaggacag
     1741 aatttttttg agaataaaga aaaaaaatat gatgcatctg gaaacgaaaa gttaaatgat
     1801 attggattat tcttaaaaga aaagattaaa gaatatcttg acaaagaagg tataccctgt
     1861 tccataaaat atattgatcc gagttatatc ataagatcaa ctgagccaac tcctaatgat
     1921 tctatttttt gtattcaatt agcacaaaag gctgtgcatg ctggaatggc tggtaagacc
     1981 atgatagtaa tcggatatta taatggagaa tttattcatt tgcctattga aattgcaaca
     2041 tcaagaagaa aagttcttga tccagagagt gagttatggc tttctgttat agaggcaaca
     2101 ggccaaccag ttaaatttga caaataaaaa agataatgtt ggaagtacga caagacccat
     2161 aagtgagtaa aaatttaacg taatattaaa tatccatgca aaatttattt acagataaga
     2221 aaaattttta atatctttaa aataataatt gattttttta ttataatgtt ttattatata
     2281 aaaaaattaa aaagggggct ttatgaataa aaaaatagta tttattattt tttgcttatt
     2341 tttgtttact acatttttta atggtattga tgaaaaattg tataaaaatt tgactgacag
     2401 agataggata cttctcgcaa tctcctatta tgaagtaggg aaaaaatatg aggcattggg
     2461 caaaacagat ctggcaaaag catatcttaa cgatgctttt aagattgaaa aaaatgttga
     2521 taaatatgca aaaggggaat tagaaattcc tcctaaggtt attcagattc agtgggataa
     2581 aatatttgaa gaagaacaag ataaagataa aactttaaat aaaacaaaag aacaagagga
     2641 aaaaaaaaat agtgattctt taaataaaga aaaatcttct atttctgatg aagatgctat
     2701 taacgaatta gtagaaattt tttttaaata tataaatagt tatgactctt ttaatatctc
     2761 caatttattt acagatgagg tattaataga gtctgtcgat atttatatag ccaaatatga
     2821 aattaaagag tcttttgaag gattttttaa tgcaaagtat aacaaaaaat ataaatttga
     2881 ttctctaaaa atagaaaagg tagatgaaaa ttcctttata gtgaatataa agataataaa
     2941 agaagaaaaa gattttttta ttttcccttc tgaaaatggg tatgtaaaat tgggggttat
     3001 taaagaaaat aatagatacc tttttaataa aatatttggc tcatttgcag atattgatga
     3061 taaagataat actcaatcta aaatagaaaa atatgatacc ccagaaaaga ttttaactgg
     3121 ttttattgat cttgtgataa agaaagatta cgagagtgcc tctttttttt ttaatgaaga
     3181 ggtatagttt gaagaattta aagttgtttt aacaaaagat aatataaaat caaattttac
     3241 tctttttgg
//
LOCUS       0116238_10015811        8207 bp    DNA              UNK 01-JAN-1980
DEFINITION  Ga0116238_10015811. | GENOME_ACESSION: IMG_3300010347 CONTIG_ID:
            0116238_10015811 SOURCE: JGI_large ORIG_COORD: 0_8207.
ACCESSION   0116238_10015811
VERSION     0116238_10015811
KEYWORDS    .
SOURCE      .
  ORGANISM  .
            .
FEATURES             Location/Qualifiers
     CDS             223..1839
                     /product="Signal transduction histidine
                     kinase/DNA-bindingtranscriptional response regulator, NtrC
                     family, containsREC, AAA-type ATPase, and a Fis-type
                     DNA-binding domains &COG0642,COG2204"
     CDS             complement(2038..2781)
                     /product="23S rRNA (cytidine1920-2'-O)/16S
                     rRNA(cytidine1409-2'-O)-methyltransferase & KO:K06442"
     CDS             complement(2778..3647)
                     /product="geranylgeranyl diphosphate synthase, type II
                     &KO:K13789"
     CDS             complement(3668..4423)
                     /product="hypothetical protein & KO:K09769"
     CDS             complement(4521..5012)
                     /product="putative transposase & KO:K07491"
     Spacer_Hit      4997..5033
                     /gene="226"
                     /evalue="1.90632e-08"
     Spacer_Hit      4998..5033
                     /gene="300"
                     /evalue="7.2274e-08"
     Spacer_Hit_Main 4998..5033
                     /gene="41"
                     /evalue="7.2274e-08"
     Spacer_Hit      4999..5033
                     /gene="142"
                     /evalue="2.43566e-07"
     CDS             complement(5277..6161)
                     /product="GTP-binding protein Era & KO:K03595"
     CDS             complement(6280..6534)
                     /product="Transcriptional Coactivator p15 (PC4) &pfam02229"
     CDS             6672..6908
                     /product="hypothetical protein & Hypo-rule applied"
     CDS             6892..7344
                     /product="Putative Holin-X, holin superfamily III
                     &pfam07332"
     CDS             7371..8207
                     /product="microcin C transport system
                     substrate-bindingprotein & KO:K13893"
ORIGIN
        1 aaagataaag gattcattta tatctcctta tttgcttttc tttatattat aagaattatg
       61 tttacaaata gcaatttaat cttatattta ttcccaaatt tgtcatataa tattttttat
      121 agaatagaaa ttttaactct ttttttaagc atcccatttt ttttgttttt tttcaaaaga
      181 ttattttact atgaagccaa gaagattttt atatatattt atatgatttt agcaggattt
      241 tttactattt taaatctctt cttaccacaa gattgctttt ccataacatt attattttca
      301 tatattcttt tggtgtttgt tatggggaca gtgtttgtat ggtcgattaa tgctataatt
      361 gataagaaaa aagattctat tatattttta ttttcttttt tgattttaat aggtactgga
      421 ttaaacgata tatttttttc attattagtt ataagaacat tatatttatt acctattgga
      481 attgctattt ttatttttat tcaaattttt attcttaata aaagattttt atattcttat
      541 gaaatcatag aaaacttttt agataatctt ttcaaatcaa aggatcaatt attaaatata
      601 aatacaattc ttgaagaaaa ggtaaaagaa aggacaaaag aacttgaaaa aaagatagaa
      661 gaaaatgaaa gaatgaaaga gcaaattttt agaatgcaaa agatagaggc attgagtttt
      721 attgcgagtg gggttgctca tgactttaac aatattttat caataatact ttctaatatt
      781 tcgctgataa aaattaataa agaaaatact actgaaattg atacttatat ttataacatc
      841 gaaaatgcct taaaaaatgc ttctaatttt attaatcaat tgttaacctt ttcaacaggt
      901 gaaaatgaag atcttaaagt aaatatagat ttattttctc ttttagatga aatattgaaa
      961 tttgttctta ctggaaccca gataaaatat agatttttat ctaaaaaaaa tggatattat
     1021 gtatatggcg ataggggaca aatatatcag gtatttttaa atataatagt aaatgcaaaa
     1081 caggcaatgg agaatagagg ggagattgag gttagcattg aaatattaac agataataat
     1141 aaatataata ttagagaaga tttaaaattt ataaaaatag atataaaaga taatggacct
     1201 ggcataccag aagagaatct gtctaaaata tttgatattt tctggtcaaa taaaaaggaa
     1261 gggaaaggga taggtcttgc aatgacttat tatattgtcc aaaaacataa tggatatata
     1321 tttgtggatt caacagaagg agttggaact acttttacaa ttcttctgcc agtaagtaat
     1381 aaaaaaaatt gtattaatga taaagaatcc aatgaaacga ttgctgctaa aaataatagt
     1441 agagttttaa tacttgatga tgaagaggct attttagatc tgacttcatg tattcttgaa
     1501 aaaaacggct ttgaagtttt taaagaagat aacatcgaag atgcttttaa tttatataag
     1561 aatttattag aaaaaaataa taggattgat tttgtaattg tagatttaaa tatagatgga
     1621 aatattacgg gtcttgattt tataaaaaaa atattgaata tcgataacaa tgctttattt
     1681 gttttgtcta ctggaactcc ggatcttatt aatattaatt taaaggagta taatatcctt
     1741 gatattctta aaaagcctta ttcttatgaa aatttaaccc tattaacaaa aaaaattatg
     1801 aaatttaaaa aagattttaa agtaattaat tcacactaat tttgatttta agttccgaat
     1861 aagttatcat tgaactaaaa aaaataaagt aacataagga atagagaaag ggacagacct
     1921 tataataacc agaaataatt agttaaatag attattagaa attcataaat atagttaaaa
     1981 gaataaaaag aatatatttt taatcaaaag ggacagactt ggttttcttt aaaaaaatta
     2041 ctttctttta atataaaaaa tatattcaag attgcctttt gttcctttta tttctgactc
     2101 gacaacgcca gaaatttcaa gattcatatt taaaatctct tcttttacag cctctattat
     2161 cttatcccta tcttcagcat taacaatccc cctaaaatca gatgaaagac taaggatttc
     2221 tctatatctc ttaaattcaa attgaggttt aattaaaaca atcaaatctt taatatcaag
     2281 atttaaaaaa atatgttcta taataggaat actggaagta aaactaacat ccattaccgc
     2341 gaactcaaca ttttcaggaa aatcggtttt cacaagagat tgaattactc tattttctat
     2401 tacaactact tttggattta tccgtaagga ataatcaatc tgattttttc cacaatctac
     2461 agcatagact ctttttgccc ctttttgaag aagaacctct gtaaatccac cagtagaact
     2521 tcctatatca attgtaatct tatcttttac atttatatca aaatgtttaa aagcagtaag
     2581 aagtttatat gctcctcttg aaacatatct ttttttttct tttattctga tattatctgt
     2641 atcttttatg tgataataag gggatgtgat tactttatca tttattaata ccctaccagc
     2701 cattataaaa gccattgctt ctttttcaga atagccataa ttattgatta aaaattctac
     2761 taattttatt tttttcttca tttatcacga ttaataagaa aatctaaaaa ttcgaaaaaa
     2821 aattctttat ttgaaggaag tttttcaata atattagaag ccatattctt atattttaaa
     2881 agaagttctt ttgctttttc tataccaaac aaattaacta tacaggattt tttattcttt
     2941 tgatcactac caactggttt acccatagcc tcctcttttc cttctacatc aagaatatca
     3001 tcttttattt gaaaaataaa tcccaatact tccccaagaa attctataac ttttaaatca
     3061 ttattacttg ctcccccatt tatggcccct aaaagcattg aaagttctat taaatttgct
     3121 gttttatgtt tattaattct atttatatca ttaagatcta aattactatc agaatatata
     3181 tcaagatatt gccctaaaat catccctttt tcgccacttt tatcatagat taaataaaga
     3241 atctcattca atttattaat tttagaatat tgagaaagca ttccaaatgc ttttgttaaa
     3301 agagcatctc ctatgagtaa agcataagcc tcatccttta caacatgaag ggtctttaat
     3361 cctcttctta attcatcatt atccatgcaa ggtagatcat cgtgaaccaa ggaataagtg
     3421 tgaattaatt caacagttgc agcaagtata taagaatcat tatctatttc tttgaatatt
     3481 ttgtttgtct caagcaaaag taggggacgg actctcttac atggggcaaa agtaatgtaa
     3541 ttcatacccc attcgagtga taaataggaa gaatcttcat aatataataa atcatataat
     3601 attttttcaa tattaagttc ggaaattttt ctatctacaa tattcataca atatcctaat
     3661 tataatgtta tatagagaat ctttttattt caactgtttt aaaactaact ttatcaatac
     3721 ctgctataat tccttgcatt ttacaatttt ccttagaagg aataaatgga gccattgact
     3781 gatttataat tttttctaat acattatttt tttccatacc tattatacta tcgagtcccc
     3841 cacacattcc tatatctgta atatatccgg tcccctttgg taaaattgtt tcatcagcag
     3901 tctgagtatg agtgtgtgtc cctgctacta aagaaactct tccatcaaaa tccattgcga
     3961 gtgttatttt ctctggatta tattctgcat gaaaatcaac aactactatt tcacagtttt
     4021 ttaattcatt tcttaaaagt ttatttaaag tctgaaaggg acaatctatt ggtatcatat
     4081 tgtatctgcc cataagattt actacaccaa tatttatatc tcctactttt cttatgcaat
     4141 atcccttccc ttctacctct ggataattag caggccttaa taatatatca taagtcgtta
     4201 ataatttagc agcatcatta tttgaccaga tatgattccc agaagttatt acatttaccc
     4261 cagagtttat aaggtttata attatctgtt ctgtaatccc aaagccatta tcagcatttt
     4321 ctccattagc aataataaaa tctatttttt ctttatttct taaggaattt aactttaaga
     4381 aaacttcttc tacgccgggt tgtccgacaa gatcacccaa catcgctatt tttatagtat
     4441 tattcaaaat atattcctaa aataaaattt ttaataaaat atagcaaaaa gtttttaaat
     4501 agtaaatagt aatttttatt tcatatcaaa aattccagta atagaggcaa tctatcaaga
     4561 aattcaaaat ttttattctt aaaataaaaa actccacaaa aaatataatt ttctaatgct
     4621 tcatgtatgt tatttttctt taaattttcg tttactcttt taaaacttct tacaaaatcc
     4681 tcaatttttt ctattacttc actcttaaat ctatcaaacc acacctttcc tcttattttt
     4741 aatcttttgt tgtatctaat ggcaaatgtt cccagtaccc actgcattat ttttgataga
     4801 ttttcccctc ttttgggtct tataataaaa tgacagtgag tataaacaaa gacgaaattt
     4861 agaagtgaga atctaaattt cttctttgcc tgttttaaag ttaataatag catttcgcga
     4921 acgaagaggg gctttagttc aggtctgtcc ctgttgattg tgcaggtaat ataatagcta
     4981 gccccctttt ttaatactct atttcttctc ataaaaaatc ctccttaatt ttaaaaaagt
     5041 atttctatat attaatcaca aaatttttga gaaaatcctt tacaattttt gagaaaaaat
     5101 ttaatttttt ttgaaaaaaa ttaaagtgag ggacagacct ataaattttt tataattata
     5161 aaattaaaac aggggacaga cctgatctat acttatcatg atgttaaact atttttcata
     5221 tagatctcaa tagcttacaa attaaaattt tgttagtata aagccaggtg tatctcttac
     5281 tcaatactaa acatcttttt taaaagatcg ttattcttac gccagttttt atctacttta
     5341 acagataaaa ataaagagac ctttctttca aaaatatctt ctaaatcctt ccttgcctgc
     5401 tcaccaattt tttttatcat actaccttta ttaccaatta aaatcccttt ctgactatct
     5461 gtttctacat ttataatggc atttgctata atatgattat catatacttt aagatccttt
     5521 acctccacat aagtggaatg aggcacctca tctcttgtat tattaaagat cttttctcta
     5581 acaacttctc ctattctaaa tggaatcggc tgatccgtta cataatcttc tggataaaac
     5641 atctcccctt ctggtaatct ttcttttatt aaactcaata gtttgtctac attcttacca
     5701 aatttagccg atatttcaac ataaggtaga ttgccaagtc tttttagtat ttcttctttt
     5761 gtttcttttt ttatttctgg ttcatctatt ttgttgaatg ttattattat tttatctttt
     5821 ttcccacttt cttttaattt ttctataatg tctatctctt cttctccaaa atctcttgtg
     5881 atatcaacaa ggtataaaat aagatccccg tcatttaggt ttcttattgc aagatttgat
     5941 aaacctttat ttagatttga gttaaaatga tgatatccgg gcgaatcaat aaatattatt
     6001 tgagagtcat cgctattata tatccctctt attaaaaatc ttgttgtttg aggatgtttt
     6061 gatacaatag aaactttata tccacatata tagttaataa gagtggattt acctgatgat
     6121 ggcctaccta ttattgaaac aaagccgact ctctttttca aaattttctc cttaattttt
     6181 acttgtctat taagaaaata aatatttctt ccccaaaaaa gagatattac attttcttta
     6241 cattttatat gagtaaaaga aaattatatc tttaaaaaat taatttttat taaaccattc
     6301 tttaattttc tctttatttt tattaattat ttcaactaaa gaatcaattt gatcaagttg
     6361 taaggtaata ccttttgttg tgggaagcca ttcgtcattt ttttcataat attttctaat
     6421 atcaagatat tttgtatttt tataactgga gagttttatt ataataggct ctcttacatt
     6481 tgcctttcca ttatcatcaa aaccaattct tcctatttct aaattttcat ccataaaaaa
     6541 atctcctcat aaaaaattta attaattttt tattgacttt taataaataa taaaataata
     6601 tcaataaagt agaaaaatat caataataat tttatatttt tataaaaata ttttataaaa
     6661 ggagcgggaa aatgagtgat caacaaaatt ttgagaaaaa agcaaaagag atgtttgatg
     6721 acttttataa aaaaatagaa ggaaggataa aagatttaac agaacaggta aaggataata
     6781 ttttgccaga agcagaggaa aaactaaaaa agaatgtttt tatgagtatg attgttagtt
     6841 ttggtctggg ttttatcgta ggaataattg ttatgttatt tggattgggc agtggaagaa
     6901 aaagataaat ttcaggattc atcctataaa gaatctgatt ctggcaataa agattttagt
     6961 aaaagtaata taaatgcaat ttttgatata atcaatacga catttgcccc attaaaggct
     7021 cttattaaga tccattataa attagctgta agagagataa agagagatag tgaaagattt
     7081 ttttctggaa ttacattcct ttttttaggt ctcttttttc ttttgctggt atgggggtta
     7141 ttaaacatac ttgcagtggt tgctttttat gatttcttga attttaaact cttttattct
     7201 atattaatag taactggcat aaatctattt tttgctataa tcttattttt aagcggaata
     7261 tcaaaggtaa aaaagccaat gatgagtgaa acaagaaagt tagtaaaaga gacttttgat
     7321 gaattaaata ataataaaga gtaatttttc ttaaaaaaag aggtgttttt atgaaaaaaa
     7381 taaaattttt aataatatta atgatagcta tccttatttt aaattgtaaa ggagcaaaga
     7441 tagacataaa aaatttgcaa agaggggata caattgttac tgcaatgcaa tcaatgccaa
     7501 attctttaaa tttcttaatt gattataatt ctacatctat tcttataggc tcttttttat
     7561 atgagacact tcttacaaga gattctgaaa cgcttgaatt aaaaccactt cttgcaaaaa
     7621 aatggataat aagccctgat aaattaacat atacttttat tcttgatgag gatgccaaat
     7681 gggaaaatgg aagccctgtt acaagtgagg atgtaatatt tacatacaat acaataatga
     7741 atgaaaataa tcttactggt ttattcagga caggttatga agatgagttt gagtctgtta
     7801 ctgctcttga tgaaaagaca gttgttttta aggcaaaaaa gaaaagatgg agtgtctttc
     7861 actctgctta tggttttgta gttttgccaa agtatcaatt tgagggtaaa gattttaata
     7921 aggattttaa tttaaatttg ccagctggta gtgggcctta taggataaaa gaggtagttc
     7981 cagatagata cattcttctt gaaagaagag atgattattg gggatataaa ctcgattatc
     8041 agaaaaatta ttataaattt aaagagataa aatacaaggt gataagtgat aatgagataa
     8101 tgtttgaagc cctgaaaaaa ggtgatatag atcttatggg gggtggtagt gctgctcagt
     8161 ggtatagaag aacagtatca gaaaagagta aacatataga aaaaaac
//
LOCUS       a0209409_1001802       10036 bp    DNA              UNK 01-JAN-1980
DEFINITION  Ga0209409_1001802. | GENOME_ACESSION: IMG_3300025589 CONTIG_ID:
            a0209409_1001802 SOURCE: JGI_small ORIG_COORD: 2236_12272.
ACCESSION   a0209409_1001802
VERSION     a0209409_1001802
KEYWORDS    .
SOURCE      .
  ORGANISM  .
            .
FEATURES             Location/Qualifiers
     CDS             43..1017
                     /product="lysyl-tRNA synthetase class 2 & KO:K04568"
     CDS             complement(1030..1920)
                     /product="hypothetical protein"
     CDS             complement(1999..2445)
                     /product="hypothetical protein"
     CDS             complement(2745..4355)
                     /product="hypothetical protein"
     CDS             complement(4524..5015)
                     /product="putative transposase & KO:K07491"
     CDS             5334..6674
                     /product="polysaccharide deacetylase 2
                     familyuncharacterized protein YibQ & COG2861"
     CDS             6725..8590
                     /product="alpha-glucosidase & KO:K01187"
     CDS             8602..9036
                     /product="acyl-CoA thioesterase FadM & COG0824"
     CDS             complement(9031..9573)
                     /product="predicted RNA-binding protein associated
                     withRNAse of E/G family & COG2306"
     Spacer_Hit      5001..5036
                     /gene="226"
                     /evalue="3.9386e-06"
     Spacer_Hit      5001..5036
                     /gene="300"
                     /evalue="3.9386e-06"
     Spacer_Hit_Main 5001..5036
                     /gene="41"
                     /evalue="3.9386e-06"
     Spacer_Hit      5002..5036
                     /gene="142"
                     /evalue="1.32732e-05"
ORIGIN
        1 aaaaactctc ttttttttaa atttaacaat gcaaaaattg atatgctaaa aattcttaaa
       61 aatagaactc tatttttaaa caaaacaaaa gaattttttt ataagaatga ttttttagaa
      121 atagaaactc caacacttgt tgaatcccct ggtgtagagg atcatcttga gccattcaag
      181 acaaaatatt ttgattataa tgggaaaagt aaaacttttt atcttccaac atcaccagaa
      241 ttttctctta aagaggctct tacatcaggt attgaaaaag tttttgagat tgcaaaggtg
      301 tttagaaatt atggagaaaa ttctattcta cataagccag aatttttaat gcttgaatgg
      361 tatagagcat acagtaatta tgaagtcata atggatgata tattaaatct attaaaattt
      421 ttatcagaat ctctttataa aaaaaatgta cttatttata aaaataggga gtgtagactt
      481 gattctataa aaaaaattaa agtgaaagat cttttcgcag aatatagcat aaacctggat
      541 aattattctt taaatgaaga atcttttaaa aaagagatta caaatttttt aaaaatagac
      601 aataatagtc tttcaaaaga ggatatgttt tttaaatttt ttcttaattt tattgagcct
      661 aaacttggat ttgaaaatcc agtaattgtt tatgagtatc cttatgaaat ggcaaaatta
      721 tcagaattgt gcgacaattc ttgttatggc aaaagatttg aactctatct ttttggaata
      781 gagatagcaa atggctatca ggaattaaca gattacaaga gacaaaaaga aaatttctta
      841 aaaacaataa caaatagaaa actaaacaga gcaaaagaaa aactaacatt gccaaaaaga
      901 tttttaaata gtcttaagta cggacttccg ccaagttctg gggttgccct tggtgttgaa
      961 agattattta tgatatttga aaatttagaa gatatacatt atacctctct attttaaaac
     1021 aactaagaac tactttttta cctttgcact tattttatta tatttttcga ttaatctatc
     1081 tttgtattct ttatatataa aggcaagatc tttgtaagtc tccaaaaagg tatttccaac
     1141 tgaaataata tcctcttcat acggtagttc aaatctatct gctactgatg ttaattttaa
     1201 aaattcgaga cgatacttaa tataaaattc ctttcttttt agtaattcaa atatttttga
     1261 attatcgatc tttctgtaag catccataca tactcttgta tcaattatta attttgaaga
     1321 gagattattt tcaatattta cctttattaa gtcgtttatc aatttaaaaa aggaatcaat
     1381 atcctcagag ggcagagact tatttacata gttggccttt attttaaaat caatatctgg
     1441 atgttttttt aaaaattttt taaaatcatc ttcatcaaca taacattcta aatataataa
     1501 tatctggagt tgttttaaaa tttctataaa tttgtccaga acaagttgta tccatttcgt
     1561 agggcagtag gtatcatcat aatttgtttt ataaaaatca actccagctt tccacttttc
     1621 atatttttcc caatcaaatt ttataccact attatttatg aatcttttaa accaatttac
     1681 atcattattt aaaaaagcat taatctgctc tattactctt attaatggat aatattttgg
     1741 agcattttga actatttcat caactggaat atgtttaaat ttttcaaaga gactttcttt
     1801 agatctaaaa aaagtttcta ttttattata gttctttttt agagtctctt ttctttcctc
     1861 taattctttt aacttctttt cataagaaat acttacatta tctatttttt cttcactcat
     1921 acttataact tatactacaa taaaatgagt ttttaattta aaattttaca aaaaacaaca
     1981 aatgacacat tcttagattt attctttatc tgaattagaa tcttcttttt tctccttttt
     2041 ttccttagcc ttttttaaca tagcctctat tgctgacata agattctttg ttccttcctg
     2101 tgttacatat ataccagcct ctcctaaatt ttttaaagca tctaagatag aggcaccagc
     2161 atgttttaat aaattattat cctcttttga agattcttta ataccttcaa caacacctgc
     2221 acctgctgct tttaaaaatt caaaagaatc ttttcccaga tcttttaatg tttttgcaaa
     2281 ttctttaaaa agttcgccag agttcttttt tatatcatcc ctcttatctt ttgacttatc
     2341 aataacctct tttgtaatat tttttattat ctcctgaata tcagtaaggc tatctttgcc
     2401 actcttaaaa gcattatcta atttttcttt aattttttca tccataataa actccttttt
     2461 ctttatttta atatataaaa aatagtgatt aatatcaact aattttttta aaatttaaca
     2521 aaaataagaa aaaaaatcaa gagatatttt ctaaaatata atattgtgtg atgccaaaaa
     2581 taaaaaaata aacatatctc aaaaaaagaa aagaaaatgt cagattatca tcccgacaaa
     2641 aaaatttctt ttaaaagaga tgataattaa tattaaagaa acataaagat aaaaaattat
     2701 agaggatata ccttttttag aaatataata taaggatgtt gactttactt tttttctttt
     2761 tcgctttcct ctgtcttaat ataatttttc aacaacacat tcatatttaa tattttttta
     2821 tatatatcta aaagatctgc ttttatgtta ctattaggaa aatcccattt tattttatga
     2881 aaatttatta tcatttttgg attctttaac gagaaatctt ctattaatgc ctttattaaa
     2941 tttgctgcaa gatttaaaat atttatccct tctattaaaa tttgagaagc attggagtct
     3001 atcttttcta tcaatttaac aagtagcatc tttgccttag aatcatgttt tacagcaagc
     3061 attaatcttt ttaattcttt cccataaact tcatcttcgc cacatttgtt atcaaaatca
     3121 attaccttat cagaaagaat attaaatttt tctaataaag aggaatattc agaagaatga
     3181 atatttgtat cccatgttcc ctttataatc aattgatcta ttcttgcttt aatatcccct
     3241 tttcctatat caagcaaaaa tgctttaaga taattcattg gttcaatgta tttaaaagta
     3301 ttttgaatcc cttttgattt taaagcctcg tctaactttt gagtataatt tttaagtctt
     3361 ataataattg ttgttttaaa tatttctact aaaagtttat taagtttttc tttattatga
     3421 agtttaattg tctcctgaac tattttttga atttctatct gaaaaccact tatataatct
     3481 tgaacaattt tagcctttga atgaaaatcc tttgggctaa aaaaaggatc ttttgatata
     3541 agctgaataa tctttgtaag ataatcatct ttttttatta cttttaaaag actaatcaat
     3601 ttctttaaaa gatccaccaa tgttttgtct tcatatacca tagagacata attatagaca
     3661 tacttccaat cactattaag atttaaggta aaaatgttat cattaattga aattagatcc
     3721 tctaaaacat atttgccttc cagtggttca aaatttggct tataattaaa atttgtctct
     3781 gttatatttg aatccatttt atgcaataga gagtaccaat caaaatttat tatattagaa
     3841 agatcaacaa tctgattata agtagtatta ataatcttta ctatttcaga atcaaatgat
     3901 tttacaaaac tattaagaat agacttgatc tcttctattg ccttatgtag atcattgcta
     3961 tttcttatta aatcttctat atattctttt tctaattttt ctttaagact cttctgtttt
     4021 tcggttaata aagaatcaaa aagaattatt ttaattgtat tggaatgatt cttaacatca
     4081 aaaaattttg aaaaattctg gcatattcta aatatctcgt aaaaataatt tccaaagcca
     4141 ggtaaaatta aatctttttt aggattataa aatttatatt ttaactgtgt taaatgacgt
     4201 gcaatttctt ttagttttct ctttcttata cgatcttcac ttgtggagcc agttaaaaaa
     4261 tctattattt ttgtaataaa atctacatta gaaaatgatt gagaagatgt agttgactta
     4321 ttattattat tttctacttt attttcatca gacatttata accccatttt ttaaaaaagt
     4381 ataacaaatt gacttttttt tgtcaaaaaa aataattttt tttaaacaaa ataaagagaa
     4441 ttgtcctact ttaaaaataa tttaacatca ctttatagat tatatagaaa aaatatttta
     4501 aatcgtaaat agtaattttt acctcatatc aaaaattcca gtaatagagg taatctatca
     4561 agaaattcaa aatttttatt cttaaaataa aaaataccac agaaaatata attttctaat
     4621 gcttcctgaa tgttattctt ctttaaattt tcgtttatcc tcttaaaact tctcacaaaa
     4681 tcctcaattt tttctattac ttcactctta aatctatcaa accacacctt cccccttatt
     4741 tttaatcttt tgttgtatct aacggcgaat gttcccaata tccaatgcat tatttttgat
     4801 agattttccc ctcttttggg tcttataata aaatgacaat gtgtatagac aaatacaaaa
     4861 tttagaagtg agaatctaaa tttcttcttt gcctgtttta aagttaataa tagcatttca
     4921 cggacaaaga ggggctttag ttcaggtctg tccctgttga ttgtacaggt aatataatag
     4981 ctagcccctt tttttagtat tctatttctc ctcataaaaa atcctcctta attttataaa
     5041 aattattttc tatatattaa tcacaaattt tttgagaaaa tcctttacaa gttttgagaa
     5101 aaaatttaat tttttttgaa aaaaattaaa gtgagggaca gacctataat ttttttatag
     5161 ttaaaattaa aaaagggaca gacttaccat tatcataatg cgaaactaat tttcatataa
     5221 tcaattctgg ataaattaca attaaaattt ttagtatatt tataaaaata aatattgaat
     5281 catttgattt gaaaaagatc taaaatctat tttaaatatt ccgaataaaa tatatgccta
     5341 aaaaaaatag tccaaaaatt aaaaaaaata ttattagtcc ctcaaaaaaa agttacagaa
     5401 aaaaaaagaa aaagaactct atatactact atattttatt tttattacta ttcattatct
     5461 ttttttctat atttttttat ataatattta tgttccctaa aaaattatca aatgatctct
     5521 tcaatgatat tgtaaatatt tacctcccca taatagtaga agaaagcgat ggcataaaaa
     5581 tcttaaaact aaaaacaaag ccagagcaag aaataaatca agagatatac gataaaattt
     5641 ataataaata tggtatagag acactgtttg aaaaaatttc aacaacagaa aataaaggta
     5701 taaacaaaat atctttttta aagaatggta agccttacaa tgatcttcta ccagtataca
     5761 tatactggga tgaagatctt gaagaaaaca aagaaaataa aaaagattac acaacccaga
     5821 ttaaaatttt aaacaatgat aaaaagatag caattataaa aaagaataaa gttttgccaa
     5881 ttgaaaaaga tgaaaaagta aaagaagaaa acgagataaa aaattttaaa actatttcaa
     5941 aaaaagatat aaacaataaa atcttagaaa acaatattaa agtagcaaaa aaagagaaag
     6001 agaaaagaaa atataaaata gccataatta tagatgatgt tggatatgat tacaaaacta
     6061 cttatgattt tttaagatta ggtatacctc ttacatttgc tattatacca gatatgaaat
     6121 cctcaaaaaa attttattct ttaataaata aatataacta tcaatctatt ttacatatac
     6181 caatggagcc tcaaaaaggc aaaaattttg tggaaaaaaa tgccatttta acagaaatgg
     6241 acgatcatac tatacaagaa agaatttcaa attttattaa tgaatatcca gatgcaattg
     6301 gagcaaataa tcatatgggc tcaaaagcaa taatggatgc aagagtaatg aagattatta
     6361 tgaaagaact tgcaactaat aataaaatct ggcttgattc aatgacaact attaataccg
     6421 tgtcaaaaga aattgcctct atatatggga ttccatatta tgaaagggat gtatttcttg
     6481 ataataaaaa ggatattgag tcaattaggg agtcttttga aattctaata aaagaggcaa
     6541 gaaaaaagaa atatgctatt ggtattggtc atattcagac agaaaattta ccttctgtca
     6601 taaaagaata ttatgataaa agagaaaatt ttgatattga ttttgtcttt ttaagtgata
     6661 taaaaaatat gtgacatatt tataaatttt tgatatattc taagaaaatt tacaggaaat
     6721 aattatgaaa gaatttcttt tatccttaca ttcagagtta aataaagatt ttgtctccaa
     6781 tccgtatcct ttaatcaatg aggaaataga aataaaatta agagtattaa aaaataatga
     6841 aatagaaaaa gttatactaa gaacaataat cgatgggaca aatgttaata aaataatgac
     6901 aattgataaa aaaacaaaaa aatttatata ttataagact catctaaaaa taacacaata
     6961 tttcttaaat tatcatttta taattattac aaaagataac atttattatt ataatagaaa
     7021 agatatttac cattacccac caacagaaga taatgacttt gttattttag cgaattttaa
     7081 aaatccagat tgggtttgta aatcagtatt ttatcaaata tttgtggata gattctataa
     7141 tggggatatc tttaatgatg ttcagacaaa tgaatatcaa tttgatgggc attggacaaa
     7201 aaaattaaac tggggagata agcctcttga atataatgaa ggattctgcc ttgattttta
     7261 tggtggagat cttgaaggtg taagacaaaa aatagactac tttaaagaga tcggtgtaaa
     7321 tgcaatatat ttaaatccta tttttaaagc atatacaaat cataaatatg attgtataga
     7381 ttattttaat gtcgatgata agttcggtgg aaataatgct cttatatctt tagttaatga
     7441 tcttcacaag aataaattaa gaataatagt ggatgtttct ataaatcata ctggttcaga
     7501 acatcaatgg tttaaagagg caataaataa caaaaattca aaatatagag aattttatta
     7561 ttttgataag aataacaagc caaaatactg gagaggagtt catactcttc ctcaattaaa
     7621 ctataattca aaagaattac gaaatataat ttatgaaggt aatgattctt taatagcaca
     7681 ctatttaaaa gagccatata acatagatgg atggagattt gatgtaggaa tggacactgg
     7741 aagaaatggt gttgatcaat ttagtaatga aatttttaaa aaagtaagag aggttgccaa
     7801 aaatattaaa agtgactgtt atttaattgc tgaacactgg aaagataata tcagttattt
     7861 attgggagat caatgggatg gggcaatgaa ttattttgca tcagcaagac ctttaagatg
     7921 ttttgctggt gaaattgata gatatataga aggtattgtt gataataaag atttaaaaga
     7981 aaaacatact ggcgaagatt ttaagaatca gataattcaa cattattcaa gattacctaa
     8041 tcaaattgct ttcttacaat ttaatttatt agactctcat gatatccata gatttcataa
     8101 taataaaaat tttgattttg atatttataa aggaatcata ataatgttat atatgttacc
     8161 cggcacagta aatatttact atggggatga aataggactt aatggtcata cctattctgt
     8221 ggaaggatgt agatatccca tggaatggga caaaaccaaa tggaataaaa attttttaga
     8281 cctctataaa actctatctt ttttaaaaca aaaagaggag ccccttcatt atggctctta
     8341 taaattttta tattcagata aaaacacagt tgtctttgca agatttttta ataaaaaagg
     8401 tcttatcggc ataatgtcaa gagaaaatgc aaatagaata atagatatcc cagtattctt
     8461 aataggagga gataatacaa agtttaaaga tatattcaat aaaaaagagt attattcaga
     8521 tgaaaaatat ttaaaatatg atgtcataaa gattaataat acaattttag aattcaatat
     8581 tgaagaataa aggggaatat tatgccaaaa attaaattaa aagagtgtga aaattatgaa
     8641 tatcaatatt ctaccagaat aaacataaga gacattaact atggtggaca tcttggcaat
     8701 gattcactgg taggaatttt acatgaggca agaattgatt tattaaataa aatgggtttt
     8761 tctgaactcg atcttggtga tgggaaaacc ggtataataa tgtcagatct tgctgttaaa
     8821 tttataaaag aaggttttct tcttgatgaa ataatagttt atagtcatat tgatgagatc
     8881 tcaaatgcaa gttttagaat atttcataag atagtaagag taaaagataa tgccttactt
     8941 gctcttgcag agactgggat tgtctgtttt aattataaag aaaaagctat ttctgacatt
     9001 ccagaggctt ttttacaaaa aataggtaaa ttataaattt aaatatcttt tccagtcact
     9061 ataagaacct ctttcataat cggtaaatat cttatcaaat ttattatttt ttaaattttc
     9121 aattataaaa ttttttgttt tattgcaaac ctctatctct tcaaaataaa agagattttt
     9181 atttattgca tcttctagtt catcctgatc cattataaaa aatgtttttt tatctggcat
     9241 aataaaaaaa tctaatttta tatccagtat ccagacagta tcttccttta tcttcggagg
     9301 aagagtaata tcaatatagt aggcaaccaa tttttcatca atagaataat attctaacaa
     9361 agagtagaat ctatcctcaa aaaaatatct cttcccataa aacatatcac ctttcttaaa
     9421 tattctttgt ccattaatat aaaaatcatt attcaaatat ttatcattaa aatagaattg
     9481 acatgcaaga gtcttttctt cataaaaaag taattctgct gttttatatt gaactatttt
     9541 aggaggtttt atccaattct ctgttattat catagattaa gacttataaa atttaatcaa
     9601 ttcttcgaat ttctctttta ttttataact atactcattt aatttctctg gctcattatt
     9661 aggaatctga gactttaatt ttacaatctc atctgctatt ccgagttctc ttatttttac
     9721 tattggagca cctaaatcta ttactttcac tgcattatga tagaattcca ttatcaattt
     9781 taaaagttct gcctgttttt tcggtgtgga atacatatct atctcatcat aagcattctg
     9841 ctgtaaaaat ccttttttaa tcatatctgc tacgagtaag attatcctct ggttatctgg
     9901 taaggcatca ggacctatta attttactat ttgagaaagt ctctcctctc tctttaaaat
     9961 tgccattgcc tcatttctta catcaacaat atcactatct atattattcc agtaatcaaa
    10021 aatctcttct gtatat
//
LOCUS       0116245_10002689       10036 bp    DNA              UNK 01-JAN-1980
DEFINITION  Ga0116245_10002689. | GENOME_ACESSION: IMG_3300010338 CONTIG_ID:
            0116245_10002689 SOURCE: JGI_medium ORIG_COORD: 16432_26468.
ACCESSION   0116245_10002689
VERSION     0116245_10002689
KEYWORDS    .
SOURCE      .
  ORGANISM  .
            .
FEATURES             Location/Qualifiers
     CDS             complement(97..531)
                     /product="DnaK suppressor protein & KO:K06204"
     CDS             complement(1027..1827)
                     /product="zinc transporter, ZIP family & KO:K07238"
     CDS             complement(1846..3600)
                     /product="Signal transduction histidine kinase & COG0642"
     CDS             3845..4387
                     /product="hypothetical protein & Hypo-rule applied"
     CDS             complement(4524..5015)
                     /product="putative transposase & KO:K07491"
     Spacer_Hit      5000..5036
                     /gene="226"
                     /evalue="5.66129e-05"
     Spacer_Hit      5001..5036
                     /gene="300"
                     /evalue="0.000214636"
     Spacer_Hit_Main 5001..5036
                     /gene="41"
                     /evalue="0.000214636"
     Spacer_Hit      5002..5036
                     /gene="142"
                     /evalue="0.00072333"
     CDS             6327..7202
                     /product="flagellin & KO:K02406"
     CDS             7564..8421
                     /product="flagellin & KO:K02406"
     CDS             8676..9509
                     /product="flagellin & KO:K02406"
ORIGIN
        1 tttcaaaaga tgtcataatt aattaaaata tttctcagta gttgaaaact tttagtatag
       61 caacatttat aacatatatg atgagcatgg ctttttttag ttatgatgtt tagccttttc
      121 ttcttttgtt ttacactcaa gacacttggt ggcccatgga attactgata aacgttgttc
      181 acttatttca ctgccacaag atatacaaaa accaaaagat ccctcttcaa ttctttttaa
      241 tgctgcttct attgccatta aagtctgttt ctgttttgtt tccataatat tcagaatgtt
      301 ttggcttata atagaatttg cctcatcaat actatcattt acattatttt tctcattttc
      361 tagaatttct ttagcagatt cattgttttc aatcaactct tttattatgt tctccttctc
      421 ttttaataag agatctttgt aaaaatctaa tttgtctttt accatcataa aaatgccacc
      481 ctttttatta ttttttcggt ggcttatatc actaaaaata attattgtca acaaaaagta
      541 tattttttgt gtcaagaaaa ttaaaatgtc acctatttca tataaataga aatgtcacct
      601 tttagtttga aaatgggatt ttatggccat tctcatctac ctcatagaat tttaattcta
      661 ctttgtcctt ataaatatgc acagaaccat caagccatgt tttaactaat accttattgc
      721 cggggcatat gttaattttc tgttccttta ctaactgata gattttattc tcttttctaa
      781 caatataatc tctactaatc tttcttttaa ctccttataa tttgtctctt gcttatccct
      841 aaaagtttag cagctttacc ttgtattaat tgcttaattt ttacgatctc taaaatctta
      901 catcttttta gattttttct ccatttttat cacctctgac atttgcaacc ccttatttaa
      961 agattgcata ttataatgtg atatttctat ttttttaaga agtgacattt taaaataaat
     1021 tcaacattat aaaaataaat tcaaacttac agccattaca atcatgccta aaataaggcc
     1081 atatattgca agatgtggct cgccatattc tcttgctgtt ggtaaaagtt catcaagaga
     1141 gataaatatc attattccgg ccaccattgc aaatagaatg ccaaaaataa tttcattaaa
     1201 aaaaggtagg agtattaaaa atccgattaa agctccaatc ggttctgcta agccggataa
     1261 aaaagagtat aaaaaagcct tttttttatt accagtagca taatagatag gtatagaaac
     1321 agttattccc tctggaatat tgtgaattgc aattgctatt gctatactta tacctactgt
     1381 tgggttcttt aatgcacctg caaatgtcgc aagtccttct ggaaaattat gaatagttat
     1441 ggcaaaagca gaaaatagcc ccattcttaa taatttttta tctttaaaat tagcgatttc
     1501 ttctattttt cttatttcat gaggattttc aaattttggg actagtttgt caattatagc
     1561 aattaagaat atcccaccaa aaaaagatat aacagtaacc catgctccta aaacctctcc
     1621 caatgcctca ctgaatgccc ttcttgattt taagagtatt tctacaaatg aaacataaag
     1681 catcacacca gcagaaaaac cgagtgaaat cgaaagaaat cttgtgtttg tctttttagt
     1741 aaaaaaggct aatatacttc ctataccggt tgaaagtcct gcaaatagag ttaaaagaaa
     1801 agcaaataca atgtttaaaa aattcatagt tgtttctcca ttactttaat cgctcttttt
     1861 agcaatagga agagtaaaat aaaaagtaca tcctttacca ccaatattat tttgaaccca
     1921 tatattacca ttgtgtttat ttattatctg ttgtgcaatg tataagccaa gccctgctcc
     1981 agactgattc ctctgatctg tattgagttt tttaaacttt tcaaatatta ctttttcttt
     2041 tccatcttct ataccaggtc ctgtatcaga aattcctatt ttaacaaaat catcttcaac
     2101 tcttgcgatt atttttatca tccctttttc attgacaaat ttaaatgcat ttgaaagaag
     2161 atttgaaata acatgctcta atttttcttt gtttcctttt attaaaggca atggtgtttg
     2221 aacatcccat acaaaatcga tcatcatctc ttttgcttga acttcatata tagaatagaa
     2281 atattcgagt ataggaacta tatcaatttc tgaaaattcc atttttgaga gatttgcttc
     2341 ctgttttatt gtcttcaaaa aatcatttag catctttgtc aatctatctg attcagcaat
     2401 tatttttttc ataaattctt ttttcttttc tattggaaaa gagtcatact gaatcaccat
     2461 tgacgcatat ccctgaatta ctgtgagtgg attttttaaa tcatggacaa tagaataaaa
     2521 aagttctgtt ttttgattgt cataatctct taacttatct aatgcaacct gtaaattctt
     2581 tgttctttga attaccttat tttcaagttc cttatttata cttttaagaa attcattatt
     2641 cttataaaga gattctgaca tctcattaaa tttatttgct aaaagaccaa gttcattttt
     2701 tgagtcaagt cttattttat aatcgtattt gccattgaca ataaattctg ccccttttaa
     2761 tatttttttt aaaggcataa caagattatg atttaagagt agaaagaata taacagttgt
     2821 aaaaaaccac agaaataaca tgaatagaat aagatatctt attttatcca ttttaaatct
     2881 ataaagagat ggatccatta taatagcaat tttataattt ttcattttcg gcattaaatt
     2941 aaagttaaaa tagttaatat aaaaagactc tttctctgaa aaattactct ttgttatttt
     3001 aaggttgttt acagtagaaa atacaacaga attatctttt gaatttatta ctaaaaaatc
     3061 tatatttgca ataaaggcac tttttattat actgctattc actgtaaaac tagaatataa
     3121 aaagtatttt tttggttttg tatcgagagg cactatattt tcaaatagga ttgaattatt
     3181 taaaaaatca attctttcaa ttggtgtctc tgatgaggat aattcgtatt tttctttatt
     3241 gtttgtatgg cctgttattc taaatagatt ttcatcaaaa ataaaaagtt cttttaaatt
     3301 atgatcaaat tttaattttt caagataatt tgatagattt tctatttctc ttttttttat
     3361 atattcatat atctgtctat ttaaggtaat atagcttgtg gttgagatta gtttctcttt
     3421 tttttcatgt aatatctttt caaataatgt taaactattt tcagcaatct ttttatttgt
     3481 tgctatctct tcatttctta ttacaataaa aaaaatagtc cagatgagaa taataggtat
     3541 gtaaaaaaat attattgaat atataacaat ctttgatgca atgctttttt cccttttcaa
     3601 tatttttctc tattttactc aaattttttc tcaaaatatt ttatataatt ttttttattt
     3661 tgtcaaaata ttagtgcata gtagaacaat aaagcaaaaa tgctttactt actttttaat
     3721 ttaatattga tatgatattt atttttagat agattttttt tattttttat taaattttgt
     3781 aaaggatttt cttaaaaatt ttgtgattaa tcttatagaa aatatttttt gtaaggaggt
     3841 ttttatgaat aatattcgta agattttaaa aaactataac tttgagcatg agttacacat
     3901 agtcgttaac tctgctatga aaaaaagact ggaaaatgtt gcaagaaaat ttaacatctc
     3961 tatttctgga cttattgtgt atatcttgca gatatatagt aatagggtaa aaaagatata
     4021 ttgtttcgga gaagaagatg gaaatagata tgaaagaata gatggggatg cgaggatcca
     4081 tgtgtatttg tcaaaacagg actatcgttt tttgaagaaa atccatgctg atcttaattt
     4141 tttcagcatg ggtgctttac tgaggagaat tatcctactt tttttggaag aatatgagaa
     4201 aatggggctt ttaggtgttg agaagaaatg tagtcttgtt acattgaggt tatggttgaa
     4261 actaacaaag ataaagaggt ggaaaaagag aagagaattg tcgcactttg aaggtaatac
     4321 taagcccttc tacaaggcga tctataataa ttgctatcag gtagtaggat ttgaaaccta
     4381 ttactaggta aatttattaa aaattttagc aaataaaaaa ataacactat tataattttt
     4441 tctcaaaaca aaatcaacct aaggataccc tactctttta attatacaaa aaagttttta
     4501 aatcgtaaat agtaattttt atttcatacc aaaaattcca gtaatagaga taatctatca
     4561 agaaattcaa aatttttatt tttaaaataa aaaactccac aaaaaatata attttctaat
     4621 gcttcctgta tgttattttt ctttagatta tcatttaccc tcttaaaact tcttacaaaa
     4681 tcctcaattt tttctattac ctcactctta aatctatcaa accatacctt tcctcttatt
     4741 tttaatcttt tgttatatct aacagcgaat gttcccagta accactgcat tatttttgat
     4801 agattttccc ctcttttggg tcttataata aaatgacagt gggtataaac aaatacgaaa
     4861 tttagaagag agaatctaaa tttcttcttt gcctgtttta aagttaataa tagcatttcg
     4921 cggacgaaga ggggctttag ttcaggtctg tccctgttga ttgtgcaggt aatataatat
     4981 gctgcccctt tttttattac tctatttctt ctcataaaaa atcctccttg cttttaagaa
     5041 agtatttcta tatattaatc acaaaatttc ttagaaaatc ctttacaagt tttgagaaaa
     5101 aatttagttt ttttgaaaaa aattaaaatg agggacagac ttataaattt tttataatta
     5161 taaaattaaa atagggacag atctgatcta tacttatcat aatgttaaac tatttttcat
     5221 atagatctca atagcttaca aattaaaagt ttgttagtat acataagaat aaattagtat
     5281 ccaaatacga tatatcttta tcataaaaga aacaaaaaat aattaatacc aagagtattt
     5341 tattgaaacc aaaataagat taataaacta aaaatcatat caaacactaa tataaaatat
     5401 ttttattttc tgatagttat cttaactaat tattttgaac tacctcctcc caatttgata
     5461 gagttcttga attgtaaata acttgttaat aatttgaaaa aatattaata aaaagtgaat
     5521 tttgtttcat tttatataaa ttataatgta acttgaagat atataatgaa gttacaataa
     5581 atttaatctc tatacttaat attatgaaat tcaattatta acattttaaa aaaatagttg
     5641 tgaataactt gttaatatct tatcactatg gcattaaatc tgttaaatat aaataaagta
     5701 tagatttaat tgattaataa atgcttactc caatatttat taataactaa atacaactca
     5761 tgtggcaatc gtcgtttttt atccccaaaa gattagccca cttatcaacc tcatactttt
     5821 tattgacata tattaataaa acagaataaa agttttaagg ttaaaaaata tagtaaaaat
     5881 ttcaaattat attacacaaa tctctgcttt ataatttttt ttatgatctt tttcaatgat
     5941 acaatttaat ttattatttt cttgagtcaa attaaattca aaagttaaac aagagtcaga
     6001 gtatttgcaa ttcccagaaa aattagtatc aatgaaggtc gaagtattct tcttacaatc
     6061 aaaaattaaa aaaattaata aaaaaataaa tattttttca ttattgtgcc ccgaaaaaat
     6121 tgtatataat tttataatta attctgtaaa tttttatatc aatatttttc aaagttaacc
     6181 aaatttttac ctaaaaataa aatcacaccc tataatctca attggtgata aaatttttgt
     6241 taagaatttt tttagaattc cgattttgat aataaggcgc caaagacaag gatgtctttg
     6301 aaattttaga atcaaggagg attcaaatga ttattaatca caatttaagt gcgatgtttg
     6361 ccaatcgcca tgtaaagttt aatgattttg aattaacaaa aaatttagag aaagtaagct
     6421 ctgggtttag aatcaatagg gcaagtgatg atgccagtgg attagcagta tctgaaaaga
     6481 tgagatctca aatcagaggt cttataagag cagaaaagaa cgcagaagat ggcatttcac
     6541 tgattcaaac agcagaggga tatttgcaag agtctcaaga tattatccag agactaagag
     6601 agttagcagt tcaggctgca aacggcgtgt actcaagtga agatagaatg tatattcagg
     6661 ttgaggtaag tcagttaatt gatgaagtgg atagaattgc ttcacacgcc cagtttaatg
     6721 gaatgaactt gttaactggt agatttgcaa aacagggtgc aatgaatatt gtcactggca
     6781 gtatgtggct acatatagga gctaatatgg atcaaagaga gcaggtattt atcggtacaa
     6841 tgactagtca gggattaggt ttaaagaatc caagcggatt gccacataca gcaaccttta
     6901 tttcattatc aagcccagat gctgcaaatt cagcgattgg tacacttgat atggcactta
     6961 aaattgttaa caaacagcgt gccgacctgg gagcatacca aaatagactt gagcatgcta
     7021 caagaggctt gttggcagga gctgagaact tgcaacacgc agaatccatt ataagagatg
     7081 ctaacatagc agaagagatg gttcaatatg caaaaaacca gattttagtt caatcttcaa
     7141 tggctatgtt agcacaagca aatcaaaaac cacaagcagt cttgcagctt ttacggggtt
     7201 aatattcata attgttccca gggggaatcc tccactaagt tggtggagga ttttttttat
     7261 taattttttt tttataaaaa aaataaaaaa aatacttgaa ttttctaaaa atattttgta
     7321 taataaataa aaaatattaa agattttttt tattataccg attaataaga atgagaaatt
     7381 atataataaa agggggaagg ggtaagataa aataatttaa gaatgttttt tgtgggggca
     7441 gagaacattc tgatacaaaa agtaaaaaag ataattcgta tgaattatct aaaaataaaa
     7501 acaggtaagg attacctggt aaactaagtt tcatggagga aacaaatgat tatcaaccac
     7561 aacatgtcat ctattaatgc taaccgtgtc ttgaagttta acaatgttaa tgttacaaaa
     7621 gacatggaaa aactttcatc tggcttaaaa attaacagag ctgctgatga tgccagtgga
     7681 ttagcagtat ctgaaaaaat gagaagccag ataagagggt taatccaagc agaaaaaaat
     7741 gctgagaatg gtatctcttt tattcaaaca gctgaggggt atttacaaga gactcaggat
     7801 gttttacaaa gaataagaga gctagcagtt caggcatcaa atggcatcta cactgatgaa
     7861 gacagaatgt atattcaggt agagatcagc cagttagtcg atgaaatcga cagaattgca
     7921 tcccatgctc aattcaatgg tatgaatatg cttaccggta gatttgctaa tccagtatat
     7981 ggtggaacac ccacagcaag tatgtggtta cacattggtg ctaatatgga tcaaagagaa
     8041 gaggtattta ttggcaccat gacaagccag ggattaggat taaaagaagc taccggttta
     8101 ccacatgcag caaagccaac ttttacactt tcaacaccag atggtgctaa tatgtcaatc
     8161 ggactcatgg atatggcatt aaagaaagtt aataagcaaa gagctgatct tggtgcatat
     8221 cagaacagat tagagcatgc aacaaaaggc ttattgatag gggctgaaaa tttacaggct
     8281 gctgagtcaa ttattagaga tgctgatatg gcaagtgaaa tagttaattt cacaaagaat
     8341 agtattcttg ttcagtctgg tacagctatg cttgctcagg ctaatgctaa gactcagtca
     8401 gtattacaat tattaagata attaagataa aatataagtt ctttgaaaga aaaatagttt
     8461 ggattgctct tcttggatga caggtagtta atgggcgtcg cctcctatgt aatagggggc
     8521 tatgcctgtt tattgataac agaaaagggc gcattttttt gtggtttatt aatgttattc
     8581 aataacagaa ctacttgtta tttccgaatg agtcggaaat ataattattt tttaaaaaat
     8641 tcaaggaggg taatttaatg attattaacc ataacatgtc aagcattaat gccaacaatg
     8701 ttttaaaatt taaggtgaga gatgtagata agacaatgga aaaactctca tctggtatga
     8761 gaataaacag agcaggtgac gatgcttctg gattagcagt atcagaaaag atgagagctc
     8821 aaataagagg tcttaatcag gctgagaaaa acatccagaa tggtgtatct ttcattcagg
     8881 ctactgaagg atacttacag gaaacacagg atgttgttca cagaataaga gaactggctg
     8941 ttcaggcttc caacggtatt tatactgatg aagacagaat gcagattcag gttgaagttg
     9001 atcaattagt tgatgaaatc aacagaatcg catctcacgc tcaatttaat ggtatgaata
     9061 tgcttactgg tagatttgct aatgcacaaa aaggtggaac acctactgca agtatgtggc
     9121 tccatgttgg tgcaaatatg gatcagagag agcagataat gattggaaca atgacttccg
     9181 atgctttact taagactaag gaagagaaag tttcaattgc aaatccaggt gatgctaata
     9241 tgacaattgg taaagcagat attgctttaa tgaagatcaa tagtcagaga gcagatcttg
     9301 gtgcatacca gaacagattt gaaatggcac aaaagggtgt tgctattgct gctgaaaact
     9361 tacaggctgc agaatccatt attagagacg ctaatatggc atcagaggct gtaaactttg
     9421 taaaggatag tatccttgtt cagtctggca ctgcaatgct cgctcaggct aatacaagac
     9481 ctcaaacagt tttaagattg ttgggttaaa atctggctta tttttcaaat gcgccctttt
     9541 tctgaaaata tcaagaatta ataaaccaca ttttattaaa aaccctcttc ttaatgttaa
     9601 attaagaaga ggtgcttttt ttaaaaaaga actgggggga agagttacct taatttaagg
     9661 aggttataag atgattggag acattgacta tttatcttct gacaagtata attctgttat
     9721 tattcaaaaa aatataagag aaagaaggaa ttataatggg gagactcttt ctaaagaaga
     9781 aataaaggag attgttcaaa aacaatcgcc agacattgat attgaaaaaa ttttaaaatc
     9841 agtagatcaa tttaatgcaa ttacttcctc aaatgaaaga gtggaattat attataataa
     9901 ggatattaat agagttataa tttcaattgt tgataaggag accgatgagg taataagaga
     9961 gatcccctgt aaagagattc aaaatcttgc aaagtattta agagaggaat tggggaatct
    10021 ttatgataaa aaggct
//
LOCUS       a0209720_1002052       10020 bp    DNA              UNK 01-JAN-1980
DEFINITION  Ga0209720_1002052. | GENOME_ACESSION: IMG_3300025605 CONTIG_ID:
            a0209720_1002052 SOURCE: JGI_small ORIG_COORD: 0_10020.
ACCESSION   a0209720_1002052
VERSION     a0209720_1002052
KEYWORDS    .
SOURCE      .
  ORGANISM  .
            .
FEATURES             Location/Qualifiers
     CDS             43..1017
                     /product="lysyl-tRNA synthetase class 2 & KO:K04568"
     CDS             complement(1030..1920)
                     /product="hypothetical protein"
     CDS             complement(1999..2445)
                     /product="hypothetical protein"
     CDS             complement(2745..4355)
                     /product="hypothetical protein"
     CDS             complement(4524..5015)
                     /product="putative transposase & KO:K07491"
     Spacer_Hit_Main 5001..5036
                     /gene="41"
                     /evalue="3.9386e-06"
     Spacer_Hit      5001..5036
                     /gene="300"
                     /evalue="3.9386e-06"
     Spacer_Hit      5001..5036
                     /gene="226"
                     /evalue="3.9386e-06"
     Spacer_Hit      5002..5036
                     /gene="142"
                     /evalue="1.32732e-05"
     CDS             5334..6674
                     /product="polysaccharide deacetylase 2
                     familyuncharacterized protein YibQ & COG2861"
     CDS             6725..8590
                     /product="alpha-glucosidase & KO:K01187"
     CDS             8602..9036
                     /product="acyl-CoA thioesterase FadM & COG0824"
     CDS             complement(9031..9573)
                     /product="predicted RNA-binding protein associated
                     withRNAse of E/G family & COG2306"
     CDS             complement(9577..10020)
                     /product="V/A-type H+-transporting ATPase subunit A
                     &KO:K02117"
ORIGIN
        1 aaaaactctc ttttttttaa atttaacaat gcaaaaattg atatgctaaa aattcttaaa
       61 aatagaactc tatttttaaa caaaacaaaa gaattttttt ataagaatga ttttttagaa
      121 atagaaactc caacacttgt tgaatcccct ggtgtagagg atcatcttga gccattcaag
      181 acaaaatatt ttgattataa tgggaaaagt aaaacttttt atcttccaac atcaccagaa
      241 ttttctctta aagaggctct tacatcaggt attgaaaaag tttttgagat tgcaaaggtg
      301 tttagaaatt atggagaaaa ttctattcta cataagccag aatttttaat gcttgaatgg
      361 tatagagcat acagtaatta tgaagtcata atggatgata tattaaatct attaaaattt
      421 ttatcagaat ctctttataa aaaaaatgta cttatttata aaaataggga gtgtagactt
      481 gattctataa aaaaaattaa agtgaaagat cttttcgcag aatatagcat aaacctggat
      541 aattattctt taaatgaaga atcttttaaa aaagagatta caaatttttt aaaaatagac
      601 aataatagtc tttcaaaaga ggatatgttt tttaaatttt ttcttaattt tattgagcct
      661 aaacttggat ttgaaaatcc agtaattgtt tatgagtatc cttatgaaat ggcaaaatta
      721 tcagaattgt gcgacaattc ttgttatggc aagagatttg aactctatct ttttggaata
      781 gagatagcaa atggctatca ggaattaaca gattacaaga gacaaaaaga aaatttctta
      841 aaaacaataa caaatagaaa actaaacaga gcaaaagaaa aactaacatt gccaaaaaga
      901 tttttaaata gtcttaagta cggacttccg ccaagttctg gggttgccct tggtgttgaa
      961 agattattta tgatatttga aaatttagaa gatatacatt atacctctct attttaaaac
     1021 aactaagaac tactttttta cctttgcact tattttatta tatttttcga ttaatctatc
     1081 tttgtattct ttatatataa aggcaagatc tttgtaagtc tccaaaaagg tatttccaac
     1141 tgaaataata tcctcttcat acggtagttc aaatctatct gctactgatg ttaattttaa
     1201 aaattcgaga cgatacttaa tataaaattc ctttcttttt agtaattcaa atatttttga
     1261 attatcgatc tttctgtaag catccataca tactcttgta tcaattatta attttgaaga
     1321 gagattattt tcaatattta cctttattaa gtcgtttatc aatttaaaaa aggaatcaat
     1381 atcctcagag ggcagagact tatttacata gttggccttt attttaaaat caatatctgg
     1441 atgttttttt aaaaattttt taaaatcatc ttcatcaaca taacattcta aatataataa
     1501 tatctggagt tgttttaaaa tttctataaa tttgtccaga acaagttgta tccatttcgt
     1561 agggcagtag gtatcatcat aatttgtttt ataaaaatca actccagctt tccacttttc
     1621 atatttttcc caatcaaatt ttataccact attatttatg aatcttttaa accaatttac
     1681 atcattattt aaaaaagcat taatctgctc tattactctt attaatggat aatattttgg
     1741 agcattttga actatttcat caactggaat atgtttaaat ttttcaaaga gactttcttt
     1801 agatctaaaa aaagtttcta ttttattata gttctttttt agagtctctt ttctttcctc
     1861 taattctttt aacttctttt cataagaaat acttacatta tctatttttt cttcactcat
     1921 acttataact tatactacaa taaaatgagt ttttaattta aaattttaca aaaaacaaca
     1981 aatgacacat tcttagattt attctttatc tgaattagaa tcttcttttt tctccttttt
     2041 ttccttagcc ttttttaaca tagcctctat tgctgacata agattctttg ttccttcctg
     2101 tgttacatat ataccagcct ctcctaaatt ttttaaagca tctaagatag aggcaccagc
     2161 atgttttaat aaattattat cctcttttga agattcttta ataccttcaa caacacctgc
     2221 acctgctgct tttaaaaatt caaaagaatc ttttcccaga tcttttaatg tttttgcaaa
     2281 ttctttaaaa agttcgccag agttcttttt tatatcatcc ctcttatctt ttgacttatc
     2341 aataacctct tttgtaatat tttttattat ctcctgaata tcagtaaggc tatctttgcc
     2401 actcttaaaa gcattatcta atttttcttt aattttttca tccataataa actccttttt
     2461 ctttatttta atatataaaa aatagtgatt aatatcaact aattttttta aaatttaaca
     2521 aaaataagaa aaaaaatcaa gagatatttt ctaaaatata atattgtgtg atgccaaaaa
     2581 taaaaaaata aacatatctc aaaaaaagaa aagaaaatgt cagattatca tcccgacaaa
     2641 aaaatttctt ttaaaagaga tgataattaa tattaaagaa acataaagat aaaaaattat
     2701 agaggatata ccttttttag aaatataata taaggatgtt gactttactt tttttctttt
     2761 tcgctttcct ctgtcttaat ataatttttc aacaacacat tcatatttaa tattttttta
     2821 tatatatcta aaagatctgc ttttatgtta ctattaggaa aatcccattt tattttatga
     2881 aaatttatta tcatttttgg attctttaac gagaaatctt ctattaatgc ctttattaaa
     2941 tttgctgcaa gatttaaaat atttatccct tctattaaaa tttgagaagc attggagtct
     3001 atcttttcta tcaatttaac aagtagcatc tttgccttag aatcatgttt tacagcaagc
     3061 attaatcttt ttaattcttt cccataaact tcatcttcgc cacatttgtt atcaaaatca
     3121 attaccttat cagaaagaat attaaatttt tctaataaag aggaatattc agaagaatga
     3181 atatttgtat cccatgttcc ctttataatc aattgatcta ttcttgcttt aatatcccct
     3241 tttcctatat caagcaaaaa tgctttaaga taattcattg gttcaatgta tttaaaagta
     3301 ttttgaatcc cttttgattt taaagcctcg tctaactttt gagtataatt tttaagtctt
     3361 ataataattg ttgttttaaa tatttctact aaaagtttat taagtttttc tttattatga
     3421 agtttaattg tctcctgaac tattttttga atttctatct gaaaaccact tatataatct
     3481 tgaacaattt tagcctttga atgaaaatcc tttgggctaa aaaaaggatc ttttgatata
     3541 agctgaataa tctttgtaag ataatcatct ttttttatta cttttaaaag actaatcaat
     3601 ttctttaaaa gatccaccaa tgttttgtct tcatatacca tagagacata attatagaca
     3661 tacttccaat cactattaag atttaaggta aaaatgttat cattaattga aattagatcc
     3721 tctaaaacat atttgccttc cagtggttca aaatttggct tataattaaa atttgtctct
     3781 gttatatttg aatccatttt atgcaataga gagtaccaat caaaatttat tatattagaa
     3841 agatcaacaa tctgattata agtagtatta ataatcttta ctatttcaga atcaaatgat
     3901 tttacaaaac tattaagaat agacttgatc tcttctattg ccttatgtag atcattgcta
     3961 tttcttatta aatcttctat atattctttt tctaattttt ctttaagact cttctgtttt
     4021 tcggttaata aagaatcaaa aagaattatt ttaattgtat tggaatgatt cttaacatca
     4081 aaaaattttg aaaaattctg gcatattcta aatatctcgt aaaaataatt tccaaagcca
     4141 ggtaaaatta aatctttttt aggattataa aatttatatt ttaactgtgt taaatgacgt
     4201 gcaatttctt ttagttttct ctttcttata cgatcttcac ttgtggagcc agttaaaaaa
     4261 tctattattt ttgtaataaa atctacatta gaaaatgatt gagaagatgt agttgactta
     4321 ttattattat tttctacttt attttcatca gacatttata accccatttt ttaaaaaagt
     4381 ataacaaatt gacttttttt tgtcaaaaaa aataattttt tttaaacaaa ataaagagaa
     4441 ttgtcctact ttaaaaataa tttaacatca ctttatagat tatatagaaa aaatatttta
     4501 aatcgtaaat agtaattttt acctcatatc aaaaattcca gtaatagagg taatctatca
     4561 agaaattcaa aatttttatt cttaaaataa aaaataccac agaaaatata attttctaat
     4621 gcttcctgaa tgttattctt ctttaaattt tcgtttatcc tcttaaaact tctcacaaaa
     4681 tcctcaattt tttctattac ttcactctta aatctatcaa accacacctt cccccttatt
     4741 tttaatcttt tgttgtatct aacggcgaat gttcccaata tccaatgcat tatttttgat
     4801 agattttccc ctcttttggg tcttataata aaatgacaat gtgtatagac aaatacaaaa
     4861 tttagaagtg agaatctaaa tttcttcttt gcctgtttta aagttaataa tagcatttca
     4921 cggacaaaga ggggctttag ttcaggtctg tccctgttga ttgtacaggt aatataatag
     4981 ctagcccctt tttttagtat tctatttctc ctcataaaaa atcctcctta attttataaa
     5041 aattattttc tatatattaa tcacaaattt tttgagaaaa tcctttacaa gttttgagaa
     5101 aaaatttaat tttttttgaa aaaaattaaa gtgagggaca gacctataat ttttttatag
     5161 ttaaaattaa aaaagggaca gacttaccat tatcataatg cgaaactaat tttcatataa
     5221 tcaattctgg ataaattaca attaaaattt ttagtatatt tataaaaata aatattgaat
     5281 catttgattt gaaaaagatc taaaatctat tttaaatatt ccgaataaaa tatatgccta
     5341 aaaaaaatag tccaaaaatt aaaaaaaata ttattagtcc ctcaaaaaaa agttacagaa
     5401 aaaaaaagaa aaagaactct atatactact atattttatt tttattacta ttcattatct
     5461 ttttttctat atttttttat ataatattta tgttccctaa aaaattatca aatgatctct
     5521 tcaatgatat tgtaaatatt tacctcccca taatagtaga agaaagcgat ggcataaaaa
     5581 tcttaaaact aaaaacaaag ccagagcaag aaataaatca agagatatac gataaaattt
     5641 ataataaata tggtatagag acactgtttg aaaaaatttc aacaacagaa aataaaggta
     5701 taaacaaaat atctttttta aagaatggta agccttacaa tgatcttcta ccagtataca
     5761 tatactggga tgaagatctt gaagaaaaca aagaaaataa aaaagattac acaacccaga
     5821 ttaaaatttt aaacaatgat aaaaagatag caattataaa aaagaataaa gttttgccaa
     5881 ttgaaaaaga tgaaaaagta aaagaagaaa acgagataaa aaattttaaa actatttcaa
     5941 aaaaagatat aaacaataaa atcttagaaa acaatattaa agtagcaaaa aaagagaaag
     6001 agaaaagaaa atataaaata gccataatta tagatgatgt tggatatgat tacaaaacta
     6061 cttatgattt tttaagatta ggtatacctc ttacatttgc tattatacca gatatgaaat
     6121 cctcaaaaaa attttattct ttaataaata aatataacta tcaatctatt ttacatatac
     6181 caatggagcc tcaaaaaggc aaaaattttg tggaaaaaaa tgccatttta acagaaatgg
     6241 acgatcatac tatacaagaa agaatttcaa attttattaa tgaatatcca gatgcaattg
     6301 gagcaaataa tcatatgggc tcaaaagcaa taatggatgc aagagtaatg aagattatta
     6361 tgaaagaact tgcaactaat aataaaatct ggcttgattc aatgacaact attaataccg
     6421 tgtcaaaaga aattgcctct atatatggga ttccatatta tgaaagggat gtatttcttg
     6481 ataataaaaa ggatattgag tcaattaggg agtcttttga aattctaata aaagaggcaa
     6541 gaaaaaagaa atatgctatt ggtattggtc atattcagac agaaaattta ccttctgtca
     6601 taaaagaata ttatgataaa agagaaaatt ttgatattga ttttgtcttt ttaagtgata
     6661 taaaaaatat gtgacatatt tataaatttt tgatatattc taagaaaatt tacaggaaat
     6721 aattatgaaa gaatttcttt tatccttaca ttcagagtta aataaagatt ttgtctccaa
     6781 tccgtatcct ttaatcaatg aggaaataga aataaaatta agagtattaa aaaataatga
     6841 aatagaaaaa gttatactaa gaacaataat cgatgggaca aatgttaata aaataatgac
     6901 aattgataaa aaaacaaaaa aatttatata ttataagact catctaaaaa taacacaata
     6961 tttcttaaat tatcatttta taattattac aaaagataac atttattatt ataatagaaa
     7021 agatatttac cattacccac caacagaaga taatgacttt gttattttag cgaattttaa
     7081 aaatccagat tgggtttgta aatcagtatt ttatcaaata tttgtggata gattctataa
     7141 tggggatatc tttaatgatg ttcagacaaa tgaatatcaa tttgatgggc attggacaaa
     7201 aaaattaaac tggggagata agcctcttga atataatgaa ggattctgcc ttgattttta
     7261 tggtggagat cttgaaggtg taagacaaaa aatagactac tttaaagaga tcggtgtaaa
     7321 tgcaatatat ttaaatccta tttttaaagc atatacaaat cataaatatg attgtataga
     7381 ttattttaat gtcgatgata agttcggtgg aaataatgct cttatatctt tagttaatga
     7441 tcttcacaag aataaattaa gaataatagt ggatgtttct ataaatcata ctggttcaga
     7501 acatcaatgg tttaaagagg caataaataa caaaaattca aaatatagag aattttatta
     7561 ttttgataag aataacaagc caaaatactg gagaggagtt catactcttc ctcaattaaa
     7621 ctataattca aaagaattac gaaatataat ttatgaaggt aatgattctt taatagcaca
     7681 ctatttaaaa gagccatata acatagatgg atggagattt gatgtaggaa tggacactgg
     7741 aagaaatggt gttgatcaat ttagtaatga aatttttaaa aaagtaagag aggttgccaa
     7801 aaatattaaa agtgactgtt atttaattgc tgaacactgg aaagataata tcagttattt
     7861 attgggagat caatgggatg gggcaatgaa ttattttgca tcagcaagac ctttaagatg
     7921 ttttgctggt gaaattgata gatatataga aggtattgtt gataataaag atttaaaaga
     7981 aaaacatact ggcgaagatt ttaagaatca gataattcaa cattattcaa gattacctaa
     8041 tcaaattgct ttcttacaat ttaatttatt agactctcat gatatccata gatttcataa
     8101 taataaaaat tttgattttg atatttataa aggaatcata ataatgttat atatgttacc
     8161 cggcacagta aatatttact atggggatga aataggactt aatggtcata cctattctgt
     8221 ggaaggatgt agatatccca tggaatggga caaaaccaaa tggaataaaa attttttaga
     8281 cctctataaa actctatctt ttttaaaaca aaaagaggag ccccttcatt atggctctta
     8341 taaattttta tattcagata aaaacacagt tgtctttgca agatttttta ataaaaaagg
     8401 tcttatcggc ataatgtcaa gagaaaatgc aaatagaata atagatatcc cagtattctt
     8461 aataggagga gataatacaa agtttaaaga tatattcaat aaaaaagagt attattcaga
     8521 tgaaaaatat ttaaaatatg atgtcataaa gattaataat acaattttag aattcaatat
     8581 tgaagaataa aggggaatat tatgccaaaa attaaattaa aagagtgtga aaattatgaa
     8641 tatcaatatt ctaccagaat aaacataaga gacattaact atggtggaca tcttggcaat
     8701 gattcactgg taggaatttt acatgaggca agaattgatt tattaaataa aatgggtttt
     8761 tctgaactcg atcttggtga tgggaaaacc ggtataataa tgtcagatct tgctgttaaa
     8821 tttataaaag aaggttttct tcttgatgaa ataatagttt atagtcatat tgatgagatc
     8881 tcaaatgcaa gttttagaat atttcataag atagtaagag taaaagataa tgccttactt
     8941 gctcttgcag agactgggat tgtctgtttt aattataaag aaaaagctat ttctgacatt
     9001 ccagaggctt ttttacaaaa aataggtaaa ttataaattt aaatatcttt tccagtcact
     9061 ataagaacct ctttcataat cggtaaatat cttatcaaat ttattatttt ttaaattttc
     9121 aattataaaa ttttttgttt tattgcaaac ctctatctct tcaaaataaa agagattttt
     9181 atttattgca tcttctagtt catcctgatc cattataaaa aatgtttttt tatctggcat
     9241 aataaaaaaa tctaatttta tatccagtat ccagacagta tcttccttta tcttcggagg
     9301 aagagtaata tcaatatagt aggcaaccaa tttttcatca atagaataat attctaacaa
     9361 agagtagaat ctatcctcaa aaaaatatct cttcccataa aacatatcac ctttcttaaa
     9421 tattctttgt ccattaatat aaaaatcatt attcaaatat ttatcattaa aatagaattg
     9481 acatgcaaga gtcttttctt cataaaaaag taattctgct gttttatatt gaactatttt
     9541 aggaggtttt atccaattct ctgttattat catagattaa gacttataaa atttaatcaa
     9601 ttcttcgaat ttctctttta ttttataact atactcattt aatttctctg gctcattatt
     9661 aggaatctga gactttaatt ttacaatctc atctgctatt ccgagttctc ttatttttac
     9721 tattggagca cctaaatcta ttactttcac tgcattatga tagaattcca ttatcaattt
     9781 taaaagttct gcctgttttt tcggtgtgga atacatatct atctcatcat aagcattctg
     9841 ctgtaaaaat ccttttttaa tcatatctgc tacgagtaag attatcctct ggttatctgg
     9901 taaggcatca ggacctatta attttactat ttgagaaagt ctctcctctc tctttaaaat
     9961 tgccattgcc tcatttctta catcaacaat atcactatct atattattcc agtaatcaaa
//
LOCUS       a0116167_1013251        4503 bp    DNA              UNK 01-JAN-1980
DEFINITION  Ga0116167_1013251. | GENOME_ACESSION: IMG_3300009654 CONTIG_ID:
            a0116167_1013251 SOURCE: JGI_medium ORIG_COORD: 0_4503.
ACCESSION   a0116167_1013251
VERSION     a0116167_1013251
KEYWORDS    .
SOURCE      .
  ORGANISM  .
            .
FEATURES             Location/Qualifiers
     CDS             complement(3..242)
                     /product="putative transposase & KO:K07491"
     CDS             complement(598..1311)
                     /product="methyl-accepting chemotaxis protein & KO:K03406"
     CDS             complement(1381..2229)
                     /product="Methyl-accepting chemotaxis protein & COG0840"
     CDS             complement(2492..2878)
                     /product="hypothetical protein & Hypo-rule applied"
     CDS             complement(3075..4502)
                     /product="tRNA1(Val) A37 N6-methylase TrmN6 & COG4123"
     Spacer_Hit      228..263
                     /gene="300"
                     /evalue="7.2274e-08"
     Spacer_Hit_Main 228..263
                     /gene="41"
                     /evalue="7.2274e-08"
     Spacer_Hit      229..263
                     /gene="142"
                     /evalue="2.43566e-07"
     Spacer_Hit      227..263
                     /gene="226"
                     /evalue="1.90632e-08"
ORIGIN
        1 cccagtaacc actgcattat ttttgataga ttttctcctc ttttgggtct tataataaaa
       61 tgacagtggg tataaacaaa tacaaaattt agaagtgaga atctaaattt cttctttgcc
      121 tgttttaaag ttaataataa catttcacgg acaaagaggg gctttagttc aggtctgtcc
      181 ctgttgatta tgcatgtaat ataatagcta gccccctttt ttaatactct atttcttctc
      241 ataaaaaatc ctccttaatt ttataaaaat tattttctat atattaatca caaaattttt
      301 gagaaaatcc tttacaagtt ttgaaaaaaa atttcgtttt ttttgaaaaa aattaaagtg
      361 agggacagac ctataatttt ttataattaa aactaaaaga gggacagact tagccttata
      421 atgatgtaaa actaatttta atagagatgt caataacttt atatattaaa tgcggtaacc
      481 taacaagcct tgctgtaaat accaaaaaaa ttaccaaatc ggggaagttt tacatactct
      541 ggatttaaat aatcagaagg aaaaaagtaa atatttttat gttaaactaa taaaatttta
      601 ttgaaattta ttaacaagga cttccatact atctatcata tctctattct ttctttcaat
      661 tgagtttatc ttatctaaaa gatgcaaaat ttcatcaatt gatgctaata tttcttcaat
      721 gtcatgcttt gcaccagatg agacattttt caatgtagaa gcagaatctt taatttcatt
      781 tgtctgattt tgcataccct ttgttgatat agatactttt gttgatatat cagaaagttt
      841 aataatattt tctataagag tattggtttt atttatgact tcctgagtta catcatctat
      901 ctcatttatg cttttaaaaa caagattaga tttttctaca attgtcgcaa aaatattggt
      961 tgttctctca attgattgtg ccgaagaatc aattgaagca ataatgcttt taattgtctt
     1021 atcaatttct gatgactttc tagaagttgt ttcagcaagc ttacgaattt catctgcaac
     1081 gactgaaaaa cctttgccat attctccagc atgtgctgct tcaattgcag cattcatcgc
     1141 taaaagttct gtattatcaa caatagagtt tattacctct aacatttcta atatatttct
     1201 tgaggagttt gcaacttctt ttattattgt aactgacgct tccatttctc tatttccaga
     1261 atatgcagaa tcctcaagct cagtaaaaat cttcttttta tcagaaatca caactccaac
     1321 attagaaatt gctctggata tttcttgaat ttcttttatt gtatagttta tataattccc
     1381 ctattcatcg attagtttta caccatcttc aataaacctg ccaacatcta ttgctacttt
     1441 atcaaaagtt attatctgtc catctaaatt atttatttta ttagttatat ttgcaatgtt
     1501 atctcttgtc tcttgaatat cttcaaacaa tttttttgat gattctgaaa tctggcttgt
     1561 attttctttt gtttgctcct gaactaattt tatttgagaa ataatttcat tcttaaaatc
     1621 atctttcata atcatctgat ttaacttttt tcttgttata aaatcatttt taaatgtaat
     1681 atatcttaat gctgatccaa ttagactaat taaagatgca gaaatagtat aaaataatgc
     1741 tgcaataata tcaagggttc taacattatt aggaataaaa gcaaagcata aaattacact
     1801 tgtaaaagca acaattattg aaataatagt tcttattggc ttccagactg gaacaatacc
     1861 agctccaaga atgggaagag aaaaacccat tacataaggt aataaaaatt ctcttgagta
     1921 tggaagcata taactaatcc ctaataaaaa aataattatt gtaaaaaaat ataaatctaa
     1981 aataaatctt ctaaaaggtt taaaacaaac aaaaatatta agcactatta cagtaattga
     2041 aattataagc cttaaagcag taaattttgt ccatatatca ggtaataaaa aatagtcaaa
     2101 tgcaatccat attgaataaa caaacgaaaa aagaaataat gtaatactaa gaattaagaa
     2161 attacttttt accagatctt ctttaaactg tttttttatt tcctgtgtga aatttattgg
     2221 ggattccata tttgcttcct tctgattaag aataaaatct attaataatt agacctaaat
     2281 ttcttataat acttatttat aaatatttca ataaaaaata taccaaaatt ttctaaaaac
     2341 aaaaaactca ttaatacact atagcacaac ttccaccata ttatatagta gttacgaagg
     2401 agaattctat atttttacat acagataata ataaatttgc caataaaatt gtgaaaaagg
     2461 caaaattaaa cataaaattg ccaacctatt tttagtaacg acgataaaat agataggggt
     2521 aagttttaat ataatcttct attctaatat ttttatcctg taagagttcg tctttattat
     2581 cataggtcat accttcaagc atggttattt cacattcaat ctctttattg tctttaattt
     2641 gaatcaatcc atatttatta tttttacaaa ttattatata tgataaacca ctaaaactat
     2701 ttaaagggat aacttcatca aattcatcat tatataattt cttttcccat tcagcgtttc
     2761 ccattccata aacttttgaa atcccatata attcccattt attattatta tttttaacgg
     2821 caattactgg ggggatacaa ccgtcatgac aatgacaaaa tatagtatct tcctgcataa
     2881 taatcctcct ttatgtaatg ctatggcttt cgcacaacgt tttacaggta tacaaagtcg
     2941 gcgtaagcta aatttggatg atcccatcag ggcgaaccgc aaacaccgtg ttaaatgagt
     3001 gcaatagcac cgagccagag tgcaacgtcc tttaaaaagg aaaggctggc gagagtaaaa
     3061 atgagtctca tgcattattt caaactctcc tcaataattt tcttttcttc ctctgttatg
     3121 ctataaatct tatagacaag ttcatcaatt tctgcatcta tttttttgat ttcttcttca
     3181 attttggctc tttcgtctgt tttcttgtca ccgatttcat tgaggcgttt gtttaaggag
     3241 agcattttat cgacgaggtt tattattggt tgctgttggg attctggaat gagtttgatt
     3301 gggattaaat ctaaattttc tgttgctact gcagttgtaa attccgaacc catattaaaa
     3361 taactatcat aataaaaatt aatcaatttg ctatttagta aggctaaaag atatttattt
     3421 gagatattgc cttttgaaaa aactagattt attgtttgta aaacataata cttatcacag
     3481 tcaagagcag cgataattcg tccagaaaca tgttgtgtta gaattttttc acttttttca
     3541 aacaaatctg gtgttttgcc cctttttagt atctttgttc cgggcacgta aaacaaatat
     3601 tcattattaa attgtatatt atacctagaa atatttctac cacgtaaaat tggcttatac
     3661 ttctcagact ctcttgtttt tttgatatac ttcttctcat ctccaactat tatcccctgt
     3721 tttgtgtatg caacttctct gagttcaaca ctattaattt ttattttttc taagattttt
     3781 attttatttt catttagata gacattaaat ctgttacctg gaatttcata aaaaatcttt
     3841 tgaggtaacc tttgatatga attttgtttt aaaacagaat ctttggtacc atgtaaaaca
     3901 atatttttct gtttttcttt aaggttacta tttttctgaa atataaaaat aaccatttcg
     3961 ccagtaacac cttcaaatac accagcacct aaaggtatta tttttaaaat tctacaattg
     4021 tttagtacaa actgccttaa ttttatatag tcatttgaac gtatgctatt tttatgtaca
     4081 atcattccta aaaagccttt atactttagc aaattaattg atttctcaat aaataaagga
     4141 aaggtattaa ctctatttcc ggcacttttg aatttgcccc tataaaaatc cacatattct
     4201 tgtactattt gtcttgcttc aacatacggc ggatttccaa tcacaacatc aaaacctcct
     4261 tcttgcatta tttctttaaa ttcgtcttcc catttgaagg ctttgtcgcc tgcaactgca
     4321 ggatcatcta tcaatgaatt tccacatttt atgttttcct gtagtaatgg aagcctatgt
     4381 cctttttctg caacttttaa caagagatta agttgtgcga tttctactgc ctgtttatcc
     4441 aaatcaacac cgaaaatgtt gtttttaaga atctttaatt ttgttgaaaa aggaagacct
     4501 gtc
//
LOCUS       a0209409_1001058        5278 bp    DNA              UNK 01-JAN-1980
DEFINITION  Ga0209409_1001058. | GENOME_ACESSION: IMG_3300025589 CONTIG_ID:
            a0209409_1001058 SOURCE: JGI_small ORIG_COORD: 0_5278.
ACCESSION   a0209409_1001058
VERSION     a0209409_1001058
KEYWORDS    .
SOURCE      .
  ORGANISM  .
            .
FEATURES             Location/Qualifiers
     CDS             complement(1..264)
                     /product="putative transposase & KO:K07491"
     CDS             complement(557..2221)
                     /product="class 3 adenylate cyclase & COG2114"
     CDS             2959..4335
                     /product="flagellar hook-length control protein FliK
                     &COG3144"
     CDS             4344..4832
                     /product="flagellar basal-body rod modification proteinFlgD
                     & KO:K02389"
     Spacer_Hit      250..278
                     /gene="226"
                     /evalue="0.000813747"
     Spacer_Hit      250..278
                     /gene="300"
                     /evalue="0.000813747"
     Spacer_Hit_Main 250..278
                     /gene="41"
                     /evalue="0.000813747"
ORIGIN
        1 gttgtatcta acagcaaagg ttccgagtac ccactgcatt atttttgata gattttctcc
       61 tcttttaggt tttataataa aatgacagtg ggtatagaca aatatgaaat ttagaagtga
      121 gaatctaaat ttcttctttg cctgttttaa agttaataat aacatttcac ggacaaagag
      181 gggctttagt tcaggtctgt ccctgttgat tgtgcaggta atataatagc tagccccctt
      241 ttttaatatt ctatttcttc tcataaaaaa tcctcctttt tttttaaaaa agtatttcta
      301 tatattaatc acaaattttt tgagaaaatc ctttacaatt tttgagaaaa aatttagttt
      361 tttttgaaaa aaaataaagt aagggacaga cctataattt ttttatgatc aaaagaggga
      421 cagacttata atttttataa ttataaaatt aaaacagggg acagacctga tctatactta
      481 tcatgatgtt aaactatttt tcatatagag atcaataact tacaaattaa aattttgtta
      541 gtataaataa agataattat ctacgattca tttttgtata aatatcactt tcatctaaag
      601 gtggattttc aatatatttt tgacatctat cataaaatat agaagaaggt ttatcaaatc
      661 caaatttttt taatatttca tcaaaaattg ataatgcttc attccatttt ttttcataaa
      721 aataagttac accatctgaa tacatttgta aaaattcttt attatatttt ccataacaat
      781 tcttaaaatc aattaattca tatattttta taggataagt cttacctttt actataacat
      841 tatctaataa tctaacttca aaatcttctt tgattacatt atatacattt tcacttatta
      901 taattttggt ttcataatat ttatttaaac cttcaagtct acttgctaaa tttacattat
      961 ctccaataac agtataattc aaacgatctt gatatccaat atttccaaca attacttcac
     1021 cagtatttat tccaaacctt gtatttaatg atggaaaacc agttttatta aatctttcat
     1081 ttatttctat attaaactta aggcattcca aagctgcttt gcatgctaaa aaggtatgat
     1141 tatccaatct ttttggagaa ttccagaatg acattattga atcaccaata aatttatcaa
     1201 tagttgcata attattatgt aaaattctgg tcattccatc aaaatattca cacatttttt
     1261 ctactaacat ttctaaatca gttttttcag aaatagtggt aaaattttct atatcagtaa
     1321 aacaaattgt taactctttt ctttcaacac tcaaaacagc ttctttatgc atactcatta
     1381 attcattaac aagatcagca gggacatatt tcctgaaaga ctttaatgca tttttcatat
     1441 tatcaacagc gtcacttata tctataatct ctttaatacg agaatcaact ttattttgat
     1501 tatcaaactt aagcttttct atcattttaa taataaaaga taattcagac aatggtttac
     1561 ttatcttttt agcaattatt aatcctatta taagaacaaa aatagaaact aaaatacaca
     1621 ttaatactat taataataaa tgtgtatttt catattctat aatttttttt gcatctacat
     1681 cgattccaat tgctgctata atgtcacctt ttgaatctac tattggtgca taaccagata
     1741 accatacacc ccatttatca accgcaaatt ctttgtcagt atttatttta taaggtttat
     1801 acaacacctc aatcatttca tttgtatatt catcatatat atcacctata tgactggctt
     1861 ctgatccttc ttctgaatct actacaaatt caatttgtcc atttgaattt aatctatatg
     1921 tataaacgaa tctaatatct ggattaatac ttcttatttc ttttaagaag ttttttattt
     1981 caatatattc ttctcttttt tcatcttctc tggtaataag aactttgtgt ttttcaggat
     2041 ctatcttaaa tgatgaaaca cccacaatat catgcaatct ctctttaaat gatgttctaa
     2101 tatatttttt taagccaaaa aaagtaacaa gacctaaaac tagagatgta aataaaatta
     2161 ctattgtaaa tattgtggac aaacttactc ttaaagtata aaccttttta ctttttgaca
     2221 tactataaac ctaaatttta taaatatttt ttaatgattt aaatataaaa aaaatatcat
     2281 aaaataaaaa aagcgtcaac ataatatgtt gactaaaaaa tatagaaaga aaagtgtgct
     2341 attttatttt tatctggtga aaaagataga attattctat agttaatttt gtttgaaaaa
     2401 aaattgtaat agtctcattt attttttttg ggttaaaatt ttaaacaaat tcaatcaata
     2461 ataggtctca aagcctatta tctggtaaca attattgtat attgctttat aaaatgaggt
     2521 gaaattccct ttaaagtggg acaattctct attcttattt aactttttat atttgttatt
     2581 tttaaaaata actttaatat tattatacta catttcatct caaccaccgt aataccaagt
     2641 tttttatact cttccaaaaa agtaggataa ttctcctcaa taaacaaccc atactgaaaa
     2701 aattaagatc agcatgaatc tttttcaaga agtggtagtc atgtttttag agatatgcat
     2761 caattcttgc agcctcatct attttcttat aaaatgtagt ttatggtaat cattgttttt
     2821 gtaatttaaa attatcttct ccataaaaaa tacttaaaaa taaaatcacc tcttttaaat
     2881 cttttttgaa tttatttcta aagcactttt taaataatcc gaaatttagt tatagataaa
     2941 ttataagggg tttaaaatat gcttaatagt ttggagatgt tagtaaaaac taataagatt
     3001 aatgagcctg caaaacagat tgagataaaa gatcttaata atgataacaa agaattcgca
     3061 atactttttg aaaatatgct gaatggtatt aataatgtgg agaagataga aaaaaaggag
     3121 aatattgaaa atgaaaaata taaaatagaa ataacccttg ataataagga gatctctaaa
     3181 gagaagacag agataaatag taataaagag aataaatatg atcatattgt tgtaaagaat
     3241 ggaaataatt tagataattc tggaagaatg agtctttttt taggtaaatt aaacaactat
     3301 tttaaagaaa atcttgaaaa tattgttgca aataagagag tagagccaga agttaaaaaa
     3361 atagagatta aattatctaa tttacaattt cacttaaaag agaaaatcag ggaatctatt
     3421 gataagttat ctcatggtaa aatagatcaa aatgagttta agacaatttt aaaaaatgtt
     3481 atctcttctc atttagttaa agatttaaat atcaaagata atattaaaga tataagagta
     3541 aaaaagagtg ataaaattga aaatgataaa aataaaataa aaaaatttga tgaaaaaata
     3601 gaaattaaag ataatatttc ttttgataaa gaaaaatcgt cgattaaaaa tgaaataaaa
     3661 gtagataatg aaaataatca gattaaagat aaaaatgatc taatatctca taataaaaaa
     3721 gatgcaaaga ccaagatcga agaatatttt actaaaatta aggaagatac aaagagtggt
     3781 gagagtaaac aggatataac aaatagctcc gtaaatatag aaaagagtat gaataatgaa
     3841 gtgaaaaaag gttttgatgt gggacaaaaa gtgcctgttg aaaataaaaa agaacttttt
     3901 gatactattg ttaagaatac caaaatatta cttacaaata atgagactaa attctctaca
     3961 atggtaaggc cagagagtct tggaagaatg gattttcata ttaatataaa agatgggcaa
     4021 ttaaatacta agataattgt tcatacgaaa gatgcctttg atttttttag atcaaatgtg
     4081 gaagatttaa gagcagtatt tcaaaagagt aatgtagagt ttggtaaaat cgatattgct
     4141 ctggctggac aaatggattc atttaatcag acattagatt ttatgaatgg taattttaat
     4201 aataatgatt taccttataa agaaatttct ggttttaata gtcattatag tagatatgaa
     4261 aataaagaga ttgagcaaat tcagagtaaa ttttcgaata attattctga ctcaaaaatt
     4321 aatttattta tataggggag tatatggaag ggataaatga ttttaatatg attgatctta
     4381 aacagaattc aacagaactc tttaaaacaa agacagaagt ggaaacattg aataaatctt
     4441 taaaaaaaga tggaaaggag atagtaaaga atcttggtaa ggatgagttt ttaaaattat
     4501 taataacaga attgcagaat caggacccaa ctaatccaat gcaggataga gagtttattg
     4561 ctcaaatggc acaattttca tcacttgaac agatgttgaa tatgaataaa aatatggaga
     4621 gttttcttga taatctttct tttagttcaa gttttgatat gcttggcaaa aaagtagaga
     4681 tagatgatag ttcaagtata ggagaagatg gtaagtctaa gatagttaga ggagtagtag
     4741 aggcagtaac aagacagggg aatgaaactt atgtaagagt agatggaaag gattatccag
     4801 ttagtgctat ttataaagta ggacttgaat aagttaaata taaactcaaa aaaaattgag
     4861 tgataataat atatttgtta aataattaag gagcaaagtt atgatgaggt ctttatatgc
     4921 cggcgttagt ggtttacaaa atcatcagat aaggatggat gttataggta ataacatctc
     4981 taatgtaaac actactggct ttaaaaaggg tcgagttaat tttcaggata tgctttctca
     5041 aacaatgagt ggtgctgcaa aacctacaga ggaaaaggga ggagttaatc caaaacagat
     5101 agggcttggt acggtggttg cttctattga tacaattcat actcagggtt cattacagac
     5161 tactggcaac aatcttgata tggcaatcag tggtaatggt ttctttattc ttaaagaagg
     5221 ggataagaca ttttataccc gtgctggcgt atttgggctt gataagaatg gccttctt
//
LOCUS       a0209204_1001152       10036 bp    DNA              UNK 01-JAN-1980
DEFINITION  Ga0209204_1001152. | GENOME_ACESSION: IMG_3300025631 CONTIG_ID:
            a0209204_1001152 SOURCE: JGI_small ORIG_COORD: 9299_19335.
ACCESSION   a0209204_1001152
VERSION     a0209204_1001152
KEYWORDS    .
SOURCE      .
  ORGANISM  .
            .
FEATURES             Location/Qualifiers
     CDS             1561..2511
                     /product="N-acetyl-gamma-glutamyl-phosphate reductase
                     &KO:K00145"
     CDS             complement(2685..4349)
                     /product="pyrophosphate--fructose-6-phosphate1-phosphotrans
                     ferase & KO:K00895"
     CDS             complement(4524..5015)
                     /product="putative transposase & KO:K07491"
     Spacer_Hit      5001..5036
                     /gene="226"
                     /evalue="0.000214636"
     Spacer_Hit_Main 5001..5036
                     /gene="41"
                     /evalue="0.000214636"
     Spacer_Hit      5001..5036
                     /gene="300"
                     /evalue="0.000214636"
     Spacer_Hit      5002..5036
                     /gene="142"
                     /evalue="0.00072333"
     CDS             complement(5531..6721)
                     /product="flavorubredoxin & COG0426"
     CDS             complement(6809..6970)
                     /product="rubredoxin & COG1773"
     CDS             complement(6983..7684)
                     /product="flavin reductase (DIM6/NTAB) family
                     NADH-FMNoxidoreductase RutF/rubredoxin & COG1853,COG1773"
     CDS             complement(7779..8267)
                     /product="menaquinone-dependent protoporphyrinogen oxidase&
                     KO:K00230"
     CDS             complement(8358..8879)
                     /product="hypothetical protein"
     CDS             complement(8872..9210)
                     /product="two-component SAPR family response regulator
                     &COG3947"
     CDS             complement(9508..10023)
                     /product="hypothetical protein"
ORIGIN
        1 aaaagataca atggcattct tcatttaaag ataaatgggg ttggggaggt tccaacagat
       61 tataactcaa taaaggtttt tagattactt gcctatcttc cctttacaat aaaaaatgat
      121 attaaatctc ttttaacaat agcatttggg gctggaatat cttatggatc agtatgtaat
      181 attgactctc ttgaaaaaaa gagaaacata gagatatgta aagacgttct tgaggcaagt
      241 aagttttttt cagaatggaa tcataatgta ttggaaaaat ataaagatac aataaagata
      301 aatgatggta gatattttgt agaaaaaacg aaagaaaaat tcgatttgat aatatccgat
      361 tccactcatc caattgcgag tgattcatgg gtattgtata caaaagaatt ttatgcccat
      421 tgtaaaaata ggctcactac tgatgggatt atggtgcaat ggctaccttt acatcttgtc
      481 ccattagaag attataagac tatacttgct actttttctg ctgtttttaa agaatgttct
      541 ctttttataa caaatgaata ttcaataata gttggtagta gtaatcccat aattatttcg
      601 cctcaagcat ttaataattt aattcagaat gaagttataa aaaaggactt aatgagtgta
      661 aatctttctg aatttaaaga tttttattat agtgaaatat tcaatacagc aaagataaaa
      721 gaattttgta aaggagcaag aattgcaaca gatgattttt caccattaca attcgcagaa
      781 gcgaggacaa taaataaaga tacaagaata gaaatatttg aaaaatttat tgattttatt
      841 aataataatg aaaaagatca gataaaaaaa gatattttaa ttactatttt aacttctaac
      901 atatactatt ttaagaaaca ggatatagaa agattatttt ttcttgatag aaaatacaaa
      961 gaatttttag aaaaaaatat tttaataaaa gagattgaat atcaatacaa tattacaaaa
     1021 gatgctgtta gttattattt ttgtattcca gataatattc aaaaattttt attaaatcca
     1081 acagaggata atgttaaaaa gatagaaaaa ttatgtaata ttataaaagg ggataataat
     1141 cttgaaattt taaggggtat tttgtattac aagacgaaga gatgggatga ggctttgtca
     1201 gtatttatta ataatcataa aagaaaaaaa agccctgata gttataaaaa tataatactt
     1261 atgttaaaaa gaatgaatag ggacaaagag gcagaattgt atcttaatga ggcaaaaaaa
     1321 ttatatggag aaaaatgggg agatgatata aaataggggg atatctgtat atctggcagg
     1381 ggatatcccg ttatcattta taaaataaca ataattttat aaaaaataca atgtgtttta
     1441 attcttttat tctcaaaagt tagatgatgg cgttatgttt agcaaataga ttttttgaca
     1501 aattttattt tttttgatat agataatttc aaaaaaattg attaaaaaag gtaactaaaa
     1561 atgaaatata aaatttttgt agatggtcag gaaggaacca ctggtttaaa aataaatgaa
     1621 agactttcta aaagagatga tatagagata ttaaaaattg atccagagaa aagaaaggat
     1681 atttttgaaa gaaagaaatt tataaatgaa gctgatattg tttttttatg tttaccagat
     1741 gatgccgcaa gagagtcagt taatcttatc gaaaatgaaa agacacgagt aattgatgca
     1801 agtactgctc ataggacaga aaaaggatgg gtttatggac ttccagaact caataaaaag
     1861 cagagagatt taataaaaaa ttctaaaagg gtagcggtgc caggctgtca tgccactggt
     1921 tttgttgtaa ttgtatatcc cttaatacaa gagggtgttt tatcaaaaga ttaccctttt
     1981 acctgcacat ctttaactgg ttatagtggc ggtggtaaaa agatgattga agagtatgaa
     2041 aaaaatagaa tttttaagga taaatatagt gtcccaagac cctatgcatt aaaattaaat
     2101 cataaacatc tcccagagat gcaaaagatc cctgatcttg agtttaagcc agtttttact
     2161 cctattgttg ctgattttta taacgggatg actgtctctg ttcctattaa taatagactt
     2221 atgaataaaa aactttctgg aagagatctt caagcctttt ataaagaata ttataaggat
     2281 gaatttttca ttaaagtaat ggattacgat ctggataaat atcttgataa tggttttttt
     2341 gtggttgacg aaagaaaaaa tagtaatttt ttagatattt ttgtcacatc taatgatgag
     2401 cactcactcg taatcacaag atttgataat ttaggtaaag gagcatcagg ggcagctgtt
     2461 cagaatatga atataatgtt aggcatagat gagacaaagg gattgatata atcgagttaa
     2521 tttatacgac aattgtcgca cttttgaaca aatattatct gtatatattt ttttgtttta
     2581 aattagtaga aaaactgtat ttaagactaa agtacaacat aatagagaaa agaggcttcc
     2641 ttaaataata aggtagcctc ttttataaaa aattattttc ggatttaact atgttctaac
     2701 attaaagtct ttgtagttct atcacagact tcagaaggtc cataatactg aatagcccca
     2761 ggatataaat aagatgtttt aattgcacat tcctctcgaa tgctaacaaa ctttttaaaa
     2821 ggagcacctt ctaaatcaac taaagccttc ttaataactg gttttaattt gccatgtctt
     2881 tgctccattg tcatcatcat tgttatagga ataccacctg ctatccattt atctgctggt
     2941 tgaaatagat ttcttatgga tgacatatat cctgtaaggc cattaataat taataaaaat
     3001 gcattatatc caagggagta acaatagtca gcatcaaaat tagaaggtgc tgcacatctt
     3061 ccttcataac caaagaagtg gtttaatggt gagaattttc ctttaaattt accagcactc
     3121 tttaattcat ttaatttatc ctgaacaaga tctatcaata acttttctgt ttctattctg
     3181 gaaacctgaa cattgccatg aggatctcta tccattaata gttgtctctg aatatcattt
     3241 ggaagagaag aaaatacaaa agaagaatct ttacttaaat gtttattaat ccattgagat
     3301 tgttcctcga aagtatgaag tgtgttaaaa tgagcctcat tatttgcaag aaggtcattt
     3361 aattctgaga ttaatttttt catttcaggt ataaattcaa ttagcccctc tggtattaaa
     3421 gcaacaccaa agtcttcacc cttatcagat cttgttataa caattcttac tatttcatca
     3481 ataatctctt caattgttaa ttgttctttt tcaacttctt ctgaaattat agcaatattt
     3541 ggttgtgtct gtaaagcaca ttcaagacat atatgagatg ctgatctacc cattaatttt
     3601 ataaagtgcc aatatttttt tgcagaattt gcatctctac aaatattccc aattaattca
     3661 gagtaaactt ttgtcgctgt atcaaaacca aaagaggttt cgatatactg gttttttaaa
     3721 tccccatcaa ttgtctttgg aacacctatt acctgaaccg tactaccctt ctttttaaga
     3781 tactctgcaa gtaaggctgc atttgtattg gaatcatcac ctccaacaat tactattgca
     3841 ttaatatctc tttttttaaa gacctcaata catttatcaa attgttcctc cttttctaat
     3901 tttgtcctac cagagccaat catatcaaat ccaccagtat ttctgtattc ttcaacaaat
     3961 tcaggggtca actctatcgc cttgtcatcc acaattccag aagggccacc taaaaatcca
     4021 aataattttg aatctttatt tgccttcttc atcgcatcga gtaatcctat gattacattg
     4081 tgtccacctg gtgcctgccc acccgacaaa acaattccaa catttatttt tttattaaaa
     4141 ttaggattag gagtgcctcc tttcttaaaa gttgctattg gcaatccata agtattagaa
     4201 aacatctctt ttaactcttt ctgaaaagag gaagaggatg ttgcttctcc taattcaaca
     4261 gtgattgttg atatatcccc ttttaatgct tcaggtaatt ttggcttata ctcaagtctt
     4321 gctttttgta agttagaaat tttctccata ttcaaaactc cttaattatt tcaataaaat
     4381 tttattttat tttagaaata gcaatatatt ctatttttgt aaaaaatgca actattttta
     4441 ggcttttttc ttgctatgaa attaattaaa taaaataaaa tcttgcattt ataacaaaaa
     4501 tttttagtat agtaactttt atcttatatc aaaaattcga gtaatagcgg taatctatca
     4561 agaaattcaa aatttttatt cttaaaataa aaaagaccac aaaaaatata attttctaat
     4621 gcttccggga tgttattttt ctttaaattt tcgtttatcc tcttaaaact tctcacaaaa
     4681 tcctcaattt tttctattac ttcactctta aatctatcaa accatacctt tcctcttatt
     4741 tttaatcttt tgttgtatct aacggcaaat gtgcccagta accactgcat tatttttgat
     4801 agattttccc ctctttttgg tcttataata aaatgacagt gggtataaac aaatacgaaa
     4861 tttagaagtg agaatctaaa tttcttcttt gcctgtttta aagttaataa tagcatttca
     4921 cggataaaga ggggctttag ttcaggtctg tccctgttga ttgtacaggt aatataatag
     4981 ctagccccct tttttaatat tctatttctt ctcataaaaa atcctccttt cttttaaaaa
     5041 agtattttta tatattaatc acaaattttt tgagaaaatc ctttacaagt tttgagaaaa
     5101 aaatttcttt ttttgaaaaa aattaaagtg agggacagac ctataaattt tttatgatca
     5161 aaagagggac agagttacgc ttattatgtt tatatttaat aacatattta acaaatagta
     5221 atatttttaa gttaaatgga atatctcata gggacagacc tataattttt ttatgattaa
     5281 aattaaaata ggggacagac ttataaatta aattaaaaga gggacagacc tacacttatc
     5341 atgttgtaaa aatgattttc atatagatga aagataactt acaaattaaa attttgttag
     5401 tataaaataa gaaaataaaa agaaaatcta ttatttatgc taaattcaat atattaaaaa
     5461 ccttacccac ttactctatt tgaaaaattt aaaaaaggat atctattttt tttactacta
     5521 aattaactac ttaaaaagta tttttttcta taatagtttc cgctaatcta tccaataatt
     5581 caaaatcctg attcgttgga agtcctttta tcacaacagg ttcaagtaac tctggtttta
     5641 tatttgttag catagatgtc aattgctcta ccattttacc accccagcca taagagccta
     5701 ttattcccac gaattttgtc tttggtctta aagcattcat taagaaaaca gcatatgcca
     5761 caaccggatg agcaccagca agaacagtag gagaggcaac aattactgtt gaagtatcta
     5821 caagatctat aacgaattca cctatatccg tataggttaa attaaaaggt tttaccttta
     5881 tccctttatc atttcctttt tctgttaaaa tatcaacaag atattctacc attatttttg
     5941 tggaatcgtg cattgataca taaggaatta aaattttttt ctcaacatta tcagatatcc
     6001 aatctttata tgcattaatt attaaagatg gttctttaaa tattggacca tgacttgggc
     6061 atatatagtc aatatctaat ttttctactt tctcagtatt tttctttatc tgagttctaa
     6121 atggcatcat tatttcgcca tagtatcttt ttgcatatgt taaaatttca gatcttttct
     6181 ctttttctac aaaaaattga ctaaaagagt agtgagaacc aaaaaagtca caactaaaaa
     6241 gaattttgtc ttctttaaga tatgttacca ttgtttctgg ccagtgaacc catggagtta
     6301 ggaaaaatgt tagagtctta tctcctaagg atagtgtatc accttcattt accacaataa
     6361 aagactcctc cgatatatgt aagaggtcct ttaaaaaatc tttacattta gaatttgtta
     6421 caacttttga atcgggatat aattcgagta gatctataat tgcaccagag tggtcctgct
     6481 ctgcgtgatt ggcaattata taatctatct tatccacctt taaagaatga agattattaa
     6541 ataagattga atttgttgct gggtctactg cgtctattat tgctgttttt tcactccctt
     6601 ttattagata cgaattatag gttgtccctt ctggtaaggg aattaactca tcaaatagcc
     6661 ttctatccca gtgaattgct ccaacaaagt atatattatc ttttattttt attgctgcca
     6721 taatttcatc ctttttcaaa ttttactaat ttaaaatttt atttaaaatt aaactgaata
     6781 aatcttaatt ttaaaataca aattgagtct atctctcttt aatgaaatat tcaatacttg
     6841 caccacatac aggacatttc cagttttctg gtagatcatc aaagtctgtc cctatcttaa
     6901 tcttcccttt tggatcccct ttttctggat catacacata accgcaaatt ttacacttgg
     6961 cttttttcat tataactata aactatgcct tttcaaaaga atccttacca acaccgcata
     7021 cagggcaaac ccaatcatct ggtatatctt caaatggagt tcccggtttt attccagaat
     7081 ctggatcccc tactgctggg tcatagacat atccgcatac tgaacaaaca tatttttgca
     7141 ttgatttttc ctccttactt ttattattta ataaattttt atctatataa gttggagcat
     7201 tttttggaga aagccccttt ttaattagcc gataattagc ataagttaat ggagtaccat
     7261 cctctatcat ctcagcatca attatttctg ctacaaaaag aatgtgagtc ccaacatcca
     7321 ctgtatttat aaccctacac tcaagatagc caatactgtt atcaagaaca atcggggcac
     7381 tggttttacc tatcttataa tttgtatcgc tgaatttatc tatctctctt cctgttttaa
     7441 atccgaattt ccctatgaat ttcatatctg tttcttcttt aagaatagag atagtaaata
     7501 ttttactctc aagcatatag tcacacgaaa gattattttt attacagcat attgctaatg
     7561 taggaggctg ggaagtagtt tgaaaaacgg tatttgaaat atggccatta aatttatttt
     7621 cattattttt tgtgcttatc acataaagcc cataagttat tttaaaaaac acatcatgat
     7681 tcattttaga tccttaaata ttttttaatt cttactaaaa tggtcaggta taaaataata
     7741 aattttaata aaaaagtcta tcttttttta aaaaaattct aaatatattt ttctacttct
     7801 tttacaaaat tatctatttt tgtctcgtcg attgtattat agtttgttaa atccaatttc
     7861 tctttctttt ctatcatttc aattcccact ctttcaaatg gggataactc gcttttcact
     7921 attctaccac caaagcactc ctttactttt atatttgaga taagttcttc tggtatctgt
     7981 tttaaagact tttctaatgc atctttttca agagcacagc aaaaaaaatg aagattcttt
     8041 ttcgcaagat catctttaaa tctttctaaa aattttttta tactcttgtg tatttttcca
     8101 atatgtaaag gggtaccaat tattattgta gaatagtcat taagattttt aaaatcatta
     8161 taggcaatat tcactattat tgaattcgcc tttaattttt cttttatttt atatgcgcat
     8221 ttttctgtgc ttccataata acttgcataa acaataatta tattcatctt attatccaga
     8281 aaataaaatt aaatcaacag gaaatgttat acttaaaatt tctgagtttg tcaaaaagta
     8341 atttttattt tttgaattta taaattatta ataaaatctt ctcttgcctg ttcaatataa
     8401 ttttttagtt tgtcatcagt ttttgttagt tcattccaga tgggaagata gatatatttt
     8461 aaagtacatg gtttttctat tactattttt acattgctat tctgccagaa ggcactcttt
     8521 ggttctaaac cagaaggttt accaaattta tcggtaaatc tttttaaaag gatataatat
     8581 cctatcttct tctcattaat ttttaggaat atttgaaaga gtttatcttt attaaaatgg
     8641 aaatatgcta tttctataaa tgtggtacct tcaacagtaa ttatctctgt gtctggctct
     8701 attcttattg agagtatctc ctctctttga ggtatgaaat ccggactatt ctttaacaac
     8761 tcttctactt gtgactttga catcccaagc tttatatctt tatagccatc tgttaaatcg
     8821 agagaattta aaataaaagt aagaaaaata aaaataagaa tatatatttt cttatacatt
     8881 ttgtaaagca ttccttaaag agatatccag atcgtattta aaataacatt gataaccatt
     8941 acttttaaca tactgaagat ctgagtcaaa atttgacata aataaaaatt ttgtctctgg
     9001 attctttatc tcttttttaa attctaaaga attacctcca gggattttta catttgctat
     9061 gataatatca aaatcattat atttcattat atttcttgct ctttcaagag aatctgctat
     9121 aagaaaactg caatcctcat tacaatattt actaacaatt tttgatataa aatttttatc
     9181 atcatcaatt attaaaatct ttttcgacat tgtgagcccc tttatcgatt tagtaacgat
     9241 atcttaaatt tcggaaaaaa tattttaaag ataaatagat tttaaaatgt gtctttaaat
     9301 gtatgaatat tttaattttt ttcttaaatt ttgtaaaggt tttttcataa attttgagaa
     9361 attttttgtt tgcagtcgta tctatacttt aaaaattcta ttttatcaaa aagttaaatt
     9421 atcaactttg ttaaaaatag agttatgcta agattaactt aaattaagag taataaaaag
     9481 agaaaatttt taagagaatg acttatttta tagaaactga atctgtttta ggcagaaatc
     9541 cgtgccaaaa acaaggtaat aatatacctc ctggtctata taaaagggga tatctggatg
     9601 gatcctctca tccttatcct tataccattt taccttcctt gatctcatat cctctatttt
     9661 gttttttacc ttctcaagcc tcttttcaaa cccatcaaac ccatactttt ctataagatc
     9721 aaaatacaac ttcaatattt cccttatcaa tacagcgata ctaaaagtat ttaaagtatc
     9781 gtgtatctgt tttaattcat tataaaccct ctcttcaaaa aatactctta ccctttttgt
     9841 cgcatttaca caaggatagt ctctcttcct tctttcttct gttaaatgct ttttcttcaa
     9901 aaagggtagc attgtattta ttacttccct tattatctct gagaaccctt tattattttg
     9961 ttctgttaat attttaatct tattaaataa attatcatca atgacaaaat caaattgtaa
    10021 catctcattt acctcc
//
LOCUS       contig_1989             5918 bp    DNA              UNK 01-JAN-1980
DEFINITION  . | GENOME_ACESSION: EMBL_ERZ795046 CONTIG_ID: contig_1989 SOURCE:
            EMBL_metagenomes ORIG_COORD: 0_5918.
ACCESSION   contig_1989
VERSION     contig_1989
KEYWORDS    .
SOURCE      .
  ORGANISM  .
            .
FEATURES             Location/Qualifiers
     CDS             complement(406..897)
                     /product="hypothetical protein"
     CDS             2209..3084
                     /product="hypothetical protein"
     CDS             3428..4303
                     /product="hypothetical protein"
     CDS             4540..5391
                     /product="hypothetical protein"
     Spacer_Hit_Main 883..918
                     /gene="41"
                     /evalue="7.2274e-08"
     Spacer_Hit      883..918
                     /gene="226"
                     /evalue="7.2274e-08"
     Spacer_Hit      884..918
                     /gene="142"
                     /evalue="2.43566e-07"
     Spacer_Hit      883..918
                     /gene="300"
                     /evalue="7.2274e-08"
ORIGIN
        1 aaatccatgc tgatcttaat tttttcagca tgggtgcttt actgaggaga attatcctac
       61 tttttttgga agaatatgag aaaatggggc ttttaggtgt tgagaagaaa tgtagtcttg
      121 ttacattgag gttatggttg aaactaacaa agataaagag gtggaaaaag agaagagaat
      181 tgtcgcactt tgaaggtaat actaagccct tctacaaggc gatctataat aattgctatc
      241 aggtagtagg atttgaaacc tattactagg taaatttatt aaaaatttta gcaaataaaa
      301 aaataacact attataattt tttctcaaaa caaaatcaac ctaaggatac cctactcttt
      361 taattataca aaaaagtttt taaatcgtaa atagtaattt ttatttcata ccaaaaattc
      421 cagtaataga gataatctat caagaaattc aaaattttta tttttaaaat aaaaaactcc
      481 acaaaaaata taattttcta atgcttcctg tatgttattt ttctttagat tatcatttac
      541 cctcttaaaa cttcttacaa aatcctcaat tttttctatt acctcactct taaatctatc
      601 aaaccatacc tttcctctta tttttaatct tttgttatat ctaacagcga atgttcccag
      661 taaccactgc attatttttg atagattttc ccctcttttg ggtcttataa taaaatgaca
      721 gtgggtataa acaaatacga aatttagaag agagaatcta aatttcttct ttgcctgttt
      781 taaagttaat aatagcattt cgcggacgaa gaggggcttt agttcaggtc tgtccctgtt
      841 gattgtgcag gtaatataat agctagcccc cttttttaat attctatttc ttctcataaa
      901 aaatcctcct taattttaaa aaagtatttc tatatattaa tcacaaaatt tcttagaaaa
      961 tcctttacaa gttttgagaa aaaatttagt ttttttgaaa aaaattaaaa tgagggacag
     1021 acttataaat tttttataat tataaaatta aaatagggac agatctgatc tatacttatc
     1081 ataatgttaa actatttttc atatagatct caatagctta caaattaaaa gtttgttagt
     1141 atacataaga ataaattagt atccaaatac gatatatctt tatcataaaa gaaacaaaaa
     1201 ataattaata ccaagagtat tttattgaaa ccaaaataag attaataaac taaaaatcat
     1261 atcaaacact aatataaaat atttttattt tctgatagtt atcttaacta attattttga
     1321 actacctcct cccaatttga tagagttctt gaattgtaaa taacttgtta ataatttgaa
     1381 aaaatattaa taaaaagtga attttgtttc attttatata aattataatg taacttgaag
     1441 atatataatg aagttacaat aaatttaatc tctatactta atattatgaa attcaattat
     1501 taacatttta aaaaaatagt tgtgaataac ttgttaatat cttatcacta tggcattaaa
     1561 tctgttaaat ataaataaag tatagattta attgattaat aaatgcttac tccaatattt
     1621 attaataact aaatacaact catgtggcaa tcgtcgtttt ttatccccaa aagattagcc
     1681 cacttatcaa cctcatactt tttattgaca tatattaata aaacagaata aaagttttaa
     1741 ggttaaaaaa tatagtaaaa atttcaaatt atattacaca aatctctgct ttataatttt
     1801 ttttatgatc tttttcaatg atacaattta atttattatt ttcttgagtc aaattaaatt
     1861 caaaagttaa acaagagtca gagtatttgc aattcccaga aaaattagta tcaatgaagg
     1921 tcgaagtatt cttcttacaa tcaaaaatta aaaaaattaa taaaaaaata aatatttttt
     1981 cattattgtg ccccgaaaaa attgtatata attttataat taattctgta aatttttata
     2041 tcaatatttt tcaaagttaa ccaaattttt acctaaaaat aaaatcacac cctataatct
     2101 caattggtga taaaattttt gttaagaatt tttttagaat tccgattttg ataataaggc
     2161 gccaaagaca aggatgtctt tgaaatttta gaatcaagga ggattcaaat gattattaat
     2221 cacaatttaa gtgcgatgtt tgccaatcgc catgtaaagt ttaatgattt tgaattaaca
     2281 aaaaatttag agaaagtaag ctctgggttt agaatcaata gggcaagtga tgatgccagt
     2341 ggattagcag tatctgaaaa gatgagatct caaatcagag gtcttataag agcagaaaag
     2401 aacgcagaag atggcatttc actgattcaa acagcagagg gatatttgca agagtctcaa
     2461 gatattatcc agagactaag agagttagca gttcaggctg caaacggcgt gtactcaagt
     2521 gaagatagaa tgtatattca ggttgaggta agtcagttaa ttgatgaagt ggatagaatt
     2581 gcttcacacg cccagtttaa tggaatgaac ttgttaactg gtagatttgc aaaacagggt
     2641 gcaatgaata ttgtcactgg cagtatgtgg ctacatatag gagctaatat ggatcaaaga
     2701 gagcaggtat ttatcggtac aatgactagt cagggattag gtttaaagaa tccaagcgga
     2761 ttgccacata cagcaacctt tatttcatta tcaagcccag atgctgcaaa ttcagcgatt
     2821 ggtacacttg atatggcact taaaattgtt aacaaacagc gtgccgacct gggagcatac
     2881 caaaatagac ttgagcatgc tacaagaggc ttgttggcag gagctgagaa cttgcaacac
     2941 gcagaatcca ttataagaga tgctaacata gcagaagaga tggttcaata tgcaaaaaac
     3001 cagattttag ttcaatcttc aatggctatg ttagcacaag caaatcaaaa accacaagca
     3061 gtcttgcagc ttttacgggg ttaatattca taattgttcc cagggggaat cctccactaa
     3121 gttggtggag gatttttttt attaattttt tttttataaa aaaaataaaa aaaatacttg
     3181 aattttctaa aaatattttg tataataaat aaaaaatatt aaagattttt tttattatac
     3241 cgattaataa gaatgagaaa ttatataata aaagggggaa ggggtaagat aaaataattt
     3301 aagaatgttt tttgtggggg cagagaacat tctgatacaa aaagtaaaaa agataattcg
     3361 tatgaattat ctaaaaataa aaacaggtaa ggattacctg gtaaactaag tttcatggag
     3421 gaaacaaatg attatcaacc acaacatgtc atctattaat gctaaccgtg tcttgaagtt
     3481 taacaatgtt aatgttacaa aagacatgga aaaactttca tctggcttaa aaattaacag
     3541 agctgctgat gatgccagtg gattagcagt atctgaaaaa atgagaagcc agataagagg
     3601 gttaatccaa gcagaaaaaa atgctgagaa tggtatctct tttattcaaa cagctgaggg
     3661 gtatttacaa gagactcagg atgttttaca aagaataaga gagctagcag ttcaggcatc
     3721 aaatggcatc tacactgatg aagacagaat gtatattcag gtagagatca gccagttagt
     3781 cgatgaaatc gacagaattg catcccatgc tcaattcaat ggtatgaata tgcttaccgg
     3841 tagatttgct aatccagtat atggtggaac acccacagca agtatgtggt tacacattgg
     3901 tgctaatatg gatcaaagag aagaggtatt tattggcacc atgacaagcc agggattagg
     3961 attaaaagaa gctaccggtt taccacatgc agcaaagcca acttttacac tttcaacacc
     4021 agatggtgct aatatgtcaa tcggactcat ggatatggca ttaaagaaag ttaataagca
     4081 aagagctgat cttggtgcat atcagaatag attagagcat gcaacaaaag gcttattgat
     4141 aggggctgaa aatttacagg ctgctgagtc aattattaga gatgctgata tggcaagtga
     4201 aatagttaat ttcacaaaga atagtattct tgttcagtct ggtacagcta tgcttgctca
     4261 ggctaatgct aagactcagt cagtattaca attattaaga taattaagat aaaatataag
     4321 ttctttgaaa gaaaaatagt ttggattgct cttcttggat gacaggtagt taatgggcgt
     4381 cgcctcctat gtaatagggg gctatgcctg tttattgata acagaaaagg gcgcattttt
     4441 ttgtggttta ttaatgttat tcaataacag aactacttgt tatttccgaa tgagtcggaa
     4501 atataattat tttttaaaaa attcaaggag ggtaatttaa tgattattaa ccataacatg
     4561 tcaagcatta atgccaacaa tgttttaaaa tttaaggtga gagatgtaga taagacaatg
     4621 gaaaaactct catctggtat gagaataaac agagcaggtg acgatgcttc tggattagca
     4681 gtatcagaaa agatgagagc tcaaataaga ggtcttaatc aggctgagaa aaacatccag
     4741 aatggtgtat ctttcattca ggctactgaa ggatacttac aggaaacaca ggatgttgtt
     4801 cacagaataa gagaactggc tgttcaggct tccaacggta tttatactga tgaagacaga
     4861 atgcagattc aggttgaagt tgatcaatta gttgatgaaa tcaacagaat cgcatctcac
     4921 gctcaattta atggtatgaa tatgcttact ggtagatttg ctaatgcaca aaaaggtgga
     4981 acacctactg caagtatgtg gctccatgtt ggtgcaaata tggatcagag agagcagata
     5041 atgattggaa caatgacttc cgatgcttta cttaagacta aggaagagaa agtttcaatt
     5101 gcaaatccag gtgatgctaa tatgacaatt ggtaaagcag atattgcttt aatgaagatc
     5161 aatagtcaga gagcagatct tggtgcatac cagaacagat ttgaaatggc acaaaagggt
     5221 gttgctattg ctgctgaaaa cttacaggct gcagaatcca ttattagaga cgctaatatg
     5281 gcatcagagg ctgtaaactt tgtaaaggat agtatccttg ttcagtctgg cactgcaatg
     5341 ctcgctcagg ctaatacaag acctcaaaca gttttaagat tgttgggtta aaatctggct
     5401 tatttttcaa atgcgccctt tttctgaaaa tatcaagaat taataaacca cattttatta
     5461 aaaaccctct tcttaatgtt aaattaagaa gaggtgcttt ttttaaaaaa gaactggggg
     5521 gaagagttac cttaatttaa ggaggttata agatgattgg agacattgac tatttatctt
     5581 ctgacaagta taattctgtt attattcaaa aaaatataag agaaagaagg aattataatg
     5641 gggagactct ttctaaagaa gaaataaagg agattgttca aaaacaatcg ccagacattg
     5701 atattgaaaa aattttaaaa tcagtagatc aatttaatgc aattacttcc tcaaatgaaa
     5761 gagtggaatt atattataat aaggatatta atagagttat aatttcaatt gttgataagg
     5821 agaccgatga ggtaataaga gagatcccct gtaaagagat tcaaaatctt gcaaagtatt
     5881 taagagagga attggggaat ctttatgata aaaaggct
//
LOCUS       a0209409_1000929        5290 bp    DNA              UNK 01-JAN-1980
DEFINITION  Ga0209409_1000929. | GENOME_ACESSION: IMG_3300025589 CONTIG_ID:
            a0209409_1000929 SOURCE: JGI_small ORIG_COORD: 22374_27664.
ACCESSION   a0209409_1000929
VERSION     a0209409_1000929
KEYWORDS    .
SOURCE      .
  ORGANISM  .
            .
FEATURES             Location/Qualifiers
     CDS             complement(938..1471)
                     /product="hypothetical protein"
     CDS             1704..2867
                     /product="hypothetical protein"
     CDS             3148..4470
                     /product="iron only hydrogenase large
                     subunit-likeprotein/MinD superfamily P-loop ATPase &
                     COG4624,COG1149"
     CDS             complement(4524..5015)
                     /product="REP element-mobilizing transposase RayT &COG1943"
     Spacer_Hit      5001..5036
                     /gene="226"
                     /evalue="0.000214636"
     Spacer_Hit      5002..5036
                     /gene="142"
                     /evalue="0.00072333"
     Spacer_Hit      5001..5036
                     /gene="300"
                     /evalue="0.000214636"
     Spacer_Hit_Main 5001..5036
                     /gene="41"
                     /evalue="0.000214636"
ORIGIN
        1 tcgtctatat taaaaaatcc ctttttacca tatatccatt cacaagcttt aactgcccca
       61 atagcaaaac cttctctact tcttgctcta tgagtaagct ctattgtgtc tgcaacagaa
      121 tcaaaaataa ctgtatgagt tccgtcaata tatccccccc tcacggaagc aatatgaatt
      181 tcattatttt caatttttct attaagtttt tctgttatga tcttttcttt tttagatatt
      241 ccattcagta gaatatttcc tatcatcatt gctgttccag aggggctatc ctttttctct
      301 ttatgatgta attcataaga aagaatatca tattgatcag aaaatttatt tataattctt
      361 gcactctctt ttattattct aaaaaaaatg tttaccccta aagaaaagtt accagaccat
      421 ataaaaccta tattattgcc tactatggtt ttcacatctt ctagtttatc ataccagcca
      481 gtagtcccca ttacaacatt taccctgcat tctacatatt tttttatatt atcgatagca
      541 gattctgggg ttgaaaaatc tattgctaca tctatatctt ttaaagaatc tctattaacc
      601 tcagaaaaat cggcttcttt attaaattta tctattctta caattttttc ataagatttt
      661 tcttttttta aaattatctc tatctgttta cccattttac cataaccaac caatgcaact
      721 ctcataaaaa cctcctcttt taaactgaaa atctttttga tttttaatat taaaatgtaa
      781 caaatttgtc aaggaaaata tataaaaaac aacatatgca aagagatttt atttttagtc
      841 aattaaaatg agagaattca ccttaagaat aattttgttt aagagagatt ataatagcat
      901 tattttattt tttttaaaaa tttttaataa ttatttgcta ataatatgtc tcaaagccta
      961 ttacttgata gtaactgtta tatatagcct tgtaaaatgg cttagtatta ccgtggaagt
     1021 gggacaattc tctactcttc caccatcttt taatttttgt tatttttaag aataacctca
     1081 atgttattat tccacacttt ttctcaaatc caatcatccc cattctctca tattcctcaa
     1141 tgaaaacttc aagaattgct ctaatcaatt ttgccatgct gaaaaagttt aaatcagcat
     1201 ggattttttt caaaaatcta tattcctctt ttggaatata aaaatgaata gatgcatctg
     1261 cctctattct ttcgtaagca ttgtcatcct cattaccaaa acagtatctt ttctttactc
     1321 tatcagaaaa tttttgcaat atataaacaa ttaattttga taaagagaga ttctcttttc
     1381 tggctatctt tgaaagtttt tccttcatag tagaagtaac tacaaaatgt agttcgtgat
     1441 tattgttgcg atttaaattt tttttattca taacaaatcc tcctcatttt ataaaaatta
     1501 ttttctatat attaatcaca aaatttttaa taaaatcctt tacaactttt agaaaaaatt
     1561 tagaaaattt ttgtctaaaa aataaaaata tctctatttt tagaaataaa taaaatatta
     1621 tttgacttac aaatttgaat ttattataat agaattaatc aattttaaca gaacaataat
     1681 tataatttct tatagagaaa attatggttt taaactttcc aaaatatgaa gagccagcct
     1741 ggctttatcc acaaaatgat aagtttacat ttaatttgct tgatgttata aaagattctt
     1801 tattatatcc agccggtcgc tttgatggct ttccaattcc tatattttta ggaaatgtat
     1861 atagttttat ttatattgat tatactgttg aaagagatag cctttttgaa gaatttttat
     1921 ctccgcaaga tcctaaaaaa gggataagag gttatactat tatttttaga aagaatattt
     1981 caatagaaga tcttccgcct tttggagact ggtataataa cttgccagat tatataaaat
     2041 attcttatga gattcaaaat aaatactatt atactcaaaa tagataccat gatactcaaa
     2101 atagatacta tgatattcaa aatagatacc ataggaaata tgaagaaaaa gacccgaaaa
     2161 atatagaacg atatcaaatt ttttctgatt atcttgaata ttattggaga tatcaggact
     2221 ataactttga tgacacgaat agatggaaat ggtattttta tgtttatcct tatgatttat
     2281 gggatttata tcctgataaa aaactggaac aatatgaaag gtgtttttct agtaagaggc
     2341 attatgaacg tgatccttta agcttttgtt ccaaatgtgg acctccttat tgtgaatggt
     2401 ttatttttga aagattacca cagttatctg atcaatatgg tccaaaaaga ttttcttttt
     2461 tattttttaa tgtagaagca atttctacat atcaaaatat atttttatct aataatttat
     2521 cacctccaat tctattcatg gaaaatccag gaaattcttt tggctgtgga tggacaccgt
     2581 cttatgaaaa tcttatgaaa aacactatct ttttttataa taagaagctt gccccaaaat
     2641 atatttatga tggatctaag gttgaatttt ttggtaatgt gggagacaat gacaaaataa
     2701 agtataatag accagtgtat tgttatgtaa aagaaaataa tagagttgtt tctaaaatta
     2761 agtatataaa aaaacaatat aactacatta aaactcatta tgatagactg acatataggg
     2821 tatggaatag cttaggcgct atcactattt tcgaaaaagc tgaataatct tttttgttag
     2881 ttattaccca atcctattta taattcttta taactattta tacaaaatac ttttttgtga
     2941 atgcatattt tttttcaaaa aatcaattat ttctaaaact taataaaaat attgtcttta
     3001 tctaataaaa ttgatatact taaaaaagag gcagtttatg tttgcagaaa ataagacttt
     3061 atatataaaa aaagaggttt tatcccgtat agcaaaattg tatttgaaga tagattgata
     3121 gaagaaatag aaaaacttcc aattcagatg attaaaaagg atgatccccc atttagatgt
     3181 tgtatctata aggatagaga gataataaaa tatagggcaa tagcatcact cggttttacc
     3241 cttgaaaatg aatttgagat tgataacacg cttctttctg attatgcaaa acttgctctt
     3301 aaaagagaaa agccgacttt tccgattttg acatttattg atgaagcatg taaggcatgt
     3361 gttagaacta actattttgt tacaaatgta tgtaaaaact gtgttgcaaa gccatgtatt
     3421 atgaattgtc ctagagaagc aatatccacg ataaacaatt ctgcaaatat aaatccagaa
     3481 aaatgtataa attgtggaat atgcatgaag gtctgccctt ttcatgctat tgtttatgtt
     3541 cctgtaccat gtgaagagtc ctgtccagtt ggggcgatta ttaaagatga aaagggcaaa
     3601 gagaatattg actatgataa atgtattttt tgtgggaaat gtgtaagagc ctgtcctttt
     3661 ggggcaatta tggaaaagtc tcaaataata gatattataa aaaatataaa agaaaataag
     3721 aaaattgtag caatgattgc cccttcaata gtaggacaat ttgatgtgac aataaaaaaa
     3781 atagcaactg gtttaagaaa actaggtttt aattatgttg tagaagttgc tctgggcgct
     3841 gatattacag ccaaaataga aggtaatgaa tttatagaaa gaatggaaaa aggggataaa
     3901 ttaatgggta cctcatgctg ccctgcatat acagagagtg taaaaaaaca tgcaaaggat
     3961 tttaaacctt tcgtatctca tgcaaagact ccaatggcat acactgcctc tcttgtaaag
     4021 gagagatatc ctgattcaat aagagtcttt attggtccat gtattgctaa aaagcatgaa
     4081 gggttattta atgaagaaat tgattatgtt cttacttttg aggaactgga tgctcttttt
     4141 atagcaaaag atatagattt aaagaattgt gaagaatcag aacttgatat taaagaagcg
     4201 acaaagattg gaaggggatt tccagtatct actggtgttg cttctgcatt aaaagagatt
     4261 ttaaagggga agaatgttga aataaaagag gtctttattg atggtttaac aaaacagaat
     4321 gtaaaattat taaatagtta tggcaaaggc aattgtcctg gaaatcttgt tgaggtaatg
     4381 tcatgtgaag gtggatgtat agcaggtcct gctgttataa gtaaatataa tgtatcaaaa
     4441 aaaagagtgg aagacttttt aaaaaactaa ttttttataa aatatataaa aaagttttta
     4501 aatcgtaaat agtaattttc atttcatatc aaaaattcga gtaatagagg caatctatca
     4561 agaaattcaa aatttttatt cttaaaataa aaaataccac agaaaatata attttctaat
     4621 gcttcattta tattattttt ctttagatta ttatttaccc tcttaaaact tcttacaaaa
     4681 tcctcaattt tttctattac ttcactctta aatctatcaa accagacttt tcctcttatt
     4741 tttaatcttt tgttgtatct aacggcgaat gtccccagta accactgcat tatttttgat
     4801 agattttccc ctcttttagg ttttataata aaatgacagt gggtatagac aaatacgaaa
     4861 tttagaagtg agaatctaaa tttctttttt gcctgtttta aagttaataa tagcatttcg
     4921 cggacaaata ggggctttag ttcaggtctg tccctgttaa ttgtgcaggt aatataatag
     4981 ctagccccct tttttagtat tctatttctt ctcataaaaa atcctccttt cttttaaaaa
     5041 agtattttta tatattaatc acaaattttt tgagaaaatc ctttacaatt tttgagaaaa
     5101 aatttagttt ttttgaaaaa aaattaaagt gagggacaga cctataactt ttttatagtt
     5161 ataattaaaa gagggacaga cctataaact ataaatcttt ttaaataggg acagacttat
     5221 aaatttttta taattaaaat taaaataggg acagacctga actttatcat aaggagaaac
     5281 taacttttat
//
LOCUS       a0209720_1003132        9442 bp    DNA              UNK 01-JAN-1980
DEFINITION  Ga0209720_1003132. | GENOME_ACESSION: IMG_3300025605 CONTIG_ID:
            a0209720_1003132 SOURCE: JGI_small ORIG_COORD: 0_9442.
ACCESSION   a0209720_1003132
VERSION     a0209720_1003132
KEYWORDS    .
SOURCE      .
  ORGANISM  .
            .
FEATURES             Location/Qualifiers
     CDS             complement(433..1233)
                     /product="ZIP family zinc transporter & KO:K07238"
     CDS             complement(1252..3006)
                     /product="signal transduction histidine kinase & COG0642"
     CDS             3251..3793
                     /product="hypothetical protein"
     CDS             complement(3930..4421)
                     /product="putative transposase & KO:K07491"
     CDS             5733..6608
                     /product="flagellin & KO:K02406"
     CDS             6952..7827
                     /product="flagellin & KO:K02406"
     CDS             8064..8915
                     /product="flagellin & KO:K02406"
     Spacer_Hit      4408..4442
                     /gene="142"
                     /evalue="0.00072333"
     Spacer_Hit_Main 4407..4442
                     /gene="41"
                     /evalue="0.000214636"
     Spacer_Hit      4407..4442
                     /gene="300"
                     /evalue="0.000214636"
     Spacer_Hit      4406..4442
                     /gene="226"
                     /evalue="5.66129e-05"
ORIGIN
        1 tcacctttta gtttgaaaat gggattttat ggccattctc atctacctca tagaatttta
       61 attctacttt gtccttataa atatgcacag aaccatcaag ccatgtttta actaatacct
      121 tattgccggg gcatatgtta attttctgtt cctttactaa ctgatagatt ttattctctt
      181 ttctaacaat ataatctcta ctaatctttc ttttaactcc ttataatttg tctcttgctt
      241 atccctaaaa gtttagcagc tttaccttgt attaattgct taatttttac gatctctaaa
      301 atcttacatc tttttagatt ttttctccat ttttatcacc tctgacattt gcaacccctt
      361 atttaaagat tgcatattat aatgtgatat ttctattttt ttaagaagtg acattttaaa
      421 ataaattcaa cattataaaa ataaattcaa acttacagcc attacaatca tgcctaaaat
      481 aaggccatat attgcaagat gtggctcgcc atattctctt gctgttggta aaagttcatc
      541 aagagagata aatatcatta ttccggccac cattgcaaat agaatgccaa aaataatttc
      601 attaaaaaaa ggtaggagta ttaaaaatcc gattaaagct ccaatcggtt ctgctaagcc
      661 ggataaaaaa gagtataaaa aagccttttt tttattacca gtagcataat agataggtat
      721 agaaacagtt attccctctg gaatattgtg aattgcaatt gctattgcta tacttatacc
      781 tactgttggg ttctttaatg cacctgcaaa tgtcgcaagt ccttctggaa aattatgaat
      841 agttatggca aaagcagaaa atagccccat tcttaataat tttttatctt taaaattagc
      901 gatttcttct atttttctta tttcatgagg attttcaaat tttgggacta gtttgtcaat
      961 tatagcaatt aagaatatcc caccaaaaaa agatataaca gtaacccatg ctcctaaaac
     1021 ctctcccaat gcctcactga atgcccttct tgattttaag agtatttcta caaatgaaac
     1081 ataaagcatc acaccagcag aaaaaccgag tgaaatcgaa agaaatcttg tgtttgtctt
     1141 tttagtaaaa aaggctaata tacttcctat accggttgaa agtcctgcaa atagagttaa
     1201 aagaaaagca aatacaatgt ttaaaaaatt catagttgtt tctccattac tttaatcgct
     1261 ctttttagca ataggaagag taaaataaaa agtacatcct ttaccaccaa tattattttg
     1321 aacccatata ttaccattgt gtttatttat tatctgttgt gcaatgtata agccaagccc
     1381 tgctccagac tgattcctct gatctgtatt gagtttttta aacttttcaa atattacttt
     1441 ttcttttcca tcttctatac caggtcctgt atcagaaatt cctattttaa caaaatcatc
     1501 ttcaactctt gcgattattt ttatcatccc tttttcattg acaaatttaa atgcatttga
     1561 aagaagattt gaaataacat gctctaattt ttctttgttt ccttttatta aaggcaatgg
     1621 tgtttgaaca tcccatacaa aatcgatcat catctctttt gcttgaactt catatataga
     1681 atagaaatat tcgagtatag gaactatatc aatttctgaa aattccattt ttgagagatt
     1741 tgcttcctgt tttattgtct tcaaaaaatc atttagcatc tttgtcaatc tatctgattc
     1801 agcaattatt tttttcataa attctttttt cttttctatt ggaaaagagt catactgaat
     1861 caccattgac gcatatccct gaattactgt gagtggattt tttaaatcat ggacaataga
     1921 ataaaaaagt tctgtttttt gattgtcata atctcttaac ttatctaatg caacctgtaa
     1981 attctttgtt ctttgaatta ccttattttc aagttcctta tttatacttt taagaaattc
     2041 attattctta taaagagatt ctgacatctc attaaattta tttgctaaaa gaccaagttc
     2101 attttttgag tcaagtctta ttttataatc gtatttgcca ttgacaataa attctgcccc
     2161 ttttaatatt ttttttaaag gcataacaag attatgattt aagagtagaa agaatataac
     2221 agttgtaaaa aaccacagaa ataacatgaa tagaataaga tatcttattt tatccatttt
     2281 aaatctataa agagatggat ccattataat agcaatttta taatttttca ttttcggcat
     2341 taaattaaag ttaaaatagt taatataaaa agactctttc tctgaaaaat tactctttgt
     2401 tattttaagg ttgtttacag tagaaaatac aacagaatta tcttttgaat ttattactaa
     2461 aaaatctata tttgcaataa aggcactttt tattatactg ctattcactg taaaactaga
     2521 atataaaaag tatttttttg gttttgtatc gagaggcact atattttcaa ataggattga
     2581 attatttaaa aaatcaattc tttcaattgg tgtctctgat gaggataatt cgtatttttc
     2641 tttattgttt gtatggcctg ttattctaaa tagattttca tcaaaaataa aaagttcttt
     2701 taaattatga tcaaatttta atttttcaag ataatttgat agattttcta tttctctttt
     2761 ttttatatat tcatatatct gtctatttaa ggtaatatag cttgtggttg agattagttt
     2821 ctcttttttt tcatgtaata tcttttcaaa taatgttaaa ctattttcag caatcttttt
     2881 atttgttgct atctcttcat ttcttattac aataaaaaaa atagtccaga tgagaataat
     2941 aggtatgtaa aaaaatatta ttgaatatat aacaatcttt gatgcaatgc ttttttccct
     3001 tttcaatatt tttctctatt ttactcaaat tttttctcaa aatattttat ataatttttt
     3061 ttattttgtc aaaatattag tgcatagtag aacaataaag caaaaatgct ttacttactt
     3121 tttaatttaa tattgatatg atatttattt ttagatagat tttttttatt ttttattaaa
     3181 ttttgtaaag gattttctta aaaattttgt gattaatctt atagaaaata ttttttgtaa
     3241 ggaggttttt atgaataata ttcgtaagat tttaaaaaac tataactttg agcatgagtt
     3301 acacatagtc gttaactctg ctatgaaaaa aagactggaa aatgttgcaa gaaaatttaa
     3361 catctctatt tctggactta ttgtgtatat cttgcagata tatagtaata gggtaaaaaa
     3421 gatatattgt ttcggagaag aagatggaaa tagatatgaa agaatagatg gggatgcgag
     3481 gatccatgtg tatttgtcaa aacaggacta tcgttttttg aagaaaatcc atgctgatct
     3541 taattttttc agcatgggtg ctttactgag gagaattatc ctactttttt tggaagaata
     3601 tgagaaaatg gggcttttag gtgttgagaa gaaatgtagt cttgttacat tgaggttatg
     3661 gttgaaacta acaaagataa agaggtggaa aaagagaaga gaattgtcgc actttgaagg
     3721 taatactaag cccttctaca aggcgatcta taataattgc tatcaggtag taggatttga
     3781 aacctattac taggtaaatt tattaaaaat tttagcaaat aaaaaaataa cactattata
     3841 attttttctc aaaacaaaat caacctaagg ataccctact cttttaatta tacaaaaaag
     3901 tttttaaatc gtaaatagta atttttattt cataccaaaa attccagtaa tagagataat
     3961 ctatcaagaa attcaaaatt tttattttta aaataaaaaa ctccacaaaa aatataattt
     4021 tctaatgctt cctgtatgtt atttttcttt agattatcat ttaccctctt aaaacttctt
     4081 acaaaatcct caattttttc tattacctca ctcttaaatc tatcaaacca tacctttcct
     4141 cttattttta atcttttgtt atatctaaca gcgaatgttc ccagtaacca ctgcattatt
     4201 tttgatagat tttcccctct tttgggtctt ataataaaat gacagtgggt ataaacaaat
     4261 acgaaattta gaagagagaa tctaaatttc ttctttgcct gttttaaagt taataatagc
     4321 atttcgcgga cgaagagggg ctttagttca ggtctgtccc tgttgattgt gcaggtaata
     4381 taatatgctg cccctttttt tattactcta tttcttctca taaaaaatcc tccttgcttt
     4441 taagaaagta tttctatata ttaatcacaa aatttcttag aaaatccttt acaagttttg
     4501 agaaaaaatt tagttttttt gaaaaaaatt aaaatgaggg acagacttat aaatttttta
     4561 taattataaa attaaaatag ggacagatct gatctatact tatcataatg ttaaactatt
     4621 tttcatatag atctcaatag cttacaaatt aaaagtttgt tagtatacat aagaataaat
     4681 tagtatccaa atacgatata tctttatcat aaaagaaaca aaaaataatt aataccaaga
     4741 gtattttatt gaaaccaaaa taagattaat aaactaaaaa tcatatcaaa cactaatata
     4801 aaatattttt attttctgat agttatctta actaattatt ttgaactacc tcctcccaat
     4861 ttgatagagt tcttgaattg taaataactt gttaataatt tgaaaaaata ttaataaaaa
     4921 gtgaattttg tttcatttta tataaattat aatgtaactt gaagatatat aatgaagtta
     4981 caataaattt aatctctata cttaatatta tgaaattcaa ttattaacat tttaaaaaaa
     5041 tagttgtgaa taacttgtta atatcttatc actatggcat taaatctgtt aaatataaat
     5101 aaagtataga tttaattgat taataaatgc ttactccaat atttattaat aactaaatac
     5161 aactcatgtg gcaatcgtcg ttttttatcc ccaaaagatt agcccactta tcaacctcat
     5221 actttttatt gacatatatt aataaaacag aataaaagtt ttaaggttaa aaaatatagt
     5281 aaaaatttca aattatatta cacaaatctc tgctttataa ttttttttat gatctttttc
     5341 aatgatacaa tttaatttat tattttcttg agtcaaatta aattcaaaag ttaaacaaga
     5401 gtcagagtat ttgcaattcc cagaaaaatt agtatcaatg aaggtcgaag tattcttctt
     5461 acaatcaaaa attaaaaaaa ttaataaaaa aataaatatt ttttcattat tgtgccccga
     5521 aaaaattgta tataatttta taattaattc tgtaaatttt tatatcaata tttttcaaag
     5581 ttaaccaaat ttttacctaa aaataaaatc acaccctata atctcaattg gtgataaaat
     5641 ttttgttaag aattttttta gaattccgat tttgataata aggcgccaaa gacaaggatg
     5701 tctttgaaat tttagaatca aggaggattc aaatgattat taatcacaat ttaagtgcga
     5761 tgtttgccaa tcgccatgta aagtttaatg attttgaatt aacaaaaaat ttagagaaag
     5821 taagctctgg gtttagaatc aatagggcaa gtgatgatgc cagtggatta gcagtatctg
     5881 aaaagatgag atctcaaatc agaggtctta taagagcaga aaagaacgca gaagatggca
     5941 tttcactgat tcaaacagca gagggatatt tgcaagagtc tcaagatatt atccagagac
     6001 taagagagtt agcagttcag gctgcaaacg gcgtgtactc aagtgaagat agaatgtata
     6061 ttcaggttga ggtaagtcag ttaattgatg aagtggatag aattgcttca cacgcccagt
     6121 ttaatggaat gaacttgtta actggtagat ttgcaaaaca gggtgcaatg aatattgtca
     6181 ctggcagtat gtggctacat ataggagcta atatggatca aagagagcag gtatttatcg
     6241 gtacaatgac tagtcaggga ttaggtttaa agaatccaag cggattgcca catacagcaa
     6301 cctttatttc attatcaagc ccagatgctg caaattcagc gattggtaca cttgatatgg
     6361 cacttaaaat tgttaacaaa cagcgtgccg acctgggagc ataccaaaat agacttgagc
     6421 atgctacaag aggcttgttg gcaggagctg agaacttgca acacgcagaa tccattataa
     6481 gagatgctaa catagcagaa gagatggttc aatatgcaaa aaaccagatt ttagttcaat
     6541 cttcaatggc tatgttagca caagcaaatc aaaaaccaca agcagtcttg cagcttttac
     6601 ggggttaata ttcataattg ttcccagggg gaatcctcca ctaagttggt ggaggatttt
     6661 ttttattaat ttttttttta taaaaaaaat aaaaaaaata cttgaatttt ctaaaaatat
     6721 tttgtataat aaataaaaaa tattaaagat tttttttatt ataccgatta ataagaatga
     6781 gaaattatat aataaaaggg ggaaggggta agataaaata atttaagaat gttttttgtg
     6841 ggggcagaga acattctgat acaaaaagta aaaaagataa ttcgtatgaa ttatctaaaa
     6901 ataaaaacag gtaaggatta cctggtaaac taagtttcat ggaggaaaca aatgattatc
     6961 aaccacaaca tgtcatctat taatgctaac cgtgtcttga agtttaacaa tgttaatgtt
     7021 acaaaagaca tggaaaaact ttcatctggc ttaaaaatta acagagctgc tgatgatgcc
     7081 agtggattag cagtatctga aaaaatgaga agccagataa gagggctaat ccaagcagaa
     7141 aaaaatgctg agaatggtat ctcttttatt caaacagctg aggggtattt acaagagact
     7201 caggatgttt tacaaagaat aagagagcta gcagttcagg catcaaatgg catctacact
     7261 gatgaagaca gaatgtatat tcaggtagag atcagccagt tagtcgatga aatcgacaga
     7321 attgcatccc atgctcaatt caatggtatg aatatgctta ccggtagatt tgctaatcca
     7381 gtatatggtg gaacacccac agcaagtatg tggttacaca ttggtgctaa tatggatcaa
     7441 agagaagagg tatttattgg caccatgaca agccagggat taggattaaa agaagctacc
     7501 ggtttaccac atgcagcaaa gccaactttt acactttcaa caccagatgg tgctaatatg
     7561 tcaatcggac tcatggatat ggcattaaag aaagttaata agcaaagagc tgatcttggt
     7621 gcatatcaga acagattaga gcatgcaaca aaaggcttat tgataggggc tgaaaattta
     7681 caggctgctg agtcaattat tagagatgct gatatggcaa gtgaaatagt taatttcaca
     7741 aagaatagta ttcttgttca gtctggtaca gctatgcttg ctcaggctaa tgctaagact
     7801 cagtcagtat tacaattatt aagataatta agataaaata taagttcttt gaaagaaaaa
     7861 tagtttggat tgctcttctt ggatgacagg tagttaatgg gcgtcgcctc ctatgtaata
     7921 gggggctatg cctatttatt gataacagaa aagggcgcat ttttttgtgg tttattaatg
     7981 ttattcaata acagaactac ttgttatttc cgaatgagtc ggaaatataa ttatttttta
     8041 aaaaattcaa ggagggtaat ttaatgatta ttaaccataa catgtcaagc attaatgcca
     8101 acaatgtttt aaaatttaag gtgagagatg tagataagac aatggaaaaa ctctcatctg
     8161 gtatgagaat aaacagagca ggtgacgatg cttctggatt agcagtatca gaaaagatga
     8221 gagctcaaat aagaggtctt aatcaggctg agaaaaacat ccagaatggt gtatctttca
     8281 ttcaggctac tgaaggatac ttacaggaaa cacaggatgt tgttcacaga ataagagaac
     8341 tggctgttca ggcttccaac ggtatttata ctgatgaaga cagaatgcag attcaggttg
     8401 aagttgatca attagttgat gaaatcaaca gaatcgcatc tcacgctcaa tttaatggta
     8461 tgaatatgct tactggtaga tttgctaatg cacaaaaagg tggaacacct actgcaagta
     8521 tgtggctcca tgttggtgca aatatggatc agagagagca gataatgatt ggaacaatga
     8581 cttccgatgc tttacttaag actaaggaag agaaagtttc aattgcaaat ccaggtgatg
     8641 ctaatatgac aattggtaaa gcagatattg ctttaatgaa gatcaatagt cagagagcag
     8701 atcttggtgc ataccagaac agatttgaaa tggcacaaaa gggtgttgct attgctgctg
     8761 aaaacttaca ggctgcagaa tccattatta gagacgctaa tatggcatca gaggctgtaa
     8821 actttgtaaa ggatagtatc cttgttcagt ctggcactgc aatgctcgct caggctaata
     8881 caagacctca aacagtttta agattgttgg gttaaaatct ggcttatttt tcaaatgcgc
     8941 cctttttctg aaaatatcaa gaattaataa accacatttt attaaaaacc ctcttcttaa
     9001 tgttaaatta agaagaggtg ctttttttaa aaaagaactg gggggaagag ttaccttaat
     9061 ttaaggaggt tataagatga ttggagacat tgactattta tcttctgaca agtataattc
     9121 tgttattatt caaaaaaata taagagaaag aaggaattat aatggggaga ctctttctaa
     9181 agaagaaata aaggagattg ttcaaaaaca atcgccagac attgatattg aaaaaatttt
     9241 aaaatcagta gatcaattta atgcaattac ttcctcaaat gaaagagtgg aattatatta
     9301 taataaggat attaatagag ttataatttc aattgttgat aaggagaccg atgaggtaat
     9361 aagagagatc ccctgtaaag agattcaaaa tcttgcaaag tatttaagag aggaattggg
     9421 gaatctttat gataaaaagg ct
//
LOCUS       a0209409_1004789        5348 bp    DNA              UNK 01-JAN-1980
DEFINITION  Ga0209409_1004789. | GENOME_ACESSION: IMG_3300025589 CONTIG_ID:
            a0209409_1004789 SOURCE: JGI_small ORIG_COORD: 0_5348.
ACCESSION   a0209409_1004789
VERSION     a0209409_1004789
KEYWORDS    .
SOURCE      .
  ORGANISM  .
            .
FEATURES             Location/Qualifiers
     CDS             complement(1..327)
                     /product="putative transposase & KO:K07491"
     CDS             complement(632..1648)
                     /product="molybdate transport system
                     ATP-bindingprotein/molybdate/tungstate transport system
                     ATP-bindingprotein & KO:K02017,KO:K15497"
     CDS             complement(1623..2417)
                     /product="molybdate/tungstate transport system
                     permeaseprotein & KO:K15496"
     CDS             complement(2398..3336)
                     /product="molybdate/tungstate transport
                     systemsubstrate-binding protein & KO:K15495"
     CDS             4004..4156
                     /product="hypothetical protein"
     CDS             4575..5024
                     /product="hypothetical protein"
     Spacer_Hit      313..348
                     /gene="226"
                     /evalue="7.2274e-08"
     Spacer_Hit_Main 313..348
                     /gene="41"
                     /evalue="7.2274e-08"
     Spacer_Hit      314..348
                     /gene="142"
                     /evalue="2.43566e-07"
     Spacer_Hit      313..348
                     /gene="300"
                     /evalue="7.2274e-08"
ORIGIN
        1 tttttctatt acctcactct taaatctatc aaaccatact tttcctctta tttttaactt
       61 tttgttgtat ctaacggcaa aggttcccag tacccactgc attatttttg atagattttc
      121 tcctcttttt ggtcttataa taaaatgaca gtgggtataa acaaatacaa aatttagaag
      181 tgagaatcta aatttcttct ttgcctgttt taaagttaat aataacattt cgcgaacgaa
      241 aaggggcttt agttcaggtc tgtccctgtt gattgtacag gtaatataat agctagcccc
      301 cttttttaat attctatttc ttctcataaa aaatcctcct taattttaaa aagtatttct
      361 atatattaat cacaaatttt ttgagaaaat cctttacaat ttttgagaaa aaatttcgtt
      421 tttttggaaa aaaattaaag tgagggacag acctataatt tttttatgat taaaattaaa
      481 tagggacaga cctgacctat aattatcatg atgttaaact atttttcata tagagatcaa
      541 taacttacaa attaaaattt tgttagtata tattgttacg gataagaatt attgtgttag
      601 tttttctcaa aaataaaaaa ttttaagtaa tttattctgg tataaaaaaa tgaacagagg
      661 aacttttaaa actaatccag atcttttcat ttattttaag atcaaataga gaaaatgcct
      721 gatgagtgat aaaacatttt atattcacgc cagcatcaat taccaattct ataaaattaa
      781 tcctttcatt tatatcaata atttccccat aataattatt tcgtgcagaa gaatttaatc
      841 tttcttttga aattattata tcatttgcct taattgtcgc ataaatatta gaacaatttt
      901 caagttcagt atatatttta aaattatcat ttactataaa atagttgtct attatattac
      961 caaaaaaaag attttcacat ccaacaaagt cagcaacaaa cagtgaatta ggcttattaa
     1021 aaacttcctg caaagttccg gtttgaatta tctctccatt atttattatt gcaattctgt
     1081 cggatagata taatgcctct tcaaaatcgt gtgttacatg aataaatgtt gcctttgtct
     1141 tattatgaat ttttttaagg atttcatata tatctttttt aatattatta tcaagcgaag
     1201 aggttggttc atctaataga aaaatttctg gttcaattac caatgctctt gcaattgcaa
     1261 ccctttgttt ttctccacca gaaagatttg ttatatctct ataaagtaga ttttttattt
     1321 ttaattcttc tgcaatttta tttacttttt catctattgt tttattatct aattttctta
     1381 ttttcaatcc ataagatata ttttcatata catttagatg aggaaataaa aatagatcct
     1441 gataaataaa gcctaatttt ttataattaa caccttcaat agatccagaa tcttttttta
     1501 gtaaacctgc tattagttcg agtaatatgg ttttgccaga gccagttggt ccaagaatga
     1561 cgaagtattc tcctttttgt atgttaagat tgatattttt taatgagaat gagcctattt
     1621 ttttatttag attttttatt ataatcacct ttccctcttt cctcaattat tctcattata
     1681 ataaaaataa caagacatat caaaatgagt aaaacagcca ctggttttgc atattttaat
     1741 ccataacatt catatctatc atatatgaga atagaagtaa ccattggatg gtatacaagt
     1801 attataattg caccaaactc agatatcccc cttgcccaca tcattattac accacttatt
     1861 attgactttt tgataagtgg tagatctact gttaaaaatg cctgaaattg cgttgctcct
     1921 aaggtcattg caacttttga gtatctataa tccacaagtt taaaaccatt cttaacactg
     1981 tttataaaaa atgagattga tacaaaaaac attgccatta ctattgctac ttctgatcct
     2041 actattgaga gtcctgttat tctaccaaaa atagagtctc ttccccatac agtaagtaag
     2101 gcaattccgg cagcagaatg aggtattatt acagggatat ccactattgc ctctattatt
     2161 ttttttccat aaaaattata tctagcaaat atatatgaaa gtggtattcc aaatataata
     2221 gcaaaaagag ttgctattaa tgaacatttt aaggtaagaa gtattgagaa tattacctcc
     2281 ttatcaacta atgtattaaa gagtaataga ggtgatgttg aaaaaatcat atttataatt
     2341 ggatataata taaataaaac tattattgag ccagagatta taaaaataat tttaaattta
     2401 ttggacttgt ctaacatatt tttttaatat aatcggtaaa ttatcataat atttagaaat
     2461 cattggtgtt ataattttat gcccatttgt ctcaaaaatt tttcttgctt cttcagtagt
     2521 gagaaattct acgaatttta ttgcaaggtt tttatttttt gaagaaactg gtattgttaa
     2581 tgaatattta attggactgg cgatctgttt tattttttga tcttctgttt ttcctcttat
     2641 ttcaactatt gcatttttat agaaatcttt gagatcttca tttcctaagt ttatcttgtc
     2701 tggtaaagta aggtataagc cattatgctg cacagccaca gatctatata tgaatagata
     2761 atctatctca tttgtttcta ataaagaaag catatccacc tctttaggtc taatattttt
     2821 cataggacaa ttgtctttaa gttggttaaa aagattttct tttttataat agatctctgc
     2881 taattgccat acctgtaaac ttctgtagcc acatgggtct ttatctggat cagaatgtcc
     2941 gtattcaacc ccttttctta ataaaatatc ataccagtta gaagaattta tttctttatt
     3001 aaattttgat tttgatgtaa acatgataac aatttcattt gttagaaatt ctatactcca
     3061 cgatgcgtat tcgggtatta aatattcaga gattacaaat tcatcacttg atgcaaatag
     3121 atcgcaatct ttttttagat ctctaatctt tcttgcgcac tcaatactac cagcagcttc
     3181 taaaaaaaca gtgatgttct tattcttctt ttcaaactca tattttaatt ctttaaatgg
     3241 ttttgccagt gatccggcat gaaaaattat aagtttattt tcttctgagt ataaaaaagt
     3301 taatataaag aaaaataaaa tagccttttt tttcattaaa aatcctcctt gttattaaaa
     3361 gtctataaat atttaataag ccttactagc tttgctaata ttatagcaaa tatatgatat
     3421 tttttttata tgtcaacatt ttttttaatt ttttaaaaaa taaaatttac atattttttt
     3481 ctattttata atattcccta aatttttttt acctatccaa tcggtcatga tatagcgaaa
     3541 aaatatatat agcaaaaagt ttttaactaa taatttttat tatatcaaaa attccagtaa
     3601 tagtggcaat ttatcaactc aagtttgtca tggaatttga gattttacca atttttatgt
     3661 ggaataaaat ttcaaaaaag tgtataatta ttaaaaaata aaaaaaaggt tgaataaatt
     3721 taaataatat gataatttta atcatcaata gattattatc atttcttatc ataatttata
     3781 aatataatta aaaagttaat tttgttaaaa tcgaatgtag gctcccattc ttaagttttt
     3841 tgtttaacag aaataaattt tatgctatat tataattatg tatataaaag aaattaaaaa
     3901 gaaaaacaaa tattctgata aaatctttgt ctatcacagg cttgtgtagt cttacagaac
     3961 tccaaaagag cccaggcaaa gaataagaaa gcattttagc acaatggtat tatcgactgt
     4021 atcaatggcc acaaaagata ataaaacaat ctatataaga aatacaagca aaccaaatga
     4081 tttcaaaaag gagatatttg ataaacttaa cctcaatgga aaaataatca ataaaaaaat
     4141 cacaatagta gaataagttg taggtaccat taaagaatca aaaatcaata taactatcga
     4201 tgtttaaaga agatatgaat tttattatga caaatttggg ttaatattaa ttaaataggc
     4261 ttattttgga ataaaattat aaatttttga agcataaatt ttatttttta gattttaaat
     4321 aaataaattt tttaaaatta atataaagaa aataattttt atcaaataat aattttttag
     4381 ataattttaa aaaaaattat tgacaatatt aatattaaat gttatttttt ataaaaaata
     4441 ttactttttt tgttaaagta acaaaataaa ataaaaatta tctattttct tttaaaatta
     4501 tagttgattt ttattttatt ttgttgtata ataaaacata tagttatata aatctaattt
     4561 tagagagagt gattatggca aaaagatttg taaaagagat tggagaaaaa gaattagatc
     4621 aaatttttaa tgctatctcg gaaaataaag aagatgcact ggggtggtat tattttaaag
     4681 atctaaaaat tttagtttat ccaagtgata tttctaagaa aagatacgag acagttagaa
     4741 gaacatttaa aaaattaagg gaagagggga gatgtcttta ttgtagtaca attgttactg
     4801 atattaatcc tcatactcaa aaaccttatt gtaaatgtgc tgttcatcga agactaactg
     4861 ctttagtctt aaaaagaaag aagttgttgg aggagaatgc tccacaggaa gcaattcaag
     4921 aggtagaaaa agaattaaaa gaggtcaaag ttcttgataa agagctaagg gataaagaaa
     4981 aacagagaag aaagagagaa agagagcaat ttttaaataa ataagttatt ttttctaata
     5041 ttttaggagg atataagata tgagagagag acgagaaata agaaaaatag aaaagaatga
     5101 actgtttgaa gttcttaata agattaagtc agatccagag agtataaaac atattgcatt
     5161 taattataat ggaattttaa tatatgtaaa aaatagaatt ccagcaactg tgaatgaaag
     5221 atataagaaa ttgtatttag caagaagaaa tagtggttta tgtataaaat gctccaagcc
     5281 tgctcaaatt aatccaaaga caaataaacc ttatcgtttt tgtgaagaac atagaattga
     5341 agaattaa
//
LOCUS       0116245_10002908       10036 bp    DNA              UNK 01-JAN-1980
DEFINITION  Ga0116245_10002908. | GENOME_ACESSION: IMG_3300010338 CONTIG_ID:
            0116245_10002908 SOURCE: JGI_medium ORIG_COORD: 177_10213.
ACCESSION   0116245_10002908
VERSION     0116245_10002908
KEYWORDS    .
SOURCE      .
  ORGANISM  .
            .
FEATURES             Location/Qualifiers
     CDS             588..1301
                     /product="dethiobiotin synthetase & KO:K01935"
     CDS             1286..2485
                     /product="8-amino-7-oxononanoate synthase & KO:K00652"
     CDS             2532..3215
                     /product="Pimeloyl-ACP methyl ester carboxylesterase
                     &COG0596"
     CDS             3185..3979
                     /product="malonyl-CoA O-methyltransferase & KO:K02169"
     CDS             complement(4524..5015)
                     /product="putative transposase & KO:K07491"
     CDS             5489..5920
                     /product="hypothetical protein & Hypo-rule applied"
     Spacer_Hit      5001..5036
                     /gene="300"
                     /evalue="7.2274e-08"
     Spacer_Hit_Main 5001..5036
                     /gene="41"
                     /evalue="7.2274e-08"
     Spacer_Hit      5000..5036
                     /gene="226"
                     /evalue="1.90632e-08"
     Spacer_Hit      5002..5036
                     /gene="142"
                     /evalue="2.43566e-07"
ORIGIN
        1 ctgataggat caaaaaaaga tactgtttcg gacatgagga tgagaatgtc tatgaaagaa
       61 tagatgcaga tgactctata catttttatt tgtcaaagga agattatagg tttttaaaga
      121 aaatccatgc tgatttaaat ttttttagca tggcaaaatt gattaggaca attcttgaag
      181 ttttcattga agaatatgag aaaatgggga tgcttgggtt tgagaagaaa tgcagtcttg
      241 taacattgag gttatggttg aaattgacag agataaagag gtggtggaag gatagagaat
      301 tgtcccactt cgaaggcaat accaccccat tttataaagc tatatacaat aattgctatc
      361 aagtaatagg atttgaaacc tattattaag taaatttatt aaaaatttta gccaaaaaat
      421 aaataaaatt attataactt tttctcaaat aaaattaaca ttaggataaa tctattttct
      481 aaatcgccta aaaataaaat ttctcctgta taaattttat tttcttgact tttaaagaga
      541 ataattatat tatataagaa aatcaattca attccttagg tataatgatg aataaatcta
      601 tttttattac agcaacctca accaatattg gtaaaactgt tgtttctgca attatttgta
      661 atattttaag taaaaaagtg agtgtctgtt attataaacc tgttcagacc ggttgtttaa
      721 gtcgaggtaa tgaattaatt gcccctgata ttgaatttgt gaaatctgta aataaagata
      781 tatttgcaac atcttcatat ctttttaaga atgcaagttc tccacatctg gcatccaaac
      841 tggaagagag aaaaatctat tttgatatta ttaagaaaga ttatgaaatg ttaaagaggg
      901 attattctta tattgtagta gaaggtgctg gtggcttgtt tgtcccttta aatgagaata
      961 atctttttat ttataatatt ccaaaaaggt tgaaaatacc tgtcattctt gttagtaagg
     1021 ctggacttgg tgcaataaat caggtttgtt tttcttataa atttttagag agattaagaa
     1081 taaagattgg tgctataatt ttacttttca aaaataaaga gccagattat atagaaaaag
     1141 ataattttga tattttaaag aaaatattaa aatttaaaaa tatctttttg ttgccagagg
     1201 taaaagattg tgatactgaa aacagtagtt tgggtaatat atttgaaatt atagatagat
     1261 atcccccttt tgaaacaatt gaaggatggt tttcaaaatg aataattact ggctatctat
     1321 acttgagaat aaaatagaaa aaaagaaaaa agaggattct tatagatctt tttatgtaat
     1381 agataaaaca gatggcaaat acattaccat taataataaa aagttaatta atttttcttc
     1441 aaataactat cttggacttg caaatgatga aaggataatt gatgctggtt ttaagtttgc
     1501 aaaagaattt ggcgctggca gtggagcatc aagattggtc tcaggcacaa cttctatttt
     1561 tatagatctt gaagataaaa ttgcaaaatg ggtaaataaa gagagtgctt tactatttaa
     1621 ttcgggatat acagcaaaca ttggattgtt atcatcgctt gctgataaga atacagtaat
     1681 attttgcgat agattagatc atgcctcaat ttatgatgga attgtccagt caatggcaat
     1741 aatggagaga tatagacata atgatataga gcatctttct actcttcttg aaaagtataa
     1801 agatcatgag aaaaaaattg tcataacaga tactgttttt agtatggatg gggatatcac
     1861 aagactgaat gatattgttg gcttaaaaaa gaatcataat tttcttttga tagtggatga
     1921 ggctcatagc cttggcattt ttggtaaaaa tggatctgga cttgttaatc aattgaattt
     1981 ggctgatgaa gttgatataa taatggggac attgggtaag agtgttggag tatttggagc
     2041 ttttgttgct ggagatagaa ttttaattga ttatcttata aatttttgta gatcatttat
     2101 atttacaacg gcattttctc catttgtagt tggagcaata gataaatcta ttgatataat
     2161 tcagaaagag aatagaggag agatcgtatt aaaaaaggcc aaagatttaa ccaagagatt
     2221 taaggaagag ggtatagata ctcataattc agagactcag ataatacctg ttattactcg
     2281 aaaaaatagg ctttctcttg atttaatgag atatcttatg gataatggca tttttacacc
     2341 agcaataagg ccaccaacag ttcagccaga tacagcaagg gttagattga gtctatcata
     2401 ttttcataca gatcaggata ttgagatcgt gtttcaacta attaagaatt ggtttttaga
     2461 taataaaaat ctatatgatt cttaaatagg gtaggggaat agaattgtcg taaaaaagag
     2521 aggaattaaa aatgaaggct attgttcagg ggtttggctc aaaaccattt ttatttgaga
     2581 attttattaa aaattttgat gatatatata ttatagaaaa taatacaaac tcttatgaag
     2641 aggtagaaag agaactttta aaactattta atagtaaaaa gattgatatt tttggatggt
     2701 ctttaggatc gttgtatgct atgatgttta ctttaaataa tcctgataaa gttagatctc
     2761 tatttttaac aggagcaaca gcaagattta cagaaaaaga gggatataat aatgggatat
     2821 cccaaaagat agttgaaaaa atgttagttc ttataaaaag aaagaaagag gtagtaatga
     2881 gagattttta taataatgta tttaaatttg ttttagagaa agagaaaata atagatagat
     2941 taatgttaga tcttcctgtt gaaaatattt tagagaatgg cttaaaggca ttactcgaat
     3001 atgatattct tgataaatta aaaaatatta agataccagt attgatttgt aatggtattt
     3061 atgatacaat aactccaaaa gagaatgcaa ttgccattaa tagaaatatc ttaaattctt
     3121 atttaaattt agttgagggc ggtcattgct attttcttga aaatgaagag gattgtgtaa
     3181 gattatggaa aaacttttta tctcagatta cataaataat aaatttgatt ataaggttga
     3241 ttcttatgaa tttaatgcta ctattcagaa aataatagca gagagattgt ttcatctaat
     3301 aaaagagaga gagaataatt ataaaagaat atttgaaata gggtgtggga ctggtttttt
     3361 gacaggatat cttgttagtt taaatccaga tcttcttatt ctgaatgata tttcaaaaaa
     3421 catgattgaa aaagtaaaga agaatatttc ttttgataat gccatatatt tgaatgatga
     3481 ttttttgaat attgatgata aatttgataa taatgattta atttgtagta atgctgtgtt
     3541 tcaatggata aaggatttaa aatatttatt taagaaagta aataaactat tgtgtaataa
     3601 tgggattttt gccttttcta cttttataga tgggacattt aaagagcttg acattgcttt
     3661 taagaatgcc tatttaagaa aggggatatc ccctgtccgt catacactcg attttaaaac
     3721 taaagattgt attgataacc tattgatatc gagtaatttt aatattattt cttcttttaa
     3781 taaagaatac agacttcact acaatacacc acttgatttt ttaaagagtg ttcataacat
     3841 aggagcgaca attggttcta atagagttga atattctata atgagaaaga tgttggagga
     3901 gtataaaaat aactttttta ctgatagtaa agtgtatgct acttataatg tattatatat
     3961 aattgcttat aaaaaataaa aacctttggt aattttatct gggtgggggg gactattacc
     4021 aaaggtttaa atcatacaac catcttttag gggggagaat ggcagtattt ttatattaaa
     4081 tatagaacaa aattagaaca aagtcaagaa aaatattgaa aaatttttaa aatttttgat
     4141 accaaaaatg aaagaataaa tatatctcaa aatcaaccac agggaaaagg caaagttgat
     4201 aggaaaatag aatttagaga aaacgctaat aagtggatta aattatctca taaaaatgaa
     4261 cttttagtaa aatataattt ggaggcttcg aatgaaaaaa gataattttt tttctttttc
     4321 attttttcaa gatcaatatt aagtatttgt tttgaacgac agtatttttt ataaaaaaaa
     4381 attaatttta ttattatagt tatttttttt aaataatatt ttaaaacttt tagtaaatct
     4441 taaacttttt ttacttttta tatttaattt aatcgaagta attatatcaa aaagttttta
     4501 aatcgtaaat agtaatttcc atttcatatc aaaaattcca gtaatagagg taatctatca
     4561 agaaattcga aatttttatt cttaaaataa aaaataccac agaaaatata attttctaat
     4621 gcttcattta tattattttt ctttacattg tcatttatcc tcttaaaact tcttacaaaa
     4681 tcctcaattt tttctattac ttcactctta aatctatcaa accatacttt tcctcttatt
     4741 tttaactttt tgttgtatct aacggcaaag gttcccagta cccactgcat tatttttgat
     4801 agattttccc ctctttttgg ttttataata aaatgacagt gggtatagac aaatacaaaa
     4861 tttagaagtg agaatctaaa tttcttcttt gcctgtttta aagttaataa taacatttca
     4921 cggacaaata ggggctttag ttcaggtctg tccctgttga ttgtacaggt aatataatag
     4981 ctagcccctt tttttagtac tctatttctt ctcataaaaa atcctcctta attttataaa
     5041 aattattttc tatatattaa tcacaaaatt tcttagaaaa tcctttacaa tttttgagaa
     5101 aaaatttcgt ttttttgaaa aaaaattaaa gtgagggaca gagttataaa ctataaatct
     5161 tcttaaatag ggacagacct ataaattttt tataattaaa ttaaagatag ggacagacct
     5221 gaactttatc atgaggaaaa actgactttt atataatcaa tcttaaatga cttacaaatt
     5281 aaattttttg tagtatatat taataaagtt aaagatagaa aatttagtta taattttatg
     5341 aataatttaa aaattaggag atatttgctt atagtaataa aatttttttt aaaaaaaata
     5401 aaaaagtatt ttttataaaa ataatttgac tttaataata taaagtatta taattttatc
     5461 ataaaattat ttaactaagg agttttttat gagtagttta atacccaagg caaaagacat
     5521 ggttaacgat tttgtaaata gtttaggaat aaacgttaat gatgtctatg atccagaaaa
     5581 aaacatttgg tatttaaaaa gaggatctgc acctgttcaa attatgttat tatcaattcc
     5641 agtaggaaat ggagtaatca gagaattttt gcaaatagct tcacctttaa tgaaagtacc
     5701 aaaggggaaa gaacttgctt tttatagaaa attactcgaa ttaaatgatg taaaattagg
     5761 agtaaaattt tctgttcaaa aagattctga tcaggtatgg gctttatatg aaagagatct
     5821 tattgggatc ggatatgaag agttaaagac ctgtatagaa gatttaggtt attgggcaga
     5881 cactcttgat gatgaattaa ttggtgaatt tgggcaataa tttatataaa taaggctatc
     5941 gtttgatagc cttattttat ttattatatt gaaattatta aatattttag ataaaagtaa
     6001 tactaaaaat ataatataat taataaaaga taggcgagca agaaattttt aacctaccta
     6061 ttgaatgata tttatttttt atttatatac atataaagta ggcggacaat atttttataa
     6121 aatattcgtt attttatata gatatcccct ttatagtagg acatatctcc tatatatctt
     6181 ttataaaaat aatagttatt ttatatatct atgcaggtta cgacatatgt cgtatatata
     6241 tcataaaaaa atatttgtta tattatttaa atatcgccct ttttactacg acatatgtcg
     6301 cacatatatt tctataaaaa atattagtta ttttatatga atatcccttc tttctcatat
     6361 tattataata agttactctt atactataaa aatctactca ccctctatta gatttttttt
     6421 aataaattcc ttttctacaa ccgcctatta aataagaaag gcggctgtaa gaaaaggttt
     6481 aaaaggaaac ttatttttta tggtttttct ctaaagaatt ccggtctgtc tgatttacca
     6541 aaggcaaata gccatccaaa gccactactt cctctgacat atcctcttac tttatttggc
     6601 ataccaccag gattgcttgc aaggatattt ctctcacatg gcaatgttat cttttcccat
     6661 tttgtcctgt tggtaaaatc agaatcactt gcagtaaatc taatagtttt tatcgcatta
     6721 ccagttgcaa gatatcccca tgagatatag gtaatgctcg gtttaccatt cggagtcatc
     6781 tgtaaatcta taaaatatcc aggtgctgcc tcagtatcaa gaacgatctt tgtcgctgat
     6841 ggtaaatttg ctggatttgt ggtataagta tatttcaagg aggcatttgt gagatcctga
     6901 taagcaagat gtatatcact tccattaatc catattcttg gataaagccc aacgacacca
     6961 cttgagtcaa caacatattt tgtccattga gcctcattct ggggatctgt attttgtgcc
     7021 cagtatacaa taagatctcc attagtctca tcaaaacatg caataacagg tctatttgat
     7081 gaatcaagag caatagatgg atacatacct tttatattga agacaattgc accacttgct
     7141 ggtgatttag tcgagttact acttaagttg tttaatcttc tgtaatacaa tttattatta
     7201 tattcactaa accatacaga atatgtgata tcatttttag caacattatc tccccattta
     7261 gcagaccaat cagccatata aggcgcatta tctttgggaa agtctgtttc attactatga
     7321 taattataat aagtaatgcc attattagga gcgctcattc tccatctatt tctatatgca
     7381 ccataacctt tgccatctga acctccggta ggctgggttg ttcctggtcc acttgccccc
     7441 caatcatttg ctggtcccca tattcttggc catctcaaca tgtatacaga aggtaaatta
     7501 ggagttgttc ctgtttctga atcataccag aaatacctat gtccaaaaat ttgagttccc
     7561 catgtgcaat catttacatt ttcagaatca caggtgaata tatagtattt accatcagtt
     7621 tgtgatggag ttcctatatc tttatttata tttaaaaacc agaatatatt atgactatgc
     7681 atcagaatat ctgctatttg atgagcatct ggcgtaaaaa tactctcccc actctcttta
     7741 aatctatata tcccatatcc attaggatca agagaatagc cactacttaa acatctcgat
     7801 cctaaagagt aagctggttg attgttataa ttcttcacat agacaactct tgcattgtta
     7861 tcatcaccaa caaccatatc catatatccc atactaagat aattatttgc agcataattt
     7921 cttatcataa ttatcttttt tgcattacta tcaatcgtat ttgttccagc aacctttata
     7981 taaagataac atgttgttga tggaggatta ccaccagaca tagatccaga taaattaaag
     8041 gtaatagtat tcatattgcc acttgtaatt gtccagtaat ttgaaggtga tggtaatgga
     8101 ctttctgtgg tattgtagta tattgtctca ttgtttgtag aattaagatt taatcccctt
     8161 attgttatat tgccaccact caatctataa gtatatgtct tattatcgtt tagattatac
     8221 cagttagacc catcaaatcc aatgaccgga acaatcttcc caacctcatg atcaatactt
     8281 aaaatatatg ggacaacatt cttatttcca ccacttatat taacaacact tgagttgcca
     8341 gccttgtcag tcactgttac tgatatggct atattattct tcacaacatt ataggtagaa
     8401 tgagtttgtg aatcccaatc ataataccag ttaaatgttc catctgcatt cttcgtctta
     8461 ttaacatccg ggacatttat atttgctcca tcaatattaa gagtaatacc tacatcactt
     8521 gaagagtgtc ttattccaaa attatcactc cagacaccct gaaatctaac aataccagaa
     8581 agattattgc ctcttactct tccttgattg ctatttggta tttcaacaac cgtaaaagtg
     8641 gtagttggaa cagtattatc gtatgtaaaa tttagagtct cataccagtt tgttccatcg
     8701 tttgctgtaa caagtgcctt tattgtgtga tctccctcac ttggtgttgg aatcgtatat
     8761 gaccagtttg ttgtgccagt tgcattataa aaggtatgac tatttatact acctgtcgga
     8821 tcaacactcg ttactttcac acttgctatt gtctgtccac caccagtaga agtcccagaa
     8881 attgttcttg ttgcatttct taaaaatact ccctgcggtt gtgtaaaaga tatgctcggt
     8941 aaatttgagt ctcttgttaa agtaatggtc tcctgtttta cgttcccagc cttatcaacc
     9001 actctatacc atagatatac attacccgat attcctttta gatcagcctt tagataatca
     9061 cccactgtat atatctcttc tataagaatt tcatccccac ctggcgtggt ccccaatttt
     9121 gctctgatag ttgagccgtc cattggagca ggagttgttc catcgattgt atctgttaca
     9181 tccagtttta cccataagga agcacttgtt ccaggatttg tactaacagt agatggctga
     9241 aaacctacag aagtatattt aaaatcctgt gaaggtgggg tattatcaat atttaccctc
     9301 aatacataat ctgtccatcc accaacctta tcaatcattc ggtatataat ataatctttt
     9361 ctcattccag taaaatcctg agtaaagtta aatgtttcac tatcattatt accagtataa
     9421 tcaatatttt taaaattagt atcaccagca ttaacctcag tatcatcaga aagatacatc
     9481 tccaatctct taacaccttt aacaagatca tttccatcat tatcaagaat tgtcccttca
     9541 aatgtactat tttgaataat atacatattt ggagttactg gtgttccatt aattctgaag
     9601 ttacttgctg ttggagtaaa tcttgcaagt cttatgtttg tcctctcgat tgtggatact
     9661 ggaatattac cggatctatc atgaacaaga agttctgcct tataaagtcc atcttttaca
     9721 ctatttgctg gattccagtc ataataccag tttgcaattg aacctaaggc tatctttcca
     9781 gttgtaacac catctattac atttacagtc gtagaatctg gattataaat gaaattcacc
     9841 actatataag aaagcaataa tccagaactc ggtattggat cactgcatgt tccacttatt
     9901 gttaaaggta tcggattatt ccattgatct ttacctctgt ataataaatt attggtcgga
     9961 gaggtaaaat ctgctgttgg tcttgtatta tcaacaacaa gatctcttgc tacttcattt
    10021 gatcttgaca tatcgt
//
LOCUS       0116245_10004355        5423 bp    DNA              UNK 01-JAN-1980
DEFINITION  Ga0116245_10004355. | GENOME_ACESSION: IMG_3300010338 CONTIG_ID:
            0116245_10004355 SOURCE: JGI_medium ORIG_COORD: 0_5423.
ACCESSION   0116245_10004355
VERSION     0116245_10004355
KEYWORDS    .
SOURCE      .
  ORGANISM  .
            .
FEATURES             Location/Qualifiers
     CDS             complement(59..2575)
                     /product="ATP-dependent DNA helicase DinG & KO:K03722"
     CDS             complement(2577..3392)
                     /product="purine-nucleoside phosphorylase & KO:K03783"
     CDS             complement(3514..4095)
                     /product="Acyl-coenzyme A thioesterase PaaI, contains
                     HGGmotif & COG2050"
     CDS             4121..4321
                     /product="hypothetical protein & Hypo-rule applied"
     CDS             complement(4524..5015)
                     /product="putative transposase & KO:K07491"
     Spacer_Hit_Main 5001..5036
                     /gene="41"
                     /evalue="7.2274e-08"
     Spacer_Hit      5001..5036
                     /gene="300"
                     /evalue="7.2274e-08"
     Spacer_Hit      5001..5036
                     /gene="226"
                     /evalue="7.2274e-08"
     Spacer_Hit      5002..5036
                     /gene="142"
                     /evalue="2.43566e-07"
ORIGIN
        1 gggatatccc attaaagtat acagatatcc ccgattaaaa tatccaattt tttctatttt
       61 aacaggtaga ttcaatcaat tttatatgtt ttattatctc ttctgtaact tggtcagtat
      121 tgccagtaaa aaacttacat ctgggaattg atttaaaaaa tgttcttcca taattttttc
      181 ttaatgctct tgaatcaaga agtgctacca caccataatc atcttttgtc cttatgagtc
      241 ttccaaatcc ctgtttgaat ctaatgacag cctgaggaag tgtccactct gtaaatggat
      301 tcaatccttt tttctcaaaa tattcaacct ttgcctcttc caatggatcc ttcggcatcc
      361 tgaatggcaa ttttgcaagg actacatatc ttaatgtctt acctggtgca tccacgcctt
      421 cccagaatga atcagttgca aatagatttg aacttatatt ctctttaaat aaatcaagga
      481 tcttttgatt attcatctca ttttgatagt atgatctata accatgcttg gcaagatagg
      541 gatttacctc ttcataggat ttttttaatt gctcatagga tgtaaataaa acaaaagtag
      601 acccacctgt tgctaaaatt gtttttttta agaattcatt taacttatta ttatattctg
      661 gtctgtctgg ctctggaata tcgtcaggac atacaaaaag gacctgtttt tcatagtcaa
      721 atggggattc aatcgagtca gaaataatct ctctttcagt tacaatagac aatcccgtca
      781 tattgtaaaa atagtcaaat tttttctcaa cagaaattgt tgccgacgtc ataataattg
      841 agtcatacag atcaaacatt ttttctttta aaagaagatc tatttttatc ggagaaacat
      901 aaaaggtaaa taaaggattc tctctatttc caaaaatatc aagccatata acaaattctt
      961 ctggattaac atttaataga gaaacaatat tttcataata ggattgaagt ttattattat
     1021 aacctttaag aattttaaaa tcgatctcat atttttttct tgtctctaaa tcaaaatctt
     1081 ctattatctc atccactaat tttattaatt gattgtatga ttttaaaaat ttttcaacaa
     1141 gatttattaa ttcatttaat ggtataataa aattatcctg aaaaaaatca ttttgccatt
     1201 ctttctcttt tattctatat aaaaaatttc ttatattttc accataataa ttactatttt
     1261 ctaaaattga ctggatatat gtatttattt tttcaaatat attaaaagat tcagaataga
     1321 gagtattaaa tgcataaaga acattatctg taataaaaga tgctaactga gagatacttg
     1381 aagttgtatc ctttgaaaat ttctgaacaa tgtttgataa taagccttta ttatttttag
     1441 atttataaaa tgaaagaaac ttataaaaac cactttttga gaaatgtgaa gaaaaaaatg
     1501 aacttgccga tttttcgata ttgtgagcct catctattat tattttttta taatctggta
     1561 aaaatatacc ttcattactt tttaattcta tgtcagcaaa gagaatatga tgatttacaa
     1621 ttaaaatatt tgactgctca gcctttaatc ttgataactg caaaaaacag gatccataaa
     1681 atgcacattg tccaccaata caaaaatcct tatcactgga aactttctcc catatttcgt
     1741 tttctgggac aaatggcaat tcatcaatac acccagtctt tgttatctta ctccattcta
     1801 agatatttaa gagttcctca ttactctcaa actgaagttc tgattgaata ttaaaaactt
     1861 ttaatttgca tagataattt cttctacctt ttattaatac tggttctata ttggagttta
     1921 atattttttt aacaaggggg atatctttat taacaagttg actctgaaga tttatagtat
     1981 gtgttgaaat tactattctt tcgtcatttt tttctgcata taaaaatgac ggtataagat
     2041 atgcaagtga cttaccaatt ccagttccag cctcaataac agcaatcctg ttttcattaa
     2101 gagactttgc caccaatttt gccattctta tttgaccatc tcttttctca taatcctctt
     2161 ttatttgaga tataaggcca ttttcagaaa agatatcttc aatatcatta taatctatct
     2221 tattatcttt tacaattggt gggacaattg tcgttaatct ttcaccatta ttatcaacta
     2281 taaaaaaacc aattcctttt tgttgtaaaa aactcgcata acttaggtct tcatatgatg
     2341 gttttgtatt tccagaggga tgattatgca tgataccagt atatcttttt actatttcat
     2401 aaggggcaag aactgcctca tctgtaccat aacagatagg atcaacatct attatttctc
     2461 catctttgtt aagtatgcat ccaaaaaata tctcgccgcc atcatactct ttaattaaat
     2521 tttttacttt ttcgagtgcc tcttttgata aagaatattt tatattatac ctcattttaa
     2581 atcattgcaa taaaatttag aattacagaa acaagatcat tttctgtctt tttggctatc
     2641 tctatcacgg ttttctggtc aagccttgtt ggagcaacac cagcagcata atttgaaata
     2701 caactgatgc caacagtctc tattttacaa tgatttgcta ctatgacctc tggtacagtt
     2761 gacattccaa cagcacttcc ccctattgct ctgaagaatc taacctcagc aggagtttca
     2821 aaacttggtc ctgttacccc aatataaatc ccctctttta aaggtattgg tgatgattgt
     2881 tttagaatgt ttattagatt ttttgaatat ggctcactca tgtcaacgaa tcttttaccc
     2941 tgttcgtcaa tattctgtcc aactaatgga tttactccca ttagattgat atgatcttta
     3001 ataatcatta aatcccctgg cgttaaatct tttgtcaaac atccagccga atttgttata
     3061 ataagagtct ttaccttcat ctctttcatc attctaattg ggaaaactac tttatcaatg
     3121 ggatatcctt cataataatg aagtcttccc tgaaaacaga ggatcttttt gtctgcaata
     3181 ttagtaaaag taagttttcc aatctgtcct ggggttgttt tttctggaaa atatggtatg
     3241 gtatcataag gaaaatctat accttcgagg gatttagcaa aaccacttaa accagttcca
     3301 ataataattg caatatctgc tgtctctgat tggattttgt ttataatata ttctactgct
     3361 ctctttactg tctctagttg agatgaagac ataaatatct ccttcaaaaa taaaatttct
     3421 tgaataaatt agattttatt ataacatttt ttttgaaaaa aatatacttt tttttaaaaa
     3481 aatatttttt gatatttaaa taattttaaa tatctaattt ttatccggta attctatctc
     3541 cttaggatca ttttcatttt ctatcactct ccattcctgt tcttcatgat caaaatcccc
     3601 tattttatcg agaggcactt ttaaatatct accatagcca gttgctgcaa tctccccatt
     3661 atttaaaata agttcacccg ttccttcaaa tattcttgga ctatctttaa ttattctact
     3721 tacaactttt aaatcctcac cgattggcac tggtttttta aattgcacat ttaattcaat
     3781 ggtaactccc cagatagtac catattttat cataattgct ctaccaattg cttcatcaag
     3841 aatactactt attatacctc catgagctct atttggatag ctttgatgtt catttataca
     3901 tttaaaaatt gcaagtaatt caccattttc taattcataa aaattagttt taagtccaaa
     3961 aggattcttt aagccacaga caagacagtt tttactattt tcctgtttct ttataactct
     4021 atatttcata atttccctta taaaaaatga aatattttga taagtataat ttattaaata
     4081 tattttgtca aacatttatt ggctataaat aaatttttgg atgaaaatcg gtgagatttt
     4141 atttttagga aataaaaagt gtagacattt tctaaggtta attttcttag taaagaaaga
     4201 ttataataat tttataacaa ttgttgtata ttgccttgta gaatggggtg gtattgcctt
     4261 taaagtggga caattctctg cttttctact aatttttaat atttgttatt ttcaaaaata
     4321 acgctaatat cataaaactg aatttcttct caaaaccaat catcccattc ttttgtattc
     4381 ttcaatgaat atctggaaga attgtcctaa tcaattttgc catactttta aaaaataaaa
     4441 gttatttgtt ttatctcttt tttatatctt gcaacgttat ttaatataca aaaaagtttt
     4501 taaatcgtaa ataataattt ttattatatc aaaaattcca ataatagtgg caatctatca
     4561 agaaattcaa aatttttatt cttaaaataa aaaataccac agaaaatata attttctaat
     4621 gcttcattta tattattttt ctttacattg tcatttatct tcttaaaact tcttacaaaa
     4681 tcctcaattt tttctattac ctcactctta aatctatcaa accatacttt tcctcttatt
     4741 tttaactttt tgttgtatct aacggcaaag gttcccagta cccactgcat tatttttgat
     4801 agattttctc ctctttttgg tcttataata aaatgacagt gggtataaac aaatacaaaa
     4861 tttagaagtg agaatctaaa tttcttcttt gcctgtttta aagttaataa taacatttcg
     4921 cgaacgaaaa ggggctttag ttcaggtctg tccctgttga ttgtacaggt aatataatag
     4981 ctagccccct tttttaatat tctatttctt ctcataaaaa atcctcctta attttaaaaa
     5041 gtatttctat atattaatca caaatttttt gagaaaatcc tttacaattt ttgagaaaaa
     5101 atttcgtttt tttggaaaaa aattaaagtg agggacagac ctataatttt tttatgatta
     5161 aaattaaata gggacagacc tgacctataa ttatcatgat gttaaactat ttttcatata
     5221 gagatcaata acttacaaat taaaattttg ttagtatata ttgttacgga taagaattat
     5281 tgtgttagtt tttctcaaaa ataaaaaatt ttaagtaatt tattctggta taaaaaaatg
     5341 aacagaggaa cttttaaaac taatccagat cttttcattt attttaagat caaatagaga
     5401 aaatgcctga tgagtgataa aac
//
LOCUS       a0209720_1001272       10036 bp    DNA              UNK 01-JAN-1980
DEFINITION  Ga0209720_1001272. | GENOME_ACESSION: IMG_3300025605 CONTIG_ID:
            a0209720_1001272 SOURCE: JGI_small ORIG_COORD: 2803_12839.
ACCESSION   a0209720_1001272
VERSION     a0209720_1001272
KEYWORDS    .
SOURCE      .
  ORGANISM  .
            .
FEATURES             Location/Qualifiers
     CDS             complement(937..1470)
                     /product="hypothetical protein"
     CDS             1703..2866
                     /product="hypothetical protein"
     CDS             3037..4470
                     /product="iron only hydrogenase large
                     subunit-likeprotein/Fe-S-cluster-containing hydrogenase
                     component 2 &COG4624,COG1142"
     CDS             complement(4524..5015)
                     /product="REP element-mobilizing transposase RayT &COG1943"
     CDS             5519..7549
                     /product="hypothetical protein"
     CDS             7626..9476
                     /product="transcriptional regulator with GAF, ATPase,
                     andFis domain & COG3604"
     Spacer_Hit      5001..5036
                     /gene="300"
                     /evalue="0.000214636"
     Spacer_Hit      5000..5036
                     /gene="226"
                     /evalue="5.66129e-05"
     Spacer_Hit      5002..5036
                     /gene="142"
                     /evalue="0.00072333"
     Spacer_Hit_Main 5001..5036
                     /gene="41"
                     /evalue="0.000214636"
ORIGIN
        1 cgtctatatt aaaaaatccc tttttaccat atatccattc acaagcttta actgccccaa
       61 tagcaaaacc ttctctactt cttgctctat gagtaagctc tattgtgtct gcaacagaat
      121 caaaaataac tgtatgagtt ccgtcaatat atccccccct cacggaagca atatgaattt
      181 cattattttc aatttttcta ttaagttttt ctgttatgat cttttctttt ttagatattc
      241 cattcagtag aatatttcct atcatcattg ctgttccaga ggggctatcc tttttctctt
      301 tatgatgtaa ttcataagaa agaatatcat attgatcaga aaatttattt ataattcttg
      361 cactctcttt tattattcta aaaaaaatgt ttacccctaa agaaaagtta ccagaccata
      421 taaaacctat attattgcct actatggttt tcacatcttc tagtttatca taccagccag
      481 tagtccccat tacaacattt accctgcatt ctacatattt ttttatatta tcgatagcag
      541 attctggggt tgaaaaatct attgctacat ctatatcttt taaagaatct ctattaacct
      601 cagaaaaatc ggcttcttta ttaaatttat ctattcttac aattttttca taagattttt
      661 ctttttttaa aattatctct atctgtttac ccattttacc ataaccaacc aatgcaactc
      721 tcataaaaac ctcctctttt aaactgaaaa tctttttgat ttttaatatt aaaatgtaac
      781 aaatttgtca aggaaaatat ataaaaaaca acatatgcaa agagatttta tttttagtca
      841 attaaaatga gagaattcac cttaagaata attttgttta agagagatta taatagcatt
      901 attttatttt ttttaaaaat ttttaataat tatttgctaa taatatgtct caaagcctat
      961 tacttgatag taactgttat atatagcctt gtaaaatggc ttagtattac cgtggaagtg
     1021 ggacaattct ctactcttcc accatctttt aatttttgtt atttttaaga ataacctcaa
     1081 tgttattatt ccacactttt tctcaaatcc aatcatcccc attctctcat attcctcaat
     1141 gaaaacttca agaattgctc taatcaattt tgccatgctg aaaaagttta aatcagcatg
     1201 gatttttttc aaaaatctat attcctcttt tggaatataa aaatgaatag atgcatctgc
     1261 ctctattctt tcgtaagcat tgtcatcctc attaccaaaa cagtatcttt tctttactct
     1321 atcagaaaat ttttgcaata tataaacaat taattttgat aaagagagat tctcttttct
     1381 ggctatcttt gaaagttttt ccttcatagt agaagtaact acaaaatgta gttcgtgatt
     1441 attgttgcga tttaaatttt ttttattcat aacaaatcct cctcatttta taaaaattat
     1501 tttctatata ttaatcacaa aatttttaat aaaatccttt acaactttta gaaaaaattt
     1561 agaaaatttt tgtctaaaaa ataaaaatat ctctattttt agaaataaat aaaatattat
     1621 ttgacttaca aatttgaatt tattataata gaattaatca attttaacag aacaataatt
     1681 ataatttctt atagagaaaa ttatggtttt aaactttcca aaatatgaag agccagcctg
     1741 gctttatcca caaaatgata agtttacatt taatttgctt gatgttataa aagattcttt
     1801 attatatcca gccggtcgct ttgatggctt tccaattcct atatttttag gaaatgtata
     1861 tagttttatt tatattgatt atactgttga aagagatagc ctttttgaag aatttttatc
     1921 tccgcaagat cctaaaaaag ggataagagg ttatactatt atttttagaa agaatatttc
     1981 aatagaagat cttccgcctt ttggagactg gtataataac ttgccagatt atataaaata
     2041 ttcttatgag attcaaaata aatactatta tactcaaaat agataccatg atactcaaaa
     2101 tagatactat gatattcaaa atagatacca taggaaatat gaagaaaaag acccgaaaaa
     2161 tatagaacga tatcaaattt tttctgatta tcttgaatat tattggagat atcaggacta
     2221 taactttgat gacacgaata gatggaaatg gtatttttat gtttatcctt atgatttatg
     2281 ggatttatat cctgataaaa aactggaaca atatgaaagg tgtttttcta gtaagaggca
     2341 ttatgaacgt gatcctttaa gcttttgttc caaatgtgga cctccttatt gtgaatggtt
     2401 tatttttgaa agattaccac agttatctga tcaatatggt ccaaaaagat tttctttttt
     2461 attttttaat gtagaagcaa tttctacata tcaaaatata tttttatcta ataatttatc
     2521 acctccaatt ctattcatgg aaaatccagg aaattctttt ggctgtggat ggacaccgtc
     2581 ttatgaaaat cttatgaaaa acactatctt tttttataat aagaagcttg ccccaaaata
     2641 tatttatgat ggatctaagg ttgaattttt tggtaatgtg ggagacaatg acaaaataaa
     2701 gtataataga ccagtgtatt gttatgtaaa agaaaataat agagttgttt ctaaaattaa
     2761 gtatataaaa aaacaatata actacattaa aactcattat gatagactga catatagggt
     2821 atggaatagc ttaggcgcta tcactatttt cgaaaaagct gaataatctt ttttgttagt
     2881 tattacccaa tcctatttat aattctttat aactatttat acaaaatact tttttgtgaa
     2941 tgcatatttt ttttcaaaaa atcaattatt tctaaaactt aataaaaata ttgtctttat
     3001 ctaataaaat tgatatactt aaaaaagagg cagtttatgt ttgcagaaaa taagacttta
     3061 tatataaaaa aagaggtttt atcccgtata gcaaaattgt attttgaaga tagattgata
     3121 gaagaaatag aaaaacttcc aattcagatg attaaaaagg atgatccccc atttagatgt
     3181 tgtatctata aggatagaga gataataaaa tatagggcaa tagcatcact cggttttacc
     3241 cttgaaaatg aatttgagat tgataacacg cttctttctg attatgcaaa acttgctctt
     3301 aaaagagaaa agccgacttt tccgattttg acatttattg atgaagcatg taaggcatgt
     3361 gttagaacta actattttgt tacaaatgta tgtaaaaact gtgttgcaaa gccatgtatt
     3421 atgaattgtc ctagagaagc aatatccacg ataaacaatt ctgcaaatat aaatccagaa
     3481 aaatgtataa attgtggaat atgcatgaag gtctgccctt ttcatgctat tgtttatgtt
     3541 cctgtaccat gtgaagagtc ctgtccagtt ggggcgatta ttaaagatga aaagggcaaa
     3601 gagaatattg actatgataa atgtattttt tgtgggaaat gtgtaagagc ctgtcctttt
     3661 ggggcaatta tggaaaagtc tcaaataata gatattataa aaaatataaa agaaaataag
     3721 aaaattgtag caatgattgc cccttcaata gtaggacaat ttgatgtgac aataaaaaaa
     3781 atagcaactg gtttaagaaa actaggtttt aattatgttg tagaagttgc tctgggcgct
     3841 gatattacag ccaaaataga aggtaatgaa tttatagaaa gaatggaaaa aggggataaa
     3901 ttaatgggta cctcatgctg ccctgcatat acagagagtg taaaaaaaca tgcaaaggat
     3961 tttaaacctt tcgtatctca tgcaaagact ccaatggcat acactgcctc tcttgtaaag
     4021 gagagatatc ctgattcaat aagagtcttt attggtccat gtattgctaa aaagcatgaa
     4081 gggttattta atgaagaaat tgattatgtt cttacttttg aggaactgga tgctcttttt
     4141 atagcaaaag atatagattt aaagaattgt gaagaatcag aacttgatat taaagaagcg
     4201 acaaagattg gaaggggatt tccagtatct actggtgttg cttctgcatt aaaagagatt
     4261 ttaaagggga agaatgttga aataaaagag gtctttattg atggtttaac aaaacagaat
     4321 gtaaaattat taaatagtta tggcaaaggc aattgtcctg gaaatcttgt tgaggtaatg
     4381 tcatgtgaag gtggatgtat agcaggtcct gctgttataa gtaaatataa tgtatcaaaa
     4441 aaaagagtgg aagacttttt aaaaaactaa ttttttataa aatatataaa aaagttttta
     4501 aatcgtaaat agtaattttc atttcatatc aaaaattcga gtaatagagg caatctatca
     4561 agaaattcaa aatttttatt cttaaaataa aaaataccac agaaaatata attttctaat
     4621 gcttcattta tattattttt ctttagatta ttatttaccc tcttaaaact tcttacaaaa
     4681 tcctcaattt tttctattac ttcactctta aatctatcaa accagacttt tcctcttatt
     4741 tttaatcttt tgttgtatct aacggcgaat gtccccagta accactgcat tatttttgat
     4801 agattttccc ctcttttagg ttttataata aaataacagt gggtatagac aaatacgaaa
     4861 tttagaagtg agaatctaaa tttctttttt gcctgtttta aagttaataa tagcatttca
     4921 cggacgaata ggggctttag ttcaggtctg tccctgttga ttgtgcaggt aatataatac
     4981 gctgccccct tttttaatac tctatttctt ctcataaaaa atcctccttg cttttaaaaa
     5041 gtatttctat atattaatca caaaattttt gagaaaatcc tttacaagtt ttgagaaaaa
     5101 atttaatttt ttttgaaaaa aaattaaagt gagggacaga cttataaatt ttttataatt
     5161 ataaaattaa aacaggggac agacctgttc tataactatc atgatgtgaa actatttttc
     5221 atatagatgt taataactta caaattaaaa ttttgttagt atatatacga caattgtcct
     5281 agtttaacca aaaaggatga atcaaattta ttttataaag atctcaactt acaatgggga
     5341 aatattactt tttttaatct atataatttt ttaaaaaaat aaaattattg agatatcttt
     5401 attaaaaatc ttgactttta ataaatattt aagtaaaatt tattaaaagg ggtataattt
     5461 aaattactat tttgacgaag tatatattag aatttttttt aaaaaaaaga ggtaaactat
     5521 gcctattgat aaaaatattg aggatttaga attaactgat ttagatactg atactctggc
     5581 aatagacaat atggataata tttctgattt agaagtagat tcaaatagta gtgaacttga
     5641 taacatagat ctggatattt ctgaaataga tacagatatt aattcattca acttagaaga
     5701 agaggaaaat aaaaatatca atgatgatac ttctttttta aataaagagc ctgaagataa
     5761 tttgacagaa aatttagaag atgaaaaaat taaaatagac tctgatattg accttaactt
     5821 agattttgaa tcaggtgggg aagagggtaa tattggcaca tctgattata atgatatttc
     5881 tgaagataat acattagata atagcaagga agaagagata gatctttctc ttgaggagag
     5941 ttttaaagag atagaaaatg atataaccgg gtccaatgtt gagtcaaatt tagatgatct
     6001 tgacataaag aatgatcttg gattagaaga tgagttgtca ctcggaacag aagaagagat
     6061 tgatagtgat tttaatcttg atattactga tgataccggt aatataatag atgcatcaga
     6121 ggaggagttt ggagttgatt taaaatcagg acctgttaca atagactttt ttgatgaaca
     6181 aagtaataaa gaagaaaatc tttcagaata ctctgaaaat ctaattgatt ttgatgaact
     6241 cgatgaaaaa atgtcaaaag atgatacagt tttaaacctc aatattccag aaaaaaaacc
     6301 attaacacta agtgaagaac agactaaata tttagaagaa gaaacagaag aagaaaagat
     6361 agatattgaa gataattttg aagagataaa taaggattta gaagaattta aagttgaaga
     6421 ggatctaaac gatctttcac tcgaaacact tgaagatgaa gcaatgagaa aatcagaagc
     6481 attagtaaca gatgaagaac ttgctaactt agatacagaa gaaaatatag atttgtcatt
     6541 ggataatata gaaacagaag aaatagaaga ggcaacatta gcagaggaag agatatcttt
     6601 agaaaagagc ggcgaagaag aagaaaaaat agaagaggag gagaaattag aagaactgga
     6661 taatattgat tacgatgtag aattaaacac cttagaaatc cagaatgaaa aggaaaaaga
     6721 aatacatttt aatgaattag agaaaaaaga agaattgaat ccagaggagg agaaaattgt
     6781 tctggatgaa actgaattat cagaagtaga agaggtaata ttcccggatg atgagaacat
     6841 gccagaattg gatgaagata ttaagagtat tggattaaaa gattctgatc ttgaaggatc
     6901 tatttcacct ttaactgata ctgatactgt cttttccgaa aaaattcaat cagaggagag
     6961 tgaattaact cttgaagaag aattaaatga agaagatgca agtttatccc caacagaact
     7021 tgataatata ataaacacga cagaattaat agagacccca gcagaggaaa tcgcaaatca
     7081 ggaagaagag attagtttag aagaacctat ctttgaagag gcagaggagc caaaagagga
     7141 aaatttagaa gaactagatt taaatttaga attagaagaa gaaagtggta tagatattaa
     7201 agaagaacca caaaccatag aagaacctat tacagaatca ttgggagaat ctgaaacaat
     7261 agacctatca aattttgaag ctgaacttgt tgatgcaaat caggaagagg tccagactct
     7321 aaatatttca aaggaagagg aagaggatat ttataatagt ttaagaaagg aaatgcaatc
     7381 aaagaaaaaa gaagagagtg gcgacttaaa agaggaagta aaattagttt tatcttattt
     7441 agatcagtta cttgattctc taccagaaga aaaaataaaa gaatttgcag agtcaaaaac
     7501 ttttgaaata tatagaaaac tctttgaaga acttaatatt aagagttaat tttttatcgc
     7561 ttttaaatta aaaaaaacct tataaagagg ctttttttta aaaaaaaatc aacacaggga
     7621 ttattatggg agttgggcta ttaagaaagg cattaatata tagagagaaa tatttaaaca
     7681 aaccaaaaaa aggattatta aaaagggcat tagagtatct tgaaacttta aataataact
     7741 atccacaaac aataaataat atagacattt cagaaaaaat accagaaata ggaattgaaa
     7801 cagaattaat agaagaaaaa gatcacaaaa tagaagatat agacatctct tttaatgaag
     7861 aaatcccgga taatgaagtt atttcaaaat tacaaaatat agaggcacaa tcaaaagaaa
     7921 atatattaga atccaatata gaagaattgc aacttgaatt aatggaagat ctctctaaaa
     7981 tagaaaatat tgagatgcca gagggtgaaa atatagaaga aaatgtaaat gaagagaatg
     8041 aagaggcaga actcgaagag gtaagcatta ttgaaccaga aatagaatct ggtttagaag
     8101 ttagcaaaga agagcctatt ttagaggaag aaatagctaa aactcaagaa gatgaaaaat
     8161 taaatgagat aaaaaaagaa gaagaattaa aagaagaatt agaaacttta gaaaaagaag
     8221 aaattttaga agaagtaata gaagaagaaa ataatgaaga aaaagaagat gagaatatag
     8281 gtttagaaga aattaatgag ggtaaaatat tacaaaatat taatgagagt aacttaaatg
     8341 aagtaacaaa aaataaatta ttaaacgaag agtatatatc taaggacaga gatttcaata
     8401 aaaaatatta ttataatatt cttaagaagg tatcaaaaga ttttgcaacg cttgtaataa
     8461 atacagaatc atataaagat tttttaaaaa taatatcaga taattttaat atatcaaaat
     8521 cagcactttt aatatattct cctcaacagc agagatttat atgctggcat tcaaaaaata
     8581 tagattcaga atcagtaaat aaacttaatt ttgacttaaa ttttggtaat atctataaaa
     8641 atattgcaaa agagaaagca tatcttatat tgccaaacaa tccgtatttt gaaaatattg
     8701 aaaaattgct ttcgtcaaat gataaaaata actcagattt tcaattatgg gttcctttta
     8761 tattttctgc aagaataata ggaattcttt tatctctaca attatatgac agatcaactc
     8821 caactgccga tttaatcgag agtttggaga taatcggtag attaaatggg gctttactat
     8881 ataatttatt ccagcactat aatataactt ttcaaaaaaa aaatgaacta aaatcagaaa
     8941 accaggtgga agatttaaaa gaaataaacg aagaagagaa aaaagagatt gaaattgaga
     9001 ttgctgataa aataaataat aacaattcaa tgatagatga agaaatacct atcgaagaaa
     9061 tttttccaga aaaatatcat aaacttgtat attttaccca acagaaactt aaagagactc
     9121 ccaatatgtt tatctctttt atctcaataa aactcacaaa taaaaatgaa attgaaaata
     9181 atatccctaa ttttaaaaca gtcaattttt taagtgatat tcaatttata gcaatgaata
     9241 ttgctggcac aaactctttt ttacaggttt atgatgattt ctctatgata ataatactcc
     9301 cagaagtgaa aaaatcagtt gcagcaaata cttcaaaagt aataatagat gaaacaaaaa
     9361 tgatgtttaa tgaaatattt ggtggaatta accttgattt taaagatctt gttctctcct
     9421 ttccagagga ctcaaataaa tatatagaga tattccataa acttattaat ttctaaaaga
     9481 atatgacata tgtaaaagaa atagcaaaaa atggctatcc tacttacaaa tttaataatg
     9541 tatatctcta ttcaaagtat gatccattaa aagaggcaaa aagatttgtg gatgaacaaa
     9601 atctaaaaaa gaatgttatc actctctgcg gtgcagacta tgtaaatttt gaactctcta
     9661 aaagagaaga gattaaaaat atactttcga ttgaaataat ggattttgat aatagagaag
     9721 atatcccaaa aaagatctca tttaaggatc ttaatcaatt agagtttttt ttatggcaaa
     9781 agatcaatag tgctgaaata gatgttaatg agatatcagt tgttatctgg ttacctctga
     9841 taaattcaaa tagtaatcta tttttaccaa ttattaacaa aataaattct attataagaa
     9901 agataacaat gtcttattta actgaaaaga aatttatgat tcttgaatta agaaacgcaa
     9961 taagaaatat actttctttt tcagaattaa aaatagttga aaataaaaaa atagatgata
    10021 atatagcctt aatagt
//
LOCUS       a0209720_1010421        4770 bp    DNA              UNK 01-JAN-1980
DEFINITION  Ga0209720_1010421. | GENOME_ACESSION: IMG_3300025605 CONTIG_ID:
            a0209720_1010421 SOURCE: JGI_small ORIG_COORD: 0_4770.
ACCESSION   a0209720_1010421
VERSION     a0209720_1010421
KEYWORDS    .
SOURCE      .
  ORGANISM  .
            .
FEATURES             Location/Qualifiers
     CDS             complement(2..274)
                     /product="putative transposase & KO:K07491"
     CDS             625..879
                     /product="hypothetical protein"
     CDS             1072..2100
                     /product="N6-L-threonylcarbamoyladenine synthase
                     &KO:K01409"
     CDS             2091..3500
                     /product="predicted ribosome quality control (RQC)
                     complexYloA/Tae2 family protein/predicted ribosome quality
                     control(RQC) complex YloA/Tae2 family protein &
                     COG1293,COG1293"
     CDS             complement(3509..4207)
                     /product="hypothetical protein"
     CDS             complement(4200..4769)
                     /product="DNA modification methylase & COG0863"
     Spacer_Hit_Main 260..288
                     /gene="41"
                     /evalue="0.000813747"
     Spacer_Hit      260..288
                     /gene="226"
                     /evalue="0.000813747"
     Spacer_Hit      260..288
                     /gene="300"
                     /evalue="0.000813747"
ORIGIN
        1 ttaacttttt gttgtatcta acagcaaatg ttcccagtaa ccactgcatt atttttgata
       61 gattttctcc tctttttggt tttataataa aatgacaatg tgtatagaca aatacaaaat
      121 ttagaagtga gaatctaaat ttcttttttg cctgttttaa agttaataat agcatttcac
      181 ggacgaatag gggctttagt tcaggtctgt ccctgttgat tgtacaggta atataatagc
      241 tagctccctt ttttaatatt ctatttcttc tcataaaaaa tcctcctttt tttaaaaaaa
      301 gtatttctat atattaatca caaatttttt gagaaaatcc tttacaattt ttgagaaaaa
      361 atttagtttt ttttgaaaaa aattaaagtg atggacagac ctataaattt tttatgatca
      421 aaagagggac agacttataa tttttttata attaaaatta aatagggaca gacttgatct
      481 ataactatca tgatgtgaaa ctatttttca tatagatgtt aataacttac aaattaaaat
      541 tttgttagta taaaataata gaaattttgg tataatttat tttcaagcaa aaattttttt
      601 attttttttt tgcaaatttt gtagttgaat tcatttagca tagcaactct tattagagaa
      661 ttgcttgaaa tatattttgc tggcattgaa acttatgcgg aagagaaatt tatgaagatt
      721 atacaaaaac taaaaaatga gatagagggg ttaaaaaaaa gaaaggcttg tgttatgaag
      781 gaaagaggcc aagatatccc atgctcaact tacattaacg actacttttt actcaaattc
      841 aactcaaatt tctacctgaa agagataaaa ttcttataaa attagggaaa ttttttaaaa
      901 ttgaccattc tatctttatt actcaaaact tacccttagg ctaattttat ctttttatct
      961 gcctaaaaat aaaatcacac cttttcttta cctaagattt ctaaaatata tgacaatctt
     1021 tataaattat gttatatatc aaaattaaaa attatgattt aaagagggag tatgcttgta
     1081 ttaggaatag aaacaacctg tgatgagact tcagcggcaa ttgttgaaga tgggaaaaaa
     1141 gtatattcta atgtggtctc ttctcaaata aaagaacatt tgccatggca gggtgttgtg
     1201 ccagaaattg catcaagatt gcatttaaac aagataatga tagttgttga aaaggcaatt
     1261 aaagatgcaa atattagcaa aaaagatatt gatttgatag cagtagcaaa taggccagga
     1321 ttaataggtg gtcttgcagt tggagtagca tttgcaaaag ggtttagttt tggtttaaat
     1381 aagccattaa tagcaataaa tcatatagaa gggcatttat attctcctca cattacaaat
     1441 gatatagaat tcccttatat tggacttctg gtatcagggg gacatacttt gatagttaac
     1501 gcaaaatctt atacagatta tgaaataata gggacaacca tagatgatgc ggttggtgaa
     1561 gcatttgata agattgccaa acattatgat ctcggatatc ccggcggacc tgctattgaa
     1621 aaacttgcaa aagagggtga caaaaatgcc tttaactttc ctatttcaaa cctttataaa
     1681 tcaaaaagaa aatatgatgt aagttattct ggtattaaaa ccgctgttat aaattatctt
     1741 gaaaagtaca aaaaaaagga taactggaca ataaatgata ttgctgcatc ttttcaaaag
     1801 agagcatttg atattctttt taaaaaagtt gagttagcat caaaggatta taatatagaa
     1861 agaatagttg ttgctggtgg ggtttctgca aatcaatatt taagagaact cttttcaaag
     1921 ttaaaaaata aaaaggtata tttcccagaa ttaaaatatg caacagataa tggggcaatg
     1981 attgcggctt ttgcatatca taaatttaaa aaagatgggg catcctccta tgatataggt
     2041 gtatatcccc gtgttcaggg ttataaaatt tcactcgaag agggatacag gtgtcgctaa
     2101 attgtattga aatagaaaat gttattaaat atatcaagat accctgtatt attactaatt
     2161 tttcacaact tgatgagttc tctctggtga ttaatacaac ttttaataat atctctcaaa
     2221 aaattcttgt aagtgtgaga gataatttca atagaataac tactattcca gaaaaagaaa
     2281 atatagagac aaaagatttg agattttctc aatttctaaa tgctaatata agatattatg
     2341 ttattaagaa tgtctatcag ataaattatt caagaatagt tatttttgaa atagaaaatg
     2401 attctcttaa attaaaattt attgcaaggc tatggggagt tgctggcaat atcttgcttt
     2461 tagataataa taacataata cttgaatgcc ttaaaagata tccaaaaaga aacgaatggg
     2521 ttaataataa atttatcttt ccagataaaa atccagattt aaattattca atacgagaaa
     2581 tttttaaaaa taatgagagc aatatagata atgataaagt atatttttat tacaaagatg
     2641 ttattttaaa tcagaatttt ttcattctca aaaataattt actcacaatt ttaaagaaag
     2701 atattgagaa aataaagaat gaaataacaa atatacaaaa aatctcaaat gaggatgaag
     2761 aaaaatattt aaagatagga gaattaataa aatccttttc atatcaaatt aagcagggtg
     2821 aaaaaaaagt aaaacttttt gactatgaga gagaaaaaga gatagaaata gaattggatc
     2881 cagatttaag cccgatcgat aatgcaaaga aatattttaa taaatataaa aagataaaag
     2941 ataccaaaat tcagaatgct gaaagactct ctttacttaa taaaagactc gaatatcttg
     3001 aaaataacca taaagaagta gaaaatttaa caaaagataa tataaagaaa ctattagaaa
     3061 aaaaagaaaa gataataaaa aaaataaata aaaaagaaaa taatgagaaa acgattggaa
     3121 gagaatttat tctctctgat tcatataagg caattgtatc aaaaaatgca aaagaagcag
     3181 ccgagattct tagtaaagta gcaaaaggga atgattactg gtttcatata agagattatt
     3241 ctggaagtca tgtaattgtt aaatatataa aaaataagga attaacacag aaggcaaaac
     3301 ttgaggcagc acatttagct ttttattata gtaaagcaaa gggagatgag ggggatatct
     3361 attttacaca ggtaaaatat cttcataaac caaactctaa aactcccgga cttgttatac
     3421 ctattaaaga aaaaaatata aaattaaaat ttgataaaaa aataattgaa aatatatttt
     3481 taaataatga gagaatataa cattgaaatt ataaatacct ttttaaatca aaagatagta
     3541 attctaccgc ttctttaatt ttatttttat ttaatgattt aaaatattta tgtattggtt
     3601 tatcaacttt tctttctcct tctaaaaatg taaaaatatt caaattcact tctgggaaat
     3661 aagacattaa agtatgagtt gggtaactac cataagtttt tttatttaat tttgagtaat
     3721 ccccgcctaa ttgactttcc agttgaaata aataacaatt aatttctgga tatgatgttt
     3781 ttaataaact aaaatcaaca agaattctct ttaacatagc attttcagta taagctttgc
     3841 attctatacc taaaacaaat ttattatcaa caaaaacttg tttatcaaca cttaaactat
     3901 aataatattt ttttatattg ttaagaatat aatttttaat ctctatatct tttatatttt
     3961 ctacataaat tctctgaatt gggattttat gtttttttga attaatttct aatcttttag
     4021 catctccttt aatattatcc catgccaatt ttattatctc ttcagtcata tattcttgta
     4081 accacccttt aatactcctt ataattccac cataagatct atttttatcc tctctagctt
     4141 ttttatctac tacctttaca atggattcat aagtttttat aatttcttct attttatttt
     4201 cattcatttg caaataatcc cagttcttct tttaatttgt taagccttgc aatagcttta
     4261 ttacaataat cttttgaaat atctattcca atatatcttc ttcctaattt tttagcaaca
     4321 taagtagtag ttccaacacc attgaatgga tccaatacta catcattttt ataagaaaat
     4381 agttttaatg ctttttctac taatttttcc ggaaacattg ctggatgtcc gtattctttc
     4441 atatctcttt ctggtgcaat agaccatttt gcaatcacag attgtttaaa ctcctctgct
     4501 gatatatcaa tgttattaaa atccccttct tttttaagtg ttcctttaca aaaaacttca
     4561 ataaattccc atgtatattt taaataagga ttacttggac ttttccaact tccccatgca
     4621 gtatatttac aattataatt atttttttcc catataattt ctcctttcca tatcatttta
     4681 ttagatataa aaaagttact aattatatga tgtgtaggaa tataatcact gaataaaggt
     4741 tgaatattta ttaaaattct tccaccatat
//
LOCUS       0116245_10000354       10036 bp    DNA              UNK 01-JAN-1980
DEFINITION  Ga0116245_10000354. | GENOME_ACESSION: IMG_3300010338 CONTIG_ID:
            0116245_10000354 SOURCE: JGI_medium ORIG_COORD: 73644_83680.
ACCESSION   0116245_10000354
VERSION     0116245_10000354
KEYWORDS    .
SOURCE      .
  ORGANISM  .
            .
FEATURES             Location/Qualifiers
     CDS             complement(937..1407)
                     /product="hypothetical protein & Hypo-rule applied"
     CDS             1703..2866
                     /product="hypothetical protein & Hypo-rule applied"
     CDS             3037..4470
                     /product="Iron only hydrogenase large subunit,
                     C-terminaldomain/Fe-S-cluster-containing hydrogenase
                     component 2 &COG4624,COG1142"
     CDS             complement(4524..5015)
                     /product="REP element-mobilizing transposase RayT &COG1943"
     Spacer_Hit      5000..5036
                     /gene="226"
                     /evalue="5.66129e-05"
     Spacer_Hit_Main 5001..5036
                     /gene="41"
                     /evalue="0.000214636"
     Spacer_Hit      5001..5036
                     /gene="300"
                     /evalue="0.000214636"
     Spacer_Hit      5002..5036
                     /gene="142"
                     /evalue="0.00072333"
     CDS             5519..7549
                     /product="hypothetical protein & Hypo-rule applied"
     CDS             7626..9476
                     /product="Transcriptional regulator containing GAF,AAA-type
                     ATPase, and DNA-binding Fis domains & COG3604"
ORIGIN
        1 cgtctatatt aaaaaatccc tttttaccat atatccattc acaagcttta actgccccaa
       61 tagcaaaacc ttctctactt cttgctctat gagtaagctc tattgtgtct gcaacagaat
      121 caaaaataac tgtatgagtt ccgtcaatat atccccccct cacggaagca atatgaattt
      181 cattattttc aatttttcta ttaagttttt ctgttatgat cttttctttt ttagatattc
      241 cattcagtag aatatttcct atcatcattg ctgttccaga ggggctatcc tttttctctt
      301 tatgatgtaa ttcataagaa agaatatcat attgatcaga aaatttattt ataattcttg
      361 cactctcttt tattattcta aaaaaaatgt ttacccctaa agaaaagtta ccagaccata
      421 taaaacctat attattgcct actatggttt tcacatcttc tagtttatca taccagccag
      481 tagtccccat tacaacattt accctgcatt ctacatattt ttttatatta tcgatagcag
      541 attctggggt tgaaaaatct attgctacat ctatatcttt taaagaatct ctattaacct
      601 cagaaaaatc ggcttcttta ttaaatttat ctattcttac aattttttca taagattttt
      661 ctttttttaa aattatctct atctgtttac ccattttacc ataaccaacc aatgcaactc
      721 tcataaaaac ctcctctttt aaactgaaaa tctttttgat ttttaatatt aaaatgtaac
      781 aaatttgtca aggaaaatat ataaaaaaca acatatgcaa agagatttta tttttagtca
      841 attaaaatga gagaattcac cttaagaata attttgttta agagagatta taatagcatt
      901 attttatttt ttttaaaaat ttttaataat tatttgctaa taatatgtct caaagcctat
      961 tacttgatag taactgttat atatagcctt gtaaaatggc ttagtattac cgtggaagtg
     1021 ggacaattct ctactcttcc accatctttt aatttttgtt atttttaaga ataacctcaa
     1081 tgttattatt ccacactttt tctcaaatcc aatcatcccc attctctcat attcctcaat
     1141 gaaaacttca agaattgctc taatcaattt tgccatgctg aaaaagttta aatcagcatg
     1201 gatttttttc aaaaatctat attcctcttt tggaatataa aaatgaatag atgcatctgc
     1261 ctctattctt tcgtaagcat tgtcatcctc attaccaaaa cagtatcttt tctttactct
     1321 atcagaaaat ttttgcaata tataaacaat taattttgat aaagagagat tctcttttct
     1381 ggctatcttt gaaagttttt ccttcatagt agaagtaact acaaaatgta gttcgtgatt
     1441 attgttgcga tttaaatttt ttttattcat aacaaatcct cctcatttta taaaaattat
     1501 tttctatata ttaatcacaa aatttttaat aaaatccttt acaactttta gaaaaaattt
     1561 agaaaatttt tgtctaaaaa ataaaaatat ctctattttt agaaataaat aaaatattat
     1621 ttgacttaca aatttgaatt tattataata gaattaatca attttaacag aacaataatt
     1681 ataatttctt atagagaaaa ttatggtttt aaactttcca aaatatgaag agccagcctg
     1741 gctttatcca caaaatgata agtttacatt taatttgctt gatgttataa aagattcttt
     1801 attatatcca gccggtcgct ttgatggctt tccaattcct atatttttag gaaatgtata
     1861 tagttttatt tatattgatt atactgttga aagagatagc ctttttgaag aatttttatc
     1921 tccgcaagat cctaaaaaag ggataagagg ttatactatt atttttagaa agaatatttc
     1981 aatagaagat cttccgcctt ttggagactg gtataataac ttgccagatt atataaaata
     2041 ttcttatgag attcaaaata aatactatta tactcaaaat agataccatg atactcaaaa
     2101 tagatactat gatattcaaa atagatacca taggaaatat gaagaaaaag acccgaaaaa
     2161 tatagaacga tatcaaattt tttctgatta tcttgaatat tattggagat atcaggacta
     2221 taactttgat gacacgaata gatggaaatg gtatttttat gtttatcctt atgatttatg
     2281 ggatttatat cctgataaaa aactggaaca atatgaaagg tgtttttcta gtaagaggca
     2341 ttatgaacgt gatcctttaa gcttttgttc caaatgtgga cctccttatt gtgaatggtt
     2401 tatttttgaa agattaccac agttatctga tcaatatggt ccaaaaagat tttctttttt
     2461 attttttaat gtagaagcaa tttctacata tcaaaatata tttttatcta ataatttatc
     2521 acctccaatt ctattcatgg aaaatccagg aaattctttt ggctgtggat ggacaccgtc
     2581 ttatgaaaat cttatgaaaa acactatctt tttttataat aagaagcttg ccccaaaata
     2641 tatttatgat ggatctaagg ttgaattttt tggtaatgtg ggagacaatg acaaaataaa
     2701 gtataataga ccagtgtatt gttatgtaaa agaaaataat agagttgttt ctaaaattaa
     2761 gtatataaaa aaacaatata actacattaa aactcattat gatagactga catatagggt
     2821 atggaatagc ttaggcgcta tcactatttt cgaaaaagct gaataatctt ttttgttagt
     2881 tattacccaa tcctatttat aattctttat aactatttat acaaaatact tttttgtgaa
     2941 tgcatatttt ttttcaaaaa atcaattatt tctaaaactt aataaaaata ttgtctttat
     3001 ctaataaaat tgatatactt aaaaaagagg cagtttatgt ttgcagaaaa taagacttta
     3061 tatataaaaa aagaggtttt atcccgtata gcaaaattgt attttgaaga tagattgata
     3121 gaagaaatag aaaaacttcc aattcagatg attaaaaagg atgatccccc atttagatgt
     3181 tgtatctata aggatagaga gataataaaa tatagggcaa tagcatcact cggttttacc
     3241 cttgaaaatg aatttgagat tgataacacg cttctttctg attatgcaaa acttgctctt
     3301 aaaagagaaa agccgacttt tccgattttg acatttattg atgaagcatg taaggcatgt
     3361 gttagaacta actattttgt tacaaatgta tgtaaaaact gtgttgcaaa gccatgtatt
     3421 atgaattgtc ctagagaagc aatatccacg ataaacaatt ctgcaaatat aaatccagaa
     3481 aaatgtataa attgtggaat atgcatgaag gtctgccctt ttcatgctat tgtttatgtt
     3541 cctgtaccat gtgaagagtc ctgtccagtt ggggcgatta ttaaagatga aaagggcaaa
     3601 gagaatattg actatgataa atgtattttt tgtgggaaat gtgtaagagc ctgtcctttt
     3661 ggggcaatta tggaaaagtc tcaaataata gatattataa aaaatataaa agaaaataag
     3721 aaaattgtag caatgattgc cccttcaata gtaggacaat ttgatgtgac aataaaaaaa
     3781 atagcaactg gtttaagaaa actaggtttt aattatgttg tagaagttgc tctgggcgct
     3841 gatattacag ccaaaataga aggtaatgaa tttatagaaa gaatggaaaa aggggataaa
     3901 ttaatgggta cctcatgctg ccctgcatat acagagagtg taaaaaaaca tgcaaaggat
     3961 tttaaacctt tcgtatctca tgcaaagact ccaatggcat acactgcctc tcttgtaaag
     4021 gagagatatc ctgattcaat aagagtcttt attggtccat gtattgctaa aaagcatgaa
     4081 gggttattta atgaagaaat tgattatgtt cttacttttg aggaactgga tgctcttttt
     4141 atagcaaaag atatagattt aaagaattgt gaagaatcag aacttgatat taaagaagcg
     4201 acaaagattg gaaggggatt tccagtatct actggtgttg cttctgcatt aaaagagatt
     4261 ttaaagggga agaatgttga aataaaagag gtctttattg atggtttaac aaaacagaat
     4321 gtaaaattat taaatagtta tggcaaaggc aattgtcctg gaaatcttgt tgaggtaatg
     4381 tcatgtgaag gtggatgtat agcaggtcct gctgttataa gtaaatataa tgtatcaaaa
     4441 aaaagagtgg aagacttttt aaaaaactaa ttttttataa aatatataaa aaagttttta
     4501 aatcgtaaat agtaattttc atttcatatc aaaaattcga gtaatagagg caatctatca
     4561 agaaattcaa aatttttatt cttaaaataa aaaataccac agaaaatata attttctaat
     4621 gcttcattta tattattttt ctttagatta ttatttaccc tcttaaaact tcttacaaaa
     4681 tcctcaattt tttctattac ttcactctta aatctatcaa accagacttt tcctcttatt
     4741 tttaatcttt tgttgtatct aacggcgaat gtccccagta accactgcat tatttttgat
     4801 agattttccc ctcttttagg ttttataata aaataacagt gggtatagac aaatacgaaa
     4861 tttagaagtg agaatctaaa tttctttttt gcctgtttta aagttaataa tagcatttca
     4921 cggacgaata ggggctttag ttcaggtctg tccctgttga ttgtgcaggt aatataatac
     4981 gctgccccct tttttaatac tctatttctt ctcataaaaa atcctccttg cttttaaaaa
     5041 gtatttctat atattaatca caaaattttt gagaaaatcc tttacaagtt ttgagaaaaa
     5101 atttaatttt ttttgaaaaa aaattaaagt gagggacaga cttataaatt ttttataatt
     5161 ataaaattaa aacaggggac agacctgttc tataactatc atgatgtgaa actatttttc
     5221 atatagatgt taataactta caaattaaaa ttttgttagt atatatacga caattgtcct
     5281 agtttaacca aaaaggatga atcaaattta ttttataaag atctcaactt acaatgggga
     5341 aatattactt tttttaatct atataatttt ttaaaaaaat aaaattattg agatatcttt
     5401 attaaaaatc ttgactttta ataaatattt aagtaaaatt tattaaaagg ggtataattt
     5461 aaattactat tttgacgaag tatatattag aatttttttt aaaaaaaaga ggtaaactat
     5521 gcctattgat aaaaatattg aggatttaga attaactgat ttagatactg atactctggc
     5581 aatagacaat atggataata tttctgattt agaagtagat tcaaatagta gtgaacttga
     5641 taacatagat ctggatattt ctgaaataga tacagatatt aattcattca acttagaaga
     5701 agaggaaaat aaaaatatca atgatgatac ttctttttta aataaagagc ctgaagataa
     5761 tttgacagaa aatttagaag atgaaaaaat taaaatagac tctgatattg accttaactt
     5821 agattttgaa tcaggtgggg aagagggtaa tattggcaca tctgattata atgatatttc
     5881 tgaagataat acattagata atagcaagga agaagagata gatctttctc ttgaggagag
     5941 ttttaaagag atagaaaatg atataaccgg gtccaatgtt gagtcaaatt tagatgatct
     6001 tgacataaag aatgatcttg gattagaaga tgagttgtca ctcggaacag aagaagagat
     6061 tgatagtgat tttaatcttg atattactga tgataccggt aatataatag atgcatcaga
     6121 ggaggagttt ggagttgatt taaaatcagg acctgttaca atagactttt ttgatgaaca
     6181 aagtaataaa gaagaaaatc tttcagaata ctctgaaaat ctaattgatt ttgatgaact
     6241 cgatgaaaaa atgtcaaaag atgatacagt tttaaacctc aatattccag aaaaaaaacc
     6301 attaacacta agtgaagaac agactaaata tttagaagaa gaaacagaag aagaaaagat
     6361 agatattgaa gataattttg aagagataaa taaggattta gaagaattta aagttgaaga
     6421 ggatctaaac gatctttcac tcgaaacact tgaagatgaa gcaatgagaa aatcagaagc
     6481 attagtaaca gatgaagaac ttgctaactt agatacagaa gaaaatatag atttgtcatt
     6541 ggataatata gaaacagaag aaatagaaga ggcaacatta gcagaggaag agatatcttt
     6601 agaaaagagc ggcgaagaag aagaaaaaat agaagaggag gagaaattag aagaactgga
     6661 taatattgat tacgatgtag aattaaacac cttagaaatc cagaatgaaa aggaaaaaga
     6721 aatacatttt aatgaattag agaaaaaaga agaattgaat ccagaggagg agaaaattgt
     6781 tctggatgaa actgaattat cagaagtaga agaggtaata ttcccggatg atgagaacat
     6841 gccagaattg gatgaagata ttaagagtat tggattaaaa gattctgatc ttgaaggatc
     6901 tatttcacct ttaactgata ctgatactgt cttttccgaa aaaattcaat cagaggagag
     6961 tgaattaact cttgaagaag aattaaatga agaagatgca agtttatccc caacagaact
     7021 tgataatata ataaacacga cagaattaat agagacccca gcagaggaaa tcgcaaatca
     7081 ggaagaagag attagtttag aagaacctat ctttgaagag gcagaggagc caaaagagga
     7141 aaatttagaa gaactagatt taaatttaga attagaagaa gaaagtggta tagatattaa
     7201 agaagaacca caaaccatag aagaacctat tacagaatca ttgggagaat ctgaaacaat
     7261 agacctatca aattttgaag ctgaacttgt tgatgcaaat caggaagagg tccagactct
     7321 aaatatttca aaggaagagg aagaggatat ttataatagt ttaagaaagg aaatgcaatc
     7381 aaagaaaaaa gaagagagtg gcgacttaaa agaggaagta aaattagttt tatcttattt
     7441 agatcagtta cttgattctc taccagaaga aaaaataaaa gaatttgcag agtcaaaaac
     7501 ttttgaaata tatagaaaac tctttgaaga acttaatatt aagagttaat tttttatcgc
     7561 ttttaaatta aaaaaaacct tataaagagg ctttttttta aaaaaaaatc aacacaggga
     7621 ttattatggg agttgggcta ttaagaaagg cattaatata tagagagaaa tatttaaaca
     7681 aaccaaaaaa aggattatta aaaagggcat tagagtatct tgaaacttta aataataact
     7741 atccacaaac aataaataat atagacattt cagaaaaaat accagaaata ggaattgaaa
     7801 cagaattaat agaagaaaaa gatcacaaaa tagaagatat agacatctct tttaatgaag
     7861 aaatcccgga taatgaagtt atttcaaaat tacaaaatat agaggcacaa tcaaaagaaa
     7921 atatattaga atccaatata gaagaattgc aacttgaatt aatggaagat ctctctaaaa
     7981 tagaaaatat tgagatgcca gagggtgaaa atatagaaga aaatgtaaat gaagagaatg
     8041 aagaggcaga actcgaagag gtaagcatta ttgaaccaga aatagaatct ggtttagaag
     8101 ttagcaaaga agagcctatt ttagaggaag aaatagctaa aactcaagaa gatgaaaaat
     8161 taaatgagat aaaaaaagaa gaagaattaa aagaagaatt agaaacttta gaaaaagaag
     8221 aaattttaga agaagtaata gaagaagaaa ataatgaaga aaaagaagat gagaatatag
     8281 gtttagaaga aattaatgag ggtaaaatat tacaaaatat taatgagagt aacttaaatg
     8341 aagtaacaaa aaataaatta ttaaacgaag agtatatatc taaggacaga gatttcaata
     8401 aaaaatatta ttataatatt cttaagaagg tatcaaaaga ttttgcaacg cttgtaataa
     8461 atacagaatc atataaagat tttttaaaaa taatatcaga taattttaat atatcaaaat
     8521 cagcactttt aatatattct cctcaacagc agagatttat atgctggcat tcaaaaaata
     8581 tagattcaga atcagtaaat aaacttaatt ttgacttaaa ttttggtaat atctataaaa
     8641 atattgcaaa agagaaagca tatcttatat tgccaaacaa tccgtatttt gaaaatattg
     8701 aaaaattgct ttcgtcaaat gataaaaata actcagattt tcaattatgg gttcctttta
     8761 tattttctgc aagaataata ggaattcttt tatctctaca attatatgac agatcaactc
     8821 caactgccga tttaatcgag agtttggaga taatcggtag attaaatggg gctttactat
     8881 ataatttatt ccagcactat aatataactt ttcaaaaaaa aaatgaacta aaatcagaaa
     8941 accaggtgga agatttaaaa gaaataaacg aagaagagaa aaaagagatt gaaattgaga
     9001 ttgctgataa aataaataat aacaattcaa tgatagatga agaaatacct atcgaagaaa
     9061 tttttccaga aaaatatcat aaacttgtat attttaccca acagaaactt aaagagactc
     9121 ccaatatgtt tatctctttt atctcaataa aactcacaaa taaaaatgaa attgaaaata
     9181 atatccctaa ttttaaaaca gtcaattttt taagtgatat tcaatttata gcaatgaata
     9241 ttgctggcac aaactctttt ttacaggttt atgatgattt ctctatgata ataatactcc
     9301 cagaagtgaa aaaatcagtt gcagcaaata cttcaaaagt aataatagat gaaacaaaaa
     9361 tgatgtttaa tgaaatattt ggtggaatta accttgattt taaagatctt gttctctcct
     9421 ttccagagga ctcaaataaa tatatagaga tattccataa acttattaat ttctaaaaga
     9481 atatgacata tgtaaaagaa atagcaaaaa atggctatcc tacttacaaa tttaataatg
     9541 tatatctcta ttcaaagtat gatccattaa aagaggcaaa aagatttgtg gatgaacaaa
     9601 atctaaaaaa gaatgttatc actctctgcg gtgcagacta tgtaaatttt gaactctcta
     9661 aaagagaaga gattaaaaat atactttcga ttgaaataat ggattttgat aatagagaag
     9721 atatcccaaa aaagatctca tttaaggatc ttaatcaatt agagtttttt ttatggcaaa
     9781 agatcaatag tgctgaaata gatgttaatg agatatcagt tgttatctgg ttacctctga
     9841 taaattcaaa tagtaatcta tttttaccaa ttattaacaa aataaattct attataagaa
     9901 agataacaat gtcttattta actgaaaaga aatttatgat tcttgaatta agaaacgcaa
     9961 taagaaatat actttctttt tcagaattaa aaatagttga aaataaaaaa atagatgata
    10021 atatagcctt aatagt
//
LOCUS       0116245_10000354       10036 bp    DNA              UNK 01-JAN-1980
DEFINITION  Ga0116245_10000354. | GENOME_ACESSION: IMG_3300010338 CONTIG_ID:
            0116245_10000354 SOURCE: JGI_medium ORIG_COORD: 73644_83680.
ACCESSION   0116245_10000354
VERSION     0116245_10000354
KEYWORDS    .
SOURCE      .
  ORGANISM  .
            .
FEATURES             Location/Qualifiers
     CDS             complement(937..1407)
                     /product="hypothetical protein & Hypo-rule applied"
     CDS             1703..2866
                     /product="hypothetical protein & Hypo-rule applied"
     CDS             3037..4470
                     /product="Iron only hydrogenase large subunit,
                     C-terminaldomain/Fe-S-cluster-containing hydrogenase
                     component 2 &COG4624,COG1142"
     CDS             complement(4524..5015)
                     /product="REP element-mobilizing transposase RayT &COG1943"
     Spacer_Hit      5000..5036
                     /gene="226"
                     /evalue="5.66129e-05"
     Spacer_Hit_Main 5001..5036
                     /gene="41"
                     /evalue="0.000214636"
     Spacer_Hit      5001..5036
                     /gene="300"
                     /evalue="0.000214636"
     Spacer_Hit      5002..5036
                     /gene="142"
                     /evalue="0.00072333"
     CDS             5519..7549
                     /product="hypothetical protein & Hypo-rule applied"
     CDS             7626..9476
                     /product="Transcriptional regulator containing GAF,AAA-type
                     ATPase, and DNA-binding Fis domains & COG3604"
ORIGIN
        1 cgtctatatt aaaaaatccc tttttaccat atatccattc acaagcttta actgccccaa
       61 tagcaaaacc ttctctactt cttgctctat gagtaagctc tattgtgtct gcaacagaat
      121 caaaaataac tgtatgagtt ccgtcaatat atccccccct cacggaagca atatgaattt
      181 cattattttc aatttttcta ttaagttttt ctgttatgat cttttctttt ttagatattc
      241 cattcagtag aatatttcct atcatcattg ctgttccaga ggggctatcc tttttctctt
      301 tatgatgtaa ttcataagaa agaatatcat attgatcaga aaatttattt ataattcttg
      361 cactctcttt tattattcta aaaaaaatgt ttacccctaa agaaaagtta ccagaccata
      421 taaaacctat attattgcct actatggttt tcacatcttc tagtttatca taccagccag
      481 tagtccccat tacaacattt accctgcatt ctacatattt ttttatatta tcgatagcag
      541 attctggggt tgaaaaatct attgctacat ctatatcttt taaagaatct ctattaacct
      601 cagaaaaatc ggcttcttta ttaaatttat ctattcttac aattttttca taagattttt
      661 ctttttttaa aattatctct atctgtttac ccattttacc ataaccaacc aatgcaactc
      721 tcataaaaac ctcctctttt aaactgaaaa tctttttgat ttttaatatt aaaatgtaac
      781 aaatttgtca aggaaaatat ataaaaaaca acatatgcaa agagatttta tttttagtca
      841 attaaaatga gagaattcac cttaagaata attttgttta agagagatta taatagcatt
      901 attttatttt ttttaaaaat ttttaataat tatttgctaa taatatgtct caaagcctat
      961 tacttgatag taactgttat atatagcctt gtaaaatggc ttagtattac cgtggaagtg
     1021 ggacaattct ctactcttcc accatctttt aatttttgtt atttttaaga ataacctcaa
     1081 tgttattatt ccacactttt tctcaaatcc aatcatcccc attctctcat attcctcaat
     1141 gaaaacttca agaattgctc taatcaattt tgccatgctg aaaaagttta aatcagcatg
     1201 gatttttttc aaaaatctat attcctcttt tggaatataa aaatgaatag atgcatctgc
     1261 ctctattctt tcgtaagcat tgtcatcctc attaccaaaa cagtatcttt tctttactct
     1321 atcagaaaat ttttgcaata tataaacaat taattttgat aaagagagat tctcttttct
     1381 ggctatcttt gaaagttttt ccttcatagt agaagtaact acaaaatgta gttcgtgatt
     1441 attgttgcga tttaaatttt ttttattcat aacaaatcct cctcatttta taaaaattat
     1501 tttctatata ttaatcacaa aatttttaat aaaatccttt acaactttta gaaaaaattt
     1561 agaaaatttt tgtctaaaaa ataaaaatat ctctattttt agaaataaat aaaatattat
     1621 ttgacttaca aatttgaatt tattataata gaattaatca attttaacag aacaataatt
     1681 ataatttctt atagagaaaa ttatggtttt aaactttcca aaatatgaag agccagcctg
     1741 gctttatcca caaaatgata agtttacatt taatttgctt gatgttataa aagattcttt
     1801 attatatcca gccggtcgct ttgatggctt tccaattcct atatttttag gaaatgtata
     1861 tagttttatt tatattgatt atactgttga aagagatagc ctttttgaag aatttttatc
     1921 tccgcaagat cctaaaaaag ggataagagg ttatactatt atttttagaa agaatatttc
     1981 aatagaagat cttccgcctt ttggagactg gtataataac ttgccagatt atataaaata
     2041 ttcttatgag attcaaaata aatactatta tactcaaaat agataccatg atactcaaaa
     2101 tagatactat gatattcaaa atagatacca taggaaatat gaagaaaaag acccgaaaaa
     2161 tatagaacga tatcaaattt tttctgatta tcttgaatat tattggagat atcaggacta
     2221 taactttgat gacacgaata gatggaaatg gtatttttat gtttatcctt atgatttatg
     2281 ggatttatat cctgataaaa aactggaaca atatgaaagg tgtttttcta gtaagaggca
     2341 ttatgaacgt gatcctttaa gcttttgttc caaatgtgga cctccttatt gtgaatggtt
     2401 tatttttgaa agattaccac agttatctga tcaatatggt ccaaaaagat tttctttttt
     2461 attttttaat gtagaagcaa tttctacata tcaaaatata tttttatcta ataatttatc
     2521 acctccaatt ctattcatgg aaaatccagg aaattctttt ggctgtggat ggacaccgtc
     2581 ttatgaaaat cttatgaaaa acactatctt tttttataat aagaagcttg ccccaaaata
     2641 tatttatgat ggatctaagg ttgaattttt tggtaatgtg ggagacaatg acaaaataaa
     2701 gtataataga ccagtgtatt gttatgtaaa agaaaataat agagttgttt ctaaaattaa
     2761 gtatataaaa aaacaatata actacattaa aactcattat gatagactga catatagggt
     2821 atggaatagc ttaggcgcta tcactatttt cgaaaaagct gaataatctt ttttgttagt
     2881 tattacccaa tcctatttat aattctttat aactatttat acaaaatact tttttgtgaa
     2941 tgcatatttt ttttcaaaaa atcaattatt tctaaaactt aataaaaata ttgtctttat
     3001 ctaataaaat tgatatactt aaaaaagagg cagtttatgt ttgcagaaaa taagacttta
     3061 tatataaaaa aagaggtttt atcccgtata gcaaaattgt attttgaaga tagattgata
     3121 gaagaaatag aaaaacttcc aattcagatg attaaaaagg atgatccccc atttagatgt
     3181 tgtatctata aggatagaga gataataaaa tatagggcaa tagcatcact cggttttacc
     3241 cttgaaaatg aatttgagat tgataacacg cttctttctg attatgcaaa acttgctctt
     3301 aaaagagaaa agccgacttt tccgattttg acatttattg atgaagcatg taaggcatgt
     3361 gttagaacta actattttgt tacaaatgta tgtaaaaact gtgttgcaaa gccatgtatt
     3421 atgaattgtc ctagagaagc aatatccacg ataaacaatt ctgcaaatat aaatccagaa
     3481 aaatgtataa attgtggaat atgcatgaag gtctgccctt ttcatgctat tgtttatgtt
     3541 cctgtaccat gtgaagagtc ctgtccagtt ggggcgatta ttaaagatga aaagggcaaa
     3601 gagaatattg actatgataa atgtattttt tgtgggaaat gtgtaagagc ctgtcctttt
     3661 ggggcaatta tggaaaagtc tcaaataata gatattataa aaaatataaa agaaaataag
     3721 aaaattgtag caatgattgc cccttcaata gtaggacaat ttgatgtgac aataaaaaaa
     3781 atagcaactg gtttaagaaa actaggtttt aattatgttg tagaagttgc tctgggcgct
     3841 gatattacag ccaaaataga aggtaatgaa tttatagaaa gaatggaaaa aggggataaa
     3901 ttaatgggta cctcatgctg ccctgcatat acagagagtg taaaaaaaca tgcaaaggat
     3961 tttaaacctt tcgtatctca tgcaaagact ccaatggcat acactgcctc tcttgtaaag
     4021 gagagatatc ctgattcaat aagagtcttt attggtccat gtattgctaa aaagcatgaa
     4081 gggttattta atgaagaaat tgattatgtt cttacttttg aggaactgga tgctcttttt
     4141 atagcaaaag atatagattt aaagaattgt gaagaatcag aacttgatat taaagaagcg
     4201 acaaagattg gaaggggatt tccagtatct actggtgttg cttctgcatt aaaagagatt
     4261 ttaaagggga agaatgttga aataaaagag gtctttattg atggtttaac aaaacagaat
     4321 gtaaaattat taaatagtta tggcaaaggc aattgtcctg gaaatcttgt tgaggtaatg
     4381 tcatgtgaag gtggatgtat agcaggtcct gctgttataa gtaaatataa tgtatcaaaa
     4441 aaaagagtgg aagacttttt aaaaaactaa ttttttataa aatatataaa aaagttttta
     4501 aatcgtaaat agtaattttc atttcatatc aaaaattcga gtaatagagg caatctatca
     4561 agaaattcaa aatttttatt cttaaaataa aaaataccac agaaaatata attttctaat
     4621 gcttcattta tattattttt ctttagatta ttatttaccc tcttaaaact tcttacaaaa
     4681 tcctcaattt tttctattac ttcactctta aatctatcaa accagacttt tcctcttatt
     4741 tttaatcttt tgttgtatct aacggcgaat gtccccagta accactgcat tatttttgat
     4801 agattttccc ctcttttagg ttttataata aaataacagt gggtatagac aaatacgaaa
     4861 tttagaagtg agaatctaaa tttctttttt gcctgtttta aagttaataa tagcatttca
     4921 cggacgaata ggggctttag ttcaggtctg tccctgttga ttgtgcaggt aatataatac
     4981 gctgccccct tttttaatac tctatttctt ctcataaaaa atcctccttg cttttaaaaa
     5041 gtatttctat atattaatca caaaattttt gagaaaatcc tttacaagtt ttgagaaaaa
     5101 atttaatttt ttttgaaaaa aaattaaagt gagggacaga cttataaatt ttttataatt
     5161 ataaaattaa aacaggggac agacctgttc tataactatc atgatgtgaa actatttttc
     5221 atatagatgt taataactta caaattaaaa ttttgttagt atatatacga caattgtcct
     5281 agtttaacca aaaaggatga atcaaattta ttttataaag atctcaactt acaatgggga
     5341 aatattactt tttttaatct atataatttt ttaaaaaaat aaaattattg agatatcttt
     5401 attaaaaatc ttgactttta ataaatattt aagtaaaatt tattaaaagg ggtataattt
     5461 aaattactat tttgacgaag tatatattag aatttttttt aaaaaaaaga ggtaaactat
     5521 gcctattgat aaaaatattg aggatttaga attaactgat ttagatactg atactctggc
     5581 aatagacaat atggataata tttctgattt agaagtagat tcaaatagta gtgaacttga
     5641 taacatagat ctggatattt ctgaaataga tacagatatt aattcattca acttagaaga
     5701 agaggaaaat aaaaatatca atgatgatac ttctttttta aataaagagc ctgaagataa
     5761 tttgacagaa aatttagaag atgaaaaaat taaaatagac tctgatattg accttaactt
     5821 agattttgaa tcaggtgggg aagagggtaa tattggcaca tctgattata atgatatttc
     5881 tgaagataat acattagata atagcaagga agaagagata gatctttctc ttgaggagag
     5941 ttttaaagag atagaaaatg atataaccgg gtccaatgtt gagtcaaatt tagatgatct
     6001 tgacataaag aatgatcttg gattagaaga tgagttgtca ctcggaacag aagaagagat
     6061 tgatagtgat tttaatcttg atattactga tgataccggt aatataatag atgcatcaga
     6121 ggaggagttt ggagttgatt taaaatcagg acctgttaca atagactttt ttgatgaaca
     6181 aagtaataaa gaagaaaatc tttcagaata ctctgaaaat ctaattgatt ttgatgaact
     6241 cgatgaaaaa atgtcaaaag atgatacagt tttaaacctc aatattccag aaaaaaaacc
     6301 attaacacta agtgaagaac agactaaata tttagaagaa gaaacagaag aagaaaagat
     6361 agatattgaa gataattttg aagagataaa taaggattta gaagaattta aagttgaaga
     6421 ggatctaaac gatctttcac tcgaaacact tgaagatgaa gcaatgagaa aatcagaagc
     6481 attagtaaca gatgaagaac ttgctaactt agatacagaa gaaaatatag atttgtcatt
     6541 ggataatata gaaacagaag aaatagaaga ggcaacatta gcagaggaag agatatcttt
     6601 agaaaagagc ggcgaagaag aagaaaaaat agaagaggag gagaaattag aagaactgga
     6661 taatattgat tacgatgtag aattaaacac cttagaaatc cagaatgaaa aggaaaaaga
     6721 aatacatttt aatgaattag agaaaaaaga agaattgaat ccagaggagg agaaaattgt
     6781 tctggatgaa actgaattat cagaagtaga agaggtaata ttcccggatg atgagaacat
     6841 gccagaattg gatgaagata ttaagagtat tggattaaaa gattctgatc ttgaaggatc
     6901 tatttcacct ttaactgata ctgatactgt cttttccgaa aaaattcaat cagaggagag
     6961 tgaattaact cttgaagaag aattaaatga agaagatgca agtttatccc caacagaact
     7021 tgataatata ataaacacga cagaattaat agagacccca gcagaggaaa tcgcaaatca
     7081 ggaagaagag attagtttag aagaacctat ctttgaagag gcagaggagc caaaagagga
     7141 aaatttagaa gaactagatt taaatttaga attagaagaa gaaagtggta tagatattaa
     7201 agaagaacca caaaccatag aagaacctat tacagaatca ttgggagaat ctgaaacaat
     7261 agacctatca aattttgaag ctgaacttgt tgatgcaaat caggaagagg tccagactct
     7321 aaatatttca aaggaagagg aagaggatat ttataatagt ttaagaaagg aaatgcaatc
     7381 aaagaaaaaa gaagagagtg gcgacttaaa agaggaagta aaattagttt tatcttattt
     7441 agatcagtta cttgattctc taccagaaga aaaaataaaa gaatttgcag agtcaaaaac
     7501 ttttgaaata tatagaaaac tctttgaaga acttaatatt aagagttaat tttttatcgc
     7561 ttttaaatta aaaaaaacct tataaagagg ctttttttta aaaaaaaatc aacacaggga
     7621 ttattatggg agttgggcta ttaagaaagg cattaatata tagagagaaa tatttaaaca
     7681 aaccaaaaaa aggattatta aaaagggcat tagagtatct tgaaacttta aataataact
     7741 atccacaaac aataaataat atagacattt cagaaaaaat accagaaata ggaattgaaa
     7801 cagaattaat agaagaaaaa gatcacaaaa tagaagatat agacatctct tttaatgaag
     7861 aaatcccgga taatgaagtt atttcaaaat tacaaaatat agaggcacaa tcaaaagaaa
     7921 atatattaga atccaatata gaagaattgc aacttgaatt aatggaagat ctctctaaaa
     7981 tagaaaatat tgagatgcca gagggtgaaa atatagaaga aaatgtaaat gaagagaatg
     8041 aagaggcaga actcgaagag gtaagcatta ttgaaccaga aatagaatct ggtttagaag
     8101 ttagcaaaga agagcctatt ttagaggaag aaatagctaa aactcaagaa gatgaaaaat
     8161 taaatgagat aaaaaaagaa gaagaattaa aagaagaatt agaaacttta gaaaaagaag
     8221 aaattttaga agaagtaata gaagaagaaa ataatgaaga aaaagaagat gagaatatag
     8281 gtttagaaga aattaatgag ggtaaaatat tacaaaatat taatgagagt aacttaaatg
     8341 aagtaacaaa aaataaatta ttaaacgaag agtatatatc taaggacaga gatttcaata
     8401 aaaaatatta ttataatatt cttaagaagg tatcaaaaga ttttgcaacg cttgtaataa
     8461 atacagaatc atataaagat tttttaaaaa taatatcaga taattttaat atatcaaaat
     8521 cagcactttt aatatattct cctcaacagc agagatttat atgctggcat tcaaaaaata
     8581 tagattcaga atcagtaaat aaacttaatt ttgacttaaa ttttggtaat atctataaaa
     8641 atattgcaaa agagaaagca tatcttatat tgccaaacaa tccgtatttt gaaaatattg
     8701 aaaaattgct ttcgtcaaat gataaaaata actcagattt tcaattatgg gttcctttta
     8761 tattttctgc aagaataata ggaattcttt tatctctaca attatatgac agatcaactc
     8821 caactgccga tttaatcgag agtttggaga taatcggtag attaaatggg gctttactat
     8881 ataatttatt ccagcactat aatataactt ttcaaaaaaa aaatgaacta aaatcagaaa
     8941 accaggtgga agatttaaaa gaaataaacg aagaagagaa aaaagagatt gaaattgaga
     9001 ttgctgataa aataaataat aacaattcaa tgatagatga agaaatacct atcgaagaaa
     9061 tttttccaga aaaatatcat aaacttgtat attttaccca acagaaactt aaagagactc
     9121 ccaatatgtt tatctctttt atctcaataa aactcacaaa taaaaatgaa attgaaaata
     9181 atatccctaa ttttaaaaca gtcaattttt taagtgatat tcaatttata gcaatgaata
     9241 ttgctggcac aaactctttt ttacaggttt atgatgattt ctctatgata ataatactcc
     9301 cagaagtgaa aaaatcagtt gcagcaaata cttcaaaagt aataatagat gaaacaaaaa
     9361 tgatgtttaa tgaaatattt ggtggaatta accttgattt taaagatctt gttctctcct
     9421 ttccagagga ctcaaataaa tatatagaga tattccataa acttattaat ttctaaaaga
     9481 atatgacata tgtaaaagaa atagcaaaaa atggctatcc tacttacaaa tttaataatg
     9541 tatatctcta ttcaaagtat gatccattaa aagaggcaaa aagatttgtg gatgaacaaa
     9601 atctaaaaaa gaatgttatc actctctgcg gtgcagacta tgtaaatttt gaactctcta
     9661 aaagagaaga gattaaaaat atactttcga ttgaaataat ggattttgat aatagagaag
     9721 atatcccaaa aaagatctca tttaaggatc ttaatcaatt agagtttttt ttatggcaaa
     9781 agatcaatag tgctgaaata gatgttaatg agatatcagt tgttatctgg ttacctctga
     9841 taaattcaaa tagtaatcta tttttaccaa ttattaacaa aataaattct attataagaa
     9901 agataacaat gtcttattta actgaaaaga aatttatgat tcttgaatta agaaacgcaa
     9961 taagaaatat actttctttt tcagaattaa aaatagttga aaataaaaaa atagatgata
    10021 atatagcctt aatagt
//
LOCUS       0116245_10000676       10029 bp    DNA              UNK 01-JAN-1980
DEFINITION  Ga0116245_10000676. | GENOME_ACESSION: IMG_3300010338 CONTIG_ID:
            0116245_10000676 SOURCE: JGI_medium ORIG_COORD: 3933_13962.
ACCESSION   0116245_10000676
VERSION     0116245_10000676
KEYWORDS    .
SOURCE      .
  ORGANISM  .
            .
FEATURES             Location/Qualifiers
     CDS             1235..2086
                     /product="hypothetical protein & Hypo-rule applied"
     CDS             complement(2108..2479)
                     /product="stage II sporulation protein AA (anti-sigma
                     Ffactor antagonist) & KO:K06378"
     CDS             complement(2637..4409)
                     /product="Lamin Tail Domain & pfam00932"
     CDS             complement(4524..5015)
                     /product="putative transposase & KO:K07491"
     CDS             5366..5620
                     /product="hypothetical protein & Hypo-rule applied"
     CDS             5813..6841
                     /product="N6-L-threonylcarbamoyladenine synthase
                     &KO:K01409"
     CDS             6928..8241
                     /product="Predicted component of the ribosome
                     qualitycontrol (RQC) complex, YloA/Tae2 family,
                     containsfibronectin-binding (FbpA) and DUF814
                     domains/Predictedcomponent of the ribosome quality control
                     (RQC) complex,YloA/Tae2 family, contains
                     fibronectin-binding (FbpA) andDUF814 domains &
                     COG1293,COG1293"
     CDS             complement(8250..8948)
                     /product="hypothetical protein & Hypo-rule applied"
     Spacer_Hit      5001..5029
                     /gene="300"
                     /evalue="0.000813747"
     Spacer_Hit_Main 5001..5029
                     /gene="41"
                     /evalue="0.000813747"
     Spacer_Hit      5001..5029
                     /gene="226"
                     /evalue="0.000813747"
ORIGIN
        1 aaagccattt agcattaaaa tcactcaatt ccccaataaa tccacatttt aatgcttcta
       61 ctctttcggc attaaatctt ctttcaaaaa ttgctcctgg aaaaacaatt aaaggaacac
      121 cagcctccag tgattgtgtg attgtattta gtcctccatg acaaattgtt aatttacaat
      181 gtggtaataa ttctgatgcc tgaatatatt ttacaaaaaa tacatttcca atattaaact
      241 cttctttgat aaaatgggat gctacataac aaattgtatt ttccatccta ttaattacct
      301 gaggtaatat attttttaca attgtgaaag gaattgaccc actaccaaaa taacaaaata
      361 catatttttt attattttcg ggtataaatt tattttcaac tatttttatt ggctctaata
      421 agtttccagt atagcaaata tcttctcttt ctggattagt tgtatctaat tctggtattg
      481 agggaattag ttttaacact ctttttccaa aaataaattc atccaatttt gagtttttta
      541 ctttcaaaaa ttttcttact acataatcag ttgatttttg aattttttta tagaaaaatc
      601 cttcttttcc actttcagat attttagcat atgtcgtgac tattggttta ttcaaaatat
      661 atgcagtaag atatgcccct aattccattt ctgttaaaat aatatctgct ttaaaatcaa
      721 aagtagcatt aatttcagat tttactatct caaaaagttt ttttctcttt gcatagccag
      781 taaaaacaaa aagaaaccag atacttccga atgatcttcc ttcttttact ggaagagatg
      841 ttttctgtga tcctttaaca atgttatttg aaataaattt tggtaaacct aatattgttg
      901 tttctggaat ctcatatact ttataatccc tttcttttaa aatattttta acatagcctg
      961 atgcacagaa tgctactgaa tggccttctt ttatgaactt atttgcaata gcaattagtc
     1021 ttgtaagact cccataagtc cctgttggtg gagaatatat tggaattaat aaattcataa
     1081 taacatcctt tcatttttta tattcaaaaa gatataattt gtcaataaag taaaatattt
     1141 aaaattctta aatatatttt ttaaaaaaac ttgctttttt atactttttt aattatatta
     1201 aaatagtatt aattaaacat aaaaggggat ttttatgagt aaaaaatatt ttataattat
     1261 tactatttta tttatcgctt tctatctttt ttcagacaat agttctaata atatatcaaa
     1321 cgaagaaata gaaaaaaaag tagaaaaaat tttaaaagag aaaataaagg attatgagac
     1381 aaataatcca gtcttctgtc agaaaggtgg gatgatgaga actggtgaac attcatttta
     1441 tttaagaaca aatgatgaat ggactggttt ttctactttt aaattaggat acagatatgc
     1501 tgttactgat tatttcaata ttgcaattga aggtggggca agcccgattc ctcatgtata
     1561 tataggagca ttattacttc attttaaaat atttgaaaca aagaataaat tctttttttt
     1621 aggagcaaga tttagatttg gctacagata tcaggatagt aactttaata ctccggaatg
     1681 ggagccagta gtaggtaaaa attatttaca attaaaaaag catacttttt atattatccc
     1741 ggatataaca gcaagtttta gatttgggcc atataggaga tttgctcttt actatactgt
     1801 ttttccaaga tttgatatag atctggaagg tggacctact tatatattca tttcgccagt
     1861 catggctgga tttgaggtaa gattcggcta taagatggaa tggagttttg caatagaagg
     1921 aggttatact tttccggttc catgggatag tgtgccagca gggaaatggg taaattttcc
     1981 atcattagca aattttggat tttattatag attcggagat aaattttact ctaagaaaaa
     2041 tattgaaaag atgaaagaag agataagaaa agagatatcc ccataattga ataaaaatta
     2101 tattaatcta ttttaaaatt tctctggctt tattaatatt atctgtgatg aggagaaaat
     2161 tgctcatttt aataagatta aatatttcct gaattttatt ttgaatatta acaagaacaa
     2221 ccttgccttt tttttcttct attttttttg caaattgaac aaaagaggca atgccagaag
     2281 aagatatata atttaattct ttgcatataa atattatttt tgcattattt ttaataaaaa
     2341 aatttatctc tctttgaaaa tcaagataat tgctataatc aatatatcct tttatagtaa
     2401 ttaaagtaat atcattttct tctgttatag taagtcttat agaatcttct atttttatct
     2461 cttttttatt atttgccata attaatatat agtgaatttt tttgagtttg tcaaaagatt
     2521 agattattaa ttaaaaaata aaattaattg catttatttt tatatttaat aagagaaaaa
     2581 atctctattt ctctatttat ataaagaaga ttatacaaac taaaattcaa aatatattaa
     2641 aaaggcttta ataacttctc ttcatccacc tcctgtctat cattaccaat aatgtccggg
     2701 aatataaaaa cctcattaag atccattctc attacagagt tatttccact aaaaaacctt
     2761 gcaaaaaaaa gatttaaatt agcccaatca tcataatcag aaagagtatc aattgtagat
     2821 gtttcatcaa tattataatt agaaagatta tcagtgctat cgccatttcc attataatca
     2881 acgccactac taccacttct gccaagtcca attgtttcac taaaacttga ttcataaata
     2941 ttttgcccaa taccatttga ataatccatt aaaaaattag aggtataagc agtattatgc
     3001 atatctttat agccatttgg aaaatattgt gcaaaattat tatctccttt agtcttatac
     3061 atataccagt aatacctatc accttctctt agatttccta tttctggtag accattaaaa
     3121 gaatacatat aattcattat gctataataa tttggtttat aattattatc tatatcacca
     3181 ccatgcctta agccaagatt atgtcccaat tcatgcataa tacaggcagc ctgatagttg
     3241 ataagtagct gtaaatcaga agaggtatcg gtttttaatc cccaattacc cattgtgata
     3301 ataatatcat tcccatttat ttcagcccgt ccaccagatc cagctgatcc atcttcgttt
     3361 tgagaataac tcatcaaaag ataatgaaaa atctgtcttt tagcaattgg catatactta
     3421 tttttgtact cataaagatt tgctttgttt ggaaaaattc caaaagcaac tgctgttgca
     3481 aaagggactc tatgatttct tttatcaaga ttaaaatcag aggtagaatc tccaaaaaga
     3541 tcacctacat caaagtgcat cttaatatta tgaggttcaa aaataggtat tagtttttct
     3601 aaagcctctt ttcttggtat aactccggga tcagtagaat tcatataatc aatatgtata
     3661 aaaatatctc tctgcccaat tcttgccccc cattgatata aaggtaagcc agcaaaggta
     3721 gaattgttgt cagtttctga acaatccgga attccatcat tatcagaatc tgtatttgag
     3781 gtaacatcat ttggcccacc tgctgttgca aattctataa aagtccagtc agaaccatta
     3841 ttggtatcag tgttaaattt atctcttgcg atgctcttgc cgtatccatc ttcagaataa
     3901 gggagttctg gtgcattatt accactccaa tcattcgaat ttgtagggga tatattatta
     3961 gttccaaatc taacaaaatc agaaccagcg gtccctttca actctataaa accatcatta
     4021 ctccagaaag gtagcttatc ctttttagaa ataaatacaa cattactact attaaccaaa
     4081 taatcataag attttcccct tattagagca tagcaacctg gctcaattat taagtctgga
     4141 agagtaaaaa cctcctcgtt atatatagta taaggggaga tttttaatac ggatttacat
     4201 cttaatgtcc attctccaag gtttgcggtt tctgttgaat tattataaac ctcaatccat
     4261 cttgaatcat ttacatagta tccagcgccc acttctgtta ttattaattt ccctttatac
     4321 tttggttttt cctgattatt tgtaggtaca tctataatac aggttacaaa tagaaataat
     4381 aaaaataata ataaataaat tcttttcata attcgccctt attttaaaaa tatattcaat
     4441 ataaatatat cacaaaaata taattatttc taaaatattt tttatacaaa aaagttttta
     4501 aatcgtaaat agtaattttc atttcatatc aaaaattcga gtaatagagg caatctatca
     4561 agaaattcaa aatttttatt cttaaaataa aaaagaccac aaaaaatata attttctaat
     4621 gcttcctgta tattattttt ctttaaattg tcatttatcc tcttaaaatt tcttacaaaa
     4681 tcctcaattt tttctattac ttcactctta aatctatcaa accacacctt tcctcttgtt
     4741 tttaactttt tgttgtatct aacagcaaat gttcccagta accactgcat tatttttgat
     4801 agattttctc ctctttttgg ttttataata aaatgacaat gtgtatagac aaatacaaaa
     4861 tttagaagtg agaatctaaa tttctttttt gcctgtttta aagttaataa tagcatttca
     4921 cggacgaata ggggctttag ttcaggtctg tccctgttga ttgtacaggt aatataatag
     4981 ctagctccct tttttaatat tctatttctt ctcataaaaa atcctccttt ttttaaaaaa
     5041 agtatttcta tatattaatc acaaattttt tgagaaaatc ctttacaatt tttgagaaaa
     5101 aatttagttt tttttgaaaa aaattaaagt gatggacaga cctataaatt ttttatgatc
     5161 aaaagaggga cagacttata atttttttat aattaaaatt aaatagggac agacttgatc
     5221 tataactatc atgatgtgaa actatttttc atatagatgt taataactta caaattaaaa
     5281 ttttgttagt ataaaataat agaaattttg gtataattta ttttcaagca aaaatttttt
     5341 tatttttttt ttgcaaattt tgtagttgaa ttcatttagc atagcaactc ttattagaga
     5401 attgcttgaa atatattttg ctggcattga aacttatgcg gaagagaaat ttatgaagat
     5461 tatacaaaaa ctaaaaaatg agatagaggg gttaaaaaaa agaaaggctt gtgttatgaa
     5521 ggaaagaggc caagatatcc catgctcaac ttacattaac gactactttt tactcaaatt
     5581 caactcaaat ttctacctga aagagataaa attcttataa aattagggaa attttttaaa
     5641 attgaccatt ctatctttat tactcaaaac ttacccttag gctaatttta tctttttatc
     5701 tgcctaaaaa taaaatcaca ccttttcttt acctaagatt tctaaaatat atgacaatct
     5761 ttataaatta tgttatatat caaaattaaa aattatgatt taaagaggga gtatgcttgt
     5821 attaggaata gaaacaacct gtgatgagac ttcagcggca attgttgaag atgggaaaaa
     5881 agtatattct aatgtggtct cttctcaaat aaaagaacat ttgccatggc agggtgttgt
     5941 gccagaaatt gcatcaagat tgcatttaaa caagataatg atagttgttg aaaaggcaat
     6001 taaagatgca aatattagca aaaaagatat tgatttgata gcagtagcaa ataggccagg
     6061 attaataggt ggtcttgcag ttggagtagc atttgcaaaa gggtttagtt ttggtttaaa
     6121 taagccatta atagcaataa atcatataga agggcattta tattctcctc acattacaaa
     6181 tgatatagaa ttcccttata ttggacttct ggtatcaggg ggacatactt tgatagttaa
     6241 cgcaaaatct tatacagatt atgaaataat agggacaacc atagatgatg cggttggtga
     6301 agcatttgat aagattgcca aacattatga tctcggatat cccggcggac ctgctattga
     6361 aaaacttgca aaagagggtg acaaaaatgc ctttaacttt cctatttcaa acctttataa
     6421 atcaaaaaga aaatatgatg taagttattc tggtattaaa accgctgtta taaattatct
     6481 tgaaaagtac aaaaaaaagg ataactggac aataaatgat attgctgcat cttttcaaaa
     6541 gagagcattt gatattcttt ttaaaaaagt tgagttagca tcaaaggatt ataatataga
     6601 aagaatagtt gttgctggtg gggtttctgc aaatcaatat ttaagagaac tcttttcaaa
     6661 gttaaaaaat aaaaaggtat atttcccaga attaaaatat gcaacagata atggggcaat
     6721 gattgcggct tttgcatatc ataaatttaa aaaagatggg gcatcctcct atgatatagg
     6781 tgtatatccc cgtgttcagg gttataaaat ttcactcgaa gagggataca ggtgtcgcta
     6841 aattgtattg aaatagaaaa tgttattaaa tatatcaaga taccctgtat tattactaat
     6901 ttttcacaac ttgatgagtt ctctctggtg attaatacaa cttttaataa tatctctcaa
     6961 aaaattcttg taagtgtgag agataatttc aatagaataa ctactattcc agaaaaagaa
     7021 aatatagaga caaaagattt gagattttct caatttctaa atgctaatat aagatattat
     7081 gttattaaga atgtctatca gataaattat tcaagaatag ttatttttga aatagaaaat
     7141 gattctctta aattaaaatt tattgcaagg ctatggggag ttgctggcaa tatcttgctt
     7201 ttagataata ataacataat acttgaatgc cttaaaagat atccaaaaag aaacgaatgg
     7261 gttaataata aatttatctt tccagataaa aatccagatt taaattattc aatacgagaa
     7321 atttttaaaa ataatgagag caatatagat aatgataaag tatattttta ttacaaagat
     7381 gttattttaa atcagaattt tttcattctc aaaaataatt tactcacaat tttaaagaaa
     7441 gatattgaga aaataaagaa tgaaataaca aatatacaaa aaatctcaaa tgaggatgaa
     7501 gaaaaatatt taaagatagg agaattaata aaatcctttt catatcaaat taagcagggt
     7561 gaaaaaaaag taaaactttt tgactatgag agagaaaaag agatagaaat agaattggat
     7621 ccagatttaa gcccgatcga taatgcaaag aaatatttta ataaatataa aaagataaaa
     7681 gataccaaaa ttcagaatgc tgaaagactc tctttactta ataaaagact cgaatatctt
     7741 gaaaataacc ataaagaagt agaaaattta acaaaagata atataaagaa actattagaa
     7801 aaaaaagaaa agataataaa aaaaataaat aaaaaagaaa ataatgagaa aacgattgga
     7861 agagaattta ttctctctga ttcatataag gcaattgtat caaaaaatgc aaaagaagca
     7921 gccgagattc ttagtaaagt agcaaaaggg aatgattact ggtttcatat aagagattat
     7981 tctggaagtc atgtaattgt taaatatata aaaaataagg aattaacaca gaaggcaaaa
     8041 cttgaggcag cacatttagc tttttattat agtaaagcaa agggagatga gggggatatc
     8101 tattttacac aggtaaaata tcttcataaa ccaaactcta aaactcccgg acttgttata
     8161 cctattaaag aaaaaaatat aaaattaaaa tttgataaaa aaataattga aaatatattt
     8221 ttaaataatg agagaatata acattgaaat tataaatacc tttttaaatc aaaagatagt
     8281 aattctaccg cttctttaat tttattttta tttaatgatt taaaatattt atgtattggt
     8341 ttatcaactt ttctttctcc ttctaaaaat gtaaaaatat tcaaattcac ttctgggaaa
     8401 taagacatta aagtatgagt tgggtaacta ccataagttt ttttatttaa ttttgagtaa
     8461 tccccgccta attgactttc cagttgaaat aaataacaat taatttctgg atatgatgtt
     8521 tttaataaac taaaatcaac aagaattctc tttaacatag cattttcagt ataagctttg
     8581 cattctatac ctaaaacaaa tttattatca acaaaaactt gtttatcaac acttaaacta
     8641 taataatatt tttttatatt gttaagaata taatttttaa tctctatatc ttttatattt
     8701 tctacataaa ttctctgaat tgggatttta tgtttttttg aattaatttc taatctttta
     8761 gcatctcctt taatattatc ccatgccaat tttattatct cttcagtcat atattcttgt
     8821 aaccaccctt taatactcct tataattcca ccataagatc tatttttatc ctctctagct
     8881 tttttatcta ctacctttac aatggattca taagttttta taatttcttc tattttattt
     8941 tcattcattt gcaaataatc ccagttcttc ttttaatttg ttaagccttg caatagcttt
     9001 attacaataa tcttttgaaa tatctattcc aatatatctt cttcctaatt ttttagcaac
     9061 ataagtagta gttccaacac cattgaatgg atccaatact acatcatttt tataagaaaa
     9121 tagttttaat gctttttcta ctaatttttc cggaaacatt gctggatgtc cgtattcttt
     9181 catatctctt tctggtgcaa tagaccattt tgcaatcaca gattgtttaa actcctctgc
     9241 tgatatatca atgttattaa aatccccttc ttttttaagt gttcctttac aaaaaacttc
     9301 aataaattcc catgtatatt ttaaataagg attacttgga cttttccaac ttccccatgc
     9361 agtatattta caattataat tatttttttc ccatataatt tctcctttcc atatcatttt
     9421 attagatata aaaaagttac taattatatg atgtgtagga atataatcac tgaataaagg
     9481 ttgaatattt attaaaattc ttccaccata ttttaatatt cttatacatt ctgataatat
     9541 tttaaataaa ttattaaaat agtcctccca gtaatgatca tcctgatttt gattatattc
     9601 taagccaaaa ttataaggtg gtgaagtaaa tataatgtca atacaattgt ctggcaattt
     9661 ttttaattct tcataactat cattacatat aattttatta atatattctt tgggtaattc
     9721 attatttatt ttattaaaat ttgaatcctt agcataataa tactgccctc tcttttcttc
     9781 ttttaagatt ctatccttaa cttttctttc tttattataa tcaacataat ttctttttgt
     9841 tccatttaat ccataacttt ttatattttc aatagaagaa attatatcat aaaaaatatt
     9901 ttttgtatca caataaaata taatattttc aattttattt tttaattcga ctaaatcgat
     9961 ctctttaagt aatacaatta aacgattcgc atcaatctcc aattggattt cttctttttt
    10021 aaaatattg
//
LOCUS       0116245_10000676       10029 bp    DNA              UNK 01-JAN-1980
DEFINITION  Ga0116245_10000676. | GENOME_ACESSION: IMG_3300010338 CONTIG_ID:
            0116245_10000676 SOURCE: JGI_medium ORIG_COORD: 3933_13962.
ACCESSION   0116245_10000676
VERSION     0116245_10000676
KEYWORDS    .
SOURCE      .
  ORGANISM  .
            .
FEATURES             Location/Qualifiers
     CDS             1235..2086
                     /product="hypothetical protein & Hypo-rule applied"
     CDS             complement(2108..2479)
                     /product="stage II sporulation protein AA (anti-sigma
                     Ffactor antagonist) & KO:K06378"
     CDS             complement(2637..4409)
                     /product="Lamin Tail Domain & pfam00932"
     CDS             complement(4524..5015)
                     /product="putative transposase & KO:K07491"
     CDS             5366..5620
                     /product="hypothetical protein & Hypo-rule applied"
     CDS             5813..6841
                     /product="N6-L-threonylcarbamoyladenine synthase
                     &KO:K01409"
     CDS             6928..8241
                     /product="Predicted component of the ribosome
                     qualitycontrol (RQC) complex, YloA/Tae2 family,
                     containsfibronectin-binding (FbpA) and DUF814
                     domains/Predictedcomponent of the ribosome quality control
                     (RQC) complex,YloA/Tae2 family, contains
                     fibronectin-binding (FbpA) andDUF814 domains &
                     COG1293,COG1293"
     CDS             complement(8250..8948)
                     /product="hypothetical protein & Hypo-rule applied"
     Spacer_Hit      5001..5029
                     /gene="300"
                     /evalue="0.000813747"
     Spacer_Hit_Main 5001..5029
                     /gene="41"
                     /evalue="0.000813747"
     Spacer_Hit      5001..5029
                     /gene="226"
                     /evalue="0.000813747"
ORIGIN
        1 aaagccattt agcattaaaa tcactcaatt ccccaataaa tccacatttt aatgcttcta
       61 ctctttcggc attaaatctt ctttcaaaaa ttgctcctgg aaaaacaatt aaaggaacac
      121 cagcctccag tgattgtgtg attgtattta gtcctccatg acaaattgtt aatttacaat
      181 gtggtaataa ttctgatgcc tgaatatatt ttacaaaaaa tacatttcca atattaaact
      241 cttctttgat aaaatgggat gctacataac aaattgtatt ttccatccta ttaattacct
      301 gaggtaatat attttttaca attgtgaaag gaattgaccc actaccaaaa taacaaaata
      361 catatttttt attattttcg ggtataaatt tattttcaac tatttttatt ggctctaata
      421 agtttccagt atagcaaata tcttctcttt ctggattagt tgtatctaat tctggtattg
      481 agggaattag ttttaacact ctttttccaa aaataaattc atccaatttt gagtttttta
      541 ctttcaaaaa ttttcttact acataatcag ttgatttttg aattttttta tagaaaaatc
      601 cttcttttcc actttcagat attttagcat atgtcgtgac tattggttta ttcaaaatat
      661 atgcagtaag atatgcccct aattccattt ctgttaaaat aatatctgct ttaaaatcaa
      721 aagtagcatt aatttcagat tttactatct caaaaagttt ttttctcttt gcatagccag
      781 taaaaacaaa aagaaaccag atacttccga atgatcttcc ttcttttact ggaagagatg
      841 ttttctgtga tcctttaaca atgttatttg aaataaattt tggtaaacct aatattgttg
      901 tttctggaat ctcatatact ttataatccc tttcttttaa aatattttta acatagcctg
      961 atgcacagaa tgctactgaa tggccttctt ttatgaactt atttgcaata gcaattagtc
     1021 ttgtaagact cccataagtc cctgttggtg gagaatatat tggaattaat aaattcataa
     1081 taacatcctt tcatttttta tattcaaaaa gatataattt gtcaataaag taaaatattt
     1141 aaaattctta aatatatttt ttaaaaaaac ttgctttttt atactttttt aattatatta
     1201 aaatagtatt aattaaacat aaaaggggat ttttatgagt aaaaaatatt ttataattat
     1261 tactatttta tttatcgctt tctatctttt ttcagacaat agttctaata atatatcaaa
     1321 cgaagaaata gaaaaaaaag tagaaaaaat tttaaaagag aaaataaagg attatgagac
     1381 aaataatcca gtcttctgtc agaaaggtgg gatgatgaga actggtgaac attcatttta
     1441 tttaagaaca aatgatgaat ggactggttt ttctactttt aaattaggat acagatatgc
     1501 tgttactgat tatttcaata ttgcaattga aggtggggca agcccgattc ctcatgtata
     1561 tataggagca ttattacttc attttaaaat atttgaaaca aagaataaat tctttttttt
     1621 aggagcaaga tttagatttg gctacagata tcaggatagt aactttaata ctccggaatg
     1681 ggagccagta gtaggtaaaa attatttaca attaaaaaag catacttttt atattatccc
     1741 ggatataaca gcaagtttta gatttgggcc atataggaga tttgctcttt actatactgt
     1801 ttttccaaga tttgatatag atctggaagg tggacctact tatatattca tttcgccagt
     1861 catggctgga tttgaggtaa gattcggcta taagatggaa tggagttttg caatagaagg
     1921 aggttatact tttccggttc catgggatag tgtgccagca gggaaatggg taaattttcc
     1981 atcattagca aattttggat tttattatag attcggagat aaattttact ctaagaaaaa
     2041 tattgaaaag atgaaagaag agataagaaa agagatatcc ccataattga ataaaaatta
     2101 tattaatcta ttttaaaatt tctctggctt tattaatatt atctgtgatg aggagaaaat
     2161 tgctcatttt aataagatta aatatttcct gaattttatt ttgaatatta acaagaacaa
     2221 ccttgccttt tttttcttct attttttttg caaattgaac aaaagaggca atgccagaag
     2281 aagatatata atttaattct ttgcatataa atattatttt tgcattattt ttaataaaaa
     2341 aatttatctc tctttgaaaa tcaagataat tgctataatc aatatatcct tttatagtaa
     2401 ttaaagtaat atcattttct tctgttatag taagtcttat agaatcttct atttttatct
     2461 cttttttatt atttgccata attaatatat agtgaatttt tttgagtttg tcaaaagatt
     2521 agattattaa ttaaaaaata aaattaattg catttatttt tatatttaat aagagaaaaa
     2581 atctctattt ctctatttat ataaagaaga ttatacaaac taaaattcaa aatatattaa
     2641 aaaggcttta ataacttctc ttcatccacc tcctgtctat cattaccaat aatgtccggg
     2701 aatataaaaa cctcattaag atccattctc attacagagt tatttccact aaaaaacctt
     2761 gcaaaaaaaa gatttaaatt agcccaatca tcataatcag aaagagtatc aattgtagat
     2821 gtttcatcaa tattataatt agaaagatta tcagtgctat cgccatttcc attataatca
     2881 acgccactac taccacttct gccaagtcca attgtttcac taaaacttga ttcataaata
     2941 ttttgcccaa taccatttga ataatccatt aaaaaattag aggtataagc agtattatgc
     3001 atatctttat agccatttgg aaaatattgt gcaaaattat tatctccttt agtcttatac
     3061 atataccagt aatacctatc accttctctt agatttccta tttctggtag accattaaaa
     3121 gaatacatat aattcattat gctataataa tttggtttat aattattatc tatatcacca
     3181 ccatgcctta agccaagatt atgtcccaat tcatgcataa tacaggcagc ctgatagttg
     3241 ataagtagct gtaaatcaga agaggtatcg gtttttaatc cccaattacc cattgtgata
     3301 ataatatcat tcccatttat ttcagcccgt ccaccagatc cagctgatcc atcttcgttt
     3361 tgagaataac tcatcaaaag ataatgaaaa atctgtcttt tagcaattgg catatactta
     3421 tttttgtact cataaagatt tgctttgttt ggaaaaattc caaaagcaac tgctgttgca
     3481 aaagggactc tatgatttct tttatcaaga ttaaaatcag aggtagaatc tccaaaaaga
     3541 tcacctacat caaagtgcat cttaatatta tgaggttcaa aaataggtat tagtttttct
     3601 aaagcctctt ttcttggtat aactccggga tcagtagaat tcatataatc aatatgtata
     3661 aaaatatctc tctgcccaat tcttgccccc cattgatata aaggtaagcc agcaaaggta
     3721 gaattgttgt cagtttctga acaatccgga attccatcat tatcagaatc tgtatttgag
     3781 gtaacatcat ttggcccacc tgctgttgca aattctataa aagtccagtc agaaccatta
     3841 ttggtatcag tgttaaattt atctcttgcg atgctcttgc cgtatccatc ttcagaataa
     3901 gggagttctg gtgcattatt accactccaa tcattcgaat ttgtagggga tatattatta
     3961 gttccaaatc taacaaaatc agaaccagcg gtccctttca actctataaa accatcatta
     4021 ctccagaaag gtagcttatc ctttttagaa ataaatacaa cattactact attaaccaaa
     4081 taatcataag attttcccct tattagagca tagcaacctg gctcaattat taagtctgga
     4141 agagtaaaaa cctcctcgtt atatatagta taaggggaga tttttaatac ggatttacat
     4201 cttaatgtcc attctccaag gtttgcggtt tctgttgaat tattataaac ctcaatccat
     4261 cttgaatcat ttacatagta tccagcgccc acttctgtta ttattaattt ccctttatac
     4321 tttggttttt cctgattatt tgtaggtaca tctataatac aggttacaaa tagaaataat
     4381 aaaaataata ataaataaat tcttttcata attcgccctt attttaaaaa tatattcaat
     4441 ataaatatat cacaaaaata taattatttc taaaatattt tttatacaaa aaagttttta
     4501 aatcgtaaat agtaattttc atttcatatc aaaaattcga gtaatagagg caatctatca
     4561 agaaattcaa aatttttatt cttaaaataa aaaagaccac aaaaaatata attttctaat
     4621 gcttcctgta tattattttt ctttaaattg tcatttatcc tcttaaaatt tcttacaaaa
     4681 tcctcaattt tttctattac ttcactctta aatctatcaa accacacctt tcctcttgtt
     4741 tttaactttt tgttgtatct aacagcaaat gttcccagta accactgcat tatttttgat
     4801 agattttctc ctctttttgg ttttataata aaatgacaat gtgtatagac aaatacaaaa
     4861 tttagaagtg agaatctaaa tttctttttt gcctgtttta aagttaataa tagcatttca
     4921 cggacgaata ggggctttag ttcaggtctg tccctgttga ttgtacaggt aatataatag
     4981 ctagctccct tttttaatat tctatttctt ctcataaaaa atcctccttt ttttaaaaaa
     5041 agtatttcta tatattaatc acaaattttt tgagaaaatc ctttacaatt tttgagaaaa
     5101 aatttagttt tttttgaaaa aaattaaagt gatggacaga cctataaatt ttttatgatc
     5161 aaaagaggga cagacttata atttttttat aattaaaatt aaatagggac agacttgatc
     5221 tataactatc atgatgtgaa actatttttc atatagatgt taataactta caaattaaaa
     5281 ttttgttagt ataaaataat agaaattttg gtataattta ttttcaagca aaaatttttt
     5341 tatttttttt ttgcaaattt tgtagttgaa ttcatttagc atagcaactc ttattagaga
     5401 attgcttgaa atatattttg ctggcattga aacttatgcg gaagagaaat ttatgaagat
     5461 tatacaaaaa ctaaaaaatg agatagaggg gttaaaaaaa agaaaggctt gtgttatgaa
     5521 ggaaagaggc caagatatcc catgctcaac ttacattaac gactactttt tactcaaatt
     5581 caactcaaat ttctacctga aagagataaa attcttataa aattagggaa attttttaaa
     5641 attgaccatt ctatctttat tactcaaaac ttacccttag gctaatttta tctttttatc
     5701 tgcctaaaaa taaaatcaca ccttttcttt acctaagatt tctaaaatat atgacaatct
     5761 ttataaatta tgttatatat caaaattaaa aattatgatt taaagaggga gtatgcttgt
     5821 attaggaata gaaacaacct gtgatgagac ttcagcggca attgttgaag atgggaaaaa
     5881 agtatattct aatgtggtct cttctcaaat aaaagaacat ttgccatggc agggtgttgt
     5941 gccagaaatt gcatcaagat tgcatttaaa caagataatg atagttgttg aaaaggcaat
     6001 taaagatgca aatattagca aaaaagatat tgatttgata gcagtagcaa ataggccagg
     6061 attaataggt ggtcttgcag ttggagtagc atttgcaaaa gggtttagtt ttggtttaaa
     6121 taagccatta atagcaataa atcatataga agggcattta tattctcctc acattacaaa
     6181 tgatatagaa ttcccttata ttggacttct ggtatcaggg ggacatactt tgatagttaa
     6241 cgcaaaatct tatacagatt atgaaataat agggacaacc atagatgatg cggttggtga
     6301 agcatttgat aagattgcca aacattatga tctcggatat cccggcggac ctgctattga
     6361 aaaacttgca aaagagggtg acaaaaatgc ctttaacttt cctatttcaa acctttataa
     6421 atcaaaaaga aaatatgatg taagttattc tggtattaaa accgctgtta taaattatct
     6481 tgaaaagtac aaaaaaaagg ataactggac aataaatgat attgctgcat cttttcaaaa
     6541 gagagcattt gatattcttt ttaaaaaagt tgagttagca tcaaaggatt ataatataga
     6601 aagaatagtt gttgctggtg gggtttctgc aaatcaatat ttaagagaac tcttttcaaa
     6661 gttaaaaaat aaaaaggtat atttcccaga attaaaatat gcaacagata atggggcaat
     6721 gattgcggct tttgcatatc ataaatttaa aaaagatggg gcatcctcct atgatatagg
     6781 tgtatatccc cgtgttcagg gttataaaat ttcactcgaa gagggataca ggtgtcgcta
     6841 aattgtattg aaatagaaaa tgttattaaa tatatcaaga taccctgtat tattactaat
     6901 ttttcacaac ttgatgagtt ctctctggtg attaatacaa cttttaataa tatctctcaa
     6961 aaaattcttg taagtgtgag agataatttc aatagaataa ctactattcc agaaaaagaa
     7021 aatatagaga caaaagattt gagattttct caatttctaa atgctaatat aagatattat
     7081 gttattaaga atgtctatca gataaattat tcaagaatag ttatttttga aatagaaaat
     7141 gattctctta aattaaaatt tattgcaagg ctatggggag ttgctggcaa tatcttgctt
     7201 ttagataata ataacataat acttgaatgc cttaaaagat atccaaaaag aaacgaatgg
     7261 gttaataata aatttatctt tccagataaa aatccagatt taaattattc aatacgagaa
     7321 atttttaaaa ataatgagag caatatagat aatgataaag tatattttta ttacaaagat
     7381 gttattttaa atcagaattt tttcattctc aaaaataatt tactcacaat tttaaagaaa
     7441 gatattgaga aaataaagaa tgaaataaca aatatacaaa aaatctcaaa tgaggatgaa
     7501 gaaaaatatt taaagatagg agaattaata aaatcctttt catatcaaat taagcagggt
     7561 gaaaaaaaag taaaactttt tgactatgag agagaaaaag agatagaaat agaattggat
     7621 ccagatttaa gcccgatcga taatgcaaag aaatatttta ataaatataa aaagataaaa
     7681 gataccaaaa ttcagaatgc tgaaagactc tctttactta ataaaagact cgaatatctt
     7741 gaaaataacc ataaagaagt agaaaattta acaaaagata atataaagaa actattagaa
     7801 aaaaaagaaa agataataaa aaaaataaat aaaaaagaaa ataatgagaa aacgattgga
     7861 agagaattta ttctctctga ttcatataag gcaattgtat caaaaaatgc aaaagaagca
     7921 gccgagattc ttagtaaagt agcaaaaggg aatgattact ggtttcatat aagagattat
     7981 tctggaagtc atgtaattgt taaatatata aaaaataagg aattaacaca gaaggcaaaa
     8041 cttgaggcag cacatttagc tttttattat agtaaagcaa agggagatga gggggatatc
     8101 tattttacac aggtaaaata tcttcataaa ccaaactcta aaactcccgg acttgttata
     8161 cctattaaag aaaaaaatat aaaattaaaa tttgataaaa aaataattga aaatatattt
     8221 ttaaataatg agagaatata acattgaaat tataaatacc tttttaaatc aaaagatagt
     8281 aattctaccg cttctttaat tttattttta tttaatgatt taaaatattt atgtattggt
     8341 ttatcaactt ttctttctcc ttctaaaaat gtaaaaatat tcaaattcac ttctgggaaa
     8401 taagacatta aagtatgagt tgggtaacta ccataagttt ttttatttaa ttttgagtaa
     8461 tccccgccta attgactttc cagttgaaat aaataacaat taatttctgg atatgatgtt
     8521 tttaataaac taaaatcaac aagaattctc tttaacatag cattttcagt ataagctttg
     8581 cattctatac ctaaaacaaa tttattatca acaaaaactt gtttatcaac acttaaacta
     8641 taataatatt tttttatatt gttaagaata taatttttaa tctctatatc ttttatattt
     8701 tctacataaa ttctctgaat tgggatttta tgtttttttg aattaatttc taatctttta
     8761 gcatctcctt taatattatc ccatgccaat tttattatct cttcagtcat atattcttgt
     8821 aaccaccctt taatactcct tataattcca ccataagatc tatttttatc ctctctagct
     8881 tttttatcta ctacctttac aatggattca taagttttta taatttcttc tattttattt
     8941 tcattcattt gcaaataatc ccagttcttc ttttaatttg ttaagccttg caatagcttt
     9001 attacaataa tcttttgaaa tatctattcc aatatatctt cttcctaatt ttttagcaac
     9061 ataagtagta gttccaacac cattgaatgg atccaatact acatcatttt tataagaaaa
     9121 tagttttaat gctttttcta ctaatttttc cggaaacatt gctggatgtc cgtattcttt
     9181 catatctctt tctggtgcaa tagaccattt tgcaatcaca gattgtttaa actcctctgc
     9241 tgatatatca atgttattaa aatccccttc ttttttaagt gttcctttac aaaaaacttc
     9301 aataaattcc catgtatatt ttaaataagg attacttgga cttttccaac ttccccatgc
     9361 agtatattta caattataat tatttttttc ccatataatt tctcctttcc atatcatttt
     9421 attagatata aaaaagttac taattatatg atgtgtagga atataatcac tgaataaagg
     9481 ttgaatattt attaaaattc ttccaccata ttttaatatt cttatacatt ctgataatat
     9541 tttaaataaa ttattaaaat agtcctccca gtaatgatca tcctgatttt gattatattc
     9601 taagccaaaa ttataaggtg gtgaagtaaa tataatgtca atacaattgt ctggcaattt
     9661 ttttaattct tcataactat cattacatat aattttatta atatattctt tgggtaattc
     9721 attatttatt ttattaaaat ttgaatcctt agcataataa tactgccctc tcttttcttc
     9781 ttttaagatt ctatccttaa cttttctttc tttattataa tcaacataat ttctttttgt
     9841 tccatttaat ccataacttt ttatattttc aatagaagaa attatatcat aaaaaatatt
     9901 ttttgtatca caataaaata taatattttc aattttattt tttaattcga ctaaatcgat
     9961 ctctttaagt aatacaatta aacgattcgc atcaatctcc aattggattt cttctttttt
    10021 aaaatattg
//
LOCUS       0116245_10000676       10029 bp    DNA              UNK 01-JAN-1980
DEFINITION  Ga0116245_10000676. | GENOME_ACESSION: IMG_3300010338 CONTIG_ID:
            0116245_10000676 SOURCE: JGI_medium ORIG_COORD: 3933_13962.
ACCESSION   0116245_10000676
VERSION     0116245_10000676
KEYWORDS    .
SOURCE      .
  ORGANISM  .
            .
FEATURES             Location/Qualifiers
     CDS             1235..2086
                     /product="hypothetical protein & Hypo-rule applied"
     CDS             complement(2108..2479)
                     /product="stage II sporulation protein AA (anti-sigma
                     Ffactor antagonist) & KO:K06378"
     CDS             complement(2637..4409)
                     /product="Lamin Tail Domain & pfam00932"
     CDS             complement(4524..5015)
                     /product="putative transposase & KO:K07491"
     CDS             5366..5620
                     /product="hypothetical protein & Hypo-rule applied"
     CDS             5813..6841
                     /product="N6-L-threonylcarbamoyladenine synthase
                     &KO:K01409"
     CDS             6928..8241
                     /product="Predicted component of the ribosome
                     qualitycontrol (RQC) complex, YloA/Tae2 family,
                     containsfibronectin-binding (FbpA) and DUF814
                     domains/Predictedcomponent of the ribosome quality control
                     (RQC) complex,YloA/Tae2 family, contains
                     fibronectin-binding (FbpA) andDUF814 domains &
                     COG1293,COG1293"
     CDS             complement(8250..8948)
                     /product="hypothetical protein & Hypo-rule applied"
     Spacer_Hit      5001..5029
                     /gene="300"
                     /evalue="0.000813747"
     Spacer_Hit_Main 5001..5029
                     /gene="41"
                     /evalue="0.000813747"
     Spacer_Hit      5001..5029
                     /gene="226"
                     /evalue="0.000813747"
ORIGIN
        1 aaagccattt agcattaaaa tcactcaatt ccccaataaa tccacatttt aatgcttcta
       61 ctctttcggc attaaatctt ctttcaaaaa ttgctcctgg aaaaacaatt aaaggaacac
      121 cagcctccag tgattgtgtg attgtattta gtcctccatg acaaattgtt aatttacaat
      181 gtggtaataa ttctgatgcc tgaatatatt ttacaaaaaa tacatttcca atattaaact
      241 cttctttgat aaaatgggat gctacataac aaattgtatt ttccatccta ttaattacct
      301 gaggtaatat attttttaca attgtgaaag gaattgaccc actaccaaaa taacaaaata
      361 catatttttt attattttcg ggtataaatt tattttcaac tatttttatt ggctctaata
      421 agtttccagt atagcaaata tcttctcttt ctggattagt tgtatctaat tctggtattg
      481 agggaattag ttttaacact ctttttccaa aaataaattc atccaatttt gagtttttta
      541 ctttcaaaaa ttttcttact acataatcag ttgatttttg aattttttta tagaaaaatc
      601 cttcttttcc actttcagat attttagcat atgtcgtgac tattggttta ttcaaaatat
      661 atgcagtaag atatgcccct aattccattt ctgttaaaat aatatctgct ttaaaatcaa
      721 aagtagcatt aatttcagat tttactatct caaaaagttt ttttctcttt gcatagccag
      781 taaaaacaaa aagaaaccag atacttccga atgatcttcc ttcttttact ggaagagatg
      841 ttttctgtga tcctttaaca atgttatttg aaataaattt tggtaaacct aatattgttg
      901 tttctggaat ctcatatact ttataatccc tttcttttaa aatattttta acatagcctg
      961 atgcacagaa tgctactgaa tggccttctt ttatgaactt atttgcaata gcaattagtc
     1021 ttgtaagact cccataagtc cctgttggtg gagaatatat tggaattaat aaattcataa
     1081 taacatcctt tcatttttta tattcaaaaa gatataattt gtcaataaag taaaatattt
     1141 aaaattctta aatatatttt ttaaaaaaac ttgctttttt atactttttt aattatatta
     1201 aaatagtatt aattaaacat aaaaggggat ttttatgagt aaaaaatatt ttataattat
     1261 tactatttta tttatcgctt tctatctttt ttcagacaat agttctaata atatatcaaa
     1321 cgaagaaata gaaaaaaaag tagaaaaaat tttaaaagag aaaataaagg attatgagac
     1381 aaataatcca gtcttctgtc agaaaggtgg gatgatgaga actggtgaac attcatttta
     1441 tttaagaaca aatgatgaat ggactggttt ttctactttt aaattaggat acagatatgc
     1501 tgttactgat tatttcaata ttgcaattga aggtggggca agcccgattc ctcatgtata
     1561 tataggagca ttattacttc attttaaaat atttgaaaca aagaataaat tctttttttt
     1621 aggagcaaga tttagatttg gctacagata tcaggatagt aactttaata ctccggaatg
     1681 ggagccagta gtaggtaaaa attatttaca attaaaaaag catacttttt atattatccc
     1741 ggatataaca gcaagtttta gatttgggcc atataggaga tttgctcttt actatactgt
     1801 ttttccaaga tttgatatag atctggaagg tggacctact tatatattca tttcgccagt
     1861 catggctgga tttgaggtaa gattcggcta taagatggaa tggagttttg caatagaagg
     1921 aggttatact tttccggttc catgggatag tgtgccagca gggaaatggg taaattttcc
     1981 atcattagca aattttggat tttattatag attcggagat aaattttact ctaagaaaaa
     2041 tattgaaaag atgaaagaag agataagaaa agagatatcc ccataattga ataaaaatta
     2101 tattaatcta ttttaaaatt tctctggctt tattaatatt atctgtgatg aggagaaaat
     2161 tgctcatttt aataagatta aatatttcct gaattttatt ttgaatatta acaagaacaa
     2221 ccttgccttt tttttcttct attttttttg caaattgaac aaaagaggca atgccagaag
     2281 aagatatata atttaattct ttgcatataa atattatttt tgcattattt ttaataaaaa
     2341 aatttatctc tctttgaaaa tcaagataat tgctataatc aatatatcct tttatagtaa
     2401 ttaaagtaat atcattttct tctgttatag taagtcttat agaatcttct atttttatct
     2461 cttttttatt atttgccata attaatatat agtgaatttt tttgagtttg tcaaaagatt
     2521 agattattaa ttaaaaaata aaattaattg catttatttt tatatttaat aagagaaaaa
     2581 atctctattt ctctatttat ataaagaaga ttatacaaac taaaattcaa aatatattaa
     2641 aaaggcttta ataacttctc ttcatccacc tcctgtctat cattaccaat aatgtccggg
     2701 aatataaaaa cctcattaag atccattctc attacagagt tatttccact aaaaaacctt
     2761 gcaaaaaaaa gatttaaatt agcccaatca tcataatcag aaagagtatc aattgtagat
     2821 gtttcatcaa tattataatt agaaagatta tcagtgctat cgccatttcc attataatca
     2881 acgccactac taccacttct gccaagtcca attgtttcac taaaacttga ttcataaata
     2941 ttttgcccaa taccatttga ataatccatt aaaaaattag aggtataagc agtattatgc
     3001 atatctttat agccatttgg aaaatattgt gcaaaattat tatctccttt agtcttatac
     3061 atataccagt aatacctatc accttctctt agatttccta tttctggtag accattaaaa
     3121 gaatacatat aattcattat gctataataa tttggtttat aattattatc tatatcacca
     3181 ccatgcctta agccaagatt atgtcccaat tcatgcataa tacaggcagc ctgatagttg
     3241 ataagtagct gtaaatcaga agaggtatcg gtttttaatc cccaattacc cattgtgata
     3301 ataatatcat tcccatttat ttcagcccgt ccaccagatc cagctgatcc atcttcgttt
     3361 tgagaataac tcatcaaaag ataatgaaaa atctgtcttt tagcaattgg catatactta
     3421 tttttgtact cataaagatt tgctttgttt ggaaaaattc caaaagcaac tgctgttgca
     3481 aaagggactc tatgatttct tttatcaaga ttaaaatcag aggtagaatc tccaaaaaga
     3541 tcacctacat caaagtgcat cttaatatta tgaggttcaa aaataggtat tagtttttct
     3601 aaagcctctt ttcttggtat aactccggga tcagtagaat tcatataatc aatatgtata
     3661 aaaatatctc tctgcccaat tcttgccccc cattgatata aaggtaagcc agcaaaggta
     3721 gaattgttgt cagtttctga acaatccgga attccatcat tatcagaatc tgtatttgag
     3781 gtaacatcat ttggcccacc tgctgttgca aattctataa aagtccagtc agaaccatta
     3841 ttggtatcag tgttaaattt atctcttgcg atgctcttgc cgtatccatc ttcagaataa
     3901 gggagttctg gtgcattatt accactccaa tcattcgaat ttgtagggga tatattatta
     3961 gttccaaatc taacaaaatc agaaccagcg gtccctttca actctataaa accatcatta
     4021 ctccagaaag gtagcttatc ctttttagaa ataaatacaa cattactact attaaccaaa
     4081 taatcataag attttcccct tattagagca tagcaacctg gctcaattat taagtctgga
     4141 agagtaaaaa cctcctcgtt atatatagta taaggggaga tttttaatac ggatttacat
     4201 cttaatgtcc attctccaag gtttgcggtt tctgttgaat tattataaac ctcaatccat
     4261 cttgaatcat ttacatagta tccagcgccc acttctgtta ttattaattt ccctttatac
     4321 tttggttttt cctgattatt tgtaggtaca tctataatac aggttacaaa tagaaataat
     4381 aaaaataata ataaataaat tcttttcata attcgccctt attttaaaaa tatattcaat
     4441 ataaatatat cacaaaaata taattatttc taaaatattt tttatacaaa aaagttttta
     4501 aatcgtaaat agtaattttc atttcatatc aaaaattcga gtaatagagg caatctatca
     4561 agaaattcaa aatttttatt cttaaaataa aaaagaccac aaaaaatata attttctaat
     4621 gcttcctgta tattattttt ctttaaattg tcatttatcc tcttaaaatt tcttacaaaa
     4681 tcctcaattt tttctattac ttcactctta aatctatcaa accacacctt tcctcttgtt
     4741 tttaactttt tgttgtatct aacagcaaat gttcccagta accactgcat tatttttgat
     4801 agattttctc ctctttttgg ttttataata aaatgacaat gtgtatagac aaatacaaaa
     4861 tttagaagtg agaatctaaa tttctttttt gcctgtttta aagttaataa tagcatttca
     4921 cggacgaata ggggctttag ttcaggtctg tccctgttga ttgtacaggt aatataatag
     4981 ctagctccct tttttaatat tctatttctt ctcataaaaa atcctccttt ttttaaaaaa
     5041 agtatttcta tatattaatc acaaattttt tgagaaaatc ctttacaatt tttgagaaaa
     5101 aatttagttt tttttgaaaa aaattaaagt gatggacaga cctataaatt ttttatgatc
     5161 aaaagaggga cagacttata atttttttat aattaaaatt aaatagggac agacttgatc
     5221 tataactatc atgatgtgaa actatttttc atatagatgt taataactta caaattaaaa
     5281 ttttgttagt ataaaataat agaaattttg gtataattta ttttcaagca aaaatttttt
     5341 tatttttttt ttgcaaattt tgtagttgaa ttcatttagc atagcaactc ttattagaga
     5401 attgcttgaa atatattttg ctggcattga aacttatgcg gaagagaaat ttatgaagat
     5461 tatacaaaaa ctaaaaaatg agatagaggg gttaaaaaaa agaaaggctt gtgttatgaa
     5521 ggaaagaggc caagatatcc catgctcaac ttacattaac gactactttt tactcaaatt
     5581 caactcaaat ttctacctga aagagataaa attcttataa aattagggaa attttttaaa
     5641 attgaccatt ctatctttat tactcaaaac ttacccttag gctaatttta tctttttatc
     5701 tgcctaaaaa taaaatcaca ccttttcttt acctaagatt tctaaaatat atgacaatct
     5761 ttataaatta tgttatatat caaaattaaa aattatgatt taaagaggga gtatgcttgt
     5821 attaggaata gaaacaacct gtgatgagac ttcagcggca attgttgaag atgggaaaaa
     5881 agtatattct aatgtggtct cttctcaaat aaaagaacat ttgccatggc agggtgttgt
     5941 gccagaaatt gcatcaagat tgcatttaaa caagataatg atagttgttg aaaaggcaat
     6001 taaagatgca aatattagca aaaaagatat tgatttgata gcagtagcaa ataggccagg
     6061 attaataggt ggtcttgcag ttggagtagc atttgcaaaa gggtttagtt ttggtttaaa
     6121 taagccatta atagcaataa atcatataga agggcattta tattctcctc acattacaaa
     6181 tgatatagaa ttcccttata ttggacttct ggtatcaggg ggacatactt tgatagttaa
     6241 cgcaaaatct tatacagatt atgaaataat agggacaacc atagatgatg cggttggtga
     6301 agcatttgat aagattgcca aacattatga tctcggatat cccggcggac ctgctattga
     6361 aaaacttgca aaagagggtg acaaaaatgc ctttaacttt cctatttcaa acctttataa
     6421 atcaaaaaga aaatatgatg taagttattc tggtattaaa accgctgtta taaattatct
     6481 tgaaaagtac aaaaaaaagg ataactggac aataaatgat attgctgcat cttttcaaaa
     6541 gagagcattt gatattcttt ttaaaaaagt tgagttagca tcaaaggatt ataatataga
     6601 aagaatagtt gttgctggtg gggtttctgc aaatcaatat ttaagagaac tcttttcaaa
     6661 gttaaaaaat aaaaaggtat atttcccaga attaaaatat gcaacagata atggggcaat
     6721 gattgcggct tttgcatatc ataaatttaa aaaagatggg gcatcctcct atgatatagg
     6781 tgtatatccc cgtgttcagg gttataaaat ttcactcgaa gagggataca ggtgtcgcta
     6841 aattgtattg aaatagaaaa tgttattaaa tatatcaaga taccctgtat tattactaat
     6901 ttttcacaac ttgatgagtt ctctctggtg attaatacaa cttttaataa tatctctcaa
     6961 aaaattcttg taagtgtgag agataatttc aatagaataa ctactattcc agaaaaagaa
     7021 aatatagaga caaaagattt gagattttct caatttctaa atgctaatat aagatattat
     7081 gttattaaga atgtctatca gataaattat tcaagaatag ttatttttga aatagaaaat
     7141 gattctctta aattaaaatt tattgcaagg ctatggggag ttgctggcaa tatcttgctt
     7201 ttagataata ataacataat acttgaatgc cttaaaagat atccaaaaag aaacgaatgg
     7261 gttaataata aatttatctt tccagataaa aatccagatt taaattattc aatacgagaa
     7321 atttttaaaa ataatgagag caatatagat aatgataaag tatattttta ttacaaagat
     7381 gttattttaa atcagaattt tttcattctc aaaaataatt tactcacaat tttaaagaaa
     7441 gatattgaga aaataaagaa tgaaataaca aatatacaaa aaatctcaaa tgaggatgaa
     7501 gaaaaatatt taaagatagg agaattaata aaatcctttt catatcaaat taagcagggt
     7561 gaaaaaaaag taaaactttt tgactatgag agagaaaaag agatagaaat agaattggat
     7621 ccagatttaa gcccgatcga taatgcaaag aaatatttta ataaatataa aaagataaaa
     7681 gataccaaaa ttcagaatgc tgaaagactc tctttactta ataaaagact cgaatatctt
     7741 gaaaataacc ataaagaagt agaaaattta acaaaagata atataaagaa actattagaa
     7801 aaaaaagaaa agataataaa aaaaataaat aaaaaagaaa ataatgagaa aacgattgga
     7861 agagaattta ttctctctga ttcatataag gcaattgtat caaaaaatgc aaaagaagca
     7921 gccgagattc ttagtaaagt agcaaaaggg aatgattact ggtttcatat aagagattat
     7981 tctggaagtc atgtaattgt taaatatata aaaaataagg aattaacaca gaaggcaaaa
     8041 cttgaggcag cacatttagc tttttattat agtaaagcaa agggagatga gggggatatc
     8101 tattttacac aggtaaaata tcttcataaa ccaaactcta aaactcccgg acttgttata
     8161 cctattaaag aaaaaaatat aaaattaaaa tttgataaaa aaataattga aaatatattt
     8221 ttaaataatg agagaatata acattgaaat tataaatacc tttttaaatc aaaagatagt
     8281 aattctaccg cttctttaat tttattttta tttaatgatt taaaatattt atgtattggt
     8341 ttatcaactt ttctttctcc ttctaaaaat gtaaaaatat tcaaattcac ttctgggaaa
     8401 taagacatta aagtatgagt tgggtaacta ccataagttt ttttatttaa ttttgagtaa
     8461 tccccgccta attgactttc cagttgaaat aaataacaat taatttctgg atatgatgtt
     8521 tttaataaac taaaatcaac aagaattctc tttaacatag cattttcagt ataagctttg
     8581 cattctatac ctaaaacaaa tttattatca acaaaaactt gtttatcaac acttaaacta
     8641 taataatatt tttttatatt gttaagaata taatttttaa tctctatatc ttttatattt
     8701 tctacataaa ttctctgaat tgggatttta tgtttttttg aattaatttc taatctttta
     8761 gcatctcctt taatattatc ccatgccaat tttattatct cttcagtcat atattcttgt
     8821 aaccaccctt taatactcct tataattcca ccataagatc tatttttatc ctctctagct
     8881 tttttatcta ctacctttac aatggattca taagttttta taatttcttc tattttattt
     8941 tcattcattt gcaaataatc ccagttcttc ttttaatttg ttaagccttg caatagcttt
     9001 attacaataa tcttttgaaa tatctattcc aatatatctt cttcctaatt ttttagcaac
     9061 ataagtagta gttccaacac cattgaatgg atccaatact acatcatttt tataagaaaa
     9121 tagttttaat gctttttcta ctaatttttc cggaaacatt gctggatgtc cgtattcttt
     9181 catatctctt tctggtgcaa tagaccattt tgcaatcaca gattgtttaa actcctctgc
     9241 tgatatatca atgttattaa aatccccttc ttttttaagt gttcctttac aaaaaacttc
     9301 aataaattcc catgtatatt ttaaataagg attacttgga cttttccaac ttccccatgc
     9361 agtatattta caattataat tatttttttc ccatataatt tctcctttcc atatcatttt
     9421 attagatata aaaaagttac taattatatg atgtgtagga atataatcac tgaataaagg
     9481 ttgaatattt attaaaattc ttccaccata ttttaatatt cttatacatt ctgataatat
     9541 tttaaataaa ttattaaaat agtcctccca gtaatgatca tcctgatttt gattatattc
     9601 taagccaaaa ttataaggtg gtgaagtaaa tataatgtca atacaattgt ctggcaattt
     9661 ttttaattct tcataactat cattacatat aattttatta atatattctt tgggtaattc
     9721 attatttatt ttattaaaat ttgaatcctt agcataataa tactgccctc tcttttcttc
     9781 ttttaagatt ctatccttaa cttttctttc tttattataa tcaacataat ttctttttgt
     9841 tccatttaat ccataacttt ttatattttc aatagaagaa attatatcat aaaaaatatt
     9901 ttttgtatca caataaaata taatattttc aattttattt tttaattcga ctaaatcgat
     9961 ctctttaagt aatacaatta aacgattcgc atcaatctcc aattggattt cttctttttt
    10021 aaaatattg
//
LOCUS       a0209204_1001677        8832 bp    DNA              UNK 01-JAN-1980
DEFINITION  Ga0209204_1001677. | GENOME_ACESSION: IMG_3300025631 CONTIG_ID:
            a0209204_1001677 SOURCE: JGI_small ORIG_COORD: 11160_19992.
ACCESSION   a0209204_1001677
VERSION     a0209204_1001677
KEYWORDS    .
SOURCE      .
  ORGANISM  .
            .
FEATURES             Location/Qualifiers
     CDS             38..889
                     /product="hypothetical protein"
     CDS             complement(911..1282)
                     /product="stage II sporulation protein AA (anti-sigma
                     Ffactor antagonist) & KO:K06378"
     CDS             complement(1440..3212)
                     /product="lamin tail-like protein & pfam00932"
     CDS             complement(3327..3818)
                     /product="putative transposase & KO:K07491"
     Spacer_Hit      3804..3832
                     /gene="226"
                     /evalue="0.000813747"
     Spacer_Hit_Main 3804..3832
                     /gene="41"
                     /evalue="0.000813747"
     Spacer_Hit      3804..3832
                     /gene="300"
                     /evalue="0.000813747"
     CDS             4616..5644
                     /product="N6-L-threonylcarbamoyladenine synthase
                     &KO:K01409"
     CDS             5635..7044
                     /product="predicted ribosome quality control (RQC)
                     complexYloA/Tae2 family protein/predicted ribosome quality
                     control(RQC) complex YloA/Tae2 family protein &
                     COG1293,COG1293"
     CDS             complement(7053..7751)
                     /product="hypothetical protein"
ORIGIN
        1 ttaaaatagt attaattaaa cataaaaggg gatttttatg agtaaaaaat attttataat
       61 tattactatt ttatttatcg ctttctatct tttttcagac aatagttcta ataatatatc
      121 aaacgaagaa atagaaaaaa aagtagaaaa aattttaaaa gagaaaataa aggattatga
      181 gacaaataat ccagtcttct gtcagaaagg tgggatgatg agaactggtg aacattcatt
      241 ttatttaaga acaaatgatg aatggactgg tttttctact tttaaattag gatacagata
      301 tgctgttact gattatttca atattgcaat tgaaggtggg gcaagcccga ttcctcatgt
      361 atatatagga gcattattac ttcattttaa aatatttgaa acaaagaata aattcttttt
      421 tttaggagca agatttagat ttggctacag atatcaggat agtaacttta atactccgga
      481 atgggagcca gtagtaggta aaaattattt acaattaaaa aagcatactt tttatattat
      541 cccggatata acagcaagtt ttagatttgg gccatatagg agatttgctc tttactatac
      601 tgtttttcca agatttgata tagatctgga aggtggacct acttatatat tcatttcgcc
      661 agtcatggct ggatttgagg taagattcgg ctataagatg gaatggagtt ttgcaataga
      721 aggaggttat acttttccgg ttccatggga tagtgtgcca gcagggaaat gggtaaattt
      781 tccatcatta gcaaattttg gattttatta tagattcgga gataaatttt actctaagaa
      841 aaatattgaa aagatgaaag aagagataag aaaagagata tccccataat tgaataaaaa
      901 ttatattaat ctattttaaa atttctctgg ctttattaat attatctgtg atgaggagaa
      961 aattgctcat tttaataaga ttaaatattt cctgaatttt attttgaata ttaacaagaa
     1021 caaccttgcc ttttttttct tctatttttt ttgcaaattg aacaaaagag gcaatgccag
     1081 aagaagatat ataatttaat tctttgcata taaatattat ttttgcatta tttttaataa
     1141 aaaaatttat ctctctttga aaatcaagat aattgctata atcaatatat ccttttatag
     1201 taattaaagt aatatcattt tcttctgtta tagtaagtct tatagaatct tctattttta
     1261 tctctttttt attatttgcc ataattaata tatagtgaat ttttttgagt ttgtcaaaag
     1321 attagattat taattaaaaa ataaaattaa ttgcatttat ttttatattt aataagagaa
     1381 aaaatctcta tttctctatt tatataaaga agattataca aactaaaatt caaaatatat
     1441 taaaaaggct ttaataactt ctcttcatcc acctcctgtc tatcattacc aataatgtcc
     1501 gggaatataa aaacctcatt aagatccatt ctcattacag agttatttcc actaaaaaac
     1561 cttgcaaaaa aaagatttaa attagcccaa tcatcataat cagaaagagt atcaattgta
     1621 gatgtttcat caatattata attagaaaga ttatcagtgc tatcgccatt tccattataa
     1681 tcaacgccac tactaccact tctgccaagt ccaattgttt cactaaaact tgattcataa
     1741 atattttgcc caataccatt tgaataatcc attaaaaaat tagaggtata agcagtatta
     1801 tgcatatctt tatagccatt tggaaaatat tgtgcaaaat tattatctcc tttagtctta
     1861 tacatatacc agtaatacct atcaccttct cttagatttc ctatttctgg tagaccatta
     1921 aaagaataca tataattcat tatgctataa taatttggtt tataattatt atctatatca
     1981 ccaccatgcc ttaagccaag attatgtccc aattcatgca taatacaggc agcctgatag
     2041 ttgataagta gctgtaaatc agaagaggta tcggttttta atccccaatt acccattgtg
     2101 ataataatat cattcccatt tatttcagcc cgtccaccag atccagctga tccatcttcg
     2161 ttttgagaat aactcatcaa aagataatga aaaatctgtc ttttagcaat tggcatatac
     2221 ttatttttgt actcataaag atttgctttg tttggaaaaa ttccaaaagc aactgctgtt
     2281 gcaaaaggga ctctatgatt tcttttatca agattaaaat cagaggtaga atctccaaaa
     2341 agatcaccta catcaaagtg catcttaata ttatgaggtt caaaaatagg tattagtttt
     2401 tctaaagcct cttttcttgg tataactccg ggatcagtag aattcatata atcaatatgt
     2461 ataaaaatat ctctctgccc aattcttgcc ccccattgat ataaaggtaa gccagcaaag
     2521 gtagaattgt tgtcagtttc tgaacaatcc ggaattccat cattatcaga atctgtattt
     2581 gaggtaacat catttggccc acctgctgtt gcaaattcta taaaagtcca gtcagaacca
     2641 ttattggtat cagtgttaaa tttatctctt gcgatgctct tgccgtatcc atcttcagaa
[truncated: 526,682 more chars]
