# Supplementary material for: Uncovering the functional diversity of rare CRISPR-Cas systems with deep terascale clustering
Source: Science. Author manuscript; Available in PMC 2024 Mar 4. (PMC10910872; doi:10.1126/science.adi1910)
Supplement: data S5 [file NIHMS1969090-supplement-data_S5.zip › VII_spacer_search/spacer_id_46_targets.gb]

LOCUS       a0116166_1008991        6232 bp    DNA              UNK 01-JAN-1980
DEFINITION  Ga0116166_1008991. | GENOME_ACESSION: IMG_3300009711 CONTIG_ID:
            a0116166_1008991 SOURCE: JGI_medium ORIG_COORD: 0_6232.
ACCESSION   a0116166_1008991
VERSION     a0116166_1008991
KEYWORDS    .
SOURCE      .
  ORGANISM  .
            .
FEATURES             Location/Qualifiers
     CDS             3..254
                     /product="hypothetical protein & Hypo-rule applied"
     CDS             complement(342..1091)
                     /product="adenylyltransferase and sulfurtransferase
                     &KO:K11996"
     CDS             complement(1452..1922)
                     /product="hypothetical protein & Hypo-rule applied"
     Spacer_Hit_Main 1732..1767
                     /gene="46"
                     /evalue="0.000214636"
     Spacer_Hit      1732..1767
                     /gene="231"
                     /evalue="0.000214636"
     CDS             complement(2264..5713)
                     /product="transcription-repair coupling factor
                     (superfamilyII helicase) & KO:K03723"
ORIGIN
        1 tgggaacatt tgctgttaga tacaacaaaa agttaaaaat aagaggaaaa gtatggtttg
       61 atagatttaa gagtgagtta atagaaaaaa ttgaggattt tgtgagaagt tttaagagga
      121 taaacgaaaa tttaaagaaa aataacatcc cggaagcatt agaaaattat attttctgtg
      181 ggctttttta ttttaagaat aaaaattttg aatttcttga tagattacct ctattactgg
      241 aatttttgat atgaaatgaa aattactatt tacgatttaa aaactttttt gtatatattt
      301 aaattatttt attttttgaa taaatatttt aatatatcta tctatttttt attacagatc
      361 tggcagtttt tatttttagt tacttttatt tttcttatac tcatatcttt aaaattcatt
      421 attaataatg tatcaactag taattctcct atacctgtta gatattttat actttctgta
      481 gcctgaattg ctccaaaaat tccagggatt gtacctaaaa tgccaacttt tgaagttagt
      541 aaaactttat caactggcgg tggttgatca aatagacatc tgtaacatgt atgaccaggt
      601 atgtaagtta atgtctgtcc ttcaaaccgg ctaactccac aatgagaata tggtttatta
      661 agagtaacac aggcatcatt tattaaaaat tttgactcaa aattatctgt ggcatcaata
      721 ataaagtcat aatcatttat aatttttgtt atgttatctt tatttatttt ttgattatat
      781 gtaactatct gtacttctgg atttaatcta tttattttat cctttgcgga atctgttttt
      841 tctttattta tatcctgtgt aaaatgaaga atctgtcttt gaagattggt aagatctact
      901 ttatcataat cagcaatacc aagtgttcct attccatttg cagcaagata aaaaatactt
      961 gaagatccca gtccacctgc gccgataaca agaacccttg attgtaaaag tttctccatt
     1021 ccttggatgc cgatttcttg tattaaaata tttcttgaat atctttttat ctgattttct
     1081 gttaaattca tataattttt ttatattaaa agacaattta tgtcaatatt aatttatgag
     1141 gtagaaagta ataaaaaaag atagatattt tattataaat acagtgtatt tttataaata
     1201 aagagtagga caattgtctt attagtaaca tggattcggg taaaataata tttatatctc
     1261 ttataatttt tgcagtggat tagaaaattt ataaaatata tacatagaaa aattgttaaa
     1321 ttattatttt tataatggca ttttaaaggt aaaataaatt gttttatttt aatattagaa
     1381 tattaagata ttattaataa tctagataaa agttaaatta tactatttta taaaagagaa
     1441 ataagattaa cttaataata tgtctcaaag cctattacct gatagcaatc gttgtaaatt
     1501 gccttgtaga agggcgtggt gttgccggaa aagtgggata attctctgcg cttattccac
     1561 ttttttattc ttgttagttt taaaaataac tttaacgtta ttacactaca cttcatctca
     1621 acctttgtaa tcccaacttt ctcatactct tgaagaaaga gtaggataat tctcctcagt
     1681 aaacaaccca tgctaaaaaa attaagatca gcatggatct ttttcaaaaa tctgtaatcc
     1741 tgttttgaca gatacagatg aatcctacta tcccaattta tcctttcata tttatttcca
     1801 tcttctgggc caaaacagta tatctttttt actctattag tatagagttg caagatatat
     1861 accacaagtc cagaaagaga gatgttaaat ttccttgcaa cattttccag tctttttttc
     1921 atagcagagt taacgactat gtgtaactca tgctcaaagt tatagttttt taaaatctta
     1981 cgaatattat tcataaaaac ctccttaaca aaaaattatt ttctatatat taatcacaaa
     2041 atttttaaga aaatccttta caaaatttaa gaaaaaaatt aaaaaatttt tagataaaaa
     2101 taagattgca atcattgact atttttttat acttaaaaag gggaattttt tattttatat
     2161 aatagaatta gttatataaa ttaaattaaa gagaaaaata atcaaatagt atatttatct
     2221 attatagagt tttgaagtct tatataacag caaaaaagtt gaattaaaat agattttgca
     2281 aaatttcttt tatatattcg agtttttcat ttaatgatag atcatatctc ttttttttaa
     2341 taaatataga attaggtttt gacccaagaa gatagatatc cccctttgac tctgcgacca
     2401 aggtcaataa tttttctata tttatctcgt ttaattcttg aaattttatc tcaatttttt
     2461 cttttttatc gattatctca gtaataccta tttttttaca aagtatcttt attcttgaaa
     2521 tataaagtaa attttttacc tcttctggca tattaccaaa tctatcgata agtgataaat
     2581 atatatcttc aagttcttcc tctgtatcag cctgtgctat ctttttgtaa tattctattt
     2641 tttgttttgg atcagaaata tagctatcag gtatataacc tttatattca agatcaagat
     2701 agacatctct tgatgtttct atctcatttt caggtaaaat ctttttctct ttatttatct
     2761 ctcttacagc ctcacgcaat agtttacaat ataaatgaaa tccaacagca agtatatttc
     2821 cagattgttc tgggccaaag atatttccag cccctcttat ttcaagatct tttaatgcga
     2881 tcttaaagcc acttccaaga tctgtatact ctgatatgac tcttaatctt ttcattgcct
     2941 cttctgtaag aactccatct ttttcataaa aaagatatgc atacgattta atatttgatc
     3001 taccaactct tcctcttaac tgatacaatt gtgaaagccc aaatctatct gctctatcta
     3061 taattattgt atttgcacgg gggatatcta tgccagactc tattattgtt gttgtaagta
     3121 agatatcgta ttcataatga ataaatctgt gtattatatc ttcaagttca tcttcgtcca
     3181 tctgtccatg agtaactgtt atttttgctt ttggaaatag actttgaaga tattttttca
     3241 tttcatttat tgtttttacc ctattgtata aaaaatatac ctgacctgat ctatcaagtt
     3301 ctctctttat cgcattcttt aaaatctctt cgttaaattc cattacataa gtctctatgc
     3361 tttctctctc ttttggtgga gtatttatta tagagatatc tcttatattt gctaaagaca
     3421 tatgaagtgt ccttggaata ggagttgctg tcattgagat tgtatcaaca tttaacctta
     3481 atttttttaa aaactctttc tgttttaccc caaatttatg ttcttcgtcg attattaaca
     3541 atcctaaatt cttaaattta acatcatttg ataataatct atgcgttcca ataataatat
     3601 ctatctctcc ctttgacatc ttttttatta tctgattctg ttctgaatct gttttaaatc
     3661 ttgatagcat ctcaatattt attggataat ccctcattct ttctttaaat gtttcataat
     3721 gttgatcagc aagtagagta gttggtacta atactgctac ctgtttacca ctcatcactg
     3781 ccttgaaact tgctcttatt gcaacctctg ttttgccaaa accaacatcg ccacatatta
     3841 gtctatccat aattttagga gattccatat ccctcttgac ttcttctatt gtaatcagtt
     3901 gatcatgggt ctcttcatat ggaaatcttg cttcaaactc cttttgccat ggagtatcag
     3961 gagcaaatgc aaatcctttc ttattaagtc tttcagcata tatttttata agatcctctg
     4021 cgagttctct tacagattgt ttaacactct cttttgttct tgcccatact tttgaaccaa
     4081 ttttgtctaa ctttggcttt gcaaatccag aggatatata tttattcaag aaattcaatt
     4141 gctcaatagg aataaagatt ttatcattat ctgcatacat aatggcaata taatcttttt
     4201 cactttcgct tgtttttact ctttctatcc ccaagaattg tcctattcca tgataaatat
     4261 gaacaacata atcgcccggg tttaaatcca ttagatcatc aattacctct gttctttttg
     4321 tatagaaatg ttttgaaatt ttacttcttt taccaaatat ttcataatca tttaaaaaaa
     4381 ttaccttttt cttttctgaa ataaaaccat attgaagtgt aagaggatat atagaaaatc
     4441 cattatcttg aaaatcaaat cgatcatcaa ctggattaaa ttctttaaaa atctgagtaa
     4501 gtctttcact ctgaatttca ttgattgcaa ataccattat cttataattt agttcactta
     4561 aaaatttttt cacatcattc ttaaaaagtt caagattacc ggagtatgct ggtatcgctt
     4621 taaaatcaaa atcaatgtca cttttatagt agatatcttc aaaataagtc aattcaatta
     4681 tatttgtagc aagttcataa atttcctctc tggtaaaaag catattctct tttggaattt
     4741 taggaatttt atgatatgca gtaatatgaa aattttcttc aaattcattt tcaagatttt
     4801 ttagactatt ttctatcagt tttatatcat ttacaaaaag agtcacctca tcaaaatatg
     4861 aaatcaaaga agatttttca taaaatagtg aaagataaaa ttgttctcca tcaaatggta
     4921 taaaattagc aattttttca ataatcctct ctttttcttc ttcaccaccc tctatttttt
     4981 ttaatttttc tattgctgtt tttgctatat tttcatcata aacaatctct ttatggggtg
     5041 gaattattat ttcattaatc tcttcttcac ttttttgagt aataggatta aaagacttta
     5101 tcttttctat tgtatcatca aagaaatcaa ttcttactgg atttttaaat gaggagtaat
     5161 atatatcaaa gatatccccc ctttgagcaa actcaccggg taaagttaca ttattaactc
     5221 tataatatcc agcctctaaa agcatctttt taagtttctc aatgtctatt ttatcatctt
     5281 ttttaagtct gattatatag gggaggagat tttttttagg aactatatgg aaaaaaagag
     5341 catatactga ggttataatt atacattttt cattatttat tatttttttt aagacatcga
     5401 gtctctttga gttgatttta tcagaaacta ttgcactttg atatggtgtg atgtctattg
     5461 atggaaaatg ataacacttt tcaataccat aactttcaaa atcataaata gtattttctg
     5521 cctcttcatc atccttaaca agatagataa ttgttttatt tattttttta aaaagattag
     5581 caataactaa agtagaagaa cttccgctaa gacttttaac tcttactact tttttttctt
     5641 ttaaaaaatc taatatttga ttaaattcca gagagtctga aaagaaattt agaagatatt
     5701 ctttaagagt cattattatt ttaaacctaa tattatttga attgagtctt ctatttataa
     5761 cttaaatttg agagaatttc aataattttt ttattctaaa aatctaattt taaaaaacgc
     5821 atcagtgacg tggtttataa aaagatctat ctctccctgt aattaagttc tttatacaaa
     5881 gaagcacacc cagcaagttt tgtccactca ctaaatgatg ttattgattt ttacaatttc
     5941 ttacaaactg aattttgctc tgtctatgtt ttttcatcgt catctgaagt atatatacta
     6001 atagaatttt aatttataag ttatgctacc tctatataaa aattagtttc acattatgat
     6061 aagtgtaggt atgtccctta ctttattttt ttttcaaaaa aattaaattt ttttttcaaa
     6121 acttgtaaag gattttctta aaaattttgt gattaatata tagaaatatt tttttataaa
     6181 aaggagatgt aagcatgaaa gagtttgatt ttgtattgaa tcaaaatctg tt
//
LOCUS       a0209720_1009009        5327 bp    DNA              UNK 01-JAN-1980
DEFINITION  Ga0209720_1009009. | GENOME_ACESSION: IMG_3300025605 CONTIG_ID:
            a0209720_1009009 SOURCE: JGI_small ORIG_COORD: 0_5327.
ACCESSION   a0209720_1009009
VERSION     a0209720_1009009
KEYWORDS    .
SOURCE      .
  ORGANISM  .
            .
FEATURES             Location/Qualifiers
     CDS             complement(45..587)
                     /product="hypothetical protein"
     Spacer_Hit_Main 325..360
                     /gene="46"
                     /evalue="0.000214636"
     Spacer_Hit      325..360
                     /gene="231"
                     /evalue="0.000214636"
     CDS             791..5167
                     /product="outer membrane protein
                     OmpA-likepeptidoglycan-associated protein/flagellar hook
                     assemblyprotein FlgD/flagellar hook assembly protein FlgD
                     &COG2885,COG1843,COG1843"
     CDS             5233..5325
                     /product="DNA-binding protein & pfam00216"
ORIGIN
        1 taagaagcta atttattttt tggtagaatt taaaataaat tttttcaata atatgtctca
       61 aagcctatta cctgataaca attgttgtaa attgccttgt aaaagggcgt agtgttaccg
      121 gaaaagtggg ataattctct gctcttattc cactttttta tctttgttag tctaaagaat
      181 aaccttaatg ttactatact acacttcatc tcaaccccag taatgccaag tttctcgtat
      241 tctttcaaga aaagtaggat aattctcctc agtaaaacac ccatgctgaa aaaattaaga
      301 tcagcatgga gcttcttcaa aaatctgtaa tcctgttttg acagatacag atgaatccta
      361 ctatcccaat ttatcctttc atatttattc ccatcttctg gaccaaaaca gtatatcttt
      421 tttaccctat tgctatagat ctgcaagata tacacaataa gcccagaaat agagatgtta
      481 aatttccttg caatattttc cagtcttttt ttcatagcag agttaacaac aaagtgtaac
      541 tcatgctcta cagtatagtt ttctaaaatt ttactgatat tattcataac aaaccctcca
      601 tatgaaaatt attttctata tattaatcac aaaatttctt agaaaatcct ttacaagttt
      661 tagaaaaaaa attaaaaaag ttgcctaaaa ataaaatcgc acccttattt ttaaatagca
      721 attaattttc cttgaaagat ttattttatt atgttatact attttactaa aaaaaattag
      781 ggggattata atgaaaaaaa taagtttatt atttatttta ttttttgtta caatatttaa
      841 tacaaatcca atttttagaa cattagaggc gggaagatat tattactggt tatattctcc
      901 agatttactc ggaagaggaa tgggatataa tggaagtcag aatccatctg gtatcataat
      961 taatccagca agcaatgcct ttattcagag atatatgatt gaattctctg gtggctttac
     1021 cccagctttc tgggcagaat taaatactat tttttatgac aaaaattcta catattataa
     1081 tgaaaaattt ttgaatgctg gggatttctt tttgccattt atagttaatg ctggttttgt
     1141 tataccatca aggtatggaa attttacagt ttatcttgat tatcagaata tgagcaatca
     1201 gagttttgga gttggtagta ataatgatct tggtataggt aagactggaa gtgtttattt
     1261 tgcattttca aaggattatg atgatagatt tgcctttgga gtttctggta atttaaaatt
     1321 tagttacaat cccttatcaa aatatccaaa taatagattt gatgttgctg gtggttttga
     1381 ttttggattt atttttaggc cagaatggag agttagattt tctaaaaaat ttgtaaattg
     1441 gggatttcag gattttgaat tttctattgt attaaaagat atagcaaaac ctcttataaa
     1501 cacaccagat ggaccttctg gtgataatga tatatactgg tttccaccat cttttactgt
     1561 tgccactggc atgagtttta actggtataa tgatggagca acatattgga aatggctttt
     1621 ggatttaagt tttccatttt ttcagaatct aaattttgct tttggcatgg aacttcaaat
     1681 ttataaactc attgttttaa aagcatctta tacctttgat ctggaaggag ttcttgaata
     1741 tgctgggatt attccattat atgaatatag atatacccca ttaaatgggc tttcttttgg
     1801 aatgtctata aaatttagat cagatttttt taaaaaacag acaaaagatg aagagtataa
     1861 aaacagacat aagacaaatg aattttcaat agacttagcc gcaaaaccat ttcataatgg
     1921 atttattttt gaagctggat gcacaattac aattgggtta aaagatacaa ctccaccaga
     1981 tattacttat acacaaaaag attactacat aagtccaaat tttgatggag ttcaggatga
     2041 acttgttatt gatcttgata taagagatga tagatatgtt atgtactgga aacttgaaat
     2101 ttatgatcaa gatggaaaaa ttgtaagaac tatagagagt aaggaagaga gaaaagagac
     2161 attaaagttt aaagattttg taaagagata ttttgctcca aagagtggaa ttcttatacc
     2221 aaaacaggtt gtatgggatg gtaaggataa ttctggaaat gtagtaaaag atggaaaata
     2281 tacatttaaa ttttttgcaa tggatgataa taaaaatata aataaagatg gtagtagaga
     2341 gggagttata gttgtaaaga ctgataaacc tcaaattgat tcaaaatttg aatatacaat
     2401 attctctcca aataatgatg gaaataagga taccctaata attgatattg acataataaa
     2461 acaaaaaatt gaaacagtag agattgattt aagcaatatc tatgattttg agacttatga
     2521 gataaagaag ccagaatgca caattttaat taaagaatta aatagtataa aaaataagac
     2581 agatttaact agtgatttaa ctaataaaaa acagatatgg tatgtagata ttcttgattc
     2641 aaatgataat gttgttaaaa gatatagtta tacagaaaaa ggcaaacaaa agatcgaatg
     2701 ggatggtaag gatgaaaaag gtaatcagat gccagatggt gtttataaag ttaaacttca
     2761 ttcaacagat cttgctggta attattggga gaatattatc acaaacatta ttataaatac
     2821 agaaccaaca cctattgagg caattgtttt aaatagatac ttctccccaa ataatgataa
     2881 tgttttagat aaagtaaaat ttaaattcaa tattccaaat aagaatggca tagaaaaatg
     2941 gaatctcgat ataatagatg aaaaaaataa tattataact acttataaag gagaaggtct
     3001 tccaccagaa aatattgaat gggatggtaa agaagataaa agcaataaga tagcaaaaga
     3061 gggggtatat aaggctaaac ttactgttca atatatcaat ggaaataggc caatagcatt
     3121 gactccagat tttattcttg atattactcc gccaaatgct aatataaaat tttcttatga
     3181 tatattcagt cctgatggcg atggagaaaa agatgagatg acaatttctc aaaatacttc
     3241 taatgaagag gaatggattg gaacaatata tgaccagcag ggaaataaag taaagagttt
     3301 tatatggaaa ggtgagccgc caaaacagtt taactgggac ggaagggata atagtaataa
     3361 actattaaaa gatggaactt atatatatca attaacctca acagatagag caggtaacaa
     3421 atttgaatca cagaagtata atgtaaaaat atttacagaa aatacacctg tatttataac
     3481 tgcttcatta gagagtttca gtccaaataa cgacaaaata aaagatagtc aaatttttca
     3541 aataagagca aatattgcaa aagataaccc agttgttgag tggaatataa atatttatga
     3601 tgataaagat tctcttgtat attctgcaaa taataagggt tcattaccag aaaattttga
     3661 atggaatgga aaagatacaa aaggtaatac tgcaaaggat ggcgattact atgcagtatt
     3721 gaatgcaaaa tttaattctg gtacatcttc aaagagtaaa acaaggttat tttctattga
     3781 taccattcca cctcaaattg agttaaaaat agtaatagat gtcttctctc caaatggtga
     3841 taataattta gataattttg aaatattaca aaaggggtct aatgaagatc tatgggaagg
     3901 tgtagtaaaa gatcctaatg gcaaagatat agtaaaagta tactataatg gaaagccaga
     3961 agataaattt atatggaatg gtaaggatat gaatggtaat attcaaaaga atggcatata
     4021 tagttataca ataacagcaa cagataaggc tggtaacagt ggaagtgcaa aaatagataa
     4081 gatagaatta aaaaatgttt atacttctgt gtttgtcaca ctcgataaag ataaattctc
     4141 gccaaataaa gatggggctt ttgatacaat aaaaattaaa ccttttttaa gtgtagtaga
     4201 agacgttgaa gtgtataagt tagaaattct tgataaagat aaaaaggtag taaagacatt
     4261 tgaagggaca aagaaagttc cagaaataat cgagtgggat ggtcttaatg ataatatgaa
     4321 gatctcatct gatggtattt atactgcaaa attaagtgtt atttatagat ttggtaataa
     4381 tccatctatt gaatctgctc aatttatttt agataataca ccaccagaat ttgatgtttc
     4441 atataatcca gacatattct ctccggataa tgatggagtt gatgatgaac ttactcttaa
     4501 cataaagagt aatgatcttt ctggaatcaa agactggaag attataataa tgaatccagc
     4561 aaggacaaga ccttttgttg aatttgttgg taatggtaag cctactgaaa gaatagtatg
     4621 gaatggaaag ggaaagagtg gcgatcttgt tgaaagtgct gaggattatc cagtagttat
     4681 ttatgctata gatgaggtgg gaaataaatt agaaaaagag attaatccag taatggttga
     4741 tattcttatt gaaaaattat ctgatggaag attaaagatt agaatcagca atatagagtt
     4801 taaaccagat tcagcagaaa tgactgattc tcctaagaat cagaagattt tagatttact
     4861 tgctaaggca ttaaagaaat atggtcagta taagataaca attgaaggcc atgctaatag
     4921 attctttgta ttaaaataca atgaggagat tgctaaaaat ctttcaaaga gaagggctga
     4981 cactgtgtta aatcttttag taaaaagagg tattgcagct agaagaatga caacaattgg
     5041 agtaggtggc gatagaccag tatttgaacc taaggatgaa aaaggcatgg caaaagagga
     5101 gattgaagaa cagagagaaa accttggtaa gaatagaaga gtagaattct atttacaaaa
     5161 agagtaattt ttaataggct atctttgaca aaaagatagc ctatattttt aaaatttaaa
     5221 aaagggggtt ttatgacaaa agaagagatt ataaaaaaga ttgctgaaaa gatgaatatt
     5281 actcaagtag aaacaaaaaa attatttgat gcatcttttg atgtttt
//
LOCUS       0116245_10000298       10036 bp    DNA              UNK 01-JAN-1980
DEFINITION  Ga0116245_10000298. | GENOME_ACESSION: IMG_3300010338 CONTIG_ID:
            0116245_10000298 SOURCE: JGI_medium ORIG_COORD: 20927_30963.
ACCESSION   0116245_10000298
VERSION     0116245_10000298
KEYWORDS    .
SOURCE      .
  ORGANISM  .
            .
FEATURES             Location/Qualifiers
     CDS             444..1289
                     /product="hypothetical protein & Hypo-rule applied"
     CDS             complement(1523..1792)
                     /product="hypothetical protein & Hypo-rule applied"
     CDS             1581..1805
                     /product="hypothetical protein"
     CDS             2214..2495
                     /product="hypothetical protein & Hypo-rule applied"
     CDS             complement(2549..3541)
                     /product="membrane protease subunit HflC & KO:K04087"
     CDS             complement(3552..4433)
                     /product="membrane protease subunit HflK & KO:K04088"
     CDS             complement(4721..5263)
                     /product="hypothetical protein & Hypo-rule applied"
     Spacer_Hit      5001..5036
                     /gene="231"
                     /evalue="0.000214636"
     Spacer_Hit_Main 5001..5036
                     /gene="46"
                     /evalue="0.000214636"
     CDS             5612..7237
                     /product="serine protease, S1-C subfamily,
                     containsC-terminal PDZ domain & COG0265"
     CDS             7298..8188
                     /product="hypothetical protein & Hypo-rule applied"
     CDS             8329..8799
                     /product="Membrane-anchored protein YidD,
                     putatitvecomponent of membrane protein insertase
                     Oxa1/YidC/SpoIIIJ &COG0759"
     CDS             8756..9637
                     /product="hypothetical protein & Hypo-rule applied"
ORIGIN
        1 cagaatccat ctcttaatct tttaaatgat ataacagaat taggattagg ggaagcgatt
       61 atttcattat tggatgaaga gggtaggcct tctattgcag aaaggggatt tatattacca
      121 ccaaaatcaa aaataggtcc aattactcaa gaagaaaaaa aggagataat aaagagatca
      181 aaatattatg gagtctatga aaaaatagtg gatagagagt ctgcttatga acttttaaca
      241 aaaaggcttg agagtgaaaa tatttctcag acaataaaaa aagaagaaaa aaaagataaa
      301 aatattaatc aaaaaggaaa tgtcgaaaaa aatccatttt tagatcttat gttagacaca
      361 ataggttcaa cactcggcgg aaggactgga aagaagatct taagaggtgt ttttggcaca
      421 atattgggca aaaaagggag aagatgaaga gatttatttg tattttattt atcgttattt
      481 tgttctcttg cactaataaa aagatagaga caattacaaa caggatagat tctgttggag
      541 ataagatatt tgtaacatat agaaatagtg ttatcttgat aaaagatgat aagagataca
      601 aaaaaaattt ttatataaaa gactacctta tacataatga taatctcttt ttgataaatg
      661 aaggaaatat atttggagta gagattaagg atgatcaaat taatattaat aaaatatatg
      721 atgcctctga tatttgtatt tataaagaaa agacattttt gcttaaaaga aatagaataa
      781 gtatcataaa taaagatggt tataaagaga atattttact tactaaaaaa tatgactctt
      841 ttaaagtaat agaggatatc tttattttta gagctgataa taatttatat ttaaagagat
      901 tggaaaatca tagatttaaa gagatattta agattgaata tgtaaaattt tttgaatctt
      961 ttgattatag tataatctat attgattttg agaataatat tagaaaatat gatataacta
     1021 cgaataaaga tgaattagta gatactgttc catttttaat tttaaatttt aagatttgtg
     1081 ataatatttt attactatat ggtgagaatg tgcttgaact tttttatctt gattcaaaaa
     1141 agattgagat aggaaaagtg gagttactgg atgcaagtct atcaattaag gacaattcta
     1201 tttttatttt aactcataat aagatatcaa ttcttgatct tactgataag aaaataaaaa
     1261 aagagataac tcttattgaa caaatgtgat ttatttataa taagtgttat tttatatatg
     1321 agtacgacat atgtcgtatt aactatcttg tttttgtaat gttaaaatct gatttaataa
     1381 aaaatttatc taattctttt tttaaagcca gataaaaaat attttgtaat atctatacac
     1441 ttttgtttat aaaattacac ttttgtttaa taaaatctta ttgaattttt taaaatagat
     1501 gatataatta tactataact gattataaaa agatggcgtt gccattgata attaatttaa
     1561 tttttctcaa ggagaaaaaa atgaaaaaag aaaaatttgt tgttttacta tctctttttt
     1621 ttgtttttag tatttttatt tttttattaa taactggttg ccctactgag acaccgccaa
     1681 ccagtaccac aactaccttg tcacctttac cagaggagta tcgggggaca tatcttgtaa
     1741 aatcaccatt aggtttaata cccaatccag ataagattac gctcactgcc acaacaatga
     1801 gataggaaaa atacgatcga acaactgatt cttattatgt tgatagtgaa gggaatatct
     1861 cttttaaaaa taacattcta acagtcaatt taacaaaact ctcattacaa ccaggtgttg
     1921 ctgcacaaaa gcttcctatt ttagttgacc aatcagcaaa ttccaaggta tacttaaatt
     1981 cctatattga aaaattagca tttgttgaga ctacaattga ttctaaaaaa tgtttttaca
     2041 tagaaaatat atacaagggt ggtaatacca ctgatcttag cggagactgg aaatatgatg
     2101 aatataaaaa agaaataaca gttaagaatg aaattaaatt tggggctcag aatcttataa
     2161 tttatactta tacatatacc agaatgccgg taataacatt ttcatctaac aagatgtttt
     2221 ttcatggata taaatatgga ccagagcaaa atgatccgac ttctaaatat aaatggtatg
     2281 aatttgatgt cacagcagat tgtgatatag atatgaataa taaaactata tctttaagta
     2341 atatcgaagt ttctgataat cttccttctc atataacact tgagaaagga atagattatc
     2401 cagccgtaga cacatactct tttgaaatag taaataatag ctatcttgta tttccatggc
     2461 aggataacaa tctttactat ttagaaaaac aataacatta ataaaaaagc agccagagag
     2521 tactctggtt gcttttttaa ataatatctt aatatttctt aaacatattg aaaaattcag
     2581 aatcagtgga gataattaaa gaagaattgt ttggtatctt tttgtacatc tccattttct
     2641 ttaaaaattc ataaaattct cttgtggatg catttctgtt ataagcattg ttatatattc
     2701 tggctgcctc tgcctctgct tcacccataa tccttcttga ttcttcctga gcctttgcca
     2761 ttatctcttt tgttttttgc tctatttcac cgagtttttt ctctctatag ttttcacctt
     2821 ctgatctata agattgggct atcttttttc tctctgctat catgctctca tatacagaat
     2881 ttaagttttc atctatgtaa ttaatttttt ttatataaaa attaattacc tctataccca
     2941 tattagcaag atcatcaata actatcttct tcatctcttt tgcaagttca ctcctaccta
     3001 tttggattgt tggaaatttc aaatcttctc ttgtaaatcc ctgctctaac aaaagtttta
     3061 ttgtcttttc atccaattct attattctat tagaatccct tattattgat tcaaaagtat
     3121 gttgagaaac aacctgtctt gatgctgcat ccagtatgtc atccagtttt attatagcat
     3181 ttgcaactgt tgatagggat tcaaagaata gtaaaggatc ctttattttc catctaacca
     3241 ttgtatctac cattatcatt ctcttatcat aggtagggaa ttgtcgtact tctccatccc
     3301 attctaatat gacttttggt aaaatattta ctttatctat aaaaggtagc tttaaatgga
     3361 gtccagagtt tgtaactgat tttttgggtt taccaaatcg agtaattaca gcacactctg
     3421 tttcttttag tgtatagaat ggaccgagta ttaatattag aaaaaaagta actactatta
     3481 ttataattgt gattattaac atttttaagc tttttgaaat atttccaaag ttaactggca
     3541 ttttatcctc cttactgatt tgtttgttta ttattttcta atggtagaaa aggcaataaa
     3601 tttctctgtt tttcatcgat tatatagaca ttcttcatat ttggtaaaat tgcactcatt
     3661 gtttcaagat agatcctttt tttagttatc tctggtgcct ttatatactc attataaaga
     3721 tcattaaaat attgagcctc tccctgagca atacttactc tttctgcttt atagcctttt
     3781 gcctgtgcta tcattctttc ggcctcaccc tctactggta tgactctttt gttatattct
     3841 gtttttgctt catttactat cttatccttt tcctgtaaag cctgtaatac ctcattatat
     3901 gctgtctcta cctcttttgg cggggttaca tttattaatt gcactgttgt aattgtgatc
     3961 ccaagttcca cttcatcaca catcttttgt aagatatcca tcattttgaa agtgatttct
     4021 gattttgcaa tggtaataat ttcatcaaaa agatagtcac ctgcaatttg tcccattgca
     4081 actcttgaaa actctcttaa tgttctttgt ggatcattta ctttaaataa atattttact
     4141 ggatctgcta ttttatattg aacaatccat tctatctgaa tgatctttaa atcagcagat
     4201 atcattcttt gttcatccag ttcctgaggg cctctataaa actctgattt tgctccaaaa
     4261 gaggttgttt gaaatccaaa ttcttctttc aggacctttt ttactgggat ttttatcttg
     4321 gcttcaattc cgaatgggag cataaaattt aagccaggat ttaccgtcct attatactta
     4381 ccaaaccttg ttattaccgc ctgttcatct ttatcaacaa taaagattgg catattaaaa
     4441 agaaagatta tcagtataac aataattaaa gaaattatta ttatagattt agtactcaat
     4501 tgtttcatat tttttttctc ctttttttaa aaatcatttt tatatagaat atattatcac
     4561 aaaattttat ttttagatat aaaattatta aaaaattatt ttttatgaga ttttattttt
     4621 agaaattaat aaagatagat ttattcttag gttaatttta ttcgagaaaa tattataata
     4681 atcttctttg ttttttgtta aaatttttaa taaataattc ctaatagtat gtctcaaatc
     4741 ccactacttg atagcaatcg ttgtagattg ccttgtaaaa tggcttgagg ttaccggaaa
     4801 agtgggataa ttctctgctc ttatcccact ttttcatctt tgttagtctc aagaataacc
     4861 ttaatgttat tatactacat ttcatctcta cccctgtaat cccaagtttc tcatactctt
     4921 ccaaaaaaag taggataatt ctcctcaata aacaccccat gctgaaaaaa ttaagatcag
     4981 catggatctt cttcaaaaat ctgtaatcct gttttgacag atacagatga atcctactat
     5041 cccaatttat cctttcatat ttattcccat cttcgggacc aaaacagtat atctttttta
     5101 ccctattaag atatatctgc aagatatata ccatgagtcc agaaatagaa atgttaaatt
     5161 tctttgcaac attttccagt cttttcttca tagcagagtt aaccacaata tgtaactcat
     5221 gctcaaaatt atagttttct aaaatcttac gaatattatt cataaaatcc tccttacaaa
     5281 aaaatatttt ctatatatta atcacaaaat ttcttagaaa atcctttaca aaatttaaga
     5341 gaaaaattaa aaaatttttc taaaaataga agcacactta caaagaagtg gttaataaaa
     5401 gtttatttgt caaagcatca gtatattatt tatcagaaaa atatatctat aaagcaataa
     5461 tttaatcaaa aattattaaa aaaaatgaaa ttataataaa attaaaaaaa aaattttaca
     5521 aaatcaagaa tttttgatat aaaaaaaact atattttttt aatttataat aaaatagaaa
     5581 ttaaattaaa aaatttagga gaaagtaata tatggaaaaa gtatcaataa aattatttat
     5641 tttatttcta tttttttata tctcttttta tatttatcct gttgattgga aaaagactat
     5701 ttcaaaatat gggagtagta tatgcttaat agaggtgata gataatattg gctcaaaggt
     5761 ttctggctct ggatttgtgt tttcaaagga aggattcata ttaacaaatg cacatgttgt
     5821 aaagatggca tattttagta aagattacag gatagagaca aaatttttaa attcaagttt
     5881 ttctgataaa atttatactg gaaatgtgat agccattgat attgagaaag atcttgctat
     5941 tataaagatt gatagaaatt ttgataacta ttgtattctt ggagattcga gtaaagtaga
     6001 aaatatggat gagattctgg taataggtta tcctctcggt atgggcttta agtcaacacc
     6061 gggatatgtc cagtcttttc aggatattaa agaatatggt aagatgcttg atctaagtgc
     6121 tatagtggat ccaggtaatt ctggtggccc tgtttttaat aaagattctg aggttatagg
     6181 catagtcaca gcaaaatttt taggttataa ttttaatttg gcaattccaa taaatcacac
     6241 aaaagatttt attaatgcct ctctaaaatc gagaaaaata aaaataacat cagagccatc
     6301 tggtgcaaat gtttatttag gtagcacctc ggctggaaag actccactta atattgaaat
     6361 atttggagta aaaaatcata taaagatatc tctggatggc tatctggata tagaaaaaga
     6421 gatagattct tctgtaaaga atggtgaaac tataaacttt atattagaaa aaagatctac
     6481 aaaaataata aatataacaa gtctaccttc taaatctaat gtatatattg atgataaatt
     6541 ttatggagca actcctattc aggttaaaat agatggacag aaaagtgtaa aattggtggt
     6601 aaagagtaat tggtatagtg attatcaaga agagattctt tttgattcaa gagaacagta
     6661 taatattttt gtaaaaatga aacctgattt atatagtgaa gttagccaag aacatggtaa
     6721 tactggtttt actttttata tgcctaccag ttttatagaa acattaaatt tttttaagtt
     6781 gtttaaagtt gggactggct ttaattatat ggtgaattat cctacaaatg ggattgtcag
     6841 attctatttt tccactgatt ttatatttgc tggaagtcaa aaagatataa atccagagat
     6901 gccacagggt atggcaaatg ctttttttta tcttaatgat tattcttttg gaatatcttt
     6961 tagagcacct ctatggagat ttcctattat tggaggggtg gctggtaaat ttgcttatta
     7021 tgtagttagc tataatatat ataattttat cataggtgga tttggtctgg ggcttggggc
     7081 agagttgcat ttaggttttc aattgtatgt taatgaatat gttggatttt atttttatta
     7141 taaaatagga cttgtgccgg atctatttta tgcattaata aatcatcttt tttcaaatat
     7201 agatgggcat tatatatctt ttggtattag attttaatac cctgggtagg gggtataatt
     7261 taatatattt ttttaattat aattaaggag gaaatttatg aaaaaaaata ttttattgat
     7321 tcttatgctt gtgtcaattt ttagttgtac tactttttat ggaccaatcc cacctgttga
     7381 atataccttt gataaagggc taaaaaaatc aactcagtgg acaatgtgga aaaataaatt
     7441 tgacaagtat aacgaacagg agttttttta tgataataag ggtaatatta taaaggtaat
     7501 ctataaagat tattttcaag gtgctggaaa agataacaaa ggtaaggtaa tagtatatga
     7561 ggcaacatac aaggtcatag atgattatgc tgttccagag acttttaaat gcaatgatga
     7621 acttgtatgt gagatatcat atgaaaaatt tcagacaact cataaaggaa acattgagct
     7681 tgatattaaa gcaaggagag gatatagaaa ggaagttact ttcataaata ctctgatatc
     7741 aagtgttagc tggaattttg atgttgacac tatgtatgct ccatttatgg aagatgataa
     7801 atttgtcaat aaagataaaa atgggaataa atatttagag tatggctata ataatattct
     7861 gattacaaga tatttctttt cttatgaaaa tcttattaag ggacttaata agacttataa
     7921 aggggcaatg tgttcatcac cttatattgg cctggttaat actgctgctt taaaaaattc
     7981 acagtgggat tttaaatatg aatggaaggt aattgcagat aagccatgtt tattaaagat
     8041 agatgtaaaa tcaaaatatt tagaccagaa gacagatgct gaagttgtta tgacatataa
     8101 tgaaaaagga ttcagaacga gtgaagtctg gaatgtaaat ttcaacaata agaaaataga
     8161 agtatttaaa cagacccttg aatattaaaa ttttatatta ccccactacc ctattttaaa
     8221 ttttattaaa gtctatctct ctctgttaca gagaggatag attttataat aaaaaagttt
     8281 atttttattt aaaaaagagc aaaaaaattt taaatatata atttaattat gaagatttta
     8341 aaaatttttg ttatattatt aaatatgaat tatatttatg catcagattt atctaatatt
     8401 cttcttgata gggcaatgga tctaaaaaat gatctaaaag ttgatcttct tgttgatctt
     8461 tctattaaac tcctcggaaa ttataaaaaa cagaaagaaa ctgaaaaaat ttcttcttta
     8521 caggaaaaga gatgcccttt ttatccatcc tactctattt atgctactga gtcaattaaa
     8581 aagtatggtt tttttatagg agtaattatt gcatgggata gactctatta cagacacaat
     8641 gagaatgtct ttgaatatta tgattttttt attaaagagg gacaggttta tgcttatgat
     8701 ccagtctatg atattaacaa taaacaaaag aatttttttt ctccttttga tgatgatgac
     8761 tctattgatc cagtctatct ttacagagtc attagatgag agttttgcaa gttatttata
     8821 taataacagt cattataatt ctgctataac tgaattttat agaatactat ttaataatag
     8881 gaagttagaa gttgacgaga ttattaatat aaattataaa attgcaaagt cttattattt
     8941 tataaaagag tataaaaaat caaatgaagt tttagataat atagataaaa ctcttatttc
     9001 agaagaatca agagatagaa taacatttga ttattctttg aacttttatt ttctaaaaga
     9061 atttcagaga tcaatttttt atcttgatga gattagagaa aattctaaat attattatga
     9121 agccttatta ttaaaatctg ttaattattt agcaatattt gaaataaatg aagcagaaaa
     9181 aaatttgaaa atattacaga actataataa taatttttct gagtttgcca ataagtcttt
     9241 aaaattgatc tctacttcaa aaaaaatata taaaaagtat cctgttattt catttttttt
     9301 atcatttttt ttacccggtg taggacaatt gtatagccaa caatattttg attctcttca
     9361 ggcgttctta tcctgtgcaa tatctggttc tctttttggt atagcattat actatgaaat
     9421 cgcaaatatt actggaattc gtacttatgt attaccaatt atttctggct ctcttttttt
     9481 attcttttat gttgctaact tatacggttc aatcgctggt gcaataaggg caaatgaaat
     9541 ggtaaaagta aaattattaa aaaatattgc aaaattgttg gatacaataa attttgacga
     9601 taagagtatt atcttgtcaa taaaaaaaga attttaatct aaaaacatct catatatttt
     9661 tgaaaaatca attttatcta ttactttatt tgattttgta tatttttgtc ttaaattatt
     9721 tattgcattc ttaaattcct gcgcattact accattctct aatgcaacaa aagcttcaat
     9781 aaaggctgat agttcatcca ctgcttttac cagttgacca tcctttggat tgtagatatc
     9841 ttcattatac ttatgagtta ttatctcaga attaagatat tgccttttgc cattaattat
     9901 tacaagacta tcaaactcct cttctgtata gaattttaac atttctttta tattttctgg
     9961 aacaagagga tatactattt ttgccatctg ctctttttca tactctttta ttgtctcact
    10021 caatccttca atagac
//
LOCUS       a0116165_1000395       10036 bp    DNA              UNK 01-JAN-1980
DEFINITION  Ga0116165_1000395. | GENOME_ACESSION: IMG_3300009712 CONTIG_ID:
            a0116165_1000395 SOURCE: JGI_medium ORIG_COORD: 16890_26926.
ACCESSION   a0116165_1000395
VERSION     a0116165_1000395
KEYWORDS    .
SOURCE      .
  ORGANISM  .
            .
FEATURES             Location/Qualifiers
     DR              254..273
     DR              307..326
     DR              348..367
     CDS             complement(386..1615)
                     /product="hypothetical protein & Hypo-rule applied"
     CDS             1736..2152
                     /product="Thiamin phosphate synthase YjbQ, UPF0047 family
                     &COG0432"
     CDS             complement(2155..2823)
                     /product="hypothetical protein & Hypo-rule applied"
     CDS             complement(2904..3104)
                     /product="sulfur carrier protein & KO:K03154"
     CDS             3256..3750
                     /product="hypothetical protein & Hypo-rule applied"
     CDS             3837..4622
                     /product="hypothetical protein & KO:K07074"
     CDS             complement(4721..5263)
                     /product="hypothetical protein & Hypo-rule applied"
     Spacer_Hit_Main 5001..5036
                     /gene="46"
                     /evalue="0.000214636"
     Spacer_Hit      5001..5036
                     /gene="231"
                     /evalue="0.000214636"
     CDS             5467..9843
                     /product="Outer membrane protein OmpA/Flagellar
                     hookassembly protein FlgD/Flagellar hook assembly protein
                     FlgD& COG2885,COG1843,COG1843"
ORIGIN
        1 agcctcctcc acataatact ctttatttaa aatagccttt gtattaataa taacatcttt
       61 taaagtataa tcttcaaatg ataaattttc ctcctgtaag gttgttatat tacccttttt
      121 atctacttta aaattaatcc catatacata aaaagatacc aaattcaata ctctcgaatt
      181 tagaacagat cttgttaatg ctatctcttt cttctcctca acattcatta ttaattttat
      241 ctcttttgaa aaattattta aaaatttaaa attagaatca ccttttgact tacaggagaa
      301 aaataataat ataataatta aaaaatatct aattttcata tattaaatat aataaaaata
      361 aaaagatttt gcaacaaaaa tttttttatt caaaaattat ataatcaata taaagatcat
      421 aaaaagcatt tgaaccaccc cttaatataa attcttttcc atctggctta aatccagaaa
      481 cattcaactc aatcttaatc cattctgaag cattgagtgt cttgttactg tataatggtg
      541 ttgtggataa ttctattata ttactttttg tctcatcatt tatattaaaa tagttagatt
      601 ctgttgagcc tattcttaaa accaatcctt ttgtcccctc accttttaag aaaaaggtta
      661 ttttagtaag atttcctctg gatatacacg gattagttat tttaaaaata tccatatttg
      721 aactaccagt attaccataa attcttattg atctattacc ctctttaaca tcattctcta
      781 tatactgcac agtaaaatta ggaatactag cattatttac atcattttcc atatcagaat
      841 ttaaaaatac taaatctgtt attttaattt ttaaattgat tgttttttct gttgcattac
      901 ccttaactgt tattggtatt atataatctg aaatattaga aatagaagag atttcataat
      961 tgtaacaata cacattgtcg ttggcaaata tgtccccatt tgttccatca tcaaacatat
     1021 tttgacaaaa atttccattt attgaactta aatcaataat aacagcgtca attatagcat
     1081 tatatctttt ctcaactgta acattaaaat taatagttgc tggcaaatct ttaagaagaa
     1141 gagtatctct tgatacagag ggatttaata acacaaattc aggctctgga agaataacat
     1201 ttgcataaat ttttataaca tactgagaaa tattactctt aatagtaata aatgcataat
     1261 ttcttccaat agagactgcc ttaaattcaa caataaagtc cgttgtagca tcaactacta
     1321 tctctttatc tggctttttc agaatggtaa aattttcttt atttgatatt tctatatctt
     1381 ttagattaaa tgcactattc cctatgtttt taatctcaaa taaaaattct tttttactat
     1441 caagagttag atcccctaaa caaatttctt cttttaaatt gatattcttg ccatttaatt
     1501 taaaaattaa ttcttcttga gcagttgctt taatttcata attgtttcca agattaatat
     1561 attcaacaca gccagaaaaa attaaaataa aaaacaaaaa aaaattcttt ttcataaaaa
     1621 tctcctcctc aaaaaaatta atatttctat taattaatca caaaaaaagt gaaaaaatcc
     1681 tttacaaaat ttgaaaaaaa aattattttt ttttcaaaaa aaatggagga acaagatggt
     1741 ttttcaaaaa gaaattataa taaattcaga tgcttttgat tcaatatatg atattacgga
     1801 tatggtcaac aatactataa aagagagtaa aataaataat gggcttgtta atgtttttct
     1861 cattggctct actgcttcaa taactactat tgaatttgaa gatggacttg aaatggatct
     1921 aaaaaatatt ctaaataaga taataccgag aggatttaat tataatcata atagaaaatg
     1981 gggagatgaa aacggggatg ctcatcttaa agcctcatta atcggacctc aaataacatg
     2041 tccagtaaaa aataataaca tagttttagg tacatggcaa cagatagtat taattgattc
     2101 tgataataga ccaagaagaa ggaacattct cataacagtg attggagatt aatattattt
     2161 tattatattt gtctcaaaaa agagatcttt tttataagaa agaagtgtct tttcgtttaa
     2221 taaataataa ccatcatcga aaatctcaat tgctttttta gtttgatcag taaaataatt
     2281 atgttcaaga aggttattta gtagtttttt ctgtttttct atgagaaaat taacaattgc
     2341 ttcgttaaag tataatttat cactataata gatcacactt aaacaatttt ttaaaaaaaa
     2401 tcctttgcct aaccaatttc ctatttgaga aaaatctgga tctgatttta tctcttcgcc
     2461 aagtatatat tttaccttat aaaaccactg tctatagatt ttagaatttt gaaaattaat
     2521 tattacatct ggattcatat ttataccata aaaatctaca agaactgggt aaatctcggc
     2581 aaaaagcata agaacttttg atgcatgcaa gcaggcattt tcatcctcac catataattt
     2641 acttctaaaa cagatatttg cttgatcaga ataatatttt tttaaaaaat ttatatcatc
     2701 ttccattttt ttttcctttt cttttttagt taaattattt acataaccac ttcctactat
     2761 atcatctttt aatatctcta ttttcttttt atgtacttca aaattaaaat ctatctcctc
     2821 cataaatttt ctccttcttt aatactctat attatattat acgtcttttt ttactttttt
     2881 tcaagttttt ttttaaaaaa aagttatcct cctcctacaa attttacaat ttctaatgaa
     2941 tcattatctt ttaatatagt actatctatt atatcttttt taattatctc ttcatttaat
     3001 agaataataa tactatccaa atctatatct ttactctcta aatactgttt tatggaaata
     3061 gaatctatat tttctttttt accatttaca aaaatattaa tcacattctt tccttataaa
     3121 atgtttactt aaaaatataa taaaaaaaaa aaattttgtc aaaataaaaa aaattgtttt
     3181 ttttatataa atgtgatata atattttaat tataaagaat ttgaagagct ctaagaaata
     3241 aaaaaaggag gatttatgaa aaaagaatta attattgttt tttttctatt aattttatct
     3301 ttttcacttt tttcttctca aagtgataaa gttacttata atcagactga aacaatttca
     3361 tttgttcaga ctctaaattc catatcagaa ccaggaatta atagactaat tgaaaaatat
     3421 gctgtatcag cattggtccc ttacaataag caatttctta cagcagcaat agtatttact
     3481 gttgtaagtg gtgtattgtt agtaatgggg attgttggtt ctgttttatg ggctatagga
     3541 tggtatggac ctgttacaga ttttaactac aatactaacg tgccattagt ttgggctggc
     3601 tctgctctaa tgggtgtagg atgggcacta tttagtatta ctattttagg agttattgca
     3661 ttctggatac tttatggttt atctggtgga ccaaagggag caatgaaaaa tataagaata
     3721 gaaggcacaa ctgtttctat aaaattataa aatctaaaat gctcttcaaa ttcataaata
     3781 taaacaaggg gtagtatccc cttgttgttt ttattattag aaataaattt ataaaaatgg
     3841 atagtataat atttgataaa atagtaaaaa gactctctga aattgaaaaa gagcataatg
     3901 tcgaaattat ctatgctatt gagtctggat caagggcatg gggatttcca tcaactgata
     3961 gtgattatga tgtaagattc atatataaac ataatattga atggtatcta acgatttttc
     4021 ctaaaagaga tgtaattgaa tatcctataa tcgatatttt tgattattct ggctgggatc
     4081 taaaaaaggc tctattttta ttaaataaat ccaatcctgt tctatttgaa tggtttaatt
     4141 ctcctattgt atataagaaa aatgaaaata tatttaattt atttcaagaa attttgccat
     4201 tatatttttc accgatttct acaatttatc attatctcca tatggcaaaa ggcaattata
     4261 gaaattacct taaacaagat gtggttaagg taaaaaaata tttttatgtc cttagaccaa
     4321 tctttgcatg tatgtgggta gaaaaaaata attctacacc accaatggaa tttgaaaatt
     4381 tactcaatca agtagatatt aataaaaatc tttataatga aattcatgat ttattaataa
     4441 aaaaaagatc tggcatagaa cttggaatag aacctaaaaa agagagatta aataatttta
     4501 tagaagaaca aatatcctat tttgattgta aaatcaactc ttttaagcca aacaaaaaac
     4561 cggataataa aatattggat caatatttta ttaagatttt aaaggggcga ttttattttt
     4621 aggcagttaa aaaaatagaa ttatcctaag ggtaaatttt gtttgagaaa aaattgtaag
     4681 aagctaattt attttttggt agaatttaaa ataaattttt tcaataatat gtctcaaagc
     4741 ctattacctg ataacaatcg ttgtaaattg ccttgtaaaa gggcgtagtg ttaccggaaa
     4801 agtgggataa ttctctgctc ttattccact tttttatctt tgttagtcta aagaataacc
     4861 ttaatgttac tatactacac ttcatctcaa ccccagtaat gccaagtttc tcgtattctt
     4921 tcaagaaaag taggataatt ctcctcagta aaacacccat gctgaaaaaa ttaagatcag
     4981 catggagctt cttcaaaaat ctgtaatcct gttttgacag atacagatga atcctactat
     5041 cccaatttat cctttcatat ttattcccat cttctggacc aaaacagtat atctttttta
     5101 ccctattgct atagatctgc aagatataca caataagccc agaaatagag atgttaaatt
     5161 tccttgcaat attttccagt ctttttttca tagcagagtt aacaacaaag tgtaactcat
     5221 gctctacagt atagttttct aaaattttac tgatattatt cataacaaac cctccatatg
     5281 aaaattattt tctatatatt aatcacaaaa tttcttagaa aatcctttac aagttttaga
     5341 aaaaaaatta aaaaagttgc ctaaaaataa aatcgcaccc ttatttttaa atagcaatta
     5401 attttccttg aaagatttat tttattatgt tatactattt tactaaaaaa aattaggggg
     5461 attataatga aaaaaataag tttattattt attttatttt ttgttacaat atttaataca
     5521 aatccaattt ttagaacatt agaggcggga agatattatt actggttata ttctccagat
     5581 ttactcggaa gaggaatggg atataatgga agtcagaatc catctggtat cataattaat
     5641 ccagcaagca atgcctttat tcagagatat atgattgaat tctctggtgg ctttacccca
     5701 gctttctggg cagaattaaa tactattttt tatgacaaaa attctacata ttataatgaa
     5761 aaatttttga atgctgggga tttctttttg ccatttatag ttaatgctgg ttttgttata
     5821 ccatcaaggt atggaaattt tacagtttat cttgattatc agaatatgag caatcagagt
     5881 tttggagttg gtagtaataa tgatcttggt ataggtaaga ctggaagtgt ttattttgca
     5941 ttttcaaagg attatgatga tagatttgcc tttggagttt ctggtaattt aaaatttagt
     6001 tacaatccct tatcaaaata tccaaataat agatttgatg ttgctggtgg ttttgatttt
     6061 ggatttattt ttaggccaga atggagagtt agattttcta aaaaatttgt aaattgggga
     6121 tttcaggatt ttgaattttc tattgtatta aaagatatag caaaacctct tataaacaca
     6181 ccagatggac cttctggtga taatgatata tactggtttc caccatcttt tactgttgcc
     6241 actggcatga gttttaactg gtataatgat ggagcaacat attggaaatg gcttttggat
     6301 ttaagttttc cattttttca gaatctaaat tttgcttttg gcatggaact tcaaatttat
     6361 aaactcattg ttttaaaagc atcttatacc tttgatctgg aaggagttct tgaatatgct
     6421 gggattattc cattatatga atatagatat accccattaa atgggctttc ttttggaatg
     6481 tctataaaat ttagatcaga tttttttaaa aaacagacaa aagatgaaga gtataaaaac
     6541 agacataaga caaatgaatt ttcaatagac ttagccgcaa aaccatttca taatggattt
     6601 atttttgaag ctggatgcac aattacaatt gggttaaaag atacaactcc accagatatt
     6661 acttatacac aaaaagatta ctacataagt ccaaattttg atggagttca ggatgaactt
     6721 gttattgatc ttgatataag agatgataga tatgttatgt actggaaact tgaaatttat
     6781 gatcaagatg gaaaaattgt aagaactata gagagtaagg aagagagaaa agagacatta
     6841 aagtttaaag attttgtaaa gagatatttt gctccaaaga gtggaattct tataccaaaa
     6901 caggttgtat gggatggtaa ggataattct ggaaatgtag taaaagatgg aaaatataca
     6961 tttaaatttt ttgcaatgga tgataataaa aatataaata aagatggtag tagagaggga
     7021 gttatagttg taaagactga taaacctcaa attgattcaa aatttgaata tacaatattc
     7081 tctccaaata atgatggaaa taaggatacc ctaataattg atattgacat aataaaacaa
     7141 aaaattgaaa cagtagagat tgatttaagc aatatctatg attttgagac ttatgagata
     7201 aagaagccag aatgcacaat tttaattaaa gaattaaata gtataaaaaa taagacagat
     7261 ttaactagtg atttaactaa taaaaaacag atatggtatg tagatattct tgattcaaat
     7321 gataatgttg ttaaaagata tagttataca gaaaaaggca aacaaaagat cgaatgggat
     7381 ggtaaggatg aaaaaggtaa tcagatgcca gatggtgttt ataaagttaa acttcattca
     7441 acagatcttg ctggtaatta ttgggagaat attatcacaa acattattat aaatacagaa
     7501 ccaacaccta ttgaggcaat tgttttaaat agatacttct ccccaaataa tgataatgtt
     7561 ttagataaag taaaatttaa attcaatatt ccaaataaga atggcataga aaaatggaat
     7621 ctcgatataa tagatgaaaa aaataatatt ataactactt ataaaggaga aggtcttcca
     7681 ccagaaaata ttgaatggga tggtaaagaa gataaaagca ataagatagc aaaagagggg
     7741 gtatataagg ctaaacttac tgttcaatat atcaatggaa ataggccaat agcattgact
     7801 ccagatttta ttcttgatat tactccgcca aatgctaata taaaattttc ttatgatata
     7861 ttcagtcctg atggcgatgg agaaaaagat gagatgacaa tttctcaaaa tacttctaat
     7921 gaagaggaat ggattggaac aatatatgac cagcagggaa ataaagtaaa gagttttata
     7981 tggaaaggtg agccgccaaa acagtttaac tgggacggaa gggataatag taataaacta
     8041 ttaaaagatg gaacttatat atatcaatta acctcaacag atagagcagg taacaaattt
     8101 gaatcacaga agtataatgt aaaaatattt acagaaaata cacctgtatt tataactgct
     8161 tcattagaga gtttcagtcc aaataacgac aaaataaaag atagtcaaat ttttcaaata
     8221 agagcaaata ttgcaaaaga taacccagtt gttgagtgga atataaatat ttatgatgat
     8281 aaagattctc ttgtatattc tgcaaataat aagggttcat taccagaaaa ttttgaatgg
     8341 aatggaaaag atacaaaagg taatactgca aaggatggcg attactatgc agtattgaat
     8401 gcaaaattta attctggtac atcttcaaag agtaaaacaa ggttattttc tattgatacc
     8461 attccacctc aaattgagtt aaaaatagta atagatgtct tctctccaaa tggtgataat
     8521 aatttagata attttgaaat attacaaaag gggtctaatg aagatctatg ggaaggtgta
     8581 gtaaaagatc ctaatggcaa agatatagta aaagtatact ataatggaaa gccagaagat
     8641 aaatttatat ggaatggtaa ggatatgaat ggtaatattc aaaagaatgg catatatagt
     8701 tatacaataa cagcaacaga taaggctggt aacagtggaa gtgcaaaaat agataagata
     8761 gaattaaaaa atgtttatac ttctgtgttt gtcacactcg ataaagataa attctcgcca
     8821 aataaagatg gggcttttga tacaataaaa attaaacctt ttttaagtgt agtagaagac
     8881 gttgaagtgt ataagttaga aattcttgat aaagataaaa aggtagtaaa gacatttgaa
     8941 gggacaaaga aagttccaga aataatcgag tgggatggtc ttaatgataa tatgaagatc
     9001 tcatctgatg gtatttatac tgcaaaatta agtgttattt atagatttgg taataatcca
     9061 tctattgaat ctgctcaatt tattttagat aatacaccac cagaatttga tgtttcatat
     9121 aatccagaca tattctctcc ggataatgat ggagttgatg atgaacttac tcttaacata
     9181 aagagtaatg atctttctgg aatcaaagac tggaagatta taataatgaa tccagcaagg
     9241 acaagacctt ttgttgaatt tgttggtaat ggtaagccta ctgaaagaat agtatggaat
     9301 ggaaagggaa agagtggcga tcttgttgaa agtgctgagg attatccagt agttatttat
     9361 gctatagatg aggtgggaaa taaattagaa aaagagatta atccagtaat ggttgatatt
     9421 cttattgaaa aattatctga tggaagatta aagattagaa tcagcaatat agagtttaaa
     9481 ccagattcag cagaaatgac tgattctcct aagaatcaga agattttaga tttacttgct
     9541 aaggcattaa agaaatatgg tcagtataag ataacaattg aaggccatgc taatagattc
     9601 tttgtattaa aatacaatga ggagattgct aaaaatcttt caaagagaag ggctgacact
     9661 gtgttaaatc ttttagtaaa aagaggtatt gcagctagaa gaatgacaac aattggagta
     9721 ggtggcgata gaccagtatt tgaacctaag gatgaaaaag gcatggcaaa agaggagatt
     9781 gaagaacaga gagaaaacct tggtaagaat agaagagtag aattctattt acaaaaagag
     9841 taatttttaa taggctatct ttgacaaaaa gatagcctat atttttaaaa tttaaaaaag
     9901 ggggttttat gacaaaagaa gagattataa aaaagattgc tgaaaagatg aatattactc
     9961 aagtagaaac aaaaaaatta tttgatgcat cttttgatgt tttaacagat attttatcaa
    10021 aaggagattc ttttac
//
LOCUS       a0209204_1003205        9467 bp    DNA              UNK 01-JAN-1980
DEFINITION  Ga0209204_1003205. | GENOME_ACESSION: IMG_3300025631 CONTIG_ID:
            a0209204_1003205 SOURCE: JGI_small ORIG_COORD: 2862_12329.
ACCESSION   a0209204_1003205
VERSION     a0209204_1003205
KEYWORDS    .
SOURCE      .
  ORGANISM  .
            .
FEATURES             Location/Qualifiers
     CDS             complement(1..1146)
                     /product="type I restriction enzyme M protein & KO:K03427"
     CDS             complement(1095..1229)
                     /product="hypothetical protein"
     CDS             complement(1287..3809)
                     /product="type I restriction enzyme R subunit & KO:K01153"
     CDS             complement(4152..4694)
                     /product="hypothetical protein"
     Spacer_Hit      4432..4467
                     /gene="231"
                     /evalue="0.000214636"
     Spacer_Hit_Main 4432..4467
                     /gene="46"
                     /evalue="0.000214636"
     CDS             4924..6234
                     /product="enolase & KO:K01689"
     CDS             6324..6716
                     /product="SH3 domain-containing protein & pfam08239"
     CDS             6733..6870
                     /product="hypothetical protein"
     CDS             6882..9005
                     /product="DNA topoisomerase-1 & KO:K03168"
ORIGIN
        1 cagaatgcta tctgtctttt tagaaagcac cttatccatc agcaggatag acgtcttcac
       61 ccctgagtag ggctgaaaca ctccggcagg gagtgagacc accgcataga gataattttc
      121 aaccagcatc ttgcgcagct gcttataggc attggcactc tgaaagatga tgccttcggg
      181 gacaatcacc gcagcccttc cggtgggagt gagatgctca gcgatgtagt ccacaaaaag
      241 tacttcactt ctgttacttt caacactaaa ctttttatgc ggtttaattc caccctttgg
      301 agtcataaag ggcggattgg caagaatgac atcggcatat tcgttccatc ggtcttcgct
      361 ggtcagggtg tcgtattcgt atatttgagg gtttacaaag ccgtgcagat acatattgac
      421 aagcgaaatc cgcaccatat caggagatat gtcgtaacct ttaaaattgt taaaaagatt
      481 ttttcgctcg tcagaagtaa gtagatcacc tatgccattg ccattgctgg agcggtattt
      541 ttcggaagtg ttttcgcgca tgatatattt atatgctgaa atcaaaaatc cagcagtgcc
      601 acaggcaggg tcaagaatga gttcgttttt cttaggagcc actatttcca ccataaaatc
      661 gatgatatgg cgcggagtgc gaaattgccc ggcttcgcct tgactaccca gtacaagaag
      721 taggtactca aaggcatcgc ccagtcgttc agaatggtcg taggtgaatt cgtttatggt
      781 tttaagaaag atcttgagcg tttcagggtc gcggtaaggc agataggcat ttttaaagat
      841 attgcggaaa agctcgggca ggtttgggtt ctggctcatt cgtgtaattg cttctgcata
      901 gagattaagc atttcatgcc cacccagacg gggattaaat atattgctcc agctgtattt
      961 ttcataatca ccaatgaaaa agcctctttt accgcccatc tcaacagact ctctgtccat
     1021 atcgtccata aatttgtaga tgagggcaat ggtaatctgc tctacctgac tctttgggtc
     1081 aggcaccttt cctactagta tatcacgggc tgtgtcgatt cgtcgtttgg tttctgcatc
     1141 aagcatgggt tctcctttat atctatgaat aaatcagttt tttctgcata ttcaaaaaac
     1201 atgtcgaatt ttttaatttc tttcgacata acataaaaac atgtcgaaaa tttttgtttt
     1261 tttcggcata aaatctttta aacctttcaa gcaacaaatt tattcaatgg cacattgtcc
     1321 tttatatatt caggtattgc ttttctaaga tcgttggata attttttgaa tgcttcacca
     1381 tagggagaag tattaagcat gacaaaattt ccactatcta caatctgcct gaactcagca
     1441 tcgataatat atgctttaaa gacagtcttt gcatattcaa aatattcttc ttttggtaaa
     1501 tatctactat caaatttatc aaactcttct tctaaaagtt cctctttggt cttaaagtat
     1561 gggattatcc caagaatttt ctcaataatt tctttcattg atatcctgcg gtcaatctgt
     1621 attgattttc ttagtttctc cagtgtaaag tagtcttctg gcttgttcag aatatttttt
     1681 tcaagatagt caagtaattc ttcccatttt ccttcctctg ccttctcttt tataacctga
     1741 tcctgtataa caactttttc aaacttttca aaatacattc tatccacttt catcccatta
     1801 ggaccgatct ttgtttcaga aatagatttt atgtaatcct ctgcctttga ttcaaaaata
     1861 ttaatattat gcccctgact ttcggttcca cctttactat attcaaatag cggaagttct
     1921 aaaatttgat cataattaaa ttctttttca aaatactcac aatttgcaaa aaaatcaaag
     1981 attttaaaag tggttttctg tttttctcct atttcttctc taagtcttaa atcaataatc
     2041 tgatctgtaa aattatgttt ccttgtccct cttcccttta tctgtataaa ctcagtcggt
     2101 gagaatattg gtcttgcaag acagagatta agaatatccg gacaatcata tcctgtggtc
     2161 atcattccca cagtaacaca gacacgagtc ttactcgttt tataacgatt atcaaaattt
     2221 ccaaaaccag aaagtttatt gtctgcaaaa tttttagcaa actgctgagc atcagcaata
     2281 attgatgtca cctgcattgc aaaatctgaa ttgtatttgc ccggaaactt ctcatccgca
     2341 agattgttta gaatctgggt tattttcgct gcatgatttt gagagacaca aaagaatatt
     2401 gttttgccaa tttcatttga aataggatca caaagagcat tttccaaaaa aactttacag
     2461 aaagcatagt tagtattttc tgaaaaaaat ttcctttcaa aatcagtatg cacaaagttt
     2521 tctacaatct ctttaccatc ctcattttta gatattacag catatccgcc atcagaaaga
     2581 agttgagttg taatttctgt ttttacatcc acgacaattg gatttacaag atagccatca
     2641 tttactccat cgattagaga gtagcgaaaa gttgcctccc cactttcaca accaaaggtt
     2701 ttgtatgtat cgagtaataa ccgtcgttca agttgccttg gatcatcctc accaaggtta
     2761 gatatatcta tatttttcag ataatctttt ggcgttgctg ttagcccaag tttatagccg
     2821 ataaaatact caaatactgc acgggtattt ccaccaatac ttctatgtgc ttcatcagag
     2881 atcacaaggt caaaatcatc tggagaaaat gctcgtttat atcgattatt tgcaagaaag
     2941 gtttgaattg tagaaaccac gatttctgcc attcgccaat catctcgatt ttctttatag
     3001 ataactgatc gataatcatt tgtaagatat gaaacaaaag ctttataagc ctgatcttca
     3061 agttcgattc tatcaactaa aaataagact cttctagcat taccggttct caaaaataac
     3121 ttaatgactg ctgctgcaac aagagtctta ccggttcctg ttgccatttc aaaaagaaaa
     3181 cgatcctttc cttctttcac tgcattttga atggatttca cagccatcaa ttgatatttt
     3241 ctcagaaaac gcagtttatt ttctaaaatg aatttctgtc gtgttgtttc attctgatag
     3301 gatggatcat ttttataata tggattttga gtaaggacta tatagtcttc attaactatt
     3361 tcatttataa gacgattttt atccggttta aaatttgaat aactttttat agaatcagga
     3421 gagggaaact tagttattat attgggattt cccctttcca gatcccagaa atagtgaata
     3481 tttccattag aaagtataac aaacctacat ccttgtgcct gtgcatatcg ccttgcctgt
     3541 tcctttccaa aaagcggatt tttattttct ccttttgcct caaggacagc tagtggaaac
     3601 ccctgttcat caagtaataa ataatcaaca tagccatttt tagtatgctc aaaattttct
     3661 ctaaactcat taagcttttc ttctgttatc ttaaaattgt tttctaaaag tatattggct
     3721 ttaccttcgt cggtatcaaa aaacctccat cccgcctctt ccaatagttt atttattttt
     3781 atccttgctt ttgcttcttt ttctggcata gataacacct tttagttaaa ttgaatacga
     3841 caattgtcct atttttttat cacattgcct tattaatatc taaatgaggt atcataagat
     3901 ataatttttt ttattttttt gttaaattca aacttaaata gctataacta agttacttcg
     3961 ataataaaaa tttgtcaaga aaaaaattat tattgcaaaa aaatatatga ttttattttt
     4021 tgataattta aatggacaga cttctcctca tataaatttt atttttagag agaaataata
     4081 aatttaggat aaatgtttag ttttataaaa attctatttt taaaaaaagg taaaatttct
     4141 aataactact gtcaataata tgtctcaaat cccactactt gatagcaatc gttgtagatt
     4201 gccttgtaga atggggtagt gttgccttca aagtgggata attctctgct cttattccac
     4261 ttttttatct ttgttagtct caagaataac cttaatgtta ttacactaca cttcatctca
     4321 accccggtaa tcccaagttt ctcatactct tccaaaaaaa gtaggataat tctcctcagt
     4381 aaagccccca tgctaaaaaa attaagatca gcatggattt tcttcaaaaa tctgtaatcc
     4441 tgttttgaca gatacagatg aatcctacta tcccaattta tcctttcata tttattccca
     4501 tcttcgggac caaaacagta tatctttttt accctattgt tatagatctg caagatatat
     4561 accacaagtc cagaaataga gatgttaaat ttccttgcaa cattttccag tctttttttc
     4621 atttccgagt taacgactat gtgtaactca tgttcaaagt tatagttttt taaaatctta
     4681 cgaatattat tcataaaaat ctccttgaca aaaaattatt ttctatatat taatcacaaa
     4741 atttttaaga aaatccttta caaaatttaa gaaaaaaatt aaaaaaattt tctaaaaata
     4801 gaataacttt ctcatatttt ttgttcagca tagatttttt tatataatct taataatttt
     4861 attcttgaca aaataaaata aaatattaat atataataaa ttttttattt aaggagtaaa
     4921 aatatggctt ttatcgcaga tataagagca agagaagtgc ttgatagtag aggtaatcct
     4981 actgttgagg tagatgtatt acttgaagat gggtcctttg gtagagcaat agttccatct
     5041 ggtgcttcaa ctggtgaatt tgaagcagta gaattaaggg atggagataa aaagagattt
     5101 ttaggtaaag gtgttttaaa ggctgttgaa aatgttaata ccatcatcgg acctaaatta
     5161 atagaagagg gaattccagt aagatatcag tcggcaatag accaattcct tattgaactg
     5221 gacggtacta agaataaagg taaattaggt gcaaatgcta ttcttggggt aagtatggct
     5281 gttgcaaaag ccgctgctga tttttatgga ttgcctctct atatttatct tggtggccct
     5341 ttagcaaata ctttaccatt acctatggca aacataatca atggtggtaa acatgctgat
     5401 aataagatcg attttcagga atttatggta atgccagtag gggcatcttc gattaaagag
     5461 gctgttaggt atattgcaga agtgttccat tctttaaaat cagttcttaa atcaaaaggg
     5521 aagaatacag ccgtaggtga tgaaggtggt tttgccccag accttgacaa tgaagagggg
     5581 attcaggtaa tactcgaagc aattgaaaag gctggtttca aaactggcat tgataaagac
     5641 tttatgatag cactggatgt tgctgcatca gaactatttg aagaaggcga taaaaagggt
     5701 tataaattct ggaaatccaa tcctaataag atattctcaa cagatgaaat gattgaattc
     5761 tataaaaaat gggtatcaca atatcctatt atctctcttg aagacggact tgatcagaat
     5821 gattgggaag gatggaaaaa attgaataaa gaacttggaa ataaaatcca gcttgttggt
     5881 gatgatttct atgtaacaaa cacagagaga ttatcaagag gtattaagga aaattgttct
     5941 aattctatct tgattaaagt taatcaaatt gggacaatca cagagacaat caacgctata
     6001 aacatggcaa caagagctgg atggacaagt gttgtttctc atagatctgg tgagacagag
     6061 gacacaacaa tcgcagatct tgtagttgct ttaaatgctg gacagattaa aactggttct
     6121 atgtcaagaa ctgatagggt tgcaaagtat aatcaattaa taagaattga agaagaactc
     6181 ggttcagaag caaaattttt aggtaaaaat agtttcttta atctttttaa ataaaattat
     6241 gttaatattg agtctgcttt aatttttttt aacgcaggct caataatttt ttgtttaatc
     6301 cttaatttat aaaagaggct tttttgaaaa gactattttt tttaataata actatattat
     6361 ttttatcatg ctcaaataaa aatagtgaaa attctaataa ttatatagag ttatttgata
     6421 ctttttctcc aaaagagatg aatcaatggg cagtaaccaa atttgatggc ttaaaactaa
     6481 gagagacacc agaagaggaa tcaaaaatag taaatcatct gccaattggt tctgtcgttg
     6541 aaataataaa aaaggataag gaattaaaag agtttataaa cataaatgat tattggtatt
     6601 ttatagatta tagaggagaa aaaggctgga tctttggata ttatttagag gtttttaaca
     6661 gttatgaaga ggctgttaaa agaagtgaag agatgttatt tggcataaaa caatgaattt
     6721 aggagttgat ttatgagtac taagagtaag aataagttag aaataaaatt taatataaag
     6781 aagcaaatta ttactgctat tataatcata acatctggta ttgttcttga attaataata
     6841 gcacttatat cacaattatt tagaaaataa gggtaaaaga tatggcttct aatagtaaaa
     6901 aagaatcatt aaattctaaa aacgataatg agagaattct tttaatagta gaatctcctg
     6961 caaaggcaaa gacaatcaat aaatatttag gaaagaatta taaagtagta gcaagcatgg
     7021 gacacattat tgatctacca aaatcaagac ttggcattaa tgtagaaaat aattttgagc
     7081 cagagtatat tactattaga ggaaaaggta aaattttaaa taatttaaag aaagaggctg
     7141 gattaagcac ctctgtctta ttagcaagcg ataatgatag agaaggggaa gcaattgcct
     7201 atcatattag cgaggctatt aaaaaaaaat acccatctct tccagtaaaa agaatagtat
     7261 ttaatgaaat aaccaagcca gctattttag aatcagttca gcagccgaga gatatcacaa
     7321 aagagaaagt tgaggctcaa aaagcaagaa gaattcttga tagacttgtt ggttataaca
     7381 tctcgctgat tttgtgggaa aaggtaaaag gtggactttc ggctggaagg gttcaatctg
     7441 ttgctttaag ggtgatatgt gaaagagagg aggagataga aaaatttgtc ccaaaggaat
     7501 attggacact ttcagccagc tttataaaag ataagaaaga gtttatcgca gaattatcaa
     7561 aagttaatgg aaaaaatcca gaatttaaga gtaaaaaaga gattgatgat ttaataaatt
     7621 ctttagataa aaataatttt atagtaagtt ccattcaaaa aactactaaa tcaataaagc
     7681 cttcaccacc ttttattact tcaaaacttc aacaggctgc tgcaaataga tttggtttta
     7741 cttcaaaaag aacaatgagt attgcacaac aattatatga aggtattgac attggaaaag
     7801 agacagttgg attaataaca tatatgagaa cagattctac aagggtttct gttcaggctt
     7861 taaatgaggt aagagagtat attaaaaata attatccgga tgagttgcca gaatccccaa
     7921 atttttatgg taaacaggaa aatgctcagg atgctcatga ggcaataagg ccaacttcta
     7981 tttataggac accggattct attaagcaat atttgacgcc ggatcaatac aaactatatt
     8041 ctattatctg ggagagattt ttatcatccc agatgacaaa tgcagaacat ataacagagt
     8101 cctattctat agaaaataat aatgctattt ttaaagtttc tgtatcaaaa gttgtaaaag
     8161 agggatttaa taaggcatta gatcttttaa aatcaaaaga gggtaaggaa cagcatatac
     8221 cagttttaaa agaaggtgat agggtagaat taaaaaaatt tattccagaa cagcacttta
     8281 cacaacctcc accaagatat actgatgcga caattgtcaa atttttagag gaaaatggaa
     8341 ttggtagacc atctacttat gccccaacaa tttctactct tcttgagaga ttttatgttg
     8401 tgcgtaaaca gaggcaattg atcccaactg tgttaggtaa attggttaat aagatagtaa
     8461 gtaactcttt tcctgatatt gttgacatag attttacagc aaaaatggag aaggatcttg
     8521 acgaaattga aaatggtaaa agagactctg tgaatttatt aaaagagttt tatccaccat
     8581 ttattaaaac tgtaaataat acactggcaa atcttgaaga tcataaaaaa ctttttgaag
     8641 aaaagagcga tgaaatttgt gagaaatgcg gtagtccaat gataaaaaaa ttgggtagat
     8701 atggcttttt tcttgcctgt tctaaatttc cagaatgtaa aaattctaaa tcaatacctc
     8761 ttgccgattg tccaagagaa ggttgcaatg gtaagataat cgctaaaagg aagggaaaaa
     8821 gaggcaaaga gttttatggt tgcacaaatt atcctaaatg tgattttgta acatggttta
     8881 aaccaacaga gtttaaatgt ccaaaatgtg gtaaatttct tattgaaaag agtgataaag
     8941 ttcatggtgt ctataaaatg tgcattgatg ataaatgtgg ttataaacaa atagaagaga
     9001 attaaatatc tatgattttt taagataaaa agagagataa ttatttattt tgatctttat
     9061 aagtgcgaca attgtcatag tgactgatgt ttaaaaattt tgatttctct ttttgatata
     9121 ctacggtgat atcctgtttt gctatgcagg ggatatctgt tgcaatttta ataaataaat
     9181 tgttaaaata aattttttga caaacttaag attttttgat aggttgtttt cttgaaaatt
     9241 ttatgaaata tttttatatt gcaattggtg gggcgattgg atctctttca agatatttac
     9301 tctctacttt tactatgcga ctttttaata ctctctttcc actcgggact ttaatcgtaa
     9361 atataacagg ttgtttttta ataggatttt tattctcttt ttttgaaaaa tttataatga
     9421 gtcctaatat cagatttttt gtctttgttg gtttattggg tggtttt
//
LOCUS       0116238_10023196        5932 bp    DNA              UNK 01-JAN-1980
DEFINITION  Ga0116238_10023196. | GENOME_ACESSION: IMG_3300010347 CONTIG_ID:
            0116238_10023196 SOURCE: JGI_large ORIG_COORD: 238_6170.
ACCESSION   0116238_10023196
VERSION     0116238_10023196
KEYWORDS    .
SOURCE      .
  ORGANISM  .
            .
FEATURES             Location/Qualifiers
     CDS             complement(3..329)
                     /product="membrane protease subunit HflK & KO:K04088"
     CDS             complement(617..1159)
                     /product="hypothetical protein & Hypo-rule applied"
     Spacer_Hit_Main 897..932
                     /gene="46"
                     /evalue="0.000214636"
     Spacer_Hit      897..932
                     /gene="231"
                     /evalue="0.000214636"
     CDS             1508..3133
                     /product="serine protease, S1-C subfamily,
                     containsC-terminal PDZ domain & COG0265"
     CDS             3194..4084
                     /product="hypothetical protein & Hypo-rule applied"
     CDS             4225..4695
                     /product="Membrane-anchored protein YidD,
                     putatitvecomponent of membrane protein insertase
                     Oxa1/YidC/SpoIIIJ &COG0759"
     CDS             4652..5533
                     /product="hypothetical protein & Hypo-rule applied"
ORIGIN
        1 ctttgtggat catttacttt aaataaatat tttactggat ctgctatttt atattgaaca
       61 atccattcta tctgaatgat ctttaaatca gcagatatca ttctttgttc atccagttcc
      121 tgagggcctc tataaaactc tgattttgct ccaaaagagg ttgtttgaaa tccaaattct
      181 tctttcagga ccttttttac tgggattttt atcttggctt caattccgaa tgggagcata
      241 aaatttaagc caggatttac cgtcctatta tacttaccaa accttgttat taccgcctgt
      301 tcatctttat caacaataaa gattggcata ttaaaaagaa agattatcag tataacaata
      361 attaaagaaa ttattattat agatttagta ctcaattgtt tcatattttt tttctccttt
      421 ttttaaaaat catttttata tagaatatat tatcacaaaa ttttattttt agatataaaa
      481 ttattaaaaa attatttttt atgagatttt atttttagaa attaataaag atagatttat
      541 tcttaggtta attttattcg agaaaatatt ataataatct tctttgtttt ttgttaaaat
      601 ttttaataaa taattcctaa tagtatgtct caaatcccac tacttgatag caatcgttgt
      661 agattgcctt gtaaaatggc ttgaggttac cggaaaagtg ggataattct ctgctcttat
      721 cccacttttt catctttgtt agtctcaaga ataaccttaa tgttattata ctacatttca
      781 tctctacccc tgtaatccca agtttctcat actcttccaa aaaaagtagg ataattctcc
      841 tcaataaaca ccccatgctg aaaaaattaa gatcagcatg gatcttcttc aaaaatctgt
      901 aatcctgttt tgacagatac agatgaatcc tactatccca atttatcctt tcatatttat
      961 tcccatcttc gggaccaaaa cagtatatct tttttaccct attaagatat atctgcaaga
     1021 tatataccat gagtccagaa atagaaatgt taaatttctt tgcaacattt tccagtcttt
     1081 tcttcatagc agagttaacc acaatatgta actcatgctc aaaattatag ttttctaaaa
     1141 tcttacgaat attattcata aaatcctcct tacaaaaaaa tattttctat atattaatca
     1201 caaaatttct tagaaaatcc tttacaaaat ttaagagaaa aattaaaaaa tttttctaaa
     1261 aatagaagca cacttacaaa gaagtggtta ataaaagttt atttgtcaaa gcatcagtat
     1321 attatttatc agaaaaatat atctataaag caataattta atcaaaaatt attaaaaaaa
     1381 atgaaattat aataaaatta aaaaaaaaat tttacaaaat caagaatttt tgatataaaa
     1441 aaaactatat ttttttaatt tataataaaa tagaaattaa attaaaaaat ttaggagaaa
     1501 gtaatatatg gaaaaagtat caataaaatt atttatttta tttctatttt tttatatctc
     1561 tttttatatt tatcctgttg attggaaaaa gactatttca aaatatggga gtagtatatg
     1621 cttaatagag gtgatagata atattggctc aaaggtttct ggctctggat ttgtgttttc
     1681 aaaggaagga ttcatattaa caaatgcaca tgttgtaaag atggcatatt ttagtaaaga
     1741 ttacaggata gagacaaaat ttttaaattc aagtttttct gataaaattt atactggaaa
     1801 tgtgatagcc attgatattg agaaagatct tgctattata aagattgata gaaattttga
     1861 taactattgt attcttggag attcgagtaa agtagaaaat atggatgaga ttctggtaat
     1921 aggttatcct ctcggtatgg gctttaagtc aacaccggga tatgtccagt cttttcagga
     1981 tattaaagaa tatggtaaga tgcttgatct aagtgctata gtggatccag gtaattctgg
     2041 tggccctgtt tttaataaag attctgaggt tataggcata gtcacagcaa aattcttagg
     2101 ttataatttt aatttggcaa ttccaataaa tcacacaaaa gattttatta atgcctctct
     2161 aaaatcgaga aaaataaaaa taacatcaga gccatctggt gcaaatgttt atttaggtag
     2221 cacctcggct ggaaagactc cacttaatat tgaaatattt ggagtaaaaa atcatataaa
     2281 gatatctctg gatggctatc tggatataga aaaagagata gattcttctg taaagaatgg
     2341 tgaaactata aactttatat tagaaaaaag atctacaaaa ataataaata taacaagtct
     2401 accttctaaa tctaatgtat atattgatga taaattttat ggagcaactc ctattcaggt
     2461 taaaatagat ggacagaaaa gtgtaaaatt ggtggtaaag agtaattggt atagtgatta
     2521 tcaagaagag attctttttg attcaagaga acagtataat atttttgtaa aaatgaaacc
     2581 tgatttatat agtgaagtta gccaagaaca tggtaatact ggttttactt tttatatgcc
     2641 taccagtttt atagaaacat taaatttttt taagttgttt aaagttggga ctggctttaa
     2701 ttatatggtg aattatccta caaatgggat tgtcagattc tatttttcca ctgattttat
     2761 atttgctgga agtcaaaaag atataaatcc agagatgcca cagggtatgg caaatgcttt
     2821 tttttatctt aatgattatt cttttggaat atcttttaga gcacctctat ggagatttcc
     2881 tattattgga ggggtggctg gtaaatttgc ttattatgta gttagctata atatatataa
     2941 ttttatcata ggtggatttg gtctggggct tggggcagag ttgcatttag gttttcaatt
     3001 gtatgttaat gaatatgttg gattttattt ttattataaa ataggacttg tgccggatct
     3061 attttatgca ttaataaatc atcttttttc aaatatagat gggcattata tatcttttgg
     3121 tattagattt taataccctg ggtagggggt ataatttaat atattttttt aattataatt
     3181 aaggaggaaa tttatgaaaa aaaatatttt attgattctt atgcttgtgt caatttttag
     3241 ttgtactact ttttatggac caatcccacc tgttgaatat acctttgata aagggctaaa
     3301 aaaatcaact cagtggacaa tgtggaaaaa taaatttgac aagtataacg aacaggagtt
     3361 tttttatgat aataagggta atattataaa ggtaatctat aaagattatt ttcaaggtgc
     3421 tggaaaagat aacaaaggta aggtaatagt atatgaggca acatacaagg tcatagatga
     3481 ttatgctgtt ccagagactt ttaaatgcaa tgatgaactt gtatgtgaga tatcatatga
     3541 aaaatttcag acaactcata aaggaaacat tgagcttgat attaaagcaa ggagaggata
     3601 tagaaaggaa gttactttca taaatactct gatatcaagt gttagctgga attttgatgt
     3661 tgacactatg tatgctccat ttatggaaga tgataaattt gtcaataaag ataaaaatgg
     3721 gaataaatat ttagagtatg gctataataa tattctgatt acaagatatt tcttttctta
     3781 tgaaaatctt attaagggac ttaataagac ttataaaggg gcaatgtgtt catcacctta
     3841 tattggcctg gttaatactg ctgctttaaa aaattcacag tgggatttta aatatgaatg
     3901 gaaggtaatt gcagataagc catgtttatt aaagatagat gtaaaatcaa aatatttaga
     3961 ccagaagaca gatgctgaag ttgttatgac atataatgaa aaaggattca gaacgagtga
     4021 agtctggaat gtaaatttca acaataagaa aatagaagta tttaaacaga cccttgaata
     4081 ttaaaatttt atattacccc actaccctat tttaaatttt attaaagtct atctctctct
     4141 gttacagaga ggatagattt tataataaaa aagtttattt ttatttaaaa aagagcaaaa
     4201 aaattttaaa tatataattt aattatgaag attttaaaaa tttttgttat attattaaat
     4261 atgaattata tttatgcatc agatttatct aatattcttc ttgatagggc aatggatcta
     4321 aaaaatgatc taaaagttga tcttcttgtt gatctttcta ttaaactcct cggaaattat
     4381 aaaaaacaga aagaaactga aaaaatttct tctttacagg aaaagagatg ccctttttat
     4441 ccatcctgct ctatttatgc tactgagtca attaaaaagt atggtttttt tataggagta
     4501 attattgcat gggatagact ctattacaga cacaatgaga atgtctttga atattatgat
     4561 ttttttatta aagagggaca ggtttatgct tatgatccag tctatgatat taacaataaa
     4621 caaaagaatt ttttttctcc ttttgatgat gatgactcta ttgatccagt ctatctttac
     4681 agagtcatta gatgagagtt ttgcaagtta tttatataat aacagtcatt ataattctgc
     4741 tataactgaa ttttatagaa tactatttaa taataggaag ttagaagttg acgagattat
     4801 taatataaat tataaaattg caaagtctta ttattttata agagagtata aaaaatcaaa
     4861 tgaagtttta gataatatag ataaaactct tatttcagaa gaatcaagag atagaataac
     4921 atttgattat tctttgaact tttattttct aaaagaattt cagagatcaa ttttttatct
     4981 tgatgagatt agagaaaatt ctaaatatta ttatgaagcc ttattattaa aatctgttaa
     5041 ttatttagca atatttgaaa taaatgaagc agaaaaaaat ttgaaaatat tacagaacta
     5101 taataataat ttttctgagt ttgccaataa gtctttaaaa ttgatctcta cttcaaaaaa
     5161 aatatataaa aagtatcctg ttatttcatt ttttttatca ttttttttac ccggtgtagg
     5221 acaattgtat agccaacaat attttgattc tcttcaggcg ttcttatcct gtgcaatatc
     5281 tggttctctt tttggtatag cattatacta tgaaatcgca aatattactg gaattcgtac
     5341 ttatgtatta ccaattattt ctggctctct ttttttattc ttttatgttg ctaacttata
     5401 cggttcaatc gctggtgcaa taagggcaaa tgaaatggta aaagtaaaat tattaaaaaa
     5461 tattgcaaaa ttgttggata caataaattt tgacgataag agtattatct tgtcaataaa
     5521 aaaagaattt taatctaaaa acatctcata tatttttgaa aaatcaattt tatctattac
     5581 tttatttgat tttgtatatt tttgtcttaa attatttatt gcattcttaa attcctgcgc
     5641 attactacca ttctctaatg caacaaaagc ttcaataaag gctgatagtt catccactgc
     5701 ttttaccagt tgaccatcct ttggattgta gatatcttca ttatacttat gagttattat
     5761 ctcagaatta agatattgcc ttttgccatt aattattaca agactatcaa actcctcttc
     5821 tgtatagaat tttaacattt cttttatatt ttctggaaca agaggatata ctatttttgc
     5881 catctgctct ttttcatact cttttattgt ctcactcaat ccttcaatag ac
//
LOCUS       0116245_10007306        9228 bp    DNA              UNK 01-JAN-1980
DEFINITION  Ga0116245_10007306. | GENOME_ACESSION: IMG_3300010338 CONTIG_ID:
            0116245_10007306 SOURCE: JGI_medium ORIG_COORD: 0_9228.
ACCESSION   0116245_10007306
VERSION     0116245_10007306
KEYWORDS    .
SOURCE      .
  ORGANISM  .
            .
FEATURES             Location/Qualifiers
     CDS             complement(2..907)
                     /product="type I restriction enzyme M protein & KO:K03427"
     CDS             complement(856..990)
                     /product="hypothetical protein"
     CDS             complement(1048..3570)
                     /product="type I restriction enzyme, R subunit & KO:K01153"
     CDS             complement(3913..4383)
                     /product="hypothetical protein & Hypo-rule applied"
     CDS             4685..5995
                     /product="enolase & KO:K01689"
     CDS             6199..6477
                     /product="SH3 domain-containing protein & pfam08239"
     CDS             6494..6631
                     /product="hypothetical protein & Hypo-rule applied"
     CDS             6643..8766
                     /product="DNA topoisomerase-1 & KO:K03168"
     Spacer_Hit      4193..4228
                     /gene="231"
                     /evalue="0.000214636"
     Spacer_Hit_Main 4193..4228
                     /gene="46"
                     /evalue="0.000214636"
ORIGIN
        1 gtacctcgct tctgttgctc tgcacgctga atcgtttgtg gggtttgatg cctcccttcg
       61 gggtcataaa ggggggattg gcaaggatga catcggcata atcattccat cgatcttcgc
      121 tggtcagagt gtcatattcg tatatttgag ggtttacaaa gccgtgcaga tacatattga
      181 caagtgaaat tcgcaccata tcaggagata tgtcgtaacc tttaaaattg ttaaaaagat
      241 tttttcgctc gtcagaagta agtagatcac ctatgccatt gccattgctg gagcggtatt
      301 tttcggaagt gttttcgcgc atgatatatt tatatgctga aatcaaaaat ccagcagtgc
      361 cacaggcagg gtcaagaatg agttcgtttt tcttaggagc cactatttcc accataaaat
      421 cgatgatatg gcgcggagtg cgaaattgcc cggcttcgcc ttgactaccc agtacaagaa
      481 gtaggtactc aaaggcatcg cccagtcgtt cagaatggtc gtaggtgaat tcgtttatgg
      541 ttttaagaaa gatcttgagc gtttcagggt cgcggtaagg cagataggca tttttaaaga
      601 tattgcggaa aagctcgggc aggtttgggt tctggctcat tcgtgtaatt gcttctgcat
      661 agagattaag catttcatgc ccacccagac ggggattaaa tatattgctc cagctgtatt
      721 tttcataatc accaatgaaa aagcctcttt taccgcccat ctcaacagac tctctgtcca
      781 tatcgtccat aaatttgtag atgagggcaa tggtaatctg ctctacctga ctctttgggt
      841 caggcacctt tcctactagt atatcacggg ctgtgtcgat tcgtcgtttg gtttctgcat
      901 caagcatggg ttctccttta tatctatgaa taaatcagtt ttttctgcat attcaaaaaa
      961 catgtcgaat tttttaattt ctttcgacat aacataaaaa catgtcgaaa atttttgttt
     1021 ttttcggcat aaaatctttt aaacctttca agcaacaaat ttattcaatg gcacattgtc
     1081 ctttatatat tcaggtattg cttttctaag atcgttggat aattttttga atgcttcacc
     1141 atagggagaa gtattaagca tgacaaaatt tccactatct acaatctgcc tgaactcagc
     1201 atcgataata tatgctttaa agacagtctt tgcatattca aaatattctt cttttggtaa
     1261 atatctacta tcaaatttat caaactcttc ttctaaaagt tcctctttgg tcttaaagta
     1321 tgggattatc ccaagaattt tctcaataat ttctttcatt gatatcctgc ggtcaatctg
     1381 tattgatttt cttagtttct ccagtgtaaa gtagtcttct ggcttgttca gaatattttt
     1441 ttcaagatag tcaagtaatt cttcccattt tccttcctct gccttctctt ttataacctg
     1501 atcctgtata acaacttttt caaacttttc aaaatacatt ctatccactt tcatcccatt
     1561 aggaccgatc tttgtttcag aaatagattt tatgtaatcc tctgcctttg attcaaaaat
     1621 attaatatta tgcccctgac tttcggttcc acctttacta tattcaaata gcggaagttc
     1681 taaaatttga tcataattaa attctttttc aaaatactca caatttgcaa aaaaatcaaa
     1741 gattttaaaa gtggttttct gtttttctcc tatttcttct ctaagtctta aatcaataat
     1801 ctgatctgta aaattatgtt tccttgtccc tcttcccttt atctgtataa actcagtcgg
     1861 tgagaatatt ggtcttgcaa gacagagatt aagaatatcc ggacaatcat atcctgtggt
     1921 catcattccc acagtaacac agacacgagt cttactcgtt ttataacgat tatcaaaatt
     1981 tccaaaacca gaaagtttat tgtctgcaaa atttttagca aactgctgag catcagcaat
     2041 aattgatgtc acctgcattg caaaatctga attgtatttg cccggaaact tctcatccgc
     2101 aagattgttt agaatctggg ttattttcgc tgcatgattt tgagagacac aaaagaatat
     2161 tgttttgcca atttcatttg aaataggatc acaaagagca ttttccaaaa aaactttaca
     2221 gaaagcatag ttagtatttt ctgaaaaaaa tttcctttca aaatcagtat gcacaaagtt
     2281 ttctacaatc tctttaccat cctcattttt agatattaca gcatatccgc catcagaaag
     2341 aagttgagtt gtaatttctg tttttacatc cacgacaatt ggatttacaa gatagccatc
     2401 atttactcca tcgattagag agtagcgaaa agttgcctcc ccactttcac aaccaaaggt
     2461 tttgtatgta tcgagtaata accgtcgttc aagttgcctt ggatcatcct caccaaggtt
     2521 agatatatct atatttttca gataatcttt tggcgttgct gttagcccaa gtttatagcc
     2581 gataaaatac tcaaatactg cacgggtatt tccaccaata cttctatgtg cttcatcaga
     2641 gatcacaagg tcaaaatcat ctggagaaaa tgctcgttta tatcgattat ttgcaagaaa
     2701 ggtttgaatt gtagaaacca cgatttctgc cattcgccaa tcatctcgat tttctttata
     2761 gataactgat cgataatcat ttgtaagata tgaaacaaaa gctttataag cctgatcttc
     2821 aagttcgatt ctatcaacta aaaataagac tcttctagca ttaccggttc tcaaaaataa
     2881 cttaatgact gctgctgcaa caagagtctt accggttcct gttgccattt caaaaagaaa
     2941 acgatccttt ccttctttca ctgcattttg aatggatttc acagccatca attgatattt
     3001 tctcagaaaa cgcagtttat tttctaaaat gaatttctgt cgtgttgttt cattctgata
     3061 ggatggatca tttttataat atggattttg agtaaggact atatagtctt cattaactat
     3121 ttcatttata agacgatttt tatccggttt aaaatttgaa taacttttta tagaatcagg
     3181 agagggaaac ttagttatta tattgggatt tcccctttcc agatcccaga aatagtgaat
     3241 atttccatta gaaagtataa caaacctaca tccttgtgcc tgtgcatatc gccttgcctg
     3301 ttcctttcca aaaagcggat ttttattttc tccttttgcc tcaaggacag ctagtggaaa
     3361 cccctgttca tcaagtaata aataatcaac atagccattt ttagtatgct caaaattttc
     3421 tctaaactca ttaagctttt cttctgttat cttaaaattg ttttctaaaa gtatattggc
     3481 tttaccttcg tcggtatcaa aaaacctcca tcccgcctct tccaatagtt tatttatttt
     3541 tatccttgct tttgcttctt tttctggcat agataacacc ttttagttaa attgaatacg
     3601 acaattgtcc tattttttta tcacattgcc ttattaatat ctaaatgagg tatcataaga
     3661 tataattttt tttatttttt tgttaaattc aaacttaaat agctataact aagttacttc
     3721 gataataaaa atttgtcaag aaaaaaatta ttattgcaaa aaaatatatg attttatttt
     3781 ttgataattt aaatggacag acttctcctc atataaattt tatttttaga gagaaataat
     3841 aaatttagga taaatgttta gttttataaa aattctattt ttaaaaaaag gtaaaatttc
     3901 taataactac tgtcaataat atgtctcaaa tcccactact tgatagcaat cgttgtagat
     3961 tgccttgtag aatggggtag tgttgccttc aaagtgggat aattctctgc tcttattcca
     4021 cttttttatc tttgttagtc tcaagaataa ccttaatgtt attacactac acttcatctc
     4081 aaccccggta atcccaagtt tctcatactc ttccaaaaaa agtaggataa ttctcctcag
     4141 taaagccccc atgctaaaaa aattaagatc agcatggatt ttcttcaaaa atctgtaatc
     4201 ctgttttgac agatacagat gaatcctact atcccaattt atcctttcat atttattccc
     4261 atcttcggga ccaaaacagt atatcttttt taccctattg ttatagatct gcaagatata
     4321 taccacaagt ccagaaatag agatgttaaa tttccttgca acattttcca gtcttttttt
     4381 catttccgag ttaacgacta tgtgtaactc atgttcaaag ttatagtttt ttaaaatctt
     4441 acgaatatta ttcataaaaa tctccttgac aaaaaattat tttctatata ttaatcacaa
     4501 aatttttaag aaaatccttt acaaaattta agaaaaaaat taaaaaaatt ttctaaaaat
     4561 agaataactt tctcatattt tttgttcagc atagattttt ttatataatc ttaataattt
     4621 tattcttgac aaaataaaat aaaatattaa tatataataa attttttatt taaggagtaa
     4681 aaatatggct tttatcgcag atataagagc aagagaagtg cttgatagta gaggtaatcc
     4741 tactgttgag gtagatgtat tacttgaaga tgggtccttt ggtagagcaa tagttccatc
     4801 tggtgcttca actggtgaat ttgaagcagt agaattaagg gatggagata aaaagagatt
     4861 tttaggtaaa ggtgttttaa aggctgttga aaatgttaat accatcatcg gacctaaatt
     4921 aatagaagag ggaattccag taagatatca gtcggcaata gaccaattcc ttattgaact
     4981 ggacggtact aagaataaag gtaaattagg tgcaaatgct attcttgggg taagtatggc
     5041 tgttgcaaaa gccgctgctg atttttatgg attgcctctc tatatttatc ttggtggccc
     5101 tttagcaaat actttaccat tacctatggc aaacataatc aatggtggta aacatgctga
     5161 taataagatc gattttcagg aatttatggt aatgccagta ggggcatctt cgattaaaga
     5221 ggctgttagg tatattgcag aagtgttcca ttctttaaaa tcagttctta aatcaaaagg
     5281 gaagaataca gccgtaggtg atgaaggtgg ttttgcccca gaccttgaca atgaagaggg
     5341 gattcaggta atactcgaag caattgaaaa ggctggtttc aaaactggca ttgataaaga
     5401 ctttatgata gcactggatg ttgctgcatc agaactattt gaagaaggcg ataaaaaggg
     5461 ttataaattc tggaaatcca atcctaataa gatattctca acagatgaaa tgattgaatt
     5521 ctataaaaaa tgggtatcac aatatcctat tatctctctt gaagacggac ttgatcagaa
     5581 tgattgggaa ggatggaaaa aattgaataa agaacttgga aataaaatcc agcttgttgg
     5641 tgatgatttc tatgtaacaa acacagagag attatcaaga ggtattaagg aaaattgttc
     5701 taattctatc ttgattaaag ttaatcaaat tgggacaatc acagagacaa tcaacgctat
     5761 aaacatggca acaagagctg gatggacaag tgttgtttct catagatctg gtgagacaga
     5821 ggacacaaca atcgcagatc ttgtagttgc tttaaatgct ggacagatta aaactggttc
     5881 tatgtcaaga actgataggg ttgcaaagta taatcaatta ataagaattg aagaagaact
     5941 cggttcagaa gcaaaatttt taggtaaaaa tagtttcttt aatcttttta aataaaatta
     6001 tgttaatatt gagtctgctt taattttttt taacgcaggc tcaataattt tttgtttaat
     6061 ccttaattta taaaagaggc ttttttgaaa agactatttt ttttaataat aactatatta
     6121 tttttatcat gctcaaataa aaatagtgaa aattctaata attatataga gttatttgat
     6181 actttttctc caaaagagat gaatcaatgg gcagtaacca aatttgatgg cttaaaacta
     6241 agagagacac cagaagagga atcaaaaata gtaaatcatc tgccaattgg ttctgtcgtt
     6301 gaaataataa aaaaggataa ggaattaaaa gagtttataa acataaatga ttattggtat
     6361 tttatagatt atagaggaga aaaaggctgg atctttggat attatttaga ggtttttaac
     6421 agttatgaag aggctgttaa aagaagtgaa gagatgttat ttggcataaa acaatgaatt
     6481 taggagttga tttatgagta ctaagagtaa gaataagtta gaaataaaat ttaatataaa
     6541 gaagcaaatt attactgcta ttataatcat aacatctggt attgttcttg aattaataat
     6601 agcacttata tcacaattat ttagaaaata agggtaaaag atatggcttc taatagtaaa
     6661 aaagaatcat taaattctaa aaacgataat gagagaattc ttttaatagt agaatctcct
     6721 gcaaaggcaa agacaatcaa taaatattta ggaaagaatt ataaagtagt agcaagcatg
     6781 ggacacatta ttgatctacc aaaatcaaga cttggcatta atgtagaaaa taattttgag
     6841 ccagagtata ttactattag aggaaaaggt aaaattttaa ataatttaaa gaaagaggct
     6901 ggattaagca cctctgtctt attagcaagc gataatgata gagaagggga agcaattgcc
     6961 tatcatatta gcgaggctat taaaaaaaaa tacccatctc ttccagtaaa aagaatagta
     7021 tttaatgaaa taaccaagcc agctatttta gaatcagttc agcagccgag agatatcaca
     7081 aaagagaaag ttgaggctca aaaagcaaga agaattcttg atagacttgt tggttataac
     7141 atctcgctga ttttgtggga aaaggtaaaa ggtggacttt cggctggaag ggttcaatct
     7201 gttgctttaa gggtgatatg tgaaagagag gaggagatag aaaaatttgt cccaaaggaa
     7261 tattggacac tttcagccag ctttataaaa gataagaaag agtttatcgc agaattatca
     7321 aaagttaatg gaaaaaatcc agaatttaag agtaaaaaag agattgatga tttaataaat
     7381 tctttagata aaaataattt tatagtaagt tccattcaaa aaactactaa atcaataaag
     7441 ccttcaccac cttttattac ttcaaaactt caacaggctg ctgcaaatag atttggtttt
     7501 acttcaaaaa gaacaatgag tattgcacaa caattatatg aaggtattga cattggaaaa
     7561 gagacagttg gattaataac atatatgaga acagattcta caagggtttc tgttcaggct
     7621 ttaaatgagg taagagagta tattaaaaat aattatccgg atgagttgcc agaatcccca
     7681 aatttttatg gtaaacagga aaatgctcag gatgctcatg aggcaataag gccaacttct
     7741 atttatagga caccggattc tattaagcaa tatttgacgc cggatcaata caaactatat
     7801 tctattatct gggagagatt tttatcatcc cagatgacaa atgcagaaca tataacagag
     7861 tcctattcta tagaaaataa taatgctatt tttaaagttt ctgtatcaaa agttgtaaaa
     7921 gagggattta ataaggcatt agatctttta aaatcaaaag agggtaagga acagcatata
     7981 ccagttttaa aagaaggtga tagggtagaa ttaaaaaaat ttattccaga acagcacttt
     8041 acacaacctc caccaagata tactgatgcg acaattgtca aatttttaga ggaaaatgga
     8101 attggtagac catctactta tgccccaaca atttctactc ttcttgagag attttatgtt
     8161 gtgcgtaaac agaggcaatt gatcccaact gtgttaggta aattggttaa taagatagta
     8221 agtaactctt ttcctgatat tgttgacata gattttacag caaaaatgga gaaggatctt
     8281 gacgaaattg aaaatggtaa aagagactct gtgaatttat taaaagagtt ttatccacca
     8341 tttattaaaa ctgtaaataa tacactggca aatcttgaag atcataaaaa actttttgaa
     8401 gaaaagagcg atgaaatttg tgagaaatgc ggtagtccaa tgataaaaaa attgggtaga
     8461 tatggctttt ttcttgcctg ttctaaattt ccagaatgta aaaattctaa atcaatacct
     8521 cttgccgatt gtccaagaga aggttgcaat ggtaagataa tcgctaaaag gaagggaaaa
     8581 agaggcaaag agttttatgg ttgcacaaat tatcctaaat gtgattttgt aacatggttt
     8641 aaaccaacag agtttaaatg tccaaaatgt ggtaaatttc ttattgaaaa gagtgataaa
     8701 gttcatggtg tctataaaat gtgcattgat gataaatgtg gttataaaca aatagaagag
     8761 aattaaatat ctatgatttt ttaagataaa aagagagata attatttatt ttgatcttta
     8821 taagtgcgac aattgtcata gtgactgatg tttaaaaatt ttgatttctc tttttgatat
     8881 actacggtga tatcctgttt tgctatgcag gggatatctg ttgcaatttt aataaataaa
     8941 ttgttaaaat aaattttttg acaaacttaa gattttttga taggttgttt tcttgaaaat
     9001 tttatgaaat atttttatat tgcaattggt ggggcgattg gatctctttc aagatattta
     9061 ctctctactt ttactatgcg actttttaat actctctttc cactcgggac tttaatcgta
     9121 aatataacag gttgtttttt aataggattt ttattctctt tttttgaaaa atttataatg
     9181 agtcctaata tcagattttt tgtctttgtt ggtttattgg gtggtttt
//
LOCUS       a0209409_1000868       10033 bp    DNA              UNK 01-JAN-1980
DEFINITION  Ga0209409_1000868. | GENOME_ACESSION: IMG_3300025589 CONTIG_ID:
            a0209409_1000868 SOURCE: JGI_small ORIG_COORD: 4966_14999.
ACCESSION   a0209409_1000868
VERSION     a0209409_1000868
KEYWORDS    .
SOURCE      .
  ORGANISM  .
            .
FEATURES             Location/Qualifiers
     CDS             1165..2037
                     /product="fused signal recognition particle receptor
                     &KO:K03110"
     CDS             2009..3082
                     /product="antitoxin component YwqK of YwqJK
                     toxin-antitoxinmodule & COG2849"
     CDS             complement(3074..4510)
                     /product="glycerol-3-phosphate dehydrogenase & KO:K00111"
     CDS             complement(4718..5260)
                     /product="hypothetical protein"
     CDS             5417..5704
                     /product="hypothetical protein"
     CDS             6002..9325
                     /product="hypothetical protein"
     Spacer_Hit      4997..5033
                     /gene="231"
                     /evalue="5.66129e-05"
     Spacer_Hit_Main 5001..5033
                     /gene="46"
                     /evalue="0.000214636"
ORIGIN
        1 acagaattaa agaagtatat atatggacag gataaagcga ttaatagtat tgtcaatgct
       61 attaaaagac atagggtagg gttaggtcat ccagaaaaac ctataggatc ttttcttttt
      121 atagggccaa ctggggttgg taagacagaa ttgtgtagag tacttgcaag agaattgggt
      181 ataaaattga taaggtttga tatgtcagaa tatatggagg aatattctat atcaagatta
      241 ttaggttcgc ctcctggtta tgttggatat gagcagggtg ctgcattaac tgatgtaatt
      301 attaagaatc ctcattctgt tttgttattg gatgagatag aaaaggctca tccaaatata
      361 tttaatgctt tgctacaaat aatggatcat gcctcaataa cagataggac tggaagaaca
      421 gcagatttta gaaatgttat tttaataatg acttcaaatg taggatcaag agagatgaac
      481 agttttaaaa taggatttaa taatagtgtt gaaggtaatc tgataaaggg ggatccgatg
      541 acagcagtaa aagatacatt cagtccagaa tttagaaaca gattggatga gatagttgta
      601 tttaatagtc ttagtcagga tgcaataaat aagatagttt tgaaatttat aaaggaactt
      661 gaggatcagc taaaagaaaa gaagataaag ataaatataa cagaaaaggc aatttcctat
      721 attgctaaaa agggttttga tattctactt ggtgctcgac caatggcaag agtaattcag
      781 gaagaggtaa aagataaact tactgattta attcttgatg gcatagtaaa aaaagatagt
      841 attgtgacca tagattgtga agatgataag ttgaaattta gtacttagaa ataataataa
      901 ttaaaatttt tttaatagca gagaaaaatt ttagttttag attaaagttt taattataat
      961 aaagaggaag ggggatatcc ctataaaata actattattt attatattat tacctcaaga
     1021 tagaagatat attttttctg gcataggtag tttgatattt aaacttccct aaagaatgcc
     1081 gttaaaaaca gcatctattt tttttgacaa aataaagaaa tttcgatata taaataaaaa
     1141 aagattttta gacaggatgt aacaatggga ctttttggta aaaaaaatga gaatcttaca
     1201 ctcggccaga gattaagaaa attatttggt ggtaaaattt tatctcagga agatattgat
     1261 aaaatagagg agattttaat aggtgcagat ataggtgcta atataagcta tcaattaatt
     1321 gaaaaattaa agagcaaaaa tattggcgat attgagaagg caatagattt cttaaaaaat
     1381 gaactatcca actttataat agataaatac ccgataatag agagaggcga acttaatgtt
     1441 gttatggttc ttggagcaaa tggtgttggt aaaacaactt ctattgcaaa acttgctaac
     1501 tactatctta aaagagaatt taaggttttg atagcagcag cagatacttt cagagcagcg
     1561 gcaacagaac aactaacaaa ctgggcaaaa agactggata tccccattat aaaacagggt
     1621 gaaggggctg atcctgcaag tgttgtattt gacgcaattg attctgcaaa ggcaaggggt
     1681 gttgatttac ttctcattga tacagcaggt agactccata caaaaagcaa tcttatggaa
     1741 gaattaaaaa agatagagag aattattaaa agcaagggaa attttataaa aaataactgg
     1801 cttatcattg atggcacaac aggtcagaat gcatttttac aggcagaagc atttcattct
     1861 gcaattgggg tggatggaat tatgatgaca aagtatgact ctcaatcaaa gggtggaatc
     1921 atatttacaa ttcaacagaa attaaaaata ccttttttct ttcttggaac cggtgagaaa
     1981 atagatgcaa tagaagtttt taagaaaaat gaatttattg aaaaaatttt tagttagtct
     2041 ttttatcctt tttgttatca agatcaattc tcaggagata aaattatttc gttccaatgt
     2101 taatggtctt tctcttgttg agataaatcc aagtgagata aaaaattata aatatattct
     2161 taaagaattt tataaagaag gtaaaattac taaaaaaata ctcttaaaag atggcaaaga
     2221 gttaaaaaga tgggaatatt tttataatga taatatttta tataatgaaa aatattttaa
     2281 agaaaatatt ataatggaag aatattatta caatcctaat agacataaaa tacgacagtt
     2341 agaatataaa aacggttctt taataaaaga gataaattat acatacaata aagatgggct
     2401 tgtagaatat gaagagataa ttaatatttt gaataaacag aagactacaa taaaatatag
     2461 atatgataat caatttaaga taaaacagat agaaagaaaa tacccggatg gtagaattgt
     2521 ctattgggag gcttttcttt cagaaaaagg gataatgaca aaagagtatt atacattaaa
     2581 agatgaagta tatatttttt actataataa agatgggcag gaagtaaaag gggaaatttt
     2641 aaataaaacg agtaataaga ttttaaagga gtgggagaat ttttatacaa aagggggtaa
     2701 aagagagaaa aaaatagaaa aaaataatga gacagatgag attaagatag tatattataa
     2761 cttagaggga cttgaatcaa ggattgaata ttacaaagat gaaattttag aaaaaataga
     2821 gaaatttgaa tatgatgaaa ataaaaatat tataaattat cagttagttg agggattaaa
     2881 tgtaacagag attgtttacg aatatgataa agagaaaaat cttattaaaa aagcaagcta
     2941 tgataataat tcattaaaga aagtagaaaa ttttaataaa gatggaagta ttgatgaaat
     3001 tcttattacc aacaaaggtg ttaaaatatt aacaagatat gataaagata aaaaagtcat
     3061 ttttcaaaaa gaattaaagt gagagtttgc cacctttaat tatatagctt tttccacctc
     3121 tttttgttat tttatcaaaa ggtaagccgg tttctctcat tattattttt aatattctat
     3181 atgtgcaaaa gcctccctga catcttccca tacctgctcg tgtaaaaaat tttataccat
     3241 ccagtgtggt atgacctctt tttattgctt caactatctc ttcttctgat accatttcac
     3301 atctacatat aatattgcca taattaggat ttttagtaac aagctcatct atctcattgt
     3361 atgaaaggtt tcttaccctt ggcacctttt ctaaataagg atcaaagtct tttttttcta
     3421 caagttttaa tccattcatt tttaatagat cctttacata aagagcaatt gctggtgcag
     3481 cagtaagacc cggagactga ataccagcaa cctgaatgaa attttttgcc ttttttgaaa
     3541 tatcaatata aaaatcacct gtttctaagg ctggtcttaa tcccgcaaaa gaggttatta
     3601 tatctttttc tgtaatggaa gggatcaatc tttttgcaaa ttgaaatatc aattcaagat
     3661 tttcagaact tgtcgattta tcctcttttg actcaacctc aatagcagta ggacctacca
     3721 tcattgtccc ttcaacagtt ggtattacta aaattccttt cgagaccttt gaaggaactg
     3781 gaaatattac ttttgaagga aagccaggtg agtttttgtc taaaagatac tcttctcctt
     3841 ttcttgggat tatcttaaat tcttcagcat tgaatatttt tgaaatctca tcagcataaa
     3901 caccactggc atttataata tattttgctt ttattactct ttcatctttt gaaattattt
     3961 cataataatc acctttaaaa taccctttga ctacttcaaa attaagaata agttcaactc
     4021 cattcttaac tgctgattcc acgagtgaaa agacaaatct ataaggttca actattccac
     4081 caattggagc ataaagagat ccaatgacat ctttatttaa ttttggctca agttcaagag
     4141 ttctatctct accacatatc tcaatcccaa gagaaccatt ttctacaccc tgattgtaaa
     4201 gagtctcgat tattcttaat tcctcttctg taaatgccac aacaagaacg ccaactcttt
     4261 taaaaggaaa tcctaattcc tcttttagtt tatcaaacat aagatttccc tgaatttcca
     4321 gtcttgactt taaatatttc tttggagaat gaaaaccagc gtgaataatg ccagaattag
     4381 cctttgaagt tccgaaagag acatcgcatt ctttatcaat aagggcaatg tttaattcat
     4441 aggcacttag tgttcttgca atggcagcac cagttacacc agttcctatt attgctatat
     4501 catatatcaa gttgttatcc ctttaattat aattatttaa aaatttatca taattttaaa
     4561 gatatatcaa gaatttttgt ttaaataata ttattagggg tgcgatttta tttttaggca
     4621 gataaaaaga tagagttagc ctaagggtta attttatttt gagaaaaact tataataaag
     4681 gtatttcttt tttggttaga atttttaata aaaaccatca atagtatgtc tcaaagccca
     4741 ctacctgata gcaatcgttg tagattgcct tgtagaatgg ggtggtattg ccggaaaagt
     4801 gggataattc tctgctctta ttccactttt ttatctttgt tagtcttaaa aataacctta
     4861 atgttattat actacatttc atctctacgc cggtaatccc aagtttctca tactcttcca
     4921 aaaagagtag gataattctc ctcaataaac aacccatgct gaaaaaatta agatcagcat
     4981 ggatcttctt taagaaccta taatcctgtt ttgatagata cagatgaatc ctactatccc
     5041 catctattct ttcgtattta ttcccatctt ctggaccaaa acaatatatc ttttttactc
     5101 tattaacata gagttgcaag atatatacaa taagtccaga aatagagatg ttaaattccc
     5161 ttgcaacatt ttccagtttt ttcttcatat ctgagttaac cacaatatgt aactcatgct
     5221 caaagttata gttttttaaa atcttacgaa tattattcat aaaaccctcc ttaacaaaaa
     5281 attattttct atatattaat cacaaaattt ttaagaaaat cctttacaaa attaagaaaa
     5341 aaataaaatt aatattgttt tttttataat ttgtgataaa atatcttata aataattttt
     5401 attatggggt aattttatga aaaaagtttt aattacaagg ttatttattt taataatttc
     5461 tatttttatc tgttttggaa taatgagtgc agaatgttct cctgaagagc ctcaagaatc
     5521 tggttctact atttcaacaa gcattacatc ttccactatt aatcaaaact ttacctggac
     5581 agaaagaaat gttcctggta ggagcaacat ttctcgttgg ttctcaatca catcgtcgag
     5641 tgatgggaat aaacttgccg cgtgtgcaga tggcatgaaa aatttaatca taggagaaag
     5701 atagattttt tataaactgc atgataatgt gcggtttttt ttattttcaa tctcttatat
     5761 tttatcaaag gcactttctt taaattacaa aaaaataaat ttattcccgt atctttactg
     5821 gaagtaatga gaagtaatat tatttttaat cattttcagc gattatgaat ttttgtcaaa
     5881 tttttgaaaa aatcctttac aatatttaag aaaaaaatat atgatataca taaataaaaa
     5941 aatattatat aatgtttata taaatttatg taacttttaa aaaaaatccg atataataaa
     6001 tatgaagaaa atagccattt ttatcttttt tttatcttta actactcttc tcttttcaga
     6061 taaaattttt aataatcttg actacaaact attatcccct attcctttaa aattctatcc
     6121 agaagaaaga atccagtatt ctcctatcac tttaaaaata gaatcagatt atggtaaaat
     6181 atactatctt gttaatagta atttttcaga atcagagcct tttgagtaca ttgatgggat
     6241 ttacttaaaa ggagagaata atagaattgt tgattatgat ataacaataa ttcttgaaaa
     6301 agatgatggt agaatagaac tattttctac cacttatcga ataaatagaa tagaggagaa
     6361 gagaaaaatt aaagatataa aaaacatttt ttataataaa aaaatattaa gggatgatct
     6421 tattaccgaa gtagaatata attttaatga tactaattat ggattttata ttaataaaaa
     6481 taaatttgaa tttccagtaa atatcttaaa acaaaaagag aatataaaga gagtcacaat
     6541 atcagaaaag gataatactg tttcacaata tttagtgggg atatcttatg gggatcaata
     6601 cctatttaat acagatattg atggatattt tataaatctt gttgatccaa tgccgccaag
     6661 ttttggttca ttatattggg gacaggtcta taaacaaaaa tcaaagataa aaataaagcc
     6721 atttgaaaaa gatgatacaa tatattatta ttacaaagag tggaataaag atcaattact
     6781 atttgggcct tctattgata caacatctga ctggataaaa tatacagaac ccgtagaatt
     6841 aacatcaaaa tttggtgaga atgggataat atcaatggca gcatattcta taagtaaaaa
     6901 tggcaaaaaa tcaaaattag caggacctta ctattttaaa gtaatggata ttgataatac
     6961 ttttacacaa tattttccag aggataataa aatttttaag aaagagataa caattaatga
     7021 taagatgcca gaggaaatta gaaatattta tgataaggca ataattaaat tcaacgatta
     7081 taataatgat gagagattct attttacttt taattcaaga ttttattctg gtagatcaga
     7141 atttctggta tgcagggata aatatgaatt tatcaataat ggcgaagatc cagtagaaat
     7201 tcaatttttt tattcgaatg gtgaacaatt tgctaatatt aatcttttta ataaagagta
     7261 tacacttcca actcttaaga attataggtc aaactatatt gatctatcag aagatagcat
     7321 cattgagttt tatatgccag aaaatttaac agtaagatat gagatagcaa aaaattcaac
     7381 aaaaccatta caggttacag agaaatcttc gattttcccc ggtaagatta aaataacaga
     7441 agagaatgga aatgagtcta tttataaaat aaaatttgca agttttgata ataactctaa
     7501 cttaataagt gagagtgaat attactatat aaaaatagat aaaaagtcac cagcacaaga
     7561 tgttatagga gaagggatcg atttttctat ttttcataat gaggaacagg ttttaaaatt
     7621 aataccgcca gaaaaagatg caaaaattta ttatagaatt aatgagaatc cagaatggat
     7681 tctatatgat caacctttaa aatttattcc tccagatttt ggtcagtatt atatcgaatt
     7741 atatgtaaaa tcagttgata aacttggaaa tcaaagagaa aacgaaaagc cttttatagt
     7801 aaaatttgat acaaggggga tatttgtcga tacaaatgcg aaatttagcg ggaacggaac
     7861 agaagactcc cctcttaatt ctttagagag agcaatatat cttgcaaaga aaaaaaattt
     7921 aaagattata tatttaaaaa atagcaatct caatctctcc ttacaaaata tagtggactc
     7981 tgatataatc atccagcctt atagtattga aaataatatt aaattaaatc ttataaccag
     8041 tggtatctca aaaaaagaac ataagtggtt taacattaca aaaaatggat atcttgaatt
     8101 cagaaacatt gattttaata taacaagcgg gaataaattt gcttttcttg attcttcaaa
     8161 aataaagata tacaatgcta atataaatat ttttaataaa aatacgtttt accttattga
     8221 tggaaagaat tgtaaagtag gttttaaata tacttctctt aatgcagata cgacctctga
     8281 tattaacttt ataaaattag ataatggagt acttttcgtt gattcaatga atgcaacttt
     8341 taaggtaaat aatcttaatt tatttactgt tgctaactgt aaaaatatct ctttaaacag
     8401 gattgatatt tctataaata atagtggtaa ttctaacttt attcttgcaa cagatagtaa
     8461 tattcagagt aagaatatta tttacaggca gaatggagat tttaaggttg ggaatgtttt
     8521 ttatttaact aattgtaaaa tgtctctatt agagtctgat tttatttttg atggtaatcc
     8581 ttttgaaata aaaatcgctg aatcaaaaaa gagttctatt tcaatatctg attctctttt
     8641 tagaattaaa aagggttttt ctgtgattgg ttttaatgtt tatgatgggg atattttatt
     8701 taacaaatca atgcttgata ctcaaaatac aagtcaatac tcatataatt tcagaatcga
     8761 aagaagtaac ataaaatttt ttagttctgt aattagaaat tataagtgtg aacaggctat
     8821 atcatttgta ttgaataaag cgatttttga aggtgtaaat aattctatat tcaatgcata
     8881 taatgagaaa tcctttaatt tctggattac tgagggttct aaaattacat ccataaatag
     8941 tttttactat tttagtgaaa aaacagacaa aaattgtttt atctttggca ataatgaaaa
     9001 agaggatttt ttgaatctct ctttatatgc aaatgcagtt accacaaata ctactctttt
     9061 tgaaacattg aaagatttta ataaaaaaaa ttatcaagaa aaatttgaac tggataatat
     9121 attttatgac tttaaagata attttaatct tgaagatgac tactttttta tacctcagat
     9181 agattctcct ttactacagg ggggagtaga tcaggtagat tcaggtctaa ctataccaga
     9241 atttgatttt tttggaaaga atagattaat cggtgggata ggtatagaca taggtgcagt
     9301 tcaggtctct ggttatatta gataatgaat atcgcaatat ttaatcacta ctggacagat
     9361 ttttatacct caaaagatag gataaattct tatggaatat taaactatct taaagagatt
     9421 atagacaaaa ggcataactg tcttgtcttt gatactgtaa aaaattataa aaaagagatt
     9481 gagttaccag aagaactttt ttatttaaaa agatatttaa aagaggatat cacagaatat
     9541 ctatttttca ataaatatta tcaatttgga gataaaaaaa attttaatca taaagaactt
     9601 ataaatttta aaccagatgt aattcttgta tcatcttttg ccttttgtta ttttaatgga
     9661 tttaaggaga gtattattta tataaagaaa atagtaaaag atgctataat aatagccggc
     9721 ggaagtgggg catcatctaa tccaatatac tatttagaaa atactccatt ggattatgtt
     9781 gttattggtc ctgctgaaat ttctcttaat aaacttcttg ataatataga aaaagggaaa
     9841 gattcagaga tagaaaatgt tatctcaaga aaaaatattt tttcctataa aaaagatctt
     9901 aattcaatat actatttttc tccttttata ataaagataa atgatagaag agtatcttta
     9961 caattaacaa gggggtgtcc tgaaaactgc tcctattgtt cgataaaact cattgctggc
    10021 aataaatttt tat
//
LOCUS       a0209720_1003010        9253 bp    DNA              UNK 01-JAN-1980
DEFINITION  Ga0209720_1003010. | GENOME_ACESSION: IMG_3300025605 CONTIG_ID:
            a0209720_1003010 SOURCE: JGI_small ORIG_COORD: 0_9253.
ACCESSION   a0209720_1003010
VERSION     a0209720_1003010
KEYWORDS    .
SOURCE      .
  ORGANISM  .
            .
FEATURES             Location/Qualifiers
     CDS             complement(3..932)
                     /product="type I restriction enzyme M protein & KO:K03427"
     CDS             complement(881..1015)
                     /product="hypothetical protein"
     CDS             complement(1073..3595)
                     /product="type I restriction enzyme R subunit & KO:K01153"
     CDS             complement(3938..4480)
                     /product="hypothetical protein"
     CDS             4710..6020
                     /product="enolase & KO:K01689"
     CDS             6110..6502
                     /product="SH3 domain-containing protein & pfam08239"
     CDS             6519..6656
                     /product="hypothetical protein"
     CDS             6668..8791
                     /product="DNA topoisomerase-1 & KO:K03168"
     Spacer_Hit_Main 4218..4253
                     /gene="46"
                     /evalue="0.000214636"
     Spacer_Hit      4218..4253
                     /gene="231"
                     /evalue="0.000214636"
ORIGIN
        1 tgctcagcga tgtagtccac aaaaagtact tcacttctgt tactttcaac actaaacttt
       61 ttatgcggtt taattccacc ctttggagtc ataaagggcg gattggcaag aatgacatcg
      121 gcatattcgt tccatcggtc ttcgctggtc agggtgtcgt attcgtatat ttgagggttt
      181 acaaagccgt gcagatacat attgacaagc gaaatccgca ccatatcagg agatatgtcg
      241 taacctttaa aattgttaaa aagatttttt cgctcgtcag aagtaagtag atcacctatg
      301 ccattgccat tgctggagcg gtatttttcg gaagtgtttt cgcgcatgat atatttatat
      361 gctgaaatca aaaatccagc agtgccacag gcagggtcaa gaatgagttc gtttttctta
      421 ggagccacta tttccaccat aaaatcgatg atatggcgcg gagtgcgaaa ttgcccggct
      481 tcgccttgac tacccagtac aagaagtagg tactcaaagg catcgcccag tcgttcagaa
      541 tggtcgtagg tgaattcgtt tatggtttta agaaagatct tgagcgtttc agggtcgcgg
      601 taaggcagat aggcattttt aaagatattg cggaaaagct cgggcaggtt tgggttctgg
      661 ctcattcgtg taattgcttc tgcatagaga ttaagcattt catgcccacc cagacgggga
      721 ttaaatatat tgctccagct gtatttttca taatcaccaa tgaaaaagcc tcttttaccg
      781 cccatctcaa cagactctct gtccatatcg tccataaatt tgtagatgag ggcaatggta
      841 atctgctcta cctgactctt tgggtcaggc acctttccta ctagtatatc acgggctgtg
      901 tcgattcgtc gtttggtttc tgcatcaagc atgggttctc ctttatatct atgaataaat
      961 cagttttttc tgcatattca aaaaacatgt cgaatttttt aatttctttc gacataacat
     1021 aaaaacatgt cgaaaatttt tgtttttttc ggcataaaat cttttaaacc tttcaagcaa
     1081 caaatttatt caatggcaca ttgtccttta tatattcagg tattgctttt ctaagatcgt
     1141 tggataattt tttgaatgct tcaccatagg gagaagtatt aagcatgaca aaatttccac
     1201 tatctacaat ctgcctgaac tcagcatcga taatatatgc tttaaagaca gtctttgcat
     1261 attcaaaata ttcttctttt ggtaaatatc tactatcaaa tttatcaaac tcttcttcta
     1321 aaagttcctc tttggtctta aagtatggga ttatcccaag aattttctca ataatttctt
     1381 tcattgatat cctgcggtca atctgtattg attttcttag tttctccagt gtaaagtagt
     1441 cttctggctt gttcagaata tttttttcaa gatagtcaag taattcttcc cattttcctt
     1501 cctctgcctt ctcttttata acctgatcct gtataacaac tttttcaaac ttttcaaaat
     1561 acattctatc cactttcatc ccattaggac cgatctttgt ttcagaaata gattttatgt
     1621 aatcctctgc ctttgattca aaaatattaa tattatgccc ctgactttcg gttccacctt
     1681 tactatattc aaatagcgga agttctaaaa tttgatcata attaaattct ttttcaaaat
     1741 actcacaatt tgcaaaaaaa tcaaagattt taaaagtggt tttctgtttt tctcctattt
     1801 cttctctaag tcttaaatca ataatctgat ctgtaaaatt atgtttcctt gtccctcttc
     1861 cctttatctg tataaactca gtcggtgaga atattggtct tgcaagacag agattaagaa
     1921 tatccggaca atcatatcct gtggtcatca ttcccacagt aacacagaca cgagtcttac
     1981 tcgttttata acgattatca aaatttccaa aaccagaaag tttattgtct gcaaaatttt
     2041 tagcaaactg ctgagcatca gcaataattg atgtcacctg cattgcaaaa tctgaattgt
     2101 atttgcccgg aaacttctca tccgcaagat tgtttagaat ctgggttatt ttcgctgcat
     2161 gattttgaga gacacaaaag aatattgttt tgccaatttc atttgaaata ggatcacaaa
     2221 gagcattttc caaaaaaact ttacagaaag catagttagt attttctgaa aaaaatttcc
     2281 tttcaaaatc agtatgcaca aagttttcta caatctcttt accatcctca tttttagata
     2341 ttacagcata tccgccatca gaaagaagtt gagttgtaat ttctgttttt acatccacga
     2401 caattggatt tacaagatag ccatcattta ctccatcgat tagagagtag cgaaaagttg
     2461 cctccccact ttcacaacca aaggttttgt atgtatcgag taataaccgt cgttcaagtt
     2521 gccttggatc atcctcacca aggttagata tatctatatt tttcagataa tcttttggcg
     2581 ttgctgttag cccaagttta tagccgataa aatactcaaa tactgcacgg gtatttccac
     2641 caatacttct atgtgcttca tcagagatca caaggtcaaa atcatctgga gaaaatgctc
     2701 gtttatatcg attatttgca agaaaggttt gaattgtaga aaccacgatt tctgccattc
     2761 gccaatcatc tcgattttct ttatagataa ctgatcgata atcatttgta agatatgaaa
     2821 caaaagcttt ataagcctga tcttcaagtt cgattctatc aactaaaaat aagactcttc
     2881 tagcattacc ggttctcaaa aataacttaa tgactgctgc tgcaacaaga gtcttaccgg
     2941 ttcctgttgc catttcaaaa agaaaacgat cctttccttc tttcactgca ttttgaatgg
     3001 atttcacagc catcaattga tattttctca gaaaacgcag tttattttct aaaatgaatt
     3061 tctgtcgtgt tgtttcattc tgataggatg gatcattttt ataatatgga ttttgagtaa
     3121 ggactatata gtcttcatta actatttcat ttataagacg atttttatcc ggtttaaaat
     3181 ttgaataact ttttatagaa tcaggagagg gaaacttagt tattatattg ggatttcccc
     3241 tttccagatc ccagaaatag tgaatatttc cattagaaag tataacaaac ctacatcctt
     3301 gtgcctgtgc atatcgcctt gcctgttcct ttccaaaaag cggattttta ttttctcctt
     3361 ttgcctcaag gacagctagt ggaaacccct gttcatcaag taataaataa tcaacatagc
     3421 catttttagt atgctcaaaa ttttctctaa actcattaag cttttcttct gttatcttaa
     3481 aattgttttc taaaagtata ttggctttac cttcgtcggt atcaaaaaac ctccatcccg
     3541 cctcttccaa tagtttattt atttttatcc ttgcttttgc ttctttttct ggcatagata
     3601 acacctttta gttaaattga atacgacaat tgtcctattt ttttatcaca ttgccttatt
     3661 aatatctaaa tgaggtatca taagatataa ttttttttat ttttttgtta aattcaaact
     3721 taaatagcta taactaagtt acttcgataa taaaaatttg tcaagaaaaa aattattatt
     3781 gcaaaaaaat atatgatttt attttttgat aatttaaatg gacagacttc tcctcatata
     3841 aattttattt ttagagagaa ataataaatt taggataaat gtttagtttt ataaaaattc
     3901 tatttttaaa aaaaggtaaa atttctaata actactgtca ataatatgtc tcaaatccca
     3961 ctacttgata gcaatcgttg tagattgcct tgtagaatgg ggtagtgttg ccttcaaagt
     4021 gggataattc tctgctctta ttccactttt ttatctttgt tagtctcaag aataacctta
     4081 atgttattac actacacttc atctcaaccc cggtaatccc aagtttctca tactcttcca
     4141 aaaaaagtag gataattctc ctcagtaaag cccccatgct aaaaaaatta agatcagcat
     4201 ggattttctt caaaaatctg taatcctgtt ttgacagata cagatgaatc ctactatccc
     4261 aatttatcct ttcatattta ttcccatctt cgggaccaaa acagtatatc ttttttaccc
     4321 tattgttata gatctgcaag atatatacca caagtccaga aatagagatg ttaaatttcc
     4381 ttgcaacatt ttccagtctt tttttcattt ccgagttaac gactatgtgt aactcatgtt
     4441 caaagttata gttttttaaa atcttacgaa tattattcat aaaaatctcc ttgacaaaaa
     4501 attattttct atatattaat cacaaaattt ttaagaaaat cctttacaaa atttaagaaa
     4561 aaaattaaaa aaattttcta aaaatagaat aactttctca tattttttgt tcagcataga
     4621 tttttttata taatcttaat aattttattc ttgacaaaat aaaataaaat attaatatat
     4681 aataaatttt ttatttaagg agtaaaaata tggcttttat cgcagatata agagcaagag
     4741 aagtgcttga tagtagaggt aatcctactg ttgaggtaga tgtattactt gaagatgggt
     4801 cctttggtag agcaatagtt ccatctggtg cttcaactgg tgaatttgaa gcagtagaat
     4861 taagggatgg agataaaaag agatttttag gtaaaggtgt tttaaaggct gttgaaaatg
     4921 ttaataccat catcggacct aaattaatag aagagggaat tccagtaaga tatcagtcgg
     4981 caatagacca attccttatt gaactggacg gtactaagaa taaaggtaaa ttaggtgcaa
     5041 atgctattct tggggtaagt atggctgttg caaaagccgc tgctgatttt tatggattgc
     5101 ctctctatat ttatcttggt ggccctttag caaatacttt accattacct atggcaaaca
     5161 taatcaatgg tggtaaacat gctgataata agatcgattt tcaggaattt atggtaatgc
     5221 cagtaggggc atcttcgatt aaagaggctg ttaggtatat tgcagaagtg ttccattctt
     5281 taaaatcagt tcttaaatca aaagggaaga atacagccgt aggtgatgaa ggtggttttg
     5341 ccccagacct tgacaatgaa gaggggattc aggtaatact cgaagcaatt gaaaaggctg
     5401 gtttcaaaac tggcattgat aaagacttta tgatagcact ggatgttgct gcatcagaac
     5461 tatttgaaga aggcgataaa aagggttata aattctggaa atccaatcct aataagatat
     5521 tctcaacaga tgaaatgatt gaattctata aaaaatgggt atcacaatat cctattatct
     5581 ctcttgaaga cggacttgat cagaatgatt gggaaggatg gaaaaaattg aataaagaac
     5641 ttggaaataa aatccagctt gttggtgatg atttctatgt aacaaacaca gagagattat
     5701 caagaggtat taaggaaaat tgttctaatt ctatcttgat taaagttaat caaattggga
     5761 caatcacaga gacaatcaac gctataaaca tggcaacaag agctggatgg acaagtgttg
     5821 tttctcatag atctggtgag acagaggaca caacaatcgc agatcttgta gttgctttaa
     5881 atgctggaca gattaaaact ggttctatgt caagaactga tagggttgca aagtataatc
     5941 aattaataag aattgaagaa gaactcggtt cagaagcaaa atttttaggt aaaaatagtt
     6001 tctttaatct ttttaaataa aattatgtta atattgagtc tgctttaatt ttttttaacg
     6061 caggctcaat aattttttgt ttaatcctta atttataaaa gaggcttttt tgaaaagact
     6121 atttttttta ataataacta tattattttt atcatgctca aataaaaata gtgaaaattc
     6181 taataattat atagagttat ttgatacttt ttctccaaaa gagatgaatc aatgggcagt
     6241 aaccaaattt gatggcttaa aactaagaga gacaccagaa gaggaatcaa aaatagtaaa
     6301 tcatctgcca attggttctg tcgttgaaat aataaaaaag gataaggaat taaaagagtt
     6361 tataaacata aatgattatt ggtattttat agattataga ggagaaaaag gctggatctt
     6421 tggatattat ttagaggttt ttaacagtta tgaagaggct gttaaaagaa gtgaagagat
     6481 gttatttggc ataaaacaat gaatttagga gttgatttat gagtactaag agtaagaata
     6541 agttagaaat aaaatttaat ataaagaagc aaattattac tgctattata atcataacat
     6601 ctggtattgt tcttgaatta ataatagcac ttatatcaca attatttaga aaataagggt
     6661 aaaagatatg gcttctaata gtaaaaaaga atcattaaat tctaaaaacg ataatgagag
     6721 aattctttta atagtagaat ctcctgcaaa ggcaaagaca atcaataaat atttaggaaa
     6781 gaattataaa gtagtagcaa gcatgggaca cattattgat ctaccaaaat caagacttgg
     6841 cattaatgta gaaaataatt ttgagccaga gtatattact attagaggaa aaggtaaaat
     6901 tttaaataat ttaaagaaag aggctggatt aagcacctct gtcttattag caagcgataa
     6961 tgatagagaa ggggaagcaa ttgcctatca tattagcgag gctattaaaa aaaaataccc
     7021 atctcttcca gtaaaaagaa tagtatttaa tgaaataacc aagccagcta ttttagaatc
     7081 agttcagcag ccgagagata tcacaaaaga gaaagttgag gctcaaaaag caagaagaat
     7141 tcttgataga cttgttggtt ataacatctc gctgattttg tgggaaaagg taaaaggtgg
     7201 actttcggct ggaagggttc aatctgttgc tttaagggtg atatgtgaaa gagaggagga
     7261 gatagaaaaa tttgtcccaa aggaatattg gacactttca gccagcttta taaaagataa
     7321 gaaagagttt atcgcagaat tatcaaaagt taatggaaaa aatccagaat ttaagagtaa
     7381 aaaagagatt gatgatttaa taaattcttt agataaaaat aattttatag taagttccat
     7441 tcaaaaaact actaaatcaa taaagccttc accacctttt attacttcaa aacttcaaca
     7501 ggctgctgca aatagatttg gttttacttc aaaaagaaca atgagtattg cacaacaatt
     7561 atatgaaggt attgacattg gaaaagagac agttggatta ataacatata tgagaacaga
     7621 ttctacaagg gtttctgttc aggctttaaa tgaggtaaga gagtatatta aaaataatta
     7681 tccggatgag ttgccagaat ccccaaattt ttatggtaaa caggaaaatg ctcaggatgc
     7741 tcatgaggca ataaggccaa cttctattta taggacaccg gattctatta agcaatattt
     7801 gacgccggat caatacaaac tatattctat tatctgggag agatttttat catcccagat
     7861 gacaaatgca gaacatataa cagagtccta ttctatagaa aataataatg ctatttttaa
     7921 agtttctgta tcaaaagttg taaaagaggg atttaataag gcattagatc ttttaaaatc
     7981 aaaagagggt aaggaacagc atataccagt tttaaaagaa ggtgataggg tagaattaaa
     8041 aaaatttatt ccagaacagc actttacaca acctccacca agatatactg atgcgacaat
     8101 tgtcaaattt ttagaggaaa atggaattgg tagaccatct acttatgccc caacaatttc
     8161 tactcttctt gagagatttt atgttgtgcg taaacagagg caattgatcc caactgtgtt
     8221 aggtaaattg gttaataaga tagtaagtaa ctcttttcct gatattgttg acatagattt
     8281 tacagcaaaa atggagaagg atcttgacga aattgaaaat ggtaaaagag actctgtgaa
     8341 tttattaaaa gagttttatc caccatttat taaaactgta aataatacac tggcaaatct
     8401 tgaagatcat aaaaaacttt ttgaagaaaa gagcgatgaa atttgtgaga aatgcggtag
     8461 tccaatgata aaaaaattgg gtagatatgg cttttttctt gcctgttcta aatttccaga
     8521 atgtaaaaat tctaaatcaa tacctcttgc cgattgtcca agagaaggtt gcaatggtaa
     8581 gataatcgct aaaaggaagg gaaaaagagg caaagagttt tatggttgca caaattatcc
     8641 taaatgtgat tttgtaacat ggtttaaacc aacagagttt aaatgtccaa aatgtggtaa
     8701 atttcttatt gaaaagagtg ataaagttca tggtgtctat aaaatgtgca ttgatgataa
     8761 atgtggttat aaacaaatag aagagaatta aatatctatg attttttaag ataaaaagag
     8821 agataattat ttattttgat ctttataagt gcgacaattg tcatagtgac tgatgtttaa
     8881 aaattttgat ttctcttttt gatatactac ggtgatatcc tgttttgcta tgcaggggat
     8941 atctgttgca attttaataa ataaattgtt aaaataaatt ttttgacaaa cttaagattt
     9001 tttgataggt tgttttcttg aaaattttat gaaatatttt tatattgcaa ttggtggggc
     9061 gattggatct ctttcaagat atttactctc tacttttact atgcgacttt ttaatactct
     9121 ctttccactc gggactttaa tcgtaaatat aacaggttgt tttttaatag gatttttatt
     9181 ctcttttttt gaaaaattta taatgagtcc taatatcaga ttttttgtct ttgttggttt
     9241 attgggtggt ttt
//
LOCUS       a0116167_1001789       10036 bp    DNA              UNK 01-JAN-1980
DEFINITION  Ga0116167_1001789. | GENOME_ACESSION: IMG_3300009654 CONTIG_ID:
            a0116167_1001789 SOURCE: JGI_medium ORIG_COORD: 6102_16138.
ACCESSION   a0116167_1001789
VERSION     a0116167_1001789
KEYWORDS    .
SOURCE      .
  ORGANISM  .
            .
FEATURES             Location/Qualifiers
     CDS             301..507
                     /product="hypothetical protein & Hypo-rule applied"
     CDS             529..1665
                     /product="GSCFA family protein & pfam08885"
     CDS             complement(1662..2243)
                     /product="hypothetical protein & Hypo-rule applied"
     CDS             complement(2434..3147)
                     /product="HEAT repeat-containing protein & pfam13646"
     CDS             complement(3310..4524)
                     /product="glutamate N-acetyltransferase /
                     amino-acidN-acetyltransferase & KO:K00620"
     CDS             complement(4721..5263)
                     /product="hypothetical protein & Hypo-rule applied"
     Spacer_Hit_Main 5001..5036
                     /gene="46"
                     /evalue="0.000214636"
     Spacer_Hit      5001..5036
                     /gene="231"
                     /evalue="0.000214636"
     CDS             5500..7041
                     /product="protein of unknown function
                     (DUF5122),beta-propeller fold/protein of unknown function
                     (DUF5122),beta-propeller fold & pfam17164,pfam17164"
     CDS             7117..7635
                     /product="hypothetical protein & Hypo-rule applied"
     CDS             complement(7640..8044)
                     /product="hypothetical protein & Hypo-rule applied"
ORIGIN
        1 tgcagcaaaa gagatcgttg tttcgacatt aagcattctg tataaagcag aagagggtga
       61 aagtaatttg caggagaaat taaaaaatga tccatctttt aatccgcttg ttgcctttgt
      121 tttgatgata tttatattga cagtatcccc atgttttgct actttatcaa tagtaagatt
      181 agaattggga acaaaatggc ttttgtttca tctttttcag actactttga cagcctggat
      241 actctctttt attgttttcc agactggaag attaatattt aaattttagg agttaatatt
      301 atgtcagatc caatcgagga taaaattaag aaaataataa atgcctctga taacaaaaaa
      361 ttagagatag gttatgaaag ttatggaagt tgctgtattg ttgttccaaa atttactctt
      421 tcaattttaa aagataataa aacaataaca acgagcgcat tgagtatcga agattgttgt
      481 gataatttaa tcgaagagat tgaataaccg acaattgtcg tattatttat gacagaagtt
      541 aagatcaata aagagaattt aattaattta aaaactaata tctttgcaat aggatcctgt
      601 ttttcaatag aaataaaaaa atattttaaa aaaagaggaa tccatatact ttcaaatcct
      661 tttggtacaa tgtataatag ttattctatt tataattctc ttaatagaat aattaatcta
      721 aaatattata acgagaaaga gatctctttt tataacaata aatatttctc ttttgatcat
      781 tatacaaaat acagttcaga taatataacc gaatgcctta ataagatcaa cagagatatt
      841 cagattagca atgaatatat taaaaaatgc gattttttta taataacact cggcacatca
      901 attgtctatt tatacaataa tacaattgtc gcaaattgtc ataaactgcc ggataaaaat
      961 tttactaaaa aaatattgtc agccgaagaa aatattacca atttaaaaaa tatcgtggat
     1021 ctattagaaa gaaattttaa taatccaaaa atattagtca cactttcacc aataagacac
     1081 aataaagagg atctatcttt aaattgttac agcaaatcta ttttaagagt tgctattgaa
     1141 agcataatta atagtaaaaa tatattctat tttccctctt ttgaaatagt aatggatcaa
     1201 ttaagagatt atgattatta taaagaagat caaattcatc ttaaaagaaa aacagttgac
     1261 tatatatttg acagatttgt tgataattat tttactactg atgcaaaaga ttatataaaa
     1321 aagttttatg aaatatataa aacatataaa cacaaaccag taaataaaaa ttccggctat
     1381 ttcagtcttc ttgaaaatgg tctaaaaaga ttaaatgatt tacagaaaat aagagatgat
     1441 aaaattattc ataatatgaa attaaaaata atacatagaa taataaaata tttttattct
     1501 aacgaaattt tacagacttt agtcccttat attgatgaag aatataaaga aattttttat
     1561 tcttttttaa attcagaaga aataaatttt aaattttatt cttgcaataa taaaatttta
     1621 actaaaatag caagaactat cttcttaaag aaaaaaggct tttaagatat aagttccaga
     1681 actcttttgc tattaacaga taaactatta aaaatatcag aattagaaga aaaatctcca
     1741 atctcctctg atatcttaat actatttgga ttgaggctta gaatgttctg gcttgctatt
     1801 tctattgcct taaattccat atcaagttta gaatactgct tttctatttt ttctttagca
     1861 gcagcaatct ctttttctac attattagca gaagaaaaat acccctttaa gacattctca
     1921 ttattaaaaa tgctattatc cagaatatct cttattttgt tactattctt ctccttgatg
     1981 tactgttcta attgagatat ctgctgttca acatactgaa gtttacttat ctcattttca
     2041 taagcagtga gtctgttgtt attttcgatt attcttgcct taaagtcttt gctactaaac
     2101 ttgatatcag caaagtcatt taagattttt gaactattag ttctatcctc tacctttgat
     2161 actttattat tagtatcatt ttctttaact ttcttattaa aaagattgga gctagatgat
     2221 aacttccctg tgttaatatc cataataccc tccttgtatt agcataatac tcttaaattt
     2281 attttacatc taaaattaaa aaaagtcaaa ttttattttt aaaaaattaa taaattttta
     2341 aattttttaa aaaaaatatc cgaatttttt atatttcttt attatgaatt tatatatatt
     2401 ttatcggatt aataaaaaaa ttacattaat ctattattgt ttactcaaaa tatccagaac
     2461 ctttaaagct gtctctctta ttgttctgct ataggcgccc atgcttatct ctgtaagaat
     2521 atagacaaca tctggatata gacttgaatt tgttgtagct atcttttgaa gggcgtgaat
     2581 tatagccata attagatttg catcattatt tggtctattt ctataaatat atattattga
     2641 tcttaaaacg tcaccatttt tattgtcccc aacttctgcc atagcataac aaatttccac
     2701 ttttaccata gtattttctt cataaagtag ggcatttact aatgcttctc ttgccttttc
     2761 cccttttatt tttgccaata cttttactgc tttaatcctt acatctggaa aatcatttac
     2821 tattctccca ttctcataca cttttctaac acttccttct tctgctaact caacaagaag
     2881 ttctacaagt ttcatatctt tttcagtata tttcatctca tcaaattctg ctaaaatttg
     2941 atcaagaaca tctattttag catctctgtc ccccaatcta gcctgataaa tataagttct
     3001 tattttttgc tcttttcttt gtagcatttg ttcttctatt gtttgagaat taagataaat
     3061 tacacaaaat agaaataaaa taaaaaatgt aatttttttc acatttttct ccttacttaa
     3121 tctaaatctt actaaaaaat tcgtcatatt attttattaa aataaatcaa tctatattaa
     3181 ttataaatca tttttaaaaa taaagcaaat ttatataaaa aattataaaa atcgaataaa
     3241 attttattat aatattaaat gaatcttttt tttaaaaaaa atagttaaat aaaaaaatat
     3301 caattttatt taagttctat aactagcatt tattttaata taatcaaaag aaagatcgca
     3361 tgtccatact gtccaacaag attttccatt attaagatca agaaaaattc ttatctcttt
     3421 tttagaaaga atctcttttg ccttttcttc tgagaattct ttatttctgc cattttcgaa
     3481 taaaaccata tcctcaatag ataattttgc ctttttataa tcaaaatctg ctttactata
     3541 gccagcagca catattattc taccccaatt tgcatcctca ccaaaaaacg ctgtcttaac
     3601 aagactcgat tttgcaatag acatgcctat ctcttttgca tcttttttat tttttgcatt
     3661 aagaatattt atctcaataa atttggttgc cccttcccca tcttttgcta tcattttggc
     3721 aagatttgtc ataacagtat ttaatgccag acagaaattt ttataatctt cattttttct
     3781 tgaaatcttt ttatttgcaa ttgctccatt actcattatt attacagtat catttgtact
     3841 tgtatcacca tcgactgtaa tagaattaaa acttttttca acactatcat caaaagcctc
     3901 ttttaacaat tttttgtcaa tattaacatc agtaattata taggcaagaa gggttgccat
     3961 atttggatga atcattccag aaccttttgc tgtccctaca atagaatatt ctttatcctc
     4021 tattttaact ttaaccccaa agatctttgg aacagtatca gttgtcatta tagcctttgt
     4081 aaaattatta tcattttctt tggatatatc taaaactaat tggtctattc ctttatatat
     4141 tttatccatt ggtagaggga cacctattac tcccgtagag cagggaagaa cattctcctt
     4201 ttttatccct aatttttttg caagatagtc tgttgtgtta aaagcatctt caatcccttt
     4261 ttcaccagtg catgcattgg cattaccact atttactatt attgcttgag caatattatc
     4321 ttttaaatga gccttacata cagtaatatg agaggattga accttgtttg ttgtatactt
     4381 tgcaaatgta attgcctctt tttcagagaa aattaatccg agatcaagcc tatttttata
     4441 ttttatctca caggcaacac cgttagattt aaaacctttc acctcattta ataagggatt
     4501 atccaaaatt tttatattct ccataatgaa aaactccttg ttttcgtttt ttatctattt
     4561 taataatttt tgtcaattga tttgatatgt tttattttaa acatagtgtg attgtatttt
     4621 taggcagata aaaagataga attatcccat ggtcaatttt gtttgagaaa aagttgtaat
     4681 agtctcattt atttttcggt agaatttaaa ataatttttt tcaatagtat gtctcaaaac
     4741 ctactacctg atagcaatcg ttgtagattg ccttgtaaaa gggcgtagtg ttaccttcaa
     4801 agtgggataa ttctctgctc ttattccact ttttcatctt tgttagtctt aagaataacc
     4861 ttaatgttat tatactgcat ttcatctcaa ccccggtaat tccaagtttc tcatactctt
     4921 ccaaaaaaag taggataatt ctcctcaata aacaacccat gctaaaaaaa ttaagatcag
     4981 catggatctt tttcaaaaat ctgtaatcct gttttgacag atacagatga atcctactat
     5041 ctccatctat tctctcatat ttatttccat cttctgggcc aaaacaatat atatttttta
     5101 ctctattagt atatatttgc aaaatatatg ccacaagtcc agaaagagag atgccaaatt
     5161 ttttggcgat agatgcaagt ctttttttca tttctgagtt aacaactatg tgtaactcat
     5221 gctcaaaatt atagtttttt gaaatcttac gaatattatt cataaaaaac ctcctcttaa
     5281 aaaattattt tctatatatt aatcacaaaa tttttgagaa aatcctttac aaaatttaac
     5341 aaaaaaataa aaaattttat ctaaaaataa aattaaacat tgaaaaatat aaaaaatgag
     5401 atataattaa atcatactat ttttttacaa ataaaatttt attaaaaaag ggagcaaact
     5461 atgaatatca aaaaattata ttattttatt ttaagtctaa tggttgtcat tttttttaca
     5521 ggggcagatt gtaatccaca ggataataca acatcaactc ctaccactgt tttaaaaatt
     5581 agttatactg ctgataataa tgttattacc agtgcctatg atagtaagaa taagaggctt
     5641 tatattgggg gttcttttac caagattggt actgtaactg gctatggggt tcctataaat
     5701 accacaacat ccaaatcagc actcgatttg agtaaaatgc caagaattaa taaaagagtg
     5761 aattgtgtaa taccagatgg gaatggtggt tggtttattg gcggtgaatt tacaaaagta
     5821 ggaaatacag agagaaaata tctggtaaga ttaaaaaaag atgggactat tgatagttta
     5881 aatcttgata taaatgaagc tgtcatggga atggctttag caaataatat actttatatt
     5941 ggtggcttct tcaataccat aaatggtgaa acaaaaaaat atcttgccgc tattgatatt
     6001 aaaacaggta agctaacaga ttttaatgtt aatcttaatg aaagagttac aaatatttgt
     6061 ctttatggta atactctata tttagcagga tattttactt ctataaatag ccagacaaga
     6121 aaatatcttg ccgctgttga tactatttct gggaatccaa cattatgggc accagatcca
     6181 gatagtattg tatctgatat tttaattaat ggaacaactc tatatgtggg gggatatttt
     6241 acagcaataa gtggggataa tacaaaaaaa tatcttgcag catttgatat aactactggg
     6301 ggtttgttac catggtctcc ttcgccagat gatagtgtta tggctcttgc aaaatcagat
     6361 aataccttat ttgttggcgg tagatttcaa agcatgagcg gggtttatcc gagaaaaaga
     6421 cttgctgcct tcaatttaag tactggaaat ataatcacaa cttttacacc agaattaaat
     6481 tcctctgtca gagcaatggt tgtttctaat gactctctat atataggtgg ggaatttacc
     6541 caaataggag cagagtcaag agaatatctt gcctcttttg atataactac tggtaatctt
     6601 acctctttta accctaagat gaacagtgct gtaaattgtc ttgctataaa tgggactact
     6661 ctttttgctg gtggagaatt ttattcaatt aatgtaaaaa agagaagtag aattgccagt
     6721 attgatttaa agagtggttt accaacagat tgggcaccag agattgatga taatgtgaga
     6781 gatcttattt tatacggaaa taacttatat gtggctgggg attttctcat aattaacggc
     6841 gaatctcgag aaaggttagc ctcatttgat ttaactactg gccaattaac aggatggaat
     6901 ccttcttttg ataatagtat tttttcactt gcaattgcta ataataaaat atatgttggt
     6961 ggttttttta cagatataga ctctaccccg agaaatcgtc ttgcctcatt tgatctatct
     7021 aatcttactc ttacagactg aaatccagat gtcaatggag gtgtttttaa aatataccct
     7081 tataataata aattatatat tggtggagaa ttcacgatga taggaacaga gacaagaaaa
     7141 tctcttgctt cttttgatat tgcaagtggg gctcttacct cttttaatat agaatgtccc
     7201 tctggaagta taaataacat agtaatatct ggctcaacat tatatgttgg tggggaattt
     7261 gacattatag gtggacaaaa tataaaaagt tttgcagcta ttaatataga taataataca
     7321 ctcattacaa gttttaaccc agatttacaa tatagtagtg ggtcgcctac tattgaatgc
     7381 ctctatttat ataataatac tctttatata tctggttctt ttaataaaat atttggcaaa
     7441 gatagatctt attttgctac tcttaacact tctaacaata ctctttcaga ttttactatt
     7501 aatatggagt ctaatatttg tacaatgata agggatggca atactctatt attaggtggt
     7561 agatttatga atattaacaa taagtttcat ccctgtattg tgagtgttga tacgagtggt
     7621 aatataagag aatagaaaat tatttactaa gataatcaag atattgatat attaaataaa
     7681 ttgaaaaacc aatagaggca actccaagca aaaaggttat aagactgctt aattcgatcc
     7741 ctttttgtat tgttggagga tcttctggat tatatttaaa agtgattgtt tcattaattt
     7801 tatatttttt tgttaattct aattttccaa tatattcttc attatttata aaaaatttta
     7861 tagtatgaag ataatagata tgtattacgc catatgaatc ctctctctct atctcttcta
     7921 tatcaataac tattccttta ctttttttat aaaaaaaaag atagggaaat atatctatac
     7981 cacctataaa acaaaaaagc aaacccgtta aaataactac tattattcct actattctac
     8041 gcatttttat attgttttta ttaagaataa taaaataaat ttaaagatct aaaaattatt
     8101 tattcagatt atcgaatttt tttctgctct cttccagttc gtttgatgcc ttttccattt
     8161 tataaaattg ctcttttaac ttttgctcct cttctgccag tttcttctta taatcctcaa
     8221 tatcctgagt ctgtctttga atctgattat tgataactct ggtctttgaa tcaaaataac
     8281 ctatatcttt tgatgtatat gatttgagta atttttctgt ctcaaatgca acaccagaat
     8341 caattattac atccccatca gtatcataac caaagagttg tttaacacct tccgggtatt
     8401 tttctatgga ttctattaat ttatcactat ttaattcaag atatcctttt aactttgtaa
     8461 catctaaggt atttgatgtc tcattagtgg atatccctat atgttttaaa agagatatct
     8521 ctttaccaaa agaggtagga tatggattca tcattattat tcttatcttt gaggcaaaag
     8581 ttttaagacc agaatcgttt gaaagttctc ccatgtcttt cttatcttct ttatctctat
     8641 actcttttgc ctctatattt atttcattat taacatactg taagatctga ttatattctg
     8701 taataaaatc attaattgta tttattattt tttcatagtc tctatctatt tttaaactct
     8761 cctctttatt ggttttttca aaaatattta tagtaacccc ttttataaga tcatcaactg
     8821 tattggtgtc tctttttact ataagcccat ctatttttat agttgcatcc attggttttg
     8881 ataattcatt tttatatctt acccctttta tactttcact atcataaaat tttaagtttg
     8941 atgcctcgag ttttttatag gtatttgaat ttttaaatac cagtgcgaca attgtctcat
     9001 catcatttaa gattgtattc atatcaaact ttaaggtttt ttttgtctca tttacatcta
     9061 attctggtag atctattgtt cttttgtttg taattatctc aagatagtga tcatcataaa
     9121 caatcttttt tggtttatcc tcctcttttt ttgtataagg tggcacatta gaaataaggg
     9181 tctcaccttc tatatttata tcgaaaatgg agatatcccc ctctcttgtc cagtttggtc
     9241 cagtaggtat ctcctctttt ggctttttag aagggtctat cacatcaact ctcatatcaa
     9301 cttccataac aaggtgctct ctatagtcaa ccttttctgg aagattgaat ttaattttat
     9361 cattagtctc taattttaga atattatcta taagatttat ggaggaacga gtctgattta
     9421 ttaggttttt cttttcaaaa ttgaattcct tttcataact ttttacatct tcaaaaaaac
     9481 ccatctctct aaatacttct tttgtttttt cattatcaaa agatatatat tttttctctc
     9541 caaatttaac tgtctctaaa accagaacct gagttgtctt tgtgtcatta gcaacaatac
     9601 tttttaaaat atttttagca ttctttttaa ttacctctga aaaattatca attgtcccac
     9661 cttcaaaata gaatttaaat ttctcattat caactgaaaa tgcatactca ccactaggga
     9721 ccttatagtt ttttgaaagg gaagagcttg cgatcttatg aggtgttgcc ttatttaaaa
     9781 tttctattct atattcaccg atttctgcta ttctttttac tgtggcagaa aaggcatttg
     9841 gatctgatga ttgggaaacc ttatcatcaa aaggcgcttc aaatccataa agtttttttg
     9901 ccttattttg aagggataaa aatttagtct ttaactctga ccataaattc ttttcatcaa
     9961 caagagcctt tttttcgtct tccatttttt caagtttttt taattttggc tccattattt
    10021 tctttatggc ttcact
//
LOCUS       a0209409_1000408       10033 bp    DNA              UNK 01-JAN-1980
DEFINITION  Ga0209409_1000408. | GENOME_ACESSION: IMG_3300025589 CONTIG_ID:
            a0209409_1000408 SOURCE: JGI_small ORIG_COORD: 24087_34120.
ACCESSION   a0209409_1000408
VERSION     a0209409_1000408
KEYWORDS    .
SOURCE      .
  ORGANISM  .
            .
FEATURES             Location/Qualifiers
     CDS             33..1355
                     /product="purine-binding chemotaxis protein CheW
                     &KO:K03408"
     CDS             1412..1873
                     /product="chemotaxis protein CheX & KO:K03409"
     CDS             1912..2349
                     /product="two-component system chemotaxis responseregulator
                     CheY & KO:K03413"
     CDS             2402..3544
                     /product="hypothetical protein"
     CDS             complement(3541..4485)
                     /product="hypothetical protein"
     CDS             complement(4718..5260)
                     /product="hypothetical protein"
     CDS             5580..6560
                     /product="hypothetical protein"
     CDS             complement(6619..7803)
                     /product="CRP-like cAMP-binding
                     protein/CRP-likecAMP-binding protein & COG0664,COG0664"
     CDS             complement(7840..8277)
                     /product="ribosomal protein S18 acetylase RimI-like enzyme&
                     COG0456"
     CDS             complement(8457..9134)
                     /product="dolichol kinase & COG0170"
     Spacer_Hit      4997..5033
                     /gene="231"
                     /evalue="5.66129e-05"
     Spacer_Hit_Main 5001..5033
                     /gene="46"
                     /evalue="0.000214636"
ORIGIN
        1 agaaaaatgg aataacaaca taggaggttg aaatgatagg cacagaaaat ttagatttta
       61 aaacattaat gcaaaatcaa aaacagataa gtaagaattt aagacaaaaa aatgaggcaa
      121 aaatactcga atatgatttt aaaattgtat cttttaagct tgcaggtgaa tattatggca
      181 ttgatataat gtctgttaaa gagatattaa aggctaaaaa atttacccat gttccgaatg
      241 cacttgattt tgtgattggt gtgtttaatt taagaggtga aataatgcca atcatagatc
      301 ttgctaaaat gtttcatctt gaaccagaaa ataaatcaga gataaaatca attatcatta
      361 taaaagttga caatttatta ataggtcttg ctgtggatga aataagccat gttttacctt
      421 taagaagagc agatattcaa cctccaagcc cacttttagg aacaattaat gagagatata
      481 tcgagggtgt tgtagaatta aatgataaat tgtatgttat tcttgatgca gatgctattt
      541 tttctgataa agaaaaggca aaaaaagata tacttcctca atcttctgat cttgctgaag
      601 aacttttcac tttcttttgt aatcaaatgg aagaattaaa cgttattcat ataacagagt
      661 ttaataaaaa gaaatttaga gaacttttta cagaatatgt aaaagaaaat aatattacag
      721 agatgccaaa tttaaccaaa gagaatgcag aaaatattct gaagaaattt ttctcaaaat
      781 atacctctca attgtggcag cagccatata cagatcattt tttagatgca gtcattccta
      841 aattaaatag gatatgttct gatgaagtga gagcactcaa tattggatgt gcttctggcc
      901 atgaagcttt ttctctttac tttttgcttg ttaataatat gaaagatgca gagatcaaat
      961 tgatagcggc tgacatcaat ttaatagcag taagtaatgc atctggcttt gagattaatg
     1021 ggacaaatat cccttcgtgg ataaatagag agaaatattt tatgaaatta tctgatggga
     1081 aatataaagt aaaaaaagag atagcagaca aaatttattt tgaatttcat aatgccttga
     1141 atatatccac atataatagg gtttttgatc ttgttgtggc aagagatata tcattgtata
     1201 tgacagaaga tgagtataag aaatttctga aagatatttc ggctaaaata gtttctggtg
     1261 gtgtattggt agttggtgat aatgaggatc ttggtaattt accagatttt acaaaagtgc
     1321 cgagtgaata tctttctgta tatgtaaaaa attaaataaa aattgtgaca aattttaaaa
     1381 tttttgatat aattaagtaa gaggttataa aatgagggta gaatatatta atccatttgt
     1441 ggatgctgct attcagatat taagcagcac tgtctcaaaa gatatttcaa gaggacagat
     1501 atctttaaga tcttctatca caccaatgat gggggttgtt attattgttg ggcttgcagg
     1561 acaggtatct ggcagaataa taattgatat ggatagagag actgctttaa aaattgcgag
     1621 tgcaatgaat aatgaaactc ttgtagaatt tgatgagtta acaacagcta ccttaacaga
     1681 acttgcaaat atgataacag ggaaggctgt tacaagattg catgagttag gatttcaatt
     1741 tgatttgact cctccagctt tatttactgg agaaaaaata cagatttccg ataataagat
     1801 tgaggctttg gttgttccta ttgagatacc tcaaggtaaa atagagataa atgttggcat
     1861 aaaagaagaa taagctattt tatatattta aaaaaattaa ggggatagaa aatgaaagct
     1921 acttctgatt ttccaaattt aaatcaaaaa ccagcagatg gtttaaaaga ggatggaaca
     1981 ccttataaag tacttattgt agatgattct atatttgtaa aaaaacagct aactcaaata
     2041 ttacaatcag agcaatttca agttattgat gaagcatctg atggagaaga ggctattgaa
     2101 aaatacaagg agcactttcc aaatgtagat cttgtaacaa tggatataac aatgccaaag
     2161 atggacggaa ttactgcctt agaaaagatt attgagtttg ataagaacgc caaggtaatt
     2221 atgataagtg ctttaggaaa acaggaactt gtaaaaaaat ctcttcttct cggcgcaaaa
     2281 aattatatag taaagcctct tgatagaaaa aaagttctgg aaagaatagt aatgattttg
     2341 aaaagatgat tttttaaaaa aaggctttat gaaaaatatt ttaagcaacc taaaataaaa
     2401 agtgagaaaa aatttatatc tcttactatt tctattttta ttctctggat gtctatcaat
     2461 tcaaaaagat aagtgggttg agagtgagag aaaatattat aaaattaatg aaagtgaaaa
     2521 gaaagagaaa gaaatagaaa aagaatttga atttttggat ttaactttta aaattgatca
     2581 aaatgaattt aaaataaaaa atgagattta tcaattaaaa tacaacatta attttttatt
     2641 taaaaataaa aataataatt tttccatttc ttattctata tatgatgaaa aaaatagtaa
     2701 gattttagaa agagttgaaa ttaaacctaa aaaaaaggat ttatattttt atacaatcga
     2761 tgactatttt gttgattctt tttgccatag gaaacttatt tttgatattg aaattattag
     2821 tgataaaaat agatataatt ttaaaaaaga ggttataaat agtgaggctc cttttataga
     2881 taatttactt tttgggccaa taattacatt ttttgatgaa aaggataatt ttataaagac
     2941 aaatatttct attaatttat ctataaacaa tgcaaaagat atagtgtgga taagattaat
     3001 tccaccagaa atggattctt tctgggatat cccctttaaa aaagaggggg atatatttat
     3061 tgctaatgga aatttaaatt ataaaaaaca tccctcatat attagtaatg gaacttatat
     3121 tttacagata aattttggta aatatggcct tattcaggaa gaaataaaaa ttatagatat
     3181 ttttaataat gaaaaagggg ctaattatgg tattaccatt ccttttgagt taaaatcgaa
     3241 taaagaagaa ttagtactaa atattgattt tattgataat atagagagta tggaaatagt
     3301 tttatttgat aagataaaaa atgattttat aaaacttgga acaaaaaaaa ttttagaaat
     3361 aaaaaagagt atatcaaaat cagatctcat atttaaagat gattctggta aagaggtaaa
     3421 tataaaaaat aattataaat actattataa aataattatt cacacgagag aaattaataa
     3481 tctaaagtat atctctattt ctaaatttat cccaataatt ttttctggtt ttaaattttt
     3541 ttaaactata gacttaatta actctataca ttctctcatt gtcatatttt ttggatattc
     3601 tgcaatgttt attaattttt tgcctctttt tgtttttata taaaccaaag gattatcttt
     3661 taatttagta agttcgcttt tttccataat attttcgtcc aagatcattc ttcctaaggg
     3721 agtctcacta aattcaattc tttcaccatt aggcttaaag ataaaatcta tcatatcaaa
     3781 tgttgccatt atataatttc tggatatatg gtacgttctt tttatctttt cttcccattt
     3841 aatatctttc aaaaattttt catcaataag ggtagtttta ttatcttttt ttaattcctc
     3901 aaaaatagaa caatttatat cttcaatctt gtatttttca tctcttaaac gtgctgccat
     3961 tacaaataca tttgttttat cagtatattt atttaaaata gccggtatat tagaatttac
     4021 tatatagaga tcttctatct tttttatagt atgaccgtaa aaagagagaa aatctttttt
     4081 atctactata agattgaata gttcttctgc ttcaatatta agattcagta ttgcatcaaa
     4141 agaaccaatt atcttagcat cgttaaattt taccttaaaa tatttttcaa atttttttac
     4201 cattggagga tactttgcga tttcatcttt accacgaata gcaaagctat actgagtaga
     4261 atagtgatca agaattaaag catgatttaa aaaaattttc ccatttagat tggcaagata
     4321 tactatatcg ccaaaagggg atatcccctt taatagagct ttttcataaa agacctcatt
     4381 actctcaggt ctgacataga taactattat tggaagatct aaatcttttc tgtcaaaata
     4441 atctataata atctctggtt taatattttc atttttaatt tccatattat taattttatc
     4501 tcaaaaatca atatatgtca aaaatttata acttttttta aaaaaaaatt aaattcgatt
     4561 ttacttttta aatggttata gttagggtaa gatcatttta gaggggattt tatttttaag
     4621 aagtgaaaaa gatagaatta tgccatggtt aatttttttt aagagaattg ttataatgtt
     4681 tttatttatt tttactgcaa tttttaataa atttttacta ataataggtc tcaaagccta
     4741 ttacctgata gcaatcgttg tagattgcct tgtaaaatgg ggtagtgtta ccggaaaagt
     4801 gggataattc tctgctctta ttccactttt ttatatgtgt tattctcaag aataacttta
     4861 acgttattaa actacacttc atctcaaccc tggtaatccc aagtttctca tactcttcaa
     4921 ggaagagtag gataattctc cttaataaac aacccatgct gaaaaaatta agatcagcat
     4981 ggatcttttt taagaaccta taatcctgtt ttgacagata cacatgaatc ctactatctc
     5041 catctattct ttcatatcta tttccatcct ctggaccgaa acaatatatc ttttttactc
     5101 tattgctata gatctgcaag atatacacaa taagtccaga aatagaaatg ttaaattttc
     5161 ttgcaacatt ttcaagtctt tttttcattt ccgaattaac gaccacatgt aactcatgat
     5221 cgcacttata attttctaat atagtattaa tgttattcat aaaaaatcct ccttaaacta
     5281 ttataaaaat tattttctat atattaatca caaaattttt aagaaaatcc tttacatttt
     5341 ttataaaaaa aattaaaatt ttttatttaa agataaaatt gtaactataa attgagtttt
     5401 taaaagatga tatatttaaa aatatacact tttgtttaca aaattatact tttgtttaac
     5461 aaatttttaa acaaaaaaag caaaaaaggt gtataatatt aattaaaagc aaattagtaa
     5521 ggagcaattt ttatccttat ctattttgat aaaacttatt ttaaatttgg aggtatagta
     5581 tgaaaaaaat cgtttgtttt attttttttg ttcttctctc tcttaatgtt gaagccatgg
     5641 taattcatgg tcaactggat gatggtttta tgttaggaga aggagaatcc cagcatcaat
     5701 ttttattggg ccttgatgcc atgcttttta atcagttaca cggggcttat caacagctaa
     5761 atattttctc tttccctttt tataatgggg tctatcaaat caaaggcgca actattttaa
     5821 gtggctcacc attaatgtta ttaccaatgg ctacttttgg atatattgca agatggcatg
     5881 ttcttaaaaa ttttgaaatt aactttaatg tatttagttc aactccatcc cctgggcagt
     5941 gcgttataat gtccaatgct atcaattggt ttaaaaatga cagaaattca cctttttatt
     6001 cgacttatca tgatgataat aattatcctt ataatattca tttttatagc attgatacta
     6061 ttttttttat gaacttatgg ggagtgccaa cttctgtggg cataggtttc aagaagaata
     6121 taagagaaga tgaaaatagt tctttttctt ataaatttaa tttagggctt gattatactg
     6181 gcgatgctca tgggggaata tcaataaaaa attcattttt atttgcaaga aaattaccac
     6241 aatctattct atcttttaat ccatttatta atgcagctct taagatagga gtggcagcaa
     6301 gttatcaagg ggcatggatt gttgcagaac ctggttttga gatagtttca aagattatct
     6361 caaaggatgg attttgtttt acctctactt ttatgattgg ttatgaaatg gattttgtga
     6421 taatgcctaa tccttatttt tatgttataa gtgaatctga atatttttat tatgctggta
     6481 gaatagttgt ttcttctagt tttggattag gtagatccgg cttaccaaag aaaaagaaaa
     6541 gtaaagaagg ttctatatag tttaattttt aaggctattt caaattttgg tagccttatt
     6601 ttttaaaaaa attactcttt aaataaatcc aagatttgat cttgtaaaat aaaaagaggc
     6661 tttgtctaag aagtgtgatg tttttttaat ttttattgaa tcatctgaga attctatatt
     6721 tttgtctgtt aaaaattctt taattttttc ctctttatct ttatcaatat caagcatctc
     6781 atataactct tgcaatgaaa agttaaatac aaaagtttta tcatcatctt tctttatatt
     6841 tggaatagct aatcttattt tagcagtaag aaagtagtaa atctgagcaa ttggtgctga
     6901 aattttattg caaattatct gttgttgaac aaaccatatt cttcttgtta agaaatataa
     6961 aatttttaca aataaagggg gtggtagttt atcaattcct tttttgtcca ctattgtcaa
     7021 ttcagaattt tcaataacaa aggctgtggc atttcttggt ttatcattga gaatagacat
     7081 ttctccaaag atatccccct cagaaagaat tgcaagaagc atctctttat tatgttttaa
     7141 tttcgttatc tttacttttc ccttttttat aataaaaaaa ttattcccca tttcaaattc
     7201 tgtaaatacc acagtatttg ccttaaaaat tttttcggtg ataatatcat tacttttaaa
     7261 aatttcaaca tcaggaagat tttctaaaat atttaatatt ttattttcta atgcactatt
     7321 gccttttatt tccatcaaga aactttttaa aagatgagct gccttttctt tttgattttc
     7381 taaaacgtat cttttagcta tttcaaatac ttttgtttct ctatcaaaat tatcatctgt
     7441 aaaaaaatct attttaacaa gttctttatc aagatttctc aatatctctg aatattcaga
     7501 caatattttt aaaataattt ttttatgctc cacataaagt tgctctaatt tttcttttgg
     7561 tataacaaga atctcgcaat ctgttatagc ctttactgtt tcattatcag aaattccagt
     7621 aagggtttga attatcccaa aaatataacc aggtcctttt gtttcttctg ttatttgatt
     7681 taattcattc ttttttttga tagagatatt tccactctta acaatataaa attcttttaa
     7741 attaaattta ccatcaagat aaataaaaga gtcttttttg taaattttag tttctacttt
     7801 catactatcc ttaattataa tatatttttt taaaaaatgc taattttcta caatttttat
     7861 taaaggtata tattccatat ttttaatatt tttgttggta agcggaattg caatctcaaa
     7921 tccgaatttt ttaaaaaatt ttaacatatc ttttttagaa gtaatataat gaaatgggat
     7981 attcttataa tgccttgaca taaatgcaat taacttactc ccaatcccca ttcttctata
     8041 ttctttttta acacctaaaa gatcataata gacaaaattt ctaccatttg acagtgtggt
     8101 taaaaagcct attatctctt cattattgta agccaccaat attttatgag aatttttaat
     8161 tatatgatca atattatcta ctttatatcc gcagagtcta aaagtctcaa gtaatttttc
     8221 tttatttaga ttaacctttg tatttttaaa tattatcttt gcttttttaa tcaacattga
     8281 ctaccttatt tattaaatat aatatagaat taacattcta ctttacatat cggaagataa
     8341 ggttaattaa ttttaactta tacagaaaat ttttaagttt gtcaaaaagt attgaatttt
     8401 attaaaacac ttttataaga tatatatgac agaattttgt ttattaaaaa tatttcttaa
     8461 aagatgaatt tttgtacaaa tatgcctaca aaaactggta aaataagatt atcaaaatca
     8521 gcagtaggta ttgcctccac tattgtagca aaaaatgcta ttaagaatgc ctgtaatata
     8581 tttattccac ataccagata tacaataaat aaaacaagaa atgcacccat tgatccacta
     8641 actgtcttcc caaaggttaa tggtattttt actccaccta ttattttccc aaatagactt
     8701 gcaactccgt ccccaaaaga gagagcaaat atagcaattg ttgcaattct atagtcaaac
     8761 atcgtaaatg ctaaaaatat tcctatagaa agagtaattg gcccaagcac gaatccacct
     8821 tcatctcttg tccttgatgc caatacagta atttttgata taattggtaa atttatattt
     8881 ttggatcgta aaacttctga tataaaatat acgagtgtaa taaaaagtaa acccgtcaat
     8941 actaatgccg gaaagtaaaa atataataaa gggacaaagg ctgacatcat atgtatcgat
     9001 tttctaaaaa actctttttt aagtgttctt gatatatgaa gaatatttga agaaaatgta
     9061 tgctttttat aaataatatt ttcaccagta attaaatcat tgttagaata aaatttatta
     9121 aactctcttc tcatattaaa aattgtatca aaaaatctaa aaaaggtaaa caataattat
     9181 tttttatttc ttagtgatgg aataaattca tttataaagt ctgctatttt accgagagga
     9241 attattctat ctaccttacc tgtccttatg gcactgccag gcattccaaa tattacagaa
     9301 ctctcttcat cctgggcaat agtatagcca ccagcatctt ttattgccac tattccctga
     9361 gccccatctg aacccatacc agtaagaata atagcaagtg ctttatctcc catctctcta
     9421 ctaacagatc taaaaagaac atccacagat ggcttatgat tatttaccgg ctcagaatta
     9481 tccagaaata tcttaccacc ttttaataca aggtgatatc ccccttgtgc tatataaata
     9541 gtatttggct caacatccat cccgtcttct gcttccacga ctcttaaaga gcagagggag
     9601 tccagtcttt ttgcaaaact gtttgtatat aatggcggca tatgttgaac aataagaatt
     9661 ggaacaccta tatctttatc tatatttgga agaatatttg ttaaagcaac tgtgcctcca
     9721 gtagaagaac caatacatat aatatctatt ggttttgtcc ttacttttgg aatttcaaaa
     9781 gatggtaggc ctccaattac aggcagccca tcctcctcag caatctgttt aaatcttttt
     9841 gtccctggaa gtttaaaatt ggcaaagatc tttatcttac ttataagaac atcttctaat
     9901 aattttacat tttcttgcag acttctaacc tctggctttt gaatataatc aacagctcct
     9961 aactctaatg ccttgaatgt tatatctgct ccatcttttg taaaagaact caccattatt
    10021 actggccttg ggt
//
LOCUS       a0209204_1000435       10033 bp    DNA              UNK 01-JAN-1980
DEFINITION  Ga0209204_1000435. | GENOME_ACESSION: IMG_3300025631 CONTIG_ID:
            a0209204_1000435 SOURCE: JGI_small ORIG_COORD: 32586_42619.
ACCESSION   a0209204_1000435
VERSION     a0209204_1000435
KEYWORDS    .
SOURCE      .
  ORGANISM  .
            .
FEATURES             Location/Qualifiers
     CDS             1165..2037
                     /product="fused signal recognition particle receptor
                     &KO:K03110"
     CDS             2009..3082
                     /product="antitoxin component YwqK of YwqJK
                     toxin-antitoxinmodule & COG2849"
     CDS             complement(3074..4510)
                     /product="glycerol-3-phosphate dehydrogenase & KO:K00111"
     CDS             complement(4718..5260)
                     /product="hypothetical protein"
     Spacer_Hit      4997..5033
                     /gene="231"
                     /evalue="5.66129e-05"
     Spacer_Hit_Main 5001..5033
                     /gene="46"
                     /evalue="0.000214636"
     CDS             5417..5704
                     /product="hypothetical protein"
     CDS             6002..9325
                     /product="hypothetical protein"
ORIGIN
        1 acagaattaa agaagtatat atatggacag gataaagcga ttaatagtat tgtcaatgct
       61 attaaaagac atagggtagg gttaggtcat ccagaaaaac ctataggatc ttttcttttt
      121 atagggccaa ctggggttgg taagacagaa ttgtgtagag tacttgcaag agaattgggt
      181 ataaaattga taaggtttga tatgtcagaa tatatggagg aatattctat atcaagatta
      241 ttaggttcgc ctcctggtta tgttggatat gagcagggtg ctgcattaac tgatgtaatt
      301 attaagaatc ctcattctgt tttgttattg gatgagatag aaaaggctca tccaaatata
      361 tttaatgctt tgctacaaat aatggatcat gcctcaataa cagataggac tggaagaaca
      421 gcagatttta gaaatgttat tttaataatg acttcaaatg taggatcaag agagatgaac
      481 agttttaaaa taggatttaa taatagtgtt gaaggtaatc tgataaaggg ggatccgatg
      541 acagcagtaa aagatacatt cagtccagaa tttagaaaca gattggatga gatagttgta
      601 tttaatagtc ttagtcagga tgcaataaat aagatagttt tgaaatttat aaaggaactt
      661 gaggatcagc taaaagaaaa gaagataaag ataaatataa cagaaaaggc aatttcctat
      721 attgctaaaa agggttttga tattctactt ggtgctcgac caatggcaag agtaattcag
      781 gaagaggtaa aagataaact tactgattta attcttgatg gcatagtaaa aaaagatagt
      841 attgtgacca tagattgtga agatgataag ttgaaattta gtacttagaa ataataataa
      901 ttaaaatttt tttaatagca gagaaaaatt ttagttttag attaaagttt taattataat
      961 aaagaggaag ggggatatcc ctataaaata actattattt attatattat tacctcaaga
     1021 tagaagatat attttttctg gcataggtag tttgatattt aaacttccct aaagaatgcc
     1081 gttaaaaaca gcatctattt tttttgacaa aataaagaaa tttcgatata taaataaaaa
     1141 aagattttta gacaggatgt aacaatggga ctttttggta aaaaaaatga gaatcttaca
     1201 ctcggccaga gattaagaaa attatttggt ggtaaaattt tatctcagga agatattgat
     1261 aaaatagagg agattttaat aggtgcagat ataggtgcta atataagcta tcaattaatt
     1321 gaaaaattaa agagcaaaaa tattggcgat attgagaagg caatagattt cttaaaaaat
     1381 gaactatcca actttataat agataaatac ccgataatag agagaggcga acttaatgtt
     1441 gttatggttc ttggagcaaa tggtgttggt aaaacaactt ctattgcaaa acttgctaac
     1501 tactatctta aaagagaatt taaggttttg atagcagcag cagatacttt cagagcagcg
     1561 gcaacagaac aactaacaaa ctgggcaaaa agactggata tccccattat aaaacagggt
     1621 gaaggggctg atcctgcaag tgttgtattt gacgcaattg attctgcaaa ggcaaggggt
     1681 gttgatttac ttctcattga tacagcaggt agactccata caaaaagcaa tcttatggaa
     1741 gaattaaaaa agatagagag aattattaaa agcaagggaa attttataaa aaataactgg
     1801 cttatcattg atggcacaac aggtcagaat gcatttttac aggcagaagc atttcattct
     1861 gcaattgggg tggatggaat tatgatgaca aagtatgact ctcaatcaaa gggtggaatc
     1921 atatttacaa ttcaacagaa attaaaaata ccttttttct ttcttggaac cggtgagaaa
     1981 atagatgcaa tagaagtttt taagaaaaat gaatttattg aaaaaatttt tagttagtct
     2041 ttttatcctt tttgttatca agatcaattc tcaggagata aaattatttc gttccaatgt
     2101 taatggtctt tctcttgttg agataaatcc aagtgagata aaaaattata aatatattct
     2161 taaagaattt tataaagaag gtaaaattac taaaaaaata ctcttaaaag atggcaaaga
     2221 gttaaaaaga tgggaatatt tttataatga taatatttta tataatgaaa aatattttaa
     2281 agaaaatatt ataatggaag aatattatta caatcctaat agacataaaa tacgacagtt
     2341 agaatataaa aacggttctt taataaaaga gataaattat acatacaata aagatgggct
     2401 tgtagaatat gaagagataa ttaatatttt gaataaacag aagactacaa taaaatatag
     2461 atatgataat caatttaaga taaaacagat agaaagaaaa tacccggatg gtagaattgt
     2521 ctattgggag gcttttcttt cagaaaaagg gataatgaca aaagagtatt atacattaaa
     2581 agatgaagta tatatttttt actataataa agatgggcag gaagtaaaag gggaaatttt
     2641 aaataaaacg agtaataaga ttttaaagga gtgggagaat ttttatacaa aagggggtaa
     2701 aagagagaaa aaaatagaaa aaaataatga gacagatgag attaagatag tatattataa
     2761 cttagaggga cttgaatcaa ggattgaata ttacaaagat gaaattttag aaaaaataga
     2821 gaaatttgaa tatgatgaaa ataaaaatat tataaattat cagttagttg agggattaaa
     2881 tgtaacagag attgtttacg aatatgataa agagaaaaat cttattaaaa aagcaagcta
     2941 tgataataat tcattaaaga aagtagaaaa ttttaataaa gatggaagta ttgatgaaat
     3001 tcttattacc aacaaaggtg ttaaaatatt aacaagatat gataaagata aaaaagtcat
     3061 ttttcaaaaa gaattaaagt gagagtttgc cacctttaat tatatagctt tttccacctc
     3121 tttttgttat tttatcaaaa ggtaagccgg tttctctcat tattattttt aatattctat
     3181 atgtgcaaaa gcctccctga catcttccca tacctgctcg tgtaaaaaat tttataccat
     3241 ccagtgtggt atgacctctt tttattgctt caactatctc ttcttctgat accatttcac
     3301 atctacatat aatattgcca taattaggat ttttagtaac aagctcatct atctcattgt
     3361 atgaaaggtt tcttaccctt ggcacctttt ctaaataagg atcaaagtct tttttttcta
     3421 caagttttaa tccattcatt tttaatagat cctttacata aagagcaatt gctggtgcag
     3481 cagtaagacc cggagactga ataccagcaa cctgaatgaa attttttgcc ttttttgaaa
     3541 tatcgatata aaaatcacct gtttctaagg ctggtcttaa tcccgcaaaa gaggttatta
     3601 tatctttttc tgtaatggaa gggatcaatc tttttgcaaa ttgaaatatc aattcaagat
     3661 tttcagaact tgtcgattta tcctcttttg actcaacctc aatagcagta ggacctacca
     3721 tcattgtccc ttcaacagtt ggtattacta aaattccttt cgagaccttt gaaggaactg
     3781 gaaatattac ttttgaagga aagccaggtg agtttttgtc taaaagatac tcttctcctt
     3841 ttcttgggat tatcttaaat tcttcagcat tgaatatttt tgaaatctca tcagcataaa
     3901 caccactggc atttataata tattttgctt ttattactct ttcatctttt gaaattattt
     3961 cataataatc acctttaaaa taccctttga ctacttcaaa attaagaata agttcaactc
     4021 cattcttaac tgctgattcc acgagtgaaa agacaaatct ataaggttca actattccac
     4081 caattggagc ataaagagat ccaatgacat ctttatttaa ttttggctca agttcaagag
     4141 ttctatctct accacatatc tcaatcccaa gagaaccatt ttctacaccc tgattgtaaa
     4201 gagtctcgat tattcttaat tcctcttctg taaatgccac aacaagaacg ccaactcttt
     4261 taaaaggaaa tcctaattcc tcttttagtt tatcaaacat aagatttccc tgaatttcca
     4321 gtcttgactt taaatatttc tttggagaat gaaaaccagc gtgaataatg ccagaattag
     4381 cctttgaagt tccgaaagag acatcgcatt ctttatcaat aagggcaatg tttaattcat
     4441 aggcacttag tgttcttgca atggcagcac cagttacacc agttcctatt attgctatat
     4501 catatatcaa gttgttatcc ctttaattat aattatttaa aaatttatca taattttaaa
     4561 gatatatcaa gaatttttgt ttaaataata ttattagggg tgcgatttta tttttaggca
     4621 gataaaaaga tagagttagc ctaagggtta attttatttt gagaaaaact tataataaag
     4681 gtatttcttt tttggttaga atttttaata aaaaccatca atagtatgtc tcaaagccca
     4741 ctacctgata gcaatcgttg tagattgcct tgtagaatgg ggtggtattg ccggaaaagt
     4801 gggataattc tctgctctta ttccactttt ttatctttgt tagtcttaaa aataacctta
     4861 atgttattat actacatttc atctctacgc cggtaatccc aagtttctca tactcttcca
     4921 aaaagagtag gataattctc ctcaataaac aacccatgct gaaaaaatta agatcagcat
     4981 ggatcttctt taagaaccta taatcctgtt ttgatagata cagatgaatc ctactatccc
     5041 catctattct ttcgtattta ttcccatctt ctggaccaaa acaatatatc ttttttactc
     5101 tattaacata gagttgcaag atatatacaa taagtccaga aatagagatg ttaaattccc
     5161 ttgcaacatt ttccagtttt ttcttcatat ctgagttaac cacaatatgt aactcatgct
     5221 caaagttata gttttttaaa atcttacgaa tattattcat aaaaccctcc ttaacaaaaa
     5281 attattttct atatattaat cacaaaattt ttaagaaaat cctttacaaa attaagaaaa
     5341 aaataaaatt aatattgttt tttttataat ttgtgataaa atatcttata aataattttt
     5401 attatggggt aattttatga aaaaagtttt aattacaagg ttatttattt taataatttc
     5461 tatttttatc tgttttggaa taatgagtgc agaatgttct cctgaagagc ctcaagaatc
     5521 tggttctact atttcaacaa gcattacatc ttccactatt aatcaaaact ttacctggac
     5581 agaaagaaat gttcctggta ggagcaacat ttctcgttgg ttctcaatca catcgtcgag
     5641 tgatgggaat aaacttgccg cgtgtgcaga tggcatgaaa aatttaatca taggagaaag
     5701 atagattttt tataaactgc atgataatgt gcggtttttt ttattttcaa tctcttatat
     5761 tttatcaaag gcactttctt taaattacaa aaaaataaat ttattcccgt atctttactg
     5821 gaagtaatga gaagtaatat tatttttaat cattttcagc gattatgaat ttttgtcaaa
     5881 tttttgaaaa aatcctttac aatatttaag aaaaaaatat atgatataca taaataaaaa
     5941 aatattatat aatgtttata taaatttatg taacttttaa aaaaaatccg atataataaa
     6001 tatgaagaaa atagccattt ttatcttttt tttatcttta actactcttc tcttttcaga
     6061 taaaattttt aataatcttg actacaaact attatcccct attcctttaa aattctatcc
     6121 agaagaaaga atccagtatt ctcctatcac tttaaaaata gaatcagatt atggtaaaat
     6181 atactatctt gttaatagta atttttcaga atcagagcct tttgagtaca ttgatgggat
     6241 ttacttaaaa ggagagaata atagaattgt tgattatgat ataacaataa ttcttgaaaa
     6301 agatgatggt agaataggac tattttctac cacttatcga ataaatagaa tagaggagaa
     6361 gagaaaaatt aaagatataa aaaacatttt ttataataaa aaaatattaa gggatgatct
     6421 tattaccgaa gtagaatata attttaatga tactaattat ggattttata ttaataaaaa
     6481 taaatttgaa tttccagtaa atatcttaaa acaaaaagag aatataaaga gagtcacaat
     6541 atcagaaaag gataatactg tttcacaata tttagtgggg atatcttatg gggatcaata
     6601 cctatttaat acagatattg atggatattt tataaatctt gttgatccaa tgccgccaag
     6661 ttttggttca ttatattggg gacaggtcta taaacaaaaa tcaaagataa aaataaagcc
     6721 atttgaaaaa gatgatacaa tatattatta ttacaaagag tggaataaag atcaattact
     6781 atttgggcct tctattgata caacatctga ctggataaaa tatacagaac ccgtagaatt
     6841 aacatcaaaa tttggtgaga atgggataat atcaatggca gcatattcta taagtaaaaa
     6901 tggcaaaaaa tcaaaattag caggacctta ctattttaaa gtaatggata ttgataatac
     6961 ttttacacaa tattttccag aggataataa aatttttaag aaagagataa caattaatga
     7021 taagatgcca gaggaaatta gaaatattta tgataaggca ataattaaat tcaacgatta
     7081 taataatgat gagagattct attttacttt taattcaaga ttttattctg gtagatcaga
     7141 atttctggta tgcagggata aatatgaatt tatcaataat ggcgaagatc cagtagaaat
     7201 tcaatttttt tattcgaatg gtgaacaatt tgctaatatt aatcttttta ataaagagta
     7261 tacacttcca actcttaaga attataggtc aaactatatt gatctatcag aagatagcat
     7321 cattgagttt tatatgccag aaaatttaac agtaagatat gagatagcaa aaaattcaac
     7381 aaaaccatta caggttacag agaaatcttc gattttcccc ggtaagatta aaataacaga
     7441 agagaatgga aatgagtcta tttataaaat aaaatttgca agttttgata ataactctaa
     7501 cttaataagt gagagtgaat attactatat aaaaatagat aaaaagtcac cagcacaaga
     7561 tgttatagga gaagggatcg atttttctat ttttcataat gaggaacagg ttttaaaatt
     7621 aataccgcca gaaaaagatg caaaaattta ttatagaatt aatgagaatc cagaatggat
     7681 tctatatgat caacctttaa aatttattcc tccagatttt ggtcagtatt atatcgaatt
     7741 atatgtaaaa tcagttgata aacttggaaa tcaaagagaa aacgaaaagc cttttatagt
     7801 aaaatttgat acaaggggga tatttgtcga tacaaatgcg aaatttagcg ggaacggaac
     7861 agaagactcc cctcttaatt ctttagagag agcaatatat cttgcaaaga aaaaaaattt
     7921 aaagattata tatttaaaaa atagcaatct caatctctcc ttacaaaata tagtggactc
     7981 tgatataatc atccagcctt atagtattga aaataatatt aaattaaatc ttataaccag
     8041 tggtatctca aaaaaagaac ataagtggtt taacattaca aaaaatggat atcttgaatt
     8101 cagaaacatt gattttaata taacaagcgg gaataaattt gcttttcttg attcttcaaa
     8161 aataaagata tacaatgcta atataaatat ttttaataaa aatacgtttt accttattga
     8221 tggaaagaat tgtaaagtag gttttaaata tacttctctt aatgcagata cgacctctga
     8281 tattaacttt ataaaattag ataatggagt acttttcgtt gattcaatga atgcaacttt
     8341 taaggtaaat aatcttaatt tatttactgt tgctaactgt aaaaatatct ctttaaacag
     8401 gattgatatt tctataaata atagtggtaa ttctaacttt attcttgcaa cagatagtaa
     8461 tattcagagt aagaatatta tttacaggca gaatggagat tttaaggttg ggaatgtttt
     8521 ttatttaact aattgtaaaa tgtctctatt agagtctgat tttatttttg atggtaatcc
     8581 ttttgaaata aaaatcgctg aatcaaaaaa gagttctatt tcaatatctg attctctttt
     8641 tagaattaaa aagggttttt ctgtgattgg ttttaatgtt tatgatgggg atattttatt
     8701 taacaaatca atgcttgata ctcaaaatac aagtcaatac tcatataatt tcagaatcga
     8761 aagaagtaac ataaaatttt ttagttctgt aattagaaat tataagtgtg aacaggctat
     8821 atcatttgta ttgaataaag cgatttttga aggtgtaaat aattctatat tcaatgcata
     8881 taatgagaaa tcctttaatt tctggattac tgagggttct aaaattacat ccataaatag
     8941 tttttactat tttagtgaaa aaacagacaa aaattgtttt atctttggca ataatgaaaa
     9001 agaggatttt ttgaatctct ctttatatgc aaatgcagtt accacaaata ctactctttt
     9061 tgaaacattg aaagatttta ataaaaaaaa ttatcaagaa aaatttgaac tggataatat
     9121 attttatgac tttaaagata attttaatct tgaagatgac tactttttta tacctcagat
     9181 agattctcct ttactacagg ggggagtaga tcaggtagat tcaggtctaa ctataccaga
     9241 atttgatttt tttggaaaga atagattaat cggtgggata ggtatagaca taggtgcagt
     9301 tcaggtctct ggttatatta gataatgaat atcgcaatat ttaatcacta ctggacagat
     9361 ttttatacct caaaagatag gataaattct tatggaatat taaactatct taaagagatt
     9421 atagacaaaa ggcataactg tcttgtcttt gatactgtaa aaaattataa aaaagagatt
     9481 gagttaccag aagaactttt ttatttaaaa agatatttaa aagaggatat cacagaatat
     9541 ctatttttca ataaatatta tcaatttgga gataaaaaaa attttaatca taaagaactt
     9601 ataaatttta aaccagatgt aattcttgta tcatcttttg ccttttgtta ttttaatgga
     9661 tttaaggaga gtattattta tataaagaaa atagtaaaag atgctataat aatagccggc
     9721 ggaagtgggg catcatctaa tccaatatac tatttagaaa atactccatt ggattatgtt
     9781 gttattggtc ctgctgaaat ttctcttaat aaacttcttg ataatataga aaaagggaaa
     9841 gattcagaga tagaaaatgt tatctcaaga aaaaatattt tttcctataa aaaagatctt
     9901 aattcaatat actatttttc tccttttata ataaagataa atgatagaag agtatcttta
     9961 caattaacaa gggggtgtcc tgaaaactgc tcctattgtt cgataaaact cattgctggc
    10021 aataaatttt tat
//
LOCUS       a0209409_1002353       10036 bp    DNA              UNK 01-JAN-1980
DEFINITION  Ga0209409_1002353. | GENOME_ACESSION: IMG_3300025589 CONTIG_ID:
            a0209409_1002353 SOURCE: JGI_small ORIG_COORD: 3725_13761.
ACCESSION   a0209409_1002353
VERSION     a0209409_1002353
KEYWORDS    .
SOURCE      .
  ORGANISM  .
            .
FEATURES             Location/Qualifiers
     CDS             271..1101
                     /product="hypothetical protein"
     CDS             1106..1840
                     /product="23S rRNA (guanosine2251-2'-O)-methyltransferase
                     &KO:K03218"
     CDS             complement(1944..2363)
                     /product="hypothetical protein"
     CDS             complement(2373..2858)
                     /product="hypothetical protein"
     CDS             complement(2877..3917)
                     /product="nucleoside-diphosphate-sugar epimerase & COG0451"
     CDS             complement(3933..4523)
                     /product="predicted Zn-dependent protease & COG4783"
     CDS             complement(4721..5263)
                     /product="hypothetical protein"
     CDS             5448..6266
                     /product="chorismate mutase/prephenate dehydratase
                     &KO:K14170"
     CDS             6273..6878
                     /product="septum formation protein & KO:K06287"
     CDS             7050..8819
                     /product="ribosomal protein S2/translation elongationfactor
                     EF-Ts & COG0052,COG0264"
     CDS             8838..9536
                     /product="uridylate kinase & KO:K09903"
     Spacer_Hit      5001..5036
                     /gene="231"
                     /evalue="0.000214636"
     Spacer_Hit_Main 5001..5036
                     /gene="46"
                     /evalue="0.000214636"
ORIGIN
        1 tgaaaaaaag ataagaaaga taatgaaatt tgaaaaatct aaaacaaaat ggataagaaa
       61 agaggcaatt gctggcaatg ttttaattga ctgcactcaa gggagaaaga caaattctct
      121 cataataatg aagagtggac atgtaatttt atcatcatta aagcaattct cattgaagaa
      181 gagattaaag gcaataaaat caaaagataa taaaaatact acaaaagaga tgttacttaa
      241 cgcgctctca aaactcaaag aggggaaaaa atgataaaaa aaattttatt aataaatgtt
      301 ttcttttctt ttaaccttct ttttgcatgg gattttactc ttgatatgaa tgaagatggg
      361 aaaattgata gatgggtaaa ggctgaagtt atgaagagtt gggatctttt tgatgtaaat
      421 aaaaatagga aagccgatga atcttgcttt tatgtttcaa ataaaaatat tgtatatctt
      481 attgaaaaag agcaaatgga ttcaaacgga aatggtaagc cagatgtttt tatagagata
      541 aaaacagaag ggagagattt ttatagggaa atttcaattg actcaaatag tgatgagaaa
      601 atagatacta tctattatga aaagaatgaa tttagatata tggcaaagta tgatttaaat
      661 tatgacggta gttttgattc tattgaggag tatacaaagg gaaatgtaga atataaaaaa
      721 gagttgatta tggataaatg gatggatatc gaatattcaa aagttattgt caaaaagagt
      781 gaagatacaa ataatgatgg aaagtatgat tcttttttta cactcgaaaa attctttaga
      841 ggtggaaaag aaataaacga aaagtcatta aaagaggagt ttgatagcaa tggggatggg
      901 aaaatcgata tctgggttga tgttgtgtat aatacaaatg gctctacaaa agaaattata
      961 ataaagatgg atacaaattt tgatggtaag gttgatgagt ggagatatgc aaacgaaaaa
     1021 cgagaagtta tccgtattga aaaagataaa gattttgatg gcaaggttga cgagattata
     1081 aataatccaa aaagatttta gaattatgaa agaaagattt atttatggaa agaatccaat
     1141 aaaagaaaaa ttaaaagttg ttaaaaaagg tgttcttaat attttgaaag attctaatct
     1201 aaatcattat aaagagataa tagaaaaagc aaaatccaaa aatatagaga ttgtctatct
     1261 ggatagagaa agttttttaa aattttttcc agacatatct gaaaagatag tgttaaaaat
     1321 agacgaagac tatgcaaaaa tatattctga agatgaattt ttaaatgaaa tagagaataa
     1381 tagtaatatt aagaatatta taatacttga tggggtaaaa gatgtcggta attttggagc
     1441 aataataagg agtgcattac tatttgatat tgactttatt gttttgccaa aggataattc
     1501 tgcccctata aatgaagttg tggcaaaaag atctgctggg gctatttctt ttatgaatat
     1561 atcttatgtt acaaatattg tgagagtgat tgagtttctg aaaaaaaatg gcttctgggt
     1621 ttatgctgcc agtaaaaatg gcaaacctct taaagatttt aatttcagtg aaaagaatgt
     1681 tattgttttt ggggaagaag gtcgaggaat aagaagactt gttaaagaaa attgcgatga
     1741 tattataaca attgaaacaa atgataaact cgactcttta aatctctctg ttagtgccgg
     1801 aataattttg tatgaattaa gaaaaaaagc aattaattga aaaaacagat aagattgttt
     1861 ttgttctaaa ataaaccaat tgagtttcat tttatatcac tttaatttta gtgagaaatt
     1921 gaaatgaccc aatccaaaaa acatcactga ttttctatat cttttaatat atcaataaga
     1981 atcgcatcat ttttatactc aacaggaaaa tgaagaccta tttttattct gccagtaaga
     2041 ggatctctat cctgccatct tacaaacccc ttaatctctt ttagaatttc ctcatgagaa
     2101 ttactcttct taacaaatct tatctttata ttatttatct cctcaacagt aagttcaata
     2161 tcaataggaa gagataaatg aactcctata cctgctactg ctattgagat gaaatcggca
     2221 agaatccatt tgtcttcttc ttttgaaatg taaatataaa tagttttctc attctcaacg
     2281 gaatttagat ttaactcttc attgttattt tctttatctt tcttactaaa aaaatcatct
     2341 aactctggta attctcctat cattgccaaa cctcattgtt ttaatttata cttactctta
     2401 actaaactta ttatttttgt aagaagtcca gaactttttg ttctaatacc agcatcaata
     2461 agaatatcct ttctctctct atataaccaa ttataaaggt taacttctgt tccattatag
     2521 cagatctcaa ctatttttct aaactcttct cttgttaaaa attttctatt attatttatt
     2581 tcaagtataa aattttttcc atcattatct gcaatgattt ttatactatc tgctggactt
     2641 ttactagtac tactaacatt ttcactaatt tttcttgatt caagaatttc ctgatttatt
     2701 ctctctacct ccatattgtg tttaagtatc tgcgcctgtt ctaacagaaa cattaaagaa
     2761 ttttcatcta actctttcat tattttctta atattattct gaattgttgt ctttgtagaa
     2821 gatacttttg atttttcact attctttttt gttgccataa atacccccct ttctatctaa
     2881 aaaaataact ttattaattt taatacaccc tgtttccatg gtactctatg agaaatgcca
     2941 gactcacctt tgatattttc tatattttca agataccatt tataatttct aataagagca
     3001 tctttattgg aatattttgg aataaaaccc aatttttttt ctgccttttc tatacttaca
     3061 aaagagtcct tactggctgt ttcatatacc catttataaa gaggagatag atgtaaaaac
     3121 tccaatattc ttaatggtaa tataacaata aaatctggga aggtgattat ttttttgtta
     3181 aatccggcat aatcaagaac agattgataa tcctctttca ttgttgtaaa atctttggct
     3241 cctatgttaa atgtatcgtt tactacatcc tctgattttg tcaagcagag atatattgcc
     3301 tcacaaagat cttccacatc aagaagttga tatctatttt taccatttcc tatcataggg
     3361 aaattttttc catcttttgc ccattcataa aatattgcaa aaacccctaa cctttcaggt
     3421 ccaataaaag actttggcct taaaattgga atacacatcc ccttttttct atattcaaga
     3481 cagagagatt ctgccattat ttttgctttg ccataaggtc caacgccatc cagtttatca
     3541 tcttcataaa gaggatgatg atcaggtata ccatagacag cagtggagga tatatgaaca
     3601 aattttttta cattatttaa aaatgcttct tcgagtacat tttttgtacc atccacatct
     3661 gttgaaaaaa tatcttcctt cttgtaaaga ggtagagctg cagcacaatg aactactaaa
     3721 ttatttcctt tcatcgcctc ttttacaatt gtcctatctc ttatatcccc ttttattact
     3781 ctgatcttat ctttttctgg atagttaaaa tcagcaatat cgagtgatgt tatattgtaa
     3841 tttttattaa gtagatatct tattaaattt atccctaaaa atcccgcacc accagtaatt
     3901 aagatgtttt tattcataaa aaccttcttt acctaaaatt taaatgaatt tattctttta
     3961 ttttttatct ttttctctct tatccaccat tttctaaagt cttttataat ataaaaacta
     4021 ttttcataat taattctttt taaaaaatca actaaaaaag attttaactt tttttcttca
     4081 ttttcaccaa taaaatcaaa tctataaccc tcttttagaa tattgatcat tttatcataa
     4141 tcatttaaac acatagagat atatgcaagt tttaatgtaa tatcaaaatt atagctatcc
     4201 tcttttttgg cttttttata aatcttttca gcctctttat atctattctt ttttaaatat
     4261 atatttccta aaagatcaag aattcttaaa tttcccggaa ctaaactcaa tgcctcaagt
     4321 aaaattctct ctgcaatgtt taactcatta agttttatat aaataagaga taacaatgtc
     4381 ataaatttat atctatctct atgattaaac cataaatctt ttgtttccaa tataatctct
     4441 tttgcctcat ctaatctctc ttctttataa aaagaaaaag cattataaaa actctttttt
     4501 aaaaaatcac gaattttctc catctttccc ctcccaagaa tatttttttc tttattataa
     4561 cagaataaaa tttattttac aagtagaaaa atattttatt atagcaaaaa tttttatttt
     4621 tagaaaatta aaatggtaga tttatcatta gaacactttt gtttgagaga aatattgtaa
     4681 tacctttatt tatttttttc taaaatttta atgaaattct ctaataatat gtctcaaatc
     4741 ccactacctg gtaacaatcg ttgtagattg ccttgtagaa gggggtggta ttcccttcaa
     4801 agtgggataa ttctctgctc ttattccact tcttaatctt tgttagtctc aaaaataacc
     4861 ttaatgttat tatactacac ttcatctcaa ccccggtaat cccaagtttc tcatactctt
     4921 ccaaaaagag taggataatt ctcctcagta aaacacccat actgaaaaaa ttaagatcag
     4981 catggatctt cttcaaaaat ctgtaatcct gttgtgatag atacagatga atcctactat
     5041 ccccatctat tctttcgtat ttatttccat cttctggacc gaaacaatat atctttttta
     5101 ctctattggt atatatttgc aagatatata tcacaagtcc agaaatagag atgttaaatt
     5161 tccttgcaat attttccagt ctttttttca tttccgagtt aacaacaaag tgtaactcat
     5221 gctcaaaatt atagtttttt aaaatcttac gaatattatt cataaaaatc tccttaacaa
     5281 aaaattattt tctatatatt aatcacaaaa tttttaagaa aatcctttac aaaatttaag
     5341 aaaaaaatta aaaaagttgc ctgaaaataa aatcgcacct ctttattttt taaaattctt
     5401 atttcttttg acaaaattat ttttttttta tataagactt tcttaatatg aaagttataa
     5461 aagtaggtta tttaggtcca aaggcaactt tttctcatga agcaagtctt aaatattttg
     5521 aatctaataa gcaatttaaa ggaaacattg aatttatccc tataaataaa attcctgata
     5581 tatttgagaa gataaataat ggggaattag actatgctgt tttacctttt gaaaattcta
     5641 ctggtgggac aataggggat actcttgacc tatttattaa gacagattta aaaatttttg
     5701 atcaaataac cttatctata actcaaaatt tattatccaa tgcgcctaaa gataaaataa
     5761 agaaaattta tgctcattat caatcattta tgcaatgttc agaatatata agtaaaaatt
     5821 ttaaagatgt tgagattgtt gaagtaagtt caaattcaaa agctgcaatg atggctttta
     5881 atgataaaga aggagcatca ataggacctt tattgtgtgc aaaagagtat aatcttaatg
     5941 ttattgaaga aaaaattaat aataaacatg ataatgagac aaaatttttt gttatttgta
     6001 aaggtttaaa atatattcta aaaaatagat ctcttataat attttcggtt ccaaataaac
     6061 cgggtgcttt atataaaata ttaagaatct tttataagaa aaaaataaat atgacaaaga
     6121 tagaatcacg accatcaaaa gaaaaaaagt gggaatatgt ttttatcatt gagtatgaaa
     6181 attcaaaatc aattaaagaa aatctttccc ttttaaaaaa attaaagaaa aaatgcgatt
     6241 attttgacta tttagggagc tattaaactt ttatggaaaa tgtaagtttg gtactggctt
     6301 ctcaatcgcc gagaagaaag gatttacttt ccagttgttt tataaatttt acggtggtag
     6361 agcatgaatt tgatgaggag agtctctttg aaaaaaatcc agtaaaatta gcagaaaaac
     6421 ttgcttataa taaggctatt tcaattgcta aaaaagatga tttttttgat aaatatgtgt
     6481 taggagttga tacaatagtt gtttataaaa atagaatttt tggaaaacca agatcaaaag
     6541 aagaggcaaa agaattaatt ttagatctta gtaataaaac tcacaaggtc atatctggca
     6601 ttgctttgat taatacaaaa gaaaatataa atatggtaaa acattgtatt accaaagtaa
     6661 aattcggtaa aattgatgca aattttttga aattttatct tgacaataat ttatggaaag
     6721 gttatgctgg tggctacgct atacagagta tttttgctct tttggtcgaa aaaatagagg
     6781 gttcctactc taatgttgta ggattaccat tagagactct ctataaaatg ttaaaattaa
     6841 taaataaaaa ttttttttac atcaaagaga gtttataata atcctctatg atgtaataaa
     6901 ataatcttcc gggctatttt tagcttcgag aaatatggtg ttatctttac tcttgctctc
     6961 tggtagatct tgcccggaag atcagtcaaa ttttggataa aaaaattaaa attatataaa
     7021 tcaggaggag taaattgtca atagttacaa tgaagagtct attagaagct ggagtacatt
     7081 ttggacacca gacaagaaga tgggacccaa gaatgtcccg atttatcttt tttgaaagaa
     7141 atggaattca catcattgat cttcagaaaa ccatagcgga aattaaaaaa gcttatgaag
     7201 cagtaagaca aactgttctt cagggtaagc cagttctatt tgttggtacc aaaaaacagg
     7261 caagagcagc cattcaaaaa gaagcagaaa gatgcaatca attctatgtt aacaacagat
     7321 ggcttggtgg aatgttgact aacttttcta ccattagaaa atctgttgca agattaaaga
     7381 agatagaaaa aatggaagtt gatgggacat ttgattcaat taccaaaaaa gagaaaatca
     7441 gattattaaa agaaaaagag aaattagaaa agaatcttaa aggtattaaa gagatgaata
     7501 ccttacccgg aattcttttt gttattgact caaagaaaga ggcaatagca gtcgcagagg
     7561 caaacaagct aaaaatacca gtagttgcag ttgttgatac aaactgtaac ccagatgtag
     7621 tcgattatcc cataccaggt aacgacgatg caataagagc aatcaattta ttctgctcta
     7681 taatttccag tgcttgtatt gatgctgata atgaggctgg tgctaatatc tttggtgatg
     7741 aagatgaagc aataaattta aatgaaaaga taatggaaaa tacagagatt ataaataaag
     7801 atgaagtaga tgatttagaa gatgagaatg aggaaatttc cgaggaaaaa aaagaaaaga
     7861 atgatgtaga aaaagatgaa aaaaagaaaa cagaaaaagc aaaaaaagaa gataataaaa
     7921 aagagggaaa aaatatagat aataaaaaag aacaaagcaa agaagaaaat aaaggaggag
     7981 ataaaatgaa tatatctgct gatattgtaa agaaattaag agatataaca ggggccggaa
     8041 tgatggaatg taaaaaggct ctaatagatg ctcaaggaaa tatggatgat gccataagaa
     8101 tacttaaaga gaaagggctt gctgatgcta agaaaagagc cgatagagag actaaagagg
     8161 gtggagtatt tataaagaaa tcaggggata atgtcgcatt aattcaactt gcttgtgaga
     8221 cagattttgt atctaatagt gatgtattta agaatgcaaa taataaaatt ttagatagtg
     8281 ttttatcatt aaagagtgaa gatccatcta aatatactga tttcgttcaa gaagttatat
     8341 ctcagacaaa agaaaatatt gaattaaaag ttgtaaaact tataaatctc agtaaaaatc
     8401 aatatgcttc cacatatatt catggtaata ataagatagg tgttgtcgca atatttgaga
     8461 tagaaaaaga ggacttaaag aataattcag aaatggaaga atttggttta aatatagcta
     8521 tgcatatagc agcatcttca cctttatatc ttgatgaaaa tgaaataccg gataaagaga
     8581 gagaggaaca gaaagccata tttatgaaac agatggaagg aagtgataaa ccggcaaatg
     8641 ttattgaaaa tattgtaaag ggtaaacttt caaaatattt tgcagaggtt tgtcttttag
     8701 aacaaaaata tgtaaaagat gataaaatta ctgttagcaa gtatatagaa gatttttcta
     8761 aaaaagttgg atcaaaaata aagatcgtta aattttatag atatatgatt ggttcctaat
     8821 tcttcaggag agagattttg aaaaaaagat tcttaataaa actatctgga gagtccctta
     8881 aagggactct tcagtatggt atttcttatc cctgtgttga tattttatgt aaaagattat
     8941 caaatattat aaaaaaaggg gttgaattag gttttgtcat agggggtgga aatatattca
     9001 gaggtgctac gtgcgaaata gatggatatg atagagtagc tggtgataat attggaatga
     9061 ttgccactgt tattaatgct ttaacaatgg ctgaaagatt aaggtattat ggtgtaaagg
     9121 caattgttca gtctgctatt aaaattgaag gtattgtgga tctttttaat agggatattg
     9181 ttgaagagac atttaaacaa aatggagcag ttatattttg tgcaggaaca ggcaatccct
     9241 ttgtttcaac tgatacggct gccgcaataa aatctcttca aataaatgcc agtgctcttt
     9301 ttaaagcaac aaaggttgat ggcatatatg ataaagaccc ctttaaattt aaagatgcaa
     9361 agaaatatga tacaatcact tatgatgaaa ttatatcaag aaatcttgaa gttatggacc
     9421 taaccgctat tcttatgttg aaaaagaaca aaatgaagtt aatggtattt aatatggatg
     9481 atgactcatt ggaaagagca tgcgatgggg aaactgttgg aactcttgta tactgaataa
     9541 ctatcctcaa acttctgtcc aacagatatc ccatgtaaag aatatagata tacttaccag
     9601 tattgcttcg gtatcttttt ctcttgagta atagggatat cccctgtttt aagtcttttt
     9661 tacaaagaat taatgttatg ttataataat atattattgt tatcttttta atatcttatt
     9721 gttagctccc cctacagcaa caattgtcgt ataaaatatt cttattataa gctacctaca
     9781 ttttttcaat gtagaataat attcaagtcc acttataaat tcttctggca taaaatttgt
     9841 gccatccggc agatctataa tttctctctc aacaagaaca agcacagcag tataaaaata
     9901 gtctaccatt tttacatctg gtataggact taaatctttt tcttctatgt ctgatttttt
     9961 tattttctct atgctttttg aatatttagt taataaagaa ggatctctat caactaatga
    10021 aactactttt aataaa
//
LOCUS       a0209409_1000560       10036 bp    DNA              UNK 01-JAN-1980
DEFINITION  Ga0209409_1000560. | GENOME_ACESSION: IMG_3300025589 CONTIG_ID:
            a0209409_1000560 SOURCE: JGI_small ORIG_COORD: 16956_26992.
ACCESSION   a0209409_1000560
VERSION     a0209409_1000560
KEYWORDS    .
SOURCE      .
  ORGANISM  .
            .
FEATURES             Location/Qualifiers
     DR              254..273
     DR              307..326
     DR              348..367
     CDS             complement(386..1615)
                     /product="hypothetical protein"
     CDS             1736..2152
                     /product="thiamine phosphate synthase YjbQ (UPF0047
                     family)& COG0432"
     CDS             complement(2155..2823)
                     /product="hypothetical protein"
     CDS             complement(2904..3104)
                     /product="sulfur carrier protein & KO:K03154"
     CDS             3256..3750
                     /product="hypothetical protein"
     CDS             3837..4622
                     /product="hypothetical protein"
     CDS             complement(4721..5263)
                     /product="hypothetical protein"
     Spacer_Hit      5001..5036
                     /gene="231"
                     /evalue="0.000214636"
     Spacer_Hit_Main 5001..5036
                     /gene="46"
                     /evalue="0.000214636"
     CDS             5467..9843
                     /product="outer membrane protein
                     OmpA-likepeptidoglycan-associated protein/flagellar hook
                     assemblyprotein FlgD/flagellar hook assembly protein FlgD
                     &COG2885,COG1843,COG1843"
ORIGIN
        1 agcctcctcc acataatact ctttatttaa aatagccttt gtattaataa taacatcttt
       61 taaagtataa tcttcaaatg ataaattttc ctcctgtaag gttgttatat tacccttttt
      121 atctacttta aaattaatcc catatacata aaaagatacc aaattcaata ctctcgaatt
      181 tagaacagat cttgttaatg ctatctcttt cttctcctca acattcatta ttaattttat
      241 ctcttttgaa aaattattta aaaatttaaa attagaatca ccttttgact tacaggagaa
      301 aaataataat ataataatta aaaaatatct aattttcata tattaaatat aataaaaata
      361 aaaagatttt gcaacaaaaa tttttttatt caaaaattat ataatcaata taaagatcat
      421 aaaaagcatt tgaaccaccc cttaatataa attcttttcc atctggctta aatccagaaa
      481 cattcaactc aatcttaatc cattctgaag cattgagtgt cttgttactg tataatggtg
      541 ttgtggataa ttctattata ttactttttg tctcatcatt tatattaaaa tagttagatt
      601 ctgttgagcc tattcttaaa accaatcctt ttgtcccctc accttttaag aaaaaggtta
      661 ttttagtaag atttcctctg gatatacacg gattagttat tttaaaaata tccatatttg
      721 aactaccagt attaccataa attcttattg atctattacc ctctttaaca tcattctcta
      781 tatactgcac agtaaaatta ggaatactag cattatttac atcattttcc atatcagaat
      841 ttaaaaatac taaatctgtt attttaattt ttaaattgat tgttttttct gttgcattac
      901 ccttaactgt tattggtatt atataatctg aaatattaga aatagaagag atttcataat
      961 tgtaacaata cacattgtcg ttggcaaata tgtccccatt tgttccatca tcaaacatat
     1021 tttgacaaaa atttccattt attgaactta aatcaataat aacagcgtca attatagcat
     1081 tatatctttt ctcaactgta acattaaaat taatagttgc tggcaaatct ttaagaagaa
     1141 gagtatctct tgatacagag ggatttaata acacaaattc aggctctgga agaataacat
     1201 ttgcataaat ttttataaca tactgagaaa tattactctt aatagtaata aatgcataat
     1261 ttcttccaat agagactgcc ttaaattcaa caataaagtc cgttgtagca tcaactacta
     1321 tctctttatc tggctttttc agaatggtaa aattttcttt atttgatatt tctatatctt
     1381 ttagattaaa tgcactattc cctatgtttt taatctcaaa taaaaattct tttttactat
     1441 caagagttag atcccctaaa caaatttctt cttttaaatt gatattcttg ccatttaatt
     1501 taaaaattaa ttcttcttga gcagttgctt taatttcata attgtttcca agattaatat
     1561 attcaacaca gccagaaaaa attaaaataa aaaacaaaaa aaaattcttt ttcataaaaa
     1621 tctcctcctc aaaaaaatta atatttctat taattaatca caaaaaaagt gaaaaaatcc
     1681 tttacaaaat ttgaaaaaaa aattattttt ttttcaaaaa aaatggagga acaagatggt
     1741 ttttcaaaaa gaaattataa taaattcaga tgcttttgat tcaatatatg atattacgga
     1801 tatggtcaac aatactataa aagagagtaa aataaataat gggcttgtta atgtttttct
     1861 cattggctct actgcttcaa taactactat tgaatttgaa gatggacttg aaatggatct
     1921 aaaaaatatt ctaaataaga taataccgag aggattcaat tataatcata atagaaaatg
     1981 gggagatgga aacggggatg ctcatcttaa agcctcatta atcggacctc aaataacatg
     2041 tccagtaaaa aataataaca tagttttagg tacatggcaa cagatagtat taattgattc
     2101 tgataataga ccaagaagaa ggaacattct cataacagtg attggagatt aatattattt
     2161 tattatattt gtctcaaaaa agagatcttt tttataagaa agaagtgtct tttcgtttaa
     2221 taaataataa ccatcatcga aaatctcaat tgctttttta gtttgatcag taaaataatt
     2281 atgttcaaga aggttattta gtaatttttt ctgttttttt atgagaaaat taacaattgc
     2341 ttcgttaaag tataatttat cactataata gatcacactt aaacaatttt ttaaaaaaaa
     2401 tcctttgcct aaccaatttc ctatttgaga aaaatctgga tctgatttta tctcttcgcc
     2461 aagtatatat tttaccttat aaaaccactg tctatagatt ttagaatttt gaaaattaat
     2521 tattacatct ggattcatat ttataccata aaaatctaca agaactgggt aaatctcggc
     2581 aaaaagcata agaacttttg atgcatgcaa gcaggcattt tcatcctcac catataattt
     2641 acttctaaaa cagatatttg cttgatcaga ataatatttt tttaaaaaat ttatatcatc
     2701 ttccattttt ttttcctttt cttttttagt taaattattt acataaccac ttcctactat
     2761 atcatctttt aatatctcta ttttcttttt atgtacttca aaattaaaat ctatctcctc
     2821 cataaatttt ctccttcttt aatactctat attatattat acgtcttttt ttactttttt
     2881 tcaagttttt ttttaaaaaa aagttatcct cctcctacaa attttacaat ttctaatgaa
     2941 tcattatctt ttaatatagt actatctatt atatcttttt taattatctc ttcatttaat
     3001 agaataataa tactatccaa atctatatct ttactctcta aatactgttt tatggaaata
     3061 gaatctatat tttctttttt accatttaca aaaatattaa tcacattctt tccttataaa
     3121 atgtttactt aaaaatataa taaaaaaaaa aaattttgtc aaaataaaaa aaattgtttt
     3181 ttttatataa atgtgatata atattttaat tataaagaat ttgaagagct ctaagaaata
     3241 aaaaaaggag gatttatgaa aaaagaatta attattgttt tttttctatt aattttatct
     3301 ttttcacttt tttcttctca aagtgataaa gttacttata atcagactga aacaatttca
     3361 tttgttcaga ctctaaattc catatcagaa ccaggaatta atagactaat tgaaaaatat
     3421 gctgtatcag cattggtccc ttacaataag caatttctta cagcagcaat agtatttact
     3481 gttgtaagtg gtgtattgtt agtaatgggg attgttggtt ctgttttatg ggctatagga
     3541 tggtatggac ctgttacaga ttttaactac aatactaacg tgccattagt ttgggctggc
     3601 tctgctctaa tgggtgtagg atgggcacta tttagtatta ctattttagg agttattgca
     3661 ttctggatac tttatggttt atctggtgga ccaaagggag caatgaaaaa tataagaata
     3721 gaaggcacaa ctgtttctat aaaattataa aatctaaaat gctcttcaaa ttcataaata
     3781 taaacaaggg gtagtatccc cttgttgttt ttattattag aaataaattt ataaaaatgg
     3841 atagtataat atttgataaa atagtaaaaa gactctctga aattgaaaaa gagcataatg
     3901 tcgaaattat ctatgctatt gagtctggat caagggcatg gggatttcca tcaactgata
     3961 gtgattatga tgtaagattc atatataaac ataatattga atggtatcta acgatttttc
     4021 ctaaaagaga tgtaattgaa tatcctataa tcgatatttt tgattattct ggctgggatc
     4081 taaaaaaggc tctattttta ttaaataaat ccaatcctgt tctatttgaa tggtttaatt
     4141 ctcctattgt atataagaaa aatgaaaata tatttaattt atttcaagaa attttgccat
     4201 tatatttttc accgatttct acaatttatc attatctcca tatggcaaaa ggcaattata
     4261 gaaattacct taaacaagat gtggttaagg taaaaaaata tttttatgtc cttagaccaa
     4321 tctttgcatg tatgtgggta gaaaaaaata attcgacacc accaatggaa tttgaaaatt
     4381 tactcaatca agtagatatt aataaaaatc tttataatga aattcatgat ttattaataa
     4441 aaaaaagatc tggcatagaa cttggaatag aacctaaaaa agagagatta aataatttta
     4501 tagaagaaca aatatcctat tttgattgta aaatcaactc ttttaagcca aacaaaaaac
     4561 cggataataa aatattggat caatatttta ttaagatttt aaaggggcga ttttattttt
     4621 aggcagttaa aaaaatagaa ttatcctaag ggtaaatttt gtttgagaaa aaattgtaag
     4681 aagctaattt attttttggt agaatttaaa ataaattttt tcaataatat gtctcaaagc
     4741 ctattacctg ataacaatcg ttgtaaattg ccttgtaaaa gggcgtagtg ttaccggaaa
     4801 agtgggataa ttctctgctc ttattccact tttttatctt tgttagtcta aagaataacc
     4861 ttaatgttac tatactacac ttcatctcaa ccccagtaat gccaagtttc tcgtattctt
     4921 tcaagaaaag taggataatt ctcctcagta aaacacccat gctgaaaaaa ttaagatcag
     4981 catggagctt cttcaaaaat ctgtaatcct gttttgacag atacagatga atcctactat
     5041 cccaatttat cctttcatat ttattcccat cttctggacc aaaacagtat atctttttta
     5101 ccctattgct atagatctgc aagatataca caataagccc agaaatagag atgttaaatt
     5161 tccttgcaat attttccagt ctttttttca tagcagagtt aacaacaaag tgtaactcat
     5221 gctctacagt atagttttct aaaattttac tgatattatt cataacaaac cctccatatg
     5281 aaaattattt tctatatatt aatcacaaaa tttcttagaa aatcctttac aagttttaga
     5341 aaaaaaatta aaaaagttgc ctaaaaataa aatcgcaccc ttatttttaa atagcaatta
     5401 attttccttg aaagatttat tttattatgt tatactattt tactaaaaaa aattaggggg
     5461 attataatga aaaaaataag tttattattt attttatttt ttgttacaat atttaataca
     5521 aatccaattt ttagaacatt agaggcggga agatattatt actggttata ttctccagat
     5581 ttactcggaa gaggaatggg atataatgga agtcagaatc catctggtat cataattaat
     5641 ccagcaagca atgcctttat tcagagatat atgattgaat tctctggtgg ctttacccca
     5701 gctttctggg cagaattaaa tactattttt tatgacaaaa attctacata ttataatgaa
     5761 aaatttttga atgctgggga tttctttttg ccatttatag ttaatgctgg ttttgttata
     5821 ccatcaaggt atggaaattt tacagtttat cttgattatc agaatatgag caatcagagt
     5881 tttggagttg gtagtaataa tgatcttggt ataggtaaga ctggaagtgt ttattttgca
     5941 ttttcaaagg attatgatga tagatttgcc tttggagttt ctggtaattt aaaatttagt
     6001 tacaatccct tatcaaaata tccaaataat agatttgatg ttgctggtgg ttttgatttt
     6061 ggatttattt ttaggccaga atggagagtt agattttcta aaaaatttgt aaattgggga
     6121 tttcaggatt ttgaattttc tattgtatta aaagatatag caaaacctct tataaacaca
     6181 ccagatggac cttctggtga taatgatata tactggtttc caccatcttt tactgttgcc
     6241 actggcatga gttttaactg gtataatgat ggagcaacat attggaaatg gcttttggat
     6301 ttaagttttc cattttttca gaatctaaat tttgcttttg gcatggaact tcaaatttat
     6361 aaactcattg ttttaaaagc atcttatacc tttgatctgg aaggagttct tgaatatgct
     6421 gggattattc cattatatga atatagatat accccattaa atgggctttc ttttggaatg
     6481 tctataaaat ttagatcaga tttttttaaa aaacagacaa aagatgaaga gtataaaaac
     6541 agacataaga caaatgaatt ttcaatagac ttagccgcaa aaccatttca taatggattt
     6601 atttttgaag ctggatgcac aattacaatt gggttaaaag atacaactcc accagatatt
     6661 acttatacac aaaaagatta ctacataagt ccaaattttg atggagttca ggatgaactt
     6721 gttattgatc ttgatataag agatgataga tatgttatgt actggaaact tgaaatttat
     6781 gatcaagatg gaaaaattgt aagaactata gagagtaagg aagagagaaa agagacatta
     6841 aagtttaaag attttgtaaa gagatatttt gctccaaaga gtggaattct tataccaaaa
     6901 caggttgtat gggatggtaa ggataattct ggaaatgtag taaaagatgg aaaatataca
     6961 tttaaatttt ttgcaatgga tgataataaa aatataaata aagatggtag tagagaggga
     7021 gttatagttg taaagactga taaacctcaa attgattcaa aatttgaata tacaatattc
     7081 tctccaaata atgatggaaa taaggatacc ctaataattg atattgacat aataaaacaa
     7141 aaaattgaaa cagtagagat tgatttaagc aatatctatg attttgagac ttatgagata
     7201 aagaagccag aatgcacaat tttaattaaa gaattaaata gtataaaaaa taagacagat
     7261 ttaactagtg atttaactaa taaaaaacag atatggtatg tagatattct tgattcaaat
     7321 gataatgttg ttaaaagata tagttataca gaaaaaggca aacaaaagat cgaatgggat
     7381 ggtaaggatg aaaaaggtaa tcagatgcca gatggtgttt ataaagttaa acttcattca
     7441 acagatcttg ctggtaatta ttgggagaat attatcacaa acattattat aaatacagaa
     7501 ccaacaccta ttgaggcaat tgttttaaat agatacttct ccccaaataa tgataatgtt
     7561 ttagataaag taaaatttaa attcaatatt ccaaataaga atggcataga aaaatggaat
     7621 ctcgatataa tagatgaaaa aaataatatt ataactactt ataaaggaga aggtcttcca
     7681 ccagaaaata ttgaatggga tggtaaagaa gataaaagca ataagatagc aaaagagggg
     7741 gtatataagg ctaaacttac tgttcaatat atcaatggaa ataggccaat agcattgact
     7801 ccagatttta ttcttgatat tactccgcca aatgctaata taaaattttc ttatgatata
     7861 ttcagtcctg atggcgatgg agaaaaagat gagatgacaa tttctcaaaa tacttctaat
     7921 gaagaggaat ggattggaac aatatatgac cagcagggaa ataaagtaaa gagttttata
     7981 tggaaaggtg agccgccaaa acagtttaac tgggacggaa gggataatag taataaacta
     8041 ttaaaagatg gaacttatat atatcaatta acctcaacag atagagcagg taacaaattt
     8101 gaatcacaga agtataatgt aaaaatattt acagaaaata cacctgtatt tataactgct
     8161 tcattagaga gtttcagtcc aaataacgac aaaataaaag atagtcaaat ttttcaaata
     8221 agagcaaata ttgcaaaaga taacccagtt gttgagtgga atataaatat ttatgatgat
     8281 aaagattctc ttgtatattc tgcaaataat aagggttcat taccagaaaa ttttgaatgg
     8341 aatggaaaag atacaaaagg taatactgca aaggatggcg attactatgc agtattgaat
     8401 gcaaaattta attctggtac atcttcaaag agtaaaacaa ggttattttc tattgatacc
     8461 attccacctc aaattgagtt aaaaatagta atagatgtct tctctccaaa tggtgataat
     8521 aatttagata attttgaaat attacaaaag gggtctaatg aagatctatg ggaaggtgta
     8581 gtaaaagatc ctaatggcaa agatatagta aaagtatact ataatggaaa gccagaagat
     8641 aaatttatat ggaatggtaa ggatatgaat ggtaatattc aaaagaatgg catatatagt
     8701 tatacaataa cagcaacaga taaggctggt aacagtggaa gtgcaaaaat agataagata
     8761 gaattaaaaa atgtttatac ttctgtgttt gtcacactcg ataaagataa attctcgcca
     8821 aataaagatg gggcttttga tacaataaaa attaaacctt ttttaagtgt agtagaagac
     8881 gttgaagtgt ataagttaga aattcttgat aaagataaaa aggtagtaaa gacatttgaa
     8941 gggacaaaga aagttccaga aataatcgag tgggatggtc ttaatgataa tatgaagatc
     9001 tcatctgatg gtatttatac tgcaaaatta agtgttattt atagatttgg taataatcca
     9061 tctattgaat ctgctcaatt tattttagat aatacaccac cagaatttga tgtttcatat
     9121 aatccagaca tattctctcc ggataatgat ggagttgatg atgaacttac tcttaacata
     9181 aagagtaatg atctttctgg aatcaaagac tggaagatta taataatgaa tccagcaagg
     9241 acaagacctt ttgttgaatt tgttggtaat ggtaagccta ctgaaagaat agtatggaat
     9301 ggaaagggaa agagtggcga tcttgttgaa agtgctgagg attatccagt agttatttat
     9361 gctatagatg aggtgggaaa taaattagaa aaagagatta atccagtaat ggttgatatt
     9421 cttattgaaa aattatctga tggaagatta aagattagaa tcagcaatat agagtttaaa
     9481 ccagattcag cagaaatgac tgattctcct aagaatcaga agattttaga tttacttgct
     9541 aaggcattaa agaaatatgg tcagtataag ataacaattg aaggccatgc taatagattc
     9601 tttgtattaa aatacaatga ggagattgct aaaaatcttt caaagagaag ggctgacact
     9661 gtgttaaatc ttttagtaaa aagaggtatt gcagctagaa gaatgacaac aattggagta
     9721 ggtggcgata gaccagtatt tgaacctaag gatgaaaaag gcatggcaaa agaggagatt
     9781 gaagaacaga gagaaaacct tggtaagaat agaagagtag aattctattt acaaaaagag
     9841 taatttttaa taggctatct ttgacaaaaa gatagcctat atttttaaaa tttaaaaaag
     9901 ggggttttat gacaaaagaa gagattataa aaaagattgc tgaaaagatg aatattactc
     9961 aagtagaaac aaaaaaatta tttgatgcat cttttgatgt tttaacagat attttatcaa
    10021 aaggagattc ttttac
//
LOCUS       a0209204_1000677       10036 bp    DNA              UNK 01-JAN-1980
DEFINITION  Ga0209204_1000677. | GENOME_ACESSION: IMG_3300025631 CONTIG_ID:
            a0209204_1000677 SOURCE: JGI_small ORIG_COORD: 5225_15261.
ACCESSION   a0209204_1000677
VERSION     a0209204_1000677
KEYWORDS    .
SOURCE      .
  ORGANISM  .
            .
FEATURES             Location/Qualifiers
     CDS             444..1289
                     /product="hypothetical protein"
     CDS             1581..1805
                     /product="hypothetical protein"
     CDS             2184..2495
                     /product="hypothetical protein"
     CDS             complement(2549..3541)
                     /product="membrane protease subunit HflC & KO:K04087"
     CDS             complement(3552..4508)
                     /product="membrane protease subunit HflK & KO:K04088"
     CDS             complement(4721..5263)
                     /product="hypothetical protein"
     CDS             5612..7237
                     /product="S1-C subfamily serine protease & COG0265"
     CDS             7298..8188
                     /product="hypothetical protein"
     CDS             8329..8799
                     /product="putative component of membrane protein
                     insertaseOxa1/YidC/SpoIIIJ protein YidD & COG0759"
     CDS             8750..9637
                     /product="hypothetical protein"
     Spacer_Hit_Main 5001..5036
                     /gene="46"
                     /evalue="0.000214636"
     Spacer_Hit      5001..5036
                     /gene="231"
                     /evalue="0.000214636"
ORIGIN
        1 cagaatccat ctcttaatct tttaaatgat ataacagaat taggattagg ggaagcgatt
       61 atttcattat tggatgaaga gggtaggcct tctattgcag aaaggggatt tatattacca
      121 ccaaaatcaa aaataggtcc aattactcaa gaagaaaaaa aggagataat aaagagatca
      181 aaatattatg gagtctatga aaaaatagtg gatagagagt ctgcttatga acttttaaca
      241 aaaaggcttg agagtgaaaa tatttctcag acaataaaaa aagaagaaaa aaaagataaa
      301 aatattaatc aaaaaggaaa tgtcgaaaaa aatccatttt tagatcttat gttagacaca
      361 ataggttcaa cactcggcgg aaggactgga aagaagatct taagaggtgt ttttggcaca
      421 atattgggca aaaaagggag aagatgaaga gatttatttg tattttattt atcgttattt
      481 tgttctcttg cactaataaa aagatagaga caattacaaa caggatagat tctgttggag
      541 ataagatatt tgtaacatat agaaatagtg ttatcttgat aaaagatgat aagagataca
      601 aaaaaaattt ttatataaaa gactacctta tacataatga taatctcttt ttgataaatg
      661 aaggaaatat atttggagta gagattaagg atgatcaaat taatattaat aaaatatatg
      721 atgcctctga tatttgtatt tataaagaaa agacattttt gcttaaaaga aatagaataa
      781 gtatcataaa taaagatggt tataaagaga atattttact tactaaaaaa tatgactctt
      841 ttaaagtaat agaggatatc tttattttta gagctgataa taatttatat ttaaagagat
      901 tggaaaatca tagatttaaa gagatattta agattgaata tgtaaaattt tttgaatctt
      961 ttgattatag tataatctat attgattttg agaataatat tagaaaatat gatataacta
     1021 cgaataaaga tgaattagta gatactgttc catttttaat tttaaatttt aagatttgtg
     1081 ataatatttt attactatat ggtgagaatg tgcttgaact tttttatctt gattcaaaaa
     1141 agattgagat aggaaaagtg gagttactgg atgcaagtct atcaattaag gacaattcta
     1201 tttttatttt aactcataat aagatatcaa ttcttgatct tactgataag aaaataaaaa
     1261 aagagataac tcttattgaa caaatgtgat ttatttataa taagtgttat tttatatatg
     1321 agtacgacat atgtcgtatt aactatcttg tttttgtaat gttaaaatct gatttaataa
     1381 aaaatttatc taattctttt tttaaagcca gataaaaaat attttgtaat atctatacac
     1441 ttttgtttat aaaattacac ttttgtttaa taaaatctta ttgaattttt taaaatagat
     1501 gatataatta tactataact gattataaaa agatggcgtt gccattgata attaatttaa
     1561 tttttctcaa ggagaaaaaa atgaaaaaag aaaaatttgt tgttttacta tctctttttt
     1621 ttgtttttag tatttttatt tttttattaa taactggttg ccctactgag acaccgccaa
     1681 ccagtaccac aactaccttg tcacctttac cagaggagta tcgggggaca tatcttgtaa
     1741 aatcaccatt aggtttaata cccaatccag ataagattac gctcactgcc acaacaatga
     1801 gataggaaaa atacgatcga acaactgatt cttattatgt tgatagtgaa gggaatatct
     1861 cttttaaaaa taacattcta acagtcaatt taacaaaact ctcattacaa ccaggtgttg
     1921 ctgcacaaaa gcttcctatt ttagttgacc aatcagcaaa ttccaaggta tacttaaatt
     1981 cctatattga aaaattagca tttgttgaga ctacaattga ttctaaaaaa tgtttttaca
     2041 tagaaaatat atacaagggt ggtaatacca ctgatcttag cggagactgg aaatatgatg
     2101 aatataaaaa agaaataaca gttaagaatg aaattaaatt tggggctcag aatcttataa
     2161 tttatactta tacatatacc agaatgccgg taataacatt ttcatctaac aagatgtttt
     2221 ttcatggata taaatatgga ccagagcaaa atgatccgac ttctaaatat aaatggtatg
     2281 aatttgatgt cacagcagat tgtgatatag atatgaataa taaaactata tctttaagta
     2341 atatcgaagt ttctgataat cttccttctc atataacact tgagaaagga atagattatc
     2401 cagccgtaga cacatactct tttgaaatag taaataatag ctatcttgta tttccatggc
     2461 aggataacaa tctttactat ttagaaaaac aataacatta ataaaaaagc agccagagag
     2521 tactctggtt gcttttttaa ataatatctt aatatttctt aaacatattg aaaaattcag
     2581 aatcagtgga gataattaaa gaagaattgt ttggtatctt tttgtacatc tccattttct
     2641 ttaaaaattc ataaaattct cttgtggatg catttctgtt ataagcattg ttatatattc
     2701 tggctgcctc tgcctctgct tcacccataa tccttcttga ttcttcctga gcctttgcca
     2761 ttatctcttt tgttttttgc tctatttcac cgagtttttt ctctctatag ttttcacctt
     2821 ctgatctata agattgggct atcttttttc tctctgctat catgctctca tatacagaat
     2881 ttaagttttc atctatgtaa ttaatttttt ttatataaaa attaattacc tctataccca
     2941 tattagcaag atcatcaata actatcttct tcatctcttt tgcaagttca ctcctaccta
     3001 tttggattgt tggaaatttc aaatcttctc ttgtaaatcc ctgctctaac aaaagtttta
     3061 ttgtcttttc atccaattct attattctat tagaatccct tattattgat tcaaaagtat
     3121 gttgagaaac aacctgtctt gatgctgcat ccagtatgtc atccagtttt attatagcat
     3181 ttgcaactgt tgatagggat tcaaagaata gtaaaggatc ctttattttc catctaacca
     3241 ttgtatctac cattatcatt ctcttatcat aggtagggaa ttgtcgtact tctccatccc
     3301 attctaatat gacttttggt aaaatattta ctttatctat aaaaggtagc tttaaatgga
     3361 gtccagagtt tgtaactgat tttttgggtt taccaaatcg agtaattaca gcacactctg
     3421 tttcttttag tgtatagaat ggaccgagta ttaatattag aaaaaaagta actactatta
     3481 ttataattgt gattattaac atttttaagc tttttgaaat atttccaaag ttaactggca
     3541 ttttatcctc cttactgatt tgtttgttta ttattttcta atggtagaaa aggcaataaa
     3601 tttctctgtt tttcatcgat tatatagaca ttcttcatat ttggtaaaat tgcactcatt
     3661 gtttcaagat agatcctttt tttagttatc tctggtgcct ttatatactc attataaaga
     3721 tcattaaaat attgagcctc tccctgagca atacttactc tttctgcttt atagcctttt
     3781 gcctgtgcta tcattctttc ggcctcaccc tctactggta tgactctttt gttatattct
     3841 gtttttgctt catttactat cttatccttt tcctgtaaag cctgtaatac ctcattatat
     3901 gctgtctcta cctcttttgg cggggttaca tttattaatt gcactgttgt aattgtgatc
     3961 ccaagttcca cttcatcaca catcttttgt aagatatcca tcattttgaa agtgatttct
     4021 gattttgcaa tggtaataat ttcatcaaaa agatagtcac ctgcaatttg tcccattgca
     4081 actcttgaaa actctcttaa tgttctttgt ggatcattta ctttaaataa atattttact
     4141 ggatctgcta ttttatattg aacaatccat tctatctgaa tgatctttaa atcagcagat
     4201 atcattcttt gttcatccag ttcctgaggg cctctataaa actctgattt tgctccaaaa
     4261 gaggttgttt gaaatccaaa ttcttctttc aggacctttt ttactgggat ttttatcttg
     4321 gcttcaattc cgaatgggag cataaaattt aagccaggat ttaccgtcct attatactta
     4381 ccaaaccttg ttattaccgc ctgttcatct ttatcaacaa taaagattgg catattaaaa
     4441 agaaagatta tcagtataac aataattaaa gaaattatta ttatagattt agtactcaat
     4501 tgtttcatat tttttttctc ctttttttaa aaatcatttt tatatagaat atattatcac
     4561 aaaattttat ttttagatat aaaattatta aaaaattatt ttttatgaga ttttattttt
     4621 agaaattaat aaagatagat ttattcttag gttaatttta ttcgagaaaa tattataata
     4681 atcttctttg ttttttgtta aaatttttaa taaataattc ctaatagtat gtctcaaatc
     4741 ccactacttg atagcaatcg ttgtagattg ccttgtaaaa tggcttgagg ttaccggaaa
     4801 agtgggataa ttctctgctc ttatcccact ttttcatctt tgttagtctc aagaataacc
     4861 ttaatgttat tatactacat ttcatctcta cccctgtaat cccaagtttc tcatactctt
     4921 ccaaaaaaag taggataatt ctcctcaata aacaccccat gctgaaaaaa ttaagatcag
     4981 catggatctt cttcaaaaat ctgtaatcct gttttgacag atacagatga atcctactat
     5041 cccaatttat cctttcatat ttattcccat cttcgggacc aaaacagtat atctttttta
     5101 ccctattaag atatatctgc aagatatata ccatgagtcc agaaatagaa atgttaaatt
     5161 tctttgcaac attttccagt cttttcttca tagcagagtt aaccacaata tgtaactcat
     5221 gctcaaaatt atagttttct aaaatcttac gaatattatt cataaaatcc tccttacaaa
     5281 aaaatatttt ctatatatta atcacaaaat ttcttagaaa atcctttaca aaatttaaga
     5341 gaaaaattaa aaaatttttc taaaaataga agcacactta caaagaagtg gttaataaaa
     5401 gtttatttgt caaagcatca gtatattatt tatcagaaaa atatatctat aaagcaataa
     5461 tttaatcaaa aattattaaa aaaaatgaaa ttataataaa attaaaaaaa aaattttaca
     5521 aaatcaagaa tttttgatat aaaaaaaact atattttttt aatttataat aaaatagaaa
     5581 ttaaattaaa aaatttagga gaaagtaata tatggaaaaa gtatcaataa aattatttat
     5641 tttatttcta tttttttata tctcttttta tatttatcct gttgattgga aaaagactat
     5701 ttcaaaatat gggagtagta tatgcttaat agaggtgata gataatattg gctcaaaggt
     5761 ttctggctct ggatttgtgt tttcaaagga aggattcata ttaacaaatg cacatgttgt
     5821 aaagatggca tattttagta aagattacag gatagagaca aaatttttaa attcaagttt
     5881 ttctgataaa atttatactg gaaatgtgat agccattgat attgagaaag atcttgctat
     5941 tataaagatt gatagaaatt ttgataacta ttgtattctt ggagattcga gtaaagtaga
     6001 aaatatggat gagattctgg taataggtta tcctctcggt atgggcttta agtcaacacc
     6061 gggatatgtc cagtcttttc aggatattaa agaatatggt aagatgcttg atctaagtgc
     6121 tatagtggat ccaggtaatt ctggtggccc tgtttttaat aaagattctg aggttatagg
     6181 catagtcaca gcaaaatttt taggttataa ttttaatttg gcaattccaa taaatcacac
     6241 aaaagatttt attaatgcct ctctaaaatc gagaaaaata aaaataacat cagagccatc
     6301 tggtgcaaat gtttatttag gtagcacctc ggctggaaag actccactta atattgaaat
     6361 atttggagta aaaaatcata taaagatatc tctggatggc tatctggata tagaaaaaga
     6421 gatagattct tctgtaaaga atggtgaaac tataaacttt atattagaaa aaagatctac
     6481 aaaaataata aatataacaa gtctaccttc taaatctaat gtatatattg atgataaatt
     6541 ttatggagca actcctattc aggttaaaat agatggacag aaaagtgtaa aattggtggt
     6601 aaagagtaat tggtatagtg attatcaaga agagattctt tttgattcaa gagaacagta
     6661 taatattttt gtaaaaatga aacctgattt atatagtgaa gttagccaag aacatggtaa
     6721 tactggtttt actttttata tgcctaccag ttttatagaa acattaaatt tttttaagtt
     6781 gtttaaagtt gggactggct ttaattatat ggtgaattat cctacaaatg ggattgtcag
     6841 attctatttt tccactgatt ttatatttgc tggaagtcaa aaagatataa atccagagat
     6901 gccacagggt atggcaaatg ctttttttta tcttaatgat tattcttttg gaatatcttt
     6961 tagagcacct ctatggagat ttcctattat tggaggggtg gctggtaaat ttgcttatta
     7021 tgtagttagc tataatatat ataattttat cataggtgga tttggtctgg ggcttggggc
     7081 agagttgcat ttaggttttc aattgtatgt taatgaatat gttggatttt atttttatta
     7141 taaaatagga cttgtgccgg atctatttta tgcattaata aatcatcttt tttcaaatat
     7201 agatgggcat tatatatctt ttggtattag attttaatac cctgggtagg gggtataatt
     7261 taatatattt ttttaattat aattaaggag gaaatttatg aaaaaaaata ttttattgat
     7321 tcttatgctt gtgtcaattt ttagttgtac tactttttat ggaccaatcc cacctgttga
     7381 atataccttt gataaagggc taaaaaaatc aactcagtgg acaatgtgga aaaataaatt
     7441 tgacaagtat aacgaacagg agttttttta tgataataag ggtaatatta taaaggtaat
     7501 ctataaagat tattttcaag gtgctggaaa agataacaaa ggtaaggtaa tagtatatga
     7561 ggcaacatac aaggtcatag atgattatgc tgttccagag acttttaaat gcaatgatga
     7621 acttgtatgt gagatatcat atgaaaaatt tcagacaact cataaaggaa acattgagct
     7681 tgatattaaa gcaaggagag gatatagaaa ggaagttact ttcataaata ctctgatatc
     7741 aagtgttagc tggaattttg atgttgacac tatgtatgct ccatttatgg aagatgataa
     7801 atttgtcaat aaagataaaa atgggaataa atatttagag tatggctata ataatattct
     7861 gattacaaga tatttctttt cttatgaaaa tcttattaag ggacttaata agacttataa
     7921 aggggcaatg tgttcatcac cttatattgg cctggttaat actgctgctt taaaaaattc
     7981 acagtgggat tttaaatatg aatggaaggt aattgcagat aagccatgtt tattaaagat
     8041 agatgtaaaa tcaaaatatt tagaccagaa gacagatgct gaagttgtta tgacatataa
     8101 tgaaaaagga ttcagaacga gtgaagtctg gaatgtaaat ttcaacaata agaaaataga
     8161 agtatttaaa cagacccttg aatattaaaa ttttatatta ccccactacc ctattttaaa
     8221 ttttattaaa gtctatctct ctctgttaca gagaggatag attttataat aaaaaagttt
     8281 atttttattt aaaaaagagc aaaaaaattt taaatatata atttaattat gaagatttta
     8341 aaaatttttg ttatattatt aaatatgaat tatatttatg catcagattt atctaatatt
     8401 cttcttgata gggcaatgga tctaaaaaat gatctaaaag ttgatcttct tgttgatctt
     8461 tctattaaac tcctcggaaa ttataaaaaa cagaaagaaa ctgaaaaaat ttcttcttta
     8521 caggaaaaga gatgcccttt ttatccatcc tactctattt atgctactga gtcaattaaa
     8581 aagtatggtt tttttatagg agtaattatt gcatgggata gactctatta cagacacaat
     8641 gagaatgtct ttgaatatta tgattttttt attaaagagg gacaggttta tgcttatgat
     8701 ccagtctatg atattaacaa taaacaaaag aatttttttt ctccttttga tgatgatgac
     8761 tctattgatc cagtctatct ttacagagtc attagatgag agttttgcaa gttatttata
     8821 taataacagt cattataatt ctgctataac tgaattttat agaatactat ttaataatag
     8881 gaagttagaa gttgacgaga ttattaatat aaattataaa attgcaaagt cttattattt
     8941 tataaaagag tataaaaaat caaatgaagt tttagataat atagataaaa ctcttatttc
     9001 agaagaatca agagatagaa taacatttga ttattctttg aacttttatt ttctaaaaga
     9061 atttcagaga tcaatttttt atcttgatga gattagagaa aattctaaat attattatga
     9121 agccttatta ttaaaatctg ttaattattt agcaatattt gaaataaatg aagcagaaaa
     9181 aaatttgaaa atattacaga actataataa taatttttct gagtttgcca ataagtcttt
     9241 aaaattgatc tctacttcaa aaaaaatata taaaaagtat cctgttattt catttttttt
     9301 atcatttttt ttacccggtg taggacaatt gtatagccaa caatattttg attctcttca
     9361 ggcgttctta tcctgtgcaa tatctggttc tctttttggt atagcattat actatgaaat
     9421 cgcaaatatt actggaattc gtacttatgt attaccaatt atttctggct ctcttttttt
     9481 attcttttat gttgctaact tatacggttc aatcgctggt gcaataaggg caaatgaaat
     9541 ggtaaaagta aaattattaa aaaatattgc aaaattgttg gatacaataa attttgacga
     9601 taagagtatt atcttgtcaa taaaaaaaga attttaatct aaaaacatct catatatttt
     9661 tgaaaaatca attttatcta ttactttatt tgattttgta tatttttgtc ttaaattatt
     9721 tattgcattc ttaaattcct gcgcattact accattctct aatgcaacaa aagcttcaat
     9781 aaaggctgat agttcatcca ctgcttttac cagttgacca tcctttggat tgtagatatc
     9841 ttcattatac ttatgagtta ttatctcaga attaagatat tgccttttgc cattaattat
     9901 tacaagacta tcaaactcct cttctgtata gaattttaac atttctttta tattttctgg
     9961 aacaagagga tatactattt ttgccatctg ctctttttca tactctttta ttgtctcact
    10021 caatccttca atagac
//
LOCUS       0116245_10000239       10036 bp    DNA              UNK 01-JAN-1980
DEFINITION  Ga0116245_10000239. | GENOME_ACESSION: IMG_3300010338 CONTIG_ID:
            0116245_10000239 SOURCE: JGI_medium ORIG_COORD: 50547_60583.
ACCESSION   0116245_10000239
VERSION     0116245_10000239
KEYWORDS    .
SOURCE      .
  ORGANISM  .
            .
FEATURES             Location/Qualifiers
     CDS             complement(2465..4495)
                     /product="Two-component sensor histidine kinase,
                     containsHisKA and HATPase domains/Sensor histidine kinase
                     YesM &COG3920,COG2972"
     CDS             complement(4721..5191)
                     /product="hypothetical protein & Hypo-rule applied"
     CDS             5603..6151
                     /product="hypothetical protein & Hypo-rule applied"
     CDS             6740..9199
                     /product="NADPH-dependent 2,4-dienoyl-CoA reductase,
                     sulfurreductase/Peroxiredoxin family
                     protein/Rhodanese-relatedsulfurtransferase/TusA-related
                     sulfurtransferase &COG0446,COG2210,COG0607,COG0425"
     Spacer_Hit      5001..5036
                     /gene="231"
                     /evalue="0.000214636"
     Spacer_Hit_Main 5001..5036
                     /gene="46"
                     /evalue="0.000214636"
ORIGIN
        1 aacctcaaaa ggatttggta gtaattcaaa gcaacttatt ttttcaaaat ttctaaaacc
       61 attttgcaga cttattctat gctttataat ttttgcaaac ttatcaataa ttattctatt
      121 cttacataac tcttcaaatg atgaatagtg aataccatga agtcttgcaa actcttctaa
      181 gttttccttt gcaggtacaa ttaaagcacc aagagtcttt ttgtcctgac ctactacaat
      241 aacctgactg attaatggat cctcaagaag tttatcctct attggtgctg gctctacatt
      301 ttcaccaccg agtaggacaa ttgtatcctt tgctcttcct aaaagttgta attctccagt
      361 aattgttagt ctcccaagat cacctgtatt aagccagcca ttctttataa cttcatccgt
      421 cttctcctta tttttataat agccagccat tacaagatcc cctttaatat aaacaactcc
      481 tttttcgtgt tgatttggta atggattcca gttatcatct ccgatcatta cttctacccc
      541 gggtgatggt ttacctattg ttcttgcaac tggcctataa taatccctta cacctacgat
      601 aggagaagtc tcagttaatc catatccttc aagtatatta atttttatag tagaaaaaaa
      661 gttatcaata tactctggta atgccccacc accagatatt ggtcctttta aacaattacc
      721 ggttttatct cttattttag aatatataag aatattgcct aataaatcga aaccaaacaa
      781 taaaaacata acaaataaag caccaacttt tttaaagaat ttaataagaa agaattcttt
      841 tttaaataat ggattccagc ctaaaaagac tcttttggct ttggtaaaga taaggcctat
      901 tgagataaaa aaattaaaca ttattttttt aacggctgaa cctttcttta catttgcgac
      961 aattccatta tataatgcct cccatattct tggaactgat gccatatatg ttggtttaat
     1021 ttcagcaaga tctgggagaa gatatttagc aactggttta gaatatgcta aaactccggc
     1081 tgttatcata acacaatatt caactgtcct ttcaaaaaca tgccatactg gaagaacaga
     1141 aagccatctt tctttaccgg gaacaaccgg aactacctct ggcatagcat gaagattctg
     1201 cataatattt ttatgaagaa gcattactcc ttttggtaag ccggttgtac cggatgtgta
     1261 gataattgtc gcaagatcat tttctgttac agaatctctt atcttcttta attcatcttt
     1321 aagagactct cttaattctt tacctttttc aagtaattca tcaaaatgat gaaatctaat
     1381 attatttgga tttggattct ttatatcttt tagatctcct gttaaaagaa taatatcttt
     1441 tatatttttg atattctcag atattgataa aaccttatca gcctgttctg gatcttcaac
     1501 cacacaaaat ttagcatcag aatgttcaag gatataagca agttcatttt tatgagtatc
     1561 agaacctctt ggcacatcgg cggcccccaa tgataaaata gccatatcta ttattaacca
     1621 tttgtaaaga ttatcagaaa caatacctac cttatcacct tttcttactc caagatcata
     1681 aagactggct gccattgatt ccataaattc tacaaattga ttaaaagtaa ttgacttaaa
     1741 gggtgaatta ctactctctc gatattttaa aaagtcatta tcaccaaatg tcttttgaga
     1801 attataaata acctctatca atgtttttaa attatcatac ataaaaaaat ctccatcttt
     1861 tatatttttt gtaattatta ttataactga ctatatggtc aattgtcaag aaaatttaaa
     1921 ttatttttca aaaaagtata cttttatttt atacagaata tttaaattat agaatattta
     1981 ttatcaaacc atttagtttt cagaaaaata aaattgataa tgaataaaaa ttattatatc
     2041 tataaaaact aaaatttatt ttttgttttt aaatttaaga caattgtcct acttttttat
     2101 gcactttata atttatattt aggataataa tagcctctaa aaaaagagag attttatttt
     2161 tagattgatt cttaaaattg gcatacttac tcttaaatga gttttgcatg aaaaaataat
     2221 aaaatatatc catataatat ttaatggata atctccatta tctcatattc caatgaatat
     2281 cttagaattg tcctaatttg gcaatgctaa aaaaattaag atcagaatga atttttttaa
     2341 aaaaactata ttcctctttt gaaatataaa aagaatagat cccctacatc tattctttct
     2401 taaaaattat aatcctcatg gccaaaacag tctctctttt ttatcttggt caaaaaattt
     2461 taaatcaaat tggtattgtt attatatatt tcactccatc cttatttata agttctagtt
     2521 ttcccttgat ctgttttgta agattataaa taaggctcat gccaagagag tcggtctttt
     2581 ctatatcaaa attttctggt aaaccacagc cattatcaaa gatatttaat attatactat
     2641 tttctttttg ttctaatttt atatttatct ctccatgatt catttgatta aaggcatatt
     2701 ttaaagaatt tgatacaatt tcgtttatta taaggcctaa tggaatagca atatctatgg
     2761 taattagtat atcagataat atattcttat ataggattgg tttatttaat tgataatttc
     2821 taaatatctt gtttacaatg gtatttataa aattttttaa attaatttta cccaaatctg
     2881 tagatctata aagttcttca tggacaattg ccattgataa gactctattc tgtgtctctg
     2941 aaaaaatatt aattaattca tcatctgtta attttctttt ttgtaaattt aataaggcat
     3001 ttattatttg aagattgttt ttaactctat gatgaatttc ttttagatag agttcctttt
     3061 cattaagaga tgattttaat ttttctgtta gaatatattt ttctgtaatg tctataaagt
     3121 ttaaaattaa gttattgtta aaaaaacaaa atattatatc gattaccttt tcttcattgt
     3181 ttaatgcctt aattttttgt gtctctatag tataaaacaa atttttactt gatttatcta
     3241 tattttctaa tatcaatttt aaaatatatt ctttataagt attatgatta taaaaaatct
     3301 caagccattc atccattgat aaattgatat gatttggatc aaatagttct ttgaatttga
     3361 tattaaaaaa tataatctta ccatcctgag taaatatagc aacagcaatt ggaagatgat
     3421 tgaatagatc ttttatctct ttttcatttt tctttaactg ctcttcccta tttttaacaa
     3481 catctatcat aattgtaaaa cttttagata attcatttac ttctttataa tcactctctg
     3541 taaatttaat atcataattt cccttactta tttcgttgga attttgagtt aaaatttcta
     3601 ttggttttaa aatagttctt acccttaata tagaaaaaat taatgccagt ccaaaagata
     3661 ttaatgtccc tattattatt attatacctg atttaaaaat agacttatat agttcgcttt
     3721 tgggcttaat gattccaaca taccagttag tagaatttat tatttcaaga tttaataaat
     3781 attctttatc atctatcatt acaaagcagc cattccattc ggaactacat cctcttttaa
     3841 ttttgtattc aaggctattt cttagtttta cattttttat atcactgtgt gcaatgaatg
     3901 tattgtctct atcgattata aaggcataac tatttttttc tacatttata ttctctataa
     3961 aatttaaaag ataagataag ttaagttctg atatgtatat aaaatctttt cccctaaatc
     4021 caagtgttac atttggtgaa tagtcaatat tagaaagaaa agtatttgtc cattgaatat
     4081 tattatctaa attttttaaa aaagatgttg atatattatt accgattaga tccggtttat
     4141 aaggcgctgt gaatttaata ataccatcgt tatttgctat tttaattgat ttaaatatta
     4201 tttcattttt tataaaaaaa ttaataaaat catttataat tttttcatct ataattttat
     4261 tttctattaa tgccgacaga gatctagctt ttattataga gctttccaaa aaatattctg
     4321 tctcatattt aagaatttta gttaatctat aattatctct atagccattt ttaatgattg
     4381 aattgcttat aacaaaagat ataataagac tcacaattat caatggtata gttgaaaatg
     4441 acaaaaaatt aattagaaat ccttttttaa gagagtcgtt tttcttacta aacatatatt
     4501 tttatctctt ctattacctc cttgcttaaa ttatttctct aaataattat aagatatatt
     4561 ttatattttt gcaaataaaa ataaaataca aatttatatt aaatacaatt ttattttttt
     4621 aatcagataa aaagatagaa ttatcccatg gttaattttg tttgagaaaa gattgtaata
     4681 ggctaattta ttttttttgt ataatttgaa ataaattttt tcaaaagtat gtctcaaaac
     4741 ctattacctg gtagcaatcg ttgtagattg ccttgtaaaa tggcgtggta ttgccttcaa
     4801 agtgggataa ttctctgctc ttattccact ttttaatctt tgttagcctc aagaataacc
     4861 tcaatgttat tatactgcat ttcatctcga ccccggtaat gccaagttta tcatactctt
     4921 gtaaaaaaag taggataatt ctcctcatta aagcccccat gctaaaaaaa ttaagatcag
     4981 catgtatctt tttcaagaat ctgtaatcct gttttgacag atacagatga atcctactat
     5041 ccccatctat tctctcatat ttatttccat cttctggacc gaaacaatat atctttttta
     5101 ctctattagt atatatttgc aagatatata ccacaagtcc agaaagagag atgtcgaatt
     5161 ttttggctat agatgcaagt ctttttttca tagcagagtt aacaacaaag tgtaactcat
     5221 gttgacaatt ataattttct aaaattttac taatattgtt cataaaaaat cctccttaaa
     5281 attattataa aaattatttt ctatatatta atcacaaaat ttttgagaaa atcctttaca
     5341 acttttagaa aaaaactaaa aaattttact taaaaataaa atctcataaa aaaaataaat
     5401 ttctaaaata aaattattga caatttcaaa aattcctaat acaatataaa tatattattt
     5461 cttacaatag aataaaatca aggataggta aagaaaaggc tattataata atagcccaaa
     5521 agatagttga tatgattttt acacattaaa acaagcctaa gcttgaaata tattttaact
     5581 ttttaaacag gaggaaatta atatgtttaa aaaaattatt actatttttt ttattttgtc
     5641 ttctgcaatt atttttgcag aacctggtgc atggaagcaa ctcggaaata aaggagagtg
     5701 ggctgctaca atagcaggcg ctgttatagg agataaatta tatacagtag aatcaagtgg
     5761 cattttatat gtaacagata caaagactgg caagtggaac agtataggaa aagcagagtt
     5821 tgcagcaact gtatttatgt ttgcttgtgg aaataatctt cttaccatag aaaaagatgg
     5881 tagtctatat cttgttaatc cagaaaatgg tacttggaag caactcggaa ataaaggaga
     5941 gtgggctgct acaatagcag gcgctgttat aggagataaa ttatatacag tagaatcaag
     6001 tggcattttg tatgtaacag atacaaagac tggcaagtgg aacagtatag gaaaagcaga
     6061 gtttgcagca actgtattta tgtttgcttg tggaaataat cttcttacta tagaaaaaga
     6121 tggcagtcta tattcaatag aaactaaata ataatcagaa gaattttaac tcttagggat
     6181 aatttacaac cttctttaaa taattataac tatttaaagg aggttgtatt atgtgtaagt
     6241 actagttaaa actcttttag gaataaatta aaaatatttt gatgaaataa aaaaggattt
     6301 aaaaaatatc tttcattatc acaattaatt acttttaaca ttatgagatt ctttttaaga
     6361 ataaaatagt taaagacatt tataaaatta aaatatttta ttgactcaaa agatttacca
     6421 gtttgtaaga attataattt atagtcataa agtaacaaaa tcattaacaa aaaaaacaca
     6481 aaaaatatga gattgttcat tatagtctgc tattagataa gcttattaaa aatcttaaaa
     6541 tatatttgta tgcaattctg gatattatac aactatattt agttaaatat aaatataacc
     6601 aaaattttaa aaattataga tttatttttt tcagctatta taaaaaaaat taaaatttta
     6661 taaaattttt acttgatttt ttatccaaaa aatattaaaa tatcaatata tactaatata
     6721 tttatttgag gattatttta tgaaaattat aataattggt ggggttgcag gaggtgcaac
     6781 aactgctgca agattaagaa gaaatgatga aaaagcagaa atccttttaa tagaaagatc
     6841 ttcttacata tcttatgcaa attgtggttt accttattat attggagatg ttataaatga
     6901 aagagagaag atatttgttc agacaccaga ggcttttaaa aaaagattta atattgatgt
     6961 gagaataaat agtgaggcaa taaaaataga tagaaaaaat aaaactgttg agattgaaga
     7021 tttaactact cataaagtat acaaagaaaa atatgataaa cttgtgcttt cgccaggagc
     7081 atcaccctta aaaccaccaa ttcctggtat aaatggtgaa aacatattta cgttaagaaa
     7141 tgtagaggat actgataaga taaaaaatta tattcttaca aaaaaaccaa aaaaggctgt
     7201 tattgttgga gctggattta taggtctgga aatggcagaa aacctctctc atcaaaatat
     7261 actggttacc atcgtggaaa tggctgatca ggtaatgaat gtaattgatt acgaaatggc
     7321 tgcaatggtt caccagcatt taaagacaaa gaatgttgaa ttttatctta aagatggggt
     7381 ctcttctttt ctcaataaaa acgataaagt tatagtaaaa ctaaatagtg gcagagagat
     7441 cacatctgat tttgttattc tatcaatagg tgtaaagcca gagataaaac tcgcaaaaga
     7501 gtgtggtctt gaaataggga gccttggggg aatttctgta aatgaatata tgcagacatc
     7561 tgatccagat atttacgcat taggagatgc tgtagaagtt ttaaatccaa taataaataa
     7621 aaagcagcta atcccattag caggtcctgc aaacaaacag gggagaattg tcgcagataa
     7681 tattatatat ggtaataaat ataaatacaa agggacaatt gggacagcaa ttgcaaaggt
     7741 atttgatatt actgtggctt caaccggagc atctgaaaaa ttattaaaaa gagagaatgt
     7801 tccataccta acatcaatta cacattcttc atctcatgct ggttactatc ccgatgcctt
     7861 accaatgtca ataaaattac tcttttcacc gtctaatggt agaatattag gtgctcagat
     7921 aattgggtat gagggagttg ataaaagaat agatgttatt gctactctaa taaaattaga
     7981 aaagacaata tatgatttag aagaggtaga gcatgcctat gcaccacctt actcttctgc
     8041 aaaggatcct gtaaatgttg ctgcttttgt tgcagaaaat attcttacaa acaaagtaaa
     8101 agttattcag tggtatgatc tgttaaagac tgatatgaac tcttttacta ttattgatgt
     8161 tagaacatca gatgaattta aacttggtgc aatagagaat gcaattaata taccagtcga
     8221 taatttaagg gaaagactaa aagatatacc aaaaaataaa aagatagttg tatattgtgg
     8281 agttggatta agagcatata tagcagcaag aattcttatg aataacggtt ttaatgatgt
     8341 gtataatctt tctggtggtt ataagacata tgaacatgtt actaaaaaac agagtaatga
     8401 agatattttt gagaaagatt ttataggcaa ggataatctt atttatcaat ataaagtaga
     8461 agaagagtta ataaaaaaag aatttgagat aaatgcctgt ggccttcagt gccctggacc
     8521 tattgttaaa ttaaaagaag agattgagaa aataaacaat ggagagagaa taatagtaaa
     8581 agcaacagat cctggatttt ataatgatgt aaaatcatgg tgtaatgtga ccggtaatac
     8641 acttatatca ttacaaagcg ataaaggaat aataactgct ataatagaaa aatcatcttc
     8701 gcattcaaaa agtaatataa gatcagtata tgacaataaa acaatggtta tatttagtga
     8761 tgattttgat agagcactgg catcttttgt aatcgcaaat ggcgcagcat caatgggtaa
     8821 aaaggtcaca atgtttttta ctttttgggg attaaacatt ataaaaaaga gaaaaaagcc
     8881 aaaggttaag aaagatctta tgggtaagat gtttggactt atgctgccaa aatggagcaa
     8941 aaaattaaaa ttatcaaaaa tgaatatggg tggattaggc actttaatga tgagaatgag
     9001 aatgaaacag aagaatattg attcattaga agaaatgata gaacttgctt taaaaaataa
     9061 tatagaactc gtcgcatgtc aaatgtcaat ggatgtaatg ggtgtaaaga aagaagaatt
     9121 gattgatggc gttaaaatag gcggcgttgc aacatattta gaagagacag aaaagtccaa
     9181 tctaaatctc tttatttaaa ttttaataca aaattaactt tttttatatt atcttgccaa
     9241 aaaagagaaa aattgttata ctcaaaacat aaactaataa tttaagagaa gttatgtata
     9301 acattattta cattggaaaa aatgataatt tagacataca aaaaatgtcc cttgatctta
     9361 caaagatgaa taatgaagag ataagaataa taaaagaaaa agatcttgat gcaggtataa
     9421 atcatctttt ttttgaaact tctgttattc ttcttattat tgaagaagat atagatggtg
     9481 cagaagattc aataagagag ttaaaaaaag atgaagcatt taaatttatg ccaataataa
     9541 ttattattaa tcaggatgat attgaaaaaa gaaaaagata ttattcatta agtatcgatg
     9601 gtattattaa cagggatttc tcagtagaag agattgtatt aatctgtaat tctgtaataa
     9661 aacacaagat aagactcgat caggttcttt ctcaattagg tgaagtctct gaaaaaaata
     9721 ttaccaaggc aattcaatta gatttattaa gaaaatttat tccattaaca gtatgggaaa
     9781 aaacagagga tcttgctgag gctcaggatt ttgagatacc agaagaggaa caggaacttg
     9841 caattatttt tgcagattta gaaacattta ccacaatggc agaaaaacaa actccaaaag
     9901 aggtaatcca gatgttaaat gggatatttg atatagccac ccagataata tatcaaaatt
     9961 ttggggatat agataaattc ataggtgatg cctttttagc tgtttttaaa catccagaaa
    10021 tggctctatt atcagc
//
LOCUS       a0209204_1002390        9170 bp    DNA              UNK 01-JAN-1980
DEFINITION  Ga0209204_1002390. | GENOME_ACESSION: IMG_3300025631 CONTIG_ID:
            a0209204_1002390 SOURCE: JGI_small ORIG_COORD: 6248_15418.
ACCESSION   a0209204_1002390
VERSION     a0209204_1002390
KEYWORDS    .
SOURCE      .
  ORGANISM  .
            .
FEATURES             Location/Qualifiers
     CDS             complement(242..877)
                     /product="threonine/homoserine/homoserine lactone
                     effluxprotein & COG1280"
     CDS             complement(891..1745)
                     /product="orotate phosphoribosyltransferase & KO:K00762"
     CDS             complement(1746..2771)
                     /product="dTDP-glucose 4,6-dehydratase & KO:K01710"
     CDS             complement(2768..3646)
                     /product="glucose-1-phosphate thymidylyltransferase
                     &KO:K00973"
     CDS             complement(3855..4397)
                     /product="hypothetical protein"
     Spacer_Hit      4135..4170
                     /gene="231"
                     /evalue="0.000214636"
     Spacer_Hit_Main 4135..4170
                     /gene="46"
                     /evalue="0.000214636"
     CDS             4771..5637
                     /product="RNA polymerase primary sigma factor & KO:K03086"
     CDS             complement(5665..6285)
                     /product="membrane protease YdiL (CAAX protease family)
                     &COG1266"
     CDS             6433..7197
                     /product="hypothetical protein"
     CDS             7212..7478
                     /product="hypothetical protein"
     CDS             complement(7616..8155)
                     /product="hypothetical protein"
ORIGIN
        1 aaaattaaac ataaaattgc caacctattt gtagtaacga cgataaaata ggtctaattt
       61 ttataatcac tttaagaata aagtggttat aagaaaaaat attaaaatta taggtggaag
      121 ttgtgttgta agagactcaa ttagctaaga ggttattgat tcaaaatata caaaaaataa
      181 aagatacttc tttatgttaa agtaattttt tcttgaaaaa aataaaaatt ttggatagat
      241 tttatctgat taggtataat attccattat atccaaacca tagtgaaaaa actattatta
      301 aaatagcgca gagtaacatt ataattttat ataatcttaa atttataaat tttttgcttt
      361 tataaattga aaatgaaaca atagaatacc acaaaaaatc tgctaatata tgaccaacaa
      421 agaaaacccc tattcctaaa aatttgtatt ttatagagag ggttatataa tttattccta
      481 ttgttaccca ccatataaac cagaaaggat ttgaaatgct catcaatatg ccagaaatta
      541 ttaagttatt acttaataga ctttttgttt gattaaaatc gatcttcttc tttattactg
      601 ttaatatcat gtccaaagca ataaaaagaa gtataatcat tccaattata cttattatac
      661 ctataaccaa attattattc aagaatggcg aaagacctaa aataagaaca atgaggatca
      721 aaatttcaag aatggcatga cctattatta tcattggtcc tgctttccag cctttttcaa
      781 gactctttgt tattgtatag ctaagaagag gaccaggaac aagtgctcca gaaaatgcta
      841 ttataaatga cgataaaaaa atatttataa gtatcaaagt ttatcccctg ttataaaatt
      901 ttttcaaaat caatcttata tggattttcc tttacacatc tttctgcttt tgttttaatt
      961 gatttatctt ctgatttaag agattctatt aaaaagtcaa tattattgaa aataaaattt
     1021 tttccataaa gttcagggga tttgtgaaat tcttttatta attcaagttg agcaagattt
     1081 atgattttat tttttaaagc aagatcaaaa aaatcattat ctattactac agaagaaaag
     1141 gactctatat tatttttagt aagatactcc ttaccgcctt gatttctatc aacaatagag
     1201 gcagtaaata ttatattccc atttatattt ttaattgctg gtatccaggc tctttcataa
     1261 cttgatgcct gagtgataag atcagcaata tgagtaacat ttttattctg gatatcataa
     1321 atttctttat tgtcttgaat tacttttagg ttcttgaata taaaaagatg aggcttatta
     1381 gaaagatagg caatcgggat tgaaaaaaac caatctcttc tctcaccacc agaaacataa
     1441 tgagactcaa gaaatttttt attatttttt attgaagaat aaaattccat tattatctct
     1501 ttaaattcta tattttcatt taaaaaagat attattttct cagtgagaat tgtcgtaaaa
     1561 tcatgactat taatattttc atcgataaag ctaagtaatt ctgtggctat tttttctccc
     1621 ccaaataagt agtgggtgtt tataaagtat gggccaattg ttccggatgt ataccagaat
     1681 ggtttatatt cagaagcaat ttttatagat cctgttttaa ataacatttt ctgtattata
     1741 ttcatttaac tatccttata attaaattta ttaatatacc attgaattgt ttctctgatt
     1801 gcaatatcaa atctatattg tgatttaaat ccaagttctt tttcgatttt tgttgggtct
     1861 attgcatatc ttaaatcatg tcctggccta tcttttacaa atgtaattaa ttcgctatac
     1921 ttttttctgt ctggcagagg ttttaactca tcaagaatat cgcatatttt atatgcaaga
     1981 tcaagatttt ttatttcatt tcttgtgcca atattgtatg tctctccaaa ttttccttta
     2041 tgaaatacaa gatcaatcgc tatacagtga tcttttacaa atagccaatc tcttatattc
     2101 tcgcctttac catagattgg tattggtttt tgaaaaagag catttcttat tattgtggga
     2161 attaactttt ctttatgctg tttcggtcca tagttatttg agcaattggt aatgagagta
     2221 ttgattccaa aggtatgatg ataacttcta acaatcatat cagaacttgc ttttgaggca
     2281 ctgtaaggtg aattaggagc ataaggtgta ttttctgtaa aatatccatc ttttccaaga
     2341 gaaccatata cctcatcagt tgagacatga aggaatttgc tattctcaaa tcccttttta
     2401 tagacaaaag gctctattaa ccaataattt ttggcattgt ttaataaatt atatgtgcca
     2461 tatacatttg taagtataaa atcctttgga ttttttattg agttgtcaac atgtgattct
     2521 gctgcaaagt gtattacccc ttctatgttg tattctttaa atatggcttc gacaagattt
     2581 tcatcacaga tatccccctt gataaattta taattcttat ttttttcaac ctcttttaaa
     2641 ttttcaagat ctcctgcata agttaattta tcaagattta cgataaagta atctgaatat
     2701 ttatttagaa aatattctac aaagtttgaa ccaataaatc cagctccccc agttattaat
     2761 agactcttca ttttttttgc tccatattta atattttaaa tagatatttt ccatattgac
     2821 ttttagaaaa tttttctgca aatagtctta actcctctct gttaatatat cccattttat
     2881 atgcaatctc ttcaatacat gcaattttta atccctgcct cttttctatt actctaataa
     2941 aacttgcagc ctcctgtaaa tcttctactg ttccagagtc aagccacgca attcctcttc
     3001 caaggatagt aacattcaat ttatttttac ttaaatagac tttattaaca tcagtaattt
     3061 cgagttctcc tctttcagat ggtttaatag attttgctat cgctattact tcattgtcat
     3121 aaatataaag cccgggtatt gcataatttg attttggatt ctttggcttt tctgctattg
     3181 aaatcacatt gaaattgtta tcaaattcaa caacaccata ttctgatgga ttatcaacat
     3241 aatatccaaa tatacttgct cctttattgt tttttatact gacttttaaa atttctggta
     3301 gactctcacc atacaatata ttatcaccca gtatcagggt aacattatca ttaccaatga
     3361 atttttcacc tataataaag gcttctgcaa gcccattggg tttttcctga atttcatact
     3421 gaaattttaa accaagatgt ttaccatccc caagtagatc tttaaaaaaa gttatatccc
     3481 tcggtgtaga gataattaat atatctctta tgcctgccag cattagtatt gataaaggat
     3541 aatatatcat tggtttatcg taaacaggta agatctgttt tgagataacc tgtgttactg
     3601 gaaatagtct tgtcccactt ccaccagcaa gtattattcc tttcataata aatccttttt
     3661 atattttata taacaaaatt atatatagca aaaagttttt ttatggtaaa taaattttta
     3721 aaatttatat aatgtacggt gtgattttat ttttaggcag ttaaaaaaat agaattatcc
     3781 taaggtttaa ttttgtttga aaaatgattg taatagtctt atttattttt tggtagaatt
     3841 taaaataatt tttttcaata gtatgtctca aagcctatta cctgataaca atcgttgtaa
     3901 cttgccttgt aaaagggtgt agtgttacct tcaaagtggg ataattctct gcttttattc
     3961 cactttttta tctttgttag tctcaaaaat aactttaatg ttactatact acacttcatc
     4021 tcaaccccgg taatcccaag tttcttatac tcttccaaaa aaagtaagat aattctcctc
     4081 agtaaacaac ccatgctgaa aaaattaaga tcagcatgga tctttttcaa aaatctgtaa
     4141 tcctgttttg acagatatac atgaatccta ctatccccgt ctattctttc atatctatta
     4201 ccatcttctt cttcaaaaca atatctcttt tttaccctat tgctatagat ttgcaatata
     4261 tacaaaatga gtccagaaag agagacgttg aatttttttg caatagttgc aagtcttttt
     4321 ttcatatcag agttaactac aatatgtaac tcatgctcaa aattatagtt ttttaaaatc
     4381 ttatgaatat tattcataaa aaccctccat ataaaaatat ttctatatat taatcacaaa
     4441 atttttgaga aaatccttta caaaatttaa gaaaaaaaat aaaaaatttt tgcctaaaaa
     4501 taaaatagca ccctataatg tataaaaaat atccaattag agacttattt tttctctttg
     4561 tgtaaatttt actcatatta taataaattt aattaaagtg tgtaaaaatg ccatttttta
     4621 tattaaaaaa tcaaattttt ataaataata aaatttgtta taacatcatt atttataatg
     4681 caaatacaat tgttttatat gaatggcata ttaaatgcta aataagattg aaagagggag
     4741 attttttatt atctttaaca aggaggtaaa atgaaaacta aaaagttagt aaattcgggt
     4801 aaaaattata acaatgcatt atcatactat ttaaatgaaa taagtaaaat ccctctatta
     4861 acaagagaag aagaagaaga gttagcaata aaagcaaaag atggggataa agaagcaaaa
     4921 gagaaattaa taaaagctaa tttaagattt gtagttgtag ttgcaaaaaa atataaaaat
     4981 caggggattc ctcttgcaga tctcataaat gagggtaata taggtttact cacagcaata
     5041 gagaaatttg atccttcatt aggttatcac tttataagtt atgctgtctg gtggataagg
     5101 caggcaatat taaaatatat atgtgaaaaa tcaagaatga taagattgcc tttaaacaga
     5161 gcaaatgaat tgttaagcat agaaaaagta agaaaaaagc ttgcatcaga tagtggtgaa
     5221 gagccgaacc cagaagagat agcaaaagag ttatccatgg attccaagat agtaaagcat
     5281 ttgatagatg tttcaaaaga gactgtttct cttgaatcaa cattgtatga aaataacaga
     5341 gatgcaactc ttctttcaga tgttttaaga gatgatagat atgtgtctcc ggagcagaaa
     5401 atcgagagag aacatcttaa tgagattata aactcagttc ttgatacatt aacaaaaaaa
     5461 gagaaagata taatagagca tagatttggt ttaaatggta caacaagctt gagcctgaaa
     5521 gagattggta aaaagtataa tcttaccaaa gagagaataa gacagataga gaaaaaagca
     5581 tttgcaaggt tgaagcattc aacaagaagt agtaaattgt taagttttat aaaatagtaa
     5641 aaaggctctc attgagagcc ttttttagtt attctcttct atgtctaatt tgtatttttt
     5701 tcttttataa gggataataa ataaaaattc gataaaatta aagagaaaat gaaaaatcat
     5761 ggcatatata attgttgaag agataaatat agaaataaaa aatattattg aagcaataaa
     5821 gctaaatatt gcaccagata taccctgact tatatgtaac aggctgaata ttaatgatat
     5881 taaaattatc acgataatct caatgataat tttatcttta ataaaaatat ataagatatt
     5941 tttaaatagt atatacagat atcccctgaa aagaatttct tcaacatacg ccccaacaag
     6001 acatataatt aagacataaa gtatagctgg ttttggacca aaaatatttt ctatctggtg
     6061 tagattattt ttttcttctt tttcatttgc aaaagaaaaa tccaatataa taaaactgat
     6121 taaacttaat attaaaaata gaattgtttt taaagagtat ctaaatagga agaatggcct
     6181 tatttctttt ataaatataa ttaaaattga agatatgata gcccctgcaa aataaaataa
     6241 aagagaaatt attttattgt ctattgatct aaaattatag ttcaaattat ccccttacat
     6301 tattttatat ttagatatgg agaatatata taaatatctt taaaaatatt tttttaagaa
     6361 agtcaattag tttttgacat ttttcttttt tttagatata atttaaatca atattcaatt
     6421 ctggagaata taatgaagaa aattacaatt ttatttcttg tcttgtttat atttttagat
     6481 tgtaataaaa ataaaaaaga tgaaacattg atattttatg ctagtggaaa agattttgtt
     6541 aaaaaagaat ttattgataa agatggctgg caaataagtc tacaatctgt tttacttcat
     6601 ataagagatg tcactataac cgatagtgta gtgattaaga tttatgataa atttttttta
     6661 cagttaaaaa gtgtggatta cgataaaata aagattactg agataacaaa gccaaaaaaa
     6721 acttcaccaa ctaagactat ttcttttagt ttaaagaaaa catttgatta tgactttccc
     6781 ggttattctt ttattataaa agggattgct aaaaaggata aaaaagagat taattttact
     6841 attaagttta atgaagagat aatatgggta gtagaggatg aggaacaatc acaaaacaaa
     6901 gacgaaagta tagattttaa ctttcattta gaatatattt ttggtagcat tgacccaatt
     6961 aagattaaag cacacaacga agaggaggaa gagattgaat atgatgtaaa tgattttgcc
     7021 tgtggcttta actttttttt accttttgaa aagaatggta tcatagatgt aactcaggag
     7081 gatttattaa agtcaaaaaa caaaaatgag tatgaaaagt taattaaggc attacataga
     7141 attgcctttg ttggggaaaa agaggctaaa gtagtttata caagttcaaa attttaaata
     7201 aagggggata tatggcggaa aatgttatta taaagaaaat agatgagaaa gaattagaaa
     7261 agataaaaaa atggcccata tggacatgtg aggtaaaaaa atttgattgg gaatatgata
     7321 gtgatgagca ttgctatatt attgaaggaa gagtaatagt tacagcagat ggtaaagaat
     7381 atgaaatcaa aaaaggggat tatgtgattt ttaagaaagg attaagatgc ttttgggatg
     7441 taaaagagaa tattaaaaaa cattataatt tttattgatt tacttgatat tatcataggt
     7501 gtgattttgt tttttatgca gataaaaaga tagaattatc ctctcgttaa ttttgtgtga
     7561 gaaaggattg taatagtata atttattttt tgagtagaat ttaaaataat ttttttcaat
     7621 aataggtctc aaagcctatt acttgggagc aattattgta tattgcttta taaaatgggg
     7681 tgaaattccc tttaaagtgg gacaattctc tactcttcca ccacctcttt atctctgtca
     7741 gtttcaacca taaccttaat gttattaaac cacacctttt ttcaaatcca agcattccca
     7801 ttttctcata ctcttcaata aaaatttcaa gaatacttct tatcaatttt gccatgctga
     7861 aaaaatttaa atcagcatgg attttcttta aaaacctata atcttccttc ggtaaataaa
     7921 aatgtataga ggcatcagca tctattcttt cataaacatt ctcatcctca cacccaaaac
     7981 agtatctttt cttaacccta tcagagaact tttgtaatac atagcagata agtttagaaa
     8041 gagagatatt ctctttttta gcaatcttag caagtttttc cttcatcttt gaagtagtta
     8101 caaaatgtaa ctcatggtaa tcattatttt tacaatttaa aattctctta ctcataaaaa
     8161 aacctccttc cttctaaaaa aatatttcta taatattaat cacaaaattt ttaagaaaat
     8221 cctttacaac ttttagaaaa aaaataaaaa aatttaccta aaaataaaat tgccccatat
     8281 tatcatctat aaagaaaaaa tatttggatt ttttttaaaa gtgacaaact ttcttaaact
     8341 ataaaataat ttaaggttct ggaatataaa aagtcctctc taagacactt ttttaaaatc
     8401 aaaaaaaata aatttatgtc agtatcctta ggggaagtag gttagggtaa aaaaatattt
     8461 ttttctcatg ataacaaaat ttcaccattt ttttaaaaaa taatgtaaaa tatttgtaaa
     8521 tacaacgttt tattgtaaag gattttttct gaatttttgt gattaatatt tagaaaataa
     8581 tatttttact aattttaaag gaggttttta tggttggtaa atgttggact ttttcaagaa
     8641 atgggcttaa ctgttcacct gtggaggtag aggttgacat taaaaatggg ctacctgtta
     8701 ttcttgttac aggtcttttg tctcaggaag ttaaagaggc aagagaaagg gttaggcctg
     8761 ctatttcaaa tagtggactt gagtttccgg taaagagagt cacaataaat ttatctcctg
     8821 ctgagacaat aaaaatagga actcattatg atcttgctat tgcagtggct ctattaaagg
     8881 catgcggtta tcttcaaaac attacagaaa gaatagcatt ttttggcgaa ttgaatttaa
     8941 gtggagagat aaaatgggtc agaggaattt tgccaatggt gcttgaagca atcaaagaaa
     9001 attttgagaa aatcgttata ccttatgaaa actttaatga gatagcattt ttaaatcatt
     9061 caaacataat tgcagcagaa tctatcaatg atatgataga aaaacttgta aataatatta
     9121 atcagagtga aaaagaaact ctttcgctca attatttttt taagcaaaat
//
LOCUS       a0209409_1004969        7583 bp    DNA              UNK 01-JAN-1980
DEFINITION  Ga0209409_1004969. | GENOME_ACESSION: IMG_3300025589 CONTIG_ID:
            a0209409_1004969 SOURCE: JGI_small ORIG_COORD: 0_7583.
ACCESSION   a0209409_1004969
VERSION     a0209409_1004969
KEYWORDS    .
SOURCE      .
  ORGANISM  .
            .
FEATURES             Location/Qualifiers
     CDS             complement(1..915)
                     /product="hypothetical protein"
     CDS             1097..1588
                     /product="putative transposase & KO:K07491"
     CDS             complement(1676..2425)
                     /product="adenylyltransferase/sulfurtransferase &KO:K11996"
     CDS             complement(2786..3328)
                     /product="hypothetical protein"
     CDS             complement(3598..7047)
                     /product="transcription-repair coupling factor
                     (superfamilyII helicase) & KO:K03723"
     Spacer_Hit      321..355
                     /gene="308"
                     /evalue="2.43566e-07"
     Spacer_Hit      320..355
                     /gene="280"
                     /evalue="7.2274e-08"
     Spacer_Hit_Main 3066..3101
                     /gene="46"
                     /evalue="0.000214636"
     Spacer_Hit      491..522
                     /gene="39"
                     /evalue="1.49324e-05"
     Spacer_Hit      3066..3101
                     /gene="231"
                     /evalue="0.000214636"
     Spacer_Hit      321..355
                     /gene="123"
                     /evalue="2.43566e-07"
     Spacer_Hit      491..522
                     /gene="298"
                     /evalue="1.49324e-05"
     Spacer_Hit      491..522
                     /gene="224"
                     /evalue="1.65915e-05"
     Spacer_Hit      491..522
                     /gene="140"
                     /evalue="1.49324e-05"
     Spacer_Hit      320..355
                     /gene="18"
                     /evalue="7.2274e-08"
     Spacer_Hit      320..355
                     /gene="201"
                     /evalue="7.2274e-08"
ORIGIN
        1 tggcaacttt tcatttacaa tagggtcact tatgaataac cagtatcttt tttccgcctc
       61 atttatattg tcagaatcaa aaatattcaa aaactttaaa tatttatttc ttaatatttt
      121 aaattctgac aacccgtcca taatcttatt tatttcaacc ttttcttctt tattcaaatc
      181 tcttttaaga aaaagatttc ttttcctgaa tagaaattgt ctcaatttat ttccgctaca
      241 ttttaaccct cttggcaata actttatttt tatttgatta cggattattc tatgccaatc
      301 aagaaaatgt tttatagcat ttttaataag atgaaaaatg caggtttgaa gcaaaatatt
      361 gctaaaaatc tgctttatcg tatttatata caaggaagag gcatcttttg tgcaggatat
      421 aacatcaaat ccttcatttt ttatcttttt aagttcattc tctattatct cattagtagg
      481 ttttccatca catatctttg tagagattat cgtattcttt accaaatcag tggcaaatat
      541 gatgccgtct ttcttatcat aaacctcatc aatccccata tgtcctgaaa atttttcttt
      601 tgtctccttt tctatctctt tttttgattc atcatctatt tctacaacac caacccaatt
      661 ccagatagtt gatggaaccg attttaaatt ataattttct cttgcatatt ttgacgcata
      721 gcttatcgtc atctcatttt ttataactgg ttttaccgct cttattattg tattatcatc
      781 ataacgtctt ttaccagtta caccttctat cttatctgtg acatatctat atttattgct
      841 atttttatca aaatacttat attgacctat gtagtaaata gtatattgaa ctttgtcaat
      901 attcgcattc tgcacaattc taattttctt cttatgcaaa atagcttctg cacctatttc
      961 aggaaaatat tttttagggg cgattaaatt cttttcgaca acaaaaatat cattattttt
     1021 taagcgattt taaaaaagtg tcaaaaattt gtgattaata tatagaaata cttttttaaa
     1081 attaaggagg atttttatga gaagaaatag agtactaaaa aaaggggctg cgtattatat
     1141 tacctgcaca attaacaggg acagacctga actaaagccc ctattcgtcc gcgaaatgct
     1201 attattaact ttaaaacagg caaaaaagaa atttagattc tctcttctaa atttcgtatt
     1261 tgtttatacc cactgccatt ttattataag acccaaaaga gggaaaaatc tatcaaaaat
     1321 aatgcagtgg gtgctgggaa catttgctgt tagatacaac aaaaagttaa aaataagagg
     1381 aaaagtatgg tttgatagat ttaagagtga gttaatagaa aaaattgagg attttgtgag
     1441 aagttttaag aggataaacg aaaatttaaa gaaaaataac atcccggaag cattagaaaa
     1501 ttatattttc tgtgggcttt tttattttaa gaataaaaat tttgaatttc ttgatagatt
     1561 acctctatta ctggaatttt tgatatgaaa tgaaaattac tatttacgat ttaaaaactt
     1621 ttttgtatat atttaaatta ttttattttt tgaataaata ttttaatata tctatctatt
     1681 ttttattaca gatctggcag tttttatttt tagttacttt tatttttctt atactcatat
     1741 ctttaaaatt cattattaat aatgtatcaa ctagtaattc tcctatacct gttagatatt
     1801 ttatactttc tgtagcctga attgctccaa aaattccagg gattgtacct aaaatgccaa
     1861 cttttgaagt tagtaaaact ttatcaactg gcggtggttg atcaaataga catctgtaac
     1921 atgtatgacc aggtatgtaa gttaatgtct gtccttcaaa ccggctaact ccacaatgag
     1981 aatatggttt attaagagta acacaggcat catttattaa aaattttgac tcaaaattat
     2041 ctgtggcatc aataataaag tcataatcat ttataatttt tgttatgtta tctttattta
     2101 ttttttgatt atatgtaact atctgtactt ctggatttaa tctatttatt ttatcctttg
     2161 cggaatctgt tttttcttta tttatatcct gtgtaaaatg aagaatctgt ctttgaagat
     2221 tggtaagatc tactttatca taatcagcaa taccaagtgt tcctattcca tttgcagcaa
     2281 gataaaaaat acttgaagat cccagtccac ctgcgccgat aacaagaacc cttgattgta
     2341 aaagtttctc cattccttgg atgccgattt cttgtattaa aatatttctt gaatatcttt
     2401 ttatctgatt ttctgttaaa ttcatataat ttttttatat taaaagacaa tttatgtcaa
     2461 tattaattta tgaggtagaa agtaataaaa aaagatagat attttattat aaatacagtg
     2521 tatttttata aataaagagt aggacaattg tcttattagt aacatggatt cgggtaaaat
     2581 aatatttata tctcttataa tttttgcagt ggattagaaa atttataaaa tatatacata
     2641 gaaaaattgt taaattatta tttttataat ggcattttaa aggtaaaata aattgtttta
     2701 ttttaatatt agaatattaa gatattatta ataatctaga taaaagttaa attatactat
     2761 tttataaaag agaaataaga ttaacttaat aatatgtctc aaagcctatt acctgatagc
     2821 aatcgttgta aattgccttg tagaagggcg tggtgttgcc ggaaaagtgg gataattctc
     2881 tgcgcttatt ccactttttt attcttgtta gttttaaaaa taactttaac gttattacac
     2941 tacacttcat ctcaaccttt gtaatcccaa ctttctcata ctcttgaaga aagagtagga
     3001 taattctcct cagtaaacaa cccatgctaa aaaaattaag atcagcatgg atctttttca
     3061 aaaatctgta atcctgtttt gacagataca gatgaatcct actatcccaa tttatccttt
     3121 catatttatt tccatcttct gggccaaaac agtatatctt ttttactcta ttagtataga
     3181 gttgcaagat atataccaca agtccagaaa gagagatgtt aaatttcctt gcaacatttt
     3241 ccagtctttt tttcatagca gagttaacga ctatgtgtaa ctcatgctca aagttatagt
     3301 tttttaaaat cttacgaata ttattcataa aaacctcctt aacaaaaaat tattttctat
     3361 atattaatca caaaattttt aagaaaatcc tttacaaaat ttaagaaaaa aattaaaaaa
     3421 tttttagata aaaataagat tgcaatcatt gactattttt ttatacttaa aaaggggaat
     3481 tttttatttt atataataga attagttata taaattaaat taaagagaaa aataatcaaa
     3541 tagtatattt atctattata gagttttgaa gtcttatata acagcaaaaa agttgaatta
     3601 aaatagattt tgcaaaattt cttttatata ttcgagtttt tcatttaatg atagatcata
     3661 tctctttttt ttaataaata tagaattagg ttttgaccca agaagataga tatccccctt
     3721 tgactctgcg accaaggtca ataatttttc tatatttatc tcgtttaatt cttgaaattt
     3781 tatctcaatt ttttcttttt tatcgattat ctcagtaata cctatttttt tacaaagtat
     3841 ctttattctt gaaatataaa gtaaattttt tacctcttct ggcatattac caaatctatc
     3901 gataagtgat aaatatatat cttcaagttc ttcctctgta tcagcctgtg ctatcttttt
     3961 gtaatattct attttttgtt ttggatcaga aatatagcta tcaggtatat aacctttata
     4021 ttcaagatca agatagacat ctcttgatgt ttctatctca ttttcaggta aaatcttttt
     4081 ctctttattt atctctctta cagcctcacg caatagttta caatataaat gaaatccaac
     4141 agcaagtata tttccagatt gttctgggcc aaagatattt ccagcccctc ttatttcaag
     4201 atcttttaat gcgatcttaa agccacttcc aagatctgta tactctgata tgactcttaa
     4261 tcttttcatt gcctcttctg taagaactcc atctttttca taaaaaagat atgcatacga
     4321 tttaatattt gatctaccaa ctcttcctct taactgatac aattgtgaaa gcccaaatct
     4381 atctgctcta tctataatta ttgtatttgc acgggggata tctatgccag actctattat
     4441 tgttgttgta agtaagatat cgtattcata atgaataaat ctgtgtatta tatcttcaag
     4501 ttcatcttcg tccatctgtc catgagtaac tgttattttt gcttttggaa atagactttg
     4561 aagatatttt ttcatttcat ttattgtttt taccctattg tataaaaaat atacctgacc
     4621 tgatctatca agttctctct ttatcgcatt ctttaaaatc tcttcgttaa attccattac
     4681 ataagtctct atgctttctc tctcttttgg tggagtattt attatagaga tatctcttat
     4741 atttgctaaa gacatatgaa gtgtccttgg aataggagtt gctgtcattg agattgtatc
     4801 aacatttaac cttaattttt ttaaaaactc tttctgtttt accccaaatt tatgttcttc
     4861 gtcgattatt aacaatccta aattcttaaa tttaacatca tttgataata atctatgcgt
     4921 tccaataata atatctatct ctccctttga catctttttt attatctgat tctgttctga
     4981 atctgtttta aatcttgata gcatctcaat atttattgga taatccctca ttctttcttt
     5041 aaatgtttca taatgttgat cagcaagtag agtagttggt actaatactg ctacctgttt
     5101 accactcatc actgccttga aacttgctct tattgcaacc tctgttttgc caaaaccaac
     5161 atcgccacat attagtctat ccataatttt aggagattcc atatccctct tgacttcttc
     5221 tattgtaatc agttgatcat gggtctcttc atatggaaat cttgcttcaa actccttttg
     5281 ccatggagta tcaggagcaa atgcaaatcc tttcttatta agtctttcag catatatttt
     5341 tataagatcc tctgcgagtt ctcttacaga ttgtttaaca ctctcttttg ttcttgccca
     5401 tacttttgaa ccaattttgt ctaactttgg ctttgcaaat ccagaggata tatatttatt
     5461 caagaaattc aattgctcaa taggaataaa gattttatca ttatctgcat acataatggc
     5521 aatataatct ttttcacttt cgcttgtttt tactctttct atccccaaga attgtcctat
     5581 tccatgataa atatgaacaa cataatcgcc cgggtttaaa tccattagat catcaattac
     5641 ctctgttctt tttgtataga aatgttttga aattttactt cttttaccaa atatttcata
     5701 atcatttaaa aaaattacct ttttcttttc tgaaataaaa ccatattgaa gtgtaagagg
     5761 atatatagaa aatccattat cttgaaaatc aaatcgatca tcaactggat taaattcttt
     5821 aaaaatctga gtaagtcttt cactctgaat ttcattgatt gcaaatacca ttatcttata
     5881 atttagttca cttaaaaatt ttttcacatc attcttaaaa agttcaagat taccggagta
     5941 tgctggtatc gctttaaaat caaaatcaat gtcactttta tagtagatat cttcaaaata
     6001 agtcaattca attatatttg tagcaagttc ataaatttcc tctctggtaa aaagcatatt
     6061 ctcttttgga attttaggaa ttttatgata tgcagtaata tgaaaatttt cttcaaattc
     6121 attttcaaga ttttttagac tattttctat cagttttata tcatttacaa aaagagtcac
     6181 ctcatcaaaa tatgaaatca aagaagattt ttcataaaat agtgaaagat aaaattgttc
     6241 tccatcaaat ggtataaaat tagcaatttt ttcaataatc ctctcttttt cttcttcacc
     6301 accctctatt ttttttaatt tttctattgc tgtttttgct atattttcat cataaacaat
     6361 ctctttatgg ggtggaatta ttatttcatt aatctcttct tcactttttt gagtaatagg
     6421 attaaaagac tttatctttt ctattgtatc atcaaagaaa tcaattctta ctggattttt
     6481 aaatgaggag taatatatat caaagatatc ccccctttga gcaaactcac cgggtaaagt
     6541 tacattatta actctataat atccagcctc taaaagcatc tttttaagtt tctcaatgtc
     6601 tattttatca tcttttttaa gtctgattat ataggggagg agattttttt taggaactat
     6661 atggaaaaaa agagcatata ctgaggttat aattatacat ttttcattat ttattatttt
     6721 ttttaagaca tcgagtctct ttgagttgat tttatcagaa actattgcac tttgatatgg
     6781 tgtgatgtct attgatggaa aatgataaca cttttcaata ccataacttt caaaatcata
     6841 aatagtattt tctgcctctt catcatcctt aacaagatag ataattgttt tatttatttt
     6901 tttaaaaaga ttagcaataa ctaaagtaga agaacttccg ctaagacttt taactcttac
     6961 tacttttttt tcttttaaaa aatctaatat ttgattaaat tccagagagt ctgaaaagaa
     7021 atttagaaga tattctttaa gagtcattat tattttaaac ctaatattat ttgaattgag
     7081 tcttctattt ataacttaaa tttgagagaa tttcaataat ttttttattc taaaaatcta
     7141 attttaaaaa acgcatcagt gacgtggttt ataaaaagat ctatctctcc ctgtaattaa
     7201 gttctttata caaagaagca cacccagcaa gttttgtcca ctcactaaat gatgttattg
     7261 atttttacaa tttcttacaa actgaatttt gctctgtcta tgttttttca tcgtcatctg
     7321 aagtatatat actaatagaa ttttaattta taagttatgc tacctctata taaaaattag
     7381 tttcacatta tgataagtgt aggtatgtcc cttactttat ttttttttca aaaaaattaa
     7441 attttttttt caaaacttgt aaaggatttt cttaaaaatt ttgtgattaa tatatagaaa
     7501 tattttttta taaaaaggag atgtaagcat gaaagagttt gattttgtat tgaatcaaaa
     7561 tctgtttgaa aaaattaaca att
//
LOCUS       a0209204_1007024        6678 bp    DNA              UNK 01-JAN-1980
DEFINITION  Ga0209204_1007024. | GENOME_ACESSION: IMG_3300025631 CONTIG_ID:
            a0209204_1007024 SOURCE: JGI_small ORIG_COORD: 0_6678.
ACCESSION   a0209204_1007024
VERSION     a0209204_1007024
KEYWORDS    .
SOURCE      .
  ORGANISM  .
            .
FEATURES             Location/Qualifiers
     CDS             223..714
                     /product="putative transposase & KO:K07491"
     CDS             complement(802..1551)
                     /product="adenylyltransferase/sulfurtransferase &KO:K11996"
     CDS             complement(1912..2454)
                     /product="hypothetical protein"
     CDS             complement(2724..6173)
                     /product="transcription-repair coupling factor
                     (superfamilyII helicase) & KO:K03723"
     Spacer_Hit_Main 2192..2227
                     /gene="46"
                     /evalue="0.000214636"
     Spacer_Hit      2192..2227
                     /gene="231"
                     /evalue="0.000214636"
ORIGIN
        1 taaatagtat attgaacttt gtcaatattc gcattctgca caattctaat tttcttctta
       61 tgcaaaatag cttctgcacc tatttcagga aaatattttt taggggcgat taaattcttt
      121 tcgacaacaa aaatatcatt attttttaag cgattttaaa aaagtgtcaa aaatttgtga
      181 ttaatatata gaaatacttt tttaaaatta aggaggattt ttatgagaag aaatagagta
      241 ctaaaaaaag gggctgcgta ttatattacc tgcacaatta acagggacag acctgaacta
      301 aagcccctat tcgtccgcga aatgctatta ttaactttaa aacaggcaaa aaagaaattt
      361 agattctctc ttctaaattt cgtatttgtt tatacccact gccattttat tataagaccc
      421 aaaagaggga aaaatctatc aaaaataatg cagtgggtgc tgggaacatt tgctgttaga
      481 tacaacaaaa agttaaaaat aagaggaaaa gtatggtttg atagatttaa gagtgagtta
      541 atagaaaaaa ttgaggattt tgtgagaagt tttaagagga taaacgaaaa tttaaagaaa
      601 aataacatcc cggaagcatt agaaaattat attttctgtg ggctttttta ttttaagaat
      661 aaaaattttg aatttcttga tagattacct ctattactgg aatttttgat atgaaatgaa
      721 aattactatt tacgatttaa aaactttttt gtatatattt aaattatttt attttttgaa
      781 taaatatttt aatatatcta tctatttttt attacagatc tggcagtttt tatttttagt
      841 tacttttatt tttcttatac tcatatcttt aaaattcatt attaataatg tatcaactag
      901 taattctcct atacctgtta gatattttat actttctgta gcctgaattg ctccaaaaat
      961 tccagggatt gtacctaaaa tgccaacttt tgaagttagt aaaactttat caactggcgg
     1021 tggttgatca aatagacatc tgtaacatgt atgaccaggt atgtaagtta atgtctgtcc
     1081 ttcaaaccgg ctaactccac aatgagaata tggtttatta agagtaacac aggcatcatt
     1141 tattaaaaat tttgactcaa aattatctgt ggcatcaata ataaagtcat aatcatttat
     1201 aatttttgtt atgttatctt tatttatttt ttgattatat gtaactatct gtacttctgg
     1261 atttaatcta tttattttat cctttgcgga atctgttttt tctttattta tatcctgtgt
     1321 aaaatgaaga atctgtcttt gaagattggt aagatctact ttatcataat cagcaatacc
     1381 aagtgttcct attccatttg cagcaagata aaaaatactt gaagatccca gtccacctgc
     1441 gccgataaca agaacccttg attgtaaaag tttctccatt ccttggatgc cgatttcttg
     1501 tattaaaata tttcttgaat atctttttat ctgattttct gttaaattca tataattttt
     1561 ttatattaaa agacaattta tgtcaatatt aatttatgag gtagaaagta ataaaaaaag
     1621 atagatattt tattataaat acagtgtatt tttataaata aagagtagga caattgtctt
     1681 attagtaaca tggattcggg taaaataata tttatatctc ttataatttt tgcagtggat
     1741 tagaaaattt ataaaatata tacatagaaa aattgttaaa ttattatttt tataatggca
     1801 ttttaaaggt aaaataaatt gttttatttt aatattagaa tattaagata ttattaataa
     1861 tctagataaa agttaaatta tactatttta taaaagagaa ataagattaa cttaataata
     1921 tgtctcaaag cctattacct gatagcaatc gttgtaaatt gccttgtaga agggcgtggt
     1981 gttgccggaa aagtgggata attctctgcg cttattccac ttttttattc ttgttagttt
     2041 taaaaataac tttaacgtta ttacactaca cttcatctca acctttgtaa tcccaacttt
     2101 ctcatactct tgaagaaaga gtaggataat tctcctcagt aaacaaccca tgctaaaaaa
     2161 attaagatca gcatggatct ttttcaaaaa tctgtaatcc tgttttgaca gatacagatg
     2221 aatcctacta tcccaattta tcctttcata tttatttcca tcttctgggc caaaacagta
     2281 tatctttttt actctattag tatagagttg caagatatat accacaagtc cagaaagaga
     2341 gatgttaaat ttccttgcaa cattttccag tctttttttc atagcagagt taacgactat
     2401 gtgtaactca tgctcaaagt tatagttttt taaaatctta cgaatattat tcataaaaac
     2461 ctccttaaca aaaaattatt ttctatatat taatcacaaa atttttaaga aaatccttta
     2521 caaaatttaa gaaaaaaatt aaaaaatttt tagataaaaa taagattgca atcattgact
     2581 atttttttat acttaaaaag gggaattttt tattttatat aatagaatta gttatataaa
     2641 ttaaattaaa gagaaaaata atcaaatagt atatttatct attatagagt tttgaagtct
     2701 tatataacag caaaaaagtt gaattaaaat agattttgca aaatttcttt tatatattcg
     2761 agtttttcat ttaatgatag atcatatctc ttttttttaa taaatataga attaggtttt
     2821 gacccaagaa gatagatatc cccctttgac tctgcgacca aggtcaataa tttttctata
     2881 tttatctcgt ttaattcttg aaattttatc tcaatttttt cttttttatc gattatctca
     2941 gtaataccta tttttttaca aagtatcttt attcttgaaa tataaagtaa attttttacc
     3001 tcttctggca tattaccaaa tctatcgata agtgataaat atatatcttc aagttcttcc
     3061 tctgtatcag cctgtgctat ctttttgtaa tattctattt tttgttttgg atcagaaata
     3121 tagctatcag gtatataacc tttatattca agatcaagat agacatctct tgatgtttct
     3181 atctcatttt caggtaaaat ctttttctct ttatttatct ctcttacagc ctcacgcaat
     3241 agtttacaat ataaatgaaa tccaacagca agtatatttc cagattgttc tgggccaaag
     3301 atatttccag cccctcttat ttcaagatct tttaatgcga tcttaaagcc acttccaaga
     3361 tctgtatact ctgatatgac tcttaatctt ttcattgcct cttctgtaag aactccatct
     3421 ttttcataaa aaagatatgc atacgattta atatttgatc taccaactct tcctcttaac
     3481 tgatacaatt gtgaaagccc aaatctatct gctctatcta taattattgt atttgcacgg
     3541 gggatatcta tgccagactc tattattgtt gttgtaagta agatatcgta ttcataatga
     3601 ataaatctgt gtattatatc ttcaagttca tcttcgtcca tctgtccatg agtaactgtt
     3661 atttttgctt ttggaaatag actttgaaga tattttttca tttcatttat tgtttttacc
     3721 ctattgtata aaaaatatac ctgacctgat ctatcaagtt ctctctttat cgcattcttt
     3781 aaaatctctt cgttaaattc cattacataa gtctctatgc tttctctctc ttttggtgga
     3841 gtatttatta tagagatatc tcttatattt gctaaagaca tatgaagtgt ccttggaata
     3901 ggagttgctg tcattgagat tgtatcaaca tttaacctta atttttttaa aaactctttc
     3961 tgttttaccc caaatttatg ttcttcgtcg attattaaca atcctaaatt cttaaattta
     4021 acatcatttg ataataatct atgcgttcca ataataatat ctatctctcc ctttgacatc
     4081 ttttttatta tctgattctg ttctgaatct gttttaaatc ttgatagcat ctcaatattt
     4141 attggataat ccctcattct ttctttaaat gtttcataat gttgatcagc aagtagagta
     4201 gttggtacta atactgctac ctgtttacca ctcatcactg ccttgaaact tgctcttatt
     4261 gcaacctctg ttttgccaaa accaacatcg ccacatatta gtctatccat aattttagga
     4321 gattccatat ccctcttgac ttcttctatt gtaatcagtt gatcatgggt ctcttcatat
     4381 ggaaatcttg cttcaaactc cttttgccat ggagtatcag gagcaaatgc aaatcctttc
     4441 ttattaagtc tttcagcata tatttttata agatcctctg cgagttctct tacagattgt
     4501 ttaacactct cttttgttct tgcccatact tttgaaccaa ttttgtctaa ctttggcttt
     4561 gcaaatccag aggatatata tttattcaag aaattcaatt gctcaatagg aataaagatt
     4621 ttatcattat ctgcatacat aatggcaata taatcttttt cactttcgct tgtttttact
     4681 ctttctatcc ccaagaattg tcctattcca tgataaatat gaacaacata atcgcccggg
     4741 tttaaatcca ttagatcatc aattacctct gttctttttg tatagaaatg ttttgaaatt
     4801 ttacttcttt taccaaatat ttcataatca tttaaaaaaa ttaccttttt cttttctgaa
     4861 ataaaaccat attgaagtgt aagaggatat atagaaaatc cattatcttg aaaatcaaat
     4921 cgatcatcaa ctggattaaa ttctttaaaa atctgagtaa gtctttcact ctgaatttca
     4981 ttgattgcaa ataccattat cttataattt agttcactta aaaatttttt cacatcattc
     5041 ttaaaaagtt caagattacc ggagtatgct ggtatcgctt taaaatcaaa atcaatgtca
     5101 cttttatagt agatatcttc aaaataagtc aattcaatta tatttgtagc aagttcataa
     5161 atttcctctc tggtaaaaag catattctct tttggaattt taggaatttt atgatatgca
     5221 gtaatatgaa aattttcttc aaattcattt tcaagatttt ttagactatt ttctatcagt
     5281 tttatatcat ttacaaaaag agtcacctca tcaaaatatg aaatcaaaga agatttttca
     5341 taaaatagtg aaagataaaa ttgttctcca tcaaatggta taaaattagc aattttttca
     5401 ataatcctct ctttttcttc ttcaccaccc tctatttttt ttaatttttc tattgctgtt
     5461 tttgctatat tttcatcata aacaatctct ttatggggtg gaattattat ttcattaatc
     5521 tcttcttcac ttttttgagt aataggatta aaagacttta tcttttctat tgtatcatca
     5581 aagaaatcaa ttcttactgg atttttaaat gaggagtaat atatatcaaa gatatccccc
     5641 ctttgagcaa actcaccggg taaagttaca ttattaactc tataatatcc agcctctaaa
     5701 agcatctttt taagtttctc aatgtctatt ttatcatctt ttttaagtct gattatatag
     5761 gggaggagat tttttttagg aactatatgg aaaaaaagag catatactga ggttataatt
     5821 atacattttt cattatttat tatttttttt aagacatcga gtctctttga gttgatttta
     5881 tcagaaacta ttgcactttg atatggtgtg atgtctattg atggaaaatg ataacacttt
     5941 tcaataccat aactttcaaa atcataaata gtattttctg cctcttcatc atccttaaca
     6001 agatagataa ttgttttatt tattttttta aaaagattag caataactaa agtagaagaa
     6061 cttccgctaa gacttttaac tcttactact tttttttctt ttaaaaaatc taatatttga
     6121 ttaaattcca gagagtctga aaagaaattt agaagatatt ctttaagagt cattattatt
     6181 ttaaacctaa tattatttga attgagtctt ctatttataa cttaaatttg agagaatttc
     6241 aataattttt ttattctaaa aatctaattt taaaaaacgc atcagtgacg tggtttataa
     6301 aaagatctat ctctccctgt aattaagttc tttatacaaa gaagcacacc cagcaagttt
     6361 tgtccactca ctaaatgatg ttattgattt ttacaatttc ttacaaactg aattttgctc
     6421 tgtctatgtt ttttcatcgt catctgaagt atatatacta atagaatttt aatttataag
     6481 ttatgctacc tctatataaa aattagtttc acattatgat aagtgtaggt atgtccctta
     6541 ctttattttt ttttcaaaaa aattaaattt ttttttcaaa acttgtaaag gattttctta
     6601 aaaattttgt gattaatata tagaaatatt tttttataaa aaggagatgt aagcatgaaa
     6661 gagtttgatt ttgtattg
//
LOCUS       0116245_10002689       10036 bp    DNA              UNK 01-JAN-1980
DEFINITION  Ga0116245_10002689. | GENOME_ACESSION: IMG_3300010338 CONTIG_ID:
            0116245_10002689 SOURCE: JGI_medium ORIG_COORD: 6285_16321.
ACCESSION   0116245_10002689
VERSION     0116245_10002689
KEYWORDS    .
SOURCE      .
  ORGANISM  .
            .
FEATURES             Location/Qualifiers
     CDS             301..507
                     /product="hypothetical protein & Hypo-rule applied"
     CDS             529..1665
                     /product="GSCFA family protein & pfam08885"
     CDS             complement(1662..2243)
                     /product="hypothetical protein & Hypo-rule applied"
     CDS             complement(2434..3027)
                     /product="HEAT repeat-containing protein & pfam13646"
     CDS             complement(3310..4524)
                     /product="glutamate N-acetyltransferase /
                     amino-acidN-acetyltransferase & KO:K00620"
     CDS             complement(4721..5263)
                     /product="hypothetical protein & Hypo-rule applied"
     CDS             5500..7041
                     /product="protein of unknown function
                     (DUF5122),beta-propeller fold/protein of unknown function
                     (DUF5122),beta-propeller fold & pfam17164,pfam17164"
     CDS             7117..7635
                     /product="hypothetical protein & Hypo-rule applied"
     CDS             complement(7640..8044)
                     /product="hypothetical protein & Hypo-rule applied"
     Spacer_Hit_Main 5001..5036
                     /gene="46"
                     /evalue="0.000214636"
     Spacer_Hit      5001..5036
                     /gene="231"
                     /evalue="0.000214636"
ORIGIN
        1 tgcagcaaaa gagatcgttg tttcgacatt aagcattctg tataaagcag aagagggtga
       61 aagtaatttg caggagaaat taaaaaatga tccatctttt aatccgcttg ttgcctttgt
      121 tttgatgata tttatattga cagtatcccc atgttttgct actttatcaa tagtaagatt
      181 agaattggga acaaaatggc ttttgtttca tctttttcag actactttga cagcctggat
      241 actctctttt attgttttcc agactggaag attaatattt aaattttagg agttaatatt
      301 atgtcagatc caatcgagga taaaattaag aaaataataa atgcctctga taacaaaaaa
      361 ttagagatag gttatgaaag ttatggaagt tgttgtattg ttgttccaaa atttactctt
      421 tcaattttaa aagataataa aacaataaca acgagcgcat tgagtatcga agattgttgt
      481 gataatttaa tcgaagagat tgaataaccg acaattgtcg tattatttat gacagaagtt
      541 aagatcaata aagagaattt aattaattta aaaactaata tctttgcaat aggatcctgt
      601 ttttcaatag aaataaaaaa atattttaaa aaaagaggaa tccatatact ttcaaatcct
      661 tttggtacaa tgtataatag ttattctatt tataattctc ttaatagaat aattaatcta
      721 aaatattata acgagaaaga gatctctttt tataacaata aatatttctc ttttgatcat
      781 tatacaaaat acagttcaga taatataacc gaatgcctta ataagatcaa cagagatatt
      841 cagattagca atgaatatat taaaaaatgc gattttttta taataacact cggcacatca
      901 attgtctatt tatacaataa tacaattgtc gcaaattgtc ataaactgcc ggataaaaat
      961 tttactaaaa aaatattgtc agccgaagaa aatattacca atttaaaaaa tatcgtggat
     1021 ctattagaaa gaaattttaa taatccaaaa atattagtca cactttcacc aataagacac
     1081 aataaagagg atctatcttt aaattgttac agcaaatcta ttttaagagt tgctattgaa
     1141 agcataatta atagtaaaaa tatattctat tttccctctt ttgaaatagt aatggatcaa
     1201 ttaagagatt atgattatta taaagaagat caaattcatc ttaaaagaaa aacagttgac
     1261 tatatatttg acagatttgt tgataattat tttactactg atgcaaaaga ttatataaaa
     1321 aagttttatg aaatatataa aacatataaa cacaaaccag taaataaaaa ttccggctat
     1381 ttcagtcttc ttgaaaatgg tctaaaaaga ttaaatgatt tacagaaaat aagagatgat
     1441 aaaattattc ataatatgaa attaaaaata atacatagaa taataaaata tttttattct
     1501 aacgaaattt tacagacttt agtcccttat attgatgaag aatataaaga aattttttat
     1561 tcttttttaa attcagaaga aataaatttt aaattttatt cttgcaataa taaaatttta
     1621 actaaaatag caagaactat cttcttaaag aaaaaaggct tttaagatat aagttccaga
     1681 actcttttgc tattaacaga taaactatta aaaatatcag aattagaaga aaaatctcca
     1741 atctcctctg atatcttaat actatttgga ttgaggctta gaatgttctg gcttgctatt
     1801 tctattgcct taaattccat atcaagttta gaatactgct tttctatttt ttctttagca
     1861 gcagcaatct ctttttctac attattagca gaagaaaaat acccctttaa gacattctca
     1921 ttattaaaaa tgctattatc cagaatatct cttattttgt tactattctt ctccttgatg
     1981 tactgttcta attgagatat ctgctgttca acatactgaa gtttacttat ctcattttca
     2041 taagcagtga gtctgttgtt attttcgatt attcttgcct taaagtcttt gctactaaac
     2101 ttgatatcag caaagtcatt taagattttt gaactattag ttctatcctc tacctttgat
     2161 actttattat tagtatcatt ttctttaact ttcttattaa aaagattgga gctagatgat
     2221 aacttccctg tgttaatatc cataataccc tccttgtatt agcataatac tcttaaattt
     2281 attttacatc taaaattaaa aaaagtcaaa ttttattttt aaaaaattaa taaattttta
     2341 aattttttaa aaaaaatatc cgaatttttt atatttcttt attatgaatt tatatatatt
     2401 ttatcggatt aataaaaaaa ttacattaat ctattattgt ttactcaaaa tatccagaac
     2461 ctttaaagct gtctctctta ttgttctgct ataggcgccc atgcttatct ctataagaat
     2521 atagacaaca tctggatata gacttgaatt tgttgtagct atcttttgaa gggcgtgaat
     2581 tatagccata attagatttg catcattatt tggtctattt ctataaatat atattattga
     2641 tcttaaaacg tcaccatttt tattgtcccc aacttctgcc atagcataac aaatttccac
     2701 ttttaccata gtattttctt cataaagtag ggcatttact aatgcttctc ttgccttttc
     2761 cccttttatt tttgccaata cttttactgc tttaatcctt acatctggaa aatcatttac
     2821 tattctccca ttctcataca cttttctaac acttccttct tctgctaact caacaagaag
     2881 ttctacaagt ttcatatctt tttcagtata tttcatctca tcaaattctg ctaaaatttg
     2941 atcaagaaca tctattttag catctctgtc ccccaatcta gcctgataaa tataagttct
     3001 tattttttgc tcttttcttt gtagcatttg ttcttctatt gtttgagaat taagataaat
     3061 tacacaaaat agaaataaaa taaaaaatgt aatttttttc acatttttct ccttacttaa
     3121 tctaaatctt actaaaaaat tcgtcatatt attttattaa aataaatcaa tctatattaa
     3181 ttataaatca tttttaaaaa taaagcaaat ttatataaaa aattataaaa atcgaataaa
     3241 attttattat aatattaaat gaatcttttt tttaaaaaaa atagttaaat aaaaaaatat
     3301 caattttatt taagttctat aactagcatt tattttaata taatcaaaag aaagatcgca
     3361 tgtccatact gtccaacaag attttccatt attaagatca agaaaaattc ttatctcttt
     3421 tttagaaaga atctcttttg ccttttcttc tgagaattct ttatttctgc cattttcgaa
     3481 taaaaccata tcctcaatag ataattttgc ctttttataa tcaaaatctg ctttactata
     3541 gccagcagca catattattc taccccaatt tgcatcctca ccaaaaaacg ctgtcttaac
     3601 aagactcgat tttgcaatag acatgcctat ctcttttgca tcttttttat tttttgcatt
     3661 aagaatattt atctcaataa atttggttgc cccttcccca tcttttgcta tcattttggc
     3721 aagatttgtc ataacagtat ttaatgccag acagaaattt ttataatctt cattttttct
     3781 tgaaatcttt ttatttgcaa ttgctccatt actcattatt attacagtat catttgtact
     3841 tgtatcacca tcgactgtaa tagaattaaa acttttttca acactatcat caaaagcctc
     3901 ttttaacaat tttttgtcaa tattaacatc agtaattata taggcaagaa gggttgccat
     3961 atttggatga atcattccag aaccttttgc tgtccctaca atagaatatt ctttatcctc
     4021 tattttaact ttaaccccaa agatctttgg aacagtatca gttgtcatta tagcctttgt
     4081 aaaattatta tcattttctt tggatatatc taaaactaat tggtctattc ctttatatat
     4141 tttatccatt ggtagaggga cacctattac tcccgtagag cagggaagaa cattctcctt
     4201 ttttatccct aatttttttg caagatagtc tgttgtgtta aaagcatctt caatcccttt
     4261 ttcaccagtg catgcattgg cattaccact atttactatt attgcttgag caatattatc
     4321 ttttaaatga gccttacata cagtaatatg agaggattga accttgtttg ttgtatactt
     4381 tgcaaatgta attgcctctt tttcagagaa aattaatccg agatcaagcc tatttttata
     4441 ttttatctca caggcaacac cgttagattt aaaacctttc acctcattta ataagggatt
     4501 atccaaaatt tttatattct ccataatgaa aaactccttg ttttcgtttt ttatctattt
     4561 taataatttt tgtcaattga tttgatatgt tttattttaa acatagtgtg attgtatttt
     4621 taggcagata aaaagataga attatcccat ggtcaatttt gtttgagaaa aagttgtaat
     4681 agtctcattt atttttcggt agaatttaaa ataatttttt tcaatagtat gtctcaaaac
     4741 ctactacctg atagcaatcg ttgtagattg ccttgtaaaa gggcgtagtg ttaccttcaa
     4801 agtgggataa ttctctgctc ttattccact ttttcatctt tgttagtctt aagaataacc
     4861 ttaatgttat tatactgcat ttcatctcaa ccccggtaat tccaagtttc tcatactctt
     4921 ccaaaaaaag taggataatt ctcctcaata aacaacccat gctaaaaaaa ttaagatcag
     4981 catggatctt tttcaaaaat ctgtaatcct gttttgacag atacagatga atcctactat
     5041 ctccatctat tctctcatat ttatttccat cttctgggcc aaaacaatat atatttttta
     5101 ctctattagt atatatttgc aaaatatatg ccacaagtcc agaaagagag atgccaaatt
     5161 ttttggcgat agatgcaagt ctttttttca tttctgagtt aacaactatg tgtaactcat
     5221 gctcaaaatt atagtttttt gaaatcttac gaatattatt cataaaaaac ctcctcttaa
     5281 aaaattattt tctatatatt aatcacaaaa tttttgagaa aatcctttac aaaatttaac
     5341 aaaaaaataa aaaattttat ctaaaaataa aattaaacat tgaaaaatat aaaaaatgag
     5401 atataattaa atcatactat ttttttacaa ataaaatttt attaaaaaag ggagcaaact
     5461 atgaatatca aaaaattata ttattttatt ttaagtctaa tggttgtcat tttttttaca
     5521 ggggcagatt gtaatccaca ggataataca acatcaactc ctaccactgt tttaaaaatt
     5581 agttatactg ctgataataa tgttattacc agtgcctatg atagtaagaa taagaggctt
     5641 tatattgggg gttcttttac caagattggt actgtaactg gctatggggt tcctataaat
     5701 accacaacat ccaaatcagc actcgatttg agtaaaatgc caagaattaa taaaagagtg
     5761 aattgtgtaa taccagatgg gaatggtggt tggtttattg gcggtgaatt tacaaaagta
     5821 ggaaatacag agagaaaata tctggtaaga ttaaaaaaag atgggactat tgatagttta
     5881 aatcttgata taaatgaagc tgtcatggga atggctttag caaataatat actttatatt
     5941 ggtggcttct tcaataccat aaatggtgaa acaaaaaaat atcttgccgc tattgatatt
     6001 aaaacaggta agctaacaga ttttaatgtt aatcttaatg aaagagttac aaatatttgt
     6061 ctttatggta atactctata tttagcagga tattttactt ctataaatag ccagacaaga
     6121 aaatatcttg ccgctgttga tactatttct gggaatccaa cattatgggc accagatcca
     6181 gatagtattg tatctgatat tttaattaat ggaacaactc tatatgtggg gggatatttt
     6241 acagcaataa gtggggataa tacaaaaaaa tatcttgcag catttgatat aactactggg
     6301 ggtttgttac catggtctcc ttcgccagat gatagtgtta tggctcttgc aaaatcagat
     6361 aataccttat ttgttggcgg tagatttcaa agcatgagcg gggtttatcc gagaaaaaga
     6421 cttgctgcct tcaatttaag tactggaaat ataatcacaa cttttacatc agaattaaat
     6481 tcctctgtca gagcaatggt tgtttctaat gactctctat atataggtgg ggaatttacc
     6541 caaataggag cagagtcaag agaatatctt gcctcttttg atataactac tggtaatctt
     6601 acctctttta accctaagat gaacagtgct gtaaattgtc ttgctataaa tgggactact
     6661 ctttttgctg gtggagaatt ttattcaatt aatgtaaaaa agagaagtag aattgccagt
     6721 attgatttaa agagtggttt accaacagat tgggcaccag agattgatga taatgtgaga
     6781 gatcttattt tatacggaaa taacttatat gtggctgggg attttctcat aattaacggc
     6841 gaatctcgag aaaggttagc ctcatttgat ttaactactg gccaattaac aggatggaat
     6901 ccttcttttg ataatagtat tttttcactt gcaattgcta ataataaaat atatgttggt
     6961 ggttttttta cagatataga ctctaccccg agaaatcgtc ttgcctcatt tgatctatct
     7021 aatcttactc ttacagactg aaatccagat gtcaatggag gtgtttttaa aatataccct
     7081 tataataata aattatatat tggtggagaa ttcacgatga taggaacaga gacaagaaaa
     7141 tctcttgctt cttttgatat tgcaagtggg gctcttacct cttttaatat agaatgtccc
     7201 tctggaagta taaataacat agtaatatct ggctcaacat tatatgttgg tggggaattt
     7261 gacattatag gtggacaaaa tataaaaagt tttgcagcta ttaatataga taataataca
     7321 ctcattacaa gttttaatcc agatttacaa tatagtagtg ggtcgcctac tattgaatgc
     7381 ctctatttat ataataatac tctttatata tctggttctt ttaataaaat atttggcaaa
     7441 gatagatctt attttgctac tcttaacact tctaacaata ctctttcaga ttttactatt
     7501 aatatggagt ctaatatttg tacaatgata agggatggca atactctatt attaggtggt
     7561 agatttatga atattaacaa taagtttcat ccctgtattg tgagtgttga tacgagtggt
     7621 aatataagag aatagaaaat tatttactaa gataatcaag atattgatat attaaataaa
     7681 ttgaaaaacc aatagaggca actccaagca aaaaggttat aagactgctt aattcgatcc
     7741 ctttttgtat tgttggagga tcttctggat tatatttaaa agtgattgtt tcattaattt
     7801 tatatttttt tgttaattct aattttccaa tatattcttc attatttata aaaaatttta
     7861 tagtatgaag ataatagata tgtattacgc catatgaatc ctctctctct atctcttcta
     7921 tatcaataac tattccttta ctttttttat aaaaaaaaag atagggaaat atatctatac
     7981 cacctataaa acaaaaaagc aaacccgtta aaataactac tattattcct actattctac
     8041 gcatttttat attgttttta ttaagaataa taaaataaat ttaaagatct aaaaattatt
     8101 tattcagatt atcgaatttt tttctgctct cttccagttc gtttgatgcc ttttccattt
     8161 tataaaattg ctcttttaac ttttgctcct cttctgccag tttcttctta taatcctcaa
     8221 tatcctgagt ctgtctttga atctgattat tgataactct ggtctttgaa tcaaaataac
     8281 ctatatcttt tgatgtatat gatttgagta atttttctgt ctcaaatgca acaccagaat
     8341 caattattac atccccatca gtatcataac caaagagttg tttaacacct tccgggtatt
     8401 tttctatgga ttctattaat ttatcactat ttaattcaag atatcctttt aactttgtaa
     8461 catctaaggt atttgatgtc tcattagtgg atatccctat atgttttaaa agagatatct
     8521 ctttaccaaa agaggtagga tatggattca tcattattat tcttatcttt gaggcaaaag
     8581 ttttaagacc agaatcgttt gaaagttctc ccatgtcttt cttatcttct ttatctctat
     8641 actcttttgc ctctatattt atttcattat taacatactg taagatctga ttatattctg
     8701 taataaaatc attaattgta tttattattt tttcatagtc tctatctatt tttaaactct
     8761 cctctttatt ggttttttca aaaatattta tagtaacccc ttttataaga tcatcaactg
     8821 tattggtgtc tctttttact ataagcccat ctatttttat agttgcatcc attggttttg
     8881 ataattcatt tttatatctt acccctttta tactttcact atcataaaat tttaagtttg
     8941 atgcctcgag ttttttatag gtatttgaat ttttaaatac cagtgcgaca attgtctcat
     9001 catcatttaa gattgtattc atatcaaact ttaaggtttt ttttgtctca tttacatcta
     9061 attctggtag atctattgtt cttttgtttg taattatctc aagatagtga tcatcataaa
     9121 caatcttttt tggtttatcc tcctcttttt ttgtataagg tggcacatta gaaataaggg
     9181 tctcaccttc tatatttata tcgaaaatgg agatatcccc ctctcttgtc cagtttggtc
     9241 cagtaggtat ctcctctttt ggctttttag aagggtctat cacatcaact ctcatatcaa
     9301 cttccataac aaggtgctct ctatagtcaa ccttttctgg aagattgaat ttaattttat
     9361 cattagtctc taattttaga atattatcta taagatttat ggaggaacga gtctgattta
     9421 ttaggttttt cttttcaaaa ttgaattcct tttcataact ttttacatct tcaaaaaaac
     9481 ccatctctct aaatacttct tttgtttttt cattatcaaa agatatatat tttttctctc
     9541 caaatttaac tgtctctaaa accagaacct gagttgtctt tgtgtcatta gcaacaatac
     9601 tttttaaaat atttttagca ttctttttaa ttacctctga aaaattatca attgtcccac
     9661 cttcaaaata gaatttaaat ttctcattat caactgaaaa tgcatactca ccactaggga
     9721 ccttatagtt ttttgaaagg gaagagcttg cgatcttatg aggtgttgcc ttatttaaaa
     9781 tttctattct atattcaccg atttctgcta ttctttttac tgtggcagaa aaggcatttg
     9841 gatctgatga ttgggaaacc ttatcatcaa aaggcgcttc aaatccataa agtttttttg
     9901 ccttattttg aagggataaa aatttagtct ttaactctga ccataaattc ttttcatcaa
     9961 caagagcctt tttttcgtct tccatttttt caagtttttt taattttggc tccattattt
    10021 tctttatggc ttcact
//
LOCUS       a0209204_1006002        5265 bp    DNA              UNK 01-JAN-1980
DEFINITION  Ga0209204_1006002. | GENOME_ACESSION: IMG_3300025631 CONTIG_ID:
            a0209204_1006002 SOURCE: JGI_small ORIG_COORD: 0_5265.
ACCESSION   a0209204_1006002
VERSION     a0209204_1006002
KEYWORDS    .
SOURCE      .
  ORGANISM  .
            .
FEATURES             Location/Qualifiers
     CDS             271..1101
                     /product="hypothetical protein"
     CDS             1106..1840
                     /product="23S rRNA (guanosine2251-2'-O)-methyltransferase
                     &KO:K03218"
     CDS             complement(1944..2363)
                     /product="hypothetical protein"
     CDS             complement(2373..2858)
                     /product="hypothetical protein"
     CDS             complement(2877..3917)
                     /product="nucleoside-diphosphate-sugar epimerase & COG0451"
     CDS             complement(3933..4523)
                     /product="predicted Zn-dependent protease & COG4783"
     CDS             complement(4721..5263)
                     /product="hypothetical protein"
     Spacer_Hit_Main 5001..5036
                     /gene="46"
                     /evalue="0.000214636"
     Spacer_Hit      5001..5036
                     /gene="231"
                     /evalue="0.000214636"
ORIGIN
        1 tgaaaaaaag ataagaaaga taatgaaatt tgaaaaatct aaaacaaaat ggataagaaa
       61 agaggcaatt gctggcaatg ttttaattga ctgcactcaa gggagaaaga caaattctct
      121 cataataatg aagagtggac atgtaatttt atcatcatta aagcaattct cattgaagaa
      181 gagattaaag gcaataaaat caaaagataa taaaaatact acaaaagaga tgttacttaa
      241 cgcgctctca aaactcaaag aggggaaaaa atgataaaaa aaattttatt aataaatgtt
      301 ttcttttctt ttaaccttct ttttgcatgg gattttactc ttgatatgaa tgaagatggg
      361 aaaattgata gatgggtaaa ggctgaagtt atgaagagtt gggatctttt tgatgtaaat
      421 aaaaatagga aagccgatga atcttgcttt tatgtttcaa ataaaaatat tgtatatctt
      481 attgaaaaag agcaaatgga ttcaaacgga aatggtaagc cagatgtttt tatagagata
      541 aaaacagaag ggagagattt ttatagggaa atttcaattg actcaaatag tgatgagaaa
      601 atagatacta tctattatga aaagaatgaa tttagatata tggcaaagta tgatttaaat
      661 tatgacggta gttttgattc tattgaggag tatacaaagg gaaatgtaga atataaaaaa
      721 gagttgatta tggataaatg gatggatatc gaatattcaa aagttattgt caaaaagagt
      781 gaagatacaa ataatgatgg aaagtatgat tcttttttta cactcgaaaa attctttaga
      841 ggtggaaaag aaataaacga aaagtcatta aaagaggagt ttgatagcaa tggggatggg
      901 aaaatcgata tctgggttga tgttgtgtat aatacaaatg gctctacaaa agaaattata
      961 ataaagatgg atacaaattt tgatggtaag gttgatgagt ggagatatgc aaacgaaaaa
     1021 cgagaagtta tccgtattga aaaagataaa gattttgatg gcaaggttga cgagattata
     1081 aataatccaa aaagatttta gaattatgaa agaaagattt atttatggaa agaatccaat
     1141 aaaagaaaaa ttaaaagttg ttaaaaaagg tgttcttaat attttgaaag attctaatct
     1201 aaatcattat aaagagataa tagaaaaagc aaaatccaaa aatatagaga ttgtctatct
     1261 ggatagagaa agttttttaa aattttttcc agacatatct gaaaagatag tgttaaaaat
     1321 agacgaagac tatgcaaaaa tatattctga agatgaattt ttaaatgaaa tagagaataa
     1381 tagtaatatt aagaatatta taatacttga tggggtaaaa gatgtcggta attttggagc
     1441 aataataagg agtgcattac tatttgatat tgactttatt gttttgccaa aggataattc
     1501 tgcccctata aatgaagttg tggcaaaaag atctgctggg gctatttctt ttatgaatat
     1561 atcttatgtt acaaatattg tgagagtgat tgagtttctg aaaaaaaatg gcttctgggt
     1621 ttatgctgcc agtaaaaatg gcaaacctct taaagatttt aatttcagtg aaaagaatgt
     1681 tattgttttt ggggaagaag gtcgaggaat aagaagactt gttaaagaaa attgcgatga
     1741 tattataaca attgaaacaa atgataaact cgactcttta aatctctctg ttagtgccgg
     1801 aataattttg tatgaattaa gaaaaaaagc aattaattga aaaaacagat aagattgttt
     1861 ttgttctaaa ataaaccaat tgagtttcat tttatatcac tttaatttta gtgagaaatt
     1921 gaaatgaccc aatccaaaaa acatcactga ttttctatat cttttaatat atcaataaga
     1981 atcgcatcat ttttatactc aacaggaaaa tgaagaccta tttttattct gccagtaaga
     2041 ggatctctat cctgccatct tacaaacccc ttaatctctt ttagaatttc ctcatgagaa
     2101 ttactcttct taacaaatct tatctttata ttatttatct cctcaacagt aagttcaata
     2161 tcaataggaa gagataaatg aactcctata cctgctactg ctattgagat gaaatcggca
     2221 agaatccatt tgtcttcttc ttttgaaatg taaatataaa tagttttctc attctcaacg
     2281 gaatttagat ttaactcttc attgttattt tctttatctt tcttactaaa aaaatcatct
     2341 aactctggta attctcctat cattgccaaa cctcattgtt ttaatttata cttactctta
     2401 actaaactta ttatttttgt aagaagtcca gaactttttg ttctaatacc agcatcaata
     2461 agaatatcct ttctctctct atataaccaa ttataaaggt taacttctgt tccattatag
     2521 cagatctcaa ctatttttct aaactcttct cttgttaaaa attttctatt attatttatt
     2581 tcaagtataa aattttttcc atcattatct gcaatgattt ttatactatc tgctggactt
     2641 ttactagtac tactaacatt ttcactaatt tttcttgatt caagaatttc ctgatttatt
     2701 ctctctacct ccatattgtg cttaagtatc tgcgcctgtt ctaacagaaa cattaaagaa
     2761 ttttcatcta actctttcat tattttctta atattattct gaattgttgt ctttgtagaa
     2821 gatacttttg atttttcact attctttttt gttgccataa atacccccct ttctatctaa
     2881 aaaaataact ttattaattt taatacaccc tgtttccatg gtactctatg agaaatgcca
     2941 gactcacctt tgatattttc tatattttca agataccatt tataatttct aataagagca
     3001 tctttattgg aatattttgg aataaaaccc aatttttttt ctgccttttc tatacttaca
     3061 aaagagtcct tactggctgt ttcatatacc catttataaa gaggagatag atgtaaaaac
     3121 tccaatattc ttaatggtaa tataacaata aaatctggga aggtgattat ttttttgtta
     3181 aatccggcat aatcaagaac agattgataa tcctctttca ttgttgtaaa atctttggct
     3241 cctatgttaa atgtatcgtt tactacatcc tctgattttg tcaagcagag atatattgcc
     3301 tcacaaagat cttccacatc aagaagttga tatctatttt taccatttcc tatcataggg
     3361 aaattttttc catcttttgc ccattcataa aatattgcaa aaacccctaa cctttcaggt
     3421 ccaataaaag actttggcct taaaattgga atacacatcc ccttttttct atattcaaga
     3481 cagagagatt ctgccattat ttttgctttg ccataaggtc caacgccatc cagtttatca
     3541 tcttcataaa gaggatgatg atcaggtata ccatagacag cagtggagga tatatgaaca
     3601 aattttttta cattatttaa aaatgcttct tcgagtacat tttttgtacc atccacatct
     3661 gttgaaaaaa tatcttcctt cttgtaaaga ggtagagctg cagcacaatg aactactaaa
     3721 ttatttcctt tcatcgcctc ttttacaatt gtcctatctc ttatatcccc ttttattact
     3781 ctgatcttat ctttttctgg atagttaaaa tcagcaatat cgagtgatgt tatattgtaa
     3841 tttttattaa gtagatatct tattaaattt atccctaaaa atcccgcacc accagtaatt
     3901 aagatgtttt tattcataaa aaccttcttt acctaaaatt taaatgaatt tattctttta
     3961 ttttttatct ttttctctct tatccaccat tttctaaagt cttttataat ataaaaacta
     4021 ttttcataat taattctttt taaaaaatca actaaaaaag attttaactt tttttcttca
     4081 ttttcaccaa taaaatcaaa tctataaccc tcttttagaa tattgatcat tttatcataa
     4141 tcatttaaac acatagagat atatgcaagt tttaatgtaa tatcaaaatt atagctatcc
     4201 tcttttttgg cttttttata aatcttttca gcctctttat atctattctt ttttaaatat
     4261 atatttccta aaagatcaag aattcttaaa tttcccggaa ctaaactcaa tgcctcaagt
     4321 aaaattctct ctgcaatgtt taactcatta agttttatat aaataagaga taacaatgtc
     4381 ataaatttat atctatctct atgattaaac cataaatctt ttgtttccaa tataatctct
     4441 tttgcctcat ctaatctctc ttctttataa aaagaaaaag cattataaaa actctttttt
     4501 aaaaaatcac gaattttctc catctttccc ctcccaagaa tatttttttc tttattataa
     4561 cagaataaaa tttattttac aagtagaaaa atattttatt atagcaaaaa tttttatttt
     4621 tagaaaatta aaatggtaga tttatcatta gaacactttt gtttgagaga aatattgtaa
     4681 tacctttatt tatttttttc taaaatttta atgaaattct ctaataatat gtctcaaatc
     4741 ccactacctg gtaacaatcg ttgtagattg ccttgtagaa gggggtggta ttcccttcaa
     4801 agtgggataa ttctctgctc ttattccact tcttaatctt tgttagtctc aaaaataacc
     4861 ttaatgttat tatactacac ttcatctcaa ccccggtaat cccaagtttc tcatactctt
     4921 ccaaaaagag taggataatt ctcctcagta aaacacccat actgaaaaaa ttaagatcag
     4981 catggatctt cttcaaaaat ctgtaatcct gttgtgatag atacagatga atcctactat
     5041 ccccatctat tctttcgtat ttatttccat cttctggacc gaaacaatat atctttttta
     5101 ctctattggt atatatttgc aagatatata tcacaagtcc agaaatagag atgttaaatt
     5161 tccttgcaat attttccagt ctttttttca tttccgagtt aacaacaaag tgtaactcat
     5221 gctcaaaatt atagtttttt aaaatcttac gaatattatt cataa
//
LOCUS       contig_1708             9853 bp    DNA              UNK 01-JAN-1980
DEFINITION  . | GENOME_ACESSION: EMBL_ERZ795060 CONTIG_ID: contig_1708 SOURCE:
            EMBL_metagenomes ORIG_COORD: 14965_24818.
ACCESSION   contig_1708
VERSION     contig_1708
KEYWORDS    .
SOURCE      .
  ORGANISM  .
            .
FEATURES             Location/Qualifiers
     CDS             701..1525
                     /product="hypothetical protein"
     CDS             1573..2826
                     /product="hypothetical protein"
     CDS             2839..4398
                     /product="hypothetical protein"
     CDS             complement(4721..5263)
                     /product="hypothetical protein"
     CDS             5472..6638
                     /product="hypothetical protein"
     CDS             6716..7834
                     /product="hypothetical protein"
     CDS             complement(7978..9297)
                     /product="hypothetical protein"
     CDS             complement(9319..9669)
                     /product="hypothetical protein"
     Spacer_Hit      5001..5036
                     /gene="231"
                     /evalue="0.000214636"
     Spacer_Hit_Main 5001..5036
                     /gene="46"
                     /evalue="0.000214636"
ORIGIN
        1 aaagagtttg actttgttat aaatcaggct ctatttaata aaattgaaaa cttaaaagag
       61 aaaaataata aaaatttttc agttattgta agagaaataa ttttattaat gcttccgatt
      121 ttaaggaaaa aacacctttt tgaaaaaagg cggaagaagg actacaaatt tataaatgct
      181 attgaaaaaa taagagtatt tttaccagaa gaggtgtata atgaattgaa acttgtgcat
      241 gaccagttaa attcatttag tattgcaact cttataaggg aattgcttga gatatatttt
      301 gctgggattc aaatttatgg ggaagagaaa tttatgaaga tgatacaaag agtaaaaaat
      361 gagatagagg ctttaaaggc aagaaaggct tgtgtggtga aggggggagt agagggtaga
      421 tgccaagata tcccatgcca aatagagact aacgactact ttttactcaa atttaactca
      481 aatttcttcc tgaaagaaat aaaattctta taaaaattca aatttatggt gatttttata
      541 tttttttctc tcttatttaa aatttacagt aggttaagtc tatcatttta actgtctaaa
      601 aataaaacat ccaacttatc ataaaataat ttataaattt aaattttttg cttgcaaatt
      661 agattatttt tagatattat tttggtaaat aggggatgta atggcaaatt tatcaactca
      721 gaaattgtca caatattatg aaaaatataa ctcaaaagag gttgctttta ataagtcaat
      781 aattaaaata gtgggacttg aaaccaaaaa ggtattttta aagataaagg gggatccctg
      841 tccatgtgtt ttatattcag cctctatgaa gcaggcaaaa gttataataa acttagatac
      901 ttatagtttt gaagagataa aaaaggcaaa taactttgtt aatttaaggc tctctttttt
      961 tccaaaggaa gcaaagagcc caataacttt ttttgtccct tcaatggtaa aagggtataa
     1021 tatattcaag atgaaatcga gtactcaagc cccattttta atgacgttag aatatactca
     1081 aaaaccacca gatgatttaa tcgagatact tgggaaaata attgagactg ctgaaaattt
     1141 tgaaaagaga aaatctttaa gaattaatct tgaaggaaaa attatagcag atattggact
     1201 tactactagt aaatcgtatg ctataattga caatataaaa agaccatgca ttattaaaaa
     1261 catatcagct tatggatgta tgataatttt atcttgtgtt cctaaattta taatgaataa
     1321 agatgctgtg attaatcttt ttttaattga gaaatcagag ccattacaaa ttgagggaaa
     1381 gattgtaagg tatgaggatg ttgcaaatag aaaggatata tatggtattg gtattgaatt
     1441 ttatgaagaa aaaattccct atgaatataa gactttaata aataattatc ttgacaagct
     1501 agaggatctt gttaagaaaa aatagagttt atgtataaag agtgtagatt ttttgacaaa
     1561 tagagtaaaa agatgaataa agagaaagag gattttaact ctggtgatct tctaaataaa
     1621 ataatttata cagtgggagc tttaataata gtcatcgatt caaatggtaa aattgctaaa
     1681 tttaatagaa aatgtgaaga tataactggc tttaaggaag aagagataat agggaagtct
     1741 atctgggatt tttttaaaca aaatgtctct tctaatgaaa caaatgacgt tcttgaaatt
     1801 ttattgaata gtattttatc aagttcattt gagagtgaaa tagttactaa agatggaaaa
     1861 gagatatatg tcttatggaa taatacattt ataaaagatg aaaatgacag gatcatatgg
     1921 acaataggga ctggcattga tataacagaa agaaggaaag cagaagaaga gataaaaaaa
     1981 ttaaatgagg atcttgagaa aagggtcaaa gagagaacag aagaattaga aaagataaat
     2041 aaagatttgg aacaaacact tgactattta aaaaagactc aacaacaatt aatagaatca
     2101 gaaaaaatgg cttctcttgg ttctcttgtt gctggggtag cacatgaaat aaatactcct
     2161 attggtgtag gaatcacagc agcaagtttt attgaaaaaa atgtaaaaaa gatattagat
     2221 gattttaaga ataatcaatt aaaaagatca gaattagaga atatgctttt cactgcaaat
     2281 gattctatta atataatact ttcaaattta aatagagctg ctgagcttat aactagtttt
     2341 aaaaaagttg ctgttgacca aaccacagaa gagagacgag gatttaatat taaagaatat
     2401 ttaaaagaga tagttataag tctaaaacct aaattaaaaa agaaagatat taatatagtt
     2461 attaattgtg atgctgatat tgaaatagat agttaccctg gcttattttc acagattttt
     2521 acaaatttga taatgaattc tttaattcat ggttttgagt ataaagagaa tggagaaatc
     2581 tccattgagg tcgttaaaga tgatggggat cttctattta tatataaaga taatggtaaa
     2641 ggtattcaga aagaaaacat aaaaaggatc tttgacccat tctggaccac aaagaggagt
     2701 gaaggaggaa caggattggg gcttcatata atatataata ttataacaca aaagttaaat
     2761 ggtactataa agtgtgaaag taaagagggg gagtatacaa tttttacaat aaaaatacca
     2821 atttaaaaag agggatttat gattaaagat aatattccag aaaaagatga actaattttt
     2881 gctgaagaag agatctcttc ttttgataaa tctgataaaa aagaatactg gaagatattg
     2941 atcgtagatg atgataaaga ggttcataca ataacaaaat tagtattaaa taatctttct
     3001 tttaaggaga aatatcttca atttttgagt gcctattctg ctaaggagac aaaagatatt
     3061 ttgaaagaac accctgatat tgctattgtt ttattggatg tagtaatgga ggaagacgat
     3121 gctggtttaa aattaataag ttatatcaga gaagaattaa aaaataaact cattagaata
     3181 gttttaagga ccggccaacc cggacttgca ccagaagaaa aggtaattat agattatgac
     3241 ataaatgatt ataaatcaaa gacagaatta acaacacaaa aattatacac aacaataatt
     3301 tctgctttaa gaacatataa tgatatggtc actattgaca acaataaaaa agggttacaa
     3361 aaaattattg aggcatcagc caatattttt gaaatacaat caatgcaaaa attcgctaat
     3421 gctattctat ctcaacttac ctctctatta agtattaata aaaatgcttt atactgtcag
     3481 gcttctggtt ttacaatcac aaaagagaag agtaatgatt tcttaattct tgcagcaact
     3541 ggtgaatatg ataaatttat agagaaaaaa gtatctgatg ttatgccaga aaatatcata
     3601 aaggatatag aattaacaag aaaaaatgga aagagtatgt attttgataa tcattatatt
     3661 ggttattttt tgagcagaaa tgattctgaa aatatggttt acatagaagg atgggataga
     3721 ttaaatgatt gggaaaagaa tttaatagag atattttgca caaatgtgtc aatagcctat
     3781 gataatttgt atttaaatca ggaaatagag gatactcaaa aagagattat ttttaaatta
     3841 ggtgaaattg ttgagacaag atcaaatgag actgggcttc atgttaaaag agtagctgag
     3901 tattcttatc aacttgctct tttatgtggt ctattagatg aggatgcaag aataataaaa
     3961 ttagcatctc caatgcatga tattggtaaa ttaggaattc cagattcaat attgaataaa
     4021 cccagtgagc taacagatga ggaacttact ataataaaaa aacattcttt aataggttat
     4081 gagatgctta aaaattctaa tagaaggata attaagacag cagcaattat tgcattgcag
     4141 catcatgaaa gatacgatgg taaaggttat cctcagggac ttaaaggaga tgaaataagt
     4201 atctatggaa aaattactgc tattgcagat gtatttgatg ctctatcaac tgataaagta
     4261 tataagaaag catataacaa ggaagatata ataaattttt ttataaatga aaagggtaaa
     4321 tattttgatc cagacttaac agaaaaattc ttaaacaatt tcgatttttt ttggaatatt
     4381 aagaataatt taacttgatt tatctttaag aatagagggg tatctttaaa attttcccct
     4441 ttaatataaa taatactcct tatctttata ttaaatattt tactttataa aagataattt
     4501 ttttattttt tgaaaatctc cttattttat ttattttatc aattcacaac ttttaattag
     4561 gtctcttgta aactttcaga taggggtgaa tgttcttagt atatattttt aggggtccga
     4621 ttttattttt aggcaattaa aaaaatagaa ttatcctgag gttattttta tttgagaatg
     4681 gtttatattt attttttagt agaattttta ataaatttag ctaatagtaa gtttcaaagc
     4741 ctattacctg gtagcaatca ttgtagattg ccttgtagaa gggggcggta ttccctttaa
     4801 agtgggataa ttctctgctc ttattccact ttttcatctt tgttagtctc aaaaataacc
     4861 ttaatgttac tatactacac ttcatctcaa caccggtaat cccaagtttc tcatactctt
     4921 ccaaaaaaag taggataatt ctcctcagta aacaacccat gctgaaaaaa ttaagatcag
     4981 catggatctt tttcaaaaat ctgtaatcct gttttgacag atacagatga atcctactat
     5041 cccaatttat cctttcatat ttattcccat cttcgggacc aaaacagtat atctttttta
     5101 ccctattaag atatatctgc aagatatata ccatgagtcc agaaatagaa atgttaaatt
     5161 tctttgcaac attttccagt cttttcttca tagcagagtt aaccacaata tgtaactcat
     5221 gctcaaaatt atagtttttt aaaatcttac gaatattatt cataaaatcc tccttaacaa
     5281 aaaattattt tctatatatt aatcacaaaa tttttaagaa aatcctttac aaaatttaag
     5341 aaaaaaatta aaatttttgc ctaaaaataa aatcgcaccc atttttacag ttttaaattt
     5401 ttaatttgac aaaacttatt tattttaata taaatctaaa taatattctt tctatttttt
     5461 taaatactaa aatgagaaat aaaatatttt tattattact tatattttta tttaactcct
     5521 gtaaaaatga tattaaaatt ttgaatattt tgacaaatga tattttatta tatgaaattg
     5581 ttgataattt taatttaaat agtcattctg taaaggttaa aatagattat attaatgaat
     5641 taaacatatt tgattttgtt caaaagaata gtatcaaaaa ttatgatatt atatgtggct
     5701 tctatttttt agatacaata atagacaata aaaattactc aaaaattgac atataccttg
     5761 ataatgaaaa tgtttttaat tatataaaag agagttacaa gaataataaa ttttatttaa
     5821 cttattctgt cgattttccg gtaatagtag caagaaaaga taaaattaat tcaaaaagta
     5881 atgaaataag catagaagag tttattcagt atgttagaac taataatgtt aaaaaagaga
     5941 aagtatatga atcaatgctc tctttttctc cattactgtc aaattttcct tatactcaat
     6001 actatttttt atttgatatc ttttctgata aaaatagcag taatttttat tttgataccc
     6061 aaaatcttaa aaatgccttt gtattctcta cagaatttga taataaatat aattatggaa
     6121 aagaattcac agacagatat atggaaaaat ataaaaatat agataaaaat tttttcttaa
     6181 agaaagggat aatttatttt gattttgaaa atttttcaga aatatttaac atagacaaag
     6241 aaaattttaa catatacctt ataaaaaatc taccttatcc ctctttatca caaaaaataa
     6301 tcacaattag agagaattct tttttaaaaa gagaggctct tgagtttatc agatatttta
     6361 ttgataaaaa taatcaggaa agaataatga atgcttcatt taatatgaac acagataaga
     6421 aacatatacc tatttataaa gatttattaa aactgaatat tacaaaaaat gatataccta
     6481 ttcaatatat cgataacttt aaatctatta aattttataa ttctaaaatc caatataact
     6541 tttttcaaat tttaaaaaat gagaatcaaa accatgattt tataaatatg tcagaagaaa
     6601 aatttatttt atattttttt gaaaaaatta ataaataaaa aaaatatttg acatttataa
     6661 taaaaaaaaa tattattttt ataaaaatta tatttttact aaaaggagat ttggaatggc
     6721 tgaagtaatt ttaaaacagg tagacaaaat ttatcctggt aatgttcatg ttgtatttaa
     6781 aaatgacatt gaaattaagg acaaagaatt tgttgttttt gtaggtcctt caggatgtgg
     6841 taagtctact actttaagaa tgattgctgg tcttgaggag ataacgagcg gtgaactcta
     6901 tattgatggt aaattaatga atgatgttcc accaaaagat agagacatag caatggtatt
     6961 ccagaattat gctctttatc ctcatatgac agtatatgat aacatggcat ttggattgaa
     7021 gataagaaaa tttccaaagc cagaaattga tcagagagta aaagaggctg ctggtatcct
     7081 tcatatagaa tctctactcg atagaaaacc aaaagcactt tctggtgggc agagacagag
     7141 agttgctatg ggtagagcaa ttgttagaaa accaaaggtt ttcttattcg atgagcctct
     7201 ttcaaatctt gatgcaaaat taagagtaac aatgagagca gaaatttcaa aattgcattc
     7261 aagacttcag acaactatga tatatgtaac ccatgatcag gtagaagcaa tgacaatggc
     7321 agacaaaata gttgtaatgt ataatggaca tattcaacaa acagatacac ctttaaatct
     7381 ctataactat cctgcaaata aatttgttgc tggcttcata ggttctcctc caatgaattt
     7441 tgtaaatgtc aatattaagg aagaaggggg aagagttata gcagttcata aagattttac
     7501 aatttatcca aatgctcaac aacaggaaaa gttaaaacct tatattggta aagaggtaac
     7561 ctttggtgtt agaccagagg atttaatgat aaaagatgtt tcagaaaata aaataaaagc
     7621 aacagtagat gtaattgaac cattgggggc tgaaatatat ctttatcttt caacatctga
     7681 tggctctcaa ttaactgcac gactcgatcc gcatcatact tttagagtag gcgaaacagt
     7741 agagcttgct gttgcaattg ataaatgcca tttctttgat ccggttcctg ttacttatga
     7801 aactggaaaa acagaagaga agtgcataat ttaaacaaag taagtcttaa ttcaataaaa
     7861 aatgggggcg taaagtcccc attttttatt atcaaaattt ctgttttata attttattag
     7921 attgataaaa aaaggaggcc tgtttctgcc tccttttttt ataatttaat tataatatta
     7981 atctatattt ggtattttta aaacctgacc aggatagatt aaatctggat ttgctattat
     8041 atctttattg gctttccata tccttggcca caaaaatgga gttccatata tatctttata
     8101 ctctgaaatt cgccagagac aatcccttct ttctggaatt aaccttactt tataagtctt
     8161 cattatccca ctatctttat aagattcagc gagctttttt gcaatattag catagtatat
     8221 agccatgtca taatcttcat tcttatatgc ctgttttgcc ttatttatat aatctattgc
     8281 cttattaaat agttcactat aggtagatgg ttggctaaca tcgtctggcg gattattatt
     8341 taaattttgc ttttcagcct catcaaattc aaatttataa tcctttttac ccttactctc
     8401 atctggtggg ggtatttttg aagcatcttc aagagttttt ccagcatcct ttatcgcttt
     8461 tagtgcctct tttctcttta attcttttaa tgcaaatttt gtcttttcta ttgcacttaa
     8521 agcattcttt tctgctacat caagagattc ttttgattca ttatatttta actctttgaa
     8581 ttcattttct cctttattta agaaactctt tgcttcatta agttctgtcg gcgaatactg
     8641 agatgctcct aatttttctg cttcttcaat taactttttt atgtatgcaa ttctattttc
     8701 atattgttta ttttgattat taatattact gattatcttt tttaaagact cctcactgtc
     8761 actatacttt gtatatgctg ttatataatc ctgcttatca aaaaactgat caccttcatt
     8821 gaatagatct tttgcctttt ttagatcttc ttgagcatac gtatctgccc cgagtttctc
     8881 tgcatcctca atcaattttt taacctctgc tctttttgtt tcagctcttg tttttaaaga
     8941 attattataa gcatcggttg catgtttttt ggataattcc cattttttga ttgcctcttc
     9001 tggatttgat tctcttaatt taatagcctc atctaaataa tcctgagatt ttttaagatt
     9061 acccggatca aatttttcag cacctactga ctttgcctta ttaataagct cttttgcctc
     9121 atctatttga gaatcagtta gtttttctgc ggtcttttga atagtagtag tagtagtagt
     9181 tgttgttgta cttgtggttg tatcctctgg tttttttgga gtggttttac agtttaaagc
     9241 aaaaaaaact ataaaaaata aggcaataaa aagcattgta aataattttt ttttcattga
     9301 taattaatcc cccttttttt atttattaaa tctattttta aaaaaattta aagcctcttc
     9361 ttcattttta gcaatatata atatagaatc aagctgagtc aatctaaata tcttttgtat
     9421 agagtcattt acattttcta taatcagtgc ccctttatat tttgctaaaa gtgaattaca
     9481 tgatataaaa gttcctatgc cagaagaatc tatataatta acccttgcaa gatttattat
     9541 tatcttattt tctccatcat ctaccttttt catgattaat tcttttatat tagaggaatt
     9601 ataaatgtcg atttctccaa taacatcaat aattaataca ttatttacga ttcttgaaga
     9661 taactccatt acatcctcta ccttattaaa taaatctttt cttattttaa cataatttta
     9721 tttttttggt caagaattat atttaaaata tttaattttt ttaaaattta ataataattt
     9781 tatttgatag tatcttaata tatttaaaat ttttaaattg agaataaaaa gttttaaaag
     9841 gtagcaacaa ata
//
LOCUS       a0116167_1008889        6045 bp    DNA              UNK 01-JAN-1980
DEFINITION  Ga0116167_1008889. | GENOME_ACESSION: IMG_3300009654 CONTIG_ID:
            a0116167_1008889 SOURCE: JGI_medium ORIG_COORD: 0_6045.
ACCESSION   a0116167_1008889
VERSION     a0116167_1008889
KEYWORDS    .
SOURCE      .
  ORGANISM  .
            .
FEATURES             Location/Qualifiers
     CDS             complement(155..904)
                     /product="adenylyltransferase and sulfurtransferase
                     &KO:K11996"
     CDS             complement(1265..1735)
                     /product="hypothetical protein & Hypo-rule applied"
     Spacer_Hit_Main 1545..1580
                     /gene="46"
                     /evalue="0.000214636"
     Spacer_Hit      1545..1580
                     /gene="231"
                     /evalue="0.000214636"
     CDS             complement(2077..5526)
                     /product="transcription-repair coupling factor
                     (superfamilyII helicase) & KO:K03723"
ORIGIN
        1 ttattttaag aataaaaatt ttgaatttct tgatagatta cctctattac tggaattttt
       61 gatatgaaat gaaaattact atttacgatt taaaaacttt tttgtatata tttaaattat
      121 tttatttttt gaataaatat tttaatatat ctatctattt tttattacag atctggcagt
      181 ttttattttt agttactttt atttttctta tactcatatc tttaaaattc attattaata
      241 atgtatcaac tagtaattct cctatacctg ttagatattt tatactttct gtagcctgaa
      301 ttgctccaaa aattccaggg attgtaccta aaatgccaac ttttgaagtt agtaaaactt
      361 tatcaactgg cggtggttga tcaaatagac atctgtaaca tgtatgacca ggtatgtaag
      421 ttaatgtctg tccttcaaac cggctaactc cacaatgaga atatggttta ttaagagtaa
      481 cacaggcatc atttattaaa aattttgact caaaattatc tgtggcatca ataataaagt
      541 cataatcatt tataattttt gttatgttat ctttatttat tttttgatta tatgtaacta
      601 tctgtacttc tggatttaat ctatttattt tatcctttgc ggaatctgtt ttttctttat
      661 ttatatcctg tgtaaaatga agaatctgtc tttgaagatt ggtaagatct actttatcat
      721 aatcagcaat accaagtgtt cctattccat ttgcagcaag ataaaaaata cttgaagatc
      781 ccagtccacc tgcgccgata acaagaaccc ttgattgtaa aagtttctcc attccttgga
      841 tgccgatttc ttgtattaaa atatttcttg aatatctttt tatctgattt tctgttaaat
      901 tcatataatt tttttatatt aaaagacaat ttatgtcaat attaatttat gaggtagaaa
      961 gtaataaaaa aagatagata ttttattata aatacagtgt atttttataa ataaagagta
     1021 ggacaattgt cttattagta acatggattc gggtaaaata atatttatat ctcttataat
     1081 ttttgcagtg gattagaaaa tttataaaat atatacatag aaaaattgtt aaattattat
     1141 ttttataatg gcattttaaa ggtaaaataa attgttttat tttaatatta gaatattaag
     1201 atattattaa taatctagat aaaagttaaa ttatactatt ttataaaaga gaaataagat
     1261 taacttaata atatgtctca aagcctatta cctgatagca atcgttgtaa attgccttgt
     1321 agaagggcgt ggtgttgccg gaaaagtggg ataattctct gcgcttattc cactttttta
     1381 ttcttgttag ttttaaaaat aactttaacg ttattacact acacttcatc tcaacctttg
     1441 taatcccaac tttctcatac tcttgaagaa agagtaggat aattctcctc agtaaacaac
     1501 ccatgctaaa aaaattaaga tcagcatgga tctttttcaa aaatctgtaa tcctgttttg
     1561 acagatacag atgaatccta ctatcccaat ttatcctttc atatttattt ccatcttctg
     1621 ggccaaaaca gtatatcttt tttactctat tagtatagag ttgcaagata tataccacaa
     1681 gtccagaaag agagatgtta aatttccttg caacattttc cagtcttttt ttcatagcag
     1741 agttaacgac tatgtgtaac tcatgctcaa agttatagtt ttttaaaatc ttacgaatat
     1801 tattcataaa aacctcctta acaaaaaatt attttctata tattaatcac aaaattttta
     1861 agaaaatcct ttacaaaatt taagaaaaaa attaaaaaat ttttagataa aaataagatt
     1921 gcaatcattg actatttttt tatacttaaa aaggggaatt ttttatttta tataatagaa
     1981 ttagttatat aaattaaatt aaagagaaaa ataatcaaat agtatattta tctattatag
     2041 agttttgaag tcttatataa cagcaaaaaa gttgaattaa aatagatttt gcaaaatttc
     2101 ttttatatat tcgagttttt catttaatga tagatcatat ctcttttttt taataaatat
     2161 agaattaggt tttgacccaa gaagatagat atcccccttt gactctgcga ccaaggtcaa
     2221 taatttttct atatttatct cgtttaattc ttgaaatttt atctcaattt tttctttttt
     2281 atcgattatc tcagtaatac ctattttttt acaaagtatc tttattcttg aaatataaag
     2341 taaatttttt acctcttctg gcatattacc aaatctatcg ataagtgata aatatatatc
     2401 ttcaagttct tcctctgtat cagcctgtgc tatctttttg taatattcta ttttttgttt
     2461 tggatcagaa atatagctat caggtatata acctttatat tcaagatcaa gatagacatc
     2521 tcttgatgtt tctatctcat tttcaggtaa aatctttttc tctttattta tctctcttac
     2581 agcctcacgc aatagtttac aatataaatg aaatccaaca gcaagtatat ttccagattg
     2641 ttctgggcca aagatatttc cagcccctct tatttcaaga tcttttaatg cgatcttaaa
     2701 gccacttcca agatctgtat actctgatat gactcttaat cttttcattg cctcttctgt
     2761 aagaactcca tctttttcat aaaaaagata tgcatacgat ttaatatttg atctaccaac
     2821 tcttcctctt aactgataca attgtgaaag cccaaatcta tctgctctat ctataattat
     2881 tgtatttgca cgggggatat ctatgccaga ctctattatt gttgttgtaa gtaagatatc
     2941 gtattcataa tgaataaatc tgtgtattat atcttcaagt tcatcttcgt ccatctgtcc
     3001 atgagtaact gttatttttg cttttggaaa tagactttga agatattttt tcatttcatt
     3061 tattgttttt accctattgt ataaaaaata tacctgacct gatctatcaa gttctctctt
     3121 tatcgcatcc tttaaaatct cttcgttaaa ttccattaca taagtctcta tgctttctct
     3181 ctcttttggt ggagtattta ttatagagat atctcttata tttgctaaag acatatgaag
     3241 tgtccttgga ataggagttg ctgtcattga gattgtatca acatttaacc ttaatttttt
     3301 taaaaactct ttctgtttta ccccaaattt atgttcttcg tcgattatta acaatcctaa
     3361 attcttaaat ttaacatcat ttgataataa tctatgcgtt ccaataataa tatctatctc
     3421 tccctttgac atctttttta ttatctgatt ctgttctgaa tctgttttaa atcttgatag
     3481 catctcaata tttattggat aatccctcat tctttcttta aatgtttcat aatgttgatc
     3541 agcaagtaga gtagttggta ctaatactgc tacctgttta ccactcatca ctgccttgaa
     3601 acttgctctt attgcaacct ctgttttgcc aaaaccaaca tcgccacata ttagtctatc
     3661 cataatttta ggagattcca tatccctctt gacttcttct attgtaatca gttgatcatg
     3721 ggtctcttca tatggaaatc ttgcttcaaa ctccttttgc catggagtat caggagcaaa
     3781 tgcaaatcct ttcttattaa gtctttcagc atatattttt ataagatcct ctgcgagttc
     3841 tcttacagat tgtttaacac tctcttttgt tcttgcccat acttttgaac caattttgtc
     3901 taactttggc tttgcaaatc cagaggatat atatttattc aagaaattca attgctcaat
     3961 aggaataaag attttatcat tatctgcata cataatggca atataatctt tttcactttc
     4021 gcttgttttt actctttcta tccccaagaa ttgtcctatt ccatgataaa tatgaacaac
     4081 ataatcgccc gggtttaaat ccattagatc atcaattacc tctgttcttt ttgtatagaa
     4141 atgttttgaa attttacttc ttttaccaaa tatttcataa tcatttaaaa aaattacctt
     4201 tttcttttct gaaataaaac catattgaag tgtaagagga tatatagaaa atccattatc
     4261 ttgaaaatca aatcgatcat caactggatt aaattcttta aaaatctgag taagtctttc
     4321 actctgaatt tcattgattg caaataccat tatcttataa tttagttcac ttaaaaattt
     4381 tttcacatca ttcttaaaaa gttcaagatt accggagtat gctggtatcg ctttaaaatc
     4441 aaaatcaatg tcacttttat agtagatatc ttcaaaataa gtcaattcaa ttatatttgt
     4501 agcaagttca taaatttcct ctctggtaaa aagcatattc tcttttggaa ttttaggaat
     4561 tttatgatat gcagtaatat gaaaattttc ttcaaattca ttttcaagat tttttagact
     4621 attttctatc agttttatat catttacaaa aagagtcacc tcatcaaaat atgaaatcaa
     4681 agaagatttt tcataaaata gtgaaagata aaattgttct ccatcaaatg gtataaaatt
     4741 agcaattttt tcaataatcc tctctttttc ttcttcacca ccctctattt tttttaattt
     4801 ttctattgct gtttttgcta tattttcatc ataaacaatc tctttatggg gtggaattat
     4861 tatttcatta atctcttctt cacttttttg agtaatagga ttaaaagact ttatcttttc
     4921 tattgtatca tcaaagaaat caattcttac tggattttta aatgaggagt aatatatatc
     4981 aaagatatcc cccctttgag caaactcacc gggtaaagtt acattattaa ctctataata
     5041 tccagcctct aaaagcatct ttttaagttt ctcaatgtct attttatcat cttttttaag
     5101 tctgattata taggggagga gatttttttt aggaactata tggaaaaaaa gagcatatac
     5161 tgaggttata attatacatt tttcattatt tattattttt tttaagacat cgagtctctt
     5221 tgagttgatt ttatcagaaa ctattgcact ttgatatggt gtgatgtcta ttgatggaaa
     5281 atgataacac ttttcaatac cataactttc aaaatcataa atagtatttt ctgcctcttc
     5341 atcatcctta acaagataga taattgtttt atttattttt ttaaaaagat tagcaataac
     5401 taaagtagaa gaacttccgc taagactttt aactcttact actttttttt cttttaaaaa
     5461 atctaatatt tgattaaatt ccagagagtc tgaaaagaaa tttagaagat attctttaag
     5521 agtcattatt attttaaacc taatattatt tgaattgagt cttctattta taacttaaat
     5581 ttgagagaat ttcaataatt tttttattct aaaaatctaa ttttaaaaaa cgcatcagtg
     5641 acgtggttta taaaaagatc tatctctccc tgtaattaag ttctttatac aaagaagcac
     5701 acccagcaag ttttgtccac tcactaaatg atgttattga tttttacaat ttcttacaaa
     5761 ctgaattttg ctctgtctat gttttttcat cgtcatctga agtatatata ctaatagaat
     5821 tttaatttat aagttatgct acctctatat aaaaattagt ttcacattat gataagtgta
     5881 ggtatgtccc ttactttatt tttttttcaa aaaaattaaa tttttttttc aaaacttgta
     5941 aaggattttc ttaaaaattt tgtgattaat atatagaaat atttttttat aaaaaggaga
     6001 tgtaagcatg aaagagtttg attttgtatt gaatcaaaat ctgtt
//
LOCUS       contig_1989            10036 bp    DNA              UNK 01-JAN-1980
DEFINITION  . | GENOME_ACESSION: EMBL_ERZ795046 CONTIG_ID: contig_1989 SOURCE:
            EMBL_metagenomes ORIG_COORD: 6029_16065.
ACCESSION   contig_1989
VERSION     contig_1989
KEYWORDS    .
SOURCE      .
  ORGANISM  .
            .
FEATURES             Location/Qualifiers
     CDS             301..507
                     /product="hypothetical protein"
     CDS             529..1665
                     /product="hypothetical protein"
     CDS             complement(1662..2243)
                     /product="hypothetical protein"
     CDS             complement(2434..3147)
                     /product="hypothetical protein"
     CDS             complement(3310..4524)
                     /product="hypothetical protein"
     CDS             complement(4721..5263)
                     /product="hypothetical protein"
     Spacer_Hit_Main 5001..5036
                     /gene="46"
                     /evalue="0.000214636"
     Spacer_Hit      5001..5036
                     /gene="231"
                     /evalue="0.000214636"
     CDS             5461..7041
                     /product="hypothetical protein"
     CDS             7117..7635
                     /product="hypothetical protein"
     CDS             complement(7640..8044)
                     /product="hypothetical protein"
ORIGIN
        1 tgcagcaaaa gagatcgttg tttcgacatt aagcattctg tataaagcag aagagggtga
       61 aagtaatttg caggagaaat taaaaaatga tccatctttt aatccgcttg ttgcctttgt
      121 tttgatgata tttatattga cagtatcccc atgttttgct actttatcaa tagtaagatt
      181 agaattggga acaaaatggc ttttgtttca tctttttcag actactttga cagcctggat
      241 actctctttt attgttttcc agactggaag attaatattt aaattttagg agttaatatt
      301 atgtcagatc caatcgagga taaaattaag aaaataataa atgcctctga taacaaaaaa
      361 ttagagatag gttatgaaag ttatggaagt tgttgtattg ttgttccaaa atttactctt
      421 tcaattttaa aagataataa aacaataaca acgagcgcat tgagtatcga agattgttgt
      481 gataatttaa tcgaagagat tgaataaccg acaattgtcg tattatttat gacagaagtt
      541 aagatcaata aagagaattt aattaattta aaaactaata tctttgcaat aggatcctgt
      601 ttttcaatag aaataaaaaa atattttaaa aaaagaggaa tccatatact ttcaaatcct
      661 tttggtacaa tgtataatag ttattctatt tataattctc ttaatagaat aattaatcta
      721 aaatattata acgagaaaga gatctctttt tataacaata aatatttctc ttttgatcat
      781 tatacaaaat acagttcaga taatataacc gaatgcctta ataagatcaa cagagatatt
      841 cagattagca atgaatatat taaaaaatgc gattttttta taataacact cggcacatca
      901 attgtctatt tatacaataa tacaattgtc gcaaattgtc ataaactgcc ggataaaaat
      961 tttactaaaa aaatattgtc agccgaagaa aatattacca atttaaaaaa tatcgtggat
     1021 ctattagaaa gaaattttaa taatccaaaa atattagtca cactttcacc aataagacac
     1081 aataaagagg atctatcttt aaattgttac agcaaatcta ttttaagagt tgctattgaa
     1141 agcataatta atagtaaaaa tatattctat tttccctctt ttgaaatagt aatggatcaa
     1201 ttaagagatt atgattatta taaagaagat caaattcatc ttaaaagaaa aacagttgac
     1261 tatatatttg acagatttgt tgataattat tttactactg atgcaaaaga ttatataaaa
     1321 aagttttatg aaatatataa aacatataaa cacaaaccag taaataaaaa ttccggctat
     1381 ttcagtcttc ttgaaaatgg tctaaaaaga ttaaatgatt tacagaaaat aagagatgat
     1441 aaaattattc ataatatgaa attaaaaata atacatagaa taataaaata tttttattct
     1501 aacgaaattt tacagacttt agtcccttat attgatgaag aatataaaga aattttttat
     1561 tcttttttaa attcagaaga aataaatttt aaattttatt cttgcaataa taaaatttta
     1621 actaaaatag caagaactat cttcttaaag aaaaaaggct tttaagatat aagttccaga
     1681 actcttttgc tattaacaga taaactatta aaaatatcag aattagaaga aaaatctcca
     1741 atctcctctg atatcttaat actatttgga ttgaggctta gaatgttctg gcttgctatt
     1801 tctattgcct taaattccat atcaagttta gaatactgct tttctatttt ttctttagca
     1861 gcagcaatct ctttttctac attattagca gaagaaaaat acccctttaa gacattctca
     1921 ttattaaaaa tgctattatc cagaatatct cttattttgt tactattctt ctccttgatg
     1981 tactgttcta attgagatat ctgctgttca acatactgaa gtttacttat ctcattttca
     2041 taagcagtga gtctgttgtt attttcgatt attcttgcct taaagtcttt gctactaaac
     2101 ttgatatcag caaagtcatt taagattttt gaactattag ttctatcctc tacctttgat
     2161 actttattat tagtatcatt ttctttaact ttcttattaa aaagattgga gctagatgat
     2221 aacttccctg tgttaatatc cataataccc tccttgtatt agcataatac tcttaaattt
     2281 attttacatc taaaattaaa aaaagtcaaa ttttattttt aaaaaattaa taaattttta
     2341 aattttttaa aaaaaatatc cgaatttttt atatttcttt attatgaatt tatatatatt
     2401 ttatcggatt aataaaaaaa ttacattaat ctattattgt ttactcaaaa tatccagaac
     2461 ctttaaagct gtctctctta ttgttctgct ataggcgccc atgcttatct ctgtaagaat
     2521 atagacaaca tctggatata gacttgaatt tgttgtagct atcttttgaa gggcgtgaat
     2581 tatagccata attagatttg catcattatt tggtctattt ctataaatat atattattga
     2641 tcttaaaacg tcaccatttt tattgtcccc aacttctgcc atagcataac aaatttccac
     2701 ttttaccata gtattttctt cataaagtag ggcatttact aatgcttctc ttgccttttc
     2761 cccttttatt tttgccaata cttttactgc tttaatcctt acatctggaa aatcatttac
     2821 tattctccca ttctcataca cttttctaac acttccttct tctgctaact caacaagaag
     2881 ttctacaagt ttcatatctt tttcagtata tttcatctca tcaaattctg ctaaaatttg
     2941 atcaagaaca tctattttag catctctgtc ccccaatcta gcctgataaa tataagttct
     3001 tattttttgc tcttttcttt gtagcatttg ttcttctatt gtttgagaat taagataaat
     3061 tacacaaaat agaaataaaa taaaaaatgt aatttttttc acatttttct ccttacttaa
     3121 tctaaatctt actaaaaaat tcgtcatatt attttattaa aataaatcaa tctatattaa
     3181 ttataaatca tttttaaaaa taaagcaaat ttatataaaa aattataaaa atcgaataaa
     3241 attttattat aatattaaat gaatcttttt tttaaaaaaa atagttaaat aaaaaaatat
     3301 caattttatt taagttctat aactagcatt tattttaata taatcaaaag aaagatcgca
     3361 tgtccatact gtccaacaag attttccatt attaagatca agaaaaattc ttatctcttt
     3421 tttagaaaga atctcttttg ccttttcttc tgagaattct ttatttctgc cattttcgaa
     3481 taaaaccata tcctcaatag ataattttgc ctttttataa tcaaaatctg ctttactata
     3541 gccagcagca catattattc taccccaatt tgcatcctca ccaaaaaacg ctgtcttaac
     3601 aagactcgat tttgcaatag acatgcctat ctcttttgca tcttttttat tttttgcatt
     3661 aagaatattt atctcaataa atttggttgc cccttcccca tcttttgcta tcattttggc
     3721 aagatttgtc ataacagtat ttaatgccag acagaaattt ttataatctt cattttttct
     3781 tgaaatcttt ttatttgcaa ttgctccatt actcattatt attacagtat catttgtact
     3841 tgtatcacca tcgactgtaa tagaattaaa acttttttca acactatcat caaaagcctc
     3901 ttttaacaat tttttgtcaa tattaacatc agtaattata taggcaagaa gggttgccat
     3961 atttggatga atcattccag aaccttttgc tgtccctaca atagaatatt ctttatcctc
     4021 tattttaact ttaaccccaa agatctttgg aacagtatca gttgtcatta tagcctttgt
     4081 aaaattatta tcattttctt tggatatatc taaaactaat tggtctattc ctttatatat
     4141 tttatccatt ggtagaggga cacctattac tcccgtagag cagggaagaa cattctcctt
     4201 ttttatccct aatttttttg caagatagtc tgttgtgtta aaagcatctt caatcccttt
     4261 ttcaccagtg catgcattgg cattaccact atttactatt attgcttgag caatattatc
     4321 ttttaaatga gccttacata cagtaatatg agaggattga accttgtttg ttgtatactt
     4381 tgcaaatgta attgcctctt tttcagagaa aattaatccg agatcaagcc tatttttata
     4441 ttttatctca caggcaacac cgttagattt aaaacctttc acctcattta ataagggatt
     4501 atccaaaatt tttatattct ccataatgaa aaactccttg ttttcgtttt ttatctattt
     4561 taataatttt tgtcaattga tttgatatgt tttattttaa acatagtgtg attgtatttt
     4621 taggcagata aaaagataga attatcccat ggtcaatttt gtttgagaaa aagttgtaat
     4681 agtctcattt atttttcggt agaatttaaa ataatttttt tcaatagtat gtctcaaaac
     4741 ctactacctg atagcaatcg ttgtagattg ccttgtaaaa gggcgtagtg ttaccttcaa
     4801 agtgggataa ttctctgctc ttattccact ttttcatctt tgttagtctt aagaataacc
     4861 ttaatgttat tatactgcat ttcatctcaa ccccggtaat tccaagtttc tcatactctt
     4921 ccaaaaaaag taggataatt ctcctcaata aacaacccat gctaaaaaaa ttaagatcag
     4981 catggatctt tttcaaaaat ctgtaatcct gttttgacag atacagatga atcctactat
     5041 ctccatctat tctctcatat ttatttccat cttctgggcc aaaacaatat atatttttta
     5101 ctctattagt atatatttgc aaaatatatg ccacaagtcc agaaagagag atgccaaatt
     5161 ttttggcgat agatgcaagt ctttttttca tttctgagtt aacaactatg tgtaactcat
     5221 gctcaaaatt atagtttttt aaaatcttac gaatattatt cataaaaaac ctcctcttaa
     5281 aaaattattt tctatatatt aatcacaaaa tttttgagaa aatcctttac aaaatttaac
     5341 aaaaaaataa aaaattttat ctaaaaataa aattaaacat tgaaaaatat aaaaaatgag
     5401 atataattaa atcatactat ttttttacaa ataaaatttt attaaaaaag ggagcaaact
     5461 atgaatatca aaaaattata ttattttatt ttaagtctaa tggttgtcat tttttttaca
     5521 ggggcagatt gtaatccaca ggataataca acatcaactc ctaccactgt tttaaaaatt
     5581 agttatactg ctgataataa tgttattacc agtgcctatg atagtaagaa taagaggctt
     5641 tatattgggg gttcttttac caagattggt actgtaactg gctatggggt tcctataaat
     5701 accacaacat ccaaatcagc actcgatttg agtaaaatgc caagaattaa taaaagagtg
     5761 aattgtgtaa taccagatgg gaatggtggt tggtttattg gcggtgaatt tacaaaagta
     5821 ggaaatacag agagaaaata tctggtaaga ttaaaaaaag atgggactat tgatagttta
     5881 aatcttgata taaatgaagc tgtcatggga atggctttag caaataatat actttatatt
     5941 ggtggcttct tcaataccat aaatggtgaa acaaaaaaat atcttgccgc tattgatatt
     6001 aaaacaggta agctaacaga ttttaatgtt aatcttaatg aaagagttac aaatatttgt
     6061 ctttatggta atactctata tttagcagga tattttactt ctataaatag ccagacaaga
     6121 aaatatcttg ccgctgttga tactatttct gggaatccaa cattatgggc accagatcca
     6181 gatagtattg tatctgatat tttaattaat ggaacaactc tatatgtggg gggatatttt
     6241 acagcaataa gtggggataa tacaaaaaaa tatcttgcag catttgatat aactactggg
     6301 ggtttgttac catggtctcc ttcgccagat gatagtgtta tggctcttgc aaaatcagat
     6361 aataccttat ttgttggcgg tagatttcaa agcatgagcg gggtttatcc gagaaaaaga
     6421 cttgctgcct tcaatttaag tactggaaat ataatcacaa cttttacatc agaattaaat
     6481 tcctctgtca gagcaatggt tgtttctaat gactctctat atataggtgg ggaatttacc
     6541 caaataggag cagagtcaag agaatatctt gcctcttttg atataactac tggtaatctt
     6601 acctctttta accctaagat gaacagtgct gtaaattgtc ttgctataaa tgggactact
     6661 ctttttgctg gtggagaatt ttattcaatt aatgtaaaaa agagaagtag aattgccagt
     6721 attgatttaa agagtggttt accaacagat tgggcaccag agattgatga taatgtgaga
     6781 gatcttattt tatacggaaa taacttatat gtggctgggg attttctcat aattaacggc
     6841 gaatctcgag aaaggttagc ctcatttgat ttaactactg gccaattaac aggatggaat
     6901 ccttcttttg ataatagtat tttttcactt gcaattgcta ataataaaat atatgttggt
     6961 ggttttttta cagatataga ctctaccccg agaaatcgtc ttgcctcatt tgatctatct
     7021 aatcttactc ttacagactg aaatccagat gtcaatggag gtgtttttaa aatataccct
     7081 tataataata aattatatat tggtggagaa ttcacgatga taggaacaga gacaagaaaa
     7141 tctcttgctt cttttgatat tgcaagtggg gctcttacct cttttaatat agaatgtccc
     7201 tctggaagta taaataacat agtaatatct ggctcaacat tatatgttgg tggggaattt
     7261 gacattatag gtggacaaaa tataaaaagt tttgcagcta ttaatataga taataataca
     7321 ctcattacaa gttttaatcc agatttacaa tatagtagtg ggtcgcctac tattgaatgc
     7381 ctctatttat ataataatac tctttatata tctggttctt ttaataaaat atttggcaaa
     7441 gatagatctt attttgctac tcttaacact tctaacaata ctctttcaga ttttactatt
     7501 aatatggagt ctaatatttg tacaatgata agggatggca atactctatt attaggtggt
     7561 agatttatga atattaacaa taagtttcat ccctgtattg tgagtgttga tacgagtggt
     7621 aatataagag aatagaaaat tatttactaa gataatcaag atattgatat attaaataaa
     7681 ttgaaaaacc aatagaggca actccaagca aaaaggttat aagactgctt aattcgatcc
     7741 ctttttgtat tgttggagga tcttctggat tatatttaaa agtgattgtt tcattaattt
     7801 tatatttttt tgttaattct aattttccaa tatattcttc attatttata aaaaatttta
     7861 tagtatgaag ataatagata tgtattacgc catatgaatc ctctctctct atctcttcta
     7921 tatcaataac tattccttta ctttttttat aaaaaaaaag atagggaaat atatctatac
     7981 cacctataaa acaaaaaagc aaacccgtta aaataactac tattattcct actattctac
     8041 gcatttttat attgttttta ttaagaataa taaaataaat ttaaagatct aaaaattatt
     8101 tattcagatt atcgaatttt tttctgctct cttccagttc gtttgatgcc ttttccattt
     8161 tataaaattg ctcttttaac ttttgctcct cttctgccag tttcttctta taatcctcaa
     8221 tatcctgagt ctgtctttga atctgattat tgataactct ggtctttgaa tcaaaataac
     8281 ctatatcttt tgatgtatat gatttgagta atttttctgt ctcaaatgca acaccagaat
     8341 caattattac atccccatca gtatcataac caaagagttg tttaacacct tccgggtatt
     8401 tttctatgga ttctattaat ttatcactat ttaattcaag atatcctttt aactttgtaa
     8461 catctaaggt atttgatgtc tcattagtgg atatccctat atgttttaaa agagatatct
     8521 ctttaccaaa agaggtagga tatggattca tcattattat tcttatcttt gaggcaaaag
     8581 ttttaagacc agaatcgttt gaaagttctc ccatgtcttt cttatcttct ttatctctat
     8641 actcttttgc ctctatattt atttcattat taacatactg taagatctga ttatattctg
     8701 taataaaatc attaattgta tttattattt tttcatagtc tctatctatt tttaaactct
     8761 cctctttatt ggttttttca aaaatattta tagtaacccc ttttataaga tcatcaactg
     8821 tattggtgtc tctttttact ataagcccat ctatttttat agttgcatcc attggttttg
     8881 ataattcatt tttatatctt acccctttta tactttcact atcataaaat tttaagtttg
     8941 atgcctcgag ttttttatag gtatttgaat ttttaaatac cagtgcgaca attgtctcat
     9001 catcatttaa gattgtattc atatcaaact ttaaggtttt ttttgtctca tttacatcta
     9061 attctggtag atctattgtt cttttgtttg taattatctc aagatagtga tcatcataaa
     9121 caatcttttt tggtttatcc tcctcttttt ttgtataagg tggcacatta gaaataaggg
     9181 tctcaccttc tatatttata tcgaaaatgg agatatcccc ctctcttgtc cagtttggtc
     9241 cagtaggtat ctcctctttt ggctttttag aagggtctat cacatcaact ctcatatcaa
     9301 cttccataac aaggtgctct ctatagtcaa ccttttctgg aagattgaat ttaattttat
     9361 cattagtctc taattttaga atattatcta taagatttat ggaggaacga gtctgattta
     9421 ttaggttttt cttttcaaaa ttgaattcct tttcataact ttttacatct tcaaaaaaac
     9481 ccatctctct aaatacttct tttgtttttt cattatcaaa agatatatat tttttctctc
     9541 caaatttaac tgtctctaaa accagaacct gagttgtctt tgtgtcatta gcaacaatac
     9601 tttttaaaat atttttagca ttctttttaa ttacctctga aaaattatca attgtcccac
     9661 cttcaaaata gaatttaaat ttctcattat caactgaaaa tgcatactca ccactaggga
     9721 ccttatagtt ttttgaaagg gaagagcttg cgatcttatg aggtgttgcc ttatttaaaa
     9781 tttctattct atattcaccg atttctgcta ttctttttac tgtggcagaa aaggcatttg
     9841 gatctgatga ttgggaaacc ttatcatcaa aaggcgcttc aaatccataa agtttttttg
     9901 ccttattttg aagggataaa aatttagtct ttaactctga ccataaattc ttttcatcaa
     9961 caagagcctt tttttcgtct tccatttttt caagtttttt taattttggc tccattattt
    10021 tctttatggc ttcact
//
LOCUS       a0116165_1001622       10033 bp    DNA              UNK 01-JAN-1980
DEFINITION  Ga0116165_1001622. | GENOME_ACESSION: IMG_3300009712 CONTIG_ID:
            a0116165_1001622 SOURCE: JGI_medium ORIG_COORD: 2774_12807.
ACCESSION   a0116165_1001622
VERSION     a0116165_1001622
KEYWORDS    .
SOURCE      .
  ORGANISM  .
            .
FEATURES             Location/Qualifiers
     CDS             33..1355
                     /product="purine-binding chemotaxis protein CheW
                     &KO:K03408"
     CDS             1412..1873
                     /product="chemotaxis protein CheX & KO:K03409"
     CDS             1912..2349
                     /product="two-component system, chemotaxis family,
                     responseregulator CheY & KO:K03413"
     CDS             2402..3544
                     /product="hypothetical protein & Hypo-rule applied"
     CDS             complement(3541..4485)
                     /product="hypothetical protein & Hypo-rule applied"
     CDS             complement(4718..5188)
                     /product="hypothetical protein & Hypo-rule applied"
     Spacer_Hit      4997..5033
                     /gene="231"
                     /evalue="5.66129e-05"
     Spacer_Hit_Main 5001..5033
                     /gene="46"
                     /evalue="0.000214636"
     CDS             5580..6560
                     /product="hypothetical protein & Hypo-rule applied"
     CDS             complement(6619..7803)
                     /product="cAMP-binding domain of CRP or a regulatorysubunit
                     of cAMP-dependent protein kinases/cAMP-bindingdomain of CRP
                     or a regulatory subunit of cAMP-dependentprotein kinases &
                     COG0664,COG0664"
     CDS             complement(7840..8277)
                     /product="Ribosomal protein S18 acetylase RimI & COG0456"
     CDS             complement(8457..9134)
                     /product="Dolichol kinase & COG0170"
ORIGIN
        1 agaaaaatgg aataacaaca taggaggttg aaatgatagg cacagaaaat ttagatttta
       61 aaacattaat gcaaaatcaa aaacagataa gtaagaattt aagacaaaaa aatgaggcaa
      121 aaatactcga atatgatttt aaaattgtat cttttaagct tgcaggtgaa tattatggca
      181 ttgatataat gtctgttaaa gagatattaa aggctaaaaa atttacccat gttccgaatg
      241 cacttgattt tgtgattggt gtgtttaatt taagaggtga aataatgcca atcatagatc
      301 ttgctaaaat gtttcatctt gaaccagaaa ataaatcaga gataaaatca attatcatta
      361 taaaagttga caatttatta ataggtcttg ctgtggatga aataagccat gttttacctt
      421 taagaagagc agatattcaa cctccaagcc cacttttagg aacaattaat gagagatata
      481 tcgagggtgt tgtagaatta aatgataaat tgtatgttat tcttgatgca gatgctattt
      541 tttctgataa agaaaaggca aaaaaagata tacttcctca atcttctgat cttgctgaag
      601 aacttttcac tttcttttgt aatcaaatgg aagaattaaa cgttattcat ataacagagt
      661 ttaataaaaa gaaatttaga gaacttttta cagaatatgt aaaagaaaat aatattacag
      721 agatgccaaa tttaaccaaa gagaatgcag aaaatattct gaagaaattt ttctcaaaat
      781 atacctctca attgtggcag cagccatata cagatcattt tttagatgca gtcattccta
      841 aattaaatag gatatgttct gatgaagtga gagcactcaa tattggatgt gcttctggcc
      901 atgaagcttt ttctctttac tttttgcttg ttaataatat gaaagatgca gagatcaaat
      961 tgatagcggc tgacatcaat ttaatagcag taagtaatgc atctggcttt gagattaatg
     1021 ggacaaatat cccttcgtgg ataaatagag agaaatattt tatgaaatta tctgatggga
     1081 aatataaagt aaaaaaagag atagcagaca aaatttattt tgaatttcat aatgccttga
     1141 atatatccac atataatagg gtttttgatc ttgttgtggc aagagatata tcattgtata
     1201 tgacagaaga tgagtataag aaatttctga aagatatttc ggctaaaata gtttctggtg
     1261 gtgtattggt agttggtgat aatgaggatc ttggtaattt accagatttt acaaaagtgc
     1321 cgagtgaata tctttctgta tatgtaaaaa attaaataaa aattgtgaca aattttaaaa
     1381 tttttgatat aattaagtaa gaggttataa aatgagggta gaatatatta atccatttgt
     1441 ggatgctgct attcagatat taagcagcac tgtctcaaaa gatatttcaa gaggacagat
     1501 atctttaaga tcttctatca caccaatgat gggggttgtt attattgttg ggcttgcagg
     1561 acaggtatct ggcagaataa taattgatat ggatagagag actgctttaa aaattgcgag
     1621 tgcaatgaat aatgaaactc ttgtagaatt tgatgagtta acaacagcta ccttaacaga
     1681 acttgcaaat atgataacag ggaaggctgt tacaagattg catgagttag gatttcaatt
     1741 tgatttgact cctccagctt tatttactgg agaaaaaata cagatttccg ataataagat
     1801 tgaggctttg gttgttccta ttgagatacc tcaaggtaaa atagagataa atgttggcat
     1861 aaaagaagaa taagctattt tatatattta aaaaaattaa ggggatagaa aatgaaagct
     1921 acttctgatt ttccaaattt aaatcaaaaa ccagcagatg gtttaaaaga ggatggaaca
     1981 ccttataaag tacttattgt agatgattct atatttgtaa aaaaacagct aactcaaata
     2041 ttacaatcag agcaatttca agttattgat gaagcatctg atggagaaga ggctattgaa
     2101 aaatacaagg agcactttcc aaatgtagat cttgtaacaa tggatataac aatgccaaag
     2161 atggacggaa ttactgcctt agaaaagatt attgagtttg ataagaacgc caaggtaatt
     2221 atgataagtg ctttaggaaa acaggaactt gtaaaaaaat ctcttcttct cggcgcaaaa
     2281 aattatatag taaagcctct tgatagaaaa aaagttctgg aaagaatagt aatgattttg
     2341 aaaagatgat tttttaaaaa aaggctttat gaaaaatatt ttaagcaacc taaaataaaa
     2401 agtgagaaaa aatttatatc tcttactatt tctattttta ttctctggat gtctatcaat
     2461 tcaaaaagat aagtgggttg agagtgagag aaaatattat aaaattaatg aaagtgaaaa
     2521 gaaagagaaa gaaatagaaa aagaatttga atttttggat ttaactttta aaattgatca
     2581 aaatgaattt aaaataaaaa atgagattta tcaattaaaa tacaacatta attttttatt
     2641 taaaaataaa aataataatt tttccatttc ttattctata tatgatgaaa aaaatagtaa
     2701 gattttagaa agagttgaaa ttaaacctaa aaaaaaggat ttatattttt atacaatcga
     2761 tgactatttt gttgattctt tttgccatag gaaacttatt tttgatattg aaattattag
     2821 tgataaaaat agatataatt ttaaaaaaga ggttataaat agtgaggctc cttttataga
     2881 taatttactt tttgggccaa taattacatt ttttgatgaa aaggataatt ttataaagac
     2941 aaatatttct attaatttat ctataaacaa tgcaaaagat atagtgtgga taagattaat
     3001 tccaccagaa atggattctt tctgggatat cccctttaaa aaagaggggg atatatttat
     3061 tgctaatgga aatttaaatt ataaaaaaca tccctcatat attagtaatg gaacttatat
     3121 tttacagata aattttggta aatatggcct tattcaggaa gaaataaaaa ttatagatat
     3181 ttttaataat gaaaaagggg ctaattatgg tattaccatt ccttttgagt taaaatcgaa
     3241 taaagaagaa ttagtactaa atattgattt tattgataat atagagagta tggaaatagt
     3301 tttatttgat aagataaaaa atgattttat aaaacttgga acaaaaaaaa ttttagaaat
     3361 aaaaaagagt atatcaaaat cagatctcat atttaaagat gattctggta aagaggtaaa
     3421 tataaaaaat aattataaat actattataa aataattatt cacacgagag aaattaataa
     3481 tctaaagtat atctctattt ctaaatttat cccaataatt ttttctggtt ttaaattttt
     3541 ttaaactata gacttaatta actctataca ttctctcatt gtcatatttt ttggatattc
     3601 tgcaatgttt attaattttt tgcctctttt tgtttttata taaaccaaag gattatcttt
     3661 taatttagta agttcgcttt tttccataat attttcgtcc aagatcattc ttcctaaggg
     3721 agtctcacta aattcaattc tttcaccatt aggcttaaag ataaaatcta tcatatcaaa
     3781 tgttgccatt atataatttc tggatatatg gtacgttctt tttatctttt cttcccattt
     3841 aatatctttc aaaaattttt catcaataag ggtagtttta ttatcttttt ttaattcctc
     3901 aaaaatagaa caatttatat cttcaatctt gtatttttca tctcttaaac gtgctgccat
     3961 tacaaataca tttgttttat cagtatattt atttaaaata gccggtatat tagaatttac
     4021 tatatagaga tcttctatct tttttatagt atgaccgtaa aaagagagaa aatctttttt
     4081 atctactata agattgaata gttcttctgc ttcaatatta agattcagta ttgcatcaaa
     4141 agaaccaatt atcttagcat cgttaaattt taccttaaaa tatttttcaa atttttttac
     4201 cattggagga tactttgcga tttcatcttt accacgaata gcaaagctat actgagtaga
     4261 atagtgatca agaattaaag catgatttaa aaaaattttc ccatttagat tggcaagata
     4321 tactatatcg ccaaaagggg atatcccctt taatagagct ttttcataaa agacctcatt
     4381 actctcaggt ctgacataga taactattat tggaagatct aaatcttttc tgtcaaaata
     4441 atctataata atctctggtt taatattttc atttttaatt tccatattat taattttatc
     4501 tcaaaaatca atatatgtca aaaatttata actttttttt aaaaaaaatt aaattcgatt
     4561 ttacttttta aatggttata gttagggtaa gatcatttta gatgggattt tatttttaag
     4621 aagtgaaaaa gatagaatta tgccatggtt aattttttca aagagaattg ttataatgtt
     4681 tttatttatt tttactgcaa tttttaataa atttttacta ataataggtc tcaaagccta
     4741 ttacctgata gcaatcgttg tagattgcct tgtaaaatgg ggtagtgtta ccggaaaagt
     4801 gggataattc tctgctctta ttccactttt ttatatgtgt tattctcaag aataacttta
     4861 acgttattaa actacacttc atctcaaccc tggtaatccc aagtttctca tactcttcaa
     4921 ggaagagtag gataattctc cttaataaac aacccatgct gaaaaaatta agatcagcat
     4981 ggatcttttt taagaaccta taatcctgtt ttgacagata cacatgaatc ctactatctc
     5041 catctattct ttcatatcta tttccatcct ctggaccgaa acaatatatc ttttttactc
     5101 tattgctata gatctgcaag atatacacaa taagtccaga aatagaaatg ttaaattttc
     5161 ttgcaacatt ttcaagtctt tttttcattt ccgaattaac gaccacatgt aactcatgat
     5221 cgcacttata attttctaat atagtattaa tgttattcat aaaaaatcct ccttaaacta
     5281 ttataaaaat tattttctat atattaatca caaaattttt aagaaaatcc tttacatttt
     5341 ttataaaaaa aattaaaatt ttttatttaa agataaaatt gtaactataa attgagtttt
     5401 taaaagatga tatatttaaa aatatacact tttgtttaca aaattatact tttgtttaac
     5461 aaatttttaa acaaaaaaag caaaaaaggt gtataatatt aattaaaagc aaattagtaa
     5521 ggagcaattt ttatccttat ctattttgat aaaacttatt ttaaatttgg aggtatagta
     5581 tgaaaaaaat cgtttgtttt attttttttg ttcttctctc tcttaatgtt gaagccatgg
     5641 taattcatgg tcaactggat gatggtttta tgttaggaga aggagaatcc cagcatcaat
     5701 ttttattggg ccttgatgcc atgcttttta atcagttaca cggggcttat caacagctaa
     5761 atattttctc tttccctttt tataatgggg tctatcaaat caaaggcgca actattttaa
     5821 gtggctcacc attaatgtta ttaccaatgg ctacttttgg atatattgca agatggcatg
     5881 ttcttaaaaa ttttgaaatt aactttaatg tatttagttc aactccatcc cctgggcagt
     5941 gcgttataat gtccaatgct atcaattggt ttaaaaatga cagaaattca cctttttatt
     6001 cgacttatca tgatgataat aattatcctt ataatattca tttttatagc attgatacta
     6061 ttttttttat gaacttatgg ggagtgccaa cttctgtggg cataggtttc aagaagaata
     6121 taagagaaga tgaaaatagt tctttttctt ataaatttaa tttagggctt gattatactg
     6181 gcgatgctca tgggggaata tcaataaaaa attcattttt atttgcaaga aaattaccac
     6241 aatctattct atcttttaat ccatttatta atgcagctct taagatagga gtggcagcaa
     6301 gttatcaagg ggcatggatt gttgcagaac ctggttttga gatagtttca aagattatct
     6361 caaaggatgg attttgtttt acctctactt ttatgattgg ttatgaaatg gattttgtga
     6421 taatgcctaa tccttatttt tatgttataa gtgaatctga atatttttat tatgctggta
     6481 gaatagttgt ttcttctagt tttggattag gtagatccgg cttaccaaag aaaaagaaaa
     6541 gtaaagaagg ttctatatag tttaattttt aaggctattt caaattttgg tagccttatt
     6601 ttttaaaaaa attactcttt aaataaatcc aagatttgat cttgtaaaat aaaaagaggc
     6661 tttgtctaag aagtgtgatg tttttttaat ttttattgaa tcatctgaga attctatatt
     6721 tttgtctgtt aaaaattctt taattttttc ctctttatct ttatcaatat caagcatctc
     6781 atataactct tgcaatgaaa agttaaatac aaaagtttta tcatcatctt tctttatatt
     6841 tggaatagct aatcttattt tagcagtaag aaagtagtaa atctgagcaa ttggtgctga
     6901 aattttattg caaattatct gttgttgaac aaaccatatt cttcttgtta agaaatataa
     6961 aatttttaca aataaagggg gtggtagttt atcaattcct tttttgtcca ctattgtcaa
     7021 ttcagaattt tcaataacaa aggctgtggc atttcttggt ttatcattga gaatagacat
     7081 ttctccaaag atatccccct cagaaagaat tgcaagaagc atctctttat tatgttttaa
     7141 tttcgttatc tttacttttc ccttttttat aataaaaaaa ttattcccca tttcaaattc
     7201 tgtaaatacc acagtatttg ccttaaaaat tttttcggtg ataatatcat tacttttaaa
     7261 aatttcaaca tcaggaagat tttctaaaat atttaatatt ttattttcta atgcactatt
     7321 gccttttatt tccatcaaga aactttttaa aagatgagct gccttttctt tttgattttc
     7381 taaaacgtat cttttagcta tttcaaatac ttttgtttct ctatcaaaat tatcatctgt
     7441 aaaaaaatct attttaacaa gttctttatc aagatttctc aatatctctg aatattcaga
     7501 caatattttt aaaataattt ttttatgctc cacataaagt tgctctaatt tttcttttgg
     7561 tataacaaga atctcgcaat ctgttatagc ctttactgtt tcattatcag aaattccagt
     7621 aagggtttga attatcccaa aaatataacc aggtcctttt gtttcttctg ttatttgatt
     7681 taattcattc ttttttttga tagagatatt tccactctta acaatataaa attcttttaa
     7741 attaaattta ccatcaagat aaataaaaga gtcttttttg taaattttag tttctacttt
     7801 catactatcc ttaattataa tatatttttt taaaaaatgc taattttcta caatttttat
     7861 taaaggtata tattccatat ttttaatatt tttgttggta agcggaattg caatctcaaa
     7921 tccgaatttt ttaaaaaatt ttaacatatc ttttttagaa gtaatataat gaaatgggat
     7981 attcttataa tgccttgaca taaatgcaat taacttactc ccaatcccca ttcttctata
     8041 ttctttttta acacctaaaa gatcataata gacaaaattt ctaccatttg acagtgtggt
     8101 taaaaagcct attatctctt cattattgta agccaccaat attttatgag aatttttaat
     8161 tatatgatca atattatcta ctttatatcc gcagagtcta aaagtctcaa gtaatttttc
     8221 tttatttaga ttaacctttg tatttttaaa tattatcttt gcttttttaa tcaacattga
     8281 ctaccttatt tattaaatat aatatagaat taacattcta ctttacatat cggaagataa
     8341 ggttaattaa ttttaactta tacagaaaat ttttaagttt gtcaaaaagt attgaatttt
     8401 attaaaacac ttttataaga tatatatgac agaattttgt ttattaaaaa tatttcttaa
     8461 aagatgaatt tttgtacaaa tatgcctaca aaaactggta aaataagatt atcaaaatca
     8521 gcagtaggta ttgcctccac tattgtagca aaaaatgcta ttaagaatgc ctgtaatata
     8581 tttattccac ataccagata tacaataaat aaaacaagaa atgcacccat tgatccacta
     8641 actgtcttcc caaaggttaa tggtattttt actccaccta ttattttccc aaatagactt
     8701 gcaactccgt ccccaaaaga gagagcaaat atagcaattg ttgcaattct atagtcaaac
     8761 atcgtaaatg ctaaaaatat tcctatagaa agagtaattg gaccaagcac gaatccacct
     8821 tcatctcttg tccttgatgc caatacagta atttttgata taattggtaa atttatattt
     8881 ttggatcgta aaacttctga tataaaatat acgagtgtaa taaaaagtaa acccgtcaat
     8941 actaatgccg gaaagtaaaa atataataaa gggacaaagg ctgacatcat atgtatcgat
     9001 tttctaaaaa actctttttt aagtgttctt gatatatgaa gaatatttga agaaaatgta
     9061 tgctttttat aaataatatt ttcaccagta attaaatcat tgttagaata aaatttatta
     9121 aactctcttc tcatattaaa aattgtatca aaaaatctaa aaaaggtaaa caataattat
     9181 tttttatttc ttagtgatgg aataaattca tttataaagt ctgctatttt accgagagga
     9241 attattctat ctaccttacc tgtccttatg gcactgccag gcattccaaa tattacagaa
     9301 ctctcttcat cctgggcaat agtatagcca ccagcatctt ttattgccac tattccctga
     9361 gccccatctg aacccatacc agtaagaata atagcaagtg ctttatctcc catctctcta
     9421 ctaacagatc taaaaagaac atccacagat ggcttatgat tatttaccgg ctcagaatta
     9481 tccagaaata tcttaccacc ttttaataca aggtgatatc ccccttgtgc tatataaata
     9541 gtatttggct caacatccat cccgtcttct gcttccacga ctcttaaaga gcagagggag
     9601 tccagtcttt ttgcaaaact gtttgtatat aatggcggca tatgttgaac aataagaatt
     9661 ggaacaccta tatctttatc tatatttgga agaatatttg ttaaagcaac tgtgcctcca
     9721 gtagaagaac caatacatat aatatctatt ggttttgtcc ttacttttgg aatttcaaaa
     9781 gatggtaggc ctccaattac aggcagccca tcctcctcag caatctgttt aaatcttttt
     9841 gtccctggaa gtttaaaatt ggcaaagatc tttatcttac ttataagaac atcttctaat
     9901 aattttacat tttcttgcag acttctaacc tctggctttt gaatataatc aacagctcct
     9961 aactctaatg ccttgaatgt tatatctgct ccatcttttg taaaagaact caccattatt
    10021 actggccttg ggt
//
LOCUS       a0209409_1000829       10036 bp    DNA              UNK 01-JAN-1980
DEFINITION  Ga0209409_1000829. | GENOME_ACESSION: IMG_3300025589 CONTIG_ID:
            a0209409_1000829 SOURCE: JGI_small ORIG_COORD: 2643_12679.
ACCESSION   a0209409_1000829
VERSION     a0209409_1000829
KEYWORDS    .
SOURCE      .
  ORGANISM  .
            .
FEATURES             Location/Qualifiers
     CDS             complement(310..1746)
                     /product="hypothetical protein"
     CDS             complement(1977..2498)
                     /product="hypothetical protein"
     CDS             2691..3734
                     /product="nanoRNase/pAp phosphatase
                     (c-di-AMP/oligoRNAshydrolase) & COG0618"
     CDS             complement(3738..4511)
                     /product="phosphoribosylformylglycinamidine synthase
                     &KO:K01952"
     CDS             complement(4721..5263)
                     /product="hypothetical protein"
     Spacer_Hit_Main 5001..5036
                     /gene="46"
                     /evalue="7.2274e-08"
     Spacer_Hit      5001..5036
                     /gene="231"
                     /evalue="7.2274e-08"
     CDS             5445..5915
                     /product="ribosomal protein S18 acetylase RimI-like enzyme&
                     COG0456"
     CDS             6055..6912
                     /product="parvulin-like peptidyl-prolyl cis-trans
                     isomeraseprotein & pfam13616"
     CDS             6996..8291
                     /product="CRP-like cAMP-binding
                     protein/anti-sigmaregulatory factor (Ser/Thr protein
                     kinase) &COG0664,COG2172"
     CDS             8314..9258
                     /product="MoxR-like ATPase & COG0714"
     CDS             9332..9601
                     /product="hypothetical protein"
ORIGIN
        1 aactgattgt aaaccaattt taatggttct gctattttag aatcaaaaaa gagatactct
       61 ttatcccata aagcagcaaa gatcccctca ctaaaagggg taatattacc attaattaaa
      121 atattatttt cttcttcatc gattattacc agagttgttc ctataacatc aagattattt
      181 gaaaaagagt aaaaaatatt taaaagtata aaaaagaata taaaattaat tttcataata
      241 atcacctctt tcttacctaa tgaattcatc ttatttttta tcggaataaa aagaaatatc
      301 tatataaaat tatttattga tagtagaatt ctttccattc tcttttaatt ctgcatattt
      361 tccaaattga tcaagataga aaataggtat attattaggt gataaatacg aatatccaga
      421 accaacaggg aattctttac cattctcacc aagttttcct atgagataac caaacggcaa
      481 tcccggaaaa tctcttgtct ttttcgtatc aaattcatct gtatcgagtc cgtctggaga
      541 aaagaatata aagaaatcat tattccttga tcttatgcca attgagccaa tatatacttt
      601 tacaagaaat ttattatcaa gataagttgt gattgactta tttgcttcat ttaacatatt
      661 ttcaaatatt ataaattcct cttttttctc attattaaat ccccacataa gatatgttaa
      721 aaaaatatca ccctctttcc atttttttgt gccttttttg tatattgtaa agatattatt
      781 tttgtcaaaa ttttttaatg taatgggaga ggttaaaaca ctatttgctt ttttatctaa
      841 aaaatcaaaa tatatgttat cataccctgc tggcaatgct attttattca atgaggctat
      901 atatagaata ttgtcatctc cttccacaat atgagtacca gctgttatct taaaagaata
      961 gaaaggattt acttttattt tggtattata ccaaccattg ataaaatttt caccttctat
     1021 tttaataaaa tcttttttat tttctttatc aaataaactc tcaaatttta caaatatttt
     1081 acctttaagt ttgcttatat ttttatcatt tgtattatca ttatcattcg aattatcaaa
     1141 ataagtattg atatctggaa tatttaattt taaaaataac tctggtagtt ctggttctcc
     1201 tacttttaat atgagtgatt tttcttttac ctcttttgta ttggtagctc ttaaagtaat
     1261 tttataataa cctggctcaa atatagaaat catacaattt aatggatttt tagaggtata
     1321 gaggtaatag ttaatcttct ttttttcttt ttgtagtgat gatatttttt caaggatttc
     1381 acgactttct ttatcattag tagaatcttc agcagtatcg tttgataaat cttttatatt
     1441 ttctttatat tttatcttat ctttctcttt ataaatatta tctaaattag attggatatc
     1501 gagttttatc tcttctataa accattcata aaagatatcc tgattcaaat tgtcagcact
     1561 catttttgca actatttcta tatctgtttg aaaaaaattc attcttggag ttctatttat
     1621 agatgggaat aattctattt tctctattac aataggtttt tcttcttctt tttcattggt
     1681 tgcacatccg agtagaaata aaagtaaaaa aataataaaa ttatattttc tgaaaacata
     1741 tttcataata ataattatac cccataaaat aaaaaatgtc aatttttatt tataaaattt
     1801 aaaattttta taacttaaaa atctgaaaaa tgtaataaat ctctacttaa ataattatgt
     1861 ataaaggact tttggggctt attttatttt tagacaacaa aaaggataga tttatcctga
     1921 ggttagtttt gggtaagaat gagaaaaata ataaaattta gacaaaatac taatttttac
     1981 aagaatttta tttctaacag cctaaatttt gaatcaaaag taagcaggaa gtactggtcg
     2041 ggatgaggct cgcgtgggat atcaggcggc gcaaccttcc cgccttcttt cttcttcaaa
     2101 ataacagcct tctttacttt taattcatca agtttcttct ttagcctctc aattttattt
     2161 tcaaactctt cttctccaaa tgtctcaatt ccaataaaat actcctccag tatctctctt
     2221 actaacaccg ccatactgaa tgtattcagg ttgctgtgaa ttatctttaa ttggttatac
     2281 aatttttttg gaatatatac ccttactttg tgtgtggcac agactattgg gtagtctttc
     2341 tctcttcttt tttctttgat atgttttttt tcaataatag ggacaatctt ttcaaagatc
     2401 tccctcatta agaaagaaag tgaggcagat ctcttttttg ctaaattttt aattttatct
     2461 aataaaagtt tgttaagaac aaaatcatat tttatcatac aatcttctcc ttgaaataaa
     2521 attgttttct aattattaat cacaaaattt ttgagaaaat cctttacaac ttttagaaaa
     2581 aaaattaaaa aaattgctta taaataaaat cacattcata ttttcttttt attgtatttt
     2641 gtttgacaaa aaataaaaaa ttggctatat aaaatttcct ttttaaaatt atgatagttg
     2701 atgaacaaaa ttttttagaa tcttttgaaa atactatttc agaatattct gaatttgtta
     2761 taattcctca ttataatcca gatccagatg ctctgggaag tgcttatggc ttatactatt
     2821 tattaaaaaa agaatttaat aaaaagtcaa atatatattt tagtggtata ataggtagag
     2881 cagaaaacaa gatgatgata aatcttcttg atatacctat tataaatcta aaagacaatg
     2941 aggaattgcc agatttacca ataattttaa tggatactca gccaggctcg gggaacaatc
     3001 ctttaaaaaa taataataca ccattaatgg tttttgatca tcatccaatt cagaaaaaaa
     3061 ttgacaatat aaaatacgca gatataagac taaaatatgg ctcaacttgt acgattatat
     3121 atagttttta taaacattat aatttaaagc ccactattaa tgtggcaaca gccttatatt
     3181 atggtattca gtgtgatgtt gttggggaag gaagaactgc ctataagata gattttgatt
     3241 atatggaaga attatcaaaa tatcttaata gagaaaaact ttttgctatt gagaatccaa
     3301 aattaccatt tgattactat cttcatatca ataaaggtat ggaaaatagt gtaatttatg
     3361 acgatttttt aatttcaagt cttggtgaga ttgaaaatcc cgattatata ggtgaaatag
     3421 ccgattttct cataagattt gataaagcgt atttggtcct tgtgatgggt aagtataaag
     3481 atacaattca gatctctttt agatcccaaa agaaaaaaat taatgctggt attatattaa
     3541 aaaaaatagt aggtaatatg ggaacagctg gtggtcatcc ttcaaatgct ggtggaagaa
     3601 ttatcattga aaataatgaa gatgtttcaa agatatcaaa aaaaattatc agtcgtgctc
     3661 ttgatttaat tcaaggcaag ataaccagtg gaataccgtt tttatctatg agtgattatt
     3721 taaattataa ataaagatta tttaaaatag tcaatgccat tttttagtat tttaagacct
     3781 aaaaattttt ctttcttacc ttctgtccaa tttggatgat tctcttcaaa tataaatgcc
     3841 tccggatgtg gcataagtcc aagtatattt ccttccttat ttgttatacc agcaatattt
     3901 aatacagagc catttggatt aaaaggatat tctacctcat ctgtatcttt attgggattt
     3961 acatactgaa atgctatctg accatttttt attattttat ttaatatatt ttcatctttg
     4021 gtaataaact taccttctcc atgccttacc gggacataaa ttctgtcaat atcctttagc
     4081 caaaaggagt tagaattacc tttttttaac catacccatc tatcttcaaa gtgtccggaa
     4141 tcattttcga ttaagcttgc ctcctgttca aagttatcct cacagtccgg cacaagtccc
     4201 atttttgtta ttatttgaaa accgttgcat attccaatta ttaatctttt gtcctcaata
     4261 aatcttttta tctcttcaaa tagggtatat tttattcttg ccccaaatac tcttccactc
     4321 gctatatgat caccataaga aaaaccgccg gggaaagcaa gaatctgata atcaaaaatt
     4381 ttcttctttt tatttataat atcttcaata tgaataattt ctgcattacc accagcaata
     4441 tcaaatcccc attttaactc tttttctgca tttataccat aacctgttaa aattaatact
     4501 tttactttca atatattcct cgattgattt aagattggtt ttgttaaata tatataattt
     4561 tttttacttt gtcaaaaaaa atatttaagt aaagaaaggc tggggtgtaa ttttattttt
     4621 aggcagttac aaagatagat ttatcctaat ggttaatttt gtttgagaaa aaattgtaat
     4681 aattttattt cctttttggt agaatttaaa ataaattttt tcagtaatat gtctcaaaac
     4741 ctactacctg atagcaatcg ttgtagattg ccttgtagaa tggggtagtg ttaccttcaa
     4801 agtgggataa ttctctactc ttattccact ttttcatctt tgttagtctt aagaataacc
     4861 ttaatgttat tacactaaac ttcatctcaa cccctgtaat accaattcta ttatattctt
     4921 ttaagaatag taggataatt ctcctcagta aaacacccat gctgaaaaaa ttaagatcag
     4981 catggatctt tttcaaaaat ctgtaatcct gttttgatag atacacatga atcctactat
     5041 ctccatctat tctctcatat ttatttccat cttctgggcc aaaacaatat atctttttta
     5101 ctctattagt atatatttgc aagatatatg ccacaagtcc agaaagagag atgtcgaatt
     5161 ttttggcgat agatgctagt ctttttttca tttctgagtt aacaactatg tgtaactcat
     5221 gctcaaaatt atagtttttt aaaatcttac gaatattatt cataaaaaac ctcctcttaa
     5281 aaaattattt tctatatatt aatcacaaaa tttttgagaa aatcctttac aacttttaga
     5341 aaaaaaatta aaaaattttt cctaaaaata aaatcacagc cttctatcta taattttttc
     5401 aaaatttatt tacacttaat attttttata gtataagatg ttctatgaat ataagagatt
     5461 ttgtaaaaga gagtgacatt aaagcagtaa aagatattgt tgagtcaact ggatttttta
     5521 ataaggaaga gatagagata gccattgaac ttattgaaga tagatttaaa aatccaaagt
     5581 caacatatcg atttaaattt cttgaaattg aaaataaagt gattggttat agttgttttg
     5641 gcttaattcc ttgttcaaga attagctatg atctttactg gattgttgtt cataatgatt
     5701 ataggggtaa ggggtatgac aaatatattt taaaagagac agaggatttt ataaaaaaat
     5761 gcaatggtta tcagattatt gttgagacct cttctaaaga acaatataaa cctacaagag
     5821 atttttatat aagatgtggt tataaagaat tagtcatata taaaaatttt tatgatttta
     5881 atgatcataa ggttgtttat tataaaattt tataaaaatg attttttaaa atttttagtt
     5941 tactttataa atataaagaa agagtaagtt gaaaattctt atttaaatta actttttttg
     6001 acaaaactgg aaattttcaa tatatactat atatactata gtcggaggta aaacttgaga
     6061 aaatatagtg gtattatatt cttatttata tgtataaatc tctattcttt taatcttttt
     6121 gatttaagtg atgatgctgt tcttgtaaga gtaggagata ttaatataac tttacttgat
     6181 tttaagatct attccttagg gtataaatct attaaagtat gggatgaaaa tagtgtaagt
     6241 aatattctta atattatgat aatggatcta ctgtttaaga cagcatgtga aaatgaagga
     6301 ataaatattt ctgaatccgc tcttagtttt tatacttata aatttttttc agatagaagt
     6361 atatctcttg aaaatgaaga agcaattcaa ctctatttta atattaatga tccttattat
     6421 aatcttgatg attttattat aaaatccact tacaatcttt ataaagttaa gtatttagca
     6481 gaaaagggtg aaatctcatc ttataagagt tatatgattt atttttctaa taaagataaa
     6541 aataaaaaag aaaagaatga acttaaagag aaggtagtct caatagtata tgaaattatg
     6601 aagggggata tcccctttga atattttgtt gaaaagtata gtgaggatca atttagtaag
     6661 aagaataaag gggatatagg agttgttaat tatgaaaaat ataaaaaaac tttttctaaa
     6721 aaagaatttg ataaactttt aagatctggt cttttttctc ctattttact ggaaggtaaa
     6781 gatggttttt acatatttat gaattatgat tatgaatttt ctgatgatcc aaagaatgta
     6841 gaaagaattt taactaaatt aacagaaaaa tataaagtaa taaaaatgat taatttcaaa
     6901 tcaaataaat aaaaattatt atttgaattt tctggattat tgttatataa ttatagtaag
     6961 aattttttac agtctccatt taagaggtaa aaagtgtgag tattcaaata ggtattataa
     7021 catctgataa taatcttgtt caaaaagttt taaccacaat taagagtcta tatagcaata
     7081 ataaaaatat agatactgtt tcattggttc atcttaagag taaagcaagt gcttatgatt
     7141 ttataagtta tgaatttcca gaatatctta tatttaatat gaatgatgaa aaaatggact
     7201 gttctgacct tttaaaattg attaataatg atccgtggtt tcattctact ggtattcttc
     7261 taattcttga tagaaaaaaa tatgaagatc ttataaaaga atttaataag ctgaatattc
     7321 tctcttttat agataaatat gaaatagatt actatttatc aaaaattctt gaaatagttt
     7381 taacaaataa gcaggtttta gtgcaaaagg atattgctca aaagatttta gaaaaaagat
     7441 ccggctcttt tgtaatagac aatgatcctt ctatggtatc ttcctatgtt aatattctta
     7501 cctctacact tgtgacagaa agatacatca atccaaataa agaaaatacc ttacgaatcg
     7561 cattaacaga attaattatg aatggaatag aacatggaaa ctgtgaaata aattatgaag
     7621 agaagactaa atatcttgaa gaaaagggag atattaatga attaataaga ttaaaaaatc
     7681 agaatccaga aattgcaaaa agaaaagttt atcttgacta tacttttacg gatgaagaac
     7741 taaaatttgt aataagagac tgtggtaaag gatttgatta taaaaagaga atttataatc
     7801 cagattctga acaggattta tggaaaatgc atggtcgtgg tatatttatg acacagatgt
     7861 atgtcgattc tttaaaatat aatgatattg gaaatgaggt tacaattgtc gtaaaaacag
     7921 ataaagataa aaagatgatt ccagaaggat tttctcaaca aagagagatt attgttaaag
     7981 ccgatgataa agtattaaaa cagggggaaa gatcaaattg tctttattat atagtaaatg
     8041 ggatatatga ggtagtctta aacggtaaaa aaattgctga acttaatccg agtgatgtat
     8101 ttttagggga gatgtcattc ttattaaata ataaaagggt tgcagatgta attgctaaaa
     8161 cagatggtaa attaatagaa atttcaaaaa aatcttttgt aaatattata aaaaaatacc
     8221 ctcattatgg gctatttctt gcaagacttc tggcaaaaag gcttgagaga aataataaaa
     8281 atataatcta atatttatat tatagaggtt aaaatggaag aatctgtcat taaattactg
     8341 gaacaactgg atcttatttt aatagggaaa aaagataaga caaaaaaaat tgttgcaact
     8401 cttcttgttg gtggtaatat tttactcgaa gatgtccctg gtgttggtaa gacaattgtc
     8461 tcaaaatctc tgtctaaaat gatatataaa gatgatggac agttgataaa attctcaaga
     8521 attcagggta ctccggatct tctcccttat gatataactg gtgtggatgt atatgatcca
     8581 gaaaaaaaag actttgtatt taaaccaggg cctgttttta ctgatatttt acttgccgat
     8641 gaacttaata ggacaacccc aaaagtgcaa tctgctttac tccaagcaat ggcagaaaaa
     8701 caggttacca ttgggataaa gacatatcaa ttgccagaga tcttttttgt aattgccacg
     8761 cagaatccag ttgaatcaga agggacatac cctcttccag cagctcaact cgatagattt
     8821 tcctgttgcc tctctattgg ttacccggac ctcgaaaatg agataaatat ttttcaatta
     8881 gggaaatcag aggatagatt ttcaattctt aaaccagtaa tttctgaaaa agaaatttta
     8941 gagattagaa aaaaaataaa agaaattgag gtaaatgaaa aaattcatat tgctattgct
     9001 aaaatttgtc agagaacaag ggagacaaaa gacataagat tgggactttc aacaaggtct
     9061 ggcttaatga tgatagatat gttaaaggca aatgcatatt taaacaaaag agactttgta
     9121 acagatcagg accttataga tcttgcagag gatgtatggg cacatagatt aatggtaata
     9181 aatcctcaaa taaagccaaa agaattaatc tcaagaataa caagagaaga ggtaagaaag
     9241 attataagaa aattttaaaa aataagtctt ttatgaaaaa aaataaaaag tgtaataaaa
     9301 taaaaatttt ttattataaa gagggatatg tatggatata gacttaattg acgaattttc
     9361 aaactttgag tctcgactta ctaaaataga acaagaaatt aaagataaat cttcagaaaa
     9421 aaaggttttc tcttctttta aaagagagga atatatatat tctgaaggta aaagatatat
     9481 ctgtattcat ttttcgcaaa ataagccctg tataaagagt aatataacaa gaccagctgg
     9541 ttttgatatc tgcatttcgg atgatgggac aatctgccca atgttactgg agttagagta
     9601 agaatttatg atgaatattt taaaaaattt tatagtcatt gaaggactgg atggctctgg
     9661 tacttccacg caggcaaaat tattatctaa aaatataaaa aattcttttt ttacttatga
     9721 gccaacagat aatgatatag gcaaatttat tagaaaaatt ctaagaaatg aaatatccgt
     9781 tgattataca tctttagcgt atctttttgc agctgataga aatgagcatc tttattcaaa
     9841 taatggaata gtagaaagat gtaatagagg cgaaattgtt atttgtgata ggtatctttt
     9901 ttcctctttt gcttatcagt gtctaaattt atcttttgaa aaggtctttg agctaaataa
     9961 agatttcttt ttgccgcaga ttgtattttt cttaaatacc tcaattgatg agtgtttaag
    10021 aagattaaac cagaga
//
LOCUS       contig_3343             8643 bp    DNA              UNK 01-JAN-1980
DEFINITION  . | GENOME_ACESSION: EMBL_ERZ795046 CONTIG_ID: contig_3343 SOURCE:
            EMBL_metagenomes ORIG_COORD: 4078_12721.
ACCESSION   contig_3343
VERSION     contig_3343
KEYWORDS    .
SOURCE      .
  ORGANISM  .
            .
FEATURES             Location/Qualifiers
     CDS             complement(271..405)
                     /product="hypothetical protein"
     CDS             complement(463..2985)
                     /product="hypothetical protein"
     CDS             complement(3328..3870)
                     /product="hypothetical protein"
     Spacer_Hit_Main 3608..3643
                     /gene="46"
                     /evalue="0.000214636"
     Spacer_Hit      3608..3643
                     /gene="231"
                     /evalue="0.000214636"
     CDS             4100..5410
                     /product="hypothetical protein"
     CDS             5500..5892
                     /product="hypothetical protein"
     CDS             5909..6046
                     /product="hypothetical protein"
     CDS             6058..8181
                     /product="hypothetical protein"
ORIGIN
        1 aggcattttt aaagatattg cggaaaagct cgggcaggtt tgggttctgg ctcattcgtg
       61 taattgcttc tgcatagaga ttaagcattt catgcccacc cagacgggga ttaaatatat
      121 tgctccagct gtatttttca taatcaccaa tgaaaaagcc tcttttaccg cccatctcaa
      181 cagactctct gtccatatcg tccataaatt tgtagatgag ggcaatggta atctgctcta
      241 cctgactctt tgggtcaggc acctttccta ctagtatatc acgggctgtg tcgattcgtc
      301 gtttggtttc tgcatcaagc atgggttctc ctttatatct atgaataaat cagttttttc
      361 tgcatattca aaaaacatgt cgaatttttt aatttctttc gacataacat aaaaacatgt
      421 cgaaaatttt tgtttttttc ggcataaaat cttttaaacc tttcaagcaa caaatttatt
      481 caatggcaca ttgtccttta tatattcagg tattgctttt ctaagatcgt tggataattt
      541 tttgaatgct tcaccatagg gagaagtatt aagcatgaca aaatttccac tatctacaat
      601 ctgcctgaac tcagcatcga taatatatgc tttaaagaca gtctttgcat attcaaaata
      661 ttcttctttt ggtaaatatc tactatcaaa tttatcaaac tcttcttcta aaagttcctc
      721 tttggtctta aagtatggga ttatcccaag aattttctca ataatttctt tcattgatat
      781 cctgcggtca atctgtattg attttcttag tttctccagt gtaaagtagt cttctggctt
      841 gttcagaata tttttttcaa gatagtcaag taattcttcc cattttcctt cctctgcctt
      901 ctcttttata acctgatcct gtataacaac tttttcaaac ttttcaaaat acattctatc
      961 cactttcatc ccattaggac cgatctttgt ttcagaaata gattttatgt aatcctctgc
     1021 ctttgattca aaaatattaa tattatgccc ctgactttcg gttccacctt tactatattc
     1081 aaatagcgga agttctaaaa tttgatcata attaaattct ttttcaaaat actcacaatt
     1141 tgcaaaaaaa tcaaagattt taaaagtggt tttctgtttt tctcctattt cttctctaag
     1201 tcttaaatca ataatctgat ctgtaaaatt atgtttcctt gtccctcttc cctttatctg
     1261 tataaactca gtcggtgaga atattggtct tgcaagacag agattaagaa tatccggaca
     1321 atcatatcct gtggtcatca ttcccacagt aacacagaca cgagtcttac tcgttttata
     1381 acgattatca aaatttccaa aaccagaaag tttattgtct gcaaaatttt tagcaaactg
     1441 ctgagcatca gcaataattg atgtcacctg cattgcaaaa tctgaattgt atttgcccgg
     1501 aaacttctca tccgcaagat tgtttagaat ctgggttatt ttcgctgcat gattttgaga
     1561 gacacaaaag aatattgttt tgccaatttc atttgaaata ggatcacaaa gagcattttc
     1621 caaaaaaact ttacagaaag catagttagt attttctgaa aaaaatttcc tttcaaaatc
     1681 agtatgcaca aagttttcta caatctcttt accatcctca tttttagata ttacagcata
     1741 tccgccatca gaaagaagtt gagttgtaat ttctgttttt acatccacga caattggatt
     1801 tacaagatag ccatcattta ctccatcgat tagagagtag cgaaaagttg cctccccact
     1861 ttcacaacca aaggttttgt atgtatcgag taataaccgt cgttcaagtt gccttggatc
     1921 atcctcacca aggttagata tatctatatt tttcagataa tcttttggcg ttgctgttag
     1981 cccaagttta tagccgataa aatactcaaa tactgcacgg gtatttccac caatacttct
     2041 atgtgcttca tcagagatca caaggtcaaa atcatctgga gaaaatgctc gtttatatcg
     2101 attatttgca agaaaggttt gaattgtaga aaccacgatt tctgccattc gccaatcatc
     2161 tcgattttct ttatagataa ctgatcgata atcatttgta agatatgaaa caaaagcttt
     2221 ataagcctga tcttcaagtt cgattctatc aactaaaaat aagactcttc tagcattacc
     2281 ggttctcaaa aataacttaa tgactgctgc tgcaacaaga gtcttaccgg ttcctgttgc
     2341 catttcaaaa agaaaacgat cctttccttc tttcactgca ttttgaatgg atttcacagc
     2401 catcaattga tattttctca gaaaacgcag tttattttct aaaatgaatt tctgtcgtgt
     2461 tgtttcattc tgataggatg gatcattttt ataatatgga ttttgagtaa ggactatata
     2521 gtcttcatta actatttcat ttataagacg atttttatcc ggtttaaaat ttgaataact
     2581 ttttatagaa tcaggagagg gaaacttagt tattatattg ggatttcccc tttccagatc
     2641 ccagaaatag tgaatatttc cattagaaag tataacaaac ctacatcctt gtgcctgtgc
     2701 atatcgcctt gcctgttcct ttccaaaaag cggattttta ttttctcctt ttgcctcaag
     2761 gacagctagt ggaaacccct gttcatcaag taataaataa tcaacatagc catttttagt
     2821 atgctcaaaa ttttctctaa actcattaag cttttcttct gttatcttaa aattgttttc
     2881 taaaagtata ttggctttac cttcgtcggt atcaaaaaac ctccatcccg cctcttccaa
     2941 tagtttattt atttttatcc ttgcttttgc ttctttttct ggcatagata acacctttta
     3001 gttaaattga atacgacaat tgtcctattt ttttatcaca ttgccttatt aatatctaaa
     3061 tgaggtatca taagatataa ttttttttat ttttttgtta aattcaaact taaatagcta
     3121 taactaagtt acttcgataa taaaaatttg tcaagaaaaa aattattatt gcaaaaaaat
     3181 atatgatttt attttttgat aatttaaatg gacagacttc tcctcatata aattttattt
     3241 ttagagagaa ataataaatt taggataaat gtttagtttt ataaaaattc tatttttaaa
     3301 aaaaggtaaa atttctaata actactgtca ataatatgtc tcaaatccca ctacttgata
     3361 gcaatcgttg tagattgcct tgtagaatgg ggtagtgttg ccttcaaagt gggataattc
     3421 tctgctctta ttccactttt ttatctttgt tagtctcaag aataacctta atgttattac
     3481 actacacttc atctcaaccc cggtaatccc aagtttctca tactcttcca aaaaaagtag
     3541 gataattctc ctcagtaaag cccccatgct aaaaaaatta agatcagcat ggattttctt
     3601 caaaaatctg taatcctgtt ttgacagata cagatgaatc ctactatccc aatttatcct
     3661 ttcatattta ttcccatctt cgggaccaaa acagtatatc ttttttaccc tattgttata
     3721 gatctgcaag atatatacca caagtccaga aatagagatg ttaaatttcc ttgcaacatt
     3781 ttcaagtctt cttttcattg aggagttaac cacaatatgt aactcatgct caaaattata
     3841 gttttttaaa atcttacgaa tattattcat aaaaacctcc ttaacaaaaa attattttct
     3901 atatattaat cacaaaattt ttaagaaaat cctttacaaa atttaagaaa aaaattaaaa
     3961 aaattttcta aaaatagaat aactttctca tattttttgt tcagcataga tttttttata
     4021 taatcttaat aattttattc ttgacaaaat aaaataaaat attaatatat aataaatttt
     4081 ttatttaagg agtaaaaata tggcttttat cgcagatata agagcaagag aagtgcttga
     4141 tagtagaggt aatcctactg ttgaggtaga tgtattactt gaagatgggt cctttggtag
     4201 agcaatagtt ccatctggtg cttcaactgg tgaatttgaa gcagtagaat taagggatgg
     4261 agataaaaag agatttttag gtaaaggtgt tttaaaggct gttgaaaatg ttaataccat
     4321 catcggacct aaattaatag aagagggaat tccagtaaga tatcagtcgg caatagacca
     4381 attccttatt gaactggacg gtactaagaa taaaggtaaa ttaggtgcaa atgctattct
     4441 tggggtaagt atggctgttg caaaagccgc tgctgatttt tatggattgc ctctctatat
     4501 ttatcttggt ggccctttag caaatacttt accattacct atggcaaaca taatcaatgg
     4561 tggtaaacat gctgataata agatcgattt tcaggaattt atggtaatgc cagtaggggc
     4621 atcttcgatt aaagaggctg ttaggtatat tgcagaagtg ttccattctt taaaatcagt
     4681 tcttaaatca aaagggaaga atacagccgt aggtgatgaa ggtggttttg ccccagacct
     4741 tgacaatgaa gaggggattc aggtaatact cgaagcaatt gaaaaggctg gtttcaaaac
     4801 tggcattgat aaagacttta tgatagcact ggatgttgct gcatcagaac tatttgaaga
     4861 aggcgataaa aagggttata aattctggaa atccaatcct aataagatat tctcaacaga
     4921 tgaaatgatt gaattctata aaaaatgggt atcacaatat cctattatct ctcttgaaga
     4981 cggacttgat cagaatgatt gggaaggatg gaaaaaattg aataaagaac ttggaaataa
     5041 aatccagctt gttggtgatg atttctatgt aacaaacaca gagagattat caagaggtat
     5101 taaggaaaat tgttctaatt ctatcttgat taaagttaat caaattggga caatcacaga
     5161 gacaatcaac gctataaaca tggcaacaag agctggatgg acaagtgttg tttctcatag
     5221 atctggtgag acagaggaca caacaatcgc agatcttgta gttgctttaa atgctggaca
     5281 gattaaaact ggttctatgt caagaactga tagggttgca aagtataatc aattaataag
     5341 aattgaagaa gaactcggtt cagaagcaaa atttttaggt aaaaatagtt tctttaatct
     5401 ttttaaataa aattatgtta atattgagtc tgctttaatt ttttttaacg caggctcaat
     5461 aattttttgt ttaatcctta atttataaaa gaggcttttt tgaaaagact atttttttta
     5521 ataataacta tattattttt atcatgctca aataaaaata gtgaaaattc taataattat
     5581 atagagttat ttgatacttt ttctccaaaa gagatgaatc aatgggcagt aaccaaattt
     5641 gatggcttaa aactaagaga gacaccagaa gaggaatcaa aaatagtaaa tcatctgcca
     5701 attggttctg tcgttgaaat aataaaaaag gataaggaat taaaagagtt tataaacata
     5761 aatgattatt ggtattttat agattataga ggagaaaaag gctggatctt tggatattat
     5821 ttagaggttt ttaacagtta tgaagaggct gttaaaagaa gtgaagagat gttatttggc
     5881 ataaaacaat gaatttagga gttgatttat gagtactaag agtaagaata agttagaaat
     5941 aaaatttaat ataaagaagc aaattattac tgctattata atcataacat ctggtattgt
     6001 tcttgaatta ataatagcac ttatatcaca attatttaga aaataagggt aaaagatatg
     6061 gcttctaata gtaaaaaaga atcattaaat tctaaaaacg ataatgagag aattctttta
     6121 atagtagaat ctcctgcaaa ggcaaagaca atcaataaat atttaggaaa gaattataaa
     6181 gtagtagcaa gcatgggaca cattattgat ctaccaaaat caagacttgg cattaatgta
     6241 gaaaataatt ttgagccaga gtatattact attagaggaa aaggtaaaat tttaaataat
     6301 ttaaagaaag aggctggatt aagcacctct gtcttattag caagcgataa tgatagagaa
     6361 ggggaagcaa ttgcctatca tattagcgag gctattaaaa aaaaataccc atctcttcca
     6421 gtaaaaagaa tagtatttaa tgaaataacc aagccagcta ttttagaatc agttcagcag
     6481 ccgagagata tcacaaaaga gaaagttgag gctcaaaaag caagaagaat tcttgataga
     6541 cttgttggtt ataacatctc gccgattttg tgggaaaagg taaaaggtgg actttcggct
     6601 ggaagggttc aatctgttgc tttaagggtg atatgtgaaa gagaggagga gatagaaaaa
     6661 tttgtcccaa aggaatattg gacactttca gccagcttta taaaagataa gaaagagttt
     6721 atcgcagaat tatcaaaagt taatggaaaa aatccagaat ttaagagtaa aaaagagatt
     6781 gatgatttaa taaattcttt agataaaaat aattttatag taagttccat tcaaaaaact
     6841 actaaatcaa taaagccttc accacctttt attacttcaa aacttcaaca ggctgctgca
     6901 aatagatttg gttttacttc aaaaagaaca atgagtattg cacaacaatt atatgaaggt
     6961 attgacattg gaaaagagac agttggatta ataacatata tgagaacaga ttctacaagg
     7021 gtttctgttc aggctttaaa tgaggtaaga gagtatatta aaaataatta tccggatgag
     7081 ttgccagaat ccccaaattt ttatggtaaa caggaaaatg ctcaggatgc tcatgaggca
     7141 ataaggccaa cttctattta taggacaccg gattctatta agcaatattt gacgccggat
     7201 caatacaaac tatattctat tatctgggag agatttttat catcccagat gacaaatgca
     7261 gaacatataa cagagtccta ttctatagaa aataataatg ctatttttaa agtttctgta
     7321 tcaaaagttg taaaagaggg atttaataag gcattagatc ttttaaaatc aaaagagggt
     7381 aaggaacagc atataccagt tttaaaagaa ggtgataggg tagaattaaa aaaatttatt
     7441 ccagaacagc actttacaca acctccacca agatatactg atgcgacaat tgtcaaattt
     7501 ttagaggaaa atggaattgg tagaccatct acttatgccc caacaatttc tactcttctt
     7561 gagagatttt atgttgtgcg taaacagagg caattgatcc caactgtgtt aggtaaattg
     7621 gttaataaga tagtaagtaa ctcttttcct gatattgttg acatagattt tacagcaaaa
     7681 atggagaagg atcttgacga aattgaaaat ggtaaaagag actctgtgaa tttattaaaa
     7741 gagttttatc caccatttat taaaactgta aataatacac tggcaaatct tgaagatcat
     7801 aaaaaacttt ttgaagaaaa gagcgatgaa atttgtgaga aatgcggtag tccaatgata
     7861 aaaaaattgg gtagatatgg cttttttctt gcctgttcta aatttccaga atgtaaaaat
     7921 tctaaatcaa tacctcttgc cgattgtcca agagaaggtt gcaatggtaa gataatcgct
     7981 aaaaggaagg gaaaaagagg caaagagttt tatggttgca caaattatcc taaatgtgat
     8041 tttgtaacat ggtttaaacc aacagagttt aaatgtccaa aatgtggtaa atttcttatt
     8101 gaaaagagtg ataaagttca tggtgtctat aaaatgtgca ttgatgataa atgtggttat
     8161 aaacaaatag aagagaatta aatatctatg attttttaag ataaaaagag agataattat
     8221 ttattttgat ctttataagt gcgacaattg tcatagtgac tgatgtttaa aaattttgat
     8281 ttctcttttt gatatactac ggtgatatcc tgttttgcta tgcaggggat atctgttgca
     8341 attttaataa ataaattgtt aaaataaatt ttttgacaaa cttaagattt tttgataggt
     8401 tgttttcttg aaaattttat gaaatatttt tatattgcaa ttggtggggc gattggatct
     8461 ctttcaagat atttactctc tacttttact atgcgacttt ttaatactct ctttccactc
     8521 gggactttaa tcgtaaatat aacaggttgt tttttaatag gatttttatt ctcttttttt
     8581 gaaaaattta taatgagtcc taatatcaga ttttttgtct ttgttggttt attgggtggt
     8641 ttt
//
LOCUS       contig_19024            3689 bp    DNA              UNK 01-JAN-1980
DEFINITION  . | GENOME_ACESSION: EMBL_ERZ795060 CONTIG_ID: contig_19024 SOURCE:
            EMBL_metagenomes ORIG_COORD: 0_3689.
ACCESSION   contig_19024
VERSION     contig_19024
KEYWORDS    .
SOURCE      .
  ORGANISM  .
            .
FEATURES             Location/Qualifiers
     CDS             complement(280..2802)
                     /product="hypothetical protein"
     CDS             complement(3145..3687)
                     /product="hypothetical protein"
     Spacer_Hit_Main 3425..3460
                     /gene="46"
                     /evalue="0.000214636"
     Spacer_Hit      3425..3460
                     /gene="231"
                     /evalue="0.000214636"
ORIGIN
        1 actctctgtc catatcgtcc ataaatttgt agatgagggc aatggtaatc tgctctacct
       61 gactctttgg gtcaggcacc tttcctacta gtatatcacg ggctgtgtcg attcgtcgtt
      121 tggtttctgc atcaagcatg ggttctcctt tatatctatg aataaatcag ttttttctgc
      181 atattcaaaa aacatgtcga attttttaat ttctttcgac ataacataaa aacatgtcga
      241 aaatttttgt ttttttcggc ataaaatctt ttaaaccttt caagcaacaa atttattcaa
      301 tggcacattg tcctttatat attcaggtat tgcttttcta agatcgttgg ataatttttt
      361 gaatgcttca ccatagggag aagtattaag catgacaaaa tttccactat ctacaatctg
      421 cctgaactca gcatcgataa tatatgcttt aaagacagtc tttgcatatt caaaatattc
      481 ttcttttggt aaatatctac tatcaaattt atcaaactct tcttctaaaa gttcctcttt
      541 ggtcttaaag tatgggatta tcccaagaat tttctcaata atttctttca ttgatatcct
      601 gcggtcaatc tgtattgatt ttcttagttt ctccagtgta aagtagtctt ctggcttgtt
      661 cagaatattt ttttcaagat agtcaagtaa ttcttcccat tttccttcct ctgccttctc
      721 ttttataacc tgatcctgta taacaacttt ttcaaacttt tcaaaataca ttctatccac
      781 tttcatccca ttaggaccga tctttgtttc agaaatagat tttatgtaat cctctgcctt
      841 tgattcaaaa atattaatat tatgcccctg actttcggtt ccacctttac tatattcaaa
      901 tagcggaagt tctaaaattt gatcataatt aaattctttt tcaaaatact cacaatttgc
      961 aaaaaaatca aagattttaa aagtggtttt ctgtttttct cctatttctt ctctaagtct
     1021 taaatcaata atctgatctg taaaattatg tttccttgtc cctcttccct ttatctgtat
     1081 aaactcagtc ggtgagaata ttggtcttgc aagacagaga ttaagaatat ccggacaatc
     1141 atatcctgtg gtcatcattc ccacagtaac acagacacga gtcttactcg ttttataacg
     1201 attatcaaaa tttccaaaac cagaaagttt attgtctgca aaatttttag caaactgctg
     1261 agcatcagca ataattgatg tcacctgcat tgcaaaatct gaattgtatt tgcccggaaa
     1321 cttctcatcc gcaagattgt ttagaatctg ggttattttc gctgcatgat tttgagagac
     1381 acaaaagaat attgttttgc caatttcatt tgaaatagga tcacaaagag cattttccaa
     1441 aaaaacttta cagaaagcat agttagtatt ttctgaaaaa aatttccttt caaaatcagt
     1501 atgcacaaag ttttctacaa tctctttacc atcctcattt ttagatatta cagcatatcc
     1561 gccatcagaa agaagttgag ttgtaatttc tgtttttaca tccacgacaa ttggatttac
     1621 aagatagcca tcatttactc catcgattag agagtagcga aaagttgcct ccccactttc
     1681 acaaccaaag gttttgtatg tatcgagtaa taaccgtcgt tcaagttgcc ttggatcatc
     1741 ctcaccaagg ttagatatat ctatattttt cagataatct tttggcgttg ctgttagccc
     1801 aagtttatag ccgataaaat actcaaatac tgcacgggta tttccaccaa tacttctatg
     1861 tgcttcatca gagatcacaa ggtcaaaatc atctggagaa aatgctcgtt tatatcgatt
     1921 atttgcaaga aaggtttgaa ttgtagaaac cacgatttct gccattcgcc aatcatctcg
     1981 attttcttta tagataactg atcgataatc atttgtaaga tatgaaacaa aagctttata
     2041 agcctgatct tcaagttcga ttctatcaac taaaaataag actcttctag cattaccggt
     2101 tctcaaaaat aacttaatga ctgctgctgc aacaagagtc ttaccggttc ctgttgccat
     2161 ttcaaaaaga aaacgatcct ttccttcttt cactgcattt tgaatggatt tcacagccat
     2221 caattgatat tttctcagaa aacgcagttt attttctaaa atgaatttct gtcgtgttgt
     2281 ttcattctga taggatggat catttttata atatggattt tgagtaagga ctatatagtc
     2341 ttcattaact atttcattta taagacgatt tttatccggt ttaaaatttg aataactttt
     2401 tatagaatca ggagagggaa acttagttat tatattggga tttccccttt ccagatccca
     2461 gaaatagtga atatttccat tagaaagtat aacaaaccta catccttgtg cctgtgcata
     2521 tcgccttgcc tgttcctttc caaaaagcgg atttttattt tctccttttg cctcaaggac
     2581 agctagtgga aacccctgtt catcaagtaa taaataatca acatagccat ttttagtatg
     2641 ctcaaaattt tctctaaact cattaagctt ttcttctgtt atcttaaaat tgttttctaa
     2701 aagtatattg gctttacctt cgtcggtatc aaaaaacctc catcccgcct cttccaatag
     2761 tttatttatt tttatccttg cttttgcttc tttttctggc atagataaca ccttttagtt
     2821 aaattgaata cgacaattgt cctatttttt tatcacattg ccttattaat atctaaatga
     2881 ggtatcataa gatataattt tttttatttt tttgttaaat tcaaacttaa atagctataa
     2941 ctaagttact tcgataataa aaatttgtca agaaaaaaat tattattgca aaaaaatata
     3001 tgattttatt ttttgataat ttaaatggac agacttctcc tcatataaat tttattttta
     3061 gagagaaata ataaatttag gataaatgtt tagttttata aaaattctat ttttaaaaaa
     3121 aggtaaaatt tctaataact actgtcaata atatgtctca aatcccacta cttgatagca
     3181 atcgttgtag attgccttgt agaatggggt agtgttgcct tcaaagtggg ataattctct
     3241 gctcttattc cactttttta tctttgttag tctcaagaat aaccttaatg ttattacact
     3301 acacttcatc tcaaccccgg taatcccaag tttctcatac tcttccaaaa aaagtaggat
     3361 aattctcctc agtaaagccc ccatgctaaa aaaattaaga tcagcatgga ttttcttcaa
     3421 aaatctgtaa tcctgttttg acagatacag atgaatccta ctatcccaat ttatcctttc
     3481 atatttattc ccatcttcgg gaccaaaaca gtatatcttt tttaccctat tgctatagat
     3541 ctgcaagata tataccacaa gtccagaaat agagatgtta aatttccttg caacattttc
     3601 aagtcttctt ttcattgagg agttaaccac aatatgtaac tcatgctcaa aattatagtt
     3661 ttttaaaatc ttacgaatat tattcataa
//
LOCUS       a0116165_1007362        6252 bp    DNA              UNK 01-JAN-1980
DEFINITION  Ga0116165_1007362. | GENOME_ACESSION: IMG_3300009712 CONTIG_ID:
            a0116165_1007362 SOURCE: JGI_medium ORIG_COORD: 0_6252.
ACCESSION   a0116165_1007362
VERSION     a0116165_1007362
KEYWORDS    .
SOURCE      .
  ORGANISM  .
            .
FEATURES             Location/Qualifiers
     CDS             2..274
                     /product="hypothetical protein & Hypo-rule applied"
     CDS             complement(362..1111)
                     /product="adenylyltransferase and sulfurtransferase
                     &KO:K11996"
     CDS             complement(1472..2014)
                     /product="hypothetical protein & Hypo-rule applied"
     CDS             complement(2284..5733)
                     /product="transcription-repair coupling factor
                     (superfamilyII helicase) & KO:K03723"
     Spacer_Hit      1752..1787
                     /gene="231"
                     /evalue="0.000214636"
     Spacer_Hit_Main 1752..1787
                     /gene="46"
                     /evalue="0.000214636"
ORIGIN
        1 aaaaataatg cagtgggtgc tgggaacatt tgctgttaga tacaacaaaa agttaaaaat
       61 aagaggaaaa gtatggtttg atagatttaa gagtgagtta atagaaaaaa ttgaggattt
      121 tgtgagaagt tttaagagga taaacgaaaa tttaaagaaa aataacatcc cggaagcatt
      181 agaaaattat attttctgtg ggctttttta ttttaagaat aaaaattttg aatttcttga
      241 tagattacct ctattactgg aatttttgat atgaaatgaa aattactatt tacgatttaa
      301 aaactttttt gtatatattt aaattatttt attttttgaa taaatatttt aatatatcta
      361 tctatttttt attacagatc tggcagtttt tatttttagt tacttttatt tttcttatac
      421 tcatatcttt aaaattcatt attaataatg tatcaactag taattctcct atacctgtta
      481 gatattttat actttctgta gcctgaattg ctccaaaaat tccagggatt gtacctaaaa
      541 tgccaacttt tgaagttagt aaaactttat caactggcgg tggttgatca aatagacatc
      601 tgtaacatgt atgaccaggt atgtaagtta atgtctgtcc ttcaaaccgg ctaactccac
      661 aatgagaata tggtttatta agagtaacac aggcatcatt tattaaaaat tttgactcaa
      721 aattatctgt ggcatcaata ataaagtcat aatcatttat aatttttgtt atgttatctt
      781 tatttatttt ttgattatat gtaactatct gtacttctgg atttaatcta tttattttat
      841 cctttgcgga atctgttttt tctttattta tatcctgtgt aaaatgaaga atctgtcttt
      901 gaagattggt aagatctact ttatcataat cagcaatacc aagtgttcct attccatttg
      961 cagcaagata aaaaatactt gaagatccca gtccacctgc gccgataaca agaacccttg
     1021 attgtaaaag tttctccatt ccttggatgc cgatttcttg tattaaaata tttcttgaat
     1081 atctttttat ctgattttct gttaaattca tataattttt ttatattaaa agacaattta
     1141 tgtcaatatt aatttatgag gtagaaagta ataaaaaaag atagatattt tattataaat
     1201 acagtgtatt tttataaata aagagtagga caattgtctt attagtaaca tggattcggg
     1261 taaaataata tttatatctc ttataatttt tgcagtggat tagaaaattt ataaaatata
     1321 tacatagaaa aattgttaaa ttattatttt tataatggca ttttaaaggt aaaataaatt
     1381 gttttatttt aatattagaa tattaagata ttattaataa tctagataaa agttaaatta
     1441 tactatttta taaaagagaa ataagattaa cttaataata tgtctcaaag cctattacct
     1501 gatagcaatc gttgtaaatt gccttgtaga agggcgtggt gttgccggaa aagtgggata
     1561 attctctgcg cttattccac ttttttattc ttgttagttt taaaaataac tttaacgtta
     1621 ttacactaca cttcatctca acctttgtaa tcccaacttt ctcatactct tgaagaaaga
     1681 gtaggataat tctcctcagt aaacaaccca tgctaaaaaa attaagatca gcatggatct
     1741 ttttcaaaaa tctgtaatcc tgttttgaca gatacagatg aatcctacta tcccaattta
     1801 tcctttcata tttatttcca tcttctgggc caaaacagta tatctttttt actctattag
     1861 tatagagttg caagatatat accacaagtc cagaaagaga gatgttaaat ttccttgcaa
     1921 cattttccag tctttttttc atagcagagt taacgactat gtgtaactca tgctcaaagt
     1981 tatagttttt taaaatctta cgaatattat tcataaaaac ctccttaaca aaaaattatt
     2041 ttctatatat taatcacaaa atttttaaga aaatccttta caaaatttaa gaaaaaaatt
     2101 aaaaaatttt tagataaaaa taagattgca atcattgact atttttttat acttaaaaag
     2161 gggaattttt tattttatat aatagaatta gttatataaa ttaaattaaa gagaaaaata
     2221 atcaaatagt atatttatct attatagagt tttgaagtct tatataacag caaaaaagtt
     2281 gaattaaaat agattttgca aaatttcttt tatatattcg agtttttcat ttaatgatag
     2341 atcatatctc ttttttttaa taaatataga attaggtttt gacccaagaa gatagatatc
     2401 cccctttgac tctgcgacca aggtcaataa tttttctata tttatctcgt ttaattcttg
     2461 aaattttatc tcaatttttt cttttttatc gattatctca gtaataccta tttttttaca
     2521 aagtatcttt attcttgaaa tataaagtaa attttttacc tcttctggca tattaccaaa
     2581 tctatcgata agtgataaat atatatcttc aagttcttcc tctgtatcag cctgtgctat
     2641 ctttttgtaa tattctattt tttgttttgg atcagaaata tagctatcag gtatataacc
     2701 tttatattca agatcaagat agacatctct tgatgtttct atctcatttt caggtaaaat
     2761 ctttttctct ttatttatct ctcttacagc ctcacgcaat agtttacaat ataaatgaaa
     2821 tccaacagca agtatatttc cagattgttc tgggccaaag atatttccag cccctcttat
     2881 ttcaagatct tttaatgcga tcttaaagcc acttccaaga tctgtatact ctgatatgac
     2941 tcttaatctt ttcattgcct cttctgtaag aactccatct ttttcataaa aaagatatgc
     3001 atacgattta atatttgatc taccaactct tcctcttaac tgatacaatt gtgaaagccc
     3061 aaatctatct gctctatcta taattattgt atttgcacgg gggatatcta tgccagactc
     3121 tattattgtt gttgtaagta agatatcgta ttcataatga ataaatctgt gtattatatc
     3181 ttcaagttca tcttcgtcca tctgtccatg agtaactgtt atttttgctt ttggaaatag
     3241 actttgaaga tattttttca tttcatttat tgtttttacc ctattgtata aaaaatatac
     3301 ctgacctgat ctatcaagtt ctctctttat cgcattcttt aaaatctctt cgttaaattc
     3361 cattacataa gtctctatgc tttctctctc ttttggtgga gtatttatta tagagatatc
     3421 tcttatattt gctaaagaca tatgaagtgt ccttggaata ggagttgctg tcattgagat
     3481 tgtatcaaca tttaacctta atttttttaa aaactctttc tgttttaccc caaatttatg
     3541 ttcttcgtcg attattaaca atcctaaatt cttaaattta acatcatttg ataataatct
     3601 atgcgttcca ataataatat ctatctctcc ctttgacatc ttttttatta tctgattctg
     3661 ttctgaatct gttttaaatc ttgatagcat ctcaatattt attggataat ccctcattct
     3721 ttctttaaat gtttcataat gttgatcagc aagtagagta gttggtacta atactgctac
     3781 ctgtttacca ctcatcactg ccttgaaact tgctcttatt gcaacctctg ttttgccaaa
     3841 accaacatcg ccacatatta gtctatccat aattttagga gattccatat ccctcttgac
     3901 ttcttctatt gtaatcagtt gatcatgggt ctcttcatat ggaaatcttg cttcaaactc
     3961 cttttgccat ggagtatcag gagcaaatgc aaatcctttc ttattaagtc tttcagcata
     4021 tatttttata agatcctctg cgagttctct tacagattgt ttaacactct cttttgttct
     4081 tgcccatact tttgaaccaa ttttgtctaa ctttggcttt gcaaatccag aggatatata
     4141 tttattcaag aaattcaatt gctcaatagg aataaagatt ttatcattat ctgcatacat
     4201 aatggcaata taatcttttt cactttcgct tgtttttact ctttctatcc ccaagaattg
     4261 tcctattcca tgataaatat gaacaacata atcgcccggg tttaaatcca ttagatcatc
     4321 aattacctct gttctttttg tatagaaatg ttttgaaatt ttacttcttt taccaaatat
     4381 ttcataatca tttaaaaaaa ttaccttttt cttttctgaa ataaaaccat attgaagtgt
     4441 aagaggatat atagaaaatc cattatcttg aaaatcaaat cgatcatcaa ctggattaaa
     4501 ttctttaaaa atctgagtaa gtctttcact ctgaatttca ttgattgcaa ataccattat
     4561 cttataattt agttcactta aaaatttttt cacatcattc ttaaaaagtt caagattacc
     4621 ggagtatgct ggtatcgctt taaaatcaaa atcaatgtca cttttatagt agatatcttc
     4681 aaaataagtc aattcaatta tatttgtagc aagttcataa atttcctctc tggtaaaaag
     4741 catattctct tttggaattt taggaatttt atgatatgca gtaatatgaa aattttcttc
     4801 aaattcattt tcaagatttt ttagactatt ttctatcagt tttatatcat ttacaaaaag
     4861 agtcacctca tcaaaatatg aaatcaaaga agatttttca taaaatagtg aaagataaaa
     4921 ttgttctcca tcaaatggta taaaattagc aattttttca ataatcctct ctttttcttc
     4981 ttcaccaccc tctatttttt ttaatttttc tattgctgtt tttgctatat tttcatcata
     5041 aacaatctct ttatggggtg gaattattat ttcattaatc tcttcttcac ttttttgagt
     5101 aataggatta aaagacttta tcttttctat tgtatcatca aagaaatcaa ttcttactgg
     5161 atttttaaat gaggagtaat atatatcaaa gatatccccc ctttgagcaa actcaccggg
     5221 taaagttaca ttattaactc tataatatcc agcctctaaa agcatctttt taagtttctc
     5281 aatgtctatt ttatcatctt ttttaagtct gattatatag gggaggagat tttttttagg
     5341 aactatatgg aaaaaaagag catatactga ggttataatt atacattttt cattatttat
     5401 tatttttttt aagacatcga gtctctttga gttgatttta tcagaaacta ttgcactttg
     5461 atatggtgtg atgtctattg atggaaaatg ataacacttt tcaataccat aactttcaaa
     5521 atcataaata gtattttctg cctcttcatc atccttaaca agatagataa ttgttttatt
     5581 tattttttta aaaagattag caataactaa agtagaagaa cttccgctaa gacttttaac
     5641 tcttactact tttttttctt ttaaaaaatc taatatttga ttaaattcca gagagtctga
     5701 aaagaaattt agaagatatt ctttaagagt cattattatt ttaaacctaa tattatttga
     5761 attgagtctt ctatttataa cttaaatttg agagaatttc aataattttt ttattctaaa
     5821 aatctaattt taaaaaacgc atcagtgacg tggtttataa aaagatctat ctctccctgt
     5881 aattaagttc tttatacaaa gaagcacacc cagcaagttt tgtccactca ctaaatgatg
     5941 ttattgattt ttacaatttc ttacaaactg aattttgctc tgtctatgtt ttttcatcgt
     6001 catctgaagt atatatacta atagaatttt aatttataag ttatgctacc tctatataaa
     6061 aattagtttc acattatgat aagtgtaggt atgtccctta ctttattttt ttttcaaaaa
     6121 aattaaattt ttttttcaaa acttgtaaag gattttctta aaaattttgt gattaatata
     6181 tagaaatatt tttttataaa aaggagatgt aagcatgaaa gagtttgatt ttgtattgaa
     6241 tcaaaatctg tt
//
LOCUS       0116238_10015808        7739 bp    DNA              UNK 01-JAN-1980
DEFINITION  Ga0116238_10015808. | GENOME_ACESSION: IMG_3300010347 CONTIG_ID:
            0116238_10015808 SOURCE: JGI_large ORIG_COORD: 0_7739.
ACCESSION   0116238_10015808
VERSION     0116238_10015808
KEYWORDS    .
SOURCE      .
  ORGANISM  .
            .
FEATURES             Location/Qualifiers
     CDS             complement(137..730)
                     /product="HEAT repeat-containing protein & pfam13646"
     CDS             complement(1013..2227)
                     /product="glutamate N-acetyltransferase /
                     amino-acidN-acetyltransferase & KO:K00620"
     CDS             complement(2424..2966)
                     /product="hypothetical protein & Hypo-rule applied"
     CDS             3203..5338
                     /product="protein of unknown function
                     (DUF5122),beta-propeller fold & pfam17164"
     CDS             complement(5343..5747)
                     /product="hypothetical protein & Hypo-rule applied"
     Spacer_Hit      2704..2739
                     /gene="231"
                     /evalue="0.000214636"
     Spacer_Hit_Main 2704..2739
                     /gene="46"
                     /evalue="0.000214636"
ORIGIN
        1 aaaaaaagtc aaattttatt tttaaaaaat taataaattt ttaaattttt taaaaaaaat
       61 atccgaattt tttatatttc tttattatga atttatatat attttatcgg attaataaaa
      121 aaattacatt aatctattat tgtttactca aaatatccag aacctttaaa gctgtctctc
      181 ttattgttct gctataggcg cccatgctta tctctgtaag aatatagaca acatctggat
      241 atagacttga atttgttgta gctatctttt gaagggcgtg aattatagcc ataattagat
      301 ttgcatcatt atttggtcta tttctataaa tatatattat tgatcttaaa acgtcaccat
      361 ttttattgtc cccaacttct gccatagcat aacaaatttc cacttttacc atagtatttt
      421 cttcataaag tagggcattt actaatgctt ctcttgcctt ttcccctttt atttttgcca
      481 atacttttac tgctttaatc cttacatctg gaaaatcatt tactattctc ccattctcat
      541 acacttttct aacacttcct tcttctgcta actcaacaag aagttctaca agtttcatat
      601 ctttttcagt atatttcatc tcatcaaatt ctgctaaaat ttgatcaaga acatctattt
      661 tagcatctct gtcccccaat ctagcctgat aaatataagt tcttattttt tgctcttttc
      721 tttgtagcat ttgttcttct attgtttgag aattaagata aattacacaa aatagaaata
      781 aaataaaaaa tgtaattttt ttcacatttt tctccttact taatctaaat cttactaaaa
      841 aattcgtcat attattttat taaaataaat caatctatat taattataaa tcatttttaa
      901 aaataaagca aatttatata aaaaattata aaaatcgaat aaaattttat tataatatta
      961 aatgaatctt ttttttaaaa aaaatagtta aataaaaaaa tatcaatttt atttaagttc
     1021 tataactagc atttatttta atataatcaa aagaaagatc gcatgtccat actgtccaac
     1081 aagattttcc attattaaga tcaagaaaaa ttcttatctc ttttttagaa agaatctctt
     1141 ttgccttttc ttctgagaat tctttatttc tgccattttc gaataaaacc atatcctcaa
     1201 tagataattt tgccttttta taatcaaaat ctgctttact atagccagca gcacatatta
     1261 ttctacccca atttgcatcc tcaccaaaaa acgctgtctt aacaagactc gattttgcaa
     1321 tagacatgcc tatctctttt gcatcttttt tattttttgc attaagaata tttatctcaa
     1381 taaatttggt tgccccttcc ccatcttttg ctatcatttt ggcaagattt gtcataacag
     1441 tatttaatgc cagacagaaa tttttataat cttcattttt tcttgaaatc tttttatttg
     1501 caattgctcc attactcatt attattacag tatcatttgt acttgtatca ccatcgactg
     1561 taatagaatt aaaacttttt tcaacactat catcaaaagc ctcttttaac aattttttgt
     1621 caatattaac atcagtaatt atataggcaa gaagggttgc catatttgga tgaatcattc
     1681 cagaaccttt tgctgtccct acaatagaat attctttatc ctctatttta actttaaccc
     1741 caaagatctt tggaacagta tcagttgtca ttatagcctt tgtaaaatta ttatcatttt
     1801 ctttggatat atctaaaact aattggtcta ttcctttata tattttatcc attggtagag
     1861 ggacacctat tactcccgta gagcagggaa gaacattctc cttttttatc cctaattttt
     1921 ttgcaagata gtctgttgtg ttaaaagcat cttcaatccc tttttcacca gtgcatgcat
     1981 tggcattacc actatttact attattgctt gagcaatatt atcttttaaa tgagccttac
     2041 atacagtaat atgagaggat tgaaccttgt ttgttgtata ctttgcaaat gtaattgcct
     2101 ctttttcaga gaaaattaat ccgagatcaa gcctattttt atattttatc tcacaggcaa
     2161 caccgttaga tttaaaacct ttcacctcat ttaataaggg attatccaaa atttttatat
     2221 tctccataat gaaaaactcc ttgttttcgt tttttatcta ttttaataat ttttgtcaat
     2281 tgatttgata tgttttattt taaacatagt gtgattgtat ttttaggcag ataaaaagat
     2341 agaattatcc catggtcaat tttgtttgag aaaaagttgt aatagtctca tttatttttc
     2401 ggtagaattt aaaataattt ttttcaatag tatgtctcaa aacctactac ctgatagcaa
     2461 tcgttgtaga ttgccttgta aaagggcgta gtgttacctt caaagtggga taattctctg
     2521 ctcttattcc actttttcat ctttgttagt cttaagaata accttaatgt tattatactg
     2581 catttcatct caaccccggt aattccaagt ttctcatact cttccaaaaa aagtaggata
     2641 attctcctca ataaacaacc catgctaaaa aaattaagat cagcatggat ctttttcaaa
     2701 aatctgtaat cctgttttga cagatacaga tgaatcctac tatctccatc tattctctca
     2761 tatttatttc catcttctgg gccaaaacaa tatatatttt ttactctatt agtatatatt
     2821 tgcaaaatat atgccacaag tccagaaaga gagatgccaa attttttggc gatagatgca
     2881 agtctttttt tcatttctga gttaacaact atgtgtaact catgctcaaa attatagttt
     2941 tttgaaatct tacgaatatt attcataaaa aacctcctct taaaaaatta ttttctatat
     3001 attaatcaca aaatttttga gaaaatcctt tacaaaattt aacaaaaaaa taaaaaattt
     3061 tatctaaaaa taaaattaaa cattgaaaaa tataaaaaat gagatataat taaatcatac
     3121 tattttttta caaataaaat tttattaaaa aagggagcaa actatgaata tcaaaaaatt
     3181 atattatttt attttaagtc taatggttgt catttttttt acaggggcag attgtaatcc
     3241 acaggataat acaacatcaa ctcctaccac tgttttaaaa attagttata ctgctgataa
     3301 taatgttatt accagtgcct atgatagtaa gaataagagg ctttatattg ggggttcttt
     3361 taccaagatt ggtactgtaa ctggctatgg ggttcctata aataccacaa catccaaatc
     3421 agcactcgat ttgagtaaaa tgccaagaat taataaaaga gtgaattgtg taataccaga
     3481 tgggaatggt ggttggttta ttggcggtga atttacaaaa gtaggaaata cagagagaaa
     3541 atatctggta agattaaaaa aagatgggac tattgatagt ttaaatcttg atataaatga
     3601 agctgtcatg ggaatggctt tagcaaataa tatactttat attggtggct tcttcaatac
     3661 cataaatggt gaaacaaaaa aatatcttgc cgctattgat attaaaacag gtaagctaac
     3721 agattttaat gttaatctta atgaaagagt tacaaatatt tgtctttatg gtaatactct
     3781 atatttagca ggatatttta cttctataaa tagccagaca agaaaatatc ttgccgctgt
     3841 tgatactatt tctgggaatc caacattatg ggcaccagat ccagatagta ttgtatctga
     3901 tattttaatt aatggaacaa ctctatatgt ggggggatat tttacagcaa taagtgggga
     3961 taatacaaaa aaatatcttg cagcatttga tataactact gggggtttgt taccatggtc
     4021 ttcttcgcca gatgatagtg ttatggctct tgcaaaatca gataatacct tatttgttgg
     4081 cggtagattt caaagcatga gcggggttta tccgagaaaa agacttgctg ccttcaattt
     4141 aagtactgga aatataatca caacttttac accagaatta aattcctctg tcagagcaat
     4201 ggttgtttct aatgactctc tatatatagg tggggaattt acccaaatag gagcagagtc
     4261 aagagaatat cttgcctctt ttgatataac tactggtaat cttacctctt ttaaccctaa
     4321 gatgaacagt gctgtaaatt gtcttgctat aaatgggact actctttttg ctggtggaga
     4381 attttattca attaatgtaa aaaagagaag tagaattgcc agtattgatt taaagagtgg
     4441 tttaccaaca gattgggcac cagagattga tgataatgtg agagatctta ttttatacgg
     4501 aaataactta tatgtggctg gggattttct cacaattaac ggcgaatctc gaaaaaggtt
     4561 agcctcattt gatttaacta ctggccaatt aacaggatgg aatccttctt ttgataatag
     4621 tattttttca cttgcaattg ctaataataa aatatatgtt ggtggttttt ttacagatat
     4681 agactctacc ccgagaaatc gtcttgcctc atttgatcta tctaatctta ctcttacaga
     4741 ctggaatcca gatgtcaatg gaggtgtttt taaaatatac ccctataata ataaattata
     4801 tattggtgga gaattcacga tgataggaac agagacaaga aaatctcttg cttcttttga
     4861 tattgcaagt ggggctctta cctcttttaa tatagaatgt ccctctggaa gtataaataa
     4921 catagtaata tctggctcaa cattatatgt tggtggggaa tttgacatta taggtggaca
     4981 aaatataaaa agttttgcag ctattaatat agataataat acactcatta caagttttaa
     5041 tccagattta caatatagta gtgggtcgcc tactattgaa tgcctctatt tatataataa
     5101 tactctttat atatctggtt cttttaataa aatatttggc aaagatagat cttattttgc
     5161 tactcttaac acttctaaca atactctttc agattttact attaatatgg agtctaatat
     5221 ttgtacaatg ataagggatg gcaatactct attattaggt ggtagattta tgaatattaa
     5281 caataagttt catccctgta ttgtgagtgt tgatacgagt ggtaatataa gagaatagaa
     5341 aattatttac taagataatc aagatattga tatattaaat aaattgaaaa accaatagag
     5401 gcaactccaa gcaaaaaggt tataagactg cttaattcga tccctttttg tattgttgga
     5461 ggatcttctg gattatattt aaaagtgatt gtttcattaa ttttatattt ttttgttaat
     5521 tctaattttc caatatattc ttcattattt ataaaaaatt ttatagtatg aagataatag
     5581 atatgtatta cgccatatga atcctctctc tctatctctt ctatatcaat aactattcct
     5641 ttactttttt tataaaaaaa aagataggga aatatatcta taccacctat aaaacaaaaa
     5701 agcaaacccg ttaaaataac tactattatt cctactattc tacgcatttt tatattgttt
     5761 ttattaagaa taataaaata aatttaaaga tctaaaaatt atttattcag attatcgaat
     5821 ttttttctgc tctcttcaag ttcgtttgat gccttttcca ttttataaaa ttgctctttt
     5881 aacttttgct cctcttctgc cagtttcttc ttataatcct caatatcctg agtctgtctt
     5941 tgaatctgat tattgataac tctggtcttt gaatcaaaat aacctatatc ttttgatgta
     6001 tatgatttga gtaatttttc tgtctcaaat gcaacaccag aatcaattat tacatcccca
     6061 tcagtatcat aaccaaagag ttgtttaaca ccttccgggt atttttctat ggattctatt
     6121 aatttatcac tatttaattc aagatatcct tttaactttg taacatctaa ggtatttgat
     6181 gtctcattag tggatatccc tatatgtttt aaaagagata tctctttacc aaaagaggta
     6241 ggatatggat tcatcattat tattcttatc tttgaggcaa aagttttaag accagaatcg
     6301 tttgaaagtt ctcccatgtc tttcttatct tctttatctc tatactcttt tgcctctata
     6361 tttatttcat tattaacata ctgtaagatc tgattatatt ctgtaataaa atcattaatt
     6421 gtatttatta ttttttcata gtctctatct atttttaaac tctcctcttt attggttttt
     6481 tcaaaaatat ttatagtaac cccttttata agatcatcaa ctgtattggt gtctcttttt
     6541 actataagcc catctatttt tatagttgca tccattggtt ttgataattc atttttatat
     6601 cttacccctt ttatactttc actatcataa aattttaagt ttgatgcctc gagtttttta
     6661 taggtatttg aatttttaaa taccagtgcg acaattgtct catcatcatt taagattgta
     6721 ttcatatcaa actttaaggt tttttttgtc tcatttacat ctaattctgg tagatctatt
     6781 gttcttttgt ttgtaattat ctcaagatag tgatcatcat aaacaatctt ttgtggttta
     6841 tcctcctctt tttttgtata aggtggcaca ttagaaataa gggtctcacc ttctatattt
     6901 atatcgaaaa tggagatatc cccctctctt gtccagtttg gtccagtagg tatctcctct
     6961 tttggctttt tagaagggtc tatcacatca actctcatat caacttccat aacaaggtgc
     7021 tctctatagt caaccttttc tggaagattg aatttaattt tatcattagt ctctaatttt
     7081 agaatattat ctataagatt tatggaggaa cgagtctgat ttattaggtt tttcttttca
     7141 aaattgaatt ccttttcata actttttaca tcttcaaaaa aacccatctc tctaaatact
     7201 tcttttgttt tttcattatc aaaagatata tattttttct ctccaaattt aactgtctct
     7261 aaaaccagaa cctgagttgt ctttgtgtca ttagcaacaa tactttttaa aatattttta
     7321 gcattctttt taattacctc tgaaaaatta tcaattgtcc caccttcaaa atagaattta
     7381 aatttctcat tatcaactga aaatgcatac tcaccactag ggaccttata gttttttgaa
     7441 agggaagagc ttgcgatctt atgaggtgtt gccttattta aaatttctat tctatattca
     7501 ccgatttctg ctattctttt tactgtggca gaaaaggcat ttggatctga tgattgggaa
     7561 accttatcat caaaaggcgc ttcaaatcca taaagttttt ttgccttatt ttgaagggat
     7621 aaaaatttag tctttaactc tgaccataaa ttcttttcat caacaagagc ctttttttcg
     7681 tcttccattt tttcaagttt ttttaatttt ggctccatta ttttctttat ggcttcact
//
LOCUS       a0209720_1001972       10033 bp    DNA              UNK 01-JAN-1980
DEFINITION  Ga0209720_1001972. | GENOME_ACESSION: IMG_3300025605 CONTIG_ID:
            a0209720_1001972 SOURCE: JGI_small ORIG_COORD: 3092_13125.
ACCESSION   a0209720_1001972
VERSION     a0209720_1001972
KEYWORDS    .
SOURCE      .
  ORGANISM  .
            .
FEATURES             Location/Qualifiers
     CDS             33..1355
                     /product="purine-binding chemotaxis protein CheW
                     &KO:K03408"
     CDS             1412..1873
                     /product="chemotaxis protein CheX & KO:K03409"
     CDS             1912..2349
                     /product="two-component system chemotaxis responseregulator
                     CheY & KO:K03413"
     CDS             2402..3544
                     /product="hypothetical protein"
     CDS             complement(3541..4485)
                     /product="hypothetical protein"
     CDS             complement(4718..5260)
                     /product="hypothetical protein"
     Spacer_Hit      4997..5033
                     /gene="231"
                     /evalue="5.66129e-05"
     Spacer_Hit_Main 5001..5033
                     /gene="46"
                     /evalue="0.000214636"
     CDS             5580..6560
                     /product="hypothetical protein"
     CDS             complement(6619..7803)
                     /product="CRP-like cAMP-binding
                     protein/CRP-likecAMP-binding protein & COG0664,COG0664"
     CDS             complement(7840..8277)
                     /product="ribosomal protein S18 acetylase RimI-like enzyme&
                     COG0456"
     CDS             complement(8457..9134)
                     /product="dolichol kinase & COG0170"
ORIGIN
        1 agaaaaatgg aataacaaca taggaggttg aaatgatagg cacagaaaat ttagatttta
       61 aaacattaat gcaaaatcaa aaacagataa gtaagaattt aagacaaaaa aatgaggcaa
      121 aaatactcga atatgatttt aaaattgtat cttttaagct tgcaggtgaa tattatggca
      181 ttgatataat gtctgttaaa gagatattaa aggctaaaaa atttacccat gttccgaatg
      241 cacttgattt tgtgattggt gtgtttaatt taagaggtga aataatgcca atcatagatc
      301 ttgctaaaat gtttcatctt gaaccagaaa ataaatcaga gataaaatca attatcatta
      361 taaaagttga caatttatta ataggtcttg ctgtggatga aataagccat gttttacctt
      421 taagaagagc agatattcaa cctccaagcc cacttttagg aacaattaat gagagatata
      481 tcgagggtgt tgtagaatta aatgataaat tgtatgttat tcttgatgca gatgctattt
      541 tttctgataa agaaaaggca aaaaaagata tacttcctca atcttctgat cttgctgaag
      601 aacttttcac tttcttttgt aatcaaatgg aagaattaaa cgttattcat ataacagagt
      661 ttaataaaaa gaaatttaga gaacttttta cagaatatgt aaaagaaaat aatattacag
      721 agatgccaaa tttaaccaaa gagaatgcag aaaatattct gaagaaattt ttctcaaaat
      781 atacctctca attgtggcag cagccatata cagatcattt tttagatgca gtcattccta
      841 aattaaatag gatatgttct gatgaagtga gagcactcaa tattggatgt gcttctggcc
      901 atgaagcttt ttctctttac tttttgcttg ttaataatat gaaagatgca gagatcaaat
      961 tgatagcggc tgacatcaat ttaatagcag taagtaatgc atctggcttt gagattaatg
     1021 ggacaaatat cccttcgtgg ataaatagag agaaatattt tatgaaatta tctgatggga
     1081 aatataaagt aaaaaaagag atagcagaca aaatttattt tgaatttcat aatgccttga
     1141 atatatccac atataatagg gtttttgatc ttgttgtggc aagagatata tcattgtata
     1201 tgacagaaga tgagtataag aaatttctga aagatatttc ggctaaaata gtttctggtg
     1261 gtgtattggt agttggtgat aatgaggatc ttggtaattt accagatttt acaaaagtgc
     1321 cgagtgaata tctttctgta tatgtaaaaa attaaataaa aattgtgaca aattttaaaa
     1381 tttttgatat aattaagtaa gaggttataa aatgagggta gaatatatta atccatttgt
     1441 ggatgctgct attcagatat taagcagcac tgtctcaaaa gatatttcaa gaggacagat
     1501 atctttaaga tcttctatca caccaatgat gggggttgtt attattgttg ggcttgcagg
     1561 acaggtatct ggcagaataa taattgatat ggatagagag actgctttaa aaattgcgag
     1621 tgcaatgaat aatgaaactc ttgtagaatt tgatgagtta acaacagcta ccttaacaga
     1681 acttgcaaat atgataacag ggaaggctgt tacaagattg catgagttag gatttcaatt
     1741 tgatttgact cctccagctt tatttactgg agaaaaaata cagatttccg ataataagat
     1801 tgaggctttg gttgttccta ttgagatacc tcaaggtaaa atagagataa atgttggcat
     1861 aaaagaagaa taagctattt tatatattta aaaaaattaa ggggatagaa aatgaaagct
     1921 acttctgatt ttccaaattt aaatcaaaaa ccagcagatg gtttaaaaga ggatggaaca
     1981 ccttataaag tacttattgt agatgattct atatttgtaa aaaaacagct aactcaaata
     2041 ttacaatcag agcaatttca agttattgat gaagcatctg atggagaaga ggctattgaa
     2101 aaatacaagg agcactttcc aaatgtagat cttgtaacaa tggatataac aatgccaaag
     2161 atggacggaa ttactgcctt agaaaagatt attgagtttg ataagaacgc caaggtaatt
     2221 atgataagtg ctttaggaaa acaggaactt gtaaaaaaat ctcttcttct cggcgcaaaa
     2281 aattatatag taaagcctct tgatagaaaa aaagttctgg aaagaatagt aatgattttg
     2341 aaaagatgat tttttaaaaa aaggctttat gaaaaatatt ttaagcaacc taaaataaaa
     2401 agtgagaaaa aatttatatc tcttactatt tctattttta ttctctggat gtctatcaat
     2461 tcaaaaagat aagtgggttg agagtgagag aaaatattat aaaattaatg aaagtgaaaa
     2521 gaaagagaaa gaaatagaaa aagaatttga atttttggat ttaactttta aaattgatca
     2581 aaatgaattt aaaataaaaa atgagattta tcaattaaaa tacaacatta attttttatt
     2641 taaaaataaa aataataatt tttccatttc ttattctata tatgatgaaa aaaatagtaa
     2701 gattttagaa agagttgaaa ttaaacctaa aaaaaaggat ttatattttt atacaatcga
     2761 tgactatttt gttgattctt tttgccatag gaaacttatt tttgatattg aaattattag
     2821 tgataaaaat agatataatt ttaaaaaaga ggttataaat agtgaggctc cttttataga
     2881 taatttactt tttgggccaa taattacatt ttttgatgaa aaggataatt ttataaagac
     2941 aaatatttct attaatttat ctataaacaa tgcaaaagat atagtgtgga taagattaat
     3001 tccaccagaa atggattctt tctgggatat cccctttaaa aaagaggggg atatatttat
     3061 tgctaatgga aatttaaatt ataaaaaaca tccctcatat attagtaatg gaacttatat
     3121 tttacagata aattttggta aatatggcct tattcaggaa gaaataaaaa ttatagatat
     3181 ttttaataat gaaaaagggg ctaattatgg tattaccatt ccttttgagt taaaatcgaa
     3241 taaagaagaa ttagtactaa atattgattt tattgataat atagagagta tggaaatagt
     3301 tttatttgat aagataaaaa atgattttat aaaacttgga acaaaaaaaa ttttagaaat
     3361 aaaaaagagt atatcaaaat cagatctcat atttaaagat gattctggta aagaggtaaa
     3421 tataaaaaat aattataaat actattataa aataattatt cacacgagag aaattaataa
     3481 tctaaagtat atctctattt ctaaatttat cccaataatt ttttctggtt ttaaattttt
     3541 ttaaactata gacttaatta actctataca ttctctcatt gtcatatttt ttggatattc
     3601 tgcaatgttt attaattttt tgcctctttt tgtttttata taaaccaaag gattatcttt
     3661 taatttagta agttcgcttt tttccataat attttcgtcc aagatcattc ttcctaaggg
     3721 agtctcacta aattcaattc tttcaccatt aggcttaaag ataaaatcta tcatatcaaa
     3781 tgttgccatt atataatttc tggatatatg gtacgttctt tttatctttt cttcccattt
     3841 aatatctttc aaaaattttt catcaataag ggtagtttta ttatcttttt ttaattcctc
     3901 aaaaatagaa caatttatat cttcaatctt gtatttttca tctcttaaac gtgctgccat
     3961 tacaaataca tttgttttat cagtatattt atttaaaata gccggtatat tagaatttac
     4021 tatatagaga tcttctatct tttttatagt atgaccgtaa aaagagagaa aatctttttt
     4081 atctactata agattgaata gttcttctgc ttcaatatta agattcagta ttgcatcaaa
     4141 agaaccaatt atcttagcat cgttaaattt taccttaaaa tatttttcaa atttttttac
     4201 cattggagga tactttgcga tttcatcttt accacgaata gcaaagctat actgagtaga
     4261 atagtgatca agaattaaag catgatttaa aaaaattttc ccatttagat tggcaagata
     4321 tactatatcg ccaaaagggg atatcccctt taatagagct ttttcataaa agacctcatt
     4381 actctcaggt ctgacataga taactattat tggaagatct aaatcttttc tgtcaaaata
     4441 atctataata atctctggtt taatattttc atttttaatt tccatattat taattttatc
     4501 tcaaaaatca atatatgtca aaaatttata acttttttta aaaaaaaatt aaattcgatt
     4561 ttacttttta aatggttata gttagggtaa gatcatttta gaggggattt tatttttaag
     4621 aagtgaaaaa gatagaatta tgccatggtt aatttttttt aagagaattg ttataatgtt
     4681 tttatttatt tttactgcaa tttttaataa atttttacta ataataggtc tcaaagccta
     4741 ttacctgata gcaatcgttg tagattgcct tgtaaaatgg ggtagtgtta ccggaaaagt
     4801 gggataattc tctgctctta ttccactttt ttatatgtgt tattctcaag aataacttta
     4861 acgttattaa actacacttc atctcaaccc tggtaatccc aagtttctca tactcttcaa
     4921 ggaagagtag gataattctc cttaataaac aacccatgct gaaaaaatta agatcagcat
     4981 ggatcttttt taagaaccta taatcctgtt ttgacagata cacatgaatc ctactatctc
     5041 catctattct ttcatatcta tttccatcct ctggaccgaa acaatatatc ttttttactc
     5101 tattgctata gatctgcaag atatacacaa taagtccaga aatagaaatg ttaaattttc
     5161 ttgcaacatt ttcaagtctt tttttcattt ccgaattaac gaccacatgt aactcatgat
     5221 cgcacttata attttctaat atagtattaa tgttattcat aaaaaatcct ccttaaacta
     5281 ttataaaaat tattttctat atattaatca caaaattttt aagaaaatcc tttacatttt
     5341 ttataaaaaa aattaaaatt ttttatttaa agataaaatt gtaactataa attgagtttt
     5401 taaaagatga tatatttaaa aatatacact tttgtttaca aaattatact tttgtttaac
     5461 aaatttttaa acaaaaaaag caaaaaaggt gtataatatt aattaaaagc aaattagtaa
     5521 ggagcaattt ttatccttat ctattttgat aaaacttatt ttaaatttgg aggtatagta
     5581 tgaaaaaaat cgtttgtttt attttttttg ttcttctctc tcttaatgtt gaagccatgg
     5641 taattcatgg tcaactggat gatggtttta tgttaggaga aggagaatcc cagcatcaat
     5701 ttttattggg ccttgatgcc atgcttttta atcagttaca cggggcttat caacagctaa
     5761 atattttctc tttccctttt tataatgggg tctatcaaat caaaggcgca actattttaa
     5821 gtggctcacc attaatgtta ttaccaatgg ctacttttgg atatattgca agatggcatg
     5881 ttcttaaaaa ttttgaaatt aactttaatg tatttagttc aactccatcc cctgggcagt
     5941 gcgttataat gtccaatgct atcaattggt ttaaaaatga cagaaattca cctttttatt
     6001 cgacttatca tgatgataat aattatcctt ataatattca tttttatagc attgatacta
     6061 ttttttttat gaacttatgg ggagtgccaa cttctgtggg cataggtttc aagaagaata
     6121 taagagaaga tgaaaatagt tctttttctt ataaatttaa tttagggctt gattatactg
     6181 gcgatgctca tgggggaata tcaataaaaa attcattttt atttgcaaga aaattaccac
     6241 aatctattct atcttttaat ccatttatta atgcagctct taagatagga gtggcagcaa
     6301 gttatcaagg ggcatggatt gttgcagaac ctggttttga gatagtttca aagattatct
     6361 caaaggatgg attttgtttt acctctactt ttatgattgg ttatgaaatg gattttgtga
     6421 taatgcctaa tccttatttt tatgttataa gtgaatctga atatttttat tatgctggta
     6481 gaatagttgt ttcttctagt tttggattag gtagatccgg cttaccaaag aaaaagaaaa
     6541 gtaaagaagg ttctatatag tttaattttt aaggctattt caaattttgg tagccttatt
     6601 ttttaaaaaa attactcttt aaataaatcc aagatttgat cttgtaaaat aaaaagaggc
     6661 tttgtctaag aagtgtgatg tttttttaat ttttattgaa tcatctgaga attctatatt
     6721 tttgtctgtt aaaaattctt taattttttc ctctttatct ttatcaatat caagcatctc
     6781 atataactct tgcaatgaaa agttaaatac aaaagtttta tcatcatctt tctttatatt
     6841 tggaatagct aatcttattt tagcagtaag aaagtagtaa atctgagcaa ttggtgctga
     6901 aattttattg caaattatct gttgttgaac aaaccatatt cttcttgtta agaaatataa
     6961 aatttttaca aataaagggg gtggtagttt atcaattcct tttttgtcca ctattgtcaa
     7021 ttcagaattt tcaataacaa aggctgtggc atttcttggt ttatcattga gaatagacat
     7081 ttctccaaag atatccccct cagaaagaat tgcaagaagc atctctttat tatgttttaa
     7141 tttcgttatc tttacttttc ccttttttat aataaaaaaa ttattcccca tttcaaattc
     7201 tgtaaatacc acagtatttg ccttaaaaat tttttcggtg ataatatcat tacttttaaa
     7261 aatttcaaca tcaggaagat tttctaaaat atttaatatt ttattttcta atgcactatt
     7321 gccttttatt tccatcaaga aactttttaa aagatgagct gccttttctt tttgattttc
     7381 taaaacgtat cttttagcta tttcaaatac ttttgtttct ctattaaaat tatcatctgt
     7441 aaaaaaatct attttaacaa gttctttatc aagatttctc aatatctctg aatattcaga
     7501 caatattttt aaaataattt ttttatgctc cacataaagt tgctctaatt tttcttttgg
     7561 tataacaaga atctcgcaat ctgttatagc ctttactgtt tcattatcag aaattccagt
     7621 aagggtttga attatcccaa aaatataacc aggtcctttt gtttcttctg ttatttgatt
     7681 taattcattc ttttttttga tagagatatt tccactctta acaatataaa attcttttaa
     7741 attaaattta ccatcaagat aaataaaaga gtcttttttg taaattttag tttctacttt
     7801 catactatcc ttaattataa tatatttttt taaaaaatgc taattttcta caatttttat
     7861 taaaggtata tattccatat ttttaatatt tttgttggta agcggaattg caatctcaaa
     7921 tccgaatttt ttaaaaaatt ttaacatatc ttttttagaa gtaatataat gaaatgggat
     7981 attcttataa tgccttgaca taaatgcaat taacttactc ccaatcccca ttcttctata
     8041 ttctttttta acacctaaaa gatcataata gacaaaattt ctaccatttg acagtgtggt
     8101 taaaaagcct attatctctt cattattgta agccaccaat attttatgag aatttttaat
     8161 tatatgatca atattatcta ctttatatcc gcagagtcta aaagtctcaa gtaatttttc
     8221 tttatttaga ttaacctttg tatttttaaa tattatcttt gcttttttaa tcaacattga
     8281 ctaccttatt tattaaatat aatatagaat taacattcta ctttacatat cggaagataa
     8341 ggttaattaa ttttaactta tacagaaaat ttttaagttt gtcaaaaagt attgaatttt
     8401 attaaaacac ttttataaga tatatatgac agaattttgt ttattaaaaa tatttcttaa
     8461 aagatgaatt tttgtacaaa tatgcctaca aaaactggta aaataagatt atcaaaatca
     8521 gcagtaggta ttgcctccac tattgtagca aaaaatgcta ttaagaatgc ctgtaatata
     8581 tttattccac ataccagata tacaataaat aaaacaagaa atgcacccat tgatccacta
     8641 actgtcttcc caaaggttaa tggtattttt actccaccta ttattttccc aaatagactt
     8701 gcaactccgt ccccaaaaga gagagcaaat atagcaattg ttgcaattct atagtcaaac
     8761 atcgtaaatg ctaaaaatat tcctatagaa agagtaattg gcccaagcac gaatccacct
     8821 tcatctcttg tccttgatgc caatacagta atttttgata taattggtaa atttatattt
     8881 ttggatcgta aaacttctga tataaaatat acgagtgtaa taaaaagtaa acccgtcaat
     8941 actaatgccg gaaagtaaaa atataataaa gggacaaagg ctgacatcat atgtatcgat
     9001 tttctaaaaa actctttttt aagtgttctt gatatatgaa gaatatttga agaaaatgta
     9061 tgctttttat aaataatatt ttcaccagta attaaatcat tgttagaata aaatttatta
     9121 aactctcttc tcatattaaa aattgtatca aaaaatctaa aaaaggtaaa caataattat
     9181 tttttatttc ttagtgatgg aataaattca tttataaagt ctgctatttt accgagagga
     9241 attattctat ctaccttacc tgtccttatg gcactgccag gcattccaaa tattacagaa
     9301 ctctcttcat cctgggcaat agtatagcca ccagcatctt ttattgccac tattccctga
     9361 gccccatctg aacccatacc agtaagaata atagcaagtg ctttatctcc catctctcta
     9421 ctaacagatc taaaaagaac atccacagat ggcttatgat tatttaccgg ctcagaatta
     9481 tccagaaata tcttaccacc ttttaataca aggtgatatc ccccttgtgc tatataaata
     9541 gtatttggct caacatccat cccgtcttct gcttccacga ctcttaaaga gcagagggag
     9601 tccagtcttt ttgcaaaact gtttgtatat aatggcggca tatgttgaac aataagaatt
     9661 ggaacaccta tatctttatc tatatttgga agaatatttg ttaaagcaac tgtgcctcca
     9721 gtagaagaac caatacatat aatatctatt ggttttgtcc ttacttttgg aatttcaaaa
     9781 gatggtaggc ctccaattac aggcagccca tcctcctcag caatctgttt aaatcttttt
     9841 gtccctggaa gtttaaaatt ggcaaagatc tttatcttac ttataagaac atcttctaat
     9901 aattttacat tttcttgcag acttctaacc tctggctttt gaatataatc aacagctcct
     9961 aactctaatg ccttgaatgt tatatctgct ccatcttttg taaaagaact caccattatt
    10021 actggccttg ggt
//
LOCUS       0116245_10001557       10036 bp    DNA              UNK 01-JAN-1980
DEFINITION  Ga0116245_10001557. | GENOME_ACESSION: IMG_3300010338 CONTIG_ID:
            0116245_10001557 SOURCE: JGI_medium ORIG_COORD: 11579_21615.
ACCESSION   0116245_10001557
VERSION     0116245_10001557
KEYWORDS    .
SOURCE      .
  ORGANISM  .
            .
FEATURES             Location/Qualifiers
     CDS             complement(310..1746)
                     /product="hypothetical protein & Hypo-rule applied"
     CDS             complement(1977..2498)
                     /product="hypothetical protein & Hypo-rule applied"
     CDS             2691..3734
                     /product="nanoRNase/pAp phosphatase, hydrolyzes c-di-AMPand
                     oligoRNAs & COG0618"
     CDS             complement(3738..4511)
                     /product="phosphoribosylformylglycinamidine synthase
                     &KO:K01952"
     CDS             complement(4721..5263)
                     /product="hypothetical protein & Hypo-rule applied"
     CDS             5661..6665
                     /product="phosphoesterase RecJ domain-containing protein
                     &KO:K06881"
     CDS             6649..7326
                     /product="5-formyltetrahydrofolate cyclo-ligase &KO:K01934"
     CDS             complement(7316..8005)
                     /product="1,4-alpha-glucan branching enzyme & COG0296"
     Spacer_Hit      5001..5036
                     /gene="231"
                     /evalue="7.2274e-08"
     Spacer_Hit_Main 5001..5036
                     /gene="46"
                     /evalue="7.2274e-08"
ORIGIN
        1 aactgattgt aaaccaattt taatggttct gctattttag aatcaaaaaa gagatactct
       61 ttatcccata aagcagcaaa gatcccctca ctaaaagggg taatattacc attaattaaa
      121 atattatttt cttcttcatc gattattacc agagttgttc ctataacatc aagattattt
      181 gaaaaagagt aaaaaatatt taaaagtata aaaaagaata taaaattaat tttcataata
      241 atcacctctt tcttacctaa tgaattcatc ttatttttta tcggaataaa aagaaatatc
      301 tatataaaat tatttattga tagtagaatt ctttccattc tcttttaatt ctgcatattt
      361 tccaaattga tcaagataga aaataggtat attattaggt gataaatacg aatatccaga
      421 accaacaggg aattctttac cattctcacc aagttttcct atgagataac caaacggcaa
      481 tcccggaaaa tctcttgtct ttttcgtatc aaattcatct gtatcgagtc cgtctggaga
      541 aaagaatata aagaaatcat tattccttga tcttatgcca attgagccaa tatatacttt
      601 tacaagaaat ttattatcaa gataagttgt gattgactta tttgcttcat ttaacatatt
      661 ttcaaatatt ataaattcct cttttttctc attattaaat ccccacataa gatatgttaa
      721 aaaaatatca ccctctttcc atttttttgt gccttttttg tatattgtaa agatattatt
      781 tttgtcaaaa ttttttaatg taatgggaga ggttaaaaca ctatttgctt ttttatctaa
      841 aaaatcaaaa tatatgttat cataccctgc tggcaatgct attttattca atgaggctat
      901 atatagaata ttgtcatctc cttccacaat atgagtacca gctgttatct taaaagaata
      961 gaaaggattt acttttattt tggtattata ccaaccattg ataaaatttt caccttctat
     1021 tttaataaaa tcttttttat tttctttatc aaataaactc tcaaatttta caaatatttt
     1081 acctttaagt ttgcttatat ttttatcatt tgtattatca ttatcattcg aattatcaaa
     1141 ataagtattg atatctggaa tatttaattt taaaaataac tctggtagtt ctggttctcc
     1201 tacttttaat atgagtgatt tttcttttac ctcttttgta ttggtagctc ttaaagtaat
     1261 tttataataa cctggctcaa atatagaaat catacaattt aatggatttt tagaggtata
     1321 gaggtaatag ttaatcttct ttttttcttt ttgtagtgat gatatttttt caaggatttc
     1381 acgactttct ttatcattag tagaatcttc agcagtatcg tttgataaat cttttatatt
     1441 ttctttatat tttatcttat ctttctcttt ataaatatta tctaaattag attggatatc
     1501 gagttttatc tcttctataa accattcata aaagatatcc tgattcaaat tgtcagcact
     1561 catttttgca actatttcta tatctgtttg aaaaaaattc attcttggag ttctatttat
     1621 agatgggaat aattctattt tctctattac aataggtttt tcttcttctt tttcattggt
     1681 tgcacatccg agtagaaata aaagtaaaaa aataataaaa ttatattttc tgaaaacata
     1741 tttcataata ataattatac cccataaaat aaaaaatgtc aatttttatt tataaaattt
     1801 aaaattttta taacttaaaa atctgaaaaa tgtaataaat ctctacttaa ataattatgt
     1861 ataaaggact tttggggctt attttatttt tagacaacaa aaaggataga tttatcctga
     1921 ggttagtttt gggtaagaat gagaaaaata ataaaattta gacaaaatac taatttttac
     1981 aagaatttta tttctaacag cctaaatttt gaatcaaaag taagcaggaa gtactggtcg
     2041 ggatgaggct cgcgtgggat atcaggcggc gcaaccttcc cgccttcttt cttcttcaaa
     2101 ataacagcct tctttacttt taattcatca agtttcttct ttagcctctc aattttattt
     2161 tcaaactctt cttctccaaa tgtctcaatt ccaataaaat actcctccag tatctctctt
     2221 actaacaccg ccatactgaa tgtattcagg ttgctgtgaa ttatctttaa ttggttatac
     2281 aatttttttg gaatatatac ccttactttg tgtgtggcac agactattgg gtagtctttc
     2341 tctcttcttt tttctttgat atgttttttt tcaataatag ggacaatctt ttcaaagatc
     2401 tccctcatta agaaagaaag tgaggcagat ctcttttttg ctaaattttt aattttatct
     2461 aataaaagtt tgttaagaac aaaatcatat tttatcatac aatcttctcc ttgaaataaa
     2521 attgttttct aattattaat cacaaaattt ttgagaaaat cctttacaac ttttagaaaa
     2581 aaaattaaaa aaattgctta taaataaaat cacattcata ttttcttttt attgtatttt
     2641 gtttgacaaa aaataaaaaa ttggctatat aaaatttcct ttttaaaatt atgatagttg
     2701 atgaacaaaa ttttttagaa tcttttgaaa atactatttc agaatattct gaatttgtta
     2761 taattcctca ttataatcca gatccagatg ctctgggaag tgcttatggc ttatactatt
     2821 tattaaaaaa agaatttaat aaaaagtcaa atatatattt tagtggtata ataggtagag
     2881 cagaaaacaa gatgatgata aatcttcttg atatacctat tataaatcta aaagacaatg
     2941 aggaattgcc agatttacca ataattttaa tggatactca gccaggctcg gggaacaatc
     3001 ctttaaaaaa taataataca ccattaatgg tttttgatca tcatccaatt cagaaaaaaa
     3061 ttgacaatat aaaatacgca gatataagac taaaatatgg ctcaacttgt acgattatat
     3121 atagttttta taaacattat aatttaaagc ccactattaa tgtggcaaca gccttatatt
     3181 atggtattca gtgtgatgtt gttggggaag gaagaactgc ctataagata gattttgatt
     3241 atatggaaga attatcaaaa tatcttaata gagaaaaact ttttgctatt gagaatccaa
     3301 aattaccatt tgattactat cttcatatca ataaaggtat ggaaaatagt gtaatttatg
     3361 acgatttttt aatttcaagt cttggtgaga ttgaaaatcc cgattatata ggtgaaatag
     3421 ccgattttct cataagattt gataaagcgt atttggtcct tgtgatgggt aagtataaag
     3481 atacaattca gatctctttt agatcccaaa agaaaaaaat taatgctggt attatattaa
     3541 aaaaaatagt aggtaatatg ggaacagctg gtggtcatcc ttcaaatgct ggtggaagaa
     3601 ttatcattga aaataatgaa gatgtttcaa agatatcaaa aaaaattatc agtcgtgctc
     3661 ttgatttaat tcaaggcaag ataaccagtg gaataccgtt tttatctatg agtgattatt
     3721 taaattataa ataaagatta tttaaaatag tcaatgccat tttttagtat tttaagacct
     3781 aaaaattttt ctttcttacc ttctgtccaa tttggatgat tctcttcaaa tataaatgcc
     3841 tccggatgtg gcataagtcc aagtatattt ccttccttat ttgttatacc agcaatattt
     3901 aatacagagc catttggatt aaaaggatat tctacctcat ctgtatcttt attgggattt
     3961 acatactgaa atgctatctg accatttttt attattttat ttaatatatt ttcatctttg
     4021 gtaataaact taccttctcc atgccttacc gggacataaa ttctgtcaat atcctttagc
     4081 caaaaggagt tagaattacc tttttttaac catacccatc tatcttcaaa gtgtccggaa
     4141 tcattttcga ttaagcttgc ctcctgttca aagttatcct cacagtccgg cacaagtccc
     4201 atttttgtta ttatttgaaa accgttgcat attccaatta ttaatctttt gtcctcaata
     4261 aatcttttta tctcttcaaa tagggtatat tttattcttg ccccaaatac tcttccactc
     4321 gctatatgat caccataaga aaaaccgccg gggaaagcaa gaatctgata atcaaaaatt
     4381 ttcttctttt tatttataat atcttcaata tgaataattt ctgcattacc accagcaata
     4441 tcaaatcccc attttaactc tttttctgca tttataccat aacctgttaa aattaatact
     4501 tttactttca atatattcct cgattgattt aagattggtt ttgttaaata tatataattt
     4561 tttttacttt gtcaaaaaaa atatttaagt aaagaaaggc tggggtgtaa ttttattttt
     4621 aggcagttac aaagatagat ttatcctaat ggttaatttt gtttgagaaa aaattgtaat
     4681 aattttattt cctttttggt agaatttaaa ataaattttt tcagtaatat gtctcaaaac
     4741 ctactacctg atagcaatcg ttgtagattg ccttgtagaa tggggtagtg ttaccttcaa
     4801 agtgggataa ttctctactc ttattccact ttttcatctt tgttagtctt aagaataacc
     4861 ttaatgttat tacactaaac ttcatctcaa cccctgtaat accaattcta ttatattctt
     4921 ttaagaatag taggataatt ctcctcagta aaacacccat gctgaaaaaa ttaagatcag
     4981 catggatctt tttcaaaaat ctgtaatcct gttttgatag atacacatga atcctactat
     5041 ctccatctat tctctcatat ttatttccat cttctgggcc aaaacaatat atctttttta
     5101 ctctattagt atatatttgc aagatatatg ccacaagtcc agaaagagag atgtcgaatt
     5161 ttttggcgat agatgctagt ctttttttca tttctgagtt aacaactatg tgtaactcat
     5221 gttcaaaatt atagtttttt aaaatcttac gaatattatt cataaaaacc tccttaacat
     5281 tattataaaa attgttttct atatattaat cacaaaattt ttaagaaaat cctttacaac
     5341 tttttagaaa aaataaaaaa tttttaccta aaaataaaat tgcccattaa aaaaactctg
     5401 aatttaatta aataatattt ttaaaactaa aaaaagaaat ttttaacttt atttagcaac
     5461 ataagataat tttattcttc ttaaataaag caattataat ttttctcaaa ttttttaaaa
     5521 aaaattatca aaatcttgat tttttgggga agaaaattta aaatttttat tgaataattt
     5581 tatgattatt taattattga aatttatcaa atcattttcc gatatattat aaataaaatt
     5641 atatatacga agggatagaa ttgactgata gagagataaa aaattttcaa aattttctta
     5701 aatactctga taatataata ataactggtc atgaaaatcc agatgcagat tctatttgtt
     5761 ctgcaattgc tttggaatat ctattgagtg aattgggtaa aaatgttata tgcataaatt
     5821 ctgatccaac ccctttcaat ttacagactt ttgattatag ggaagttgtt aaaaatttat
     5881 atgattttga gaaaatactt tcttttacaa aatttaactt aataatagtg gatacaaatg
     5941 attatacaaa tatcggaaga ataacaagta caatattacc gaaagcagaa agaatctttt
     6001 ttatagatca tcatagacat aaacatgaaa acccagataa ttctatcttt gaagaaaacg
     6061 cctcttccac ctgtgaaata atatttaaac tatatgaatt ttataatata aaaataccca
     6121 aagagatagg agatgcctta tattctggaa tcctatttga ctctggttca ttccactatc
     6181 caaaaacatc ctcttacact ttaaatattg cagcaaaact aatagacaat gggacaaatc
     6241 caaatgagat atatctatta ttatttgaac aggaatccat tgaatcttta aaaatattat
     6301 caaaagtttt atcaacactc gaactttatc ataaagagca aattgctatt ttaagtctaa
     6361 caagggaaat gttgattgag acaaaggcaa aatatgaaga ggcatcagat cttataaata
     6421 tacctttaaa gagttataat ataaaggctg ttatattctt taaagaacat cctgatggat
     6481 caaagagagt tgcaatgaga tcaaaaggga atgtggatgt tgccacaatt gcactggctt
     6541 acgatggtgg ggggcataga aatgctgctg gctttaaatt aagagaaccc ttcaatgatt
     6601 ttaatgatat aaaaccaatt cttatagaaa atattaagac attaatagat gatgctatct
     6661 ggtagagtaa aatttgaaaa attaaaagaa ataatcccgg atttcaataa aataaatttt
     6721 gattctctca atgaaaaaga gataatcaca ttagataata tatataaatt ctattttgaa
     6781 gagaataaaa attttttgaa taaaaaagat ttaagaaaaa tattcaaagc aaaaagagac
     6841 aatttaccaa aagatcttat taaaaaaaaa tcaaaatttt ttacagataa attcttagat
     6901 agtgtatatt ataaaaaagc agatacaata ttctgctatg tctcattcaa taatgaaata
     6961 ataacagatg agattttgaa acaggtctta gaagataaaa aaaatctctg tattccatta
     7021 atgataggaa aagatatgta tccatgtaaa gttgaagatc ttaataatct taaaaaaaat
     7081 aaatttggaa tcttagaacc aacagaatat acaatattag acaaaaacca aatagatgtg
     7141 acaattgtcc cggcaatact ctttaatcca ctgggtttta gattgggata tggtggtggc
     7201 tattacgata gatttcttga agattataaa aatctctcca tcggatttgc attttctgat
     7261 ttctgtattg actattttat acctgataga ttcgataaaa gagtggacat tctatttatt
     7321 caatgataaa cattgaaact tcaccctttt ctgggtcata aactttatat ggatttttca
     7381 tatcaacaac ctttctccaa tcaactaaaa aatagtaaaa atatttaccc tttgaaaaat
     7441 ttaattctat ctcccagaaa ccctcttcat tttttgtcat tgaatttgta aaaggactcc
     7501 agttatctaa agaacatata agattaacct catttgcttc tggattgtaa tatttaaatt
     7561 ttactttttt tatcctatta tttatatctt ctattacagg catcttttga aagtataaca
     7621 catcatccgg tatttgtatt acagaaattt ttacaccata tttatcttct atataattat
     7681 cattatttgg atctctatcc cagaatccat cgatatttat cttataatac actgtctttg
     7741 ttttataatc atatggtaaa aataaataat aaactccata gagactcttt ttaaaatagt
     7801 aactcttttc ccaattgtct atgtttgtct ttaaaaaaat aactctccct atatcagggg
     7861 caagagtaaa aagaaagccc tcttttaaaa aacgagggga agtctcattt tttataagat
     7921 ctaagtcgac aaactcctct attgcaaaaa atggtaagat tatttctaaa aataataata
     7981 aaaatataaa tttttttata tacattttac ctcaaaaaat atataatata tttatttaaa
     8041 aaatcggaaa acaaccgaaa aacttaatat agaaatttta aaacatagag aaggatatgc
     8101 caaaatacga agatcttgaa tttattagag ataaaatttt aagtattggt gatgaaatta
     8161 atgtaaagaa aaaattagga ctttcaacag aaattttacc cattccagaa aaaaaagagg
     8221 aaattccaga agaaaattta gcagaagaat ttgataatct tatagatgaa ataaaagagg
     8281 attttgataa agggttactg gttgaagagg atgtatcaga agaaaattta gaaaaaccat
     8341 cagaagaaga aaattttgat cttgactcat ttttagatag tgacaaaaag gaaaatcttg
     8401 ataatgcctt tgaagatata ctcccagaag aaaataaaga agaggaagca gaaataacag
     8461 agaaaataac aggagaacag gaggaaataa aagaacagga aatatctgat ttacttgata
     8521 gtcttggctt gggagaagag aaaaaagagg aatcttttga agaaaagcca ttatttgaag
     8581 aatttgaaga acataaagaa gagacaatcc ctattgaaaa agaagaagtt gtaaaggaag
     8641 aagaaatacc ttttgataaa gggcttgaag aattgctctc aactccatta actacggaag
     8701 aagaagagaa taagaaagaa gaaaatatgc ctgtaagtga aatatctgag atagaaaatc
     8761 tttctaatct tggaatagaa gatcaattgt ttgaaacaaa agaagagaaa gtgaccgaaa
     8821 tggatgattt tttaaaaggt ctttcagaag agaaaaaaga ggagagtatt gagaatttat
     8881 ttgaagaaga gaataaagaa gttggggata ttttagtcac agacgaaaat gttttaaaag
     8941 atttagcagg cgattttata agtgaatcaa tagaagagga gaaaaaagag gaaattatag
     9001 aaaaagagag tgaagagcca atatcagata tgtccagttt ttcagatctt gaccagttat
     9061 tagaagaaaa gcaagaagaa aagcaagaac aatcaaatag agctcaatta ttagaagtta
     9121 aagaagaaga aatgcctgtt gatgtctctg gcattgaaaa tctatttgaa gaaccagaag
     9181 agactcaaga aaaagaagaa aaggaagagg gagtagaaga agaaaataaa gaagaagcaa
     9241 tagaagaagt ctcgagcctt gaaaccatcg gagaagatat tgatcttagt aatctcgatc
     9301 aatttacaac ccagccacaa gaagtcctgc cagaaataga agaggagcaa tcttttttga
     9361 aagagatacc agtagtagaa gaagaggcag aagaggtaga agagaaaaaa gaaaaaaaag
     9421 aggagatcca aaaggtagag aaaccaaaaa ttgggaaaga agatatagag ttaacagacg
     9481 aacagattaa acaaattctt ttatccttat catctctgcc aaaagaagca gaattaaaaa
     9541 tagcgcgtgc aattgttagt gataaatatt ctgataaaca gttaaagcca ttaattgatg
     9601 ctttgttaga aaaagaaaaa tcacaggcaa taattaaaat ttatgaaaaa ataactggtg
     9661 ataaatcatt atcaaaagtt acagcagtaa aatatacggg tgaagaattt gaagaaaaac
     9721 agaagtcttt tgcttatcta tttcagaaaa atattctacc aatattatat agaataactg
     9781 ctatatctat atttacgtta ataatacttt tattgataat aaatgttata atgccaacaa
     9841 ttagagcaac tcattactat aacatgggta agaaaaatat agataacaaa aaatttaacg
     9901 aggtagagcc atattttgaa agggcttatg aaattcagcc aagatataat gaagttgtta
     9961 tatatgcaag aaaatataga gagaataaaa gatatttaga agcagaaaaa aaatataatc
    10021 ttgcacttca aatgaa
//
LOCUS       0116245_10001557       10036 bp    DNA              UNK 01-JAN-1980
DEFINITION  Ga0116245_10001557. | GENOME_ACESSION: IMG_3300010338 CONTIG_ID:
            0116245_10001557 SOURCE: JGI_medium ORIG_COORD: 11579_21615.
ACCESSION   0116245_10001557
VERSION     0116245_10001557
KEYWORDS    .
SOURCE      .
  ORGANISM  .
            .
FEATURES             Location/Qualifiers
     CDS             complement(310..1746)
                     /product="hypothetical protein & Hypo-rule applied"
     CDS             complement(1977..2498)
                     /product="hypothetical protein & Hypo-rule applied"
     CDS             2691..3734
                     /product="nanoRNase/pAp phosphatase, hydrolyzes c-di-AMPand
                     oligoRNAs & COG0618"
     CDS             complement(3738..4511)
                     /product="phosphoribosylformylglycinamidine synthase
                     &KO:K01952"
     CDS             complement(4721..5263)
                     /product="hypothetical protein & Hypo-rule applied"
[truncated: 632,951 more chars]
