# Supplementary material for: Uncovering the functional diversity of rare CRISPR-Cas systems with deep terascale clustering
Source: Science. Author manuscript; Available in PMC 2024 Mar 4. (PMC10910872; doi:10.1126/science.adi1910)
Supplement: data S5 [file NIHMS1969090-supplement-data_S5.zip › VII_spacer_search/spacer_id_35_targets.gb]

LOCUS       0116238_10024923        5850 bp    DNA              UNK 01-JAN-1980
DEFINITION  Ga0116238_10024923. | GENOME_ACESSION: IMG_3300010347 CONTIG_ID:
            0116238_10024923 SOURCE: JGI_large ORIG_COORD: 0_5850.
ACCESSION   0116238_10024923
VERSION     0116238_10024923
KEYWORDS    .
SOURCE      .
  ORGANISM  .
            .
FEATURES             Location/Qualifiers
     CDS             complement(2..1216)
                     /product="ATP-dependent Clp protease ATP-binding
                     subunitClpA & KO:K03694"
     CDS             complement(1238..1546)
                     /product="ATP-dependent Clp protease adaptor protein ClpS
                     &KO:K06891"
     CDS             1688..3211
                     /product="ABC-type transport system,
                     substrate-bindingprotein & COG0747"
     CDS             complement(3212..4132)
                     /product="hypothetical protein & Hypo-rule applied"
     CDS             complement(4306..4809)
                     /product="hypothetical protein & Hypo-rule applied"
     CDS             5106..5651
                     /product="hypothetical protein (DUF2062) & pfam09835"
     CDS             5653..5850
                     /product="hypothetical protein & Hypo-rule applied"
     Spacer_Hit      4688..4723
                     /gene="219"
                     /evalue="0.000214636"
     Spacer_Hit_Main 4688..4723
                     /gene="35"
                     /evalue="0.000214636"
ORIGIN
        1 catttataaa cttggcagaa agttcagcac atgcttttat agcattttca gaatatttta
       61 cctgatgata ttcttcatat ctatctttaa taccctcaag tatttttatt gtatcttcta
      121 ccgatggctc tttaatatct attttttgaa atcttctgct aagagcccta tctttttcaa
      181 aatattgttt atactcctga taagtagtag caccaataca tctaaaatca gatgaaacaa
      241 gaaacggttt tatcagatta gaggcatcca tactaccacc agagactgca ccagcaccaa
      301 ctattgtatg aatctcatct ataaaaataa tgcatttttt taactgactt attgccttta
      361 atactccttt aaatctctct tcaaactccc ctctatattt agtacctgca agtattgcac
      421 ctatatcaat tgcaaatatc ttataatctt ttaatttgtc tggaacctta ttttgaacaa
      481 ttaactgagc aagaccttca gtaattgcag tcttacctac cccaggttca cctacatgaa
      541 caggattatt tttttgtctc ctacatagaa tctctattgt tctttttatt tcattctctc
      601 ttcctattaa tttatcatat ttaccgagtc gtgcattttc agtcatatta attgtatatt
      661 tttctaaata tttattgaga gccttatcat tttgttgttt ctgattattt ctatctctat
      721 tattatttaa ttcattactc tcgtcaatat cttcctcctc ttctctaaaa tcaaaggctg
      781 gctcttcatt attacttact gtaccatggg agacatattc cattatgctt aatttcgtta
      841 atccactttt ttctaaaaaa tattttgaaa aactctcttc ttcatcaaac attgatataa
      901 ttatatcacc tatctctatc tctttctttt cagcactctg agctaaaata aaggctctct
      961 gcattactct ctgaaatgtt aatgtctgtt gaggttcata atcgtcactc tctgattttt
     1021 caagagtatc aagatattca gtaagatttt tctttaaact ttctatatta ccgccagaat
     1081 taactattat ctctctacct tcatctgatc taattattgc atataataga tgttctgttg
     1141 ttaaaaaaat atttcttctt tttcttacat cgaaaaaagc actatttaaa accatctcta
     1201 aatttttacc tatcatggct aaaatccttt aaaaaagtta ttctttttct atcccgcatc
     1261 ttaatgggaa acctttctct cttgcctttg aatgaacaat attaactttt gtctctgcta
     1321 tctcataagg aaaaacacca caaataccag acccggtcct atggatatca agcatgatct
     1381 ttatagcatc ttcttctttt ttattaaaaa cttctatcaa aatatcaacg acaaaatcca
     1441 tagtagtata attgtcatta aacattatta ccttatataa ggatggagtt ttagttatct
     1501 ctttttctaa tatctcaaaa tcaaaatctt ctcttgaatc actcatatta taaaaatata
     1561 aataaaaaaa acaaaatcgt caaataaaaa tttcattata tattataata aaattttgaa
     1621 aaaaattcaa tttaaaatta aatctaattt tttgacaatt tttaaaattt ttattataca
     1681 catcactatg aatataaaaa ggctattttt tttaatatta tcttttttta taatctcctg
     1741 tcaaaaaaaa ataatagagg agaatgacta tttaaaaaca tcccaaagta atatctttac
     1801 tattgattat actaaaataa ttaaaaaaaa tgaaaaagaa aaaagtctct ctttaggaac
     1861 attagaaaaa ataaatactc ttaatcctta tagagcaaat tcaaagatag aatttttctt
     1921 aaaaaatgct ctctattcca ccttttttta tattaatcct caggatggga gtattaaaaa
     1981 taatcttgtt gactcatatt ccattggcaa caatggaacc gagataaaat taaaattaaa
     2041 agagataatt aaaagcgatg atgttattgc aagtttatct ttgttaaaca gtcatttaaa
     2101 aaattcatat tattacaagc aattttttat taaaaatagt aaacttcaac tggaaaaaat
     2161 agatgatttt aacttcaaga ttattttaga tgttcctaat agtaatattc tttatgctct
     2221 tgccacttat cctattttat caaaatctga tatagataat ataaaagatt ttgagtattt
     2281 tattataaaa tggttgccat ctacatcaac cggaccttat aagataaaat actttgatga
     2341 aaaaaatctt attttaatca aaaatgagtc ttacttcaaa aaagataagc cagaaacaga
     2401 agagatttat ataaaatttt actcttctat aaatgatatg gtaatggcat ttataaatgg
     2461 cgagattgat ataattgaat ttacagaata tgaagatttt aataatttgt atcactatgc
     2521 gagcagtaat aaaattcaaa gcataaaatt tattgaaaca aacgaaagca taaagaaatg
     2581 ttttctctta tggaataaag agagttataa agatattaat tcttttatat actttaattt
     2641 aaaagaaaaa tataatattt catccaattt aaatatggaa aagaaaaatt ttagagagag
     2701 aaatacaatt tctacaaata aaaaattaag aattttgtct tatgaggaaa actgtttaga
     2761 aaaaaaaata attgaggata tatattcttt actaaaaaat aattttttag accttacctg
     2821 cgattattca cctttttata aatatcttga aaaaatattt tttaaagaga atcaatttga
     2881 ttttacaatt ttatcttata atttcaaacc agatatttac tcttactact ctttctttct
     2941 tgatgaaaat tacggcttaa atagattttt tgaagaggaa gagattatta aatcttttga
     3001 ttatatatta aaagaatatg ataataccaa gcataaaaaa gaaatttcta aaatttttga
     3061 cttactcgaa agaaaaaata aacttaacct tttttttagt tttaaaaagt attatgctat
     3121 aaattcaaaa atatacaatt ttaagataaa ttctacctat gaagataatt ttaatcttgt
     3181 aacactcgaa aatatattta aaacaaaata gttattgttg aatagttatc cagaaaagca
     3241 taaatggctt tattggcacc ttatcaatac tatcccaata tgtctttgca gtatttccat
     3301 ctgttaattt tggcatatag attgtaattt tttcttcttc gagtttaagc cctttaaacc
     3361 agtggttatc ccatgttgta tccgtgattg tttgggttcc accatcataa gtaatatagt
     3421 caataactct tgttatagat ctatcagccg tattatcttt tatgttagca ctaagagggg
     3481 atttctgtaa tgaattgcag gctggaatag aatctattat tgtgtagtca ttattttctc
     3541 cccattgggc cggtctttgt gtagcaataa cagcaattct tgcccccttc tttaagacaa
     3601 aatagtttga attttctgta tttaaagtaa ttactactgc tttttcggta aaatcgtatg
     3661 agacatcata tttatttaat tcataccagg atcttttgta tagcttctgt tcaaatgcaa
     3721 gattcatcaa cacattatta tcaaccgttg catccttttc tgggtcaata tccttataat
     3781 tagattcata aaaaactatt tgagaatatt caaaaagact ttgaggatct ggttcagaac
     3841 ttgcatctgg ctcccatact cgattttcaa gattgccatt atcagttgat gctttaatat
     3901 gaatatttgg cctccagttt ttaaatgtaa taccaggaag gccccagaaa gccgcaattg
     3961 tatttgcatt tgaaagagag tcatttgtat tatcatctgt attatcattc tgactattgt
     4021 caaagattac agaatatttt tttaaagtta taatattctc acaacttaag gttattataa
     4081 aagaataagt tagaattaat atcaaataat agtataaatt tttaattttc atattattta
     4141 actctttatt taattatact acaaaaattt aaaaaagcaa attaattttt taaaaaaata
     4201 aaaaatataa ttttattttt aactaggtaa aagaatagag ttattttaag gtaaagttta
     4261 aaagagagat aaagaagtat aaaaatgtag tttaaattta aagttttata agaattttat
     4321 ttctttcagg caaaatttga cgttgaattt gagtaaaaaa tagtcgttat gttcatctga
     4381 ggctgggata tctggggcac caatcttcac caccacagcc ttatttgctc ttaaactttc
     4441 tatttccttt tgccattcct ccattctttt tgcaaactct tgttccccct ctatttcaat
     4501 gccagcaaaa tataattcca aaagttctcg tataagaatg gcaatgctaa atgtgttaat
     4561 atgatcatga accaacttta actcattata gacttcttct ggaatataga ttctaatcct
     4621 atgagttgca cctataaatc tataatcttt atctcgtctc ttctcaaaaa gatgctttct
     4681 ctttaatact ggaagcataa agatcataat ttcccttatt aaagtagaaa gatctttatc
     4741 ttttctatct tttaaattgt taattttttc aaaaagattt tgatttaaga caaaatcgaa
     4801 ttccttcata aattatacct cctgtaaaaa aaatatttct atatattaat cacaaaattt
     4861 ttaagaaaat cctttacaac ttttaaaaaa aatttaaaaa aatttttgcc tgaaaataaa
     4921 atttcatact tttaaattaa ttcataatct tataaaaatt aaaaatactt ttatttgctt
     4981 cttgccttga aaaaaatagc cattactttt aaaataaaga tataaaattt tttaacaaat
     5041 aaaaaaatag ttgaatttat ttctttattt ttttatacta ataaaaaaag taaaaggagt
     5101 tttttatgcc tattattaaa attatttcta atttttttaa attattaaca gaagatgcaa
     5161 aaccatatca ggttggactt ggttttgctt ttggattttt acttggattt caacctgcta
     5221 cattattgag ttttatcctt ttcttgattt tctggataat aaaagtaaat aaagcagcag
     5281 gtattcttgg gcttattata tttaaaataa tcgctttaat cattgagcct ttaattgtcc
     5341 caatcggctc tttgttttta gaaggaattc cagcattaac tcctttatgg acaaaattaa
     5401 gaagtcttcc gattgtccct tttacaaggt tttataatac agcagtaatg ggtggcttta
     5461 ttattggaat agtgggattt gtgccagtat ttttaggatt tagaattctt tatatctatt
     5521 ataaagaaaa tttaagagaa aaatttctta attcaaagtt tataaagata gttaaatcta
     5581 tacctattat aaatttattt tttagtgtaa agaatacggt agagaatgcc actgaaaaaa
     5641 tagggggtta atatgagaat agtaaactta ataataatca ctgttgctac tgcggctata
     5701 attttattca atataatatt tatttcacct ttaaccaaaa tggcaataga aaagagtgct
     5761 actcaactgg ttggtgcaaa ggtagaattt agatcattaa aggtggatct ttttaaaatg
     5821 tatattactg gaaaaggact tcaggtaaca
//
LOCUS       contig_6952             5304 bp    DNA              UNK 01-JAN-1980
DEFINITION  . | GENOME_ACESSION: EMBL_ERZ795060 CONTIG_ID: contig_6952 SOURCE:
            EMBL_metagenomes ORIG_COORD: 0_5304.
ACCESSION   contig_6952
VERSION     contig_6952
KEYWORDS    .
SOURCE      .
  ORGANISM  .
            .
FEATURES             Location/Qualifiers
     CDS             complement(2605..3105)
                     /product="hypothetical protein"
     CDS             3247..4365
                     /product="hypothetical protein"
     CDS             complement(4619..5122)
                     /product="hypothetical protein"
     Spacer_Hit_Main 5001..5036
                     /gene="35"
                     /evalue="3.9386e-06"
     Spacer_Hit      5001..5036
                     /gene="219"
                     /evalue="3.9386e-06"
ORIGIN
        1 ctccatctta atacattcta tctcttttac cttcttatcc cctataaatc taacaggggc
       61 tgtaagttcg acaatcttaa ttccctcttc tattccatct cttatctctc tcttatctgc
      121 tggcatatct tcgattgtcc ttcgataaat aatcataacc tctttggcgc caagtcttac
      181 agcacatctt gctgcatcaa ttgccgtatt accaccacca ataacagcaa caatcccatc
      241 catcttagtt atctttttaa agttaacggc ttttaagaaa tccagtccat gatatatatt
      301 ttcaagatct tccccttcta catttatctt tttagaaaat tgagttccag tggcaacata
      361 tatggcatca tgcttttttc gtaattcatc aaaagagata tcctttccta cctctttgtt
      421 tagtagaatt tttacaccta cattttctat tgtctttatc tctctttcta atattgcttt
      481 tggcaatcta tattctggta taccaaatgc taaaacgcca cctgcaacgg gttgggattc
      541 atacacagta atatcatagc cgagtcttgc aagatagtaa ccacaggtaa gtccagaagg
      601 tccagcacca attatgccaa tggatttgcc attctttgga aatactatat cctttcgtgg
      661 tttattttct ttaaatacat aatctgcggc atatctcttt agatccatta tagcaacagg
      721 ttcatcaagc atacctcttc tacactttga ttcgcaagga tgggtgcata ctcttccaca
      781 aacagatgga aaaggattat cctttcttat taagtcataa gcatcctctg gtctgccagc
      841 agcaattaaa gagacatatc cagggacatt tatcccagcg ggacaggtat tctgacatgg
      901 cgatataaaa agatcagagc aaattccagc tctacatttt ttatttttta tgtgttcttc
      961 atattcttcc ctaaaatatt taatcgtact taatacagga tttggtgcag tctgacccaa
     1021 tccacagaga gctgcatctt ttatcatatt acctaaattc tcaagtaact caatatcccc
     1081 ttcttcacct ttaccttttg tgattctttc taatatctca agcattcttt ttgtccctac
     1141 tcgacacggg aaacattttc cgcatgactc ttcctgaacg aattccatga aaaatcttgc
     1201 aacatccacc atacatttat cttcatccat acagataagt ccaccggatc ccattattgc
     1261 cccaagttct tttaatgagt cataatcaac aggagtatta agataatccc cagtgataca
     1321 tccaccagaa ggtccacctg tttgagcggc cttgaatttc ttattccttt tcatcccagc
     1381 tccaatatca aagataatct ccccaagagt tgttcccatt ggtacttcga caaggccagt
     1441 attattaata tctccagcca gagcaaaaac ctttgttcca gaattatttt taactccaaa
     1501 cttattaaac cattctgcac cattgagaat aatcgctgga atatttgcaa aggtctctac
     1561 attatttatt acagttggtt taccgaataa tcctttttct gctggaaatg gcggtttttg
     1621 agtaggttct cctcttttac cttccacaga ggcaattaag gcagtctctt ctccacatac
     1681 aaaagcacca gcacctattc ttatttcaac atcaaaatca aaatttgaag aaaatatatt
     1741 tttacccagt ataccatatt ttcttgcctg atctatggca atactaagtc tttctattgc
     1801 aagtggatat tctgctctta catatattac accctttgtt gcacctattg catatccacc
     1861 aatcatcatt ccttcgagta cagaatgagg atccccctct aatacacttc tatccataaa
     1921 agcaccagga tccccttcat cggcattaca tataatatat ttttgagtag cactattttt
     1981 cttacagagt tcccatttta atccagtggg gaaaccgcca ccccctcttc ctcttaaacc
     2041 cgaatctttt actatcttta taacatcttc ctgtgacatt ccattaagaa ttttagcaat
     2101 tgccatatat ccatttttgg caatatagtc ttcaattgaa agacaatcag ttataccaca
     2161 atttctcaat acaattttat tctgcttctt aaaataatct atatcatcta ttttagaaat
     2221 gtattctttt ttatgattat catagtatgt taaatctctg acaaatgtcc catttataaa
     2281 atgagaaaaa actatttttt ctgcgtcctc ctcctgtaat ttttgataca gaattctatc
     2341 tggataaata attgcaacag gtcctattgc acaactacca atacaaccag ttatttttaa
     2401 tagaacttta tcttttagat tatatttttc tatagctttc tcaaaagcat cttttacttt
     2461 taaacaattg gaggaaatac acccagcacc accacagata tttaagatat atttatattt
     2521 gctttcattc tgctctacct ctttttttat tgtttcaaga tcttttatat ttttaatttg
     2581 cctcatattt ctctccttat aaaattaaga tttataatac tttgaaagta tttcatgaat
     2641 tttatccggg ttgacctgtt tatagacttc attatttata gtaatggctg gggcaagtcc
     2701 gcaggcacca atacatctca ttacctcaag agtaaattgc ctatcctctg tggtttctcc
     2761 cacatctatt tttaactttt cttttaaatt attaagaatt tttcttccac ctctaacata
     2821 acatgctgtc ccaagacata ctcttataac atttttcccc cttggttttg ttgaaaagaa
     2881 tgagtagaat gacactacac ccgacacttt tgatagagga atttttagct cttctgaaat
     2941 taatctttga atatgcaatg gcagaaatcc atatattgcc tgcgcataat gtagtacctg
     3001 aataagagaa ccctctttat ccttgtattc aagaattatc tcttttattc ttgcaatttt
     3061 ctcttcctcg gataattctt gacaattaca ttcatttaaa gccataaatc ctccttaaaa
     3121 aatttaaaat atttcctaca aaaatgaatt ttttaaatta tataaattat atttttttac
     3181 aagatttttt ttataaaaaa tatttttttg acatttttta ttttttttag tataaaaaca
     3241 gcctctatga ataataaaag atatccaaga atactcattg atttaaatgc ctttaattct
     3301 aacattaatt acataagaga aaaatttaaa aattctaaaa taatattacc agtcaaagca
     3361 aatgcttatg gccatggaga tataataatt gcaaaagagg cagaagaaat cgggatagaa
     3421 tatcttgctg tagcaagagt atatgaaggt ataagattaa gagagaatgg tataacagtt
     3481 ccgattattg attttggggt agaatatgat agtgatatta agctggcaat tgaatgcaat
     3541 atagaacttt cggttagtat gttagataat ataaaagaga tagaaaaata tgctaaaata
     3601 tcaaataaga gtgtgccact tcatttaaag gtaaatactg gaatgaatag actcggcgta
     3661 aatttagaag atgcttttaa tttggcttcg tatatttata attcaagata tttaaaatta
     3721 aagagcatat atactcattt tgcaagaagt gatgatagtt tagaatttac aaaatttcag
     3781 ataaaaaaaa ttaatgaatt aagaaataat ttaactaaaa aaaatataat accagaattt
     3841 tatcatcttt ttaattctgg tgcaataatg ggagattatg atcatgatga gaatgattat
     3901 ttaaggcccg gcattatggc ttatggatat tctccattta aagataatga taaagataaa
     3961 ttcttaaaac cagttatgac ttttgtaagt agagttattc atctaaataa agtaaaaaaa
     4021 aatagtggtg ttagttacaa ccacaccttt gtaacaaata aagatacaat attagcaaca
     4081 atctgtgcag gatatgggga tggaattttt agatctcttt caaataaatt aaaagtaaaa
     4141 ataaataaca atatatacaa tcaaatagga acaatcacaa tggatttaat ggttatagaa
     4201 gttgataaag aggtaaagat aggggatgag gtttatattt ttggcaataa acagaatgcc
     4261 ttttataatg caaaagattt ggcaactctt tgcaatacaa taagttatga aattacaaca
     4321 aatatttctg aaagagtaga gagaattgct attagtgata attaatttgc tgtatagtaa
     4381 taaaattaag actttaaatt acaaaaggaa ataatatcat tctttatttg ctaagatttt
     4441 atttattcaa tctcctcata aattctaaaa aataattttt tattacaaaa aatcctatta
     4501 attattctct atacgagtct gaatttattt tttaggtaga taaaaagata gaattatcct
     4561 aagggtaagt tttgagtaaa aaagatagaa tggtaaaatt ttagaaagat ggttaatttt
     4621 ataagaattt tatctctttc aggcaaaatt ttgagttaaa tttgagtaaa aaatagtcgt
     4681 tagtagtgtc agagactggg atatctgggg aaccaatctt caccaccaca gccttatttg
     4741 ctcttaatct ttctatttcc ttttgccatt cttcaatcct ttttgtaaac tcctcttctc
     4801 cctctacttc aatcccagca aaatatagtt ccagaagttc ccgtataaga atggcaatac
     4861 taaatgagtt aatatgatca tgaaccaatt ttaactcatt atatacctct tctggaatat
     4921 agattctaat cctgtgagta gcatttataa atctataatc tttatttcgc ctcttctcaa
     4981 aaagatgctt tctctttaat actggaagca taaagattat aatttccctt attaaagtag
     5041 aaagatcttt atctttttta tcttttaaat tgttaatttt ttcaaacaga tcttgattca
     5101 atacaaaatc gaactctttc atgcttacct ctccttttta taaaaaaata tttctatata
     5161 ttaatcacaa aatttttaag aaaatccttt acaaattttt aagaaaaatt aaaaatttta
     5221 ctttaataaa atttattaat tttatactct cgttcaaaac aaatacttaa tattgatctt
     5281 gaaaaaatga aaaagaaaaa aatt
//
LOCUS       0116245_10020286        5567 bp    DNA              UNK 01-JAN-1980
DEFINITION  Ga0116245_10020286. | GENOME_ACESSION: IMG_3300010338 CONTIG_ID:
            0116245_10020286 SOURCE: JGI_medium ORIG_COORD: 0_5567.
ACCESSION   0116245_10020286
VERSION     0116245_10020286
KEYWORDS    .
SOURCE      .
  ORGANISM  .
            .
FEATURES             Location/Qualifiers
     CDS             complement(2..370)
                     /product="hypothetical protein & Hypo-rule applied"
     CDS             765..902
                     /product="hypothetical protein & Hypo-rule applied"
     CDS             899..1534
                     /product="tRNA A37 threonylcarbamoyladenosine
                     synthetasesubunit TsaC/SUA5/YrdC & COG0009"
     CDS             complement(1681..2184)
                     /product="hypothetical protein & Hypo-rule applied"
     Spacer_Hit      2066..2098
                     /gene="219"
                     /evalue="0.000214636"
     Spacer_Hit_Main 2066..2098
                     /gene="35"
                     /evalue="0.000214636"
     CDS             2396..2752
                     /product="hypothetical protein & Hypo-rule applied"
     CDS             2749..3438
                     /product="hypothetical protein & Hypo-rule applied"
     CDS             complement(3447..5057)
                     /product="1,4-alpha-glucan branching enzyme & KO:K16149"
     CDS             complement(5304..5567)
                     /product="hypothetical protein & Hypo-rule applied"
ORIGIN
        1 gaaccgattt taaattataa ttttctcttg catattttga cgcatagctt atcgtcatct
       61 cattttttat aactggtttt accgctctta ttattgtatt atcatcataa cgtcttttac
      121 cagttacacc ttctatctta tctgtgacat atctatattt attgctattt ttatcaaaat
      181 acttatattg acctatgtag taaatagtat attgaacttt gtcaatattc gcattctgca
      241 caattctaat tttcttctta tgcaaaatag cttctgcacc tatttcagga aaatattttt
      301 tagggacgat taaatctttt tcacaaacaa taatgttatt attgttttta atatcattta
      361 ttttactcat accttaaata taacaaaaaa atttaaaaag taaatttatt ttttcagcga
      421 ttttaaaaaa gtgtcaaaaa atttagaaaa tttttgcgtg aaaataaaat cgcaccagaa
      481 atttaagaat tatccccaac aagataagaa ttactcaaaa atctatgtaa agaatcttgc
      541 attgaattgc cttttgtttt ataaaagcga aaaatatgtg tttaattatt acttatattt
      601 ttaataagaa taataaatca tttttcttga ttttttatca aaaataaaat catgcataat
      661 aaatttattt tttttataag agttgttcca gttttttccg aaaatagtag tataattact
      721 tgagggggtt atatatgaga aaaagaacat atcattgttt tattatggct caaatcgcag
      781 aaataaagaa atatcttgaa gcgaaaaaaa atgaaaattg tgacaaagat gaaaatttac
      841 ttgcactcga atggattgag aaaaatgcaa aacaatttag gaataattgg aaatacaaat
      901 gatagtagaa tatattaatt tagaaaatat taatgataaa gttataaaaa aagcaattga
      961 aattcttgaa aacggggggc tgattgcata tccaactgac acgagttggg ggataggttg
     1021 tagtgttcat tcaaaggttg gcatagaaaa attgagaaga ctaaaaggag attttaaaaa
     1081 ttatgcaata actctaatat gctctaagat ttcacaaatt agtgaactta ccgaattgag
     1141 taattcaaat tttaaattta taaaaagata tactccgggg ccttttgtat ttatattaaa
     1201 agcactcgat acagtagaaa aaaaaataaa tatgaaaaga gtagaaattg gagtcagaat
     1261 tccagataat ccagtaccac ttaaaatagt tgatttcttt ggttctccta tcttttctat
     1321 aactgcttct aaaaaaatga cagataatac attgtggaca gaaaaatatg cagaagaaaa
     1381 tctttttgaa tatggctggg aattagaaga gataaaagca ctggatatga taattgaccc
     1441 gggcattgct ttaccaaaag ttttatcaac agttattgat ttaacagggg atgaaataac
     1501 tatcataaga gagggtatag gaattataga ataaaataag atatatatag taagaaaatt
     1561 ttaatttcta acttattcag tggtatttta tttttagaga gataaaaata tagaattaga
     1621 ctaagtgtaa attttgagta agaaagatag aagggacaaa tttgaggtat attattaatt
     1681 ttataagaat tttatctctt tcaggcaaaa atttgagtta aatttcagta aaaagtagtc
     1741 gttagtagtg tcagagactg ggatatctgg ggaaccaatc ttcaccacca ctgccttaac
     1801 ttcccttaaa gtttcaattt ccttttgcca ttcttctatt ctttttgaaa actcttcttc
     1861 cccctctact tcaatgccgg caaaatataa ttccagaagt tcacgtataa gaatggcaat
     1921 actaaatgag ttaatatggt catgaaccaa ttttaactca ttatatacct cttctggaat
     1981 atagattcta attctgcgga tggcatttat aaatttataa tctttatccc tccttttttc
     2041 aaaaagatgc tttctcttta atacgggaag cataaagatt ataatttccc ttattaaagt
     2101 agaaagatct ttatcttttt tatcttttaa attgttaatt ttttcaaaca gattttgatt
     2161 caatacaaaa tcaaactctt tcatgtttac atctcctttt tataaaaaaa tatttctata
     2221 tattaatcac aaaattttta agaaaatcct ttacaacttt tttaaaaaaa tttaaaaatt
     2281 tttgcctaaa aataaaatcg caccctagaa aattcatttt tatatttttt aattgacaaa
     2341 tcttttaaaa tataattcta tttatataga ctttttatat ttaaagaagg tatatatggc
     2401 taaatataat attgttttta ccccggatct tacaaaagaa aaaattattc aacttttttc
     2461 tgaaggacta aaaggtaaat gtaaagtgaa tttaaatccg tcattttttt tggtagattt
     2521 taccctcgaa aagacaagtt ttactggtat tggtgtaaaa tataaaattg atgaaaaaaa
     2581 tagtagatct actctgtttc ttaatccttt tattccatct atttgggcaa ggtttttttt
     2641 aggtggttta ttagcctata ttattttatc aaatggtccc tggaaaaaat ttttaaaaga
     2701 gatagaggaa tttattttta attgtctgga aattaattta attaagcaat gagatatatt
     2761 tatattttta ttataatatt acttatattt tcttcttgtg gtaatgatcc tccattactt
     2821 tcctatcctg tatataatat tgttatatat caagaaggag catttaatat gccaaccaat
     2881 actatctttt tatctctata ctttcaatta tatgatgaaa atggaaaaga agatatttct
     2941 gaaattagaa taactcattt agaaacagag tattcatgga taataaaatc tgaaaactta
     3001 aatactgttt tttggaatga taaagaattg actggatatt cttttttaga atatcaagaa
     3061 ggtaaatcag tattgttagg taaatatctt gtcgaagcaa aagacagggc tgataatgtg
     3121 agttctatgt taatagaaat agaaaatcca gaaaatccac aagcaaaaaa aattgaactc
     3181 ccagaaataa agtatgaaat tgagactgta gagaatggta aagaatttaa aataaagggg
     3241 gataattatt attctattga acttaaatta ttgaataatc cagaactttt taataatagc
     3301 agaaaaaaat tttttaagaa tgataaaata gttattagca ataagccact tgaaaaaaat
     3361 agcgagctct cttttagagt aaacaaagac aataaagaaa taatagttta tttcttgaaa
     3421 ccagtaatta tagaataatt gtaaaattac ttaaaaaacc cacgattata agtatgttca
     3481 tcagaatatg ccatataatc aatttcctga aaaatagtat ctctaaattc acactctttt
     3541 aaaaaatctt catttatttt attctcattt accattctat acaattctaa aaatctaaaa
     3601 agatgggttt tgacttttct tatcgcatat tcaactgttg tatttgtagt cataataaat
     3661 gcccagcaag aagtttgagc aattaatagt tctcttgcca tttgatttag tactcttttt
     3721 aaaagtggat cagttgtgtc cgggaattta ttagcaagtt ccaccatttt atcagcacat
     3781 tcatgataat gcctgtatat ccagtcattt ccgccattaa gccatacctc catatatcct
     3841 ttattccccc aactagacat ggctggagtg gaaacctgat ttacaggata cttttttaaa
     3901 tattctgatg gtgttatcat ttttacaata ttagaattat gaatctctct gcaaagttga
     3961 ttaataaagt ctggaccttc ataccaccag tggccaaaca gttctgcgtc ataaggggct
     4021 aaaattattg gttccctatc cattatcgaa cataaatatt ctatctgttt ttctctattg
     4081 aatttaaaat ttgctgcatg aatttttact ttattctgtg cccattctaa attataaggc
     4141 tctttatcca tatttctacc agtaattcta taatatttaa atccagtcat tactcttata
     4201 ccatcatgat gaatataagg tccaatatag tcgagaggca aatcaaaacc tatgtctcta
     4261 taaaattccc tataatctgg atcgcctgga tatccctcct gagcagacca tacctgttta
     4321 cttgattcca catctcttcc aaacacagca actccattct tacaataaag aggggcaaat
     4381 attccatact ttggcctttt ttcagcatac aaaattccat gtgtatcaat aaaaaaatat
     4441 cttaatcccc attttctcaa aaaatcttca agtccgggat aataagcaca ttctgcattc
     4501 catataccaa aaggagtttt gccaaaatgt tttatataat tattaacagc gatttctatc
     4561 tgtgcgttta ctgcattttt atttatactc ataaatggca taaatccatg agttgcgcta
     4621 catgttataa tttctagttt acccatatct tggaatttct taaagccatt tataagattt
     4681 ttattatatt tattaacaaa tacatcataa caattattaa gtttattatg atacatcaaa
     4741 gcagtattat aaaaatctgt cccctttgtc ctatgtaatt ctttatttga caattcaata
     4801 agcatattta gtttatttat aaatctattt tgaagtaaag gatctgcaaa catttcacat
     4861 agaggaggag ttaaagacat tgtaatttta aaatctattc catcatttac aagactttca
     4921 taaacctcaa gaagtgggac atatgtctct ataattgctt cataaaacca gctttcttct
     4981 aaaaaagatt cgtattctgg atgccttaca aaaggaagat gagcatgtaa ttgcaaacaa
     5041 agataacctt tagccatttc ttacctcact tagtgccact tattacagag tggcttaaca
     5101 ataatcatta aattaactta tttctaaaat aatattatac taatttttaa attttgtcaa
     5161 aaaataatct ctatttttaa aatatgtagc acttttattt ttcaataatt aaaataatat
     5221 agttatcctt aagataattt tgtttaagag aaatattata ataatgttat ttgtttttta
     5281 ttataatctt taataaattt tagctaataa taggtctcaa agcctattac ctggtaacaa
     5341 ttattgtata ttgctttata aaatggggtg aaattccctt taaagtggga caattctcta
     5401 ctcttccacc acctcttttt ctttgtcagt ttcagccaga gtctcaatgt cacaagaccg
     5461 catttcttct caaatccaat catccccatt ctctcatact cttcaatgaa aatttcaaga
     5521 atacttctta acaattttgc catgctgaaa aaattcaagt cagcatg
//
LOCUS       a0116167_1001452       10033 bp    DNA              UNK 01-JAN-1980
DEFINITION  Ga0116167_1001452. | GENOME_ACESSION: IMG_3300009654 CONTIG_ID:
            a0116167_1001452 SOURCE: JGI_medium ORIG_COORD: 2370_12403.
ACCESSION   a0116167_1001452
VERSION     a0116167_1001452
KEYWORDS    .
SOURCE      .
  ORGANISM  .
            .
FEATURES             Location/Qualifiers
     CDS             77..1117
                     /product="branched-chain amino acid aminotransferase
                     &KO:K00826"
     CDS             complement(1214..2614)
                     /product="Na+-driven multidrug efflux pump & COG0534"
     CDS             2902..3036
                     /product="hypothetical protein"
     CDS             complement(2996..4450)
                     /product="hypothetical protein & Hypo-rule applied"
     CDS             complement(4616..5119)
                     /product="hypothetical protein & Hypo-rule applied"
     CDS             5526..6101
                     /product="hypothetical protein & Hypo-rule applied"
     CDS             6124..7281
                     /product="branched-chain amino acid transport
                     systemsubstrate-binding protein & KO:K01999"
     CDS             complement(7350..7793)
                     /product="hypothetical protein & Hypo-rule applied"
     CDS             7938..9206
                     /product="Outer membrane protein TolC & COG1538"
     DR              5135..5159
     DR              5193..5217
     DR              5238..5261
     DR              5300..5324
     Spacer_Hit      5001..5033
                     /gene="219"
                     /evalue="0.000214636"
     Spacer_Hit_Main 5001..5033
                     /gene="35"
                     /evalue="0.000214636"
ORIGIN
        1 atcctaaaat atttttgaca aaatattttt cttatgctat aatactttaa attttcaaaa
       61 ttagaaggta attaagatga aaagagagtt agcagatttg gattttaaga atcttgattt
      121 tagatataga aaaatggatg cccatataag atactatttt cgggatggta aatgggatca
      181 agggacatta catacagaag agacagtaga tatacatata gctgccacct gtcttcatta
      241 tggtcagaat tgttttgaag gattaaaggt ttttgaaaca aaaaatggag atattgttgc
      301 attcagaccg gatcaaaatg ccaaaagatt acagaattca gcaaaaaaac tatatatgga
      361 accagttcca gaagagatat tttttgatgc attaaataga gttgtaaaag caaataaaag
      421 atttatacca ccttatggtt caaatgctac tttatatgta agacctatat tgttaggaat
      481 ttctcctcat ataggattaa aagcatcaga ggattatctt tttatgatga tggtaacccc
      541 agttggacca tactttaaag ggggttttga gccagtaaaa atgcttgtcg tagaagattt
      601 agatagagca gctccatttg gagtaggaga tgtaaaggct gctggtaatt atgctgctgg
      661 cttaagggga tattttagag caaaagagca tggatttaca gatgttatct atcttgatgc
      721 cacttataga aaatatatag atgaatcagg acctgctaat tttattgcta tattgaaaga
      781 tggaacctat gttactcctc aatcaacttc tattctaccc tcaataacaa atgcttcgct
      841 aagaataatt gctgaaaaag aatttggatg gaaggttgaa cagagacctt tatcaattga
      901 tgagatagaa aattttgcag aggctggttg ttgtggaact gctgctgtta taacacctgt
      961 tggagtaata aggtatagag ataaagatta taaattttat aatgaaggga agacagctgg
     1021 accaaagatt actcagttat atcagcatct tacaaaaatt caatggggag agattgagga
     1081 taaatacggc tggttatata aaatagatat agattaaaaa aagtgcgaca attgtagaaa
     1141 cggtataata tatttattaa aataaagaag agcccctgga attttatatt aaaaataaaa
     1201 aataacaaat tatttaaaga ttcctgttat aaagggcaat gttgttgatg ttttttagtg
     1261 ttaaatatat ctctttatca taagatttaa atagccattt tttagtttta tatctataat
     1321 aaaacattat ggttttgact atctcttcaa atgaaagggc aataaatatt ccaacaattc
     1381 cagattttaa tatataagtt gttaataatg tcagtggcaa acccacgaat aaaaaaccag
     1441 agaaagatat aataggtata aataaagtat cctttccagc tctaatgact gaagcaaata
     1501 ttgccgtgga tgtcacaaaa ctctgcctta atcccactat tataatagaa ataatacagg
     1561 cataaaaata ctctttttct atcttaaagt aagaagggat aaatggtgat ataatgatta
     1621 atagaataga aggaaataat ccaaatatta ttgaataaaa tagagccttt ttagtaaaaa
     1681 tataagcctt ttttggaagg cttgcaccta ttaattggct tacattaata cttgtcccct
     1741 gcacaaaacc acttattgca aggtataaga ttggcataaa tgttccaacc acaccataaa
     1801 tagcaacaga gtcctttcca atattgccaa tgattttcat ataaaccatc ccggcaaatt
     1861 gccataagaa catatcaaag agtattggta gagataattt aataatctct tttaaagatt
     1921 ctaacttaaa aaaaattatg ttcctcaatt ctggaattct ttttttctta atgccaatac
     1981 caatcaatag aagagttccc actccagttg ctataaatga ggctatggcc gcacctttta
     2041 ctcttaatac cgggaaacct aatttcccaa agatcagtaa ataatttaag actacattta
     2101 aaatagtggt aattaattgc tgataaaaag gagtttttgt atcgccactt gagataaatg
     2161 cggtagatag tcctaaattt atacaggtag caaaaaatgt taatgacatt attcctaaat
     2221 attcatttat gtatagtatg acatttttat cactaatcat aaaagctgcg ccaagatttt
     2281 tgcagaaata tataatagaa gaaaatatta ctcctataat aaatgttaat aatatagtgg
     2341 ctcctattga tttattgaag ttataaaaat cctttttacc ccataattgg cctgctataa
     2401 ttgttgatga ttgagagaat gcccagaata gtattaaaag aaaagaaata tatctgttag
     2461 aaatcgttaa agcagccata taatcaggac caagtcttcc aaccattaga ttgtcagtaa
     2521 atccgattat attttttaat aaaatttgta aggtaatagg ataagaaaaa agtaaaaatt
     2581 tttttaaatt aaattcagtt aatggttcat tcatattctg ttgacacaat ttaatagatt
     2641 gaattttgac ttttaaaaat tcacaaactt ctcaaaaaat tactctaatt aatttagaaa
     2701 tttgtattat gaattaaata taaaaaatat atacaataat tggttatttt tgacaagcat
     2761 tatttaaaat ccttttatga atttaaaggg gatatcccca taagggaata tagatatcca
     2821 agtataaaat atgcacttcg ttattgaatc gaagatattt atttttttat aaaaaatctt
     2881 tttatatttg aaaaaagtct tatgattaat ccagtagaat atattaaaaa accaaaaaaa
     2941 ttaaaaaaaa tattatcaaa aaaagtattc tttttcattc atcctccttt tgaaattaat
     3001 cttttctttt tacaacaaaa aaatttttat gaataacaaa aagaacatct ttcttactac
     3061 tatttctaaa cttacccaat ttaagacatc cgggcaattc tgatgaataa tcgggtacag
     3121 atagaacctt aaccgtttct gattgatatt tatttttatc ataataataa tatataatat
     3181 ctactgtttt ttcttttgga ttgaaaagaa aataataaaa atctgggaaa aaattctctt
     3241 tatactgatc aaatgggagt tcttctacaa atgaggttat atgctctatt ctaaaaggta
     3301 tttcaaataa tttttttgca ttttttatat caaatttatc tttatcctgt tgataataca
     3361 taaatgggac atttacattt cctcttccag aaagaatggt aaatatggtt aaaagattaa
     3421 aaggtataga tgggcatata aaatccttat atttatcatt acttatatta aaaaaatatg
     3481 gcaaatttaa aggtatccct tttattacta tttgtttact ctcatttata ttaaaattcc
     3541 attttgaaaa atagtataca tctcccacag cctcaaatct tatcctgggc atatctaaat
     3601 tggcactcga tattattatc tctttgatac catcattgtc tatatcagtg attacaggaa
     3661 atgaaaattt tacaaaagaa tttgataaaa aatagacatt atctttacct atatatatct
     3721 ttctttttaa ttgccagtta tcaaggcctt tatttatacc aaagatattt attgatcttg
     3781 gaaatttagt tattatctct tttttattgt cattatcaag atcttttatc tgtataattg
     3841 gcaaggtgta gaatatataa tgtggataga attgtcctgg tattaaagca aattcaagta
     3901 ttgtctctaa atctattgct gcaacttttg taaaattttt tgtatcaaaa atttctatgg
     3961 atcttacatt ttctattatt aactcattaa acccatctcc attaagatca attatcattg
     4021 gaacactctt taacaactct ggttgaggaa caacaatttc tgaaaatata ttgggtatat
     4081 agtttagttt tagtttttga ttttcttttg ttaaattaat acttttgtaa tataagccat
     4141 cagaagcaag aaatgctata tccataattt tattgttatc aatatcccca acatcataaa
     4201 atatggtcct ttttggaaca tctatttcat caacaagaac aagatcattt tttactattt
     4261 tataaatatc cactcttttc ccagagtaag taaaagatgc aattattatt tcatcaattc
     4321 catcattatc aagatctcgt acaaatgagt ctgttattct tagataatct ttacttttta
     4381 aaaatatcca ttcttctgaa tagataataa taggaaataa tataaaaaag aaaaaaaggt
     4441 attttttcat ggattaattt ataatcaaaa tttttaagtt tgtcaaaaat ttttacatta
     4501 ttagggctgc aagggtgaga ttttattttt agacaaaaag attaatagat ttattctaag
     4561 gtatatctaa cgagagagtc aaggagatgt aaaaatttaa gttaaatttt aagttttata
     4621 aaaattttat atctttcaag caaaattttg tgttaaattt gagtaaaaag tagtcatcat
     4681 cggcattctg gactgggata tctggggaac caatcttcac caccactgcc ttagcttccc
     4741 ttaaagtttc aatttccttt tgccattcgt ctattctttt tgaaaactct tcttccccct
     4801 ctacttccat gccagcaaaa tataattcta gaagttccct tataagaatc gcaatactga
     4861 atgaattaat atgatcatga accaatttta actcattata tacctcttct ggaatataaa
     4921 ttctaattct gtgagttgca ccgataaatc tataatcttt atctcgcctc ttctcaaaaa
     4981 gatgctttct ttttaatacc ggaagcataa agattataat ttcccttatt aaagtagaaa
     5041 gatctttatc ttttttatct tttaaattgt taattttttc aaaaagattt tgattcaata
     5101 caaaatcgaa ctctttcatg cttacatctc ctttttataa aaaaatattt ctatatatta
     5161 atcacaaaat ttttaagaaa atcctttaca atttttagaa aaaaattaaa aatttttgcc
     5221 taaaactaaa aatgctctta taaaaataaa tttgatttat ttttgataaa ttgcattttt
     5281 taaagtataa taggctaaat tcttaaatta aattataatt tatttaataa ttcaataaaa
     5341 ttaatttttt tacttgacaa atttatttta aaattattaa attgagaaaa tattattttt
     5401 aaagagagct tattatgaaa agattttatt tatttatctt cttatttatt ttttttacac
     5461 ttaatatcta ttctcaaagt tctaaaattt tttgtgtaaa cttatatgca aatccaatcg
     5521 atcttatggt tggagaagaa gattcattta tctttaaggg agtaaatatt tcatcttatc
     5581 aagcatcttc ttatgtagaa actacagagt ctggaagtta taagatttat ataaaagaga
     5641 gcgatagtga tcaatggatt tctcttaatg ataaaggtaa tgttctcaca tataatatag
     5701 ataagggggg agtttatgta ctggttgttg atactcaagg acttacgcat ttttttaaat
     5761 gtaaggattc aaaggagaat ggggcaaaga tcttattctt aaatggatct caaaaaaatg
     5821 tgtcaagaat ggaagtctca aaaaaatgga aagaaggatc tgatggagtt tatacagaaa
     5881 atgtgccggc ttttaccgtg tcaaatattg tagccttaga atctggtaaa tattcacttt
     5941 tctggcagtt tccagatcag gtaaagaata acaattatta ctattatcca gataaaaatg
     6001 gcaatgaatt taaatataat tttgataaag gtaagtatta cttatttttg gtttatacta
     6061 aaaataataa agagtatgca aattttttta tattaaatta aaattttgaa ggaggatatc
     6121 tttatgaaaa agtttctttt atctattttt ttggtattat tactattaat tcctgggtgt
     6181 aagaaacagg aaaaacaggc ttacaagata ggagcaatat tttctatttc tggtgcaaat
     6241 gcctttttag gtgagccaga aaaaaatact gctttaatgc ttgttgaaga gtataacaag
     6301 aagaacccgg acaaaaaaat cgaactcatt atttatgatg atgaaggaga tgctacaaag
     6361 gctcaaaatt ttgcaacaaa gttaatcgaa gaggacaaag tactcgctgt aataggtcct
     6421 actttaagtg gcacgagttt aaagattata ggtattgcta cagaaaatga gacacctcta
     6481 attagttgtg ctgctgctgc aagcatagta gagccagtaa atgagagaaa atggatattt
     6541 aagacagctc aatcagataa actggctgtt caaagattgt ataaatatat ctcttccaaa
     6601 gggatgaaga aaatcgcaat aataacagta tcaaatagtt ttggacagag tggtaaaaat
     6661 ttcttagaga cacttgcaaa ggattatgga ttagaaattg tagagaatca gacatttggt
     6721 ccagaggatt ctgatatgaa ggctcaatta acaaagataa aatcggcaaa accagatgct
     6781 attatctgct gggggacaaa tccaggtcct gcttatgttg taagaaatgc aaaagaactc
     6841 gggattaata tacctttatt tcaaagccat ggagttggca accagaaata tattgaactt
     6901 tccggtagtg ctgttgaagg gacatattta gtaggaggta aattattaat tgctgagaca
     6961 atgccagatt ctgaaccaca aaaaaaggtt ttattggatt atagcaaaaa ttatacagag
     7021 agatacaatg aacccccaag cacttttggt ggtcatgcct atgatgctat tatgttaatc
     7081 attaatgcca ttgaatctgg taacattact ggttctgaga aagaaatgaa ggagaaatta
     7141 agagattata tagaaaatgt gaagggtttt gttgggatta gcggtatatt taatatgtct
     7201 tcagaagatc ataatggttt aagtgaggat tgtttttcta taataaagat tgagaatggt
     7261 aaatggacat ttgtagaata gagtagaata gaaatgagat aaaaaaactg ccctttgttg
     7321 ggcagttttt ttatatagca aaaattaaat tatatatttt ttatctttac aaataatttt
     7381 tctttatcga tttcaaattt aagtgtcttt ataatgtttt tagaaatgga tttgaatttt
     7441 tctggcttta ttccgatgcc atgtatattt tcgtgagtta ataagaattc tatcaggtta
     7501 agttctggtg tatattttct ataatttttt aatacaaaga aatcatcaat aaggtatgaa
     7561 atttttgcat tataactatt ccataaattt aatactattg catatccaat aatctcttct
     7621 ttatattgga tgatatatat attcccacat tgtggaacac cattaaaaaa ggctattgtt
     7681 gatataattt tttctggatc agggggagtc ttttttttct cctcatagtt aaacttaacc
     7741 aatttctcaa aaatatatct gtctgtataa atatattttc ttatttttat cacaactcaa
     7801 tccttataat tttttttgtt ttcttttata taaaaataaa tatcttttgt caaaataaaa
     7861 atattaatat atttttaaga attgattaaa tcatatttaa atataatata ttacattaca
     7921 aattaaagag gataaatatg aaaaagaaat ttcttataat gtttattatc agtatttttg
     7981 gttatcttct ttttacagaa gaagatatca ataataaaga tatacttaag ttatcattaa
     8041 atgatgtact tgaactatcc ctgaataaaa atttaacaat tagaaatagt aaaattgatc
     8101 ttgataatta tttattatct ttacaaacag tatacaatca atttatgcct tctctttctt
     8161 ttggtttttc tgttagagat aatttaatcg atagtaagat taatttaagt ctctctgtaa
     8221 atagctcttt aaatttaaat ccagcatctt tttttaatat agtaaaagca ataaatgact
     8281 acaaacaggg aaatataact tatgaaattg cattaaaaaa atttaagatt gaagttaaga
     8341 aatattatta taatctttta attcttaaaa aaaatataga attaaaagag attgaattaa
     8401 ataatgcaag gatagtttat aatacaatac ttttaaaata taatgatgga ataatttcag
     8461 tagtggataa aatgaaaagt gaatataatc tttctgaaaa agaaattgaa tttaaaaagg
     8521 ctaagaataa ttttgaaatt gccttaattg tttttaagaa tataattgga ttggaggata
     8581 atgtagaaat tgaattaacg gataacttac cagaaataga tattgctaaa aatataaaag
     8641 atgttacatt agataataat cttgatttaa aaaagattga gtatgactta aaaaatagta
     8701 taaacacaag aaatagttat attgcttcct tttttccatc ttttggattg tcatattctt
     8761 tttctaattc ttttgctccg ccatgggata atttcttaaa ttattcttct tcattgaata
     8821 tatcattggg tctctctctt gataatctat taccattttc tactgttcaa gtaaatttaa
     8881 taaagcagaa tagaaatatt gagaaaataa gtaattctat tgaaattgag agaaaaaata
     8941 aagagataga acttaaaaaa agccagaaag atatagagag ccaaaaggag atcattaatt
     9001 cttatttaat gaatgttgaa atagcaaaga aaacttatga tataattgaa aagtattatt
     9061 tttccggttc ctcaagtttt tacgaattaa aagaggcaga aaaagattta actaattcta
     9121 atataaaatt attacaggca aaatatgatt atctttgtaa gatatttgat cttgaatatt
     9181 tattaaatat agagatatat aaataaatta attttaaaac agcggggtaa tttatgaaaa
     9241 aaaatattat actatttttt attacaactt ccaccataaa aatcaatata aaatgatgta
     9301 acttaattat agataaagta gttatgtaag aaattatttt attttagtgt atacgaatta
     9361 attgtaattt atttgtaata tcaatttata taatatatat gctattatat agtagttacg
     9421 gaagaagaat tctatgtttt tgcatcaagc tactaataaa tttgccaata aaattgtgaa
     9481 aaaggcaaaa ttaaacataa aattgccaat ttatttgtag taacgactat aaaataggta
     9541 taattgttat aacaacttta ataataaagt tgttataaga aaaaatatta acattataag
     9601 tggaagttgt gatttaatca aattggaaaa tattcataat ggtaaaattt atgttactaa
     9661 taatgtaccg gttggctctg tttttataat agagttgcct ctatatactt cttaatttta
     9721 ctatgtttaa tactttgatt attactatat attcctctat aagtgggata tcccccttgc
     9781 tttatttgta tattcaaata aaaaaaatag atattgtaaa atttaaaaaa aatacaaaat
     9841 ttaagcccaa atttgttgtt ttttttaaga aaaaatgcta taattataat tgttaaattt
     9901 ttgttaattt tttaaaaagg cataggatgt aatcaatgaa aaaattatta attattttct
     9961 ctttattttt tctctatttc aactgtgtat ttcaggggga tataaatatc aagaatgaaa
    10021 aagaagctgc aaa
//
LOCUS       a0209409_1002529        5757 bp    DNA              UNK 01-JAN-1980
DEFINITION  Ga0209409_1002529. | GENOME_ACESSION: IMG_3300025589 CONTIG_ID:
            a0209409_1002529 SOURCE: JGI_small ORIG_COORD: 7651_13408.
ACCESSION   a0209409_1002529
VERSION     a0209409_1002529
KEYWORDS    .
SOURCE      .
  ORGANISM  .
            .
FEATURES             Location/Qualifiers
     CDS             1663..2640
                     /product="peptide/nickel transport system
                     ATP-bindingprotein/oligopeptide transport system
                     ATP-binding protein &KO:K02031,KO:K15583"
     CDS             2644..3618
                     /product="peptide/nickel transport system
                     ATP-bindingprotein/oligopeptide transport system
                     ATP-binding protein &KO:K02032,KO:K10823"
     CDS             complement(3868..4287)
                     /product="acyl-CoA thioester hydrolase & KO:K07107"
     CDS             complement(4619..5122)
                     /product="hypothetical protein"
     CDS             complement(5152..5277)
                     /product="hypothetical protein"
     CDS             complement(5343..5603)
                     /product="hypothetical protein"
     Spacer_Hit      5001..5036
                     /gene="219"
                     /evalue="3.9386e-06"
     Spacer_Hit_Main 5001..5036
                     /gene="35"
                     /evalue="3.9386e-06"
ORIGIN
        1 cgggtgatcc tgattatgaa aagttaataa atgatcctct ttttaaaatt cttaaagatg
       61 ataatcagag acgtcttgta tttggaaagt ttcaaaaggg tgttttaccc ggccttgatg
      121 gcgaaaaaaa gactgttttt atatattcat actataaaga accaccagca aaaaaagaag
      181 atacttttaa tgccttttta cttgtaacct tacatcaggg gtttattgaa aatttttata
      241 aaaatataga gcaattaaga tttggaacat tgtatattct tgatataaat aacaatataa
      301 tatcttttaa tcatcctgcc acttcaacta tggaatatta tgacgataca gattattatg
      361 aatatgatcc agatcttgat aaatatcttc ttaataaaga caatccaaat ccagaaggtg
      421 aactattaaa atttaatgat tataaaatgt taaatacaga tgttaaaatt cttgaaagag
      481 aagatataaa aaacattata actaataatg aacaggatga gataaataag aaaatatttg
      541 taactcataa aaataaaaaa tttcttttag ttaagaatat aagcgatatt actggcgtta
      601 gattggtata ctttcatcca gttaaacaga ttcaaaaacc tatattcgaa ataataaata
      661 ttatgataat agtaactatt tttttaataa tatttattct tataataagt tttatattca
      721 gtaaatcttt tacaaatcct atacaaaaat tggctgaagc aacaacatgg gttgctcagg
      781 gaaattataa taagtttatt gaagtaaaat ctaaaaatga gataggagac ttagccaata
      841 attttaatct aatgataaaa aatattaaag catatcagga taaactgctg acagcagaac
      901 gtgaaaaaca ggagatggaa cttgcttcaa gaattcagac atgtctttta ccgaacattc
      961 cagaaaagag tcattacgag attactgcaa ggatgatacc agcagcagag gttggagggg
     1021 attattatga tataataggt gaaacaaacg agaggctgtg gcttggtata ggagatgtct
     1081 ctggacatgg attaacgagt ggtttaataa tgatgatggc tcaaactgct tttaatacgg
     1141 taattttaaa taagccagat atctcatcag cagagcttat tgttgaagta aatagagtaa
     1201 tgtttcagaa tataaggcag agattgggag aagatcattt tatgactctc tcttttatgg
     1261 ttgctgatcc agatggaact gttactcttg ctggtgctca tcttgatgtt cttgtttata
     1321 gaaaagctac taaaaaagta gagagaatag aaacaaccgg gatctggctt ggtttagtgc
     1381 cagatataag agaaaacaca tatgagaaaa aatttaaatt agagaaagga gatctatttt
     1441 ttctatatac tgatggatta atagaggcta caaataaaaa caacgaatta tatgatatgc
     1501 aaagattaat taataaatta gaagaactcg gagaaaagcc agtaaaagag attgaggaga
     1561 tgataataaa agatgttttt gaatttatgt ctgaacaaaa agatgatatt acctttatta
     1621 tcgcaagaaa gaagtaaatt ttacaatcat aaaggataaa agatggagac acttttaaga
     1681 ataaataatc tatcgatagg gtttaatatt gaaaataact attttgaagc agttgataga
     1741 ataagtttta atataaataa aggagaatgt gtagctcttg ttggtgagtc cgggtgcggt
     1801 aagagtattt cggcaatgtc gataataaaa ctattgccaa cacctccagc aattattaaa
     1861 aatggggaga ttatttttga aaatagggat atttttaaat taaagaatga ggaattaaga
     1921 gcaatacgag gcaaagagat aggcgttatt tttcaggagc caatgagttc tcttaatcca
     1981 acaaagacaa taggtgaaca gatagccgaa gtttttaaaa ttcattatcc acaattaaca
     2041 aaaaaagata taaaagatag agttatttct cttcttaaaa aagtaggtat cccattggca
     2101 gaagagagaa tcaattcata tcctcatgaa ttttctggtg gaatgagaca gagagttatg
     2161 atagcaattg caattgcctg taatccaaaa ttattgatag ccgatgagcc aacaactgca
     2221 ctcgatgtga ccattcaggc tcaaatttta gagttgatta agaatattca gaaagaatat
     2281 ggaatgtcaa tacttttgat aacacataat atggggatag ttgttgacat gtgtaagaga
     2341 gtattaatta tgtatgcagg aagaataatt gagagcggtg atgttatcga tatattttca
     2401 gaaccattac acccttatac aaaaggactt cttgattcca taccgctttt aaatagagaa
     2461 aaagatcgtc tttattcgat accagggatt gttcctcatc caagtgattt tataaaggga
     2521 tgtagattca gagatagatg cacaaagaga tttgaaaaat gtaatagcga tgatccacct
     2581 ttattattga attttaaaaa taatcattct gttgcctgct ggctttatga aaaaggataa
     2641 attatggaag aactacttaa tgttaaagac ttgacaaaga tattttatgt aaaatcaaac
     2701 aaattatttc atccaaagaa aaaaatatat gctgttaata atgtaaattt tacaataaac
     2761 aaaaaagaaa ctgtgggtct tgttggcgaa tcaggatgcg gtaagtcaac catagcaaga
     2821 ttgattttaa gattaataaa accgacttct ggaaagatat attttgaagg aaaggatatt
     2881 tctactttaa aacataaaga attaactaaa ttaagagaga agtttcagat aatttttcaa
     2941 gatccttatt catctttaaa tccgagaaaa acaattcttg atatagtaag tgagccatta
     3001 ataattcata agaaatttaa aacaaaaaaa gagatagaag aaaaggtaaa atttctatta
     3061 aatcttgtgg ggatatccac agactatctt catcattatc ctcatgaatt ttctggtggc
     3121 caaaggcaga gaatcgggat tgcaagagca atcgcactcg aacctaaatt gataatatgt
     3181 gatgaaccag tatctgctct tgatgtgtcc atacaggctc aggtaataaa tcttttgatt
     3241 gaactaaaag aaaaattagg tctatcgtat ctatttatag cacatgatct atctgttgta
     3301 aaacatattt cagataggat aattgttatg tatcttggaa agattgtaga agagggacat
     3361 aaaaaggaaa ttttttcaaa tccattacat ccttacacaa aatctttaat atcagcaata
     3421 ccagaaccag atattaatgt aaaaaaagag agaattattt taaaaggaga tgttgatagt
     3481 cctactaatt ttgttaaagg ttgtcctttt tgtaaaagat gctatatgtc aaagagtatc
     3541 tgttttgaaa aagagccgcc tctcttattt tatggtgata atcataaggt attatgtcat
     3601 tttgtcaatt tatattaaga ttatcttacc ggatttaaat atctcaaaga gaattgtcgt
     3661 attttaaaat aaaaaaggct gcctaactga cagccttttt tatagcgaga aacgggattt
     3721 gaacccgcga catccacctt ggcaaggtga agctctaccg ctgagctatt ctcgcatttt
     3781 cttataaaat acaaaattta attaattttg tcaatatctt atataatttt ttttaaaaaa
     3841 ttttctttta aatttttcat aatagtatca attattatga aaactatcaa gatatttata
     3901 acctatctct tttaattttt cagggacctc gcaaaaatca tttgtcaaag tattaattgc
     3961 tgcatgaata gtataaccag aacagacatg agtcccatct tctttaaaga tattgtaaca
     4021 tatcttaatg ctaaaattct ttacatattc ataaaaaact tgtacaagta taacatcatc
     4081 atatcttaaa ggtgctttat atgaaatgta tatttcagaa attggcaata ttatattctc
     4141 ttcttctatc ttagaatatg gatatccctc ttttctaacc atatctattc ttgcctcttc
     4201 aaaatagacc tgatatacac tattatggac ataacccatt ttatctacat ctttatatct
     4261 tgttatagtc ttataaatat gtttcatttg gaatatcctt gaaataaaaa atagaaatgt
     4321 taagaaaaaa aataaaaggc tgatttaaaa ttcagcctta ttagcaggag ttggatttga
     4381 accaacgacc ttcgggttat gagcccgacg agctaccagc tgctctatcc tgcgtcgatg
     4441 tgtaattata tatagcatat atttggataa aagtcaagta atatttaaaa atgtgtgcca
     4501 agaaaattaa agtaaggggg gcgattttat ttttaagcaa aaaaataagc agacttgtcc
     4561 taagataatc ttaaagagat agtaaagcaa atataaaatg tagagtaaat tttacgtttt
     4621 ataaaaattt tatttctttc agacaaaatt ttgagttaaa ttttagtaaa aagtaatcgt
     4681 tagcggtatc tgagactggg atatctgggg aaccaatctt caccaccaca gccttagttt
     4741 cccttaatct ttttatttcc ttttcccatt cttctattct ttttgtaaac tcctcttctc
     4801 cctctacttc aatgccagca aaatataatt ccagaagttc acgtataaga atggcaatac
     4861 tgaatgaatt aatatggtca tgaaccaatt ttaactcatt atagacttct tctggaatat
     4921 agattctaat cctttgagtt gcatctataa atctataatc tttatctcgt ctcttctcaa
     4981 aaagatgctt tctctttaat actggaagca taaagattat aatttccctt attaaagtag
     5041 aaagatcttt atcttttcta tcttttaaat tgttaatttt ttcaaaaaga ttttgattta
     5101 aaacaaaatc gaattccttc ataaattata cctcctgtaa aaaaaatatt tctatatatt
     5161 aatcacaaaa tttttaagaa aatcctttac aacttttttt aaaaaaataa aaaaaaattg
     5221 acactttttt aaaattgcgg gtgcgatttt atttttaggc aactttttta atagcattac
     5281 agacctcatc ccatctatta ctcaaataca ttgttcttag ttttaatatt gaatgagcac
     5341 catcaagttt ccatttcatt ataggtattt atcatacatc catccataga tattaccatt
     5401 ttttctattt ttttatcact tttctcatat ttttttggat tttttattaa atattcctct
     5461 tcttctataa gttctttccc aatctttttt gatatttttt gtatttgtga tgtggatatt
     5521 tttacatcca aaaacttttc taaatttttc tgacttaaat tataaggatt tattgcagac
     5581 atataacata ttttttcttg caaatctgga aaacaatact cctttaacaa tgggtattct
     5641 tcttctaacg gataaaaacc ctttttataa tcatctgaat aataataatc tttatttatc
     5701 tttatttcgc ctaatatctt gttataatac ttttctgttg ttcatttata cctgaat
//
LOCUS       a0116166_1001362       10033 bp    DNA              UNK 01-JAN-1980
DEFINITION  Ga0116166_1001362. | GENOME_ACESSION: IMG_3300009711 CONTIG_ID:
            a0116166_1001362 SOURCE: JGI_medium ORIG_COORD: 717_10750.
ACCESSION   a0116166_1001362
VERSION     a0116166_1001362
KEYWORDS    .
SOURCE      .
  ORGANISM  .
            .
FEATURES             Location/Qualifiers
     CDS             6..4367
                     /product="Activator of 2-hydroxyglutaryl-CoA
                     dehydratase(HSP70-class ATPase domain)/Predicted
                     nucleotide-bindingprotein, sugar kinase/HSP70/actin
                     superfamily/Predictednucleotide-binding protein, sugar
                     kinase/HSP70/actinsuperfamily/Activator of
                     2-hydroxyglutaryl-CoA dehydratase(HSP70-class ATPase
                     domain) &COG1924,COG3580,COG3581,COG1924"
     CDS             complement(4616..5119)
                     /product="hypothetical protein & Hypo-rule applied"
     CDS             5431..7677
                     /product="K(+)-stimulated pyrophosphate-energized
                     sodiumpump & KO:K15987"
     CDS             7756..7887
                     /product="hypothetical protein & Hypo-rule applied"
     CDS             8007..8786
                     /product="Polyferredoxin & COG0348"
     CDS             8931..9911
                     /product="D-alanine-D-alanine ligase & KO:K01921"
     Spacer_Hit      5001..5033
                     /gene="219"
                     /evalue="0.000214636"
     Spacer_Hit_Main 5001..5033
                     /gene="35"
                     /evalue="0.000214636"
ORIGIN
        1 ataatatgga aaaaaaattt gagaaccaga tttttaacaa atcagtagga atatgtttag
       61 gagcaactac actatctatt gttgagattt cagaaataga taatagaata aatattgaca
      121 atgtcataac aaaagaacat gaaggggatc caaaggggac tttgagtcga tatcttgatc
      181 agatggattt tagtaataaa tacatcgccg ttactggtag aaaatttaga gaacttatta
      241 atattccatc aattacagag ccagaagcag tggagatcgc ctatgaatac ataagttcta
      301 atcaaaaaaa tagaaagcat gatgcaatag tatcagctgg tggtgaaact tttatggtct
      361 atgaaattga tgagcgaggc aaaatatcaa gaatatcatc tggaaataaa tgtgcctctg
      421 gaacagggga attctttatg caacagataa gaagaatgaa tgtaacagta gaagaagcaa
      481 taagactcgc aaagacatca caaaatcctc atcaattatc cggcagatgt tctgtattct
      541 gtaaatctga ttgcactcat gcgctaaata aaggtgaaag tattgccgat gttgcagcag
      601 gtcttgcaag aatgattgct aaaaagattc aggagctact cgtaaagata aatgccaata
      661 aaattatgat tgttggtgga actgcacaga atcaggcagt aatagatttt gttaaagaac
      721 attttgatgt agttgatgca ccaaaagagg ctccttattt tgaagcattg ggagctgcaa
      781 tatgggcatt aaaaaataga caggatatag cacctaccaa aggtaattat tataaagaaa
      841 acaaatcctc tttcactttt ttaaggcctt taagtgaatt tgtagatatg gttgatttta
      901 agaaaacaga atatgggatc ccaaaagatg gtgataaatg tataataggg cttgatgttg
      961 gttcaaccac aacaaaagca gttttattta gaattgagga tgataaaatt ctaaaatcag
     1021 tatatttaag gacaaatgga aatccaattg aggcatcaag gaattgttat aaatctttac
     1081 tggaacaaac aaaagggatc aatcttgaca taataggtct tggtgttact ggatctggta
     1141 gatatatttc tggacttcac gccgatacag atggcataat aaatgaaatc attgctcatg
     1201 caagggcaag tgctcatttt gatccagagg ttgatactat ttttgagatt ggtggacagg
     1261 atgcaaaata tacctacctt acaaactctg ttgcatcaga ttatgcaatg aatgaggcat
     1321 gctctgctgg aaccggaagt tttttagaag agtctgctta tgaatcactc ggtgtaaaaa
     1381 tggaagatat tgcagaaatt gctttaaaat caaaaaatcc accaaatttc agtgatcagt
     1441 gtgcagcatt catttcttct gatataaata cagccttaca ggaagggata agtaaggaag
     1501 atataattgc aggccttgta tattctatat gtattaatta tgttaatagg gtaaaagggg
     1561 caagacaggt cggaaataaa gtcttcatgc aaggaggtgt atgttataat aaggcagtgc
     1621 ctgttgcaat ggcagcatta acaggtaaaa agataattgt cccaccagag cccggcttaa
     1681 tgggtgcgta tggagttgct ctggaagtta aaaatttatt aaacattgga ttattaaaag
     1741 agaaaaaatt tgatttacag aaacttgcag aaagaacagt tgaatatggt aaatcattta
     1801 tctgtcaggg taaactcgag aagtgcgata gaaaatgtga gataaatatg attcatattg
     1861 aagataaaaa atttccattt ggtggggctt gtaataaata ttataactta aagcataaca
     1921 ttaaatatga tatagataaa ctaaatcata ttgagtatcg aaaagagcta ttattcaata
     1981 aatatatgaa accaaagaat gatctaaata aagatgcaat agtggttgga ttgaataaat
     2041 cctttcagat tcatacctta ttgccactgt tttataattt tttcaatgaa ctcggatgta
     2101 aggttatctt accggatgag gtatggcaga gtggaataga taaaggacat actgctttct
     2161 gcttatctgc tcagatctct cttggattgt ttgagaatct tttatcaaaa aatccggatt
     2221 atatctttat gccacagata atggagatgc atgtttctga acaaaaagag tatagaaaag
     2281 agtatcaaac cgtatgtatg ttcgtgcagg gtgagccttt ttatcagaga gcaacatttt
     2341 taaagaatca tcccaatcca ccaaagatgc ttactccagc acttaatttt atgagaggat
     2401 ttgatacaga agaagagaca ttcgttaagg tagcagagga gatgggattt tcaaaagatc
     2461 ttgcaagaag ggcttacaaa attgcttatg aaaaacagat cagtttcttt aaagacatga
     2521 aagaagaagg aaaaagaatt ttaaaagaac ttgaaagtaa tccggataga atcgcggttg
     2581 ttctttttgg taggccatat aatgcttttg ccgatgagac aaacaaagga gtcccattta
     2641 aatttgcatc aagaggggta gagataatac cttatgattt tcttatgtat gaagaagagg
     2701 aaaattataa agggacatac tgggagatgg gacaacgaat tataaaggct gcaagaatag
     2761 taaaaagaca tcctcaactt tttggctgtt atttaacaaa tttcttgtgc gcattagatt
     2821 ctatgatggt gccacatttc agagatctta tgggaacaaa gccatctctc acaatagaag
     2881 ttgatgggca tacggctgac gctggtgtta ataccagaat agaggcattt atggatgttg
     2941 taaaaaatta tctaaaagta agagataaga taaaagataa ggagataaat tttgtaaagg
     3001 caaagacaga gattgatcag actggaaaag catggtttat tgattcaaaa ggtaataaag
     3061 tctcttttaa agacaaaaga gtaaaggtaa taataccttc aatgggtgat ctctttaata
     3121 gaggtgctgc tgctgtttta agaggagaag gatggaatgc tcatgcttta ccggtatgtg
     3181 atagagaggc tcttgatctt ggtagatctg tcacaacaag taaagaatgt cttcctatta
     3241 taaacataat tggtgaagtt ttgaaatatt tgaaatatag agaaaataaa gatgaacttc
     3301 ttgcaatatt tttagtctct gctggtggat gttgtagagt tggacaatat gctattttaa
     3361 tggacacaat aatagaaaaa ttgagactcg aaaatgttgc tattattaca ctttcaaatg
     3421 ataatggtta tgctggactc ggtgttaaat ttagaataaa tgcagcaagg gcaatatatg
     3481 caactgatgt acttgatgat attagatccg caataagggc catggctata aataaagaag
     3541 aaggaatgag agtatttgag agagaagtag aaaaaatatt aggaacattt gataagacaa
     3601 ataagagatc tttttataaa caattaagaa tgagtgcaaa agaactttca aaaataagac
     3661 ttgaaagacc cattagtgaa gcaaagtatg taggtattgt tggggagata tttgtaagaa
     3721 gggaccattt ttctttaatg ggaataccag aaaagttggc aaagaatggt tttgttatgc
     3781 ttgatgcacc ggtaatggaa tggaataggt atgttgattt cttaagaaaa ataaaaatgt
     3841 ttgaagcaaa aacaaatttt gttggaaaga tagaatattt aatctcggat attgttcagg
     3901 attggacaga aaataagatt aaatctattc ttacaaagag tggcctttat gaaaaagaga
     3961 tgattgatat aaaaagatat atggctcatt caaagcatat tttcccttat accttaactg
     4021 gggagcctgg attatcaaca ggtgcatctt tatatcatct tatagataaa tattgcggtg
     4081 tgataaatgt tggtcctttt ggctgtatga atagtagaat gacagaggct gttacaacag
     4141 ttgaaatgac actcgaaggt aaaaaaattg caagtaatct tgcaaaagag aaggtagatt
     4201 tatcatatct ggaaggcgat attggagcat tgcctttctt aagtatagaa tgtgatggta
     4261 atccattttc tcaaatactt gaggcaagat tagagacttt tatgttacag gctaatagac
     4321 tgtataataa aatacaagaa aaaaagaaat ctataaagaa aaattaaata tttaataaca
     4381 attataaaat aatctgtggt tactatttaa aaaaattaaa catcaatata attatcgatg
     4441 tttataaaaa taataatttt actctgagaa atgtgaagta caatcagata attttattaa
     4501 gcccatcagt gattggtgca attttatttt taggtagaga aaaaaataga attatcctaa
     4561 ggtaaatttt gagtaagaaa gatagaatga ccaaatttga tacatattac taattttata
     4621 agaattttat ctctttcagg caaaaatttg agttgaattt gagtaaaaaa tagtcgttat
     4681 gttcatctgg gactgggata tctggggaac caatcttcac caccacagcc ttagcctccc
     4741 ttaatctttc tattcccttt tcccattcct ccattttttt tataaactct tcttctccct
     4801 ctacttcaat gccagcaaaa tatatttcca aaagttctcg tataagaatg gcaatactaa
     4861 atgagttaat atggtcatga accaatttta actcattata tacctcttct ggaatataga
     4921 ttctaattct gcgggtggca tttataaatt tataatcttt atcccttctt ttttcaaaaa
     4981 gatgctttct ctttaatacg ggaagcataa agattataat ttcccttatt aaagtagaaa
     5041 gatctttatc ttttttatct tttaaattgt taattttttc aaagagatct tgatttaaga
     5101 caaaatcgaa ttccttcata aattatacct cctgtaaaaa aaatatttct atatattaat
     5161 cacaaaattt cttagaaaat cctttacaac ttttagaaaa aaaattaaaa aatttgccta
     5221 aaaataaaat cgcatcatca gtcataattt ttttcaaaaa atatattgaa aaaaataatt
     5281 aatcattgta tattaaattg gcatctttat ttaataagtt gctaatctga tttttaagga
     5341 gaaaaaatga aaagatctta tttaatttta ttaattcttt tttttatccc atcttttatt
     5401 tttgctgagt caaatactca ttttgacttt atgtttctca cattaggcgg ttcattaatt
     5461 gccttaatat ttgctttaat attagcaata ggagttttaa agaaatcccc tggcactgat
     5521 agaatgaaag agatatctga ctatgttcat gaaggagcaa tggcatatct ttatcaacag
     5581 tacaaggttg ttgggatttt ctttattatt ctttttgcta tacttggttt tatagcttgg
     5641 attataccta tcatcttaaa aggagaaaga tggttgtccc cctttgtacc aatcgcattt
     5701 cttactggtg gatttttttc cggtctttct ggttttatag gaatgaaaat tgcaacaaag
     5761 gctaattgta gaacagcatt tgctgcaagt aataatctta attctggatt aagagttgcc
     5821 tttaattctg gaacagtaat ggggatggtt gtagtagggc ttggtctttt tgatattgct
     5881 ttatggtgga tacttttaaa atatgttttt atgccactca gtatcggtat tacctctcct
     5941 gaggagatac caccaattat gattactttt ggtatgggag catcaacaat ggctctattt
     6001 gcacgacttg gtggtggaat ctatactaaa gccgcagatg ttggtgctga tcttgttggt
     6061 aaagttgagg ctggaattcc agaggatgat ccaagaaatc cagccacaat agctgataat
     6121 gttggtgaca atgttggtga tgttgctgga atgggtgctg atctttatga aagttatgta
     6181 ggttcaattg ttgcaacaat ggctcttggt agtgttgctg ctatggccgc aaaggatata
     6241 tcaggtacta ctattcttaa atatatagaa ttacccggct taatagcaat aaccggtgta
     6301 atttgctcaa tattaggaac atttttagta aaagcaaaag acgatgctac tcaaaaaaca
     6361 ctattaaatg ctttaagaag aggtatatat ttcagtactg gcttaattgc aattgcgtct
     6421 cttgtaattg tgttgttatt attcggacag aaaggacttg gattatgggg ggcaataata
     6481 acaggactta tcgctggtaa tataattggc tattttacag aatattttac atcagataat
     6541 tataaaccta ctaaaaaact tgctgaaact tctttaactg gtcctgcaac agtaataata
     6601 ggagggcttt ctcttggaat gatgtcaaca gcaatacctg ttattacaat cgtgctggga
     6661 accttagggg catactattt tgccggtggt ggaaatatgg gactctatgg aatcggtctt
     6721 gccgcagttg gtatgctttc aacacttggc ataacattgg caactgatgc ttatggacca
     6781 gttgctgata atgcaggtgg aattgcagag atggctcatc ttgatgcaaa ggtaagggag
     6841 agaactgatg ctcttgacat gcttggaaat acaactgctg ctactggaaa aggatttgca
     6901 attggcagtg ctgctcttac tgctcttgct ttacttgctg aatatggtaa taaaatactt
     6961 gaaattctaa aacttgatcc tgctcatatt tctgaatggc aaaatgccta tgaatatgtt
     7021 aaaaaaatag gttatcagag ttttatctta ccgttgcaag atggaggctt ttttttaagt
     7081 gagaatattt taaatcctct ggtcttgata ggggtcttta ttggtgcctt aatgccattt
     7141 gttttttctg caatgtctat gggtgctgtg ggtagagcgg caaaggctat ggtagaagag
     7201 gttagaaggc agtttaaaga aaagcccgga attcttgaag gtaaagataa gccagactat
     7261 gcaagatgtg ttcagattag tacaaaaggt gcacaaagag agatgattgt accatcttta
     7321 atggctgtaa taacgccagt tttagttgga atagtatttg gtcctgcaac agttcttgct
     7381 ttacttgcag gtgctctttg tagtggtttt attcttgcaa taatgatggc taatgctggt
     7441 ggggcctggg ataatgctaa aaaatttatt gagaaaggga attttggtgg gaaaaagagt
     7501 gatccccata aggctgctgt tgttggtgat acagtaggag atccttttaa agatacttct
     7561 ggaccttgta taaatatatt gttaaaatta atgagtatgg taagtatagt attcgtcgga
     7621 acatgtattg ggttaaatgg attaattgta aaattatttc aatttatttt taaataggat
     7681 attatgatta tttaataatt aacagaaaag gggggatatc cccttttcta atttatatta
     7741 taaagaaaaa aatatatgaa aattaaaata attattttaa taatttctat ttttatgata
     7801 atattaggtc taatatttgg cgacataata actggaatat tacaaaaggc acttaatatc
     7861 tgttacgaat gtataggtat tggataatga ttacaaaaat atcaaagcta ataattagat
     7921 taagaaattt tatacaatta ttattctttt ttattattaa ttctgacttt gttacacttt
     7981 ttagatcaat cattaataaa aaagcaatga tcagtcagag tggttttaaa agattttgta
     8041 ttccgggttt aaattgttat tcctgcccaa tggctgtttt ttcttgccct attggttcat
     8101 tacaattctg gtttaatgat atatctcaaa gaataatatt ttctcagaag ataaatttta
     8161 tagggtttta tataatagga atactttctt ctgtaggaat cataggggga agaatatgtt
     8221 gtggatttat atgccctttt ggctttatac aggatcttat caataaaata accaataaaa
     8281 atattaatat tcctaaaatt ttaaggttaa taaaatatgt agtattagta ttgtttgtta
     8341 taatactccc tctctttatt tttgatatta ctaaaattgc tccttatttt tgtaaattat
     8401 tatgtccagc aggtacatta caggctggcg tgccattatt aattattgat aaaaatataa
     8461 gacaaatggc atcttttatt accttattga aatttgttat attaatatta ttcttaattt
     8521 tatttctctt ttcaaaaagg gcattttgta aaataatgtg cccactcggt gctatatggt
     8581 cactatttaa caaaataagt atatttaagt tagaacttga taaaaaaaca tgtatagatt
     8641 gtaagaaatg cgaaaataat tgtcctatga atattaatat tacaaacaat atagaaagtc
     8701 ttgaatgtat aagatgtctt gaatgtataa aagtgtgtcc aactaaaagt attaagagta
     8761 aggtagaaat ttttaataaa aaataaaata attgttatat tatatattta ttttacgaca
     8821 tatgtcgtaa aattatacca tatatgttat atatatacga caattgtcgt aggattatat
     8881 aaaaattata aataatagtt attttatata aatttatagc gagaatgaaa atgaaaaaaa
     8941 aggttgtaat tttatatcca gaaataaaag agaaagataa tgaggatgta atagatacca
     9001 tagaacaggt aagattagta gaaaaagcat tggaaaaact taattatgaa gttcatttat
     9061 tagaatgcac attaaatctg ttagaaatct caaagagcct tattcaaata aaaccagact
     9121 tttgttttaa tcttgttgaa cattttaata atgatggcaa aatgatttgc cttgtcccga
     9181 tgttattaga aaatcacgac atatcttata cttccccgga tagtaaaaat atgttcataa
     9241 caacaaataa ggtattatgt aaggaattgc ttatctctta taaattaaaa actccaccat
     9301 ttatttataa taataaaata tatggggata tccactttcc acagcgattt attataaaac
     9361 cagtgtatag tgatggatca ctatttattg acgaagataa tataatgata ttttccagtt
     9421 taaatgaatg tcaaaaagca ataaataatt ttaatgaaag atataaaaaa gatttttttg
     9481 cagaaatata tattgatggt agagaattta atgtctctct tttgtgttat aaaaatagat
     9541 gtgaaatatt ccctctggca gaaataattt ttaaagacta ccctgaaaat aaacctaaaa
     9601 ttttatccta taatgcaaaa tgggtagagc actcttttga atataaaaat accataagaa
     9661 attttaactt tttagaaaaa gataaaccct tattagaaaa aataaaagat atatgtcaaa
     9721 agtcttatga aaattttaat ctaagaggat atgtaagaat agacataaga gttgataaag
     9781 aggataatat ttatattatt gaaataaata taaacccttc tctcggtaaa gatgcaggat
     9841 atgtggctgc tgcgaatgag tatggactct cttttgaaga attaataaag aaaataatag
     9901 aaacaattta gatttcaaga tattttttta taactgcaat ggattgatat gcctctttta
     9961 catcatgaac ccttaccatt tttgcaccat taagaattgc aatagtattt aaagaaattg
    10021 tcccggctac tct
//
LOCUS       a0209409_1002346        9763 bp    DNA              UNK 01-JAN-1980
DEFINITION  Ga0209409_1002346. | GENOME_ACESSION: IMG_3300025589 CONTIG_ID:
            a0209409_1002346 SOURCE: JGI_small ORIG_COORD: 4428_14191.
ACCESSION   a0209409_1002346
VERSION     a0209409_1002346
KEYWORDS    .
SOURCE      .
  ORGANISM  .
            .
FEATURES             Location/Qualifiers
     CDS             1138..1839
                     /product="2-C-methyl-D-erythritol
                     4-phosphatecytidylyltransferase & KO:K00991"
     CDS             1830..2312
                     /product="2-C-methyl-D-erythritol
                     2,4-cyclodiphosphatesynthase & KO:K01770"
     CDS             2718..3155
                     /product="flagellar assembly factor FliW & KO:K13626"
     CDS             3155..3388
                     /product="carbon storage regulator & KO:K03563"
     CDS             complement(3394..3780)
                     /product="hypothetical protein"
     CDS             complement(3777..4286)
                     /product="hypothetical protein"
     CDS             complement(4619..5122)
                     /product="hypothetical protein"
     CDS             5311..6156
                     /product="hypothetical protein"
     CDS             6334..6915
                     /product="CheY-like chemotaxis protein & COG0784"
     CDS             7094..8167
                     /product="GH35 family endo-1,4-beta-xylanase & COG3693"
     CDS             8329..9372
                     /product="peptidylprolyl isomerase & KO:K01802"
     CDS             complement(9597..9761)
                     /product="hypothetical protein"
     Spacer_Hit      5001..5036
                     /gene="219"
                     /evalue="3.9386e-06"
     Spacer_Hit_Main 5001..5036
                     /gene="35"
                     /evalue="3.9386e-06"
ORIGIN
        1 gtttctttgg tggtgaagag gtctatattc caaaaaattt taataataga ttcaatggac
       61 ctgtaaggtt aagagttgct ctggcaagct ctttaaatgt tccagcagtt caaacagttg
      121 taaaaattgg ggtaaagaat tttgttgctc atctaataga tttagatttt gagagcataa
      181 aaaaatcaaa aaaaggatac ggatctggta ttgctgttgg gaatgcagaa gtttcattat
      241 ttgagatagc aaaagccttt tcgatatttg tgagaaatgg ggaaaaatta aatccagagt
      301 atttaaaagt aaaaaaaagg gaatttaaac acggtaaaaa aatatactct gactacacga
      361 gttttataat tgctgatatt ctttctgatg caaagagtag gacaattggc tttggtatga
      421 cagagatatt taatactgaa tttcaggcaa tgtttaaaac cggcacatca aatcaattta
      481 acaatatctg ggcatttgga tctaccacga attacactgt tggcgtatgg atgggaaatt
      541 tttctggcga gacagtgata ggagttaccg gtagttcaat acctgcaaga ttggttgttg
      601 aaatattaaa tattctacat aataagaaaa aaccagataa atttaaaata ccatctggca
      661 tcacagaaaa gattatatgc cccttgtctg ggaaaaagat aggagataac tgctatggtg
      721 gaatttatga atattttaaa gaagggatta ctcttttaga atgtgactgg cataaaattg
      781 aaaatggcaa gataaagaca attctcccac ctttttatac tcaatatctt gataaaatag
      841 agaatgcaga aattcaattt aacacacctt tcattaagaa agatgttaaa attctttacc
      901 caaataataa tgcctgttac tattatgatc ctaactatcc ttatgagtca caaaagataa
      961 agatagaagt tttttgtaag gatataaaag agagtctttc tgtatatatt aataatgatt
     1021 tttataaaaa gatatcatat ccttataatt tttttatatc tcctaaaaga gggaagtttt
     1081 tgattgaagt aaaggggata aaagatagcg atacaatcaa tattgaggtt aaatagtatg
     1141 gatgtaatta tcttatgtgc gggaaaaggg aaaagatttg aaagtaagat tccaaaagta
     1201 ttagaaaaga ttgattttag acctttaatt tattactcta taaagagttt taatgatttt
     1261 tttgaaactg agggtatcta tcttgttgtc tcaaaagata atgttaaaaa ttttgaaaaa
     1321 ttgcttagta actataaaaa atattttaaa aaattaaaag agattattat tggcggagaa
     1381 gagagatttg attctgtaaa aaatgccttt gattatctta taaaaaatgg tagttcagag
     1441 tttgttgcga ttcacgatgg ggcaaggcca tttataaaaa aagagcttat aaatagtctc
     1501 tatcttggag caaaagagta tggggcaagt gcacctggca taaaagtcat tgataccata
     1561 aaatcagtgt caaatgataa atttatagag aatcatttaa aaagggataa acttattgct
     1621 attcagacgc cacaaatttt taaatttgag gatatagtaa ctgcatataa tctttatatt
     1681 cataaagaat tttggacaga cgatacagag atattttcaa aattaaataa aagggttaaa
     1741 ataatagatg gtgataaaga tttaataaag ataacatata aagaagatat gattttagca
     1801 aagaatattt ataaaaggat taaacattta tggaaataag aactgggatt ggctatgata
     1861 ttcataaatt agaagagggt agaaaatttg tattgggcaa tgttactatt ccctttgaaa
     1921 aaggatttat tgcacattct gatggggatg tccttattca tgcgataatt gatgctttat
     1981 taggagcaat tgcttatggg gatatcggaa gactatttcc ggataatgat gattcctata
     2041 aaaatattga ttcaagtatt cttttacgaa gagttaaaaa gatagtaaaa gagaaaggtt
     2101 ataagatagg taatattgat acaataataa tatgccagaa gcctaaactt atgccatata
     2161 ttgataagat tagagaaaat ctttcttcta ttcttgaaat agagattgat aaaatctctg
     2221 taaaggcaaa gacaaaagag ggaatggatg ctactggaaa aggggatagt gttgaggtat
     2281 ttgcaagtac acttattttt aaagagatgt gattttattt ttatggaaga aaaaaaataa
     2341 gagttatatc gaagttaatt ttggttgaaa aaaagatttt aatgatgtta tttttttgat
     2401 agaattttaa ataaataata agtttcagaa gtcactatct gatagcgatt atcatatatc
     2461 gccttgtaga gggtggtatt aaagtgcgac aattctctgc ctttattttc atttttttct
     2521 ttctactact aataaaagtt taaatacgta attctttgca taatattttt ttattatttt
     2581 aaaagttgaa ttttgtttta gaaaatttta ttttttattt taagaagtca tattttctct
     2641 ttaaaaaact tgacattttt tttaagataa attaaaagta ttttgtaatt tttgctttta
     2701 aggagaatat acttgttatg aaaataaaga caaagatttt tggggaagtt gaggtatctg
     2761 aaaaacaaag aatatatttt gaaagcggca ttttaggttt tgaagatctt cattcttttt
     2821 tcttaataga tataccggat agcaatggac cattttattg gctacaatct gaagagtcta
     2881 ttgatatagg atttgttgta ataaccccag aaacaattat gccagattat aaattggaag
     2941 tagaaaaatc agatcttgag aaaatagata taaaaagtga aagtgatata cttttatttt
     3001 caattgttac actttatgag gatccctcaa aaaatacagt caatttatta ggacctatta
     3061 ttataaataa acgaaattta aaagcaatac aggcaataag tcttaatgaa aattattcag
     3121 taaggcatcc tctaattaaa aggggagaac aataatgtta attttatcaa gaaaagagaa
     3181 tcaatcaata atgattggtg ataatattga aatcacaata gtaagtatta agggagatca
     3241 tgttaaaata ggaatcaatg ccccaaccga tgtaaaggta ttcagaaaag agatatttga
     3301 agaaatacag aatgccaaca aagaagctgt taatgttgat ccaaatacta taaaagatat
     3361 aggctctctc ttaaagaaaa aagaatagaa tatttatata acttttattt ctattagagt
     3421 tggtgaaagc attgacaata atttaagaga atttatctgc cagggtattt ttgaacttgc
     3481 gtaaatctta aatttatatt tctctttttc tggaagaaat aatccttttt gtatccattt
     3541 tatcaggacc tttatgccac tggaatttaa aaaatttaaa ttttcaaaat ttaaattaac
     3601 ttcttttaat ccgacttcaa ttattttatt atgaatattc tcaaaaaatg gcataaagat
     3661 ttcctcagga tcttgcatat caatttcacc acaaaaaaat atttgaacac tattttcata
     3721 atctttaata ttaatagaaa ttgtcgaact tatataatca tcaatgccta atttattcat
     3781 ctctctatac ccctccctcc aaggcggcaa agattaaaag ctattgaaat ctttactaaa
     3841 tcttccttta tttcaacctc aatatcagag cccgactcat atcttattct tgcaaatccg
     3901 agttgacttc caccatctgt tctctctgct gcttgtaaca ttttttttag atacatttct
     3961 tctggagtcc cttcgtttac ctcttttatc tgatcaagca atatttttat attatccttt
     4021 gaagagaaat tttcgacaga taatattaaa gtattctctt cttcaaaata gtttgctgat
     4081 atttttgttc cttcttcact tgcgtattta atagcatttt ctaataattc acttgcagcc
     4141 attgagataa tatcagcaga cttattattt ccaattgtta ccaaaagaaa tctttgtaaa
     4201 aaatttctaa cagttgctat gtatgtccat ctaggaccaa ataccaattc taaataaccg
     4261 ctattttttg ttttttctaa tttcattttt tttaccttaa tattattata atataaaatc
     4321 tatttttatc tttaaaagag agtaaaaaat taaactacct tttatgatta tatataaaaa
     4381 aaaaatatct gtcaaaattt atactaaaaa tttttttctg tcaaaaattt ttaaattaat
     4441 tcatttgcaa taataaattt taattactta ctttttataa aattagcgaa tgactttcaa
     4501 agagcaatgg atttttaggt gattttatct ttagataaag aaaatgagca gacttagcct
     4561 aatgtatagt taaagagaaa gtcgagagaa tataaaaatt ttgtttaaat ttaaaatttt
     4621 ataagaattt tatctctttc aggtaaaatt ttgagttgaa ttttagtaaa aagtaatcgt
     4681 tagtagtgtt agagactggg atatctgggg aaccaatctt caccaccaca gccttagctc
     4741 cccttaaagt ttcaatttcc ttttgacatt cttctattct ttttgtaaac tcctcttccc
     4801 cctctacttc aatgccagca aaatataatt ccaaaagttc ccgtataaga atcgcaatac
     4861 tgaatgaatt aatatgatca tgaaccaatt ttaactcatt atatacctct tctggaatat
     4921 agattctaat cctgtgagtg gcatttataa atctataatc tttatccctc cttttttcaa
     4981 aaagatgctt tctctttaat actggaagca taaagattat aatttccctt attaaagtag
     5041 aaagatcttt atctttttta tcttttaaat tgttaatttt ttcaaaaaga ttttgattca
     5101 atacaaaatc aaactctttc atgcttacat ctccttttta taaaaaaata tttctatata
     5161 ttaatcacaa aatttttgaa aaaatccttt acaaattttt aagaaaaatt taaaatttta
     5221 ctttaataaa atttattaat tttatacttg taaaaattta aaatataaat tattataaaa
     5281 aaaacgaaat ataaaaataa gctaggtatt atgaaaaaaa tcattctttt tattttattt
     5341 attatactaa tctcatttaa tgttaattca atggtaattc atgggcaact cgatgaggct
     5401 tttatactcg aagagaatag ttctcagcat ctttttttta tgggactgga tggttattta
     5461 ttatatcatg ctcattctac ttatgggcta aatatgttag ctattccatt ttataatggg
     5521 gggattgaat ctaccaataa tgactatttt tttattcttc ttggtagtcc aatgatgttt
     5581 ttacctgtag tatcgcttgg ttatatagca agatggcaaa ttaatccaaa ctttgaaata
     5641 aattttaatg cttttacctc ttcaccaaat gctggtattt ctcttttatc tctccctctt
     5701 ttttcaattt atcaggttaa tatatttggc cctggagtat ctgttgggat aggatttaaa
     5761 aggagaataa gtaaaagtga aaattcgcct ttatcttata aatttaatct tgggattgat
     5821 tatactgggg atttacatgg agctatatct ataaagaatt cgattttaat tggtattcaa
     5881 agacaaaatt ctattttatc tctaaatcct tttataaatt ttgctttaaa agttggtctt
     5941 atatcaatga atgggggtgg ttcatgggtt gtattagaac caggttttga gttgacatca
     6001 aagattgtat ccaaaaataa ttttgtcttt atatctactt ttatggtagg ttatgagacc
     6061 gattttttag taatcggtgc tgatttttta tatatgggta aaataattgt ttctgcatct
     6121 tttggaattg gaaagattgt tgttactaat aaataattcg agtaattaaa caatttttga
     6181 taaaacatag agattaaaat ttttatatac aaatataaaa aaaatgtaaa tttcacatta
     6241 tttatataaa tttttagtga tttttttaaa aaaatatgtt actataatat ttcatattaa
     6301 gaatattttt attatataaa aggtgggata aatatgggag acaataataa aagtaagtac
     6361 aaaagaaaag aatattatac tacctctgaa attgctaaaa ttttgcatgt agcggtagga
     6421 tctgtaataa attgggttga tgttaatgaa ataaatgcta taattacccc tggtggtcat
     6481 agaaaaatcc cttataaaga gttgataaga tttttaaaag aacacaatta tgacatacca
     6541 caagagttac tcgcaaaaaa aagtgtaata ttggtagatg atgaaaaaga aattcataat
     6601 ttcttttctg aaatttttaa aaatatcgag ggttttgatt taagttgttt tacatcaggg
     6661 acagaagcac ttatttcaat gggtaaaaat attccagaga taattattgt tgatattctt
     6721 atgccagatt ttgatggtat tcaggtagta aggaatatta aatcaaatga aaattttaaa
     6781 gatgtatata tcattgcaat aagtggggat gcccataaaa aagatgatgc tcttaatgca
     6841 ggtgcaaatg tgttcttaaa aaagccattt gatatagaag aatttaagag tgcaattgca
     6901 aaacttgaag attagttttt attttttata atattttata aattaggtta caattctgac
     6961 taactttaag attaaagtta tattttgtat atttatctta ttatttacct catgtaccac
     7021 aattttattc agaaaggata aaatattttc taattttaat ttaaatacga caattgatgc
     7081 agaatatttt ggaatgcata ctaaaaattt tgttgatata ccatttaaaa atttaagatt
     7141 atgggatgcc ggagtgttct ggcctgattt agaaaaaaaa gataatgaat gggattttac
     7201 aaaactagat aaatatgtgg aaattgctga aaagaatggt tatactttaa tgctaacatt
     7261 aggccaatcg ccagaatggg ctgcttctaa tatttatata aatagtccat atggtggtgg
     7321 ggtgaaacag gtagcaccaa aaagtataga aatttggaaa agatatataa gaacattggg
     7381 tacaagatat aaaggtaaaa taagatactg ggagatatgg aatgaacctg atgtctggcc
     7441 attttatttt ggctctattc aaaaaatggt agaattggca aagtcctgtt atgaaatttt
     7501 aaaagaaatt gatccagaaa ataaaataat aacaccttct attactggat ggaaaggctg
     7561 gcctggtggg ttagcgtggc ttgatttata tctatcatta gggggtgcta aatattgcga
     7621 tataatagga tttcattttt ataatggaga tttgacacca cctgaaattg ccttttctca
     7681 tatcaaagag atatataaaa ttttaaaaag acacaattta cttgataaac cactctggaa
     7741 tacagaatct ggctttcatt taagaacaaa attcaatcaa cttggtgcag cctatgttgc
     7801 aagaatgcat ataataaatt tatacattgg agttgataag tttttctggt atgcaatgga
     7861 taatcatcaa tttggcttgc tttatgattt taataaaaat cagataaaag aatccggggt
     7921 tgcttacata gagacacaga aatggcttat tggtaaaaag atagtttcct taataaataa
     7981 agagggaatc tatatctgtg agttgaatac agaggaaaag attgtgtgga aagaaagagg
     8041 taaaaaaaag attaaaatcc ctgaacattg gaatattaaa aagataagat ttcttgatgg
     8101 tagaattgaa gagataaaag ataaatactt tattattaca gagacaccgg ttatgttttc
     8161 taaataaatt gaaaaatagg acaattgtcg tataaattgc gacaattgtt taaagtatat
     8221 ttaaaataac atttattttt ttataaattt tttaaaaata aatattgaca ataattttta
     8281 taaagaatat ttttaaaaaa ataataaaaa atgaggtagg tatttattat gaaaagaatt
     8341 gttttggcta tttttttatc ttttttaatc ttatcttttc ccacctgtaa aaaaagaggc
     8401 gatgggattt atgctgtttt ttataccagc aaggggaaat ttgtttgtga actctatttt
     8461 gaaaaggtac ctttaactgt tgctaacttt gtaggacttg ccgaggggac aaaggagtgg
     8521 atagatccaa atactcaaga ggcagtaaaa agaccatttt ataatgggct aatattccac
     8581 agagttataa aagattttgt tattcagggt ggatgcccgt atggcaatgg tacaggaggt
     8641 cctggttata cttttgatga tgaaatagtt tcagatctta accataatag tgaaggaatt
     8701 ctttctatgg caaattccgg acctaatact aatggcagtc aattctttat aactcttgcc
     8761 ccaactccac atttgaatgg aaggcattct gtttttggta aggttataga gggtatggat
     8821 gttgttaaga aaataggaga agtaaaaaca gatgctacat ttaataaacc ttttgaaaat
     8881 atatacataa aaaagattga gattttaaga attggcaata aggcaaaaga atttaatcca
     8941 gaagaaattt ttaaacagaa agcagaagag aaaaagaaga attacgagga gtttctaaag
     9001 agtcttggag ttgaaatgga taaaatcata actgactcaa agagtggttt aaaatattat
     9061 gtaaaaaaag aggggactgg caggaagcct aataaaggtg atataatagt tgctcattat
     9121 gctggatatt ttgaaaatgg aaagaagttt gatagttctt atgatagaaa tgagcctttt
     9181 aaagttcaga ttggagttgg gcttgttatt cctggttggg atgaggcttt tcttactatg
     9241 aaagaggggg aaaagagagt ccttatttta ccttattatc ttgcttatgg tgaaagggga
     9301 tatcctggcg taatcccacc aaaggcaact cttatatttg acgtagaatt gttagaagta
     9361 aagaaaaaat aagtttaatg ttttattaag caaggctacc ttaatagagg tagccttttt
     9421 tgtaagttat tttatcaagt tataaatagt gtaattttat ttttggctat gtttattata
     9481 tttttctaat taaaaaattg ctaacaaaaa aaatcacaat tgtataataa gttgtagata
     9541 aaactaaaaa tcaatatata gcaaaagttt ttaaatcgta aatagtaatt tttatttcat
     9601 atcaaaaatt ccagtaatag cggtaatcta tcaataaatt caaaattttt attcttaaaa
     9661 taaaaaatac cacagaaaat ataattttct aatacttcct gaattttatt tttctttaga
     9721 ttatcattta cctttttaaa acttcttaca aaatcctcaa ttt
//
LOCUS       contig_5701             6896 bp    DNA              UNK 01-JAN-1980
DEFINITION  . | GENOME_ACESSION: EMBL_ERZ795060 CONTIG_ID: contig_5701 SOURCE:
            EMBL_metagenomes ORIG_COORD: 2844_9740.
ACCESSION   contig_5701
VERSION     contig_5701
KEYWORDS    .
SOURCE      .
  ORGANISM  .
            .
FEATURES             Location/Qualifiers
     CDS             complement(646..1788)
                     /product="hypothetical protein"
     CDS             complement(1775..2032)
                     /product="hypothetical protein"
     CDS             complement(2209..2775)
                     /product="hypothetical protein"
     CDS             complement(2801..3559)
                     /product="hypothetical protein"
     CDS             complement(3703..4110)
                     /product="hypothetical protein"
     CDS             complement(4100..4306)
                     /product="hypothetical protein"
     CDS             complement(4619..5122)
                     /product="hypothetical protein"
     CDS             5447..6592
                     /product="hypothetical protein"
     DR              906..924
     DR              980..998
     DR              1022..1039
     Spacer_Hit      5001..5036
                     /gene="219"
                     /evalue="3.9386e-06"
     Spacer_Hit_Main 5001..5036
                     /gene="35"
                     /evalue="3.9386e-06"
ORIGIN
        1 aaaactcacc aaggtatcta aaaccttttt ctgaacaaca tatcttatat gcacaaaatg
       61 atgatacaat atttttttta gtggttttat ccagtttaaa aaaaatagaa ttctcttcac
      121 cactggcaat aataaaattt ttctttattt tacataattg agctctatat ttaagccagt
      181 ttatgaatga gatatttgta tcaaggccat cagaaattgt ggcacagtaa ttatgtcttt
      241 tatttataat tgtccagtaa cttaatggag tattgtgtac agaattgtga aagagggtgg
      301 ggcttacaag atttgcatca tcaataataa tattttttat tatctgatct gttgtatcta
      361 tctctgcaaa tgaggaaata aggtatatct catcatcttc ttctatgtta gatccaggcc
      421 ctttttgtaa cacattataa ataccgagtg aaattttact cattcttttt tttaatggag
      481 aatcaatact atcctgtaaa aatgaaaaag aatctgtatg taatccaata tcccattgag
      541 atggatcaga aaaaaaatta ttgttaaata attttattat atcctctctc tcttttacaa
      601 aagagttaat aattgaaata tcttttataa aaaaacatgc atttttcata gcaatctctt
      661 tataataata ctaacattgt ttccaccaaa tccaaaagaa ttttttaaga aatattttat
      721 atcctcaatt tgaatacttt tttctgggat aagttcttta tcaattggat cttcaaaatc
      781 tggcacctga aaaatagtct tttcttttaa cataagaagg gatattgata gttcagtcac
      841 agcagatgca cctaaggtat gcccaataaa tccttttaat gaggttacaa ttggcttatg
      901 tttaaatata ctctttattg cttttatttc aacttcatca ttcataggag tacctgtacc
      961 atgagcattg atatatgaga tatcctcttt atttatatta gccatttgta aggttctttc
     1021 aatacactct ttttgatata taccatctgg atctggtgag gatatatgat agccatcaga
     1081 atttgacgat atagcaacaa tctcagcaat tggatcacta tctggttttg actcaagaag
     1141 taaaacgccg ccaccttctc caagagttaa tccatctctt ttgttagaaa gaggctttgt
     1201 aattgtatgg ctaacaagtt ttaaagaatc aaaaccaatc attgttgtaa gagataaaat
     1261 atcaacgcct attataactg ctctatcaat gattccattc tgaataagat taaaagcctg
     1321 taatatacta tggccagaag aagaacaagc agttgaaaag gtaaaactct ctttaaaaat
     1381 atctggatat tcttttttta tagagttaga gatttcattg aaaaagtgcc atttaaaaag
     1441 aggataatct gtattattta tgattatatc tttatatctt tcctctgtct cttttattcc
     1501 accagttgaa gtcgctacaa aaagtgggat atccccttta tttataaaag aatcttctat
     1561 atttttaagt aatatcaatg cagtttttgc attctttatg agattattac tttcaaattt
     1621 ataattttct attaacttat caatactgaa tacaggatat ggaaatttag aaccatagat
     1681 tgtataattt aatttcttat tatttaacga aattaaagtt tctttattat gaatacctaa
     1741 agcagaaaca gaagaaaaat ttgagatata aactttattt tttttcattt tcggatacga
     1801 agttataaaa acttccaaaa gtcttaaatt tttcttgaat tatatcatta tcttttatct
     1861 taatgccata ttttttttcg agttgtacta ttaattccaa tacatcaatc gagtcaaaaa
     1921 agagtccttc ctcaccgatt aatttggtat catcagttat agaatcctct ctaatatttt
     1981 tatcatttat tatttctatt aataattttt ttaattcatt cttatcaatc aaaatagtct
     2041 cctcttttta taaagttaaa aaaaacacaa tttttatagt tattaactta ataatgggga
     2101 tatccccttt ttaacataca gatatcccct ttctcaaata ttataataga agtagatatc
     2161 ttttactatt ataagttatc ctctcatcct aattaacaaa gaacacattt aatcttcagt
     2221 tgtatcacta ctctttattt caatatcctc tgtttgtaga gtaaaaccaa ctgaattcat
     2281 tatttcaagt atcttttttt cttcagtctt tttcaatttt tttgaaagaa tataatactg
     2341 tccctcttta tcttttttgt aaacatcaag tattgccttt ttattatttt catcgcttat
     2401 tttttcaaga agatcttttt caaaagaata tactaaaacc ctttctggta cataagttaa
     2461 ttttcttttt ttggtagcct gataatcata agtctctgat tgaaagatat cctcttttga
     2521 aataattgca tcttttgaaa atgtagaaga tattaaagca aggattatac tcaatattaa
     2581 aaagatagta gttaaaacag tagtaattct tgcgagtaaa gaaccagaac ttgccccaaa
     2641 aaatgattgg gaggatccac ctattatacc tataccaccg ccagatttat cttcttgtaa
     2701 gaatatagag acaataataa gaaaacataa aaagaatgaa atactcgaaa aaattattaa
     2761 taaaatattt cccataattt ttaccctttt tgtataagat ttatctttga aaatttacta
     2821 ttcttgtaaa tgattctaat tttaacgaag caccacctac taaagcaccg tctatatctg
     2881 gctgtttcat aagcccatct acatttgtat ctattacaga gccaccatat tgaattataa
     2941 tattctcact cacagaatta tcatatagat cttttataag atttctacag aatttatgag
     3001 catcttctgc aatttctggg gttgcaacct tacctgtccc tattgcccat actggctcat
     3061 aagcaattat aacattcttc atatcctctt ttgagacatt ctttaatcct tcgactatct
     3121 gagtctttag aacctcattt gtcttgccag cctctctctc ttcgattaat tcacctatac
     3181 agaatactgg ttttaatcct tttttaaggg caaatagtat ctttttattt atcagttcat
     3241 ttgattcttt ataaatatgc cttctctctg agtgacctat tattacatat tcaacaccta
     3301 tatctaaaag catatcagca gaaacttcac cagtaaaagc acctttctca ttatcattta
     3361 cattctgagc tccaagttta attatagacc cctttaatac ctctgccacc aatggtaaag
     3421 agacaaaaga aggagtaatc attaccatta catcatcagg cacatttttt attgaatcta
     3481 cgagttgttt tgtatatttt tttgcctctg agggggttaa attcattttc cagtttccag
     3541 cgattaaata ttttctcatt ttatcactcc atttttaaaa tttgttaaat ctaaattagt
     3601 taatttttaa tggaagtaaa taatttttcc attaaaaatc aagataaaaa tatagagact
     3661 tatattataa ttttctattt ttgtcaaaaa atttttttct atttatttaa aaggatttat
     3721 aatctttatc tcttttatgt ttaaattact ctcaattata tcagaatata ttatcgaaca
     3781 ttcattattt atagcagatg atataatcat actatcccag taatttttga tattatactc
     3841 agatctaata agcgatgctc caagaattgt tttttcatct atttttaaaa catcatattt
     3901 tttatatata ttttttacaa aatgtaatat ctcctcatca gtataatttt cattttttat
     3961 taagttaaaa cagatctcat ttagaatctg agtatttagg cagacattac tctttttgat
     4021 gagattcttt gctatttttg ccttattact attactatca gaaaatgcat aaagccatat
     4081 atttgtatca ataaaaatat tatcttgcat aatagttctc tctatcagtt aatataacat
     4141 tttttaattt tcttgggatt agattcttta taaaatcatc ctcgttatta ttatgagaat
     4201 ttttatttga atattttgtt aagagaaaaa gataaaaatc atataattct ttttttgcct
     4261 cttctggcaa aatagttaaa tcaatcttat catcaatttt actcatattt tacctcccaa
     4321 gtttataata tagatatcca cttttttata gataagaata aagattggtt gaaaagaatg
     4381 gctattttta caaaatttta aaaaaacttt tttcatatct tactatatat ttcggttttt
     4441 tagtaatgct tttttaaaaa aattatacac tataaacata taaaaagcaa gaaaaaattt
     4501 aaattcttgt aatttttggt gcgattttat ttttaggcag ataaaaagat aaaattatcc
     4561 taaggtaatt tttgagtaaa aaagatagaa tgaccaaatt tgagatagtt aattaatttt
     4621 ataaaaattt tatttctctg aggcaaaatt ttaggttgaa tttgagtaaa aagtagtcgt
     4681 tatgttcgtt cgagactggg atatctgggg agccaatctt caccaccaca gccttatttg
     4741 ctcttaaact ttctatttcc ttttgcaatt cctccatctt ttttgcaaac tcttgttctc
     4801 cctctatttc aataccagca aaatatattt ccagaagttc tcttataaga atggcaatac
     4861 tgaatgaatt aatatgatca tgaaccaatt ttaactcatt atatacctct tctggaatat
     4921 aaattctaat cctgtgagtg gcatttataa atctataatc tttatttcgc ctcttctcaa
     4981 aaagatgctt tctctttaat actggaagca taaagattat aatttccctt attaaagtag
     5041 aaagatcttt atcttttcta tcttttaaat tgttaatttt ttcaaaaaga ttttgattca
     5101 atacaaaatc aaactctttc atgcttacat ctccttttta taaaaaaata tttctatata
     5161 ttaatcacaa aatttcttag aaaatccttt acaagtttta gaaaaaaaaa taaaaaattt
     5221 ttctgttaga aaataaaatt gctttatagt gttattgcta aagttattat tttaaaatta
     5281 aaaaatagta gaatcattaa tgtttatata aactatatat tttagtatga taacattcag
     5341 ttaaaaaatt gacttattgt ttttgatatt tatttactta tttttgactt ttttattttt
     5401 ttttactata cttaacttgc ggataataaa tattttagga tattatatgg ctaataatac
     5461 gattcttatt gttgatgata atgaagaaac atgtaattta ataaagacaa ttttagaatt
     5521 aaataattat gtttgtgata taagatataa tggtaaagag tgcattgaat acttaaaaaa
     5581 taaaattcct tctttaatat tgctcgatct tatgatgcca gtaatggatg gctttgaagt
     5641 tttaaagtta ataaaaagaa atggttatta taacaatata cctgtaatag taataacagc
     5701 taaaaacgat gaaatttcag tgaaagatat ttttgaaaat ggggccactg attatataga
     5761 gaaaccattt agaaattttg agttacttgc aagagtcaag tccgcaataa ataagagtat
     5821 attaaatgag aagcaaaaag ataaaaatat ttctatttca aatgataatg atttaataaa
     5881 aataaaaaat atttataaac taaaagattc ttttataacc tgcattgtgc atgatctaaa
     5941 gactccatta acatcaataa gagcattaac agaattactc ctaaccaatg ataaaattcc
     6001 tcaagaaaaa atcacagaat ttttgaaaaa tatcttaaaa caggctgata atttaattga
     6061 aatgataaat gaaataggaa attttgtaaa aaataatgca gaagagataa aacttaatat
     6121 aacttcaata actttagagg aaatcatcga ttttcttaac tctaactttt tacatattgc
     6181 tgagtcaaaa aatattaatt ttgaagttgt aaataagagt aatgttgaaa agataaattg
     6241 tgatccagtt cgttttaaag aattactttc aaatttagtc tctaattctt taaaatttac
     6301 attgaaaggt actatatcaa taataataag caataatgga aaaaacatct tttttgaaat
     6361 aatagatact ggcattggta ttcaggagca ggaactttcg aagatatttg aaaaatttta
     6421 tagatctaaa aatagtgaga ataaagaggg atggggactt ggtttatata ttgctataaa
     6481 aatagcctat gcccatggag gagatatagt tgttagtagt gaaaataata aaggatctac
     6541 ttttaaagtt ataataccac ttaaatcagt atcaaacaaa ttagagttat aaaaaaagcg
     6601 agtgagggga atcgaacccc cgttgtcagc ttgggaagct gtcattctac cattgaatta
     6661 cactcgcatt tcaaaaaata aattatcaga aaaataaaaa aaagtcaata ttttttataa
     6721 cttttggtaa gttaatctaa atgatgcaat tttgttttta taaaagatag atttatcctt
     6781 agcttaattt tatttgagaa aaaattataa taattttatt tgtttttttg ctaaaatttt
     6841 cgacaaaaat tcacaattgc tgaaaatgat taaaataata ttagaattaa caacta
//
LOCUS       contig_3621            10036 bp    DNA              UNK 01-JAN-1980
DEFINITION  . | GENOME_ACESSION: EMBL_ERZ795060 CONTIG_ID: contig_3621 SOURCE:
            EMBL_metagenomes ORIG_COORD: 1491_11527.
ACCESSION   contig_3621
VERSION     contig_3621
KEYWORDS    .
SOURCE      .
  ORGANISM  .
            .
FEATURES             Location/Qualifiers
     CDS             complement(224..649)
                     /product="hypothetical protein"
     CDS             complement(690..2384)
                     /product="hypothetical protein"
     CDS             complement(2396..3154)
                     /product="hypothetical protein"
     CDS             complement(3154..4425)
                     /product="hypothetical protein"
     CDS             complement(4619..5122)
                     /product="hypothetical protein"
     Spacer_Hit_Main 5001..5036
                     /gene="35"
                     /evalue="3.9386e-06"
     Spacer_Hit      5001..5036
                     /gene="219"
                     /evalue="3.9386e-06"
     CDS             5728..6330
                     /product="hypothetical protein"
     CDS             complement(6357..6962)
                     /product="hypothetical protein"
ORIGIN
        1 taatgcaatt gatatgaata ttataaatat ataatgatag gatgtattaa taaataataa
       61 atttattatc tgaataataa ccaatcctaa tactggaaga ggctttgtcc agataaatag
      121 attattttta aaatagtaac ataataaggc tattgtccca gttattgtta tataaataat
      181 atgaatcaat aaaaaagtca tattcccccc ttattttata aggctaattt attgttacca
      241 gataatcaat taattctgga tggtgattta aatactcaat aagagccttt tcattttttc
      301 tttgaaattc aagatattcc tcttctgtat attttatgct attgaaaaat tcctttgttt
      361 tttcttcaaa aaatatcttc tggtcatctt ctggcttatc tttcatagta tcgataaatg
      421 gcgatataaa atttttatat agaatagaaa ttgcaaaaaa tacctcaaca ttcatttctt
      481 cagatttatc aataagttct ctcattttaa caacgtctat ttctttaaat ttattatttt
      541 cttctataac attctcttga ttattactat cattagtaat tctttctttt ttaaagcaag
      601 caagtgataa aaatataaat agtataataa aaatatatct ttctttcata ctctaccatt
      661 ttatcataaa ataaaaattt tatcaatacc tatttctcat taaaagtatc aggtaaatca
      721 ttttcaaaca aaacaacatc accgggttta acaattgatt gtaatatacc tcttgcctca
      781 ttcaaagagc ttaccactat tatcctatct ttgttaaaat taagttcaat gagtccttca
      841 tatatctttt ttgtcttttc tttacctatc aaaatagcat agtccacata atttgccatt
      901 ctatttccaa aaattttatt ctgttcatcc tctttttcgc caagttccac aagcccggga
      961 gttactatta tctttttatt accatctatc tcttttaaaa tctttaatgc ttctgttgca
     1021 cctgctaaat tagaattaaa agcatcatca agaacaagga caccagtccc tgcatcaatt
     1081 ctctgtaatc tatgttcaac aggttttatc ttttttattc cttcttcaat ctcttccttt
     1141 gtaagcccaa taacttttgc acatagcatt gcagcaagta agttagatgc attatggctt
     1201 ccgagtaact ctgtctttat atcaagaact tcgccagtat caaaaaaagc cttaaattca
     1261 agccctgatc ttgtatgtct tatatctgtt gcatagacat tgacctttga aaagtctttt
     1321 tcctcaaggc tataacaata taattttgcc tttatgggaa aaatattaat attttctctt
     1381 acaagtggtg aatcataatt ataaattcca aagccattct ctagaatatt tactaaaatt
     1441 gcaaattttg tcttaataat atttttgatg gagccaaatg tctcaaggtg ttgtaatcca
     1501 atagcagtca ggatgccgca gtttattttt acaagcttac agagataatc tatttcccct
     1561 aagtgatcag cacccatttc cactacaaaa tatttataat cattaagatt cttttcttca
     1621 tttacaactt tgcttatacc cattggcgta ttaaaagatg caggggtaaa taaagtctta
     1681 tatttctcag caagaattgt cgctaaaaaa aattttgtgg atgtctttcc ataactacca
     1741 gtaatcccga tgttaaaaag atttgctttt aagagtttat tctttgcctt tgtccaataa
     1801 aaaaattgaa tcaatttttc tattggaaaa ttaataaaat ttgcagctat aactataatt
     1861 ggggaaataa cactcacaaa aagaagaaag gcattaaatt taaaaaatgc ccatgtagaa
     1921 agtgtaaata catcgagtgg catagcagta aataaaaatc caaatactaa aattactata
     1981 ctaagtaaat taagagtaat aaataatctg attactcttg atgtccattt taatggcttt
     2041 tttacatttt tagtggcaag aggccctatc caccctttta taaaaggatg aatcaatttc
     2101 cacaagaaaa ccaaagatat aattgttgca gtaatatatt tgtataatgg aatattttgt
     2161 ggatttattg taaaataaaa tacaagaatt aaaaatagag gaaataataa ttcaaaaata
     2221 tcccatacta atacttctct aaaattacga ctctcaagcc attttataaa tttttgattc
     2281 ttatagccca ataattgtaa tttgtgaata agatatatac tataaataat gagagtcaag
     2341 aatgtggcta ttaataagat aaccaaaaaa aatattgttg ccatattacc tcttgttaaa
     2401 taaaagattt tattatgttt actattctat tatcctgcaa aaaagagtaa tgccctccat
     2461 ttttaactat aaacattcca caatcattta tttttttttg catttttctt gccatccata
     2521 aaggagtatc tctatctttt tctccccagt ataaaaagac cgggcacttt attttgtcta
     2581 atatatgact gaaatcttca tttacagttt ttacaagaat atctctcatt tttccggcat
     2641 tcttataatc atcagaacca aatctatttt ttaaactctc cagtaatcta tcatttttaa
     2701 aaatattttt atatagaaat tttaaaaatt taaaactaaa tacccttata taccataaaa
     2761 atcctctttt tgctcttatg ccagaactat ctattaaaac aagtttttct acaaaatttg
     2821 aataattgac tgccagtaaa atagcaagct taccaccaaa tgaatgagca actatattga
     2881 ttttttttat atttaatgct actaagaatt tatatataat ttcacaatat tcttcactac
     2941 caatgcttat ttctggtctg ctactattgc caaaacctgg aagatctact gaaattattc
     3001 tataattgtc cataagtggc ttgtatattg acataagatt atatttatca gcaccccagc
     3061 catgcataaa aagaataatt tttgaattat ttttttcatt atctataaaa gagatattaa
     3121 gaccagttat attaatattt ttttctataa acattatata aactcaatgt accttttatc
     3181 cactactttt tctgttaaaa tagaagttat tgttataata aaaccagaag taagagtatc
     3241 gacagcaacg cttattcttg aaaaaagtgg gacaaaaaga taaaatagta gataactatt
     3301 ctcctcaaaa tttaaataag gaaaattaag aaccattgcc acaagtgaca aatgtcctat
     3361 atcattcaat ccatcgagtc tgaatgaaaa aagaattatc aagaagaaaa gtaatatttg
     3421 aatcgagaag gtaattatat tcaaatgata tatatataac aatgtcatta aaattacact
     3481 ggatacaatg attgttccgg atctatttaa aagcagagca agaggagtta aaacatttgc
     3541 attgctctca tcgatgccac tatttttctt taaatgctca tttaatgaga ttaatgatgc
     3601 agcagtattg ccagtcacaa aagcagtcaa tgtggcaccc agcagagaga gcaatatttt
     3661 aaaaacattc tttttaagaa caaccctaat aaatatagaa aaaatgataa ttaaaactat
     3721 agatatcaat atacaattta ttattggttt taagacaacc atataattta tattttctga
     3781 cttaactatc tcctgcaact catatggaaa gaaattattt tttactatat aaaatattat
     3841 aaatattgca ccaaatggga aaatttccaa tatagctttt acaattaaat taagtatctg
     3901 ctctgtggaa tatactacct caacaaaata tattgatttt ttctgattta aaaaagatga
     3961 tattgaaaga ataagcgcaa caaagatcaa tggtaaaata taaatattac tatccgtaaa
     4021 tattgaaaat atatttttgt ttattgtctt taataaaata tcgccaaagg atggtaataa
     4081 aagtggtttt tcttttatct gatatattct gaatgaactt cctacctgta atatatcaag
     4141 attcataatt ccaattgaaa gtatagcaga aaatattata gaaattagta aaactattat
     4201 gaagatggat aatattttaa gatatatctt ttcttttatt aaattataga agcctataaa
     4261 aaaattcaac actatataaa tagaagttaa atatagcaat gaatttattg atatatcaga
     4321 aagaaatttt aataaattat taaaccatac cacatctact tttataaaaa ttccagcaat
     4381 tgttcctaat actatggcaa tagataattt taaccagatt ttcaatttta atactcccac
     4441 tataaatagt tttttgttat atatacttaa ttttttttac tttgtcaaaa tattttaata
     4501 tatgctaata atatggatgc gaatttattt ttaggcagtg aaaaaagata gaattatcct
     4561 aagggtaagt tttgagtaag aaagatagaa tgaccaaatt ttagaaagat ggttaatttt
     4621 ataagaattt tatctctttc aggcaaaatt ctaggttgaa cttgagtaaa aaatagtcgt
     4681 tatgttcgtt aaagactggg atatctgggg aaccaatctt aaccaccaca gccttagctt
     4741 cccttaaagt ttctatttcc ttttcccatt cttctattct ttttgaaaac gcttcttccc
     4801 cctctacttc aatcccagca aaatataatt ccaaaagttc ccgtataaga atggcaatac
     4861 tgaatgaatt aatatggtca tgaaccaatt ttaactcatt atacacctct tctggaatat
     4921 agattctaat cctgtgggtg gcatttataa atctataatc tttatccctc cttttttcaa
     4981 aaagatgctt tctttttaat actggaagca taaagattat aatttccctt attaaagtag
     5041 aaagatcttt atctttctta ttttttaaat tattaatttt ttcaaacaga tcttgattta
     5101 agacgaaatc gaattctttc ataacttata cctcctctta aaaaattatt ttctatatat
     5161 taatcacaaa attttgacaa aaattcacaa tcgctgaaaa tgattaaaat aatattactt
     5221 attattcttc cagcagggat gcttgaaata agtccagcaa aaatactgga ataactttat
     5281 ttttcagcga tttaagaaaa gtgtcaaaat ttttgaaaaa atcctttaca acttttagaa
     5341 aaaaaattaa aaaatttttc ctaaaaataa aattgcacca gaaaaaataa aaatgtggaa
     5401 ttttagatta ttattgacaa tttgagaaga gaataaaaaa gacttagatt ccaagaataa
     5461 agagatataa agcaaaggtg aataaggtgg acaccatcta tccacatcta tttcatcaaa
     5521 cataataagt atttcctcta tcttgacaaa aatttctatc ttactgagtt tcaattttta
     5581 taaattcagt caatttttat ttattatcag catttatact ctctcaaaat aaaaatacct
     5641 cacgatatat ctatctaatt taaattttac ttaaaataaa atcatcttta attaaatatt
     5701 aagaaaaaat atgtcgaaaa aatcagcatg aaaaaaatta taatttttgt aattttattt
     5761 ataaatatat ttttttatgg atttgaagaa gagggatacg cctcatggta tggaccagat
     5821 tttcatggca aaaagactgc caatggagaa atattcaaca ctcatgacta tacagcagct
     5881 cataaaagtc tgccatttaa ttcaatagta aaggtgatat ctcttgaaaa taacaaagaa
     5941 gtaatcgtta gaataaatga tagaggtcca tttgtaaaaa acagaataat agatctctca
     6001 atggctgcag catatacctt agacttaata aaaaaaggaa caatgaaggt aaaaatagtt
     6061 ttactcgaaa aaggtgataa taaatatcat aaatatacta acagaaaata tacaattcag
     6121 atagcatcat tcagtaaaga ggagttagca attaatttta aagaaaaact gaaagaaaaa
     6181 tcaataaatg ttacaataaa aaagataaaa ataaataaca atgattattt cagaataata
     6241 atggagaatc ttaactactc agaacttcaa atatataaaa gaaaacttta tgaaaatgga
     6301 ataaaagaat ttaaaattaa tcaagaataa aattaattca tttttaaaat agattattat
     6361 aaaaaatttt tctctgttat ttctttccta atatcttcta attctctcac aatctctttt
     6421 ccaaaataat actcaatctc ttctttaacc ccatcaaata atatttctcc tctcccagca
     6481 caaattaaac tgttatccag aatttcatta gaaggcctta atataccatt ttcgaaagtt
     6541 atagggaata atatacctac catgggtttt aatatatgat aatcaatatt attgtctaaa
     6601 caataagaat gaatagcgca acctctttta tctttattta gaaaaacaca ttttccatat
     6661 aacacttcag ttcttgtata tttaccactc ggaaactctt tatctataat atattcactc
     6721 ttaaaccagt tttcaaattt tacacctata atactctcaa gtttatcttt atgttctttt
     6781 aatcttatta cattatcact atcaatatca gcaccatagg aacaacatat atcattacaa
     6841 aagtcagact ttaaacaatt ggtaaaatat ttatattgaa atatagaaac atccactttc
     6901 tctatgactg gatttccata aatagaatta tatttctttt ttaaatttac tattttcccc
     6961 atattttata aaatattaaa attctccttt tatttaagtt tacataaaaa ggtaaacagg
     7021 ggatatcccc tgtttactta aaaaatattc ttacatttca cttaacttct tataataaga
     7081 atgtttcttc ttcttgtctt ctattgcaag tttataaagg ttttcagcaa catccggata
     7141 gagctgtttt aaagccttat atcttgtctc attcattaag aaatccatca tatcagttgt
     7201 aggatctttt gattcataaa taaatggatt cttaccctct tttgctaaat ctggattata
     7261 tctataaagt ggccagtatc cagactgaac tgctaatttt tcttcttcaa ttgacttacc
     7321 cataccagtt gctaaaccgt gattgataca tggagcataa gcaattatta aagatgggcc
     7381 tttatatgct tctgcttcaa ggaatgcttt aactgcctga tttggattag cacccaatgc
     7441 tatacttgct acataaatat agccataact cattgagatt aatcctaaat ctttcttacc
     7501 tactcttttc cctgcctcag caaatcttgc aattgctcca attggggtag actttgatgc
     7561 ctgtccacca gtattagaat aaacctctgt atcaagaaca agaacattga catttctatt
     7621 cattgcaaga acatgatcca atccaccata tccaatgtca taagcccatc catctccacc
     7681 aaaagcccat atagatttat caacaataaa atcctgtaat tctataagtc ttacaacaac
     7741 ttttttagta tcaccggaga ctttgttaat ctcttttgca agaagttctt taaccatact
     7801 tgaattcttt aatgcctcat catcaacatt atcccagatt gaaagggttt tttgtaaagc
     7861 attctttaag tctccagaaa tagacattcc aatggcctga tttataaggc tcttaagcaa
     7921 ttttctattt gcatcaactg caagtctcat accaaagcca tattctgcat tgtcctcaaa
     7981 tagagagtta ccccacgcag gtcctctacc atcttttgtc acacagtacg gaacagttgg
     8041 gaatgtgcca ccataaattg aggaacatcc agtagcattg gcaatgatca ttctttcgcc
     8101 aaataactga gttacaagct taacataagg agtctcacca catccctcac atgccccaga
     8161 aaattcaaaa agaggctttc taaattgagt ccctttgtat tgggtaatct gtgtgccatc
     8221 tgtaatatta tcaggtaaat tatcaaagaa tgcaacatta tcattctcac cggctgctct
     8281 ttcttctgca atctttctaa actcaagagc cttcttatca ctatcttttg ccttaccaag
     8341 acaggagtta acacagttac cacaaccagt acaatcttcg atatatactt ggactttata
     8401 ctgtagattt ttatcgttct ttgtattaga tttaatagtt ttaaaagttg atggtgcatt
     8461 cttcaaatca tctggattaa tctgttttga tcttattgct gcatgtgggc ataccaaaga
     8521 acacatatta cactgaatac aatattcaga attccagtga ggaacctctg gagcaattcc
     8581 tctcttttca agttttgtcg ttgcagtagg tataatacca tcaaatggca tatgagatac
     8641 tggtatctca tcacctttaa gatacataat tttttcaatg atattctttt cgaatttacc
     8701 cgcattatca gggatcaatt ttggtggaac aaatgatttc ttaatttcag aaacacttga
     8761 cggaactttt atctctgata aagcctcttt tgtcttatca actgcattcc agttcatttg
     8821 aacaatattc tgtcccttct taccataagt cttctctata tatttcttaa taagatcaat
     8881 tgcctctttt tctggtaaaa caccagagat tataaagaat gcagcctgca ttactgtgtt
     8941 tattctttta ccaagcccaa cttcttctgc tatctttaag gcattaatat tatagaattt
     9001 tatcttttta tttataattg tctcctgcat atcccttgta agatgatcaa aaacctcatc
     9061 atttggccat tctgaattca aaagaaagat tccaccctct ttcaactctt tcaacatatc
     9121 gtatcttcca atatatgctg gattatgaca tgcaacaaaa tctgctcgtg ttatcaaata
     9181 ttgagattga atcttactct taccaaatct taaataagaa attgttatac caccagattt
     9241 ctttgaatca taggaaaaat atccctgagc attcatatca gtatagtcac caataatctt
     9301 tatagaattt ttattagcac ctactgttcc atcagagccc aatccccaga aaatacatct
     9361 tacaatatct tctggctctg taacaatgat atctttaact ttaagagatt ttttggatag
     9421 atcatcttca attccaacag taaaaccatg gaagcattca ccatcaagat gatcatatat
     9481 agccttaacc attgaaggtg taaactcttt tgaagagagt ccatatctac cgccaataac
     9541 tttaatatct gttttaccct ttgcatttaa agcagcaaca acatcaagat ataaaggttc
     9601 acctattgaa ccaggttctt ttgttctatc aagaacagcg atttttttaa ctgtctttgg
     9661 aatagcattt acaaaatttt caattgagaa tggtctataa agtctaacct ttacaagtcc
     9721 tactttatat ccttttttat ttaaataatt gatagtctct tctatagttt cacaaccaga
     9781 ccccattgcg ataataatct tatcagcatt aggatcacca acataatcaa acaatttata
     9841 ttttctacca atcttttcag caaccttatc catatatttt tgaacaatct ctggagcaga
     9901 agcataaata agattggttg tctctcttcc ctgaaaatat acatcaggat tttgagcagc
     9961 agtcttacag gttggtcttt ctggattaag agatcttttt ctaaaatcct caatatattt
    10021 catatcaaca agactt
//
LOCUS       0116245_10000298       10033 bp    DNA              UNK 01-JAN-1980
DEFINITION  Ga0116245_10000298. | GENOME_ACESSION: IMG_3300010338 CONTIG_ID:
            0116245_10000298 SOURCE: JGI_medium ORIG_COORD: 9307_19340.
ACCESSION   0116245_10000298
VERSION     0116245_10000298
KEYWORDS    .
SOURCE      .
  ORGANISM  .
            .
FEATURES             Location/Qualifiers
     CDS             77..1117
                     /product="branched-chain amino acid aminotransferase
                     &KO:K00826"
     CDS             complement(1214..2614)
                     /product="Na+-driven multidrug efflux pump & COG0534"
     CDS             2902..3036
                     /product="hypothetical protein & Hypo-rule applied"
     CDS             complement(2996..4450)
                     /product="hypothetical protein & Hypo-rule applied"
     CDS             complement(4616..5119)
                     /product="hypothetical protein & Hypo-rule applied"
     Spacer_Hit      5001..5033
                     /gene="219"
                     /evalue="0.000214636"
     Spacer_Hit_Main 5001..5033
                     /gene="35"
                     /evalue="0.000214636"
     CDS             5526..6101
                     /product="hypothetical protein & Hypo-rule applied"
     CDS             6124..7281
                     /product="branched-chain amino acid transport
                     systemsubstrate-binding protein & KO:K01999"
     CDS             complement(7350..7793)
                     /product="hypothetical protein & Hypo-rule applied"
     CDS             7959..9206
                     /product="Outer membrane protein TolC & COG1538"
ORIGIN
        1 atcctaaaat atttttgaca aaatattttt cttatgctat aatactttaa attttcaaaa
       61 ttagaaggta attaagatga aaagagagtt agcagatttg gattttaaga atcttgattt
      121 tagatataga aaaatggatg cccatataag atactatttt cgggatggta aatgggatca
      181 agggacatta catacagaag agacagtaga tatacatata gctgccacct gtcttcatta
      241 tggtcagaat tgttttgaag gattaaaggt ttttgaaaca aaaaatggag atattgttgc
      301 attcagaccg gatcaaaatg ccaaaagatt acagaattca gcaaaaaaac tatatatgga
      361 accagttcca gaagagatat tttttgatgc attaaataga gttgtaaaag caaataaaag
      421 atttatacca ccttatggtt caaatgctac tttatatgta agacctatat tgttaggaat
      481 ttctcctcat ataggattaa aagcatcaga ggattatctt tttatgatga tggtaacccc
      541 agttggacca tactttaaag ggggttttga gccagtaaaa atgcttgtcg tagaagattt
      601 agatagagca gctccatttg gagtaggaga tgtaaaggct gctggtaatt atgctgctgg
      661 cttaagggga tattttagag caaaagagca tggatttaca gatgttatct atcttgatgc
      721 cacttataga aaatatatag atgaatcagg acctgctaat tttattgcta tattgaaaga
      781 tggaacctat gttactcctc aatcaacttc tattctaccc tcaataacaa atgcttcgct
      841 aagaataatt gctgaaaaag aatttggatg gaaggttgaa cagagacctt tatcaattga
      901 tgagatagaa aattttgcag aggctggttg ttgtggaact gctgctgtta taacacctgt
      961 tggagtaata aggtatagag ataaagatta taaattttat aatgaaggga agacagctgg
     1021 accaaagatt actcagttat atcagcatct tacaaaaatt caatggggag agattgagga
     1081 taaatacggc tggttatata aaatagatat agattaaaaa aagtgcgaca attgtagaaa
     1141 cggtataata tatttattaa aataaagaag agcccctgga attttatatt aaaaataaaa
     1201 aataacaaat tatttaaaga ttcctgttat aaagggcaat gttgttgatg ttttttagtg
     1261 ttaaatatat ctctttatca taagatttaa atagccattt tttagtttta tatctataat
     1321 aaaacattat ggttttgact atctcttcaa atgaaagggc aataaatatt ccaacaattc
     1381 cagattttaa tatataagtt gttaataatg tcagtggcaa acccacgaat aaaaaaccag
     1441 agaaagatat aataggtata aataaagtat cctttccagc tctaatgact gaagcaaata
     1501 ttgccgtgga tgtcacaaaa ctctgcctta atcccactat tataatagaa ataatacagg
     1561 cataaaaata ctctttttct atcttaaagt aagaagggat aaatggtgat ataatgatta
     1621 atagaataga aggaaataat ccaaatatta ttgaataaaa tagagccttt ttagtaaaaa
     1681 tataagcctt ttttggaagg cttgcaccta ttaattggct tacattaata cttgtcccct
     1741 gcacaaaacc acttattgca aggtataaga ttggcataaa tgttccaacc acaccataaa
     1801 tagcaacaga gtcctttcca atattgccaa tgattttcat ataaaccatc ccggcaaatt
     1861 gccataagaa catatcaaag agtattggta gagataattt aataatctct tttaaagatt
     1921 ctaacttaaa aaaaattatg ttcctcaatt ctggaattct ttttttctta atgccaatac
     1981 caatcaatag aagagttccc actccagttg ctataaatga ggctatggcc gcacctttta
     2041 ctcttaatac cgggaaacct aatttcccaa agatcagtaa ataatttaag actacattta
     2101 aaatagtggt aattaattgc tgataaaaag gagtttttgt atcgccactt gagataaatg
     2161 cggtagatag tcctaaattt atacaggtag caaaaaatgt taatgacatt attcctaaat
     2221 attcatttat gtatagtatg acatttttat cactaatcat aaaagctgcg ccaagatttt
     2281 tgcagaaata tataatagaa gaaaatatta ctcctataat aaatgttaat aatatagtgg
     2341 ctcctattga tttattgaag ttataaaaat cctttttacc ccataattgg cctgctataa
     2401 ttgttgatga ttgagagaat gcccagaata gtattaaaag aaaagaaata tatctgttag
     2461 aaatcgttaa agcagccata taatcaggac caagtcttcc aaccattaga ttgtcagtaa
     2521 atccgattat attttttaat aaaatttgta aggtaatagg ataagaaaaa agtaaaaatt
     2581 tttttaaatt aaattcagtt aatggttcat tcatattctg ttgacacaat ttaatagatt
     2641 gaattttgac ttttaaaaat tcacaaactt ctcaaaaaat tactctaatt aatttagaaa
     2701 tttgtattat gaattaaata taaaaaatat atacaataat tggttatttt tgacaagcat
     2761 tatttaaaat ccttttatga atttaaaggg gatatcccca taagggaata tagatatcca
     2821 agtataaaat atgcacttcg ttattgaatc gaagatattt atttttttat aaaaaatctt
     2881 tttatatttg aaaaaagtct tatgattaat ccagtagaat atattaaaaa accaaaaaaa
     2941 ttaaaaaaaa tattatcaaa aaaagtattc tttttcattc atcctccttt tgaaattaat
     3001 cttttctttt tacaacaaaa aaatttttat gaataacaaa aagaacatct ttcttactac
     3061 tatttctaaa cttacccaat ttaagacatc cgggcaattc tgatgaataa tcgggtacag
     3121 atagaacctt aaccgtttct gattgatatt tatttttatc ataataataa tatataatat
     3181 ctactgtttt ttcttttgga ttgaaaagaa aataataaaa atctgggaaa aaattctctt
     3241 tatactgatc aaatgggagt tcttctacaa atgaggttat atgctctatt ctaaaaggta
     3301 tttcaaataa tttttttgca ttttttatat caaatttatc tttatcctgt tgataataca
     3361 taaatgggac atttacattt cctcttccag aaagaatggt aaatatggtt aaaagattaa
     3421 aaggtataga tgggcatata aaatccttat atttatcatt acttatatta aaaaaatatg
     3481 gcaaatttaa aggtatccct tttattacta tttgtttact ctcatttata ttaaaattcc
     3541 attttgaaaa atagtataca tctcccacag cctcaaatct tatcctgggc atatctaaat
     3601 tggcactcga tattattatc tcttttatac catcattgtc tatatcagtg attacaggaa
     3661 atgaaaattt tacaaaagaa tttgataaaa aatagacatt atctttacct atatatatct
     3721 ttctttttaa ttgccagtta tcaaggcctt tatttatacc aaagatattt attgatcttg
     3781 gaaatttagt tattatctct tttttattgt cattatcaag atcttttatc tgtataattg
     3841 gcaaggtgta gaatatataa tgtggataga attgtcctgg tattaaagca aattcaagta
     3901 ttgtctctaa atctattgct gcaacttttg taaaattttt tgtatcaaaa atttctatgg
     3961 atcttacatt ttctattatt aactcattaa acccatctcc attaagatca attatcattg
     4021 gaacactctt taacaactct ggttgaggaa caacaatttc tgaaaatata ttgggtatat
     4081 agtttagttt tagtttttga ttttcttttg ttaaattaat acttttgtaa tataaaccat
     4141 cagaagcaag aaatactata tccataattt tattgttatc aatatcccca acatcataaa
     4201 atatggtcct ttttggaaca tctatttcat caacaagaac aagatcattt tttactattt
     4261 tataaatatc cactcttttc ccagagtaag taaaagatgc aattattatt tcatcaattc
     4321 catcattatc aagatctcgt acaaatgagt ctgttattct tagataatct ttacttttta
     4381 aaaatatcca ttcttctgaa tagataataa taggaaataa tataaaaaag aaaaaaaggt
     4441 attttttcat ggattaattt ataatcaaaa tttttaagtt tgtcaaaaat ttttacatta
     4501 ttagggctgc aagggtgaga ttttattttt agacaaaaag attaatagat ttattctaag
     4561 gtatatctaa cgagagagtc aaggagatgt aaaaatttaa gttaaatttt aagttttata
     4621 aaaattttat atctttcaag caaaattttg tgttaaattt gagtaaaaag tagtcatcat
     4681 cggcattctg gactgggata tctggggaac caatcttcac caccactgcc ttagcttccc
     4741 ttaaagtttc aatttccttt tgccattcgt ctattctttt tgaaaactct tcttccccct
     4801 ctacttccat gccagcaaaa tataattcta gaagttccct tataagaatc gcaatactga
     4861 atgaattaat atgatcatga accaatttta actcattata tacctcttct ggaatataaa
     4921 ttctaattct gtgagttgca ccgataaatc tataatcttt atctcgcctc ttctcaaaaa
     4981 gatgctttct ttttaatacc ggaagcataa agattataat ttcccttatt aaagtagaaa
     5041 gatctttatc ttttttatct tttaaattgt taattttttc aaaaagattt tgattcaata
     5101 caaaatcgaa ctctttcatg cttacatctc ctttttataa aaaaatattt ctatatatta
     5161 atcacaaaat ttttaagaaa atcctttaca atttttagaa aaaaattaaa aatttttgcc
     5221 taaaactaaa aatgctctta taaaaataaa tttgatttat ttttgataaa ttgcattttt
     5281 taaagtataa taggctaaat tcttaaatta aattataatt tatttaataa ttcaataaaa
     5341 ttaatttttt tacttgacaa atttatttta aaattattaa attgagaaaa tattattttt
     5401 aaagagagct tattatgaaa agattttatt tatttatctt cttatttatt ttttttacac
     5461 ttaatatcta ttctcaaagt tctaaaattt tttgtgtaaa cttatatgca aatccaatcg
     5521 atcttatggt tggagaagaa gattcattta tctttaaggg agtaaatatt tcatcttatc
     5581 aagcatcttc ttatgtagaa actacagagt ctggaagtta taagatttat ataaaagaga
     5641 gcgatagtga tcaatggatt tctcttaatg ataaaggtaa tgttctcaca tataatatag
     5701 ataagggggg agtttatgta ctggttgttg atactcaagg acttacgcat ttttttaaat
     5761 gtaaggattc aaaggagaat ggggcaaaga tcttattctt aaatggatct caaaaaaatg
     5821 tgtcaagaat ggaagtctca aaaaaatgga aagaaggatc tgatggagtt tatacagaaa
     5881 atgtgccggc ttttaccgtg tcaaatattg tagccttaga atctggtaaa tattcacttt
     5941 tctggcagtt tccagatcag gtaaagaata acaattatta ctattatcca gataaaaatg
     6001 gcaatgaatt taaatataat tttgataaag gtaagtatta cttatttttg gtttatacta
     6061 aaaataataa agagtatgca aattttttta tattaaatta aaattttgaa ggaggatatc
     6121 tttatgaaaa agtttctttt atctattttt ttggtattat tactattaat tcctgggtgt
     6181 aagaaacagg aaaaacaggc ttacaagata ggagcaatat tttctatttc tggtgcaaat
     6241 gcctttttag gtgagccaga aaaaaatact gctttaatgc ttgttgaaga gtataacaag
     6301 aagaacccgg acaaaaaaat cgaactcatt atttatgatg atgaaggaga tgctacaaag
     6361 gctcaaaatt ttgcaacaaa gttaatcgaa gaggacaaag tactcgctgt aataggtcct
     6421 actttaagtg gcacgagttt aaagattata ggtattgcta cagaaaatga gacacctcta
     6481 attagttgtg ctgctgctgc aagcatagta gagccagtaa atgagagaaa atggatattt
     6541 aagacagctc aatcagataa actggctgtt caaagattgt ataaatatat ctcttccaaa
     6601 gggatgaaga aaatcgcaat aataacagta tcaaatagtt ttggacagag tggtaaaaat
     6661 ttcttagaga cacttgcaaa ggattatgga ttagaaattg tagagaatca gacatttggt
     6721 ccagaggatt ctgatatgaa ggctcaatta acaaagataa aatcggcaaa accagatgct
     6781 attatctgct gggggacaaa tccaggtcct gcttatgttg taagaaatgc aaaagaactc
     6841 gggattaata tacctttatt tcaaagccat ggagttggca accagaaata tattgaactt
     6901 tccggtagtg ctgttgaagg gacatattta gtaggaggta aattattaat tgctgagaca
     6961 atgccagatt ctgaaccaca aaaaaaggtt ttattggatt atagcaaaaa ttatacagag
     7021 agatacaatg aacccccaag cacttttggt ggtcatgcct atgatgctat tatgttaatc
     7081 attaatgcca ttgaatctgg taacattact ggttctgaga aagaaatgaa ggagaaatta
     7141 agagattata tagaaaatgt gaagggtttt gttgggatta gcggtatatt taatatgtct
     7201 tcagaagatc ataatggttt aagtgaggat tgtttttcta taataaagat tgagaatggt
     7261 aaatggacat ttgtagaata gagtagaata gaaatgagat aaaaaaactg ccctttgttg
     7321 ggcagttttt ttatatagca aaaattaaat tatatatttt ttatctttac aaataatttt
     7381 tctttatcga tttcaaattt aagtgtcttt ataatgtttt tagaaatgga tttgaatttt
     7441 tctggcttta ttccgatgcc atgtatattt tcgtgagtta ataagaattc tatcaggtta
     7501 agttctggtg tatattttct ataatttttt aatacaaaga aatcatcaat aaggtatgaa
     7561 atttttgcat tataactatt ccataaattt aatactattg catatccaat aatctcttct
     7621 ttatattgga tgatatatat attcccacat tgtggaacac cattaaaaaa ggctattgtt
     7681 gatataattt tttctggatc agggggagtc ttttttttct cctcatagtt aaacttaacc
     7741 aatttctcaa aaatatatct gtctgtataa atatattttc ttatttttat cacaactcaa
     7801 tccttataat tttttttgtt ttcttttata taaaaataaa tatcttttgt caaaataaaa
     7861 atattaatat atttttaaga attgattaaa tcatatttaa atataatata ttacattaca
     7921 aattaaagag gataaatatg aaaaagaaat ttcttataat gtttattatc agtatttttg
     7981 gttatcttct ttttacagaa gaagatatca ataataaaga tatacttaag ttatcattaa
     8041 atgatgtact tgaactatcc ctgaataaaa atttaacaat tagaaatagt aaaattgatc
     8101 ttgataatta tttattatct ttacaaacag tatacaatca atttatgcct tctctttctt
     8161 ttggtttttc tgttagagat aatttaatcg atagtaagat taatttaagt ctctctgtaa
     8221 atagctcttt aaatttaaat ccagcatctt tttttaatat agtaaaagca ataaatgact
     8281 acaaacaggg aaatataact tatgaaattg cattaaaaaa atttaagatt gaagttaaga
     8341 aatattatta taatctttta attcttaaaa aaaatataga attaaaagag attgaattaa
     8401 ataatgcaag gatagtttat aatacaatac ttttaaaata taatgatgga ataatttcag
     8461 tagtggataa aatgaaaagt gaatataatc tttctgaaaa agaaattgaa tttaaaaagg
     8521 ctaagaataa ttttgaaatt gccttaattg tttttaagaa tataattgga ttggaggata
     8581 atgtagaaat tgaattaacg gataacttac cagaaataga tattgctaaa aatataaaag
     8641 atgttacatt agataataat cttgatttaa aaaagattga gtatgactta aaaaatagta
     8701 taaacacaag aaatagttat attgcttcct tttttccatc ttttggattg tcatattctt
     8761 tttctaattc ttttgctccg ccatgggata atttcttaaa ttattcttct tcattgaata
     8821 tatcattggg tctctctctt gataatctat taccattttc tactgttcaa gtaaatttaa
     8881 taaagcagaa tagaaatatt gagaaaataa gtaattctat tgaaattgag agaaaaaata
     8941 aagagataga acttaaaaaa agccagaaag atatagagag ccaaaaggag atcattaatt
     9001 cttatttaat gaatgttgaa atagcaaaga aaacttatga tataattgaa aagtattatt
     9061 tttccggttc ctcaagtttt tacgaattaa aagaggcaga aaaagattta actaattcta
     9121 atataaaatt attacaggca aaatatgatt atctttgtaa gatatttgat cttgaatatt
     9181 tattaaatat agagatatat aaataaatta attttaaaac agcggggtaa tttatgaaaa
     9241 aaaatattat actatttttt attacaactt ccaccataaa aatcaatata aaatgatgta
     9301 acttaattat agataaagta gttatgtaag aaattatttt attttagtgt atacgaatta
     9361 attgtaattt atttgtaata tcaatttata taatatatat gctattatat agtagttacg
     9421 gaagaagaat tctatgtttt tgcatcaagc tactaataaa tttgccaata aaattgtgaa
     9481 aaaggcaaaa ttaaacataa aattgccaat ttatttgtag taacgactat aaaataggta
     9541 taattgttat aacaacttta ataataaagt tgttataaga aaaaatatta acattataag
     9601 tggaagttgt gatttaatca aattggaaaa tattcataat ggtaaaattt atgttactaa
     9661 taatgtaccg gttggctctg tttttataat agagttgcct ctatatactt cttaatttta
     9721 ctatgtttaa tactttgatt attactatat attcctctat aagtgggata tcccccttgc
     9781 tttatttgta tattcaaata aaaaaaatag atattgtaaa atttaaaaaa aatacaaaat
     9841 ttaagcccaa atttgttgtt ttttttaaga aaaaatgcta taattataat tgttaaattt
     9901 ttgttaattt tttaaaaagg cataggatgt aatcaatgaa aaaattatta attattttct
     9961 ctttattttt tctctatttc aactgtgtat ttcaggggga tataaatatc aagaatgaaa
    10021 aagaagctgc aaa
//
LOCUS       a0116167_1001397       10033 bp    DNA              UNK 01-JAN-1980
DEFINITION  Ga0116167_1001397. | GENOME_ACESSION: IMG_3300009654 CONTIG_ID:
            a0116167_1001397 SOURCE: JGI_medium ORIG_COORD: 717_10750.
ACCESSION   a0116167_1001397
VERSION     a0116167_1001397
KEYWORDS    .
SOURCE      .
  ORGANISM  .
            .
FEATURES             Location/Qualifiers
     CDS             6..4367
                     /product="Activator of 2-hydroxyglutaryl-CoA
                     dehydratase(HSP70-class ATPase domain)/Predicted
                     nucleotide-bindingprotein, sugar kinase/HSP70/actin
                     superfamily/Predictednucleotide-binding protein, sugar
                     kinase/HSP70/actinsuperfamily/Activator of
                     2-hydroxyglutaryl-CoA dehydratase(HSP70-class ATPase
                     domain) &COG1924,COG3580,COG3581,COG1924"
     CDS             complement(4616..5119)
                     /product="hypothetical protein & Hypo-rule applied"
     CDS             5431..7677
                     /product="K(+)-stimulated pyrophosphate-energized
                     sodiumpump & KO:K15987"
     CDS             7756..7887
                     /product="hypothetical protein & Hypo-rule applied"
     CDS             8007..8786
                     /product="Polyferredoxin & COG0348"
     CDS             8931..9911
                     /product="D-alanine-D-alanine ligase & KO:K01921"
     Spacer_Hit_Main 5001..5033
                     /gene="35"
                     /evalue="0.000214636"
     Spacer_Hit      5001..5033
                     /gene="219"
                     /evalue="0.000214636"
ORIGIN
        1 ataatatgga aaaaaaattt gagaaccaga tttttaacaa atcagtagga atatgtttag
       61 gagcaactac actatctatt gttgagattt cagaaataga taatagaata aatattgaca
      121 atgtcataac aaaagaacat gaaggggatc caaaggggac tttgagtcga tatcttgatc
      181 agatggattt tagtaataaa tacatcgccg ttactggtag aaaatttaga gaacttatta
      241 atattccatc aattacagag ccagaagcag tggagatcgc ctatgaatac ataagttcta
      301 atcaaaaaaa tagaaagcat gatgcaatag tatcagctgg tggtgaaact tttatggtct
      361 atgaaattga tgagcgaggc aaaatatcaa gaatatcatc tggaaataaa tgtgcctctg
      421 gaacagggga attctttatg caacagataa gaagaatgaa tgtaacagta gaagaagcaa
      481 taagactcgc aaagacatca caaaatcctc atcaattatc cggcagatgt tctgtattct
      541 gtaaatctga ttgcactcat gcgctaaata aaggtgaaag tattgccgat gttgcagcag
      601 gtcttgcaag aatgattgct aaaaagattc aggagctact cgtaaagata aatgccaata
      661 aaattatgat tgttggtgga actgcacaga atcaggcagt aatagatttt gttaaagaac
      721 attttgatgt agttgatgca ccaaaagagg ctccttattt tgaagcattg ggagctgcaa
      781 tatgggcatt aaaaaataga caggatatag cacctaccaa aggtaattat tataaagaaa
      841 acaaatcctc tttcactttt ttaaggcctt taagtgaatt tgtagatatg gttgatttta
      901 agaaaacaga atatgggatc ccaaaagatg gtgataaatg tataataggg cttgatgttg
      961 gttcaaccac aacaaaagca gttttattta gaattgagga tgataaaatt ctaaaatcag
     1021 tatatttaag gacaaatgga aatccaattg aggcatcaag gaattgttat aaatctttac
     1081 tggaacaaac aaaagggatc aatcttgaca taataggtct tggtgttact ggatctggta
     1141 gatatatttc tggacttcac gccgatacag atggcataat aaatgaaatc attgctcatg
     1201 caagggcaag tgctcatttt gatccagagg ttgatactat ttttgagatt ggtggacagg
     1261 atgcaaaata tacctacctt acaaactctg ttgcatcaga ttatgcaatg aatgaggcat
     1321 gctctgctgg aaccggaagt tttttagaag agtctgctta tgaatcactc ggtgtaaaaa
     1381 tggaagatat tgcagaaatt gctttaaaat caaaaaatcc accaaatttc agtgatcagt
     1441 gtgcagcatt catttcttct gatataaata cagccttaca ggaagggata agtaaggaag
     1501 atataattgc aggccttgta tattctatat gtattaatta tgttaatagg gtaaaagggg
     1561 caagacaggt cggaaataaa gtcttcatgc aaggaggtgt atgttataat aaggcagtgc
     1621 ctgttgcaat ggcagcatta acaggtaaaa agataattgt cccaccagag cccggcttaa
     1681 tgggtgcgta tggagttgct ctggaagtta aaaatttatt aaacattgga ttattaaaag
     1741 agaaaaaatt tgatttacag aaacttgcag aaagaacagt tgaatatggt aaatcattta
     1801 tctgtcaggg taaactcgag aagtgcgata gaaaatgtga gataaatatg attcatattg
     1861 aagataaaaa atttccattt ggtggggctt gtaataaata ttataactta aagcataaca
     1921 ttaaatatga tatagataaa ctaaatcata ttgagtatcg aaaagagcta ttattcaata
     1981 aatatatgaa accaaagaat gatctaaata aagatgcaat agtggttgga ttgaataaat
     2041 cctttcagat tcatacctta ttgccactgt tttataattt tttcaatgaa ctcggatgta
     2101 aggttatctt accggatgag gtatggcaga gtggaataga taaaggacat actgctttct
     2161 gcttatctgc tcagatctct cttggattgt ttgagaatct tttatcaaaa aatccggatt
     2221 atatctttat gccacagata atggagatgc atgtttctga acaaaaagag tatagaaaag
     2281 agtatcaaac cgtatgtatg ttcgtgcagg gtgagccttt ttatcagaga gcaacatttt
     2341 taaagaatca tcccaatcca ccaaagatgc ttactccagc acttaatttt atgagaggat
     2401 ttgatacaga agaagagaca ttcgttaagg tagcagagga gatgggattt tcaaaagatc
     2461 ttgcaagaag ggcttacaaa attgcttatg aaaaacagat cagtttcttt aaagacatga
     2521 aagaagaagg aaaaagaatt ttaaaagaac ttgaaagtaa tccggataga atcgcggttg
     2581 ttctttttgg taggccatat aatgcttttg ccgatgagac aaacaaagga gtcccattta
     2641 aatttgcatc aagaggggta gagataatac cttatgattt tcttatgtat gaagaagagg
     2701 aaaattataa agggacatac tgggagatgg gacaacgaat tataaaggct gcaagaatag
     2761 taaaaagaca tcctcaactt tttggctgtt atttaacaaa tttcttgtgc gcattagatt
     2821 ctatgatggt gccacatttc agagatctta tgggaacaaa gccatctctc acaatagaag
     2881 ttgatgggca tacggctgac gctggtgtta ataccagaat agaggcattt atggatgttg
     2941 taaaaaatta tctaaaagta agagataaga taaaagataa ggagataaat tttgtaaagg
     3001 caaagacaga gattgatcag actggaaaag catggtttat tgattcaaaa ggtaataaag
     3061 tctcttttaa agacaaaaga gtaaaggtaa taataccttc aatgggtgat ctctttaata
     3121 gaggtgctgc tgctgtttta agaggagaag gatggaatgc tcatgcttta ccggtatgtg
     3181 atagagaggc tcttgatctt ggtagatctg tcacaacaag taaagaatgt cttcctatta
     3241 taaacataat tggtgaagtt ttgaaatatt tgaaatatag agaaaataaa gatgaacttc
     3301 ttgcaatatt tttagtctct gctggtggat gttgtagagt tggacaatat gctattttaa
     3361 tggacacaat aatagaaaaa ttgagactcg aaaatgttgc tattattaca ctttcaaatg
     3421 ataatggtta tgctggactc ggtgttaaat ttagaataaa tgcagcaagg gcaatatatg
     3481 caactgatgt acttgatgat attagatccg caataagggc catggctata aataaagaag
     3541 aaggaatgag agtatttgag agagaagtag aaaaaatatt aggaacattt gataagacaa
     3601 ataagagatc tttttataaa caattaagaa tgagtgcaaa agaactttca aaaataagac
     3661 ttgaaagacc cattagtgaa gcaaagtatg taggtattgt tggggagata tttgtaagaa
     3721 gggaccattt ttctttaatg ggaataccag aaaagttggc aaagaatggt tttgttatgc
     3781 ttgatgcacc ggtaatggaa tggaataggt atgttgattt cttaagaaaa ataaaaatgt
     3841 ttgaagcaaa aacaaatttt gttggaaaga tagaatattt aatctcggat attgttcagg
     3901 attggacaga aaataagatt aaatctattc ttacaaagag tggcctttat gaaaaagaga
     3961 tgattgatat aaaaagatat atggctcatt caaagcatat tttcccttat accttaactg
     4021 gggagcctgg attatcaaca ggtgcatctt tatatcatct tatagataaa tattgcggtg
     4081 tgataaatgt tggtcctttt ggctgtatga atagtagaat gacagaggct gttacaacag
     4141 ttgaaatgac actcgaaggt aaaaaaattg caagtaatct tgcaaaagag aaggtagatt
     4201 tatcatatct ggaaggcgat attggagcat tgcctttctt aagtatagaa tgtgatggta
     4261 atccattttc tcaaatactt gaggcaagat tagagacttt tatgttacag gctaatagac
     4321 tgtataataa aatacaagaa aaaaagaaat ctataaagaa aaattaaata tttaataaca
     4381 attataaaat aatctgtggt tactatttaa aaaaattaaa catcaatata attatcgatg
     4441 tttataaaaa taataatttt actctgagaa atgtgaagta caatcagata attttattaa
     4501 gcccatcagt gattggtgca attttatttt taggtagaga aaaaaataga attatcctaa
     4561 ggtaaatttt gagtaagaaa gatagaatga ccaaatttga tacatattac taattttata
     4621 agaattttat ctctttcagg caaaaatttg agttgaattt gagtaaaaaa tagtcgttat
     4681 gttcatctgg gactgggata tctggggaac caatcttcac caccacagcc ttagcctccc
     4741 ttaatctttc tattcccttt tcccattcct ccattttttt tataaactct tcttctccct
     4801 ctacttcaat gccagcaaaa tatatttcca aaagttctcg tataagaatg gcaatactaa
     4861 atgagttaat atggtcatga accaatttta actcattata tacctcttct ggaatataga
     4921 ttctaattct gcgggtggca tttataaatt tataatcttt atcccttctt ttttcaaaaa
     4981 gatgctttct ctttaatacg ggaagcataa agattataat ttcccttatt aaagtagaaa
     5041 gatctttatc ttttttatct tttaaattgt taattttttc aaagagatct tgatttaaga
     5101 caaaatcgaa ttccttcata aattatacct cctgtaaaaa aaatatttct atatattaat
     5161 cacaaaattt cttagaaaat cctttacaac ttttagaaaa aaaattaaaa aatttgccta
     5221 aaaataaaat cgcatcatca gtcataattt ttttcaaaaa atatattgaa aaaaataatt
     5281 aatcattgta tattaaattg gcatctttat ttaataagtt gctaatctga tttttaagga
     5341 gaaaaaatga aaagatctta tttaatttta ttaattcttt tttttatccc atcttttatt
     5401 tttgctgagt caaatactca ttttgacttt atgtttctca cattaggcgg ttcattaatt
     5461 gccttaatat ttgctttaat attagcaata ggagttttaa agaaatcccc tggcactgat
     5521 agaatgaaag agatatctga ctatgttcat gaaggagcaa tggcatatct ttatcaacag
     5581 tacaaggttg ttgggatttt ctttattatt ctttttgcta tacttggttt tatagcttgg
     5641 attataccta tcatcttaaa aggagaaaga tggttgtccc cctttgtacc aatcgcattt
     5701 cttactggtg gatttttttc cggtctttct ggttttatag gaatgaaaat tgcaacaaag
     5761 gctaattgta gaacagcatt tgctgcaagt aataatctta attctggatt aagagttgcc
     5821 tttaattctg gaacagtaat ggggatggtt gtagtagggc ttggtctttt tgatattgct
     5881 ttatggtgga tacttttaaa atatgttttt atgccactca gtatcggtat tacctctcct
     5941 gaggagatac caccaattat gattactttt ggtatgggag catcaacaat ggctctattt
     6001 gcacgacttg gtggtggaat ctatactaaa gccgcagatg ttggtgctga tcttgttggt
     6061 aaagttgagg ctggaattcc agaggatgat ccaagaaatc cagccacaat agctgataat
     6121 gttggtgaca atgttggtga tgttgctgga atgggtgctg atctttatga aagttatgta
     6181 ggttcaattg ttgcaacaat ggctcttggt agtgttgctg ctatggccgc aaaggatata
     6241 tcaggtacta ctattcttaa atatatagaa ttacccggct taatagcaat aaccggtgta
     6301 atttgctcaa tattaggaac atttttagta aaagcaaaag acgatgctac tcaaaaaaca
     6361 ctattaaatg ctttaagaag aggtatatat ttcagtactg gcttaattgc aattgcgtct
     6421 cttgtaattg tgttgttatt attcggacag aaaggacttg gattatgggg ggcaataata
     6481 acaggactta tcgctggtaa tataattggc tattttacag aatattttac atcagataat
     6541 tataaaccta ctaaaaaact tgctgaaact tctttaactg gtcctgcaac agtaataata
     6601 ggagggcttt ctcttggaat gatgtcaaca gcaatacctg ttattacaat cgtgctggga
     6661 accttagggg catactattt tgccggtggt ggaaatatgg gactctatgg aatcggtctt
     6721 gccgcagttg gtatgctttc aacacttggc ataacattgg caactgatgc ttatggacca
     6781 gttgctgata atgcaggtgg aattgcagag atggctcatc ttgatgcaaa ggtaagggag
     6841 agaactgatg ctcttgacat gcttggaaat acaactgctg ctactggaaa aggatttgca
     6901 attggcagtg ctgctcttac tgctcttgct ttacttgctg aatatggtaa taaaatactt
     6961 gaaattctaa aacttgatcc tgctcatatt tctgaatggc aaaatgccta tgaatatgtt
     7021 aaaaaaatag gttatcagag ttttatctta ccgttgcaag atggaggctt ttttttaagt
     7081 gagaatattt taaatcctct ggtcttgata ggggtcttta ttggtgcctt aatgccattt
     7141 gttttttctg caatgtctat gggtgctgtg ggtagagcgg caaaggctat ggtagaagag
     7201 gttagaaggc agtttaaaga aaagcccgga attcttgaag gtaaagataa gccagactat
     7261 gcaagatgtg ttcagattag tacaaaaggt gcacaaagag agatgattgt accatcttta
     7321 atggctgtaa taacgccagt tttagttgga atagtatttg gtcctgcaac agttcttgct
     7381 ttacttgcag gtgctctttg tagtggtttt attcttgcaa taatgatggc taatgctggt
     7441 ggggcctggg ataatgctaa aaaatttatt gagaaaggga attttggtgg gaaaaagagt
     7501 gatccccata aggctgctgt tgttggtgat acagtaggag atccttttaa agatacttct
     7561 ggaccttgta taaatatatt gttaaaatta atgagtatgg taagtatagt attcgtcgga
     7621 acatgtattg ggttaaatgg attaattgta aaattatttc aatttatttt taaataggat
     7681 attatgatta tttaataatt aacagaaaag gggggatatc cccttttcta atttatatta
     7741 taaagaaaaa aatatatgaa aattaaaata attattttaa taatttctat ttttatgata
     7801 atattaggtc taatatttgg cgacataata actggaatat tacaaaaggc acttaatatc
     7861 tgttacgaat gtataggtat tggataatga ttacaaaaat atcaaagcta ataattagat
     7921 taagaaattt tatacaatta ttattctttt ttattattaa ttctgacttt gttacacttt
     7981 ttagatcaat cattaataaa aaagcaatga tcagtcagag tggttttaaa agattttgta
     8041 ttccgggttt aaattgttat tcctgcccaa tggctgtttt ttcttgccct attggttcat
     8101 tacaattctg gtttaatgat atatctcaaa gaataatatt ttctcagaag ataaatttta
     8161 tagggtttta tataatagga atactttctt ctgtaggaat cataggggga agaatatgtt
     8221 gtggatttat atgccctttt ggctttatac aggatcttat caataaaata accaataaaa
     8281 atattaatat tcctaaaatt ttaaggttaa taaaatatgt agtattagta ttgtttgtta
     8341 taatactccc tctctttatt tttgatatta ctaaaattgc tccttatttt tgtaaattat
     8401 tatgtccagc aggtacatta caggctggcg tgccattatt aattattgat aaaaatataa
     8461 gacaaatggc atcttttatt accttattga aatttgttat attaatatta ttcttaattt
     8521 tatttctctt ttcaaaaagg gcattttgta aaataatgtg cccactcggt gctatatggt
     8581 cactatttaa caaaataagt atatttaagt tagaacttga taaaaaaaca tgtatagatt
     8641 gtaagaaatg cgaaaataat tgtcctatga atattaatat tacaaacaat atagaaagtc
     8701 ttgaatgtat aagatgtctt gaatgtataa aagtgtgtcc aactaaaagt attaagagta
     8761 aggtagaaat ttttaataaa aaataaaata attgttatat tatatattta ttttacgaca
     8821 tatgtcgtaa aattatacca tatatgttat atatatacga caattgtcgt aggattatat
     8881 aaaaattata aataatagtt attttatata aatttatagc gagaatgaaa atgaaaaaaa
     8941 aggttgtaat tttatatcca gaaataaaag agaaagataa tgaggatgta atagatacca
     9001 tagaacaggt aagattagta gaaaaagcat tggaaaaact taattatgaa gttcatttat
     9061 tagaatgcac attaaatctg ttagaaatct caaagagcct tattcaaata aaaccagact
     9121 tttgttttaa tcttgttgaa cattttaata atgatggcaa aatgatttgc cttttcccga
     9181 tgttattaga aaatcacgac ataccttata cttccccgga tagtaaaaat atgttcataa
     9241 caacaaataa ggtattatgt aaggaattgc ttatctctta taaattaaaa actccaccat
     9301 ttatttataa taataaaata tatggggata tccactttcc acagcgattt attataaaac
     9361 cagtgtatag tgatggatca ctatttattg acgaagataa tataatgata ttttccagtt
     9421 taaatgaatg tcaaaaagca ataaataatt ttaatgaaag atataaaaaa gatttttttg
     9481 cagaaatata tattgatggt agagaattta atgtctctct tttgtgttat aaaaatagat
     9541 gtgaaatatt ccctctggca gaaataattt ttaaagacta ccctgaaaat aaacctaaaa
     9601 ttttatccta taatgcaaaa tgggtagagc actcttttga atataaaaat accataagaa
     9661 attttaactt tttagaaaaa gataaaccct tattagaaaa aataaaagat atatgtcaaa
     9721 agtcttatga aaattttaat ctaagaggat atgtaagaat agacataaga gttgataaag
     9781 aggataatat ttatattatt gaaataaata taaacccttc tctcggtaaa gatgcaggat
     9841 atgtggctgc tgcgaatgag tatggactct cttttgaaga attaataaag aaaataatag
     9901 aaacaattta gatttcaaga tattttttta taactgcaat ggattgatat gcctctttta
     9961 catcatgaac ccttaccatt tttgcaccat taagaattgc aatagtattt aaagaaattg
    10021 tcccggctac tct
//
LOCUS       0116238_10035545        4557 bp    DNA              UNK 01-JAN-1980
DEFINITION  Ga0116238_10035545. | GENOME_ACESSION: IMG_3300010347 CONTIG_ID:
            0116238_10035545 SOURCE: JGI_large ORIG_COORD: 0_4557.
ACCESSION   0116238_10035545
VERSION     0116238_10035545
KEYWORDS    .
SOURCE      .
  ORGANISM  .
            .
FEATURES             Location/Qualifiers
     CDS             complement(3..1493)
                     /product="NADH-quinone oxidoreductase subunit F &KO:K00335"
     CDS             complement(1512..2012)
                     /product="NADH-quinone oxidoreductase subunit E &KO:K00334"
     CDS             2156..3274
                     /product="alanine racemase & KO:K01775"
     CDS             complement(3528..4031)
                     /product="hypothetical protein & Hypo-rule applied"
     CDS             complement(4215..4316)
                     /product="hypothetical protein & Hypo-rule applied"
     CDS             complement(4382..4555)
                     /product="hypothetical protein & Hypo-rule applied"
     Spacer_Hit_Main 3912..3945
                     /gene="35"
                     /evalue="5.66129e-05"
     Spacer_Hit      3912..3945
                     /gene="219"
                     /evalue="5.66129e-05"
ORIGIN
        1 ccttttgtga ttctttctaa tatctcaagc attctttttg tccctactcg acacgggaaa
       61 cattttccgc atgactcttc ctgaatgaat tccatgaaaa atcttgcaac atccaccata
      121 catttatctt catccataca gataagtcca ccggatccca ttattgcccc aagttctttt
      181 aatgagtcat aatcaacagg agtattaaga taatccccag tgatacatcc accagaaggt
      241 ccacctgttt gagcggcctt gaatttctta ttccttttca tcccagctcc aatatcaaag
      301 ataatctccc caagagttgt tcccattggt acttcgacaa ggccagtatt attaatatct
      361 ccagccagag caaaaacctt tgttccagaa ttatttttaa ctccaaactt attaaaccat
      421 tctgcaccat tgagaataat cgctggaata tttgcaaagg tctctacatt atttattaca
      481 gttggtttac cgaataatcc tttttctgct ggaaatggcg gtttttgagt aggttctcct
      541 cttttacctt ccacagaggc aattaaggca gtctcttctc cacatacaaa agcaccagca
      601 cctattctta tttcaacatc aaaatcaaaa tttgaagaaa atatattttt acccagtata
      661 ccatattttc ttgcctgatc tatggcaata ctaagtcttt ctattgcaag tggatattct
      721 gctcttacat atattacacc ctttgttgca cctattgcat atccaccaat catcattcct
      781 tcgagtacag aatgaggatc cccctctaat acacttctat ccataaaagc accaggatcc
      841 ccttcatcgg cattacatat aatatatttt tgagtagcac tatttttctt acagagttcc
      901 cattttaatc cagtggggaa accgccaccc cctcttcctc ttaaacccga atcttttact
      961 atctttataa catcttcctg tgacattcca ttaagaattt tagcaattgc catatatcca
     1021 tttttggcaa tatagtcttc aattgaaaga caatcagtta taccacaatt tctcaataca
     1081 attttattct gcttcttaaa ataatctata tcatctattt tagaaatgta ttctttttta
     1141 tgattatcat agtatgttaa atctctgaca aatgtcccat ttataaaatg agaaaaaact
     1201 attttttctg cgtcctcctc ctgtaatttt tgatacagaa ttctatctgg ataaataatt
     1261 gcaacaggtc ctattgcaca actaccaata caaccagtta tttttaatag aactttatct
     1321 tttagattat atttttctat agctttctca aaagcatctt ttacttttaa acaattggag
     1381 gaaatacacc cagcaccacc acagatattt aagatatatt tatatttgct ttcattctgc
     1441 tctacctctt tttttattgt ttcaagatct tttatatttt taatttgcct catatttctc
     1501 tccttataaa attaagattt ataatacttt gaaagtattt catgaatttt atccgggttg
     1561 acctgtttat agacttcatt atttatagta atggctgggg caagtccgca ggcaccaata
     1621 catctcatta cctcaagagt aaattgccta tcctctgtgg tttctcccac atctattttt
     1681 aacttttctt ttaaattatt aagaattttt cttccacctc taacataaca tgctgtccca
     1741 agacatactc ttataacatt tttccccctt ggttttgttg aaaagaatga gtagaatgac
     1801 actacacccg acacttttga tagaggaatt tttagctctt ctgaaattaa tctttgaata
     1861 tgcaatggca gaaatccata tattgcctgc gcataatgta gtacctgaat aagagaaccc
     1921 tctttatcct tgtattcaag aattatctct tttattcttg caattttctc ttcctcggat
     1981 aattcttgac aattacattc atttaaagcc ataaatcctc cttaaaaaat ttaaaatatt
     2041 tcctacaaaa atgaattttt taaattatat aataattata tttttttaca agattttttt
     2101 tataaaaaat atttttttga cattttttat tttttttagt ataaaaacag cctctatgaa
     2161 taataaaaga tatccaagaa tactcattga tttaaatgcc tttaattcta acattaatta
     2221 cataagagaa aaatttaaaa attctaaaat aatattacca gtcaaagcaa atgcttatgg
     2281 ccatggagat ataataattg caaaagaggc agaagaaatc gggatagaat atcttgctgt
     2341 agcaagagta tatgaaggta taagattaag agagaatggt ataacagttc cgattattga
     2401 ttttggggta gaatatgata gtgatattaa gctggcaatt gaatgcaata tagaactttc
     2461 ggttagtatg ttagataata taaaagagat agaaaaatat gctaaaatat caaataagag
     2521 tgtgccactt catttaaagg taaatactgg aatgaataga ctcggcgtaa atttagaaga
     2581 tgcttttaat ttggcttcgt atatttataa ttcaagatat ttaaaattaa agagcatata
     2641 tactcatttt gcaagaagtg atgatagttt agaatttaca aaatttcaga taaaaaaaat
     2701 taatgaatta agaaataatt taactaaaaa aaatataata ccagaatttt atcatctttt
     2761 taattctggt gcaataatgg gagattatga tcatgatgag aatgattatt taaggcccgg
     2821 cattatggct tatggatatt ctccatttaa agataatgat aaagataaat tcttaaaacc
     2881 agttatgact tttgtaagta gagttattca tctaaataaa gtaaaaaaaa atagtggtgt
     2941 tagttacaac cacacctttg taacaaataa agatacaata ttagcaacaa tctgtgcagg
     3001 atatggggat ggaattttta gatctctttc aaataaatta aaagtaaaaa taaataacaa
     3061 tatatacaat caaataggaa caatcacaat ggatttaatg gttatagaag ttgataaaga
     3121 ggtaaagata ggggatgagg tttatatttt tggcaataaa cagaatgcct tttataatgc
     3181 aaaagatttg gcaactcttt gcaatacaat aagttatgaa attacaacaa atatttctga
     3241 aagagtagag agaattgcta ttagtgataa ttaatttgct gtatagtaat aaaattaaga
     3301 ctttaaatta caaaaggaaa taatatcatt ctttatttgc taagatttta tttattcaat
     3361 ctcctcataa attctaaaaa ataatttttt attacaaaaa atcctattaa ttattctcta
     3421 tacgagtctg aatttatttt ttaggtagat aaaaagatag aattatccta agggtaagtt
     3481 ttgagtaaaa aagatagaat ggtaaaattt tagaaagatg gttaatttta taagaatttt
     3541 atctctttca gacaaaaatt cgagttaaat ttgagtaaaa aatagtcgtt atgttctttt
     3601 gagactggga tatctgggga accaatcttc accaccacag ccttatttgc tcttaatctt
     3661 tctatttcct tttgccattc ttcaatcctt tttgtaaact cctcttctcc ctctacttca
     3721 atcccagcaa aatatagttc cagaagttcc cgtataagaa tggcaatact aaatgagtta
     3781 atatgatcat gaaccaattt taactcatta tatacctctt ctggaatata gattctaatc
     3841 ctgtgagtag catttataaa tctataatct ttatttcgcc tcttctcaaa aagatgcttt
     3901 ctctttaata atggaagcat aaagattata atttccctta ttaaagtaga aagatcttta
     3961 tcttttttat cttttaaatt gttaattttt tcaaacagat cttgattcaa tacaaaatcg
     4021 aactctttca tgcttacctc tcctttttat aaaaaaatat ttctatatat taatcacaaa
     4081 atttttaaga aaatccttta caaattttta agaaaaatta aaaattttac tttaataaaa
     4141 tttattaatt ttatactctc gttcaaaaca aatacttaat attgatcttg aaaaaatgaa
     4201 aaagaaaaaa attattattt ttcattcaaa gcctccaaat tatattttgc taaaagttca
     4261 tttttataaa ataatttaat cctcttatta ggattttctc taaattctat tttcatactt
     4321 gctaatgaat atcctttata tttaggaaca atgtatatct tactgttata acttatttca
     4381 tttacctctg aaatgttaaa aacttccttt caactttgcc ttttccctgt ggttgataag
     4441 gttttgagtt tattaaagtt attcctaatt cattcaatgc cctcggtatt agcggttttt
     4501 ctgtttcttt ttcaagatca aaatacattc cattacgctt tatataaatt atatttt
//
LOCUS       a0209204_1000703       10033 bp    DNA              UNK 01-JAN-1980
DEFINITION  Ga0209204_1000703. | GENOME_ACESSION: IMG_3300025631 CONTIG_ID:
            a0209204_1000703 SOURCE: JGI_small ORIG_COORD: 8078_18111.
ACCESSION   a0209204_1000703
VERSION     a0209204_1000703
KEYWORDS    .
SOURCE      .
  ORGANISM  .
            .
FEATURES             Location/Qualifiers
     CDS             complement(461..715)
                     /product="hypothetical protein"
     CDS             complement(725..1402)
                     /product="1-acyl-sn-glycerol-3-phosphate acyltransferase
                     &KO:K00655"
     CDS             complement(1427..1957)
                     /product="adenine phosphoribosyltransferase & KO:K00759"
     CDS             complement(2132..2638)
                     /product="hypothetical protein"
     CDS             2830..3282
                     /product="peroxiredoxin Q/BCP & KO:K03564"
     CDS             complement(3277..4380)
                     /product="sigma-B regulation protein RsbU
                     (phosphoserinephosphatase) & KO:K07315"
     CDS             complement(4616..5119)
                     /product="hypothetical protein"
     CDS             5290..6246
                     /product="hypothetical protein"
     CDS             6250..9126
                     /product="signal transduction histidine
                     kinase/signaltransduction histidine kinase &
                     COG0642,COG0642"
     Spacer_Hit      5001..5033
                     /gene="219"
                     /evalue="0.000214636"
     Spacer_Hit_Main 5001..5033
                     /gene="35"
                     /evalue="0.000214636"
ORIGIN
        1 tttatttttt cttttatttt ttttaaattt atgacgagtg cctctttttc ctcttttgcc
       61 aacgatatta attctaggtc cttctcattt tttattatct cttctgtatc attatattgt
      121 tttaaaaaat ttttataatt attgtattct acaacaatct cttcaagttg ggatgcctct
      181 tttgaaagat ctctaaattt tttgttatca tttataatag atggatctgc taactcttga
      241 gaaatattat tatatttttt tactatattt tctaattttt cttctgtttt tgaatcaaaa
      301 atcaaatcct cattcattta taacatccta tttttaaatt ataatgaaaa atttttaatt
      361 tgtcaaaagt aaatttaaaa taattttata aaaacacgaa taattattaa aacccaagaa
      421 taatgaaaaa tattgttatt ttatcatata aggagaataa ttattccttt ttagattttt
      481 ctctctcttt ttcctctttt tttcttattt tttcttctaa ttttttgtgt ttttcttcaa
      541 ttttttgttt tcttattctt tcttttagaa gaagattatc ttctaatttt ttatcaattt
      601 tataactaaa caatgtacca ttctttagtt taataaaaag atttaatttg taaatttcat
      661 caggatgttg aagaatcata ttaaatagat cttttacttc gtcctgaatt gtcataaaga
      721 cctcctaact ccaaaattta tttattttta agtcatagac taattcttct attttctttt
      781 ttacctcttc tgtaataagt tcatttgctc tgtttttgtc ttctattttt tcataatctg
      841 gaaatgttat tggtttacct atatttgcat aatattttcc agacaaaact gttaatgttt
      901 tatgttctgt ttcgccaact tttatattta tactcttttc ttttacatat cttataggag
      961 atactattcc aattggaatt ataggaaccg gatattctaa atatattctt gaaaggccag
     1021 tataaaattt cagaaaactt ctttgatcat tgagatctcc ttcaggaaat atataaattg
     1081 attccccttt ttttaaatac tctactgctg ttggtataac attttttcta ttttctggta
     1141 aggcatttat ctgctctgca atttttaaaa atgtcctaaa aaaaggaaca tgaaatccag
     1201 gacctatcac catgtgaact ggctctctca ttaatgttat tacaaaaaaa ggatctgttg
     1261 aagagaaatg atttgagcaa tatattttag gcccatctat aaaattctcc tgtccccaaa
     1321 ctttaaactc caaaaagtta tgaatataaa aatggataaa gaatcttact atcttatagc
     1381 ctattttacc tacaagattc aagtttttcc tctttttaga tgagtattat tcactatgat
     1441 aattaattaa ggtctttatg tcataacctt ctaaaagttt ttcataatta agaaatggca
     1501 gtcctattac cgcgaaaaag ccagtaacat tagatcctaa tttttttaca agatttgcac
     1561 aggctttaag agtgccaccg gttgcaataa gatcatctat tattaaaata ttttttccag
     1621 atggaatatc ctctttatga acttcaagag ttgctgtgcc atactctaat gcatagttct
     1681 cttttatagt agctcctggt aatttacctg cttttcttgc aagaactaaa ggaatcttca
     1741 ttttataagc aagaggggag gcaaagataa atcctcttga ttctactgcg agtaacatat
     1801 caattttttt atctttatac atctcaaatg ccttttctat aatccaacta aatgcttctg
     1861 gttgagtaaa tattgaagta atatcataaa agagtattcc tggttttgga aaatctttta
     1921 cttttcttat aaaattatca agatttatat ctttcataaa aacctcctga ttttatatat
     1981 atcagaaaat catattattg tcaaaaattt tatattcata taatagataa gagagatttt
     2041 atttttagac agttaaaaag atagaattat cctaagggta agttttgagt aataaagata
     2101 gaatggtcaa attttaggca tttcattaat tttataaaaa ttttatctct ttcaggcaga
     2161 aatttaagtt aaatttgagt aaaaagtagt cgttagtctc aatgtagcag gggatatctt
     2221 gctctctttc ctccttcaca acacaagcct ttcttatctt taacccctct atctcatttt
     2281 ttatttcttg tatcatcttc ataaattttt cttctccata aatttgaatg ccagtaaaat
     2341 atacttcaag caactctcta ataagagttg caatactaaa tgagtttaac tggtcatgca
     2401 ctaatttcaa ctcattatat atctcttctg gcaaaaacac ccttatcttt tctgtggcat
     2461 ttataaattt gtaatccttc tcacgccttt tttcataaag gtgtttttcc cttaataccg
     2521 gtatcatcaa taaaattatt tccctaacaa taactgaaag atctttattt ttcttttctt
     2581 tcaaatattt aattttatcg aatagagatt tattcaatac aaaatcaaat tctttcatat
     2641 ttaatcctcc tgtttaaaaa atatttctat atattaatca caaaattttt aagaaaatcc
     2701 tttacaactt ttagaaaaaa aaaatacata aaaataaaat tgtgccttcg attataaaaa
     2761 agtgttgaaa gtttttgaca aaataaacaa tttttagtaa gatgtaatcc aatttaagga
     2821 ggagtaatta tgttaaaaga aggtgataaa gcgatagatt ttaccttaaa agatcaggag
     2881 ggaagagata ttagattaag cgactttaaa ggtaaaaaga tagttttata tttttatccc
     2941 aaagacaata caccaggatg tactactgag gcttgtggtt ttagagatgt ttatgatctt
     3001 attcttgcta aaaatgccgt tgttatagga attagcagtg attctgtaac ttctcataaa
     3061 aaattcaagg ataaatacaa tttaccattc tatttattaa gcgatccaga taagaatgtt
     3121 ataaagagtt atgaatgtta tggtgaaaaa aatatgtgcg gtaaaattac acttgggatt
     3181 ttaagaaaga catatattat tgatgagaat cagacaatta tcaaagtatt tcctaaggta
     3241 actcccaaag agcacgctaa agaagtttta gatttattat aaaatttcaa aggcaaatag
     3301 agtaatatca tcttcaaaca taggattttg agaaaaaaat atcaattctg tcattatggt
     3361 atcagcgata tcctctattg gtttaaaaga attctgtttt ataatattaa taagtctttc
     3421 tttaccaaaa ggttggttat tttctccaat agtttcaata ataccatcag tgtatagaaa
     3481 tattttatcc cctttttgaa tttttatttt atcttcatcg taaaaatttt tactaaggat
     3541 acctataaca aatccatttg tattaaactc tattatttca ttatctcgta gtaatatagg
     3601 attaggatga gcagcatttg aataggtaag agtatatttt tcaagatcaa caactataag
     3661 acaggctgtc aaatagtcat ctgtttgaat tatattttga aattcaatat ttgtcttata
     3721 aaaaaaatcc tttatttttt cataatttct tatctctttt tgaaaaatgg cctttatcat
     3781 agaggcaata atagcggatt taaccccatg tccacttaca tctattatta aaatagcaaa
     3841 tctgttatcg tctaatttta ctatatcaaa gaaatcccct cctatatagg tagaaggtaa
     3901 atattttgaa acaaaattta tcctgtctaa aaaaggaaat tctttaggaa gaagattttt
     3961 ttgaagttca cttgcaaaat ttaattctct atgaaaattt ttattttcta tttctattct
     4021 ttcattctct tcttttaaat ttttgatctg ggtttcaaat tcttttttta gtttctcaca
     4081 atgagcatta ataaaataat ctatatcttt taatatttct tcatcaaatt ttttttctat
     4141 aaaattatta gtaattattt tttctattaa attattatta taaaaataga gaaatatatc
     4201 tattactctt gctttcgttc ttatattatt ataatttgaa gttatcgata tgataatata
     4261 atcatcaata tttatattat caatattatt tttaataata acttcacact tattttttaa
     4321 gatatttata aattcttcaa gttttatatt ttcttcgttt aatattatta tctttttcat
     4381 aactaaaaaa tatttatttt tttaaaatta ttaatatttt tttaaaaaat cgtcaattat
     4441 ttttatctga aataaattta ttttttttaa aaaattaaat ttttaagttt ataaagatat
     4501 ttttatgtct taaggtacga ttttgttttt aggaaaagaa aaagatagaa ttagcctaag
     4561 ggtaagtttt gagtaagaaa gatagaatgg taaaatttta gatagagcac taattttata
     4621 agaattttat ctctttcagg caaaaatttg agttaaattt gagtaaaaag tagtcgttag
     4681 tctccataga gcatgggata tctgtggaac caatcttcac caccacagcc ttagctcccc
     4741 ttaaactttc tatttccttt tcccattctt ctattctttt tgcaaactcc tcttcaccct
     4801 ctacttcaat gccagcaaaa tataattcta gaagttccct tataagaatg gcaatactga
     4861 atgaattaat atgatcatga accaatttta actcattata tacctcttct ggaatataaa
     4921 ttctaatcct gtgggtggca tttataaatc tataatcttt atccctcctt ttttcaaaaa
     4981 gatgctttct ctttaatacg ggaagcataa agattataat ttcccttatt aaagtagaaa
     5041 gatctttatc tttttcattt cttaaaatgt taattttttc aaaaagattt tgatttaaga
     5101 caaaatcgaa ttccttcata attttaatcc tcctgtaaaa aaatatttct atatattaat
     5161 cacaaaattt taaagaaaat cctttacaac tttttaaaaa aattaagaaa attatctaaa
     5221 aatatccctg ttaaaaaata aaatttaatt tttgacaaac taaaaaaatt aaattataat
     5281 ctttaaatta tgataaaaga aattatcttt atttttttat ttctttcatt tatatttttg
     5341 aattgtgata aaaaaaatga tatctttatt atagatcaag atggcaaatt gataagtata
     5401 aagaatttaa aagaaaaaag agactatttt aaatatattt atgatgaaaa taataattta
     5461 aaaagaatag attattatga tgcttcgggt gatttaagat atagctataa ctatgatgag
     5521 aatcttactt taataaatag aatagaatat gataagaatg tagaaaaaat taaagtagaa
     5581 tataataaaa atggctataa aacaaaagaa tatatttttg ataatacttc tgattataaa
     5641 ttatactctt acgaatacga tagagaaaat agaataaaat caaaaaaaga atatagtgtt
     5701 cataataact cttctaattt tatttactgg gaagaatatt tatataaaga aaatagcaac
     5761 gagaaaataa agaatataaa atatgactca aataataata tcattcaaga aatagaatat
     5821 aatgataaaa ttataaaaga atttaattat gataaaaata gcaatcttat ttatatttat
     5881 gagattgata aagagaaaaa tatagaaaat tatttttatt ataaagacaa taaaataaca
     5941 tccagtcttg aaaaaaaagt gaataccgta gaagaggtat tttataatga gaatggatta
     6001 aaaacaaaag caattgaaat cgataaaaat ggaaataaaa tcaaagagac acattttgat
     6061 aaaaatggga atattacaga atatattaca tttgaatatg acgaaaaagg taaacagatt
     6121 aaaaaggcag atttttctgc tgaaaacaaa ctgaaaagat attataaata tatatacaat
     6181 aaaaatggca aaatagaaaa aattcagaca tttgattcag acggcaatct tatagaatat
     6241 gaataagtga tgaaaaatag atataaaatt aagataaaat ttaaacttct atttctaact
     6301 ctatgttttt cattaattcc tgctttttta ttaatctatt ttactcaaaa gaacatatat
     6361 gattatttaa taacaaatgc aagagatttt aattttaaat cattacaaaa tagcacaaat
     6421 aaccttaatt ttataattga aaagataaaa aaagagatag aagagattaa aaatagtgac
     6481 aggtataaag agatagataa ttttaatcta aaagataaaa ttggtgaaat aatttcgtat
     6541 gataatttaa atagaaaatt taaagaatat ttattaacaa aagatataga agacttaatt
     6601 gtaattgatt ttaataaaat ttccttatta aagaataact atctaataaa tatctattct
     6661 caaaatcaat atattgttag aattgaaaat ctcatgcttg aagacttttt tattgatata
     6721 aaaaatagag atgaaaataa tggatatatt ctagctactc ttaaaaaaga tagcattatt
     6781 ggttacaatc tcgaaaagag acttttctta ataaatttta taaaagataa caatggtata
     6841 aaaaaactat ttattttagc attaccggat aacttagtta cagaatctct taatataaaa
     6901 gatcttaact atgcgaaatt aataattgtt gataaatata atggtgtaat cgatataaaa
     6961 aatttcatta aagatcaggt atttgaaaca atatataaaa aaataagcga aagtttttat
     7021 acaaaagatg atattcttga aattccacag attaaaagac tcatacttat tcttaacaaa
     7081 aagataaaaa ataatgaaat aataaacgat aattactatt ccataataaa atacgaaaaa
     7141 gagaaattta ttgttatttt atattacaat tgggaacagg aattaatcta ttattctatt
     7201 caacctctaa aaatagtatt tagctcagtt accaaaacta taacaggtat tatattcatt
     7261 gccttaatta tatttataac gattcttata gcaagtgtta tatcaactaa tataatcgca
     7321 actccaatag aaacaagaac agaattaatt caggatgaaa atgtatattt tatgaacatt
     7381 gctcatgaac taaaaacacc tttaacagtt atatcaaact atctggataa atatctaaaa
     7441 gaatacggga gtaataaaga tattgagata ataaaaaata atatagaaag tttaaaaaaa
     7501 gatatgattg attttcttga ttttggtaaa attgagagag gccagccttt ttataatcat
     7561 aatcaaacta ttaacttttc agaaatatta aaaaataaga ttgttttatt tactgttagt
     7621 gccaatcaaa aaaatattgc gattaataag aatattgaag agaatattta tataaaaata
     7681 gatccttttg ctgttgatag gattttaaac aatctatttg ataatgctat taaatataat
     7741 aaagaaaatg ggataattga tgtaaatctt gaggtaaaaa acaataaagt tttttttact
     7801 atttctgata ctggcattgg gataagtgaa aaaaaaatga aaaatctttt taatcctttt
     7861 acacaggtat tagatggctc aaaaaatagt ggggtcgggc ttggcttatt tattataaaa
     7921 aagataatag atgatataaa aggagaaata aaagtagaaa gtagattaaa taaagggaca
     7981 aaattcacaa ttattttacc acttgccaaa aaagaaatct taacaattaa agaaaatagt
     8041 aatgaaatta ttgaaaaaaa taatactatt cttatagtag aagacaatga agatctatta
     8101 aattatcttt atatatcttt aaaagattat tttaacatag aaaaagctaa aaatggactt
     8161 gaggctatta ataaactgaa taatataaag ccagatttaa taatatcaga cataatgatg
     8221 ccagaactca atggttttga attctttgaa agagtcaata gtcaagaaaa ttatagggat
     8281 atcccattta tctttttaag tgcgataagt gctacagagt ataaaataag aggatttgaa
     8341 agtggggcag ttgattatat agtaaaacct tttaaaatag aagaactctt tgcaaaaatt
     8401 aattcacttc ttaaatttaa aaaacttaaa gatattcttt ataaaaagga taaatatgct
     8461 actataggta tgcttgtggc tgggatttct catgaaatac taaatccctt agcagggatt
     8521 tatgctcctg ttgaaaatat acagaagatt gtaagaaata tcaattttga acagaaaatg
     8581 aaaatagaga gttttattaa tgatatatgg acaaatgtca aaagaattga ttcaataata
     8641 aaaaatttaa aaatattatt ctataatgat agatccactc tggaaaagaa agagataaaa
     8701 atagaggatg ttgttaattc agttttagaa ttatttcata ataaaataaa agatagaata
     8761 acaattatta aaaaaataga acaaggtata actgttgaag ctaattatgc atctcttact
     8821 caaatttttc ttaaccttat ttcaaacgct attgatgcaa taaaagaaaa tggtataatt
     8881 acaatagaaa gttttaagaa taacgaaggt gtaattataa atataatgga taatggctct
     8941 ggaattccag aaaaagattt aaaaaatatc tttatgccat tctggacaag caaagagata
     9001 ggtaaaggaa caggcatggg actatatata gtaaaagatc taattatgag actgaattgg
     9061 aagatagaag tttcttctat tataggggaa gggacaaaat ttacaattta tactaaaaat
     9121 gtataaagat atcccactat tgaaatatat atattttttt ctggcataaa gatatccact
     9181 tcattttata aattcaaaat aaatttaata catttttaat attgacaaaa aagatttaat
     9241 caagtaaaaa agtttctcaa aattaaatat taatagaggt gtttatgagt aaagtattaa
     9301 agattaattt tacagaggaa tttataaata acttacaaat agataatgaa aaaataattc
     9361 agaaaatatc agaacaatta aatattccaa tctttaaagt taaggcaacg gttaatcttt
     9421 taaaagaggg gaacactata ccttttatat caaggtatag aaaagaggta accggctctc
     9481 taaatgaggt ggaagtaagg gagatatccc atttattaat gtcaaatgaa aatcttgaaa
     9541 caagaagaat agagatcata aaggcaattt tttctcaggg aaaacttaca gaggaactat
     9601 attcaaacat agtaaaggca agcaattatg cagaattaga agatctttat gcaccatata
     9661 agaaaaagaa gaagacaaga ggtatgattg ccatcgaaaa gggacttgaa gaattggcaa
     9721 acttactcga aaaactggat gattttgagt tggaaaaaga ggcgaaaata tttattaatg
     9781 aagagaaagg ggttaattca gttgaagagg ctattcaggg agcaatggat attgttgcag
     9841 aaagaattgc tcataatata gaaaatagaa aattaataaa aaatcatctt attcaaaatg
     9901 gctcttttgt tgtaaaagga ttaaaagatg ctgatacaag tgtttataag atgtattatg
     9961 attataaaga ggatttaaga tccataaaac ctcatagaat actggctatt aataggggag
    10021 aaagagaggg aga
//
LOCUS       0116245_10004074       10036 bp    DNA              UNK 01-JAN-1980
DEFINITION  Ga0116245_10004074. | GENOME_ACESSION: IMG_3300010338 CONTIG_ID:
            0116245_10004074 SOURCE: JGI_medium ORIG_COORD: 7682_17718.
ACCESSION   0116245_10004074
VERSION     0116245_10004074
KEYWORDS    .
SOURCE      .
  ORGANISM  .
            .
FEATURES             Location/Qualifiers
     CDS             complement(224..649)
                     /product="hypothetical protein & Hypo-rule applied"
     CDS             complement(690..2291)
                     /product="UDP-N-acetylmuramoyl-tripeptide--D-alanyl-D-alani
                     ne ligase & KO:K01929"
     CDS             complement(2396..3154)
                     /product="Pimeloyl-ACP methyl ester carboxylesterase
                     &COG0596"
     CDS             complement(3154..4440)
                     /product="Na+/H+-dicarboxylate symporter & COG1301"
     CDS             complement(4619..5122)
                     /product="hypothetical protein & Hypo-rule applied"
     CDS             complement(5347..5523)
                     /product="hypothetical protein & Hypo-rule applied"
     CDS             5728..6330
                     /product="rare lipoprotein A & KO:K03642"
     CDS             complement(6357..6962)
                     /product="hypothetical protein & Hypo-rule applied"
     Spacer_Hit      5001..5036
                     /gene="219"
                     /evalue="3.9386e-06"
     Spacer_Hit_Main 5001..5036
                     /gene="35"
                     /evalue="3.9386e-06"
ORIGIN
        1 taatgcaatt gatatgaata ttataaatat ataatgatag gatgtattaa taaataataa
       61 atttattatc tgaataataa ccaatcctaa tactggaaga ggctttgtcc agataaatag
      121 attattttta aaatagtaac ataataaggc tattgtccca gttattgtta tataaataat
      181 atgaatcaat aaaaaagtca tattcccccc ttattttata aggctaattt attgttacca
      241 gataatcaat taattctgga tggtgattta aatactcaat aagagccttt tcattttttc
      301 tttgaaattc aagatattcc tcttctgtat attttatgct attgaaaaat tcctttgttt
      361 tttcttcaaa aaatatcttc tggtcatctt ctggcttatc tttcatagta tcgataaatg
      421 gcgatataaa atttttatat agaatagaaa ttgcaaaaaa tacctcaaca ttcatttctt
      481 cagatttatc aataagttct ctcattttaa caacgtctat ttctttaaat ttattatttt
      541 cttctataac attctcttga ttattactat cattagtaat tctttctttt ttaaagcaag
      601 caagtgataa aaatataaat agtataataa aaatatatct ttctttcata ctctaccatt
      661 ttatcataaa ataaaaattt tatcaatacc tatttctcat taaaagtatc aggtaaatca
      721 ttttcaaaca aaacaacatc accgggttta acaattgatt gtaatatacc tcttgcctca
      781 ttcaaagagc ttaccactat tatcctatct ttgttaaaat taagttcaat gagtccttca
      841 tatatctttt ttgtcttttc tttacctatc aaaatagcat agtccacata atttgccatt
      901 ctatttccaa aaattttatt ctgttcatcc tctttttcgc caagttccac aagcccggga
      961 gttactatta tctttttatt accatctatc tcttttaaaa tctttaatgc ttctgttgca
     1021 cctgctaaat tagaattaaa agcatcatca agaacaagga caccagtccc tgcatcaatt
     1081 ctctgtaatc tatgttcaac aggttttatc ttttttattc cttcttcaat ctcttccttt
     1141 gtaagcccaa taacttttgc acatagcatt gcagcaagta agttagatgc attatggctt
     1201 ccgagtaact ctgtctttat atcaagaact tcgccagtat caaaaaaagc cttaaattca
     1261 agccctgatc ttgtatgtct tatatctgtt gcatagacat tgacctttga aaagtctttt
     1321 tcctcaaggc tataacaata taattttgcc tttatgggaa aaatattaat attttctctt
     1381 acaagtggtg aatcataatt ataaattcca aagccattct ctagaatatt tactaaaatt
     1441 gcaaattttg tcttaataat atttttgatg gagccaaatg tctcaaggtg ttgtaatcca
     1501 atagcagtca ggatgccgca gtttattttt acaagcttac agagataatc tatttcccct
     1561 aagtgatcag cacccatttc cactacaaaa tatttataat cattaagatt cttttcttca
     1621 tttacaactt tgcttatacc cattggcgta ttaaaagatg caggggtaaa taaagtctta
     1681 tatttctcag caagaattgt cgctaaaaaa aattttgtgg atgtctttcc ataactacca
     1741 gtaatcccga tgttaaaaag atttgctttt aagagtttat tctttgcctt tgtccaataa
     1801 aaaaattgaa tcaatttttc tattggaaaa ttaataaaat ttgcagctat aactataatt
     1861 ggggaaataa cactcacaaa aagaagaaag gcattaaatt taaaaaatgc ccatgtagaa
     1921 agtgtaaata catcgagtgg catagcagta aataaaaatc caaatactaa aattactata
     1981 ctaagtaaat taagagtaat aaataatctg attactcttg atgtccattt taatggcttt
     2041 tttacatttt tagtggcaag aggccctatc caccctttta taaaaggatg aatcaatttc
     2101 cacaagaaaa ccaaagatat aattgttgca gtaatatatt tgtataatgg aatattttgt
     2161 ggatttattg taaaataaaa tacaagaatt aaaaatagag gaaataataa ttcaaaaata
     2221 tcccatacta atacttctct aaaattacga ctctcaagcc attttataaa tttttgattc
     2281 ttatagccca ataattgtaa tttgtgaata agatatatac tataaataat gagagtcaag
     2341 aatgtggcta ttaataagat aaccaaaaaa aatattgttg ccatattacc tcttgttaaa
     2401 taaaagattt tattatgttt actattctat tatcctgcaa aaaagagtaa tgccctccat
     2461 ttttaactat aaacattcca caatcattta tttttttttg catttttctt gccatccata
     2521 aaggagtatc tctatctttt tctccccagt ataaaaagac cgggcacttt attttgtcta
     2581 atatatgact gaaatcttca tttacagttt ttacaagaat atctctcatt tttccggcat
     2641 tcttataatc atcagaacca aatctatttt ttaaactctc cagtaatcta tcatttttaa
     2701 aaatattttt atatagaaat tttaaaaatt taaaactaaa tacccttata taccataaaa
     2761 atcctctttt tgctcttatg ccagaactat ctattaaaac aagtttttct acaaaatttg
     2821 aataattgac tgccagtaaa atagcaagct taccaccaaa tgaatgagca actatattga
     2881 ttttttttat atttaatgct actaagaatt tatatataat ttcacaatat tcttcactac
     2941 caatgcttat ttctggtctg ctactattgc caaaacctgg aagatctact gaaattattc
     3001 tataattgtc cataagtggc ttgtatattg acataagatt atatttatca gcaccccagc
     3061 catgcataaa aagaataatt tttgaattat ttttttcatt atctataaaa gagatattaa
     3121 gaccagttat attaatattt ttttctataa acattatata aactcaatgt accttttatc
     3181 cactactttt tctgttaaaa tagaagttat tgttataata aaaccagaag taagagtatc
     3241 gacagcaacg cttattcttg aaaaaagtgg gacaaaaaga taaaatagta gataactatt
     3301 ctcctcaaaa tttaaataag gaaaattaag aaccattgcc acaagtgaca aatgtcctat
     3361 atcattcaat ccatcgagtc tgaatgaaaa aagaattatc aagaagaaaa gtaatatttg
     3421 aatcgagaag gtaattatat tcaaatgata tatatataac aatgtcatta aaattacact
     3481 ggatacaatg attgttccgg atctatttaa aagcagagca agaggagtta aaacatttgc
     3541 attgctctca tcgatgccac tatttttctt taaatgctca tttaatgaga ttaatgatgc
     3601 agcagtattg ccagtcacaa aagcagtcaa tgtggcaccc agcagagaga gcaatatttt
     3661 aaaaacattc tttttaagaa caaccctaat aaatatagaa aaaatgataa ttaaaactat
     3721 agatatcaat atacaattta ttattggttt taagacaacc atataattta tattttctga
     3781 cttaactatc tcctgcaact catatggaaa gaaattattt tttactatat aaaatattat
     3841 aaatattgca ccaaatggga aaatttccaa tatagctttt acaattaaat taagtatctg
     3901 ctctgtggaa tatactacct caacaaaata tattgatttt ttctgattta aaaaagatga
     3961 tattgaaaga ataagcgcaa caaagatcaa tggtaaaata taaatattac tatccgtaaa
     4021 tattgaaaat atatttttgt ttattgtctt taataaaata tcgccaaagg atggtaataa
     4081 aagtggtttt tcttttatct gatatattct gaatgaactt cctacctgta atatatcaag
     4141 attcataatt ccaattgaaa gtatagcaga aaatattata gaaattagta aaactattat
     4201 gaagatggat aatattttaa gatatatctt ttcttttatt aaattataga agcctataaa
     4261 aaaattcaac actatataaa tagaagttaa atatagcaat gaatttattg atatatcaga
     4321 aagaaatttt aataaattat taaaccatac cacatctact tttataaaaa ttccagcaat
     4381 tgttcctaat actatggcaa tagataattt taaccagatt ttcaatttta atactcccac
     4441 tataaatagt tttttgttat atatacttaa ttttttttac tttgtcaaaa tattttaata
     4501 tatgctaata atatggatgc gaatttattt ttaggcagtg aaaaaagata gaattatcct
     4561 aagggtaagt tttgagtaag aaagatagaa tgaccaaatt ttagaaagat ggttaatttt
     4621 ataagaattt tatctctttc aggcaaaatt ctaggttgaa cttgagtaaa aaatagtcgt
     4681 tatgttcgtt aaagactggg atatctgggg aaccaatctt aaccaccaca gccttagctt
     4741 cccttaaagt ttctatttcc ttttcccatt cttctattct ttttgaaaac gcttcttccc
     4801 cctctacttc aatcccagca aaatataatt ccaaaagttc ccgtataaga atggcaatac
     4861 tgaatgaatt aatatggtca tgaaccaatt ttaactcatt atacacctct tctggaatat
     4921 agattctaat cctgtgggtg gcatttataa atctataatc tttatccctc cttttttcaa
     4981 aaagatgctt tctttttaat actggaagca taaagattat aatctctctt attaaagtag
     5041 aaagatcttt atctttctta ttttttaaat tattaatttt ttcaaacaga tcttgattta
     5101 agacgaaatc gaattctttc ataacttata cctcctctta aaaaattatt ttctatatat
     5161 taatcacaaa attttgacaa aaattcacaa tcgctgaaaa tgattaaaat aatattactt
     5221 attattcttc cagcagggat gcttgaaata agtccagcaa aaatactgga ataactttat
     5281 ttttcagcga tttaagaaaa gtgtcaaaat ttttgaaaaa atcctttaca acttttagaa
     5341 aaaaaattaa aaaatttttc ctaaaaataa aattgcacca gaaaaaataa aaatgtggaa
     5401 ttttagatta ttattgacaa tttgagaaga gaataaaaaa gacttagatt ccaagaataa
     5461 agagatataa agcaaaggtg aataaggtgg acaccatcta tccacatcta tttcatcaaa
     5521 cataataagt atttcctcta tcttgacaaa aatttctatc ttactgagtt tcaattttta
     5581 taaattcagt caatttttat ttattatcag catttatact ctctcaaaat aaaaatacct
     5641 cacgatatat ctatctaatt taaattttac ttaaaataaa atcatcttta attaaatatt
     5701 aagaaaaaat atgtcgaaaa aatcagcatg aaaaaaatta taatttttgt aattttattt
     5761 ataaatatat ttttttatgg atttgaagaa gagggatacg cctcatggta tggaccagat
     5821 tttcatggca aaaagactgc caatggagaa atattcaaca ctcatgacta tacagcagct
     5881 cataaaagtc tgccatttaa ttcaatagta aaggtgatat ctcttgaaaa taacaaagaa
     5941 gtaatcgtta gaataaatga tagaggtcca tttgtaaaaa acagaataat agatctctca
     6001 atggctgcag catatacctt agacttaata aaaaaaggaa caatgaaggt aaaaatagtt
     6061 ttactcgaaa aaggtgataa taaatatcat aaatatacta acagaaaata tacaattcag
     6121 atagcatcat tcagtaaaga ggagttagca attaatttta aagaaaaact gaaagaaaaa
     6181 tcaataaatg ttacaataaa aaagataaaa ataaataaca atgattattt cagaataata
     6241 atggagaatc ttaactactc agaacttcaa atatataaaa gaaaacttta tgaaaatgga
     6301 ataaaagaat ttaaaattaa tcaagaataa aattaattca tttttaaaat agattattat
     6361 aaaaaatttt tctctgttat ttctttccta atatcttcta attctctcac aatctctttt
     6421 ccaaaataat actcaatctc ttctttaacc ccatcaaata atatttctcc tctcccagca
     6481 caaattaaac tgttatccag aatttcatta gaaggcctta atataccatt ttcgaaagtt
     6541 atagggaata atatacctac catgggtttt aatatatgat aatcaatatt attgtctaaa
     6601 caataagaat gaatagcgca acctctttta tctttattta gaaaaacaca ttttccatat
     6661 aacacttcag ttcttgtata tttaccactc ggaaactctt tatctataat atattcactc
     6721 ttaaaccagt tttcaaattt tacacctata atactctcaa gtttatcttt atgttctttt
     6781 aatcttatta cattatcact atcaatatca gcaccatagg aacaacatat atcattacaa
     6841 aagtcagact ttaaacaatt ggtaaaatat ttatattgaa atatagaaac atccactttc
     6901 tctatgactg gatttccata aatagaatta tatttctttt ttaaatttac tattttcccc
     6961 atattttata aaatattaaa attctccttt tatttaagtt tacataaaaa ggtaaacagg
     7021 ggatatcccc tgtttactta aaaaatattc ttacatttca cttaacttct tataataaga
     7081 atgtttcttc ttcttgtctt ctattgcaag tttataaagg ttttcagcaa catccggata
     7141 gagctgtttt aaagccttat atcttgtctc attcattaag aaatccatca tatcagttgt
     7201 aggatctttt gattcataaa taaatggatt cttaccctct tttgctaaat ctggattata
     7261 tctataaagt ggccagtatc cagactgaac tgctaatttt tcttcttcaa ttgacttacc
     7321 cataccagtt gctaaaccgt gattgataca tggagcataa gcaattatta aagatgggcc
     7381 tttatatgct tctgcttcaa ggaatgcttt aactgcctga tttggattag cacccaatgc
     7441 tatacttgct acataaatat agccataact cattgagatt aatcctaaat ctttcttacc
     7501 tactcttttc cctgcctcag caaatcttgc aattgctcca attggggtag actttgatgc
     7561 ctgtccacca gtattagaat aaacctctgt atcaagaaca agaacattga catttctatt
     7621 cattgcaaga acatgatcca atccaccata tccaatgtca taagcccatc catctccacc
     7681 aaaagcccat atagatttat caacaataaa atcctgtaat tctataagtc ttacaacaac
     7741 ttttttagta tcaccggaga ctttgttaat ctcttttgca agaagttctt taaccatact
     7801 tgaattcttt aatgcctcat catcaacatt atcccagatt gaaagggttt tttgtaaagc
     7861 attctttaag tctccagaaa tagacattcc aatggcctga tttataaggc tcttaagcaa
     7921 ttttctattt gcatcaactg caagtctcat accaaagcca tattctgcat tgtcctcaaa
     7981 tagagagtta ccccacgcag gtcctctacc atcttttgtc acacagtacg gaacagttgg
     8041 gaatgtgcca ccataaattg aggaacatcc agtagcattg gcaatgatca ttctttcgcc
     8101 aaataactga gttacaagct taacataagg agtctcacca catccctcac atgccccaga
     8161 aaattcaaaa agaggctttc taaattgagt ccctttgtat tgggtaatct gtgtgccatc
     8221 tgtaatatta tcaggtaaat tatcaaagaa tgcaacatta tcattctcac cggctgctct
     8281 ttcttctgca atctttctaa actcaagagc cttcttatca ctatcttttg ccttaccaag
     8341 acaggagtta acacagttac cacaaccagt acaatcttcg atatatactt ggactttata
     8401 ctgtagattt ttatcgttct ttgtattaga tttaatagtt ttaaaagttg atggtgcatt
     8461 cttcaaatca tctggattaa tctgttttga tcttattgct gcatgtgggc ataccaaaga
     8521 acacatatta cactgaatac aatattcaga attccagtga ggaacctctg gagcaattcc
     8581 tctcttttca agttttgtcg ttgcagtagg tataatacca tcaaatggca tatgagatac
     8641 tggtatctca tcacctttaa gatacataat tttttcaatg atattctttt cgaatttacc
     8701 cgcattatca gggatcaatt ttggtggaac aaatgatttc ttaatttcag aaacacttga
     8761 cggaactttt atctctgata aagcctcttt tgtcttatca actgcattcc agttcatttg
     8821 aacaatattc tgtcccttct taccataagt cttctctata tatttcttaa taagatcaat
     8881 tgcctctttt tctggtaaaa caccagagat tataaagaat gcagcctgca ttactgtgtt
     8941 tattctttta ccaagcccaa cttcttctgc tatctttaag gcattaatat tatagaattt
     9001 tatcttttta tttataattg tctcctgcat atcccttgta agatgatcaa aaacctcatc
     9061 atttggccat tctgaattca aaagaaagat tccaccctct ttcaactctt tcaacatatc
     9121 gtatcttcca atatatgctg gattatgaca tgcaacaaaa tctgctcgtg ttatcaaata
     9181 ttgagattga atcttactct taccaaatct taaataagaa attgttatac caccagattt
     9241 ctttgaatca taggaaaaat atccctgagc attcatatca gtatagtcac caataatctt
     9301 tatagaattt ttattagcac ctactgttcc atcagagccc aatccccaga aaatacatct
     9361 tacaatatct tctggctctg taacaatgat atctttaact ttaagagatt ttttggatag
     9421 atcatcttca attccaacag taaaaccatg gaagcattca ccatcaagat gatcatatat
     9481 agccttaacc attgaaggtg taaactcttt tgaagagagt ccatatctac cgccaataac
     9541 tttaatatct gttttaccct ttgcatttaa agcagcaaca acatcaagat ataaaggttc
     9601 acctattgaa ccaggttctt ttgttctatc aagaacagcg atttttttaa ctgtctttgg
     9661 aatagcattt acaaaatttt caattgagaa tggtctataa agtctaacct ttacaagtcc
     9721 tactttatat ccttttttat ttaaataatt gatagtctct tctatagttt cacaaccaga
     9781 ccccattgcg ataataatct tatcagcatt aggatcacca acataatcaa acaatttata
     9841 ttttctacca atcttttcag caaccttatc catatatttt tgaacaatct ctggagcaga
     9901 agcataaata agattggttg tctctcttcc ctgaaaatat acatcaggat tttgagcagc
     9961 agtcttacag gttggtcttt ctggattaag agatcttttt ctaaaatcct caatatattt
    10021 catatcaaca agactt
//
LOCUS       a0116188_1025217        3125 bp    DNA              UNK 01-JAN-1980
DEFINITION  Ga0116188_1025217. | GENOME_ACESSION: IMG_3300009658 CONTIG_ID:
            a0116188_1025217 SOURCE: JGI_medium ORIG_COORD: 0_3125.
ACCESSION   a0116188_1025217
VERSION     a0116188_1025217
KEYWORDS    .
SOURCE      .
  ORGANISM  .
            .
FEATURES             Location/Qualifiers
     CDS             complement(100..603)
                     /product="hypothetical protein & Hypo-rule applied"
     Spacer_Hit      482..517
                     /gene="219"
                     /evalue="3.9386e-06"
     Spacer_Hit_Main 482..517
                     /gene="35"
                     /evalue="3.9386e-06"
     CDS             826..1287
                     /product="hypothetical protein"
     CDS             826..1272
                     /product="Fur family transcriptional regulator,
                     ferricuptake regulator & KO:K03711"
     CDS             1269..1493
                     /product="ferrous iron transport protein B & KO:K04759"
     CDS             1642..3123
                     /product="ferrous iron transport protein B & KO:K04759"
     CDS             complement(2421..3065)
                     /product="hypothetical protein"
ORIGIN
        1 tgattttatt tttaagcaaa aaaaataaac agacttagcc taagggtaag ttttgagtaa
       61 taaagataga atgaccaaat tttagaaaga tggttaattt tataagaatt ttatctcttt
      121 caggcaaaat tttgagttaa atttgagtaa aaaatagtcg ttagtagtgt cagagactgg
      181 gatatctggg gaaccaatct tcaccaccac agccttattt gctcttaaac tttctatctc
      241 cttttgccat tcttcaatcc tttttgtaaa ctcctcttca ccctctactt caataccagc
      301 aaaatatagt tccagaagtt ctcgtataag aatcgcaatg ctaaatgagt taatatggtc
      361 atgaaccaat tttaactcat tatatacctc ttctggaata taaattctaa tcctgtgagt
      421 tgcacctata aacctataat ctttatccct ccttttttca aaaagatgct ttctctttaa
      481 tactggaagc ataaagatta taatttccct tattaaagta gaaagatctt tatttttttt
      541 atcttttaaa atattaattt tttcaaaaag atttttattc actacaaaat caaattcctt
      601 cataatttta atcctcctgt tcaaaaaatt attttctata tattaatcac aaaattttta
      661 agaaaatcct ttacaacttt tagaaaaaaa ttaaaaaatt ttttctaaaa ataaaatatc
      721 accctttttt gttagtatta attaaatagt tattgacttc aaaataaaaa taagatatat
      781 ttataaatga taatgattat cattatttta taaaggatac aaaagatgac tgtagaagat
      841 gagaaaacaa tttataaaaa ttatatttca aaatattcta ttagaaaaag taagcagaga
      901 gaaaaaattt tagaaatatt tttagggagt gaaggacatc ttactattca agaacttttt
      961 caaatagcaa gagagaaata taaaaatata ggtattgcta caatttatag ggcaatgaaa
     1021 atattttgtg gggctggcct tgctgaggaa gtagatgttg gagatggtaa taaaagatat
     1081 gaacataaat acaaccataa tcaccatgat catttaatat gtgaaaaatg tggcaaaata
     1141 attgaattct ctaataatat tatagaaaaa attcaacagg atatttgtaa taaattgggc
     1201 tttaaaccaa caagtcataa attacaaata aatggtatct gtaaagaatg tcaaaaagga
     1261 ggtaatttat gacaattgct gatttaaaaa caaatgataa atttaaaatt aaaaagataa
     1321 aattaaaaaa agagataggg aaaagactgg ctgacatggg attcacaaga ggtattacag
     1381 gtagagttat aagaagagcc ctatttggtg atccaataga gataaatata ttagattata
     1441 atatttcgat aagaaaatct gaggctgagg ggatagaaat agaaaaatta taacttttac
     1501 gacaattgtc gtataatttt tttctctata caaaaaaatt ttataaaaaa gtgaaagact
     1561 acttttgaaa ataatatatt gccttttaaa aaataaaaat tttttagata tctcttaaaa
     1621 aaaatataaa aggagggcta gatgagaaag aatataagag tagctcttgc cggtaatcct
     1681 aattctggta agacaactat atttaatgct attactggat tgagacagag agtagcaaat
     1741 tactctggtg ttacagtaga aaagaaagag ggtaaaaaaa tatataaaga ttatcaattt
     1801 attatatacg atttacccgg tgtatatagt cttacagcat attctattga tgaagtagta
     1861 gcaagagact ttatacttga agaaaaacca gatattataa tagatgttct tgattctaca
     1921 aatattgaga ggaatttata ccttttgtta caatttcagg aactggatct cccaatcatt
     1981 ggctgtctta atatatctga tcaggcagag gagatgggga taaaaattaa tgaaaattta
     2041 ttaagtaata ttcttggaat acctcttata aaaacagttg ggacaaaagg aattggaata
     2101 gaagagttac ttgataagat aatagaaatt tataataata aagaaaaaat ctctataaaa
     2161 aaaatttttt atgggagaga gattgaagat gagctaacta ttctacaaaa attgatagaa
     2221 gaagataaag attttgttaa gatctattct tcaagatggc ttgccattaa acttttagaa
     2281 aaagacaaaa atgcaaaaga taaattagta actcataaaa atagaatttt aatagaacaa
     2341 aaattgcagg attgtataag aaaaatagaa caacattttg gttctgactc tgaaatagtt
     2401 atttcagaac agagatatgc ttatgtccat ggcgcatgca tggaggcagt taagaaagaa
     2461 aaaatagaaa aagcatatat cacagaaaag atcgacatga tattattaaa tagatttctt
     2521 gggcttccaa tatttctttt tatactctgg cttgtttttc aaattacctt taaagtgggg
     2581 gcatatccca tgcattggct tgagactctc ttttctttta tttctgaaaa attgaatctt
     2641 attttaccag atggaataat aaagtctctt attatagatg gaataatagg tggggttggt
     2701 ggggttttat cttttgtccc tttaattata attttattct tctgtatatc aatattagaa
     2761 gatgtaggat atatgtcaag agctgcattt ataatggata aatttttaca tatttttgga
     2821 ttgcatggac agtctttttt gccaatgatg attggttttg gatgttctgt gccagcaatt
     2881 atggctgcaa gaacattaaa aaatccaaaa gatagaattc ttacgattct tattatacct
     2941 tttatgagtt gcggggcaaa attaccagtt catgttcttc ttgctggcgc tttttttaaa
     3001 gaaaatgccg caaatgttgt tctttttata tatatatttg gcgttatagt atcattgatt
     3061 tccacaaaaa tattaagaac tattttgttt aaaggagaac caaccccctt tgtgatggaa
     3121 ctgcc
//
LOCUS       a0209204_1009033        5409 bp    DNA              UNK 01-JAN-1980
DEFINITION  Ga0209204_1009033. | GENOME_ACESSION: IMG_3300025631 CONTIG_ID:
            a0209204_1009033 SOURCE: JGI_small ORIG_COORD: 0_5409.
ACCESSION   a0209204_1009033
VERSION     a0209204_1009033
KEYWORDS    .
SOURCE      .
  ORGANISM  .
            .
FEATURES             Location/Qualifiers
     CDS             413..580
                     /product="hypothetical protein"
     CDS             577..1212
                     /product="tRNA A37 threonylcarbamoyladenosine
                     synthetasesubunit TsaC/SUA5/YrdC & COG0009"
     CDS             complement(1359..1862)
                     /product="hypothetical protein"
     Spacer_Hit      1744..1776
                     /gene="219"
                     /evalue="0.000214636"
     Spacer_Hit_Main 1744..1776
                     /gene="35"
                     /evalue="0.000214636"
     CDS             2074..2430
                     /product="hypothetical protein"
     CDS             2427..3116
                     /product="hypothetical protein"
     CDS             complement(3125..4735)
                     /product="1,4-alpha-glucan branching enzyme & KO:K16149"
     CDS             complement(4982..5407)
                     /product="hypothetical protein"
ORIGIN
        1 caaacaataa tgttattatt gtttttaata tcatttattt tactcatacc ttaaatataa
       61 caaaaaaaat ttaaaaagta aatttatttt ttcagcaatt ttaaaaaagt gtcaaaaaat
      121 ttagaaaatt tttgcgtgaa aataaaatcg caccagaaat ttaagaatta tccccaacaa
      181 gataagaatt actcaaaaat ctatgtaaag aatcttgcat tgaattgcct tttgttttat
      241 aaaagcgaaa aatatgtgtt taattattac ttatattttt aataagaata ataaatcatt
      301 tttcttgatt ttttatcaaa aataaaatca tgcataataa atttattttt tttataagag
      361 ttgttccagt tttttccgaa aatagtagta taattacttg agggggttat atatgagaaa
      421 aagaacatat cattgtttta ttatggctca aatcgcagaa ataaagaaat atcttgaagc
      481 gaaaaaaaat gaaaattgtg acaaagatga aaatttactt gcactcgaat ggattgagaa
      541 aaatgcaaaa caatttagga ataattggaa atacaaatga tagtagaata tattaattta
      601 gaaaatatta atgataaagt tataaaaaaa gcaattgaaa ttcttgaaaa cggggggctg
      661 attgcatatc caactgacac gagttggggg ataggttgta gtgttcattc aaaggttggc
      721 atagaaaaat tgagaagact aaaaggagat tttaaaaatt atgcaataac tctaatatgc
      781 tctaagattt cacaaattag tgaacttacc gaattgagta attcaaattt taaatttata
      841 aaaagatata ctccggggcc ttttgtattt atattaaaag cactcgatac agtagaaaaa
      901 aaaataaata tgaaaagagt agaaattgga gtcagaattc cagataatcc agtaccactt
      961 aaaatagttg atttctttgg ttctcctatc ttttctataa ctgcttctaa aaaaatgaca
     1021 gataatacat tgtggacaga aaaatatgca gaagaaaatc tttttgaata tggctgggaa
     1081 ttagaagaga taaaagcact ggatatgata attgacccgg gcattgcttt accaaaagtt
     1141 ttatcaacag ttattgattt aacaggggat gaaataacta tcataagaga gggtatagga
     1201 attatagaat aaaataagat atatatagta agaaaatttt aatttctaac ttattcagtg
     1261 gtattttatt tttagagaga taaaaatata gaattagact aagtgtaaat tttgagtaag
     1321 aaagatagaa gggacaaatt tgaggtatat tattaatttt ataagaattt tatctctttc
     1381 aggcaaaaat ttgagttaaa tttcagtaaa aagtagtcgt tagtagtgtc agagactggg
     1441 atatctgggg aaccaatctt caccaccact gccttaactt cccttaaagt ttcaatttcc
     1501 ttttgccatt cttctattct ttttgaaaac tcttcttccc cctctacttc aatgccggca
     1561 aaatataatt ccagaagttc acgtataaga atggcaatac taaatgagtt aatatggtca
     1621 tgaaccaatt ttaactcatt atatacctct tctggaatat agattctaat tctgcggatg
     1681 gcatttataa atttataatc tttatccctc cttttttcaa aaagatgctt tctctttaat
     1741 acgggaagca taaagattat aatttccctt attaaagtag aaagatcttt atctttttta
     1801 tcttttaaat tgttaatttt ttcaaacaga ttttgattca atacaaaatc aaactctttc
     1861 atgtttacat ctccttttta taaaaaaata tttctatata ttaatcacaa aatttttaag
     1921 aaaatccttt acaacttttt taaaaaaatt taaaaatttt tgcctaaaaa taaaatcgca
     1981 ccctagaaaa ttcattttta tattttttaa ttgacaaatc ttttaaaata taattctatt
     2041 tatatagact ttttatattt aaagaaggta tatatggcta aatataatat tgtttttacc
     2101 ccggatctta caaaagaaaa aattattcaa cttttttctg aaggactaaa aggtaaatgt
     2161 aaagtgaatt taaatccgtc attttttttg gtagatttta ccctcgaaaa gacaagtttt
     2221 actggtattg gtgtaaaata taaaattgat gaaaaaaata gtagatctac tctgtttctt
     2281 aatcctttta ttccatctat ttgggcaagg ttttttttag gtggtttatt agcctatatt
     2341 attttatcaa atggtccctg gaaaaaattt ttaaaagaga tagaggaatt tatttttaat
     2401 tgtctggaaa ttaatttaat taagcaatga gatatattta tatttttatt ataatattac
     2461 ttatattttc ttcttgtggt aatgatcctc cattactttc ctatcctgta tataatattg
     2521 ttatatatca agaaggagca tttaatatgc caaccaatac tatcttttta tctctatact
     2581 ttcaattata tgatgaaaat ggaaaagaag atatttctga aattagaata actcatttag
     2641 aaacagagta ttcatggata ataaaatctg aaaacttaaa tactgttttt tggaatgata
     2701 aagaattgac tggatattct tttttagaat atcaagaagg taaatcagta ttgttaggta
     2761 aatatcttgt cgaagcaaaa gacagggctg ataatgtgag ttctatgtta atagaaatag
     2821 aaaatccaga aaatccacaa gcaaaaaaaa ttgaactccc agaaataaag tatgaaattg
     2881 agactgtaga gaatggtaaa gaatttaaaa taaaggggga taattattat tctattgaac
     2941 ttaaattatt gaataatcca gaacttttta ataatagcag aaaaaaattt tttaagaatg
     3001 ataaaatagt tattagcaat aagccacttg aaaaaaatag cgagctctct tttagagtaa
     3061 acaaagacaa taaagaaata atagtttatt tcttgaaacc agtaattata gaataattgt
     3121 aaaattactt aaaaaaccca cgattataag tatgttcatc agaatatgcc atataatcaa
     3181 tttcctgaaa aatagtatct ctaaattcac actcttttaa aaaatcttca tttattttat
     3241 tctcatttac cattctatac aattctaaaa atctaaaaag atgggttttg acttttctta
     3301 tcgcatattc aactgttgta tttgtagtca taataaatgc ccagcaagaa gtttgagcaa
     3361 ttaatagttc tcttgccatt tgatttagta ctctttttaa aagtggatca gttgtgtccg
     3421 ggaatttatt agcaagttcc accattttat cagcacattc atgataatgc ctgtatatcc
     3481 agtcatttcc gccattaagc catacctcca tatatccttt attcccccaa ctagacatgg
     3541 ctggagtgga aacctgattt acaggatact tttttaaata ttctgatggt gttatcattt
     3601 ttacaatatt agaattatga atctctctgc aaagttgatt aataaagtct ggaccttcat
     3661 accaccagtg gccaaacagt tctgcgtcat aaggggctaa aattattggt tccctatcca
     3721 ttatcgaaca taaatattct atctgttttt ctctattgaa tttaaaattt gctgcatgaa
     3781 tttttacttt attctgtgcc cattctaaat tataaggctc tttatccata tttctaccag
     3841 taattctata atatttaaat ccagtcatta ctcttatacc atcatgatga atataaggtc
     3901 caatatagtc gagaggcaaa tcaaaaccta tgtctctata aaattcccta taatctggat
     3961 cgcctggata tccctcctga gcagaccata cctgtttact tgattccaca tctcttccaa
     4021 acacagcaac tccattctta caataaagag gggcaaatat tccatacttt ggcctttttt
     4081 cagcatacaa aattccatgt gtatcaataa aaaaatatct taatccccat tttctcaaaa
     4141 aatcttcaag tccgggataa taagcacatt ctgcattcca tataccaaaa ggagttttgc
     4201 caaaatgttt tatataatta ttaacagcga tttctatctg tgcgtttact gcatttttat
     4261 ttatactcat aaatggcata aatccatgag ttgcgctaca tgttataatt tctagtttac
     4321 ccatatcttg gaatttctta aagccattta taagattttt attatattta ttaacaaata
     4381 catcataaca attattaagt ttattatgat acatcaaagc agtattataa aaatctgtcc
     4441 cctttgtcct atgtaattct ttatttgaca attcaataag catatttagt ttatttataa
     4501 atctattttg aagtaaagga tctgcaaaca tttcacatag aggaggagtt aaagacattg
     4561 taattttaaa atctattcca tcatttacaa gactttcata aacctcaaga agtgggacat
     4621 atgtctctat aattgcttca taaaaccagc tttcttctaa aaaagattcg tattctggat
     4681 gccttacaaa aggaagatga gcatgtaatt gcaaacaaag ataaccttta gccatttctt
     4741 acctcactta gtgccactta ttacagagtg gcttaacaat aatcattaaa ttaacttatt
     4801 tctaaaataa tattatacta atttttaaat tttgtcaaaa aataatctct atttttaaaa
     4861 tatgtagcac ttttattttt caataattaa aataatatag ttatccttaa gataattttg
     4921 tttaagagaa atattataat aatgttattt gttttttatt ataatcttta ataaatttta
     4981 gctaataata ggtctcaaag cctattacct ggtaacaatt attgtatatt gctttataaa
     5041 atggggtgaa attcccttta aagtgggaca attctctact cttccaccac ctctttttct
     5101 ttgtcagttt cagccagagt ctcaatgtca caagaccgca tttcttctca aatccaatca
     5161 tccccattct ctcatactct tcaatgaaaa tttcaagaat acttcttaac aattttgcca
     5221 tgctgaaaaa attcaagtca gcatggattt tctttaaaaa cctataatct tcctttggca
     5281 aataaaaatg aatagagtca tctgcatcta ttctttcgta aaaatttcca tcttcatgtc
     5341 cgaaacagta tctttttttg atcctatcag aaaacttttg caatacataa cagatcaatt
     5401 ttgatagag
//
LOCUS       a0209409_1011110        3894 bp    DNA              UNK 01-JAN-1980
DEFINITION  Ga0209409_1011110. | GENOME_ACESSION: IMG_3300025589 CONTIG_ID:
            a0209409_1011110 SOURCE: JGI_small ORIG_COORD: 0_3894.
ACCESSION   a0209409_1011110
VERSION     a0209409_1011110
KEYWORDS    .
SOURCE      .
  ORGANISM  .
            .
FEATURES             Location/Qualifiers
     CDS             complement(1..327)
                     /product="hypothetical protein"
     CDS             539..895
                     /product="hypothetical protein"
     CDS             892..1581
                     /product="hypothetical protein"
     CDS             complement(1590..3200)
                     /product="1,4-alpha-glucan branching enzyme & KO:K16149"
     CDS             complement(3447..3893)
                     /product="hypothetical protein"
     Spacer_Hit_Main 209..241
                     /gene="35"
                     /evalue="0.000214636"
     Spacer_Hit      209..241
                     /gene="219"
                     /evalue="0.000214636"
ORIGIN
        1 ttccccctct acttcaatgc cggcaaaata taattccaga agttcacgta taagaatggc
       61 aatactaaat gagttaatat ggtcatgaac caattttaac tcattatata cctcttctgg
      121 aatatagatt ctaattctgc ggatggcatt tataaattta taatctttat ccctcctttt
      181 ttcaaaaaga tgctttctct ttaatacggg aagcataaag attataattt cccttattaa
      241 agtagaaaga tctttatctt ttttatcttt taaattgtta attttttcaa acagattttg
      301 attcaataca aaatcaaact ctttcatgtt tacatctcct ttttataaaa aaatatttct
      361 atatattaat cacaaaattt ttaagaaaat cctttacaac ttttttaaaa aaatttaaaa
      421 atttttgcct aaaaataaaa tcgcacccta gaaaattcat ttttatattt tttaattgac
      481 aaatctttta aaatataatt ctatttatat agacttttta tatttaaaga aggtatatat
      541 ggctaaatat aatattgttt ttaccccgga tcttacaaaa gaaaaaatta ttcaactttt
      601 ttctgaagga ctaaaaggta aatgtaaagt gaatttaaat ccgtcatttt ttttggtaga
      661 ttttaccctc gaaaagacaa gttttactgg tattggtgta aaatataaaa ttgatgaaaa
      721 aaatagtaga tctactctgt ttcttaatcc ttttattcca tctatttggg caaggttttt
      781 tttaggtggt ttattagcct atattatttt atcaaatggt ccctggaaaa aatttttaaa
      841 agagatagag gaatttattt ttaattgtct ggaaattaat ttaattaagc aatgagatat
      901 atttatattt ttattataat attacttata ttttcttctt gtggtaatga tcctccatta
      961 ctttcctatc ctgtatataa tattgttata tatcaagaag gagcatttaa tatgccaacc
     1021 aatactatct ttttatctct atactttcaa ttatatgatg aaaatggaaa agaagatatt
     1081 tctgaaatta gaataactca tttagaaaca gagtattcat ggataataaa atctgaaaac
     1141 ttaaatactg ttttttggaa tgataaagaa ttgactggat attctttttt agaatatcaa
     1201 gaaggtaaat cagtattgtt aggtaaatat cttgtcgaag caaaagacag ggctgataat
     1261 gtgagttcta tgttaataga aatagaaaat ccagaaaatc cacaagcaaa aaaaattgaa
     1321 ctcccagaaa taaagtatga aattgagact gtagagaatg gtaaagaatt taaaataaag
     1381 ggggataatt attattctat tgaacttaaa ttattgaata atccagaact ttttaataat
     1441 agcagaaaaa aattttttaa gaatgataaa atagttatta gcaataagcc acttgaaaaa
     1501 aatagcgagc tctcttttag agtaaacaaa gacaataaag aaataatagt ttatttcttg
     1561 aaaccagtaa ttatagaata attgtaaaat tacttaaaaa acccacgatt ataagtatgt
     1621 tcatcagaat atgccatata atcaatttcc tgaaaaatag tatctctaaa ttcacactct
     1681 tttaaaaaat cttcatttat tttattctca tttaccattc tatacaattc taaaaatcta
     1741 aaaagatggg ttttgacttt tcttatcgca tattcaactg ttgtatttgt agtcataata
     1801 aatgcccagc aagaagtttg agcaattaat agttctcttg ccatttgatt tagtactctt
     1861 tttaaaagtg gatcagttgt gtccgggaat ttattagcaa gttccaccat tttatcagca
     1921 cattcatgat aatgcctgta tatccagtca tttccgccat taagccatac ctccatatat
     1981 cctttattcc cccaactaga catggctgga gtggaaacct gatttacagg atactttttt
     2041 aaatattctg atggtgttat catttttaca atattagaat tatgaatctc tctgcaaagt
     2101 tgattaataa agtctggacc ttcataccac cagtggccaa acagttctgc gtcataaggg
     2161 gctaaaatta ttggttccct atccattatc gaacataaat attctatctg tttttctcta
     2221 ttgaatttaa aatttgctgc atgaattttt actttattct gtgcccattc taaattataa
     2281 ggctctttat ccatatttct accagtaatt ctataatatt taaatccagt cattactctt
     2341 ataccatcat gatgaatata aggtccaata tagtcgagag gcaaatcaaa acctatgtct
     2401 ctataaaatt ccctataatc tggatcgcct ggatatccct cctgagcaga ccatacctgt
     2461 ttacttgatt ccacatctct tccaaacaca gcaactccat tcttacaata aagaggggca
     2521 aatattccat actttggcct tttttcagca tacaaaattc catgtgtatc aataaaaaaa
     2581 tatcttaatc cccattttct caaaaaatct tcaagtccgg gataataagc acattctgca
     2641 ttccatatac caaaaggagt tttgccaaaa tgttttatat aattattaac agcgatttct
     2701 atctgtgcgt ttactgcatt tttatttata ctcataaatg gcataaatcc atgagttgcg
     2761 ctacatgtta taatttctag tttacccata tcttggaatt tcttaaagcc atttataaga
     2821 tttttattat atttattaac aaatacatca taacaattat taagtttatt atgatacatc
     2881 aaagcagtat tataaaaatc tgtccccttt gtcctatgta attctttatt tgacaattca
     2941 ataagcatat ttagtttatt tataaatcta ttttgaagta aaggatctgc aaacatttca
     3001 catagaggag gagttaaaga cattgtaatt ttaaaatcta ttccatcatt tacaagactt
     3061 tcataaacct caagaagtgg gacatatgtc tctataattg cttcataaaa ccagctttct
     3121 tctaaaaaag attcgtattc tggatgcctt acaaaaggaa gatgagcatg taattgcaaa
     3181 caaagataac ctttagccat ttcttacctc acttagtgcc acttattaca gagtggctta
     3241 acaataatca ttaaattaac ttatttctaa aataatatta tactaatttt taaattttgt
     3301 caaaaaataa tctctatttt taaaatatgt agcactttta tttttcaata attaaaataa
     3361 tatagttatc cttaagataa ttttgtttaa gagaaatatt ataataatgt tatttgtttt
     3421 ttattataat ctttaataaa ttttagctaa taataggtct caaagcctat tacctggtaa
     3481 caattattgt atattgcttt ataaaatggg gtgaaattcc ctttaaagtg ggacaattct
     3541 ctactcttcc accacctctt tttctttgtc agtttcagcc agagtctcaa tgtcacaaga
     3601 ccgcatttct tctcaaatcc aatcatcccc attctctcat actcttcaat gaaaatttca
     3661 agaatacttc ttaacaattt tgccatgctg aaaaaattca agtcagcatg gattttcttt
     3721 aaaaacctat aatcttcctt tggcaaataa aaatgaatag agtcatctgc atctattctt
     3781 tcgtaaaaat ttccatcttc atgtccgaaa cagtatcttt ttttgatcct atcagaaaac
     3841 ttttgcaata cataacagat caattttgat agagaaatat tctctttttt tgct
//
LOCUS       a0209409_1001981        5312 bp    DNA              UNK 01-JAN-1980
DEFINITION  Ga0209409_1001981. | GENOME_ACESSION: IMG_3300025589 CONTIG_ID:
            a0209409_1001981 SOURCE: JGI_small ORIG_COORD: 0_5312.
ACCESSION   a0209409_1001981
VERSION     a0209409_1001981
KEYWORDS    .
SOURCE      .
  ORGANISM  .
            .
FEATURES             Location/Qualifiers
     CDS             complement(3..398)
                     /product="hypothetical protein"
     CDS             850..2589
                     /product="acetolactate synthase-1/2/3 large subunit
                     &KO:K01652"
     CDS             2586..3068
                     /product="acetolactate synthase-1/3 small subunit
                     &KO:K01653"
     CDS             3270..3863
                     /product="outer membrane biosynthesis protein TonB
                     &COG0810"
     CDS             complement(4332..4874)
                     /product="hypothetical protein"
     Spacer_Hit_Main 280..312
                     /gene="35"
                     /evalue="0.000214636"
     Spacer_Hit      280..312
                     /gene="219"
                     /evalue="0.000214636"
ORIGIN
        1 accacagcct tagcttccct taaactttct atttcctttt gccattcttc aatccttttt
       61 gcaaactcct cttcaccctc tacttcaatg ccagcaaaat atagttccag aagttcccgt
      121 ataagaatgg caatgctaaa tgtgttaata tgatcatgaa ccaattttaa ctcattatag
      181 acttcttctg gaatataaat tctaatcctg tgggtggcac ctataaacct ataatcttta
      241 tccctccttt tttcaaaaag atgctttctc ttcaataccg gaagcataaa gattataatt
      301 tcccttatta aagtagaaag atctttatct tttttatctt ttaaattgtt aattttttca
      361 aacagatttt gattcaatac aaaatcaaac tctttcatgc ttacctctcc tttttataaa
      421 aaaaatattt ctatatatta atcacaaaat ttttaagaaa atcctttaca agatttagaa
      481 aaaaaattaa aaaaaatttt gcctaaaaat aaaatagtac caattttatt aaaaattttt
      541 atttttttgt tgacttatta ttttttttaa tgtaaactct ataatgagga ttttgaaatg
      601 aaagagaata tgtttaattt taatatttta tctcttctag tggtggtagt tttattttac
      661 tctttattaa cgggataatt tttttaatat aaatgtaaaa agccatcccg ttaaaaagga
      721 tggctttttt tatatggtga atctgatatt cactatatat aactatttag aaagtatttt
      781 taattttcta aaaatctcaa attaagattt ttagaattgc cctataataa attatatgga
      841 ggtattttta tgtctaaaat tagtggagca caaattattg tagaagcatt aaaacgagag
      901 gggattgata ctgtctttgg ttatccagga ggagcagtga tacctctttt tgatgtgtta
      961 tattcaacac cagaaattaa tgttattcta acccgtcatg aacagggagc agtccatgca
     1021 gcagatggat atgcaagatc cactggtaaa accggagtag taattgtaac ttcaggacct
     1081 ggtgcaacaa atactgttac cggtcttgca acagcaaatt ttgattcttc gcctattgtc
     1141 tgttttactg gacaggttcc aacttctatg ataggtatag atgcctttca ggaggcagac
     1201 acaactggta ttaccaatcc ggtaacaaaa cataactatc ttgttcataa tgtggaagat
     1261 cttgctatta cgattaaaaa ttctttttat atagcaaata gtggtaggcc aggacctgtt
     1321 gttattgatg ttccaaaaga tgttattcta agtaaagcag aattcaatta tgatatggaa
     1381 ataaacatac gaggatacaa accacatctt gatgggcata taaatcaatt aaaaaaagca
     1441 gtagatctta tagaaaaagc aaaaaagcca ataataatag tgggtggtgg tgctataata
     1501 agtggggcaa gtctagagat aaaagagttt atgaaaaagt gtgatatccc ggtcacagca
     1561 acacttaatg gcttgggatg tatagagtat gataatgagt atttcttagg aatgcatgga
     1621 atgcatggga caattgcggc aaataaggca attcaagagt cagatctttt aatagcactt
     1681 ggttcaagat ttgatgatag agcgaccggc aaactctcaa catttgctcc aaacgcaaag
     1741 ataatacatg ttgatattga atctgcaagt ataagtaaaa atgtccatgt tgatgttccg
     1801 gtcgtagggg acttaaaaag agtattgaat caattattac cgcttctacc agaaaaaaaa
     1861 cattctgatt ggattgagag aattaaagag ttaaaacagc ttactcatga aatacccaaa
     1921 aataaagata gaatcacttc aatcgaggta tttgaagcat taaataagat tgtgccggat
     1981 gatacaataa ttgttacaga tgtaggtcag catcaaatgt ggactgcatt gtattataaa
     2041 tttagatatc cgagaacatt tattacatca ggaggactcg gaacaatggg gtttggtttt
     2101 ccagcagcaa taggtgctca acttgctaat aagaataaaa aagtagtctg cataagtggt
     2161 gatggttctt ttcaaatgaa tattcaggag atggctactg ctgttgttga aagattacca
     2221 ataattatcc tcattatgaa taatggttat cttggaatgg taagacaatg gcaggaatta
     2281 tttaatgaag gaagattttc ttctacctgt ttaatgaatt gccagaagca tccaactgaa
     2341 tgtagaggtg aagagagtaa ttgttttaag tttataccag attttgttaa aattgccgat
     2401 gcttatggtg cttatggcat aagagtaaag acaaaagagg agttagaaga tgcattgggt
     2461 aacgctttaa atagaaccga tgggcctact attattgata ttataacata tagaaaagag
     2521 aatgtatggc ccatggttcc tgctggtgcc agccttgatg aaatgttaaa aggaggtatg
     2581 acagtatgag atatatttta tcattgattg ttgaaaataa acatggggta ttagcaaaag
     2641 ttgctcaggt cattaccggt aggggttata acattaatac tttaacagtt ggcccttctg
     2701 aaaagagcga cacttcaaga atgataataa cttttgattg tgatgaaaag accataaatc
     2761 aaattgtgaa acagctaaat aaactaattg atgttataaa ggtgtttctc atagatgata
     2821 atgaaaaagt tgaaagagaa cttgttctta taagagtgcc aagaaaaaaa gactttgagg
     2881 actctctatg cagagtaatc gatattttta agggaagaat tgtaaatgta actcctaaaa
     2941 attttgttat agagttaaca gggtattcaa gaaagattaa tgcctttatt gaaaacataa
     3001 aaccttatgg aatacaggat ctaatgagaa caggacctct tgctcttcct aaatatgata
     3061 ttaaatagga aaaaagttaa gaagataaag aaaatgtaaa tttatataat aaatgttata
     3121 ttaaatattt aaaaacaagg ggatatctga ttacttaaaa tgagatatcc cctcttctaa
     3181 catgggatat ctgaataatt taagggggat atctgattgt tatgaaaaag acatatttaa
     3241 tataacaata atttttataa tatttcttaa tgaaaaaaaa tagaatttta atttttacaa
     3301 ttattttttc aataattatt catattattt tattcttgtt tttaaaaata aatattaatt
     3361 ctaaaaaatc tattctaaaa atagattcaa aatatattag aatcattgat ttaaacgatt
     3421 tagataagag taagaaaaaa ataaatattt tgaaaaaaga aaattctact caaataaaaa
     3481 attctactca aataaaaaat gaaaacatca acatgaatac tttttttagt gaaaaaatag
     3541 aaaacgatag caaagaaaag gaaactcaga aagaaaatca aaataatgaa atagaatata
     3601 ttccagattt caaaatagat aaatatcctg aatatccaat aaaagcaaaa agattgggat
     3661 tagaagggga tattatactt aaaatcatca ctgacaataa tggtactatc ttagagataa
     3721 taacagaaaa atctactggt tatgaaatac ttgataatgc tgcaataaaa gcagtttctt
     3781 tctggaattt taaaaaagta atatcagaag aaaataacaa aaaatttata tttaaaacta
     3841 aaattaaatt caggttagat tagtctaatt atgtcttcca attttagcat ggcattagtt
     3901 ataagagaga tattaattct ctattttgat cttgtagaaa agtatggtgt ggcttgattt
     3961 aaaaagagat ttgagaaggt aaaaaataag atagaagata taatagcaag taaggcgaaa
     4021 tggtataagg agaaaaggat acattcagat atcccctttt atatcgacca ggtaatatat
     4081 tattgtcttg tttttgagaa cagatttatg cctaaaaaag attcaatttc tataaaaata
     4141 ggcatttttt ttaaaaattt ttctttatta ttattcttat acccaacaaa tcatagtata
     4201 actctatttt tggttgcgat tttattttta gtcagataaa aagatagaat tagcctaagg
     4261 gttaatttta ttttgagaaa aatttataat agaggtattt cttttttggg tagaattttt
     4321 aataaaaact atcaatagta tgtctcaaag cccactacct gatagcaatc gttgtagatt
     4381 gccttgtaaa atggggtagt gttgccggaa aagtgggata attctctgct cttttcccac
     4441 ttttttatct ttgttagtct taagaataac tttaatgtta ttatactaca cttcatctca
     4501 accccggtaa tcccaagttt ttcatactct tctaaaaaga gtaggataat tctccttaat
     4561 aaacacccca tgctgaaaaa attaagatca gcatggatct tctttaaaaa acgatagtcc
     4621 tgtttggaaa catatatatg aattcttgca tctccatcta ttctttcgta tttattccca
     4681 tcttcttccc caaaacaata tatctttttt attctattag tatagagttg caagatatat
     4741 acaataagtc ccgaaataga aatgttaaat ttttttccga tagatgcaat tctttttttc
     4801 atttctgagt taacaactat gtgtaactca tgttcaaaat tataattttt taaaatctta
     4861 cgaatattat tcataaaacc ctccttacaa aaaaatattt ctatatatta atcacaaaat
     4921 ttttaagaaa atcctttaca aaatttaaga aaaaaattaa aaatttttgc ctaaaaataa
     4981 aatcgcaccc aaaataatta tttttatatt tgtatttttt ttattttttg ataaaatata
     5041 tcaattgctt aataaatttt atatttacgg agaatagtaa tgaagaaata tattttagca
     5101 cttgatcaag gaactacaag ttcaagagca atactcttta ataaaaatgc agagataatt
     5161 gatcaggaga atatagaatt taggcagata tatccaaaac cgggctgggt agagcattct
     5221 ccagaagaaa tttatgacac tgtaataaaa gcagttacta caatagtaaa cagaaaaaga
     5281 ataagatatg acgagataga ctctattggc at
//
LOCUS       a0116166_1001370       10033 bp    DNA              UNK 01-JAN-1980
DEFINITION  Ga0116166_1001370. | GENOME_ACESSION: IMG_3300009711 CONTIG_ID:
            a0116166_1001370 SOURCE: JGI_medium ORIG_COORD: 3997_14030.
ACCESSION   a0116166_1001370
VERSION     a0116166_1001370
KEYWORDS    .
SOURCE      .
  ORGANISM  .
            .
FEATURES             Location/Qualifiers
     CDS             complement(461..715)
                     /product="hypothetical protein & Hypo-rule applied"
     CDS             complement(725..1333)
                     /product="1-acyl-sn-glycerol-3-phosphate acyltransferase
                     &KO:K00655"
     CDS             complement(1427..1957)
                     /product="adenine phosphoribosyltransferase & KO:K00759"
     CDS             complement(2132..2638)
                     /product="hypothetical protein & Hypo-rule applied"
     CDS             2830..3282
                     /product="peroxiredoxin Q/BCP & KO:K03564"
     CDS             complement(3277..4380)
                     /product="sigma-B regulation protein RsbU
                     (phosphoserinephosphatase) & KO:K07315"
     CDS             complement(4616..5119)
                     /product="hypothetical protein & Hypo-rule applied"
     Spacer_Hit      5001..5033
                     /gene="219"
                     /evalue="0.000214636"
     Spacer_Hit_Main 5001..5033
                     /gene="35"
                     /evalue="0.000214636"
     CDS             5290..6246
                     /product="hypothetical protein & Hypo-rule applied"
     CDS             6250..9126
                     /product="Signal transduction histidine
                     kinase/Signaltransduction histidine kinase &
                     COG0642,COG0642"
ORIGIN
        1 tttatttttt cttttatttt ttttaaattt atgacgagtg cctctttttc ctcttttgcc
       61 aacgatatta attctaggtc cttctcattt tttattatct cttctgtatc attatattgt
      121 tttaaaaaat ttttataatt attgtattct acaacaatct cttcaagttg ggatgcctct
      181 tttgaaagat ctctaaattt tttgttatca tttataatag atggatctgc taactcttga
      241 gaaatattat tatatttttt tactatattt tctaattttt cttctgtttt tgaatcaaaa
      301 atcaaatcct cattcattta taacatccta tttttaaatt ataatgaaaa atttttaatt
      361 tgtcaaaagt aaatttaaaa taattttata aaaacacgaa taattattaa aacccaagaa
      421 taatgaaaaa tattgttatt ttatcatata aggagaataa ttattccttt ttagattttt
      481 ctctctcttt ttcctctttt tttcttattt tttcttctaa ttttttgtgt ttttcttcaa
      541 ttttttgttt tcttattctt tcttttagaa gaagattatc ttctaatttt ttatcaattt
      601 tataactaaa caatgtacca ttctttagtt taataaaaag atttaatttg taaatttcat
      661 caggatgttg aagaatcata ttaaatagat cttttacttc gtcctgaatt gtcataaaga
      721 cctcctaact ccaaaattta tttattttta agtcatagac taattcttct attttctttt
      781 ttacctcttc tgtaataagt tcatttgctc tgtttttgtc ttctattttt tcataatctg
      841 gaaatgttat tggtttacct atatttgcat aatattttcc agacaaaact gttaatgttt
      901 tatgttctgt ttcgcctact tttatattta cactcttttc ttttacatat cttataggag
      961 atactattcc aattggaatt ataggaaccg gatattctaa atatattctt gaaaggccag
     1021 tataaaattt cagaaaactt ctttgatcat tgagatctcc ttcaggaaat atataaattg
     1081 attccccttt ttttaaatac tctactgctg ttggtataac attttttcta ttttctggta
     1141 aggcatttat ctgctctgca atttttaaaa atgtcctaaa aaaaggaaca tgaaatccag
     1201 gacctatcac catgtgaact ggctctctca ttaatgttat tacaaaaaaa ggatctgttg
     1261 aagagaaatg atttgagcaa tatattttag gcccatctat aaaattctcc tgtccccaaa
     1321 ctttaaactc caaaaagtta tgaatataaa aatggataaa gaatcttact atcttatagc
     1381 ctattttacc tacaagattc aagtttttcc tctttttaga tgagtattat tcactatgat
     1441 aattaattaa ggtctttatg tcataacctt ctaaaagttt ttcataatta agaaatggca
     1501 gtcctattac cgcgaaaaag ccagtaacat tagatcctaa tttttttaca agatttgcac
     1561 aggctttaag agtgccaccg gttgcaataa gatcatctat tattaaaata ttttttccag
     1621 atggaatatc ctctttatga acttcaagag ttgctgtgcc atactctaat gcatagttct
     1681 cttttatagt agctcctggt aatttacctg cttttcttgc aagaactaaa ggaatcttca
     1741 ttttataagc aagaggggag gcaaagataa atcctcttga ttctactgcg agtaacatat
     1801 caattttttt atctttatac atctcaaatg ccttttctat aatccaacta aatgcttctg
     1861 gttgagtaaa tattgaagta atatcataaa agagtattcc tggttttgga aaatctttta
     1921 cttttcttat aaaattatca agatttatat ctttcataaa aacctcctga ttttatatat
     1981 atcagaaaat catattattg tcaaaaattt tatattcata taatagataa gagagatttt
     2041 atttttagac agttaaaaag atagaattat cctaagggta agttttgagt aataaagata
     2101 gaatggtcaa attttaggca tttcattaat tttataaaaa ttttatctct ttcaggcaga
     2161 aatttaagtt aaatttgagt aaaaagtagt cgttagtctc aatgtagcag gggatatctt
     2221 gctctctttc ctccttcaca acacaagcct ttcttatctt taacccctct atctcatttt
     2281 ttatttcttg tatcatcttc ataaattttt cttctccata aatttgaatg ccagtaaaat
     2341 atacttcaag caactctcta ataagagttg caatactaaa tgagtttaac tggtcatgca
     2401 ctaatttcaa ctcattatat atctcttctg gcaaaaacac ccttatcttt tctgtggcat
     2461 ttataaattt gtaatccttc tcacgccttt tttcataaag gtgtttttcc cttaataccg
     2521 gtatcatcaa taaaattatt tccctaacaa taactgaaag atctttattt ttcttttctt
     2581 tcaaatattt aattttatcg aatagagatt tattcaatac aaaatcaaat tctttcatat
     2641 ttaatcctcc tgtttaaaaa atatttctat atattaatca caaaattttt aagaaaatcc
     2701 tttacaactt ttagaaaaaa aaaatacata aaaataaaat tgtgccttcg attataaaaa
     2761 agtgttgaaa gtttttgaca aaataaacaa tttttagtaa gatgtaatcc aatttaagga
     2821 ggagtaatta tgttaaaaga aggtgataaa gcgatagatt ttaccttaaa agatcaggag
     2881 ggaagagata ttagattaag cgactttaaa ggtaaaaaga tagttttata tttttatccc
     2941 aaagacaata caccaggatg tactactgag gcttgtggtt ttagagatgt ttatgatctt
     3001 attcttgcta aaaatgccgt tgttatagga attagcagtg attctgtaac ttctcataaa
     3061 aaattcaagg ataaatacaa tttaccattc tatttattaa gcgatccaga taagaatgtt
     3121 ataaagagtt atgaatgtta tggtgaaaaa aatatgtgcg gtaaaattac acttgggatt
     3181 ttaagaaaga catatattat tgatgagaat cagacaatta tcaaagtatt tcctaaggta
     3241 actcccaaag agcacgctaa agaagtttta gatttattat aaaatttcaa aggcaaatag
     3301 agtaatatca tcttcaaaca taggattttg agaaaaaaat atcaattctg tcattatggt
     3361 atcagcgata tcctctattg gtttaaaaga attctgtttt ataatattaa taagtctttc
     3421 tttaccaaaa ggttggttat tttctccaat agtttcaata ataccatcag tgtatagaaa
     3481 tattttatcc cctttttgaa tttttatttt atcttcatcg taaaaatttt tactaaggat
     3541 acctataaca aatccatttg tattaaactc tattatttca ttatctcgta gtaatatagg
     3601 attaggatga gcagcatttg aataggtaag agtatatttt tcaagatcaa caactataag
     3661 acaggctgtc aaatagtcat ctgtttgaat tatattttga aattcaatat ttgtcttata
     3721 aaaaaaatcc tttatttttt cataatttct tatctctttt tgaaaaatgg cctttatcat
     3781 agaggcaata atagcggatt taaccccatg tccacttaca tctattatta aaatagcaaa
     3841 tctgttatcg tctaatttta ctatatcaaa gaaatcccct cctatatagg tagaaggtaa
     3901 atattttgaa acaaaattta tcctgtctaa aaaaggaaat tctttaggaa gaagattttt
     3961 ttgaagttca cttgcaaaat ttaattctct atgaaaattt ttattttcta tttctattct
     4021 ttcattctct tcttttaaat ttttgatctg ggtttcaaat tcttttttta gtttctcaca
     4081 atgagcatta ataaaataat ctatatcttt taatatttct tcatcaaatt ttttttctat
     4141 aaaattatta gtaattattt tttctattaa attattatta taaaaataga gaaatatatc
     4201 tattactctt gctttcgttc ttatattatt ataatttgaa gttatcgata tgataatata
     4261 atcatcaata tttatattat caatattatt tttaataata acttcacact tattttttaa
     4321 gatatttata aattcttcaa gttttatatt ttcttcgttt aatattatta tctttttcat
     4381 aactaaaaaa tatttatttt tttaaaatta ttaatatttt tttaaaaaat cgtcaattat
     4441 ttttatctga aataaattta ttttttttaa aaaattaaat ttttaagttt ataaagatat
     4501 ttttatgtct taaggtacga ttttgttttt aggaaaagaa aaagatagaa ttagcctaag
     4561 ggtaagtttt gagtaagaaa gatagaatgg taaaatttta gatagagcac taattttata
     4621 agaattttat ctctttcagg caaaaatttg agttaaattt gagtaaaaag tagtcgttag
     4681 tctccataga gcatgggata tctgtggaac caatcttcac caccacagcc ttagctcccc
     4741 ttaaactttc tatttccttt tcccattctt ctattctttt tgcaaactcc tcttcaccct
     4801 ctacttcaat gccagcaaaa tataattcta gaagttccct tataagaatg gcaatactga
     4861 atgaattaat atgatcatga accaatttta actcattata tacctcttct ggaatataaa
     4921 ttctaatcct gtgggtggca tttataaatc tataatcttt atccctcctt ttttcaaaaa
     4981 gatgctttct ctttaatacg ggaagcataa agattataat ttcccttatt aaagtagaaa
     5041 gatctttatc tttttcattt cttaaaatgt taattttttc aaaaagattt tgatttaaga
     5101 caaaatcgaa ttccttcata attttaatcc tcctgtaaaa aaatatttct atatattaat
     5161 cacaaaattt taaagaaaat cctttacaac tttttaaaaa aattaagaaa attatctaaa
     5221 aatatccctg ttaaaaaata aaatttaatt tttgacaaac taaaaaaatt aaattataat
     5281 ctttaaatta tgataaaaga aattatcttt atttttttat ttctttcatt tctattttta
     5341 aattgtgata aaaaaaatga tatctttatt atagatcaag atggcaaatt gataagcata
     5401 aagaatttaa aagaaaaaag agactatttt aaatatattt atgatgaaaa taataattta
     5461 aaaagaatag attattatga tgcttcgggt gatttaagat atagctataa ctatgatgag
     5521 aatcttactt taataaatag aatagaatat gataagaatg tagaaaaaat taaagtagaa
     5581 tataataaaa atggctataa aacaaaagaa tatatttttg ataatacttc tgattataaa
     5641 ttatactctt acgaatacga tagagaaaat agaataaaat caaaaaaaga atatagtgtt
     5701 cataataact cttctaattt tatttactgg gaagaatatt tatataaaga aaatagcaac
     5761 gagaaaataa agaatataaa atatgactca aataataata tcattcaaga aatagaatat
     5821 aatgataaaa ttataaaaga atttaattat gataaaaata gcaatcttat ttatatttat
     5881 gagattgata aagagaaaaa tatagaaaat tatttttatt ataaagacaa taaaataaca
     5941 tccagtcttg aaaaaaaagt gaataccgta gaagaggtat tttataatga gaatggatta
     6001 aaaacaaaag caattgaaat cgataaaaat ggaaataaaa tcaaagagac acattttgat
     6061 aaaaatggga atattacaga atatattaca tttgaatatg acgaaaaagg taaacagatt
     6121 aaaaaggcag atttttctgc tgaaaacaaa ctgaaaagat attataaata tatatacaat
     6181 aaaaatggca aaatagaaaa aattcagaca tttgattcag acggcaatct tatagaatat
     6241 gaataagtga tgaaaaatag atataaaatt aagataaaat ttaaacttct atttctaact
     6301 ctatgttttt cattaattcc tgctttttta ttaatctatt ttactcaaaa gaacatatat
     6361 gattatttaa taacaaatgc aagagatttt aattttaaat cattacaaaa tagcacaaat
     6421 aaccttaatt ttataattga aaagataaaa aaagagatag aagagattaa aaatagtgac
     6481 aggtataaag agatagataa ttttaatcta aaagataaaa ttggtgaaat aatttcgtat
     6541 gataatttaa atagaaaatt taaagaatat ttattaacaa aagatataga agacttaatt
     6601 gtaattgatt ttaataaaat ttccttatta aagaataact atctaataaa tatctattct
     6661 caaaatcaat atattgttag aattgaaaat ctcatgcttg aagacttttt tattgatata
     6721 aaaaatagag atgaaaataa tggatatatt ctagctactc ttaaaaaaga tagcattatt
     6781 ggttacaatc tcgaaaagag acttttctta ataaatttta taaaagataa caatggtata
     6841 aaaaaactat ttattttagc attaccggat aacttagtta cagaatctct taatataaaa
     6901 gatcttaact atgcgaaatt aataattgtt gataaatata atggtgtaat cgatataaaa
     6961 aatttcatta aagatcaggt atttgaaaca atatataaaa aaataagcga aagtttttat
     7021 acaaaagatg atattcttga aattccacag attaaaagac tcatacttat tcttaacaaa
     7081 aagataaaaa ataatgaaat aataaacgat aattactatt ccataataaa atacgaaaaa
     7141 gagaaattta ttgttatttt atattacaat tgggaacagg aattaatcta ttattctatt
     7201 caacctctaa aaatagtatt tagctcagtt accaaaacta taacaggtat tatattcatt
     7261 gccttaatta tatttataac gattcttata gcaagtgtta tatcaactaa tataatcgca
     7321 actccaatag aaacaagaac agaattaatt caggatgaaa atgtatattt tatgaacatt
     7381 gctcatgaac taaaaacacc tttaacagtt atatcaaact atctggataa atatctaaaa
     7441 gaatacggga gtaataaaga tattgagata ataaaaaata atatagaaag tttaaaaaaa
     7501 gatatgattg attttcttga ttttggtaaa attgagagag gccagccttt ttataatcat
     7561 aatcaaacta ttaacttttc agaaatatta aaaaataaga ttgttttatt tactgttagt
     7621 gccaatcaaa aaaatattgc gattaataag aatattgaag agaatattta tataaaaata
     7681 gatccttttg ctgttgatag gattttaaac aatctatttg ataatgctat taaatataat
     7741 aaagaaaatg ggataattga tgtaaatctt gaggtaaaaa acaataaagt tttttttact
     7801 atttctgata ctggcattgg gataagtgaa aaaaagatga aaaatctttt taatcctttt
     7861 acacaggtat tagatggctc aaaaaatagt ggggtcgggc ttggcttatt tattataaaa
     7921 aagataatag atgatataaa aggagaaata aaagtagaaa gtagattaaa taaagggaca
     7981 aaattcacaa ttattttacc acttgccaaa aaagaaatct taacaattaa agaaaatagt
     8041 aatgaaatta ttgaaaaaaa taatactatt cttatagtag aagacaatga agatctatta
     8101 aattatcttt atatatcttt aaaagattat tttaacatag aaaaagctaa aaatggactt
     8161 gaggctatta ataaactgaa taatataaag ccagatttaa taatatcaga cataatgatg
     8221 ccagaactca atggttttga attctttgaa agagtcaata gtcaagaaaa ttatagggat
     8281 atcccattta tctttttaag tgcgataagt gctacagagt ataaaataag aggatttgaa
     8341 agtggggcag ttgattatat agtaaaacct tttaaaatag aagaactctt tgcaaaaatt
     8401 aattcacttc ttaaatttaa aaaacttaaa gatattcttt ataaaaagga taaatatgct
     8461 actataggta tgcttgtggc tgggatttct catgaaatac taaatccctt agcagggatt
     8521 tatgctcctg ttgaaaatat acagaagatt gtaagaaata tcaattttga acagaaaatg
     8581 aaaatagaga gttttattaa tgatatatgg acaaatgtca aaagaattga ttcaataata
     8641 aaaaatttaa aaatattatt ctataatgat agatccactc tggaaaagaa agagataaaa
     8701 atagaggatg ttgttaattc agttttagaa ttatttcata ataaaataaa agatagaata
     8761 acaattatta aaaaaataga acaaggtata actgttgaag ctaattatgc atctcttact
     8821 caaatttttc ttaaccttat ttcaaacgct attgatgcaa taaaagaaaa tggtataatt
     8881 acaatagaaa gttttaagaa taacgaaggt gtaattataa atataatgga taatggctct
     8941 ggaattccag aaaaagattt aaaaaatatc tttatgccat tctggacaag caaagagata
     9001 ggtaaaggaa caggcatggg actatatata gtaaaagatc taattatgag actgaattgg
     9061 aagatagaag tttcttctat tataggggaa gggacaaaat ttacaattta tactaaaaat
     9121 gtataaagat atcccactat tgaaatatat atattttttt ctggcataaa gatatccact
     9181 tcattttata aattcaaaat aaatttaata catttttaat attgacaaaa aagatttaat
     9241 caagtaaaaa agtttctcaa aattaaatat taatagaggt gtttatgagt aaagtattaa
     9301 agattaattt tacagaggaa tttataaata acttacaaat agataatgaa aaaataattc
     9361 agaaaatatc agaacaatta aatattccaa tctttaaagt taaggcaacg gttaatcttt
     9421 taaaagaggg gaacactata ccttttatat caaggtatag aaaagaggta accggctctc
     9481 taaatgaggt ggaagtaagg gagatatccc atttattaat gtcaaatgaa aatcttgaaa
     9541 caagaagaat agagatcata aaggcaattt tttctcaggg aaaacttaca gaggaactat
     9601 attcaaacat agtaaaggca agcaattatg cagaattaga agatctttat gcaccatata
     9661 agaaaaagaa gaagacaaga ggtatgattg ccatcgaaaa gggacttgaa gaattggcaa
     9721 acttactcga aaaactggat gattttgagt tggaaaaaga ggcgaaaata tttattaatg
     9781 aagagaaagg ggttaattca gttgaagagg ctattcaggg agcaatggat attgttgcag
     9841 aaagaattgc tcataatata gaaaatagaa aattaataaa aaatcatctt attcaaaatg
     9901 gctcttttgt tgtaaaagga ttaaaagatg ctgatacaag tgtttataag atgtattatg
     9961 attataaaga ggatttaaga tccataaaac ctcatagaat actggctatt aataggggag
    10021 aaagagaggg aga
//
LOCUS       a0209409_1000619        5260 bp    DNA              UNK 01-JAN-1980
DEFINITION  Ga0209409_1000619. | GENOME_ACESSION: IMG_3300025589 CONTIG_ID:
            a0209409_1000619 SOURCE: JGI_small ORIG_COORD: 30473_35733.
ACCESSION   a0209409_1000619
VERSION     a0209409_1000619
KEYWORDS    .
SOURCE      .
  ORGANISM  .
            .
FEATURES             Location/Qualifiers
     CDS             complement(2..346)
                     /product="hypothetical protein"
     Spacer_Hit_Main 225..260
                     /gene="35"
                     /evalue="3.9386e-06"
     Spacer_Hit      225..260
                     /gene="219"
                     /evalue="3.9386e-06"
     CDS             599..1294
                     /product="hypothetical protein"
     CDS             1278..1715
                     /product="hypothetical protein"
     CDS             1815..2402
                     /product="uncharacterized protein YebE (UPF0316 family)
                     &COG4843"
     CDS             complement(2408..3214)
                     /product="predicted phosphodiesterase & COG0622"
     CDS             complement(3198..3977)
                     /product="hypothetical protein"
     CDS             complement(3981..4331)
                     /product="hypothetical protein"
ORIGIN
        1 tcctttttgt aaactcctct tcaccctcta cttcaatacc agcaaaatat agttccagaa
       61 gttctcgtat aagaatcgca atgctaaatg agttaatatg gtcatgaacc aattttaact
      121 cattatacac ctcttctgga atatagattc taatcttatg agttgcaccg ataaatctat
      181 aatctttatc cctccttttt tcaaaaagat gctttctttt taatactgga agcataaaga
      241 ttataatttc ccttattaaa gtagaaagat ctgtatcttt tttatctttt aaattgttaa
      301 ttttttcaaa cagattttga ttcaatacaa aatcaaactc tttcatgctt acatctcctt
      361 tttataaaaa aatatttcta tatattaatc acaaaatttt taagaaaatc ctttacaaat
      421 tttagaaaaa aatttagttt ttttgaaaaa aattaaagtg agggacagac ctacacttat
      481 catgatgtga aactaatttt catatagaat aatttacaaa ttaaaatttt gttaatatac
      541 tttatttaaa tccaattttt aagttgaaaa attagattta ttttgttatt atttagacat
      601 gactataaga gaaaatattt tttatctttt agaaaaaata gagagcatta aaaccaaaaa
      661 taatatttcg tatgatataa aattaatggc agtgactaaa actcatccag tagagtatgt
      721 ccttgaaaca atagatgctg gtattactct atttggtgaa aatagagttc tggaagcata
      781 tgaaaaattc aattcagaaa agttaaagga taaaaatttt gaacttcata taataggaca
      841 tttgcagcgt aataaggcaa aagaagctgc ccagatatgt caaatgattc aatcaattga
      901 taaaatagag acattagagg ttgtagaaaa atattgccag caacttaata aaaagatcga
      961 ttatctaata gaggtaaata caagcaatga gcctcaaaaa tatggcataa atccagactt
     1021 gttgaatttc tttattgaaa atatattaaa aaaagatttt aagttttgta atttgagagg
     1081 attgatgaca gtaggacctc ttactaacaa tataaaaaca ataagttttt catttaaact
     1141 tctttataat ctttatgata gtttaaaaaa gaatcttaac aaaaaagatt ttgatattct
     1201 atcaatggga atgagcggtg attatgagat agcaattaaa gaaggaagta atcttttaag
     1261 aataggaagt gctatttatg gcagcagaaa ttaaaagatt tattgttttt tttctctttt
     1321 taaaaatttt cctttattct gaagaattaa atttaaccca aaatccttat ttcacatcct
     1381 taactttttc gatcaataat aaaaaaatat tcttaaatag ttttgaatta aatacaaaaa
     1441 tagcaaacga catatcccta tatagcactg aaacaaaaga aaatcctttt agaagagcag
     1501 agatactttt ttttggctca ttaacaattg tctcatttgg cggatggctt ggattttcta
     1561 tctataatct tataatatat ggggataatt ttggagtatt aagaagggaa cagtttcttg
     1621 cattatattt aggtagttcc cttttagcat tgtctgtatc catcagtgat cttttaaaga
     1681 gaaataataa gtttaaaaat gtggaatttt tttaaaaaaa taaatttttt gcttgaatct
     1741 aaacttttat cagagtctat gcgcctatac cattagtatt gacaaaagta aaaatttaat
     1801 atatattatt aaccatgcgt agttttgatc tattttcctg gattataatg ccaatagtta
     1861 tattttgttc aagaatattg gatgttagtt taggcacaat aagggtaatt cttttaacaa
     1921 agggatataa atatattgca cctatactcg gtttttttga agtattaata tgggtattga
     1981 tagttgccca ggttatgaag aatctaaata atccaatatg ttacattgcc tatgctgctg
     2041 gctttgcaac tggaacattt ataggaatgt tattagaaca gaaactttct attggaatgg
     2101 ctgtaataag gataataacc catacagagt ctttttctct ttttaatgaa ttaaaagaga
     2161 gaaattatgg ggttacatta atgaatggaa tgggggcaag aggccctgtt gaaataatat
     2221 ttactatagt tcagagaaaa aaaatagatg aagtaataga tataatcaaa ctccataatc
     2281 caaatgcatt ttacacaata gaagacataa aaatggtaag cagtaatagt ggaatatttc
     2341 cacaagataa tagaaagata ttctttaata gactttttaa accttacaga aagtcaaaat
     2401 aatagaatta aaaaatttca tattttaata aaccattttt atatctaaaa ataatatgat
     2461 tatttgaaga agaagccata tttgttaaag agatataagt agtccctctt atttctgtta
     2521 agtaaaaact atgtatatgg cctgaaatac aaaaatttac attatatttt tcaaaaaggg
     2581 aaaatatttt atacacttcg tcagaatagg aatatgaggt aaaagaacca aactcttctt
     2641 caattaaatt ataatgtgta aatactattt tattcttact gttagaattc tttaatatat
     2701 cttctaaata cttcaattgt aaacttccta aggtaccatt tgctgtatct aaaaaaatca
     2761 aatggagagt atctatttta aaatcatata tactttttcc aaaatattct ttataaaaaa
     2821 tataaccatt attataaata tcatgattgc ctattgttgt gtatattggt atagaactat
     2881 tcttaaaatc ctctttcgca agttcatatt gactctttag tccactctgg acaatatccc
     2941 catttattat tataaaatca attttaaatt catccttttt tgcctcaata tcttttatat
     3001 aatttaactg ttctttataa tagtgagtat ctgttattag taaaaatgag aattctttat
     3061 cattaattaa agaaggagga ttgataggtg gtaatttttg attttcctta aatctttcat
     3121 caatacttac tgtgcaaaaa aaaccagatg gatcaaaata gtcgcaactt aaaaaaaaga
     3181 taactaaaaa taaaatttta aattttaatc tcatatctaa cccccaatgt aaaaaataat
     3241 ctattaagaa taccagcaaa ggggaaacta ccagaaaaac cgccaccgcc gtttaaatat
     3301 aatgaaattt tataaggtag atgaaaataa ttaattattt caaactgcca gtaattttga
     3361 gaaaaaattt cagtatcatt aaaattagag atatctatgc ccacagaata aaaatataat
     3421 ggattaaata aaatcttaat tccccatagt ataaaataat taaataaaaa atctctttta
     3481 taaactattc catagtcaat tgtatctaga tctataaacc taaaattaaa cccctgaata
     3541 aactccattt tataaaattt tgaagtattg attatctctt tagtcaaaaa aataatatta
     3601 tgttctaaaa ttctttcatc ataaaaagat tttaatctat aagacaaact aaaagcaaaa
     3661 actgacaatg gattaaaatc aagctttata ttaacaactt ttaataaagg aacattctct
     3721 cccagtctta aattagaatt aataaaaaaa taattagaaa aatcaaaaga gaaattaagt
     3781 tcataaaaga tcccatttct tatcccatta ataaaatcat acgaaatatt ggaatataaa
     3841 ataatagaat tcaatttaaa attctttatt tttactactt tatcactctt aatccagaat
     3901 ggatttttat aacttaatcc ataattagag aaaataaaaa aaattgttaa aattgaaatt
     3961 aaaaagtatt tcttcaaata ttaccctaat atatctattt tatttccaag ataaggatct
     4021 attttattct ttttattttt ttcatcttct tcattatctt cttctatctt ttcttcattt
     4081 tctatatcct gtttaagatt ctttttctct ttattttctt ttttcttttt ctcctgttca
     4141 tttatcttag aaaaatgaga atcaagattt ttagtctcag ggacatcttc tgactctttt
     4201 tcgctttttt tcataatttc actattggca atctcctgct ttaatagttc aacctctttt
     4261 gtggattgaa tctttccggc attgtttatt tgagaaaata aagtctgtaa ttcaagtgga
     4321 tttatagcca taaaaaatcc ttaatgttat ctttctcttt ctttgtcatc ttctgtataa
     4381 gggacaacat taatttcagt accctgtaat acaaagacaa cttttttata ttctgttttt
     4441 acattcaaga aagaattctt aatataaatt ttaactcctg gctgaacaag ctttgaagca
     4501 attactttac cttttgtctt taatccagaa agataattat ttatctcatc tatctcttcc
     4561 tgtaactgtt gaattaaatt atttaatctc tttgattcat ttatcaattt aacatatatc
     4621 tcctcttttt ctggtggcaa attctttaat ctttttttca tgtcttcaag accatttaaa
     4681 ttagtagtta ttggctcaag atctttatat gcctttgttc tctcctcttc taattctaca
     4741 agtctctgct tcttcttagg atcaatacca acttctataa tagtctcagc cccagaaaca
     4801 cttcctatct cttttgtctt aaccaattct cctgctctta tccttccacc aactatcttt
     4861 gctcttttac ctacaattgt tacctctttt gtggcatcga taaaagagtg cattatacta
     4921 tcctgaacat aaacactatc agcagcatct actttaacat cctgtaaaaa ttttgcatac
     4981 agacactttc cagtccttat aaagccttca ttcttaccct gaacaccctg tgatataatt
     5041 atatctcctt ctgcatccag ttcacatttt ccgacactac catgtatttc tatattacca
     5101 gcagccttaa cactaaaacc atcctcaaca tttccctgaa taataactgt tccaagaaaa
     5161 attatatttc cagtctttaa atttacatct ccattgatag ttaaaacctc ttctacattt
     5221 atcttgtttg ctgttaaggt tacctgacca ttcttatctg
//
LOCUS       a0116166_1001311       10033 bp    DNA              UNK 01-JAN-1980
DEFINITION  Ga0116166_1001311. | GENOME_ACESSION: IMG_3300009711 CONTIG_ID:
            a0116166_1001311 SOURCE: JGI_medium ORIG_COORD: 6485_16518.
ACCESSION   a0116166_1001311
VERSION     a0116166_1001311
KEYWORDS    .
SOURCE      .
  ORGANISM  .
            .
FEATURES             Location/Qualifiers
     CDS             77..1117
                     /product="branched-chain amino acid aminotransferase
                     &KO:K00826"
     CDS             complement(1214..2614)
                     /product="Na+-driven multidrug efflux pump & COG0534"
     CDS             2902..3036
                     /product="hypothetical protein"
     CDS             complement(2996..4450)
                     /product="hypothetical protein & Hypo-rule applied"
     CDS             complement(4616..5119)
                     /product="hypothetical protein & Hypo-rule applied"
     CDS             5526..6101
                     /product="hypothetical protein & Hypo-rule applied"
     CDS             6124..7281
                     /product="branched-chain amino acid transport
                     systemsubstrate-binding protein & KO:K01999"
     CDS             complement(7350..7793)
                     /product="hypothetical protein & Hypo-rule applied"
     CDS             7938..9206
                     /product="Outer membrane protein TolC & COG1538"
     DR              5135..5159
     DR              5193..5217
     DR              5238..5261
     DR              5300..5324
     Spacer_Hit_Main 5001..5033
                     /gene="35"
                     /evalue="0.000214636"
     Spacer_Hit      5001..5033
                     /gene="219"
                     /evalue="0.000214636"
ORIGIN
        1 atcctaaaat atttttgaca aaatattttt cttatgctat aatactttaa attttcaaaa
       61 ttagaaggta attaagatga aaagagagtt agcagatttg gattttaaga atcttgattt
      121 tagatataga aaaatggatg cccatataag atactatttt cgggatggta aatgggatca
      181 agggacatta catacagaag agacagtaga tatacatata gctgccacct gtcttcatta
      241 tggtcagaat tgttttgaag gattaaaggt ttttgaaaca aaaaatggag atattgttgc
      301 attcagaccg gatcaaaatg ccaaaagatt acagaattca gcaaaaaaac tatatatgga
      361 accagttcca gaagagatat tttttgatgc attaaataga gttgtaaaag caaataaaag
      421 atttatacca ccttatggtt caaatgctac tttatatgta agacctatat tgttaggaat
      481 ttctcctcat ataggattaa aagcatcaga ggattatctt tttatgatga tggtaacccc
      541 agttggacca tactttaaag ggggttttga gccagtaaaa atgcttgtcg tagaagattt
      601 agatagagca gctccatttg gagtaggaga tgtaaaggct gctggtaatt atgctgctgg
      661 cttaagggga tattttagag caaaagagca tggatttaca gatgttatct atcttgatgc
      721 cacttataga aaatatatag atgaatcagg acctgctaat tttattgcta tattgaaaga
      781 tggaacctat gttactcctc aatcaacttc tattctaccc tcaataacaa atgcttcgct
      841 aagaataatt gctgaaaaag aatttggatg gaaggttgaa cagagacctt tatcaattga
      901 tgagatagaa aattttgcag aggctggttg ttgtggaact gctgctgtta taacacctgt
      961 tggagtaata aggtatagag ataaagatta taaattttat aatgaaggga agacagctgg
     1021 accaaagatt actcagttat atcagcatct tacaaaaatt caatggggag agattgagga
     1081 taaatacggc tggttatata aaatagatat agattaaaaa aagtgcgaca attgtagaaa
     1141 cggtataata tatttattaa aataaagaag agcccctgga attttatatt aaaaataaaa
     1201 aataacaaat tatttaaaga ttcctgttat aaagggcaat gttgttgatg ttttttagtg
     1261 ttaaatatat ctctttatca taagatttaa atagccattt tttagtttta tatctataat
     1321 aaaacattat ggttttgact atctcttcaa atgaaagggc aataaatatt ccaacaattc
     1381 cagattttaa tatataagtt gttaataatg tcagtggcaa acccacgaat aaaaaaccag
     1441 agaaagatat aataggtata aataaagtat cctttccagc tctaatgact gaagcaaata
     1501 ttgccgtgga tgtcacaaaa ctctgcctta atcccactat tataatagaa ataatacagg
     1561 cataaaaata ctctttttct atcttaaagt aagaagggat aaatggtgat ataatgatta
     1621 atagaataga aggaaataat ccaaatatta ttgaataaaa tagagccttt ttagtaaaaa
     1681 tataagcctt ttttggaagg cttgcaccta ttaattggct tacattaata cttgtcccct
     1741 gcacaaaacc acttattgca aggtataaga ttggcataaa tgttccaacc acaccataaa
     1801 tagcaacaga gtcctttcca atattgccaa tgattttcat ataaaccatc ccggcaaatt
     1861 gccataagaa catatcaaag agtattggta gagataattt aataatctct tttaaagatt
     1921 ctaacttaaa aaaaattatg ttcctcaatt ctggaattct ttttttctta atgccaatac
     1981 caatcaatag aagagttccc actccagttg ctataaatga ggctatggcc gcacctttta
     2041 ctcttaatac cgggaaacct aatttcccaa agatcagtaa ataatttaag actacattta
     2101 aaatagtggt aattaattgc tgataaaaag gagtttttgt atcgccactt gagataaatg
     2161 cggtagatag tcctaaattt atacaggtag caaaaaatgt taatgacatt attcctaaat
     2221 attcatttat gtatagtatg acatttttat cactaatcat aaaagctgcg ccaagatttt
     2281 tgcagaaata tataatagaa gaaaatatta ctcctataat aaatgttaat aatatagtgg
     2341 ctcctattga tttattgaag ttataaaaat cctttttacc ccataattgg cctgctataa
     2401 ttgttgatga ttgagagaat gcccagaata gtattaaaag aaaagaaata tatctgttag
     2461 aaatcgttaa agcagccata taatcaggac caagtcttcc aaccattaga ttgtcagtaa
     2521 atccgattat attttttaat aaaatttgta aggtaatagg ataagaaaaa agtaaaaatt
     2581 tttttaaatt aaattcagtt aatggttcat tcatattctg ttgacacaat ttaatagatt
     2641 gaattttgac ttttaaaaat tcacaaactt ctcaaaaaat tactctaatt aatttagaaa
     2701 tttgtattat gaattaaata taaaaaatat atacaataat tggttatttt tgacaagcat
     2761 tatttaaaat ccttttatga atttaaaggg gatatcccca taagggaata tagatatcca
     2821 agtataaaat atgcacttcg ttattgaatc gaagatattt atttttttat aaaaaatctt
     2881 tttatatttg aaaaaagtct tatgattaat ccagtagaat atattaaaaa accaaaaaaa
     2941 ttaaaaaaaa tattatcaaa aaaagtattc tttttcattc atcctccttt tgaaattaat
     3001 cttttctttt tacaacaaaa aaatttttat gaataacaaa aagaacatct ttcttactac
     3061 tatttctaaa cttacccaat ttaagacatc cgggcaattc tgatgaataa tcgggtacag
     3121 atagaacctt aaccgtttct gattgatatt tatttttatc ataataataa tatataatat
     3181 ctactgtttt ttcttttgga ttgaaaagaa aataataaaa atctgggaaa aaattctctt
     3241 tatactgatc aaatgggagt tcttctacaa atgaggttat atgctctatt ctaaaaggta
     3301 tttcaaataa tttttttgca ttttttatat caaatttatc tttatcctgt tgataataca
     3361 taaatgggac atttacattt cctcttccag aaagaatggt aaatatggtt aaaagattaa
     3421 aaggtataga tgggcatata aaatccttat atttatcatt acttatatta aaaaaatatg
     3481 gcaaatttaa aggtatccct tttattacta tttgtttact ctcatttata ttaaaattcc
     3541 attttgaaaa atagtataca tctcccacag cctcaaatct tatcctgggc atatctaaat
     3601 tggcactcga tattattatc tcttttatac catcattgtc tatatcagtg attacaggaa
     3661 atgaaaattt tacaaaagaa tttgataaaa aatagacatt atctttacct atatatatct
     3721 ttctttttaa ttgccagtta tcaaggcctt tatttatacc aaagatattt attgatcttg
     3781 gaaatttagt tattatctct tttttattgt cattatcaag atcttttatc tgtataattg
     3841 gcaaggtgta gaatatataa tgtggataga attgtcctgg tattaaagca aattcaagta
     3901 ttgtctctaa atctattgct gcaacttttg taaaattttt tgtatcaaaa atttctatgg
     3961 atcttacatt ttctattatt aactcattaa acccatctcc attaagatca attatcattg
     4021 gaacactctt taacaactct ggttgaggaa caacaatttc tgaaaatata ttgggtatat
     4081 agtttagttt tagtttttga ttttcttttg ttaaattaat acttttgtaa tataagccat
     4141 cagaagcaag aaatgctata tccataattt tattgttatc aatatcccca acatcataaa
     4201 atatggtcct ttttggaaca tctatttcat caacaagaac aagatcattt tttactattt
     4261 tataaatatc cactcttttc ccagagtaag taaaagatgc aattattatt tcatcaattc
     4321 catcattatc aagatctcgt acaaatgagt ctgttattct tagataatct ttacttttta
     4381 aaaatatcca ttcttctgaa tagataataa taggaaataa tataaaaaag aaaaaaaggt
     4441 attttttcat ggattaattt ataatcaaaa tttttaagtt tgtcaaaaat ttttacatta
     4501 ttagggctgc aagggtgaga ttttattttt agacaaaaag attaatagat ttattctaag
     4561 gtatatctaa cgagagagtc aaggagatgt aaaaatttaa gttaaatttt aagttttata
     4621 aaaattttat atctttcaag caaaattttg tgttaaattt gagtaaaaag tagtcatcat
     4681 cggcattctg gactgggata tctggggaac caatcttcac caccactgcc ttagcttccc
     4741 ttaaagtttc aatttccttt tgccattcgt ctattctttt tgaaaactct tcttccccct
     4801 ctacttccat gccagcaaaa tataattcta gaagttccct tataagaatc gcaatactga
     4861 atgaattaat atgatcatga accaatttta actcattata tacctcttct ggaatataaa
     4921 ttctaattct gtgagttgca ccgataaatc tataatcttt atctcgcctc ttctcaaaaa
     4981 gatgctttct ttttaatacc ggaagcataa agattataat ttcccttatt aaagtagaaa
     5041 gatctttatc ttttttatct tttaaattgt taattttttc aaaaagattt tgattcaata
     5101 caaaatcgaa ctctttcatg cttacatctc ctttttataa aaaaatattt ctatatatta
     5161 atcacaaaat ttttaagaaa atcctttaca atttttagaa aaaaattaaa aatttttgcc
     5221 taaaactaaa aatgctctta taaaaataaa tttgatttat ttttgataaa ttgcattttt
     5281 taaagtataa taggctaaat tcttaaatta aattataatt tatttaataa ttcaataaaa
     5341 ttaatttttt tacttgacaa atttatttta aaattattaa attgagaaaa tattattttt
     5401 aaagagagct tattatgaaa agattttatt tatttatctt cttatttatt ttttttacac
     5461 ttaatatcta ttctcaaagt tctaaaattt tttgtgtaaa cttatatgca aatccaatcg
     5521 atcttatggt tggagaagaa gattcattta tctttaaggg agtaaatatt tcatcttatc
     5581 aagcatcttc ttatgtagaa actacagagt ctggaagtta taagatttat ataaaagaga
     5641 gcgatagtga tcaatggatt tctcttaatg ataaaggtaa tgttctcaca tataatatag
     5701 ataagggggg agtttatgta ctggttgttg atactcaagg acttacgcat ttttttaaat
     5761 gtaaggattc aaaggagaat ggggcaaaga tcttattctt aaatggatct caaaaaaatg
     5821 tgtcaagaat ggaagtctca aaaaaatgga aagaaggatc tgatggagtt tatacagaaa
     5881 atgtgccggc ttttaccgtg tcaaatgttg tagccttaga atctggtaaa tattcacttt
     5941 tctggcagtt tccagatcag gtaaagaata acaattatta ctattatcca gataaaaatg
     6001 gcaatgaatt taaatataat tttgataaag gtaagtatta cttatttttg gtttatacta
     6061 aaaataataa agagtatgca aattttttta tattaaatta aaattttgaa ggaggatatc
     6121 tttatgaaaa agtttctttt atctattttt ttggtattat tactattaat tcctgggtgt
     6181 aagaaacagg aaaaacaggc ttacaagata ggagcaatat tttctatttc tggtgcaaat
     6241 gcctttttag gtgagccaga aaaaaatact gctttaatgc ttgttgaaga gtataacaag
     6301 aagaacccgg acaaaaaaat cgaactcatt atttatgatg atgaaggaga tgctacaaag
     6361 gctcaaaatt ttgcaacaaa gttaatcgaa gaggacaaag tactcgctgt aataggtcct
     6421 actttaagtg gcacgagttt aaagattata ggtattgcta cagaaaatga gacacctcta
     6481 attagttgtg ctgctgctgc aagcatagta gagccagtaa atgagagaaa atggatattt
     6541 aagacagctc aatcagataa actggctgtt caaagattgt ataaatatat ctcttccaaa
     6601 gggatgaaga aaatcgcaat aataacagta tcaaatagtt ttggacagag tggtaaaaat
     6661 ttcttagaga cacttgcaaa ggattatgga ttagaaattg tagagaatca gacatttggt
     6721 ccagaggatt ctgatatgaa ggctcaatta acaaagataa aatcggcaaa accagatgct
     6781 attatctgct gggggacaaa tccaggtcct gcttatgttg taagaaatgc aaaagaactc
     6841 gggattaata tacctttatt tcaaagccat ggagttggca accagaaata tattgaactt
     6901 tccggtagtg ctgttgaagg gacatattta gtaggaggta aattattaat tgctgagaca
     6961 atgccagatt ctgaaccaca aaaaaaggtt ttattggatt atagcaaaaa ttatacagag
     7021 agatacaatg aacccccaag cacttttggt ggtcatgcct atgatgctat tatgttaatc
     7081 attaatgcca ttgaatctgg taacattact ggttctgaga aagaaatgaa ggagaaatta
     7141 agagattata tagaaaatgt gaagggtttt gttgggatta gcggtatatt taatatgtct
     7201 tcagaagatc ataatggttt aagtgaggat tgtttttcta taataaagat tgagaatggt
     7261 aaatggacat ttgtagaata gagtagaata gaaatgagat aaaaaaactg ccctttgttg
     7321 ggcagttttt ttatatagca aaaattaaat tatatatttt ttatctttac aaataatttt
     7381 tctttatcga tttcaaattt aagtgtcttt ataatgtttt tagaaatgga tttgaatttt
     7441 tctggcttta ttccgatgcc atgtatattt tcgtgagtta ataagaattc tatcaggtta
     7501 agttctggtg tatattttct ataatttttt aatacaaaga aatcatcaat aaggtatgaa
     7561 atttttgcat tataactatt ccataaattt aatactattg catatccaat aatctcttct
     7621 ttatattgga tgatatatat attcccacat tgtggaacac cattaaaaaa ggctattgtt
     7681 gatataattt tttctggatc agggggagtc ttttttttct cctcatagtt aaacttaacc
     7741 aatttctcaa aaatatatct gtctgtataa atatattttc ttatttttat cacaactcaa
     7801 tccttataat tttttttgtt ttcttttata taaaaataaa tatcttttgt caaaataaaa
     7861 atattaatat atttttaaga attgattaaa tcatatttaa atataatata ttacattaca
     7921 aattaaagag gataaatatg aaaaagaaat ttcttataat gtttattatc agtatttttg
     7981 gttatcttct ttttacagaa gaagatatca ataataaaga tatacttaag ttatcattaa
     8041 atgatgtact tgaactatcc ctgaataaaa atttaacaat tagaaatagt aaaattgatc
     8101 ttgataatta tttattatct ttacaaacag tatacaatca atttatgcct tctctttctt
     8161 ttggtttttc tgttagagat aatttaatcg atagtaagat taatttaagt ctctctgtaa
     8221 atagctcttt aaatttaaat ccagcatctt tttttaatat agtaaaagca ataaatgact
     8281 acaaacaggg aaatataact tatgaaattg cattaaaaaa atttaagatt gaagttaaga
     8341 aatattatta taatctttta attcttaaaa aaaatataga attaaaagag attgaattaa
     8401 ataatgcaag gatagtttat aatacaatac ttttaaaata taatgatgga ataatttcag
     8461 tagtggataa aatgaaaagt gaatataatc tttctgaaaa agaaattgaa tttaaaaagg
     8521 ctaagaataa ttttgaaatt gccttaattg tttttaagaa tataattgga ttggaggata
     8581 atgtagaaat tgaattaacg gataacttac cagaaataga tattgctaaa aatataaaag
     8641 atgttacatt agataataat cttgatttaa aaaagattga gtatgactta aaaaatagta
     8701 taaacacaag aaatagttat attgcttcct tttttccatc ttttggattg tcatattctt
     8761 tttctaattc ttttgctccg ccatgggata atttcttaaa ttattcttct tcattgaata
     8821 tatcattggg tctctctctt gataatctat taccattttc tactgttcaa gtaaatttaa
     8881 taaagcagaa tagaaatatt gagaaaataa gtaattctat tgaaattgag agaaaaaata
     8941 aagagataga acttaaaaaa agccagaaag atatagagag ccaaaaggag atcattaatt
     9001 cttatttaat gaatgttgaa atagcaaaga aaacttatga tataattgaa aagtattatt
     9061 tttccggttc ctcaagtttt tacgaattaa aagaggcaga aaaagattta actaattcta
     9121 atataaaatt attacaggca aaatatgatt atctttgtaa gatatttgat cttgaatatt
     9181 tattaaatat agagatatat aaataaatta attttaaaac agcggggtaa tttatgaaaa
     9241 aaaatattat actatttttt attacaactt ccaccataaa aatcaatata aaatgatgta
     9301 acttaattat agataaagta gttatgtaag aaattatttt attttagtgt atacgaatta
     9361 attgtaattt atttgtaata tcaatttata taatatatat gctattatat agtagttacg
     9421 gaagaagaat tctatgtttt tgcatcaagc tactaataaa tttgccaata aaattgtgaa
     9481 aaaggcaaaa ttaaacataa aattgccaat ttatttgtag taacgactat aaaataggta
     9541 taattgttat aacaacttta ataataaagt tgttataaga aaaaatatta acattataag
     9601 tggaagttgt gatttaatca aattggaaaa tattcataat ggtaaaattt atgttactaa
     9661 taatgtaccg gttggctctg tttttataat agagttgcct ctatatactt cttaatttta
     9721 ctatgtttaa tactttgatt attactatat attcctctat aagtgggata tcccccttgc
     9781 tttatttgta tattcaaata aaaaaaatag atattgtaaa atttaaaaaa aatacaaaat
     9841 ttaagcccaa atttgttgtt ttttttaaga aaaaatgcta taattataat tgttaaattt
     9901 ttgttaattt tttaaaaagg cataggatgt aatcaatgaa aaaattatta attattttct
     9961 ctttattttt tctctatttc aactgtgtat ttcaggggga tataaatatc aagaatgaaa
    10021 aagaagctgc aaa
//
LOCUS       a0116188_1017235        4087 bp    DNA              UNK 01-JAN-1980
DEFINITION  Ga0116188_1017235. | GENOME_ACESSION: IMG_3300009658 CONTIG_ID:
            a0116188_1017235 SOURCE: JGI_medium ORIG_COORD: 0_4087.
ACCESSION   a0116188_1017235
VERSION     a0116188_1017235
KEYWORDS    .
SOURCE      .
  ORGANISM  .
            .
FEATURES             Location/Qualifiers
     CDS             complement(1..510)
                     /product="uridine monophosphate synthetase & KO:K13421"
     CDS             complement(692..1195)
                     /product="hypothetical protein & Hypo-rule applied"
     CDS             1677..4085
                     /product="transcription-repair coupling factor
                     (superfamilyII helicase) & KO:K03723"
     Spacer_Hit_Main 1074..1109
                     /gene="35"
                     /evalue="3.9386e-06"
     Spacer_Hit      1074..1109
                     /gene="219"
                     /evalue="3.9386e-06"
ORIGIN
        1 aagatatata aaatcattat cttctgtttt aatcaattga aaatcagccc cacccttatt
       61 tgatgttctt gttaatatga aaaacccttt ttctttatat ttaaaaaatg gctctaagga
      121 atccgttcct aaatatggtg atagagttat tgcatcagca ttcaactctt caaaacatgc
      181 ttttgcataa caattagcag ttgccccaat atcacctctt ttagcatcaa gtattattgg
      241 gatatccttt tcttttgcat aagaaattat tttttttaaa gccttataac cagacaatcc
      301 atactgctca taaaatgcta tatttggttt tatcacatat atatattgag aaaaatttga
      361 tactatttct acaaaatata aatatagatc actctcaata tcccctgttt taaatttatc
      421 tggaaatttt tcaattattg gatcaaaacc aaaagagaga atagaattta tcttattaaa
      481 tctttgttta catctttcaa taaaagtcat agattatccc tttttgtttt atatatatat
      541 aattttttat attttgtcaa aaaatatata tgcttttcaa attcaaaggg gacaatttta
      601 tttttagaca attttaaaaa atagatttct cctaagggta agttttgagt aagaaagata
      661 gaatggtaaa attttagata gagcactaat tttataagaa ttttatctct ttcaggcaaa
      721 atttgacgtt gaatttgagt aaaaagtagt cgttatgttc atttgggact gggatatctg
      781 gggcaccaat cttcactacc acagccttat ttgctcttaa actttctatt tccttttgcc
      841 actcttccat cctttttgca aactcttctt ccccctctac ttcaatccca gcaaaatata
      901 attccagaag ttcccttata agaatggcaa tactgaatga attaatatgg tcatgaacca
      961 attttaactc attatacacc tcttctggaa tatagattct aatcttatga gttgccccta
     1021 taaatctata atctttatct cgtctcttct caaaaagatg ctttcttttt aatactggaa
     1081 gcataaagat tataatttcc cttattaaag tagaaagatc tgtatctttt ttatctttta
     1141 aattgttaat tttttcaaac agattttgat tcaatacaaa atcaaactct ttcatgctta
     1201 catctccttt ttataaaaaa atatttctat atattaatca caaaattttt aagaaaatcc
     1261 tttacaagtt ttgaaaaaaa aatttaattt ttttgaaaaa aaaataaagt aagggacata
     1321 cctacactta tcataatgtg aaactaattt ttatatagag gtagcataac ttataaatta
     1381 aaattctatt agtatatata cttcagatga cgatgaaaaa acatagacag agcaaaattc
     1441 agtttgtaag aaattgtaaa aatcaataac atcatttagt gagtggacaa aacttgctgg
     1501 gtgtgcttct ttgtataaag aacttaatta cagggagaga tagatctttt tataaaccac
     1561 gtcactgata cgttttttaa aattagattt ttagaataaa aaaattattg aaattctctc
     1621 aaatttaagt tataaataga agactcaatt caaataatat taggtttaaa ataataatga
     1681 ctcttaaaga atatcttcta aatttctttt cagactctct ggaatttaat caaatattag
     1741 attttttaaa agaaaaaaaa gtagtaagag ttaaaagtct tagcggaagt tcttctactt
     1801 tagttattgc taatcttttt aaaaaaataa ataaaacaat tatctatctt gttaaggatg
     1861 atgaagaggc agaaaatact atttatgatt ttgaaagtta tggtattgaa aagtgttatc
     1921 attttccatc aatagacatc acaccatatc aaagtgcaat agtttctgat aaaatcaact
     1981 caaagagact cgatgtctta aaaaaaataa taaataatga aaaatgtata attataacct
     2041 cagtatatgc tctttttttc catatagttc ctaaaaaaaa tctcctcccc tatataatca
     2101 gacttaaaaa agatgataaa atagacattg agaaacttaa aaagatgctt ttagaggctg
     2161 gatattatag agttaataat gtaactttac ccggtgagtt tgctcaaagg ggggatatct
     2221 ttgatatata ttactcctca tttaaaaatc cagtaagaat ttatttcttt gatgatacaa
     2281 tagaaaagat aaagtctttt aatcctatta ctcaaaaaag tgaagaagag attaatgaaa
     2341 taataattcc accccataaa gagattgttt atgatgaaaa tatagcaaaa acagcaatag
     2401 aaaaattaaa aaaaatagag ggtggtgaag aagaaaaaga gaggattatt gaaaaaattg
     2461 ctaattttat accatttgat ggagaacaat tttatctttc actattttat gaaaaatctt
     2521 ctttgatttc atattttgat gaggtgactc tttttgtaaa tgatataaaa ctgatagaaa
     2581 atagtctaaa aaatcttgaa aatgaatttg aagaaaattt tcatattact gcatatcata
     2641 aaattcttaa aattccaaaa gagaatatgc tttttaccag agaggaaatt tatgaacttg
     2701 ctacaaatat aattgaattg acttattttg aagatatcta ctataaaagt gacattgatt
     2761 ttgattttaa agcgatacca gcatactccg gtaatcttga actttttaag aatgatgtga
     2821 aaaaattttt aagtgaacta aattataaga taatggtatt tgcaatcaat gaaattcaga
     2881 gtgaaagact tactcagatt tttaaagaat ttaatccagt tgatgatcga tttgattttc
     2941 aagataatgg attttctata tatcctctta cacttcaata tggttttatt tcagaaaaga
     3001 aaaaggtaat ttttttaaat gattatgaaa tatttggtaa aagaagtaaa atttcaaaac
     3061 atttctatac aaaaagaaca gaggtaattg atgatctaat ggatttaaac ccgggcgatt
     3121 atgttgttca tatttatcat ggaataggac aattcttggg gatagaaaga gtaaaaacaa
     3181 gcgaaagtga aaaagattat attgccatta tgtatgcaga taatgataaa atctttattc
     3241 ctattgagca attgaatttc ttgaataaat atatatcctc tggatttgca aagccaaagt
     3301 tagacaaaat tggttcaaaa gtatgggcaa gaacaaaaga gagtgttaaa caatctgtaa
     3361 gagaactcgc agaggatctt ataaaaatat atgctgaaag acttaataag aaaggatttg
     3421 catttgcgcc tgatactcca tggcaaaagg agtttgaagc aagatttcca tatgaagaga
     3481 cccatgatca actgattaca atagaagaag tcaagaggga tatggaatct cctaaaatta
     3541 tggatagact aatatgtggc gatgttggtt ttggcaaaac agaggttgca ataagagcaa
     3601 gtttcaaggc agtgatgaat ggtaaacagg tagcagtatt agtaccaact actctacttg
     3661 ctgatcaaca ttatgaaaca tttaaagaaa gaatgaggga ttatccaata aatattgaga
     3721 tgctatcaag atttaaaaca gattcagaac agaatcagat aataaaaaag atgtcaaagg
     3781 gagagataga tattattatt ggaacgcata gattattatc aaatgatgtt aaatttaaga
     3841 atttaggatt gttaataatc gacgaagaac ataaatttgg ggtaaaacag aaagagtttt
     3901 taaaaaaatt aaggttaaat gttgatacaa tctcaatgac agcaactcct attccaagga
     3961 cacttcatat gtctttagca aatataagag atatctctat aataaatact ccaccaaaag
     4021 agagagaaag catagagact tatgtaatgg aatttaacga agagatttta aaggatgcga
     4081 taaagag
//
LOCUS       a0116165_1001938        7832 bp    DNA              UNK 01-JAN-1980
DEFINITION  Ga0116165_1001938. | GENOME_ACESSION: IMG_3300009712 CONTIG_ID:
            a0116165_1001938 SOURCE: JGI_medium ORIG_COORD: 7408_15240.
ACCESSION   a0116165_1001938
VERSION     a0116165_1001938
KEYWORDS    .
SOURCE      .
  ORGANISM  .
            .
FEATURES             Location/Qualifiers
     CDS             258..968
                     /product="Tetratricopeptide (TPR) repeat & COG0457"
     CDS             971..3010
                     /product="DNA-binding beta-propeller fold protein YncE
                     &COG3391"
     CDS             complement(3012..4355)
                     /product="Methyl-accepting chemotaxis protein & COG0840"
     CDS             complement(4619..5122)
                     /product="hypothetical protein & Hypo-rule applied"
     CDS             complement(5581..5733)
                     /product="hypothetical protein & Hypo-rule applied"
     CDS             complement(5812..6174)
                     /product="HRDC domain-containing protein & pfam00570"
     CDS             complement(6388..7617)
                     /product="Formylglycine-generating enzyme, required
                     forsulfatase activity, contains SUMF1/FGE domain & COG1262"
     CDS             complement(7749..7832)
                     /product="hypothetical protein & Hypo-rule applied"
     Spacer_Hit      5001..5036
                     /gene="219"
                     /evalue="3.9386e-06"
     Spacer_Hit_Main 5001..5036
                     /gene="35"
                     /evalue="3.9386e-06"
ORIGIN
        1 attaaattta tttttattaa tcaataaatt tttaataaat tttttctttt ttaaaaaagt
       61 gtaattttat tactaaaata tatcacaaaa aaacataata acaatatttc tttttaattt
      121 tttttgaatt tcggtattaa tattcaaaaa ctaatctctt ttttagacaa aaatacaaag
      181 aaaaataaat ttttcttgac aataaatata ctagttatat aatagcatat attattaaaa
      241 agattgggag ggagggaatg tcatctaaaa taaatgaaaa tttattagag gtaaataccc
      301 ttttaaaaga agcaataatt caatataata ggaaaaatat tgaagaggca aaacttttat
      361 tttcacaggt acttgattct gatccagtaa acccagaagc aaattattat ttaggtttaa
      421 tctactcaaa agaagaaaat tataaaaagg ctgtaatata tttaaaatct gttgttgata
      481 ctggtataaa ttttttattt acccagcaat gtagaatgat attgggatat atatacttta
      541 agaatacaga atataaaaga gcagaatacg aatttaaaga agtaatgaaa tcaaatttag
      601 agataattca ggtctatgct gctcttgccg ctatttatca taaattacag gaaaaagaga
      661 atgcattaaa atttgcagaa aaagcatata atcttgatcc atataattta aatgcaaaaa
      721 atacatttgc ctatctatta tgtgactata atattgatat tcaaaaagcg cttgaactat
      781 taagagaagt gataagaata aaaccagata acccagcata tcttgattct ttaggctggg
      841 catactataa aaaaggtgat ataaaggcat cacttgcctc attaaaaaag gctttagaaa
      901 tttctgacaa taatccagaa ataaaagagc attatgatat tgtggtaaaa aaaatgaaag
      961 gattttaatt atgaattcta aaagaataat tataatcact ttaatctgtt tactaaaaat
     1021 tgcaatttat tcacaggaaa gtataaattt agactatgaa tattcaatgg acgaatttca
     1081 aagagggata agggcttttc ataatacaca atatgaacaa gcaataattc attttttaaa
     1141 atcactatcc ttttatgatg acaataaaga gagtagatat tttttaggag aagcttatag
     1201 aaaggctggc tatgaacaga atgctttatt tgtatggaat tatcttttga gtactggtta
     1261 tgaaagtaga tatttaaaaa gtaaaatcgc atatctttat ggcaaaaaag gactattaaa
     1321 tcagatattt attgataaag gatatctttt aagagaagat ataaaaggat tttatagtca
     1381 taaagagata ccattattta taaaaccagc acaaatattc gttgatgaaa agaatcatta
     1441 ttttataaca tcttttctta ctcaaacaat agtggaattg gattcaaatc tgaaatttgt
     1501 tagaaactat atatcaacaa ttccaaaaat agaggctcca tttggaattg tggttgataa
     1561 aaatggcaat ctttatgttt ctgattttaa aagagatgtt attttaaaaa taaataacaa
     1621 aaatatagta gaaaaagaga ttggatttaa aggtattggt gaaggggggc ttcttggccc
     1681 aaaacatctt ttaatagatg atgattcaaa tttatatgtg tctgattctg gcaacaaaag
     1741 aattaataaa tatacactgg atggcaaaat attattctct tttggcacag aaaaaaatgg
     1801 ggatggtaaa ctaacgagtc caaatggcct tttttattac aatgagaata tctatgtatg
     1861 tgatagagat acaaatagaa tagttatttt tgataaaaat ggcaattata ttagatcttt
     1921 tggagaagac tatcttgtta agccttatga tataacaaga gatgcactcg gtagattttt
     1981 gattttatgt gaaaaggata tatgggtata tgaagagaat aattcattat ggtataaaat
     2041 agatacagtt ggtagtagac tcgaaagggg gatatccata gcaagtgata aggacaagaa
     2101 tattttaatc acagatttta atagatcaag attacttgtt ttatccctcg aaagagaaag
     2161 atacaccaat cttaatataa atatagatag gattctctct caaaaatttc caagtgtcca
     2221 tgttatatta acagtagaaa aagatgactt ttcatcgcct actggtattg atagcagcaa
     2281 tatcacaata tatgaaaatg ggagaatggt tccaatgata gggacactct atacaaaaaa
     2341 taaaaatgaa ataaatgata tagttgttat atatgacaga aatagtaata tgaaaaaata
     2401 taaagatgat tttaaaaaga ttatggatag ctggataaaa gattcagaag ggaaagtaaa
     2461 tctaagtctt gtttctataa tggaggatag agttattata gagaatgatt ttggatcttc
     2521 aagattgtca atactggact ccattgatga tcctatttct ggttattata cagacaaagg
     2581 cattgcaata aagaccggaa tttatcacat gttaaataga ttttcaaaaa aggcaataat
     2641 aattgtaaca gattcaacag aaactggaat ggattttgaa aaatttaaga tagaagatgc
     2701 tatttctctt gctaaaaata atgatattcc tatatatgtg gtatcatttt cggatggaaa
     2761 tttgacagaa ttatataaat acattgctaa gaaaactaat ggtgattatt atagagcata
     2821 caaaagatcg gatttaaaag atctatttaa aaaaataatt gaaagtaaag gtagagaaat
     2881 tgttgtatct tatagatctt cttcaagatc aagatttggt gaagaaccaa ttaatgttga
     2941 agtagaaatt gaatataatg ggataaaagg ctgggcaaaa tcagtatatt atccccctat
     3001 ttatagatag attaatgttc aacaccaaat ataacatcag atttaattga agaagcatga
     3061 atttcaaaac ctttaattaa attagtaaga atttgagctt gaccagcaag atttgatatt
     3121 gcagccttca tattttgagt atcattgtta atatttttag ttaatactcc aatatttgta
     3181 agactctctt ttaaagaatt ggtagtttct gattgtttat ttattgcctc attaatttct
     3241 gacattaaat cctctgtctc ttttatagag gccacgatcc tggataatgc cttttttgct
     3301 ctttcactta ctgttacacc ttttgaaata gactcaacgg tctcctctat tgtttgataa
     3361 atagtttttg ctgctttaga acttgattct gcaagatttc ttatttcagt tgcaactact
     3421 ccaaatcctt taccctcttc acctgcatgg gctgcctgaa ttgctgcatt caatgctaat
     3481 aaatttgtct catctgctat atcgcttata aaattcattg tggaaattat tttctctgac
     3541 atatcactta ttctatgcat ctcttctata agagaaagta tctcagctga actattgtca
     3601 gcctctttta tcgaattttt actattttca tatgctgttt caacataatg ccttatactc
     3661 tgcattgctt catttaaaat ttttgcagaa ttgtcaattt gtagaataga atcttcctgt
     3721 tgatctgtct tatttgccat agaacttgca aaataagata aggcatctga atttcctaca
     3781 atatccaatg cagatagttc tactttggtg attatatcag aaatttcttt tattactttt
     3841 tcaataggct ctgctaatgg ccctaaatta ctttttaaat aataatcttt ttcaatatca
     3901 aatgaaagtt tcccttcaga tatttttata agaatatctt ctgccacttt gctacttttt
     3961 tttactttat gtctatataa tatatagaaa aaaaatccaa gtgaaaggct aaccaatgta
     4021 aaaaatgccc cttttactat catattttca aattttaaat taatataaaa tagaccgact
     4081 aacattagaa tagggaaaag aaagaattca aaaatagtta aaataaaaga aagtcctttt
     4141 atctctttat gtgttttttt cttttctttt actttcttta ctttttttgt attttctact
     4201 ggttttttat cttcttcttt gatattgaga ggatttacat tatcaaaatc ttcttcatta
     4261 ttactttctc cagcaagttg ttcctgaagt tgtcttataa attcctcttc atcacctgga
     4321 tttaaagata gcccctcttg attttctatt gccatttttt atattatctc cagaataaag
     4381 tttttttatt ttatcggtta aattaactat attttttata gataaacgac tactttacaa
     4441 aaaataaaaa atatttccta ctgaattgaa ttttatttaa aaaagtaagt cattaatgaa
     4501 caaatttatc ctatgcgggg ccgattttat ttttagagag ataaaaagat agaattagcc
     4561 taaggtaagt tttgagtaat aaagatagaa tggttgaatt ttagaaagat tactaatttc
     4621 ataggaattt tatctctttc aggcaaaatt tgacgttgaa tttgagtaaa aaatagtcgt
     4681 tatgttcatc tgggactggg atatctgggg gaccaatctt caccaccaca gccttagatt
     4741 cccttaaact ttctatttcc ttttcccatt cttctattct ttttgtaaac tcctcttctc
     4801 cctctacttc aatgccagca aaatataatt ccagaagttc acgtataaga atcgcaatac
     4861 tgaatgaatt aatatggtca tgaaccaatt ttaactcatt atatacctct tctggaatat
     4921 aaattctaat cctttgagtt gcacctataa atctataatc tttatccctc cttttctcaa
     4981 aaagatgctt tctctttaat actggaagca taaagattat aatttccctt attaaagtag
     5041 aaagatcttt atctttttta tcttttaaat tgttaatttt ttcaaaaaga ttttgattta
     5101 atacaaaatc gaactctttc atacttacat ctccttttta taaaaaatat ttctatatat
     5161 taatcacaaa atttttaaga aaatccttta caacttttag aaaaaaattt taaaaatttt
     5221 tgcctaaaaa taaaatcgca tccaattaag tagtttgttg tcttttatct tgcttttaat
     5281 catttcaaac agaattgaat gatcaactga tgaaaagtat ttactgatgt ctgattttaa
     5341 ataccatttg tttgtcttga ggtaaatttg agcttgtttt accgctttgt gaacgacttt
     5401 ttctttacga caggcataac tgtggtaaaa aatcgttttt caaatatcgg ttctaagata
     5461 tttacaaggg catgatgaat aaccctgtct ctaaatggag caatagaaat aactcgttct
     5521 tttggatcag ttattacaaa ttttctgtac tgagatggct tgtaactacc ggtttttaat
     5581 tcatcgatca gtttttatga tttcattttc acaatagaaa ttaaaagaga gagtttcaca
     5641 gtttttattg gtgcctttga atgctttttt ataagcaaga tacatattct caaagaaaac
     5701 aaatttatca aaaagattat ttaccctctt cataccgctc ccgccttgat tattttatcc
     5761 atccgcctat ctatcattgc tcctacttcg tttaattctc ttgaaatata ctcatactgt
     5821 cttagtgaga tgtacttctg ttactgtgtt attttcaatc atttttaaca actgattatt
     5881 tgttgctaca agataaatag ggaaaccgtt ttcatctgct ttaagtttac gccattcttt
     5941 taaacgggaa aataatagac tgtcagattc attaagtttg tttttaccat ccggcttttt
     6001 ttcatccaca accacatcat aatcgacaaa tacagaccaa taggagtttc ctccatcctg
     6061 aaaaaactcc gctttataac tgtttatttt tttattcaag ataaattttt taaaatcctc
     6121 tgaattaaat agctctttat ccctgtcaaa tttaataacc actacttcaa tcatcctata
     6181 tatccgcctg cccattagta gatatacggt aaatatctcc ctatatatag tcaaaaatac
     6241 acttaattca catacttttt tgaattttta tacaaatatt tttcaaaaaa ttattagggg
     6301 gataaatccc cctaataccc ccctaaaagg taagaaggtg aaaattcaaa atgtaaccaa
     6361 tagcagtata ttgcttacac aatactgcta ttgtgtcttc gcaatgcgga agccaaagaa
     6421 atcgccctct acgtgctggt tgagtttgtt acggcagccc actaccaatt cgctcgcact
     6481 gctgacgtag ttgccgcccc gtaatatgcg gtagtagcca ctagcagtac catggtaatc
     6541 cgttattgat cccgtaggat atgctccata ccaatcccag caccactccc aaacattacc
     6601 gctcatatcc cgtagttcta atgcactcgg attggtagtc gtgcctacag gttttgttga
     6661 agagcctgag tttgcactat accaggcaac tttacctgtc tcacctgcat cattgtagtc
     6721 tgcagtagct ccagatgcgt agttccaagg tgttgcaccc ttattacttg ccgcatactg
     6781 ccattctcct tctgtaggta acctatatcc gtttgcagac cagtcacaca ctgcattatc
     6841 gcacgctgtt gcattatcat cccttgagtc ctttattata tttgacatgt aactatatac
     6901 aggagtaaga ccactcattt cactataagc attgcaccac accatggcat ctcgccagtt
     6961 gattgtggta accggttcgt acttagcagt agaaggtgtt gcacctggtg tcccgtcatt
     7021 tccctcttta ccggcattag caaagtaata tccgtgattg atggcccact gatatactgt
     7081 gtaccatagt tcataagtaa cctcatactt accaagcaaa aagtttgaga tggtgtgact
     7141 aaagctgttt gttccgtctg tttgggtata tgtaccgccg atgatagaga taagatcgcg
     7201 gtaggataca cccggcataa catctttata caccaccgcc gtctgcggtg atccaataat
     7261 tttataccca cttggattag atatcgcaac cgataccatc tcaccgttgg caacggtaat
     7321 attagaaata gaaagcgttc ttttcgttcc tgtaccggtt aatgtgccct ttgtcgcacc
     7381 agttaaagtg atgtttccta catttaaagt actaggatca gcactaaagg tcagtatcaa
     7441 gcccgttgag ttggcggaac ccaatgtccc gccggtttgt tccgcactca caaaggtaac
     7501 agttgtaggg gttgttccac cgcctccgtc tacatctgaa ataggttgag tacaccctgt
     7561 agataataaa atcaaagtaa ataaaactgt tacagaaaat agagtaaact ttttcattct
     7621 taacctccat aactcccaaa gtttgtgata ggaactgtaa tttcgggaaa tcggcttttg
     7681 ccccaatcac cgactatttt cccaacccta acatcacatc caatcagaat ttttcggcaa
     7741 cgccgaccct atgaagcata attccagtct atttctgccg tcaagccctg atttgcccca
     7801 atctgacaaa gttccaaggt ataccttccc ca
//
LOCUS       a0116165_1001968       10033 bp    DNA              UNK 01-JAN-1980
DEFINITION  Ga0116165_1001968. | GENOME_ACESSION: IMG_3300009712 CONTIG_ID:
            a0116165_1001968 SOURCE: JGI_medium ORIG_COORD: 914_10947.
ACCESSION   a0116165_1001968
VERSION     a0116165_1001968
KEYWORDS    .
SOURCE      .
  ORGANISM  .
            .
FEATURES             Location/Qualifiers
     CDS             complement(24..818)
                     /product="hypothetical protein & Hypo-rule applied"
     CDS             complement(886..4449)
                     /product="ABC-type multidrug transport system,
                     ATPasecomponent & COG1131"
     CDS             complement(4616..5119)
                     /product="hypothetical protein & Hypo-rule applied"
     Spacer_Hit_Main 5001..5033
                     /gene="35"
                     /evalue="0.000214636"
     Spacer_Hit      5001..5033
                     /gene="219"
                     /evalue="0.000214636"
     CDS             5424..7580
                     /product="Lysyl-tRNA synthetase (class
                     II)/Predictedhydrolase, HD superfamily & COG1190,COG2316"
     CDS             7802..9856
                     /product="DNA ligase (NAD+) & KO:K01972"
ORIGIN
        1 tttttcataa tatagctcct taattaaagt aaagttttaa tttcactagt taatttgtta
       61 atctttttaa tgtcatcaag agatatttct ttgttattaa ttatcatttc tatttctttc
      121 aaattaacaa tagattttat aacaatagga gaatcttttt tttctaaatt agaaaatgaa
      181 tttaaaaaga aatttatctc tgtattctgt tttaatatct ctgttgcttc ttttttgtaa
      241 ttatcaataa gaattttact caatttatca aaagaattta tccataaacc aaattgtgca
      301 tatactggta ggtttttatc taccattttt tctagctgag actcaagatg actctgaatt
      361 ccatcaagaa ctaattttgc atttttagaa tccttatttt taatggaatc ttccagttgc
      421 aatgcaagat tttcaatgtc ctgattggat acatgaagat catctgataa ttttttcatt
      481 gaagaaccaa ttttttttgc tgtattccaa tcctcaacct ttacagcaat aagagcatca
      541 actaattgag aacctatatt cattgatttt aacatatcat ctttaatttc tgttttgcta
      601 ttgttttttt ctaaatagtt ttcccatttt aagtctggat aaacagaagt aatagcaata
      661 aatactggtt ctggtcgata aataatagga aatggttttg ttaaatcaat ctcctctaat
      721 tttataggtt gattgtttgt tgttttatct tttttgcaat ttccgaggca aaaaattaaa
      781 gcaacgatta atagaataac aaaaagtctt ttttgcataa aaaatctcct tgaattaaaa
      841 tttattttaa caacaaaaag ttgtttttct attaaaatat tttatttatt tttttatttt
      901 tctttctctg tccagtaaca aaaatgtcaa aataaataaa actattgtcc caaataataa
      961 gacaattgta ttaaaatata ctgtgcttat tttatagtga taaatcatct ttgtgcttga
     1021 tggaaataca tttctattac ttaaaaaatt ttttagaaaa tcaagaatat tcttatcatt
     1081 atatctttta ttaagaaaat ctatatatct ccagcttttt tctgcatttt ttattgttat
     1141 aaaggcataa tcattgaatt ttagtctcat attttcatta tagtaattgc ttatatcttt
     1201 tattttattg attttatctg gatttttttt ataaaattta tttgttacct ctatccatat
     1261 ctcattattt ggattgaatt tatatgttgt tattaaaagt ccttcataag cccatcttga
     1321 tattataagg tcacaataaa agggaacagg cctatctttt tgaaatattc taccgcccat
     1381 atcgtcatag tttaagaata gtccaccaaa tattatttgt gggattatta atataggtat
     1441 tattgtaaag attgattttt ctgattttag taaggctgaa aaaaataggc caagcataac
     1501 agaaatagca acagttaaaa aagatataat aaaaaagttt attaaaagag gagttccata
     1561 atatttaaat tctggaattg caaatggtat ctgaagtata gtaaaacata gtagcatata
     1621 tagtaatacc tgaaaaaaag aaaatataag aactgtaatc aatttcgtag atagataatc
     1681 aatacttttt atatttataa gtctctccct ttgaattttt gctctatctt tcagtatttc
     1741 gcttatggaa cttgttattc caagaaaaat aaatattata acagttaaga ataaaaattt
     1801 ttcaaaactt tcattttttt taaatagata ttctgcccaa cctctacttt taaatatact
     1861 taaaacattc ttttcggtat ctttatttat atcttcttta atcttgtaat aatcatctat
     1921 tttttcatat acttcactta tactgttttt ttctttttct gttacttttg ttaagatact
     1981 tccttcaaat ttttttatat cgattttatc cggaagagat ttactcctca ttaagaatga
     2041 gagtattata actaataaga ctggcaccaa aaatatcata actatattga ctttatctct
     2101 taatttatct ttaaaatttc ttataaaaag agtcttaaat cttatccatc tatttgttaa
     2161 ttttgttata aaatttttct ttttatttaa aattgtttta atatctgcct cgtttgtccc
     2221 attaatataa gaaatttcat tctgacttct ataattttca aaaatttttt tccagacatc
     2281 cgggcttttg actcttaaag gaattttgtt gtttttgact ttagtataaa ttggattacc
     2341 atttaagtct cttctaactt cctgtaaaac atttaatatt aaatctggtg aacttttttt
     2401 acatacaggg caactgctac tgtcatcaat ccttatgctc cttgaattaa aatagtcaat
     2461 tgcgattgca gtatctccaa aatatgctaa ctttcctcca taatcaagta atagtagttt
     2521 gttgaattta tagtataatt cagcagatgg ctgatgaatg acaacataaa ttatttttcc
     2581 tttttttgca tagttataga gtagatctat tatcttttta ctatcataag atgagagtcc
     2641 actcgtaggc tcatcaagaa aaagaacatc cacatcattc aaaagttcaa ttccaatatt
     2701 aagccttctc ctttcaccgc cgctcaatgt tcttttaatc tcattaccaa ctggtaaatc
     2761 tcttttttct gataagccta attctattaa aagctcattt atcctgttat ttagtttctc
     2821 attagaaatt tctggatttt ttaatttgcc agcataaaaa agattttcat aaaccgtaag
     2881 attttcaaat aatagatcat cttgtggcac atatccaaca aattctttta gaatattaaa
     2941 atttttatga aaagaaattc cattaaattc tatagaaccg gtaaaatctg atagataccc
     3001 caacattaac ttcattagag tggatttgcc gcaaccactg gggcccatta tgcagacgaa
     3061 atccccatat ttgtttgaga aactgatatc atccaatgct atatctctac ctttgtattt
     3121 atatgtaaca tttttaacat caacccgctc tattctgaca aaatcagtag atatcatacc
     3181 cttatcaaaa tcacaattta ttatctctct atcaattaaa atctgagata ttttatccag
     3241 taatataata tcttctgtta atctcttacc attaacaaat atgggtaaat atgatctttt
     3301 tacttctaac atagcactat ttttactgat ttttatttct aaatcaatga attcattctc
     3361 tttttctgtt ttatgatttt caagaaaaag atctgcactt ttattatgat tacttatctt
     3421 ttttactata gattctctat tttcaatata gaaagtgttt gaatttatat ttttacttaa
     3481 caattgttga atatctattt ttatattttc cagtttgttt actttctctt tttcttttat
     3541 agtaattggt tcgtctattc caaagaatac tttcttatta ttttctattt tttcttcatc
     3601 aataaaaatg actatatcat tacttttatt aataattgaa catatattac cttcaatatt
     3661 tatctctgcc aaaatttttt ttatgcttat attactatca ctatcagatc taattacaaa
     3721 aaatttatta ttgtctctct cttctgatag tataaaaaat tttttcttta tattttcatt
     3781 tttggttttt aatcttcttt ttatctcatc ataagttatt atagttttat ctaaaagaat
     3841 tgagtcctct ttttttatct ctgttgctat tttatcaaaa aatatcatac cttcagttgt
     3901 tgtaattttt ccatttgtat ctattccgta aaaatatatc tttgaatcaa gtggaaaaat
     3961 tgttgcttta aaattttttc ttcttattag taaatctgcc tcttctggat tgtttgatat
     4021 atagagaata tttttattta gatcgtcctc ttttttgttt ttaagaattt cttttgcacc
     4081 tgtaatttgg cttattaatt ttactttttc ctcttctatt ttaaaatatt ttattataga
     4141 atctattctt tctatttcag atttttcaat tttgtctgaa caggcaattc ctaaggcatt
     4201 aattatagaa agaattttat tatgatcatc tattttttct aattgtgaga ttacttcttc
     4261 aaatttgaca agatttgata tttttatatc tctaaaaata tcagctaact ctaaatcatc
     4321 tcctctaatt ttagttaaaa attcctcaaa atattgaatt tcttcatctg atattacacc
     4381 gtcagcctga gcaatatatt ttaaaagaat tataaaactt tgaataatat ttaaataaga
     4441 ttctaccata agatttgatt atatttaata aagagattta tgtcaagtta tatttattta
     4501 tttgtgtgat tagtgcgtga ttttattttt aggcagagaa aaagatagaa ttatcctaag
     4561 ggtaagtttt gagtaagaaa gatagaatgg taaaatttta gaaagatggt taattttata
     4621 agaattttat ctctttcagg caaaatttta gattaaatct gagtaaaaag tagtcgttag
     4681 tagtgtcaga gactgggata tctggggaac caatcttcac caccactgcc ttagcttccc
     4741 ttaaactttc tatttccttt tgccactctt ccatcttttt tgcaaactcc tcttccccct
     4801 ctacttcaat gccagcaaaa tataattcta gaagttccct tataagaatg gcaatgctaa
     4861 atgagttaat atggtcatga accaatttta actcattata cacctcttct ggaatataga
     4921 ttctaatctt atgagttgcc cctataaacc tataatcttt atccctcctt ttttcaaaaa
     4981 gatgctttct ctttaatacg ggaagcataa agattataat ttcccttatt aaagtagaaa
     5041 gatctttatc ttttctatct tttaaaatgt taattttttc aaaaagattt tgatttaaga
     5101 caaaatcaaa ctctttcatg cttacatctc ctttttataa aaaaatattt ctatatatta
     5161 atcacaaaat ttcttagaaa atcctttaca acttttagaa aaaaaattaa aaaagttgcc
     5221 taaaaataaa atcgcacccc tgcataagat ttatttatca aaactttgac aataaaaata
     5281 aaatttgtta ttataattat ctcgaatcta tttaaataat tttaaataca gatcaaaaga
     5341 ttattcattc tcaaagaatg aattaaaaat aaatcctaac tttaggaaat taataaaaaa
     5401 atcttaaatt aaagaggata aatatgtcag aaaatttaag taatgaaaga gatataagaa
     5461 tacaaaaatt aaataaatta agaaacatgg gaattatccc ttatcttgat agatgcgaaa
     5521 gaactcatac aattgaagaa gcaagaaagt tagaattagg tgtaaaagat attactcttg
     5581 ctggaagatt aatgttaaag aggtcatttg gtaaattaat ttttgctact attgaagatt
     5641 tttctggtaa aattcagata gccattaata aaaaatattt agacgatgaa aattttaaat
     5701 tctttgaaaa aatgatagat atcggcgatt ttatctctgt tactggtgag acttacaaaa
     5761 cagaaaaggg tgaattcacc ttaaatgttt tacaatttaa attattatca aagacaataa
     5821 ggccattacc agaaaaattt catggactta cagatattga ggcaaagtca agacagagat
     5881 atttagatct tataatgaat agagaaacaa aagagagatt cataaaaaga agtaaactaa
     5941 taacagaaat tagaaatttc ttaaataacc atggttttat tgaagttgaa acacctatat
     6001 tacaggtaaa accatcaggt gctcttgcca aaccatttaa gacacatcat aatgctcttg
     6061 atattgatat gtatctaaga attgcaccag agacctactt aaaaagatgt attgccggtg
     6121 gttttgaaaa agtttacgac atgggaaaat gtttcagaaa tgaaggtatg gatccgagtc
     6181 atcttcaaga attcacaatg cttgaatact atgttgcata ctggaattat atagacaata
     6241 tgaattttac agaaaaattt attaagcatc ttcttgaaaa aataaatggc tctcttaaaa
     6301 taaaatatca aaatagagag atagattttt ctgtggaatg gcctaaatat agttttagag
     6361 atcttatttt aaaatatgct gatatagata ttgacaattg tcctacaaaa gaagatctta
     6421 tcaatgctat aaagaaaaaa aagattgaac ttgatgtaga atttgacaag ataggaaggg
     6481 gcaatctaat cgatcaatta tataagaaag tggctcgacc caatataata aatcccgcct
     6541 ttttaataca tcatccaata gatctatccc cattagcaag aagaaatgat aataatccag
     6601 agttaacaga tagatttcaa ttagttgtga atggatggga gatagtaaat gcatattctg
     6661 aattgataga tccaatagat cagagagaga gattcattca acaggcaatg gaaagagaaa
     6721 gaggtgatga agaggccatg gttactgatg aagattttct tacctgtatg gaatatggaa
     6781 tgccgcctat ttctggatgg ggaatgggaa tagataggtt tcttgcttta ttaacagatc
     6841 aggagaattt aagagaagta gttctttttc ctataatgaa acctcttgat aagatagaaa
     6901 aagaccctct tgaagactat cttgataatg caaaaattga ctcaaaaaat gaggataaaa
     6961 attctgaaaa aaacattgat aacgaaagcg caattttaca accattggac attaaagaat
     7021 taggagttga ttataaaaca cttgaagaat tttttaaaca aaagataaca aaacagagcc
     7081 ttatttatca ttcaattgca agtggagcaa taatgaaggg gatagcaaaa agatttgggc
     7141 ttaatgagac aaattattac tatattgggt taatgcacga tatagattta gaagaggtag
     7201 gagaggatat gaccattcat gctcttactg gaggggcatg gttaaaaaat ttaggagtga
     7261 atgataaagc agttgatgct ataatttctc ataatgccga aggcaatgga agtaaaagaa
     7321 agacttttct ggattatgcc ttaactgctt ctgagagtct tactggctta atttctgcca
     7381 ctgcaaaagt ttaccctgat aaaaaagttg caagtgtaaa agcctcttct gttattaaaa
     7441 gaatgaaaga aaaacttttt gcagcaaatg ttaatagaga taatataagg ttatgtgaaa
     7501 aaataggatt aagcttagaa gaatttgtaa acataggtat tgaatcaatg aaagaggttg
     7561 ctgatcaaat tggcttataa gaaaaatctt atgtaattaa atgtagataa ctaaaaaaca
     7621 aaaggggata tcataagaaa tgggatatcc ccactaaata ataaaataac cagtagttta
     7681 ttaaaatttc atgtaattat aatattctca ctgaattttt ataatgcaat taagattttt
     7741 aacaatttca aataaaaaaa tcatagatga caacttttaa aatttttgct ataataaaaa
     7801 catggacaat attgaaaaag aaattttaga attaagagaa aagataaata aggctgatta
     7861 tgcttattat gttctttctt ctcctataat gtctgattct gaatatgata aactttttaa
     7921 tagacttctt gaattagaaa atagttatcc tcaatataag acccctgatt ctccaactca
     7981 aaggattggt tctgatattg ataatactct gccagagaga aatcattcta tacctgttct
     8041 ttcactggat aaatgttatt ctatcgcatc tttatatgat tggtataaaa aaaatgtaga
     8101 aaagattaat aatgatattg aattgattat agagccaaaa atagatggtg ctggcgttgt
     8161 tctttattat gaagatggaa ttttaaagta tgctcttaca aggggaaatg gatattctgg
     8221 taatgatatt actgaaaata taaagacaat aagaagtgtc cctttaagaa ttaattataa
     8281 taaaaatctt gcggtgaggg gtgaagttta tataaataaa gaggatttta aggagtttaa
     8341 tgaaaaatac gctgatggaa tatattcaaa tccaagaaat cttgcaagcg gtgctgttag
     8401 aagattaaaa tctaaagagg cagcactttt ccctttaaat attttttgtt atgagggata
     8461 ttttgaagat ataattgata ctcatcttga aaatattatt agattaaaag aacttgattt
     8521 tccagtgaat aattatcttg gttacttttc aaataatatt aaatatcaat ctttaccatt
     8581 tgataatttt acaattggaa atatcagaga tattgaaaat tttatagagt attttgcgaa
     8641 aaaaagagag agcctgaaat atgaaattga tggacttgtt attaaaataa acgacctgaa
     8701 aacaagagag attttaggag aaacttctca tcatccgaga tgggcaattg cctataaatt
     8761 tgatgctcca ttagcagaga caaaagttat atccatagag attcagatag gccgtgctgg
     8821 aagagtaact cctgttgcca atcttgagcc agtggaactc tctggttcta caatatcaag
     8881 ggctactctt cataacatgg aatatgtgaa tgccttaggt ataaatgctg gtgatactgt
     8941 tactatttca aaaagaggcg atgttatacc agcggttgag gaggtcattg ataaaggggt
     9001 aaattcctcc acttttgtta tgccagaaag atgtccatcc tgtggagaaa aactaattaa
     9061 agagggggct catcatttct gtttaaatga agaatgccct gcaaggttac tcggaacatt
     9121 gcagtatttt gttgggagag gacagatgga catagagacc ctgggggata agactcttga
     9181 atttttattc aacaagggat ttataagaaa aatttatgat atatatgaat ttgattatta
     9241 taaacttctt gattttgagg gatttaaaga aaaaaagatt gaaaatataa ttaaatcagt
     9301 agaagaatct aaaaaaaagg attttaagac aattctctat tctttaggtt tgaaggatat
     9361 tggtccaaag gtagcagaac tccttgcaaa taattttaag aacattgata atattataaa
     9421 attttgtaat gaaaaagata tatttggtaa cccaaataaa gagaaatttt cttcaatata
     9481 tggaattggc gatacaatta cagaatcaat cataaaacat tttagtaatc caaaaacaat
     9541 tgatttgata gagaggttaa gaaagaatgg actatcattt gaattaagag aagaaaataa
     9601 aatagaaagc gagcaatttt taaaagggac aaagtgggta attactggaa gtttttctaa
     9661 ttttaaacca cgagaaaagg ctgcttttct tataaagcag tttggtggcg aagttgttga
     9721 tgctgtctca agtaaggtta attttttatt aaaaggtgaa gagccaggtt caaaactcaa
     9781 taaggcaaaa gctctgggta taaaaataat agatgaagca caatttgtta agattattaa
     9841 ctcaaaaact ttataatctt accgataaat tgtttaagtc tattttataa aaaaggaata
     9901 atgaatgaaa aatctggatg aattattatt tgatattcag gaaaaattaa aaaaaataac
     9961 attttatgat gaactaaaaa ttaaacaaaa tagagatgaa aattggatag aattaaaaaa
    10021 agatacaaat att
//
LOCUS       a0209204_1000677       10033 bp    DNA              UNK 01-JAN-1980
DEFINITION  Ga0209204_1000677. | GENOME_ACESSION: IMG_3300025631 CONTIG_ID:
            a0209204_1000677 SOURCE: JGI_small ORIG_COORD: 16848_26881.
ACCESSION   a0209204_1000677
VERSION     a0209204_1000677
KEYWORDS    .
SOURCE      .
  ORGANISM  .
            .
FEATURES             Location/Qualifiers
     CDS             77..1117
                     /product="branched-chain amino acid aminotransferase
                     &KO:K00826"
     CDS             complement(1214..2614)
                     /product="Na+-driven multidrug efflux pump & COG0534"
     CDS             2902..3036
                     /product="hypothetical protein"
     CDS             complement(2996..4450)
                     /product="hypothetical protein"
     CDS             complement(4616..5119)
                     /product="hypothetical protein"
     CDS             5415..6101
                     /product="hypothetical protein"
     CDS             6124..7281
                     /product="branched-chain amino acid transport
                     systemsubstrate-binding protein & KO:K01999"
     CDS             complement(7350..7793)
                     /product="hypothetical protein"
     CDS             7938..9206
                     /product="outer membrane protein TolC & COG1538"
     DR              5135..5159
     DR              5193..5217
     DR              5238..5261
     DR              5300..5324
     Spacer_Hit_Main 5001..5033
                     /gene="35"
                     /evalue="0.000214636"
     Spacer_Hit      5001..5033
                     /gene="219"
                     /evalue="0.000214636"
ORIGIN
        1 atcctaaaat atttttgaca aaatattttt cttatgctat aatactttaa attttcaaaa
       61 ttagaaggta attaagatga aaagagagtt agcagatttg gattttaaga atcttgattt
      121 tagatataga aaaatggatg cccatataag atactatttt cgggatggta aatgggatca
      181 agggacatta catacagaag agacagtaga tatacatata gctgccacct gtcttcatta
      241 tggtcagaat tgttttgaag gattaaaggt ttttgaaaca aaaaatggag atattgttgc
      301 attcagaccg gatcaaaatg ccaaaagatt acagaattca gcaaaaaaac tatatatgga
      361 accagttcca gaagagatat tttttgatgc attaaataga gttgtaaaag caaataaaag
      421 atttatacca ccttatggtt caaatgctac tttatatgta agacctatat tgttaggaat
      481 ttctcctcat ataggattaa aagcatcaga ggattatctt tttatgatga tggtaacccc
      541 agttggacca tactttaaag ggggttttga gccagtaaaa atgcttgtcg tagaagattt
      601 agatagagca gctccatttg gagtaggaga tgtaaaggct gctggtaatt atgctgctgg
      661 cttaagggga tattttagag caaaagagca tggatttaca gatgttatct atcttgatgc
      721 cacttataga aaatatatag atgaatcagg acctgctaat tttattgcta tattgaaaga
      781 tggaacctat gttactcctc aatcaacttc tattctaccc tcaataacaa atgcttcgct
      841 aagaataatt gctgaaaaag aatttggatg gaaggttgaa cagagacctt tatcaattga
      901 tgagatagaa aattttgcag aggctggttg ttgtggaact gctgctgtta taacacctgt
      961 tggagtaata aggtatagag ataaagatta taaattttat aatgaaggga agacagctgg
     1021 accaaagatt actcagttat atcagcatct tacaaaaatt caatggggag agattgagga
     1081 taaatacggc tggttatata aaatagatat agattaaaaa aagtgcgaca attgtagaaa
     1141 cggtataata tatttattaa aataaagaag agcccctgga attttatatt aaaaataaaa
     1201 aataacaaat tatttaaaga ttcctgttat aaagggcaat gttgttgatg ttttttagtg
     1261 ttaaatatat ctctttatca taagatttaa atagccattt tttagtttta tatctataat
     1321 aaaacattat ggttttgact atctcttcaa atgaaagggc aataaatatt ccaacaattc
     1381 cagattttaa tatataagtt gttaataatg tcagtggcaa acccacgaat aaaaaaccag
     1441 agaaagatat aataggtata aataaagtat cctttccagc tctaatgact gaagcaaata
     1501 ttgccgtgga tgtcacaaaa ctctgcctta atcccactat tataatagaa ataatacagg
     1561 cataaaaata ctctttttct atcttaaagt aagaagggat aaatggtgat ataatgatta
     1621 atagaataga aggaaataat ccaaatatta ttgaataaaa tagagccttt ttagtaaaaa
     1681 tataagcctt ttttggaagg cttgcaccta ttaattggct tacattaata cttgtcccct
     1741 gcacaaaacc acttattgca aggtataaga ttggcataaa tgttccaacc acaccataaa
     1801 tagcaacaga gtcctttcca atattgccaa tgattttcat ataaaccatc ccggcaaatt
     1861 gccataagaa catatcaaag agtattggta gagataattt aataatctct tttaaagatt
     1921 ctaacttaaa aaaaattatg ttcctcaatt ctggaattct ttttttctta atgccaatac
     1981 caatcaatag aagagttccc actccagttg ctataaatga ggctatggcc gcacctttta
     2041 ctcttaatac cgggaaacct aatttcccaa agatcagtaa ataatttaag actacattta
     2101 aaatagtggt aattaattgc tgataaaaag gagtttttgt atcgccactt gagataaatg
     2161 cggtagatag tcctaaattt atacaggtag caaaaaatgt taatgacatt attcctaaat
     2221 attcatttat gtatagtatg acatttttat cactaatcat aaaagctgcg ccaagatttt
     2281 tgcagaaata tataatagaa gaaaatatta ctcctataat aaatgttaat aatatagtgg
     2341 ctcctattga tttattgaag ttataaaaat cctttttacc ccataattgg cctgctataa
     2401 ttgttgatga ttgagagaat gcccagaata gtattaaaag aaaagaaata tatctgttag
     2461 aaatcgttaa agcagccata taatcaggac caagtcttcc aaccattaga ttgtcagtaa
     2521 atccgattat attttttaat aaaatttgta aggtaatagg ataagaaaaa agtaaaaatt
     2581 tttttaaatt aaattcagtt aatggttcat tcatattctg ttgacacaat ttaatagatt
     2641 gaattttgac ttttaaaaat tcacaaactt ctcaaaaaat tactctaatt aatttagaaa
     2701 tttgtattat gaattaaata taaaaaatat atacaataat tggttatttt tgacaagcat
     2761 tatttaaaat ccttttatga atttaaaggg gatatcccca taagggaata tagatatcca
     2821 agtataaaat atgcacttcg ttattgaatc gaagatattt atttttttat aaaaaatctt
     2881 tttatatttg aaaaaagtct tatgattaat ccagtagaat atattaaaaa accaaaaaaa
     2941 ttaaaaaaaa tattatcaaa aaaagtattc tttttcattc atcctccttt tgaaattaat
     3001 cttttctttt tacaacaaaa aaatttttat gaataacaaa aagaacatct ttcttactac
     3061 tatttctaaa cttacccaat ttaagacatc cgggcaattc tgatgaataa tcgggtacag
     3121 atagaacctt aaccgtttct gattgatatt tatttttatc ataataataa tatataatat
     3181 ctactgtttt ttcttttgga ttgaaaagaa aataataaaa atctgggaaa aaattctctt
     3241 tatactgatc aaatgggagt tcttctacaa atgaggttat atgctctatt ctaaaaggta
     3301 tttcaaataa tttttttgca ttttttatat caaatttatc tttatcctgt tgataataca
     3361 taaatgggac atttacattt cctcttccag aaagaatggt aaatatggtt aaaagattaa
     3421 aaggtataga tgggcatata aaatccttat atttatcatt acttatatta aaaaaatatg
     3481 gcaaatttaa aggtatccct tttattacta tttgtttact ctcatttata ttaaaattcc
     3541 attttgaaaa atagtataca tctcccacag cctcaaatct tatcctgggc atatctaaat
     3601 tggcactcga tattattatc tcttttatac catcattgtc tatatcagtg attacaggaa
     3661 atgaaaattt tacaaaagaa tttgataaaa aatagacatt atctttacct atatatatct
     3721 ttctttttaa ttgccagtta tcaaggcctt tatttatacc aaagatattt attgatcttg
     3781 gaaatttagt tattatctct tttttattgt cattatcaag atcttttatc tgtataattg
     3841 gcaaggtgta gaatatataa tgtggataga attgtcctgg tattaaagca aattcaagta
     3901 ttgtctctaa atctattgct gcaacttttg taaaattttt tgtatcaaaa atttctatgg
     3961 atcttacatt ttctattatt aactcattaa acccatctcc attaagatca attatcattg
     4021 gaacactctt taacaactct ggttgaggaa caacaatttc tgaaaatata ttgggtatat
     4081 agtttagttt tagtttttga ttttcttttg ttaaattaat acttttgtaa tataagccat
     4141 cagaagcaag aaatgctata tccataattt tattgttatc aatatcccca acatcataaa
     4201 atatggtcct ttttggaaca tctatttcat caacaagaac aagatcattt tttactattt
     4261 tataaatatc cactcttttc ccagagtaag taaaagatgc aattattatt tcatcaattc
     4321 catcattatc aagatctcgt acaaatgagt ctgttattct tagataatct ttacttttta
     4381 aaaatatcca ttcttctgaa tagataataa taggaaataa tataaaaaag aaaaaaaggt
     4441 attttttcat ggattaattt ataatcaaaa tttttaagtt tgtcaaaaat ttttacatta
     4501 ttagggctgc aagggtgaga ttttattttt agacaaaaag attaatagat ttattctaag
     4561 gtatatctaa cgagagagtc aaggagatgt aaaaatttaa gttaaatttt aagttttata
     4621 aaaattttat atctttcaag caaaattttg tgttaaattt gagtaaaaag tagtcatcat
     4681 cggcattctg gactgggata tctggggaac caatcttcac caccactgcc ttagcttccc
     4741 ttaaagtttc aatttccttt tgccattcgt ctattctttt tgaaaactct tcttccccct
     4801 ctacttccat gccagcaaaa tataattcta gaagttccct tataagaatc gcaatactga
     4861 atgaattaat atgatcatga accaatttta actcattata tacctcttct ggaatataaa
     4921 ttctaattct gtgagttgca ccgataaatc tataatcttt atctcgcctc ttctcaaaaa
     4981 gatgctttct ttttaatacc ggaagcataa agattataat ttcccttatt aaagtagaaa
     5041 gatctttatc ttttttatct tttaaattgt taattttttc aaaaagattt tgattcaata
     5101 caaaatcgaa ctctttcatg cttacatctc ctttttataa aaaaatattt ctatatatta
     5161 atcacaaaat ttttaagaaa atcctttaca atttttagaa aaaaattaaa aatttttgcc
     5221 taaaactaaa aatgctctta taaaaataaa tttgatttat ttttgataaa ttgcattttt
     5281 taaagtataa taggctaaat tcttaaatta aattataatt tatttaataa ttcaataaaa
     5341 ttaatttttt tacttgacaa atttatttta aaattattaa attgagaaaa tattattttt
     5401 aaagagagct tattatgaaa agattttatt tatttatctt cttatttatt ttttttacac
     5461 ttaatatcta ttctcaaagt tctaaaattt tttgtgtaaa cttatatgca aatccaatcg
     5521 atcttatggt tggagaagaa gattcattta tctttaaggg agtaaatatt tcatcttatc
     5581 aagcatcttc ttatgtagaa actacagagt ctggaagtta taagatttat ataaaagaga
     5641 gcgatagtga tcaatggatt tctcttaatg ataaaggtaa tgttctcaca tataatatag
     5701 ataagggggg agtttatgta ctggttgttg atactcaagg acttacgcat ttttttaaat
     5761 gtaaggattc aaaggagaat ggggcaaaga tcttattctt aaatggatct caaaaaaatg
     5821 tgtcaagaat ggaagtctca aaaaaatgga aagaaggatc tgatggagtt tatacagaaa
     5881 atgtgccggc ttttaccgtg tcaaatgttg tagccttaga atctggtaaa tattcacttt
     5941 tctggcagtt tccagatcag gtaaagaata acaattatta ctattatcca gataaaaatg
     6001 gcaatgaatt taaatataat tttgataaag gtaagtatta cttatttttg gtttatacta
     6061 aaaataataa agagtatgca aattttttta tattaaatta aaattttgaa ggaggatatc
     6121 tttatgaaaa agtttctttt atctattttt ttggtattat tactattaat tcctgggtgt
     6181 aagaaacagg aaaaacaggc ttacaagata ggagcaatat tttctatttc tggtgcaaat
     6241 gcctttttag gtgagccaga aaaaaatact gctttaatgc ttgttgaaga gtataacaag
     6301 aagaacccgg acaaaaaaat cgaactcatt atttatgatg atgaaggaga tgctacaaag
     6361 gctcaaaatt ttgcaacaaa gttaatcgaa gaggacaaag tactcgctgt aataggtcct
     6421 actttaagtg gcacgagttt aaagattata ggtattgcta cagaaaatga gacacctcta
     6481 attagttgtg ctgctgctgc aagcatagta gagccagtaa atgagagaaa atggatattt
     6541 aagacagctc aatcagataa actggctgtt caaagattgt ataaatatat ctcttccaaa
     6601 gggatgaaga aaatcgcaat aataacagta tcaaatagtt ttggacagag tggtaaaaat
     6661 ttcttagaga cacttgcaaa ggattatgga ttagaaattg tagagaatca gacatttggt
     6721 ccagaggatt ctgatatgaa ggctcaatta acaaagataa aatcggcaaa accagatgct
     6781 attatctgct gggggacaaa tccaggtcct gcttatgttg taagaaatgc aaaagaactc
     6841 gggattaata tacctttatt tcaaagccat ggagttggca accagaaata tattgaactt
     6901 tccggtagtg ctgttgaagg gacatattta gtaggaggta aattattaat tgctgagaca
     6961 atgccagatt ctgaaccaca aaaaaaggtt ttattggatt atagcaaaaa ttatacagag
     7021 agatacaatg aacccccaag cacttttggt ggtcatgcct atgatgctat tatgttaatc
     7081 attaatgcca ttgaatctgg taacattact ggttctgaga aagaaatgaa ggagaaatta
     7141 agagattata tagaaaatgt gaagggtttt gttgggatta gcggtatatt taatatgtct
     7201 tcagaagatc ataatggttt aagtgaggat tgtttttcta taataaagat tgagaatggt
     7261 aaatggacat ttgtagaata gagtagaata gaaatgagat aaaaaaactg ccctttgttg
     7321 ggcagttttt ttatatagca aaaattaaat tatatatttt ttatctttac aaataatttt
     7381 tctttatcga tttcaaattt aagtgtcttt ataatgtttt tagaaatgga tttgaatttt
     7441 tctggcttta ttccgatgcc atgtatattt tcgtgagtta ataagaattc tatcaggtta
     7501 agttctggtg tatattttct ataatttttt aatacaaaga aatcatcaat aaggtatgaa
     7561 atttttgcat tataactatt ccataaattt aatactattg catatccaat aatctcttct
     7621 ttatattgga tgatatatat attcccacat tgtggaacac cattaaaaaa ggctattgtt
     7681 gatataattt tttctggatc agggggagtc ttttttttct cctcatagtt aaacttaacc
     7741 aatttctcaa aaatatatct gtctgtataa atatattttc ttatttttat cacaactcaa
     7801 tccttataat tttttttgtt ttcttttata taaaaataaa tatcttttgt caaaataaaa
     7861 atattaatat atttttaaga attgattaaa tcatatttaa atataatata ttacattaca
     7921 aattaaagag gataaatatg aaaaagaaat ttcttataat gtttattatc agtatttttg
     7981 gttatcttct ttttacagaa gaagatatca ataataaaga tatacttaag ttatcattaa
     8041 atgatgtact tgaactatcc ctgaataaaa atttaacaat tagaaatagt aaaattgatc
     8101 ttgataatta tttattatct ttacaaacag tatacaatca atttatgcct tctctttctt
     8161 ttggtttttc tgttagagat aatttaatcg atagtaagat taatttaagt ctctctgtaa
     8221 atagctcttt aaatttaaat ccagcatctt tttttaatat agtaaaagca ataaatgact
     8281 acaaacaggg aaatataact tatgaaattg cattaaaaaa atttaagatt gaagttaaga
     8341 aatattatta taatctttta attcttaaaa aaaatataga attaaaagag attgaattaa
     8401 ataatgcaag gatagtttat aatacaatac ttttaaaata taatgatgga ataatttcag
     8461 tagtggataa aatgaaaagt gaatataatc tttctgaaaa agaaattgaa tttaaaaagg
     8521 ctaagaataa ttttgaaatt gccttaattg tttttaagaa tataattgga ttggaggata
     8581 atgtagaaat tgaattaacg gataacttac cagaaataga tattgctaaa aatataaaag
     8641 atgttacatt agataataat cttgatttaa aaaagattga gtatgactta aaaaatagta
     8701 taaacacaag aaatagttat attgcttcct tttttccatc ttttggattg tcatattctt
     8761 tttctaattc ttttgctccg ccatgggata atttcttaaa ttattcttct tcattgaata
     8821 tatcattggg tctctctctt gataatctat taccattttc tactgttcaa gtaaatttaa
     8881 taaagcagaa tagaaatatt gagaaaataa gtaattctat tgaaattgag agaaaaaata
     8941 aagagataga acttaaaaaa agccagaaag atatagagag ccaaaaggag atcattaatt
     9001 cttatttaat gaatgttgaa atagcaaaga aaacttatga tataattgaa aagtattatt
     9061 tttccggttc ctcaagtttt tacgaattaa aagaggcaga aaaagattta actaattcta
     9121 atataaaatt attacaggca aaatatgatt atctttgtaa gatatttgat cttgaatatt
     9181 tattaaatat agagatatat aaataaatta attttaaaac agcggggtaa tttatgaaaa
     9241 aaaatattat actatttttt attacaactt ccaccataaa aatcaatata aaatgatgta
     9301 acttaattat agataaagta gttatgtaag aaattatttt attttagtgt atacgaatta
     9361 attgtaattt atttgtaata tcaatttata taatatatat gctattatat agtagttacg
     9421 gaagaagaat tctatgtttt tgcatcaagc tactaataaa tttgccaata aaattgtgaa
     9481 aaaggcaaaa ttaaacataa aattgccaat ttatttgtag taacgactat aaaataggta
     9541 taattgttat aacaacttta ataataaagt tgttataaga aaaaatatta acattataag
     9601 tggaagttgt gatttaatca aattggaaaa tattcataat ggtaaaattt atgttactaa
     9661 taatgtaccg gttggctctg tttttataat agagttgcct ctatatactt cttaatttta
     9721 ctatgtttaa tactttgatt attactatat attcctctat aagtgggata tcccccttgc
     9781 tttatttgta tattcaaata aaaaaaatag atattgtaaa atttaaaaaa aatacaaaat
     9841 ttaagcccaa atttgttgtt ttttttaaga aaaaatgcta taattataat tgttaaattt
     9901 ttgttaattt tttaaaaagg cataggatgt aatcaatgaa aaaattatta attattttct
     9961 ctttattttt tctctatttc aactgtgtat ttcaggggga tataaatatc aagaatgaaa
    10021 aagaagctgc aaa
//
LOCUS       a0116165_1004516        5636 bp    DNA              UNK 01-JAN-1980
DEFINITION  Ga0116165_1004516. | GENOME_ACESSION: IMG_3300009712 CONTIG_ID:
            a0116165_1004516 SOURCE: JGI_medium ORIG_COORD: 3098_8734.
ACCESSION   a0116165_1004516
VERSION     a0116165_1004516
KEYWORDS    .
SOURCE      .
  ORGANISM  .
            .
FEATURES             Location/Qualifiers
     CDS             complement(2603..3103)
                     /product="NADH-quinone oxidoreductase subunit E &KO:K00334"
     CDS             3245..4363
                     /product="alanine racemase & KO:K01775"
     CDS             complement(4617..5120)
                     /product="hypothetical protein & Hypo-rule applied"
     CDS             complement(5304..5405)
                     /product="hypothetical protein & Hypo-rule applied"
     CDS             complement(5471..5635)
                     /product="hypothetical protein & Hypo-rule applied"
     Spacer_Hit_Main 5001..5034
                     /gene="35"
                     /evalue="5.66129e-05"
     Spacer_Hit      5001..5034
                     /gene="219"
                     /evalue="5.66129e-05"
ORIGIN
        1 ccatcttaat acattctatc tcttttacct tcttatcccc tataaatcta acaggggctg
       61 taagttcgac aatcttaatt ccctcttcta ttccatctct tatctctctc ttatctgctg
      121 gcatatcttc gattgtcctt cgataaataa tcataacctc tttggcgcca agtcttacag
      181 cacatcttgc tgcatcaatt gccgtattac caccaccaat aacagcaaca atcccatcca
      241 tcttagttat ctttttaaag ttaacggctt ttaagaaatc cagtccatga tatatatttt
      301 caagatcttc cccttctaca tttatctttt tagaaaattg agttccagtg gcaacatata
      361 tggcatcatg cttttttcgt aattcatcaa aagagatatc ctttcctacc tctttgttta
      421 gtagaatttt tacacctaca ttttctattg tctttatctc tctttctaat attgcttttg
      481 gcaatctata ttctggtata ccaaatgcta aaacgccacc tgcaacgggt tgggattcat
      541 acacagtaat atcatagccg agtcttgcaa gatagtaacc acaggtaagt ccagaaggtc
      601 cagcaccaat tatgccaatg gatttgccat tctttggaaa tactatatcc tttcgtggtt
      661 tattttcttt aaatacataa tctgcggcat atctctttag atccattata gcaacaggtt
      721 catcaagcat acctcttcta cactttgatt cgcaaggatg ggtgcatact cttccacaaa
      781 cagatggaaa aggattatcc tttcttatta agtcataagc atcctctggt ctgccagcag
      841 caattaaaga gacatatcca gggacattta tcccagcggg acaggtattc tgacatggcg
      901 atataaaaag atcagagcaa attccagctc tacatttttt attttttatg tgttcttcat
      961 attcttccct aaaatattta atcgtactta atacaggatt tggtgcagtc tgacccaatc
     1021 cacagagagc tgcatctttt atcatattac ctaaattctc aagtaactca atatcccctt
     1081 cttcaccttt accttttgtg attctttcta atatctcaag cattcttttt gtccctactc
     1141 gacacgggaa acattttccg catgactctt cctgaacgaa ttccatgaaa aatcttgcaa
     1201 catccaccat acatttatct tcatccatac agataagtcc accggatccc attattgccc
     1261 caagttcttt taatgagtca taatcaacag gagtattaag ataatcccca gtgatacatc
     1321 caccagaagg tccacctgtt tgagcggcct tgaatttctt attccttttc atcccagctc
     1381 caatatcaaa gataatctcc ccaagagttg ttcccattgg tacttcgaca aggccagtat
     1441 tattaatatc tccagccaga gcaaaaacct ttgttccaga attattttta actccaaact
     1501 tattaaacca ttctgcacca ttgagaataa tcgctggaat atttgcaaag gtctctacat
     1561 tatttattac agttggttta ccgaataatc ctttttctgc tggaaatggc ggtttttgag
     1621 taggttctcc tcttttacct tccacagagg caattaaggc agtctcttct ccacatacaa
     1681 aagcaccagc acctattctt atttcaacat caaaatcaaa atttgaagaa aatatatttt
     1741 tacccagtat accatatttt cttgcctgat ctatggcaat actaagtctt tctattgcaa
     1801 gtggatattc tgctcttaca tatattacac cctttgttgc acctattgca tatccaccaa
     1861 tcatcattcc ttcgagtaca gaatgaggat ccccctctaa tacacttcta tccataaaag
     1921 caccaggatc cccttcatcg gcattacata taatatattt ttgagtagca ctatttttct
     1981 tacagagttc ccattttaat ccagtgggga aaccgccacc ccctcttcct cttaaacccg
     2041 aatcttttac tatctttata acatcttcct gtgacattcc attaagaatt ttagcaattg
     2101 ccatatatcc atttttggca atatagtctt caattgaaag acaatcagtt ataccacaat
     2161 ttctcaatac aattttattc tgcttcttaa aataatctat atcatctatt ttagaaatgt
     2221 attctttttt atgattatca tagtatgtta aatctctgac aaatgtccca tttataaaat
     2281 gagaaaaaac tattttttct gcgtcctcct cctgtaattt ttgatacaga attctatctg
     2341 gataaataat tgcaacaggt cctattgcac aactaccaat acaaccagtt atttttaata
     2401 gaactttatc ttttagatta tatttttcta tagctttctc aaaagcatct tttactttta
     2461 aacaattgga ggaaatacac ccagcaccac cacagatatt taagatatat ttatatttgc
     2521 tttcattctg ctctacctct ttttttattg tttcaagatc ttttatattt ttaatttgcc
     2581 tcatatttct ctccttataa aattaagatt tataatactt tgaaagtatt tcatgaattt
     2641 tatccgggtt gacctgttta tagacttcat tatttatagt aatggctggg gcaagtccgc
     2701 aggcaccaat acatctcatt acctcaagag taaattgcct atcctctgtg gtttctccca
     2761 catctatttt taacttttct tttaaattat taagaatttt tcttccacct ctaacataac
     2821 atgctgtccc aagacatact cttataacat ttttccccct tggttttgtt gaaaagaatg
     2881 agtagaatga cactacaccc gacacttttg atagaggaat ttttagctct tctgaaatta
     2941 atctttgaat atgcaatggc agaaatccat atattgcctg cgcataatgt agtacctgaa
     3001 taagagaacc ctctttatcc ttgtattcaa gaattatctc ttttattctt gcaattttct
     3061 cttcctcgga taattcttga caattacatt catttaaagc cataaatcct ccttaaaaaa
     3121 tttaaaatat ttcctacaaa aatgaatttt ttaaattata taaattatat ttttttacaa
     3181 gatttttttt ataaaaaata tttttttgac attttttatt ttttttagta taaaaacagc
     3241 ctctatgaat aataaaagat atccaagaat actcattgat ttaaatgcct ttaattctaa
     3301 cattaattac ataagagaaa aatttaaaaa ttctaaaata atattaccag tcaaagcaaa
     3361 tgcttatggc catggagata taataattgc aaaagaggca gaagaaatcg ggatagaata
     3421 tcttgctgta gcaagagtat atgaaggtat aagattaaga gagaatggta taacagttcc
     3481 gattattgat tttggggtag aatatgatag tgatattaag ctggcaattg aatgcaatat
     3541 agaactttcg gttagtatgt tagataatat aaaagagata gaaaaatatg ctaaaatatc
     3601 aaataagagt gtgccacttc atttaaaggt aaatactgga atgaatagac tcggcgtaaa
     3661 tttagaagat gcttttaatt tggcttcgta tatttataat tcaagatatt taaaattaaa
     3721 gagcatatat actcattttg caagaagtga tgatagttta gaatttacaa aatttcagat
     3781 aaaaaaaatt aatgaattaa gaaataattt aactaaaaaa aatataatac cagaatttta
     3841 tcatcttttt aattctggtg caataatggg agattatgat catgatgaga atgattattt
     3901 aaggcccggc attatggctt atggatattc tccatttaaa gataatgata aagataaatt
     3961 cttaaaacca gttatgactt ttgtaagtag agttattcat ctaaataaag taaaaaaaaa
     4021 tagtggtgtt agttacaacc acacctttgt aacaaataaa gatacaatat tagcaacaat
     4081 ctgtgcagga tatggggatg gaatttttag atctctttca aataaattaa aagtaaaaat
     4141 aaataacaat atatacaatc aaataggaac aatcacaatg gatttaatgg ttatagaagt
     4201 tgataaagag gtaaagatag gggatgaggt ttatattttt ggcaataaac agaatgcctt
     4261 ttataatgca aaagatttgg caactctttg caatacaata agttatgaaa ttacaacaaa
     4321 tatttctgaa agagtagaga gaattgctat tagtgataat taatttgctg tatagtaata
     4381 aaattaagac tttaaattac aaaaggaaat aatatcattc tttatttgct aagattttat
     4441 ttattcaatc tcctcataaa ttctaaaaaa taatttttta ttacaaaaaa tcctattaat
     4501 tattctctat acgagtctga atttattttt taggtagata aaaagataga attatcctaa
     4561 gggtaagttt tgagtaaaaa agatagaatg gtaaaatttt agaaagatgg ttaattttat
     4621 aagaatttta tctctttcag acaaaaattc gagttaaatt tgagtaaaaa atagtcgtta
     4681 tgttcttttg agactgggat atctggggaa ccaatcttca ccaccacagc cttatttgct
     4741 cttaatcttt ctatttcctt ttgccattct tcaatccttt ttgtaaactc ctcttctccc
     4801 tctacttcaa tcccagcaaa atatagttcc agaagttccc gtataagaat ggcaatacta
     4861 aatgagttaa tatgatcatg aaccaatttt aactcattat atacctcttc tggaatatag
     4921 attctaatcc tgtgagtagc atttataaat ctataatctt tatttcgcct cttctcaaaa
     4981 agatgctttc tctttaataa tggaagcata aagattataa tttcccttat taaagtagaa
     5041 agatctttat cttttttatc ttttaaattg ttaatttttt caaacagatc ttgattcaat
     5101 acaaaatcga actctttcat gcttacctct cctttttata aaaaaatatt tctatatatt
     5161 aatcacaaaa tttttaagaa aatcctttac aaatttttaa gaaaaattaa aaattttact
     5221 ttaataaaat ttattaattt tatactctcg ttcaaaacaa atacttaata ttgatcttga
     5281 aaaaatgaaa aagaaaaaaa ttattatttt tcattcaaag cctccaaatt atattttgct
     5341 aaaagttcat ttttataaaa taatttaatc ctcttattag gattttctct aaattctatt
     5401 ttcatacttg ctaatgaata tcctttatat ttaggaacaa tgtatatctt actgttataa
     5461 cttatttcat ttacctctga aatgttaaaa acttcctttc aactttgcct tttccctgtg
     5521 gttgataagg ttttgagttt attaaagtta ttcctaattc attcaatgcc ctcggtatta
     5581 gcggtttttc tgtttctttt tcaagatcaa aatacattcc attacgcttt atataa
//
LOCUS       a0209409_1001710       10036 bp    DNA              UNK 01-JAN-1980
DEFINITION  Ga0209409_1001710. | GENOME_ACESSION: IMG_3300025589 CONTIG_ID:
            a0209409_1001710 SOURCE: JGI_small ORIG_COORD: 1292_11328.
ACCESSION   a0209409_1001710
VERSION     a0209409_1001710
KEYWORDS    .
SOURCE      .
  ORGANISM  .
            .
FEATURES             Location/Qualifiers
     CDS             258..968
                     /product="tetratricopeptide (TPR) repeat protein & COG0457"
     CDS             971..3010
                     /product="DNA-binding beta-propeller fold protein YncE
                     &COG3391"
     CDS             complement(3012..4355)
                     /product="methyl-accepting chemotaxis protein & COG0840"
     CDS             complement(4619..5122)
                     /product="hypothetical protein"
     Spacer_Hit_Main 5001..5036
                     /gene="35"
                     /evalue="3.9386e-06"
     Spacer_Hit      5001..5036
                     /gene="219"
                     /evalue="3.9386e-06"
     CDS             complement(5581..5733)
                     /product="hypothetical protein"
     CDS             complement(5812..6174)
                     /product="HRDC domain-containing protein & pfam00570"
     CDS             complement(6388..7617)
                     /product="formylglycine-generating enzyme required
                     forsulfatase activity & COG1262"
     CDS             complement(7898..8914)
                     /product="putative transposase & pfam04986"
ORIGIN
        1 attaaattta tttttattaa tcaataaatt tttaataaat tttttctttt ttaaaaaagt
       61 gtaattttat tactaaaata tatcacaaaa aaacataata acaatatttc tttttaattt
      121 tttttgaatt tcggtattaa tattcaaaaa ctaatctctt ttttagacaa aaatacaaag
      181 aaaaataaat ttttcttgac aataaatata ctagttatat aatagcatat attattaaaa
      241 agattgggag ggagggaatg tcatctaaaa taaatgaaaa tttattagag gtaaataccc
      301 ttttaaaaga agcaataatt caatataata ggaaaaatat tgaagaggca aaacttttat
      361 tttcacaggt acttgattct gatccagtaa acccagaagc aaattattat ttaggtttaa
      421 tctactcaaa agaagaaaat tataaaaagg ctgtaatata tttaaaatct gttgttgata
      481 ctggtataaa ttttttattt acccagcaat gtagaatgat attgggatat atatacttta
      541 agaatacaga atataaaaga gcagaatacg aatttaaaga agtaatgaaa tcaaatttag
      601 agataattca ggtctatgct gctcttgccg ctatttatca taaattacag gaaaaagaga
      661 atgcattaaa atttgcagaa aaagcatata atcttgatcc atataattta aatgcaaaaa
      721 atacatttgc ctatctatta tgtgactata atattgatat tcaaaaagcg cttgaactat
      781 taagagaagt gataagaata aaaccagata acccagcata tcttgattct ttaggctggg
      841 catactataa aaaaggtgat ataaaggcat cacttgcctc attaaaaaag gctttagaaa
      901 tttctgacaa taatccagaa ataaaagagc attatgatat tgtggtaaaa aaaatgaaag
      961 gattttaatt atgaattcta aaagaataat tataatcact ttaatctgtt tactaaaaat
     1021 tgcaatttat tcacaggaaa gtataaattt agactatgaa tattcaatgg acgaatttca
     1081 aagagggata agggcttttc ataatacaca atatgaacaa gcaataattc attttttaaa
     1141 atcactatcc ttttatgatg acaataaaga gagtagatat tttttaggag aagcttatag
     1201 aaaggctggc tatgaacaga atgctttatt tgtatggaat tatcttttga gtactggtta
     1261 tgaaagtaga tatttaaaaa gtaaaatcgc atatctttat ggcaaaaaag gactattaaa
     1321 tcagatattt attgataaag gatatctttt aagagaagat ataaaaggat tttatagtca
     1381 taaagagata ccattattta taaaaccagc acaaatattc gttgatgaaa agaatcatta
     1441 ttttataaca tcttttctta ctcaaacaat agtggaattg gattcaaatc tgaaatttgt
     1501 tagaaactat atatcaacaa ttccaaaaat agaggctcca tttggaattg tggttgataa
     1561 aaatggcaat ctttatgttt ctgattttaa aagagatgtt attttaaaaa taaataacaa
     1621 aaatatagta gaaaaagaga ttggatttaa aggtattggt gaaggggggc ttcttggccc
     1681 aaaacatctt ttaatagatg atgattcaaa tttatatgtg tctgattctg gcaacaaaag
     1741 aattaataaa tatacactgg atggcaaaat attattctct tttggcacag aaaaaaatgg
     1801 ggatggtaaa ctaacgagtc caaatggcct tttttattac aatgagaata tctatgtatg
     1861 tgatagagat acaaatagaa tagttatttt tgataaaaat ggcaattata ttagatcttt
     1921 tggagaagac tatcttgtta agccttatga tataacaaga gatgcactcg gtagattttt
     1981 gattttatgt gaaaaggata tatgggtata tgaagagaat aattcattat ggtataaaat
     2041 agatacagtt ggtagtagac tcgaaagggg gatatccata gcaagtgata aggacaagaa
     2101 tattttaatc acagatttta atagatcaag attacttgtt ttatccctcg aaagagaaag
     2161 atacaccaat cttaatataa atatagatag gattctctct caaaaatttc caagtgtcca
     2221 tgttatatta acagtagaaa aagatgactt ttcatcgcct actggtattg atagcagcaa
     2281 tatcacaata tatgaaaatg ggagaatggt tccaatgata gggacactct atacaaaaaa
     2341 taaaaatgaa ataaatgata tagttgttat atatgacaga aatagtaata tgaaaaaata
     2401 taaagatgat tttaaaaaga ttatggatag ctggataaaa gattcagaag ggaaagtaaa
     2461 tctaagtctt gtttctataa tggaggatag agttattata gagaatgatt ttggatcttc
     2521 aagattgtca atactggact ccattgatga tcctatttct ggttattata cagacaaagg
     2581 cattgcaata aagaccggaa tttatcacat gttaaataga ttttcaaaaa aggcaataat
     2641 aattgtaaca gattcaacag aaactggaat ggattttgaa aaatttaaga tagaagatgc
     2701 tatttctctt gctaaaaata atgatattcc tatatatgtg gtatcatttt cggatggaaa
     2761 tttgacagaa ttatataaat acattgctaa gaaaactaat ggtgattatt atagagcata
     2821 caaaagatcg gatttaaaag atctatttaa aaaaataatt gaaagtaaag gtagagaaat
     2881 tgttgtatct tatagatctt cttcaagatc aagatttggt gaagaaccaa ttaatgttga
     2941 agtagaaatt gaatataatg ggataaaagg ctgggcaaaa tcagtatatt atccccctat
     3001 ttatagatag attaatgttc aacaccaaat ataacatcag atttaattga agaagcatga
     3061 atttcaaaac ctttaattaa attagtaaga atttgagctt gaccagcaag atttgatatt
     3121 gcagccttca tattttgagt atcattgtta atatttttag ttaatactcc aatatttgta
     3181 agactctctt ttaaagaatt ggtagtttct gattgtttat ttattgcctc attaatttct
     3241 gacattaaat cctctgtctc ttttatagag gccacgatcc tggataatgc cttttttgct
     3301 ctttcactta ctgttacacc ttttgaaata gactcaacgg tctcctctat tgtttgataa
     3361 atagtttttg ctgctttaga acttgattct gcaagatttc ttatttcagt tgcaactact
     3421 ccaaatcctt taccctcttc acctgcatgg gctgcctgaa ttgctgcatt caatgctaat
     3481 aaatttgtct catctgctat atcgcttata aaattcattg tggaaattat tttctctgac
     3541 atatcactta ttctatgcat ctcttctata agagaaagta tctcagctga actattgtca
     3601 gcctctttta tcgaattttt actattttca tatgctgttt caacataatg ccttatactc
     3661 tgcattgctt catttaaaat ttttgcagaa ttgtcaattt gtagaataga atcttcctgt
     3721 tgatctgtct tatttgccat agaacttgca aaataagata aggcatctga atttcctaca
     3781 atatccaatg cagatagttc tactttggtg attatatcag aaatttcttt tattactttt
     3841 tcaataggct ctgctaatgg ccctaaatta ctttttaaat aataatcttt ttcaatatca
     3901 aatgaaagtt tcccttcaga tatttttata agaatatctt ctgccacttt gctacttttt
     3961 tttactttat gtctatataa tatatagaaa aaaaatccaa gtgaaaggct aaccaatgta
     4021 aaaaatgccc cttttactat catattttca aattttaaat taatataaaa tagaccgact
     4081 aacattagaa tagggaaaag aaagaattca aaaatagtta aaataaaaga aagtcctttt
     4141 atctctttat gtgttttttt cttttctttt actttcttta ctttttttgt attttctact
     4201 ggttttttat cttcttcttt gatattgaga ggatttacat tatcaaaatc ttcttcatta
     4261 ttactttctc cagcaagttg ttcctgaagt tgtcttataa attcctcttc atcacctgga
     4321 tttaaagata gcccctcttg attttctatt gccatttttt atattatctc cagaataaag
     4381 tttttttatt ttatcggtta aattaactat attttttata gataaacgac tactttacaa
     4441 aaaataaaaa atatttccta ctgaattgaa ttttatttaa aaaagtaagt cattaatgaa
     4501 caaatttatc ctatgcgggg ccgattttat ttttagagag ataaaaagat agaattagcc
     4561 taaggtaagt tttgagtaat aaagatagaa tggttgaatt ttagaaagat tactaatttc
     4621 ataggaattt tatctctttc aggcaaaatt tgacgttgaa tttgagtaaa aaatagtcgt
     4681 tatgttcatc tgggactggg atatctgggg gaccaatctt caccaccaca gccttagatt
     4741 cccttaaact ttctatttcc ttttcccatt cttctattct ttttgtaaac tcctcttctc
     4801 cctctacttc aatgccagca aaatataatt ccagaagttc acgtataaga atcgcaatac
     4861 tgaatgaatt aatatggtca tgaaccaatt ttaactcatt atatacctct tctggaatat
     4921 aaattctaat cctttgagtt gcacctataa atctataatc tttatccctc cttttctcaa
     4981 aaagatgctt tctctttaat actggaagca taaagattat aatttccctt attaaagtag
     5041 aaagatcttt atctttttta tcttttaaat tgttaatttt ttcaaaaaga ttttgattta
     5101 atacaaaatc gaactctttc atacttacat ctccttttta taaaaaatat ttctatatat
     5161 taatcacaaa atttttaaga aaatccttta caacttttag aaaaaaattt taaaaatttt
     5221 tgcctaaaaa taaaatcgca tccaattaag tagtttgttg tcttttatct tgcttttaat
     5281 catttcaaac agaattgaat gatcaactga tgaaaagtat ttactgatgt ctgattttaa
     5341 ataccatttg tttgtcttga ggtaaatttg agcttgtttt accgctttgt gaacgacttt
     5401 ttctttacga caggcataac tgtggtaaaa aatcgttttt caaatatcgg ttctaagata
     5461 tttacaaggg catgatgaat aaccctgtct ctaaatggag caatagaaat aactcgttct
     5521 tttggatcag ttattacaaa ttttctgtac tgagatggct tgtaactacc ggtttttaat
     5581 tcatcgatca gtttttatga tttcattttc acaatagaaa ttaaaagaga gagtttcaca
     5641 gtttttattg gtgcctttga atgctttttt ataagcaaga tacatattct caaagaaaac
     5701 aaatttatca aaaagattat ttaccctctt cataccgctc ccgccttgat tattttatcc
     5761 atccgcctat ctatcattgc tcctacttcg tttaattctc ttgaaatata ctcatactgt
     5821 cttagtgaga tgtacttctg ttactgtgtt attttcaatc atttttaaca actgattatt
     5881 tgttgctaca agataaatag ggaaaccgtt ttcatctgct ttaagtttac gccattcttt
     5941 taaacgggaa aataatagac tgtcagattc attaagtttg tttttaccat ccggcttttt
     6001 ttcatccaca accacatcat aatcgacaaa tacagaccaa taggagtttc ctccatcctg
     6061 aaaaaactcc gctttataac tgtttatttt tttattcaag ataaattttt taaaatcctc
     6121 tgaattaaat agctctttat ccctgtcaaa tttaataacc actacttcaa tcatcctata
     6181 tatccgcctg cccattagta gatatacggt aaatatctcc ctatatatag tcaaaaatac
     6241 acttaattca catacttttt tgaattttta tacaaatatt tttcaaaaaa ttattagggg
     6301 gataaatccc cctaataccc ccctaaaagg taagaaggtg aaaattcaaa atgtaaccaa
     6361 tagcagtata ttgcttacac aatactgcta ttgtgtcttc gcaatgcgga agccaaagaa
     6421 atcgccctct acgtgctggt tgagtttgtt acggcagccc actaccaatt cgctcgcact
     6481 gctgacgtag ttgccgcccc gtaatatgcg gtagtagcca ctagcagtac catggtaatc
     6541 cgttattgat cccgtaggat atgctccata ccaatcccag caccactccc aaacattacc
     6601 gctcatatcc cgtagttcta atgcactcgg attggtagtc gtgcctacag gttttgttga
     6661 agagcctgag tttgcactat accaggcaac tttacctgtc tcacctgcat cattgtagtc
     6721 tgcagtagct ccagatgcgt agttccaagg tgttgcaccc ttattacttg ccgcatactg
     6781 ccattctcct tctgtaggta acctatatcc gtttgcagac cagtcacaca ctgcattatc
     6841 gcacgctgtt gcattatcat cccttgagtc ctttattata tttgacatgt aactatatac
     6901 aggagtaaga ccactcattt cactataagc attgcaccac accatggcat ctcgccagtt
     6961 gattgtggta accggttcgt acttagcagt agaaggtgtt gcacctggtg tcccgtcatt
     7021 tccctcttta ccggcattag caaagtaata tccgtgattg atggcccact gatatactgt
     7081 gtaccatagt tcataagtaa cctcatactt accaagcaaa aagtttgaga tggtgtgact
     7141 aaagctgttt gttccgtctg tttgggtata tgtaccgccg atgatagaga taagatcgcg
     7201 gtaggataca cccggcataa catctttata caccaccgcc gtctgcggtg atccaataat
     7261 tttataccca cttggattag atatcgcaac cgataccatc tcaccgttgg caacggtaat
     7321 attagaaata gaaagcgttc ttttcgttcc tgtaccggtt aatgtgccct ttgtcgcacc
     7381 agttaaagtg atgtttccta catttaaagt actaggatca gcactaaagg tcagtatcaa
     7441 gcccgttgag ttggcggaac ccaatgtccc gccggtttgt tccgcactca caaaggtaac
     7501 agttgtaggg gttgttccac cgcctccgtc tacatctgaa ataggttgag tacaccctgt
     7561 agataataaa atcaaagtaa ataaaactgt tacagaaaat agagtaaact ttttcattct
     7621 taacctccat aactcccaaa gtttgtgata ggaactgtaa tttcgggaaa tcggcttttg
     7681 ccccaatcac cgactatttt cccaacccta acatcacatc caatcagaat ttttcggcaa
     7741 cgccgaccct atgaagcata attccagtct atttctgccg tcaagccctg atttgcccca
     7801 atctgacaaa gttccaaggt ataccttccc cacgaagccc tataagcacc gattttgagg
     7861 tgttatcctg ttcctcataa actttcgttt ttgggtatta taccgatgcc agtgccagat
     7921 caggaggtga acgggcgcaa aaggtcactt gtcgttcctg ttcttgctgt ttcgcccagt
     7981 caattatctt ggtaagctcc ttgggatcct caataatcgc cacaactgac attaccccct
     8041 ggcatttcgg gcagataaac ggatctacct cgtacacctt ctgcaataat ctggcccagc
     8101 tttgcttgcg taacctggac caggcatcag gtgtctcggt acgtgaggcc tcctctggca
     8161 atgtggtagc cccaggaggg cccttgtagg gatgctcttt ttgccagcct tccggtgcca
     8221 accggtaaat gctgggtcgt tcttgccact gcttgcggat ttttccggca taaaccccat
     8281 aacgacgaac cagctgtact cgccgaggcg gtacatgggc cacaagctgg tcgacgaatt
     8341 caaagccctt gaaggtctcg gacttgcctt tgtagaatcc ttttggggag gctgtccaga
     8401 ttaccgtgtc ggaagctgga tcatagtgga tgttctcggc acaggttgcg ccacgaacga
     8461 catactgccc gagggcttct cgatcggcct tgctgaacaa cctggttttg ctatcgatac
     8521 taaaaccgga atgcttccag tctttgagca tgttcactcg ggtctggtcg atcaagccct
     8581 ttttgagaaa catagacaag agcgccgctt gccagacttg gagcatccca ttgtctgctc
     8641 caaggggcaa atatacaaaa cggtcgtacg tggtgaaccc accttccaga acaagaacat
     8701 gccaatgcgg gtggaatcga gtaaattcac caaacgactg gtagctgaca acacaagcgc
     8761 aaagcagtgt ccgccctgca gcaagggaga aaaagttgga caacagcgag aaaatcagct
     8821 tggacacttc gccaaacagg cgcttatccg atttaaagta gggtctgaga atcttgggga
     8881 tcgtaaaaac aaattgccga tgaggcaaat ccaacagcaa gtccttggcc aagtactcag
     8941 cgtagagtaa ggtcctcttt tggtcgcatg atgggcaaag gtggaaaacc ttgcacgaaa
     9001 agggcctgaa gtacgaatgg ccgcaatctt cgcagcgaat tcgagcaacg cccttagacc
     9061 agtctgcaca atcagtaaaa tgctctaagc ggtcaaggat agtttgcgat ggactggcgt
     9121 aggcttggta ttaaagacta cggtcaggta tcactttgtc tggatcaact tcaagtattg
     9181 ttccaagacc tgaacattct ttacatgcac cgtgaggagt agaaaaagaa aagtcccgcg
     9241 gctgaaaata gtttgaagga gtaaaacaat tcgtacatgt tttagttaat gaatattttt
     9301 tttcctgtac gccattctcg cctaaaactg caactataat tctgtttgtt ttataagtac
     9361 tacttacttt tgcacatgtg ctaagcgaat ccatcaactg ttgtttgatg tctggagaca
     9421 taataattct gtcaacaact atatcaatag tataatcttc attttcttcc aaacacaaat
     9481 caccactaag cgatactata tctccattta ttcttactct ggcaaacccc catttataaa
     9541 tatcatcaaa caaatcatta taactcttac tctcttcttt tttaataggc accatcaata
     9601 taaatttagt gcctgatggt aacatcatta tttcatcaac tatagtatca aaatgatatt
     9661 gtttaattat attgccgcaa tttgggcaat actgagttcc aattcttgaa tacagcaccc
     9721 gcaaatagtc atatatatct gtaattgtgg ctactattga acgaggattt ctttgtccta
     9781 aattttgact tattgcaata gtaggagata acccttcaat actatcaaca tcagattcat
     9841 cgagttgact aatcagatgt cttgcatgag aagatagcga ctcaataaaa cgcctctgtc
     9901 cttctgcata aatggtatca tatgctaatg atgatttacc agaaccactt aatcccgtaa
     9961 taacagttat tttgtttttt ggtatatcaa cgtttatatt tttaagatta ttttcacgtg
    10021 cacctctaac tcttat
//
LOCUS       0116245_10004043        7048 bp    DNA              UNK 01-JAN-1980
DEFINITION  Ga0116245_10004043. | GENOME_ACESSION: IMG_3300010338 CONTIG_ID:
            0116245_10004043 SOURCE: JGI_medium ORIG_COORD: 12731_19779.
ACCESSION   0116245_10004043
VERSION     0116245_10004043
KEYWORDS    .
SOURCE      .
  ORGANISM  .
            .
FEATURES             Location/Qualifiers
     CDS             complement(644..1786)
                     /product="3-oxoacyl-[acyl-carrier-protein] synthase-1
                     &KO:K00647"
     CDS             complement(1773..2030)
                     /product="acyl carrier protein & KO:K02078"
     CDS             complement(2207..2773)
                     /product="Preprotein translocase subunit SecG & COG1314"
     CDS             complement(2799..3557)
                     /product="triosephosphate isomerase (TIM) & KO:K01803"
     CDS             complement(3701..4108)
                     /product="Predicted nucleic acid-binding protein,
                     containsPIN domain & COG5573"
     CDS             complement(4098..4304)
                     /product="hypothetical protein & Hypo-rule applied"
     CDS             complement(4617..5120)
                     /product="hypothetical protein & Hypo-rule applied"
     CDS             5444..6589
                     /product="Signal transduction histidine kinase & COG0642"
     CDS             complement(6802..7047)
                     /product="hypothetical protein & Hypo-rule applied"
     DR              904..922
     DR              978..996
     DR              1020..1037
     Spacer_Hit_Main 5001..5034
                     /gene="35"
                     /evalue="5.66129e-05"
     Spacer_Hit      5001..5034
                     /gene="219"
                     /evalue="5.66129e-05"
ORIGIN
        1 aactcaccaa ggtatctaaa acctttttct gaacaacata tcttatatgc acaaaatgat
       61 gatacaatat tttttttagt ggttttatcc agtttaaaaa aaatagaatt ctcttcacca
      121 ctggcaataa taaaattttt ctttatttta cataattgag ctctatattt aagccagttt
      181 atgaatgaga tatttgtatc aaggccatca gaaattgtgg cacagtaatt atgtctttta
      241 tttataattg tccagtaact taatggagta ttgtgtacag aattgtgaaa gagggtgggg
      301 cttacaagat ttgcatcatc aataataata ttttttatta tctgatctgt tgtatctatc
      361 tctgcaaatg aggaaataag gtatatctca tcatcttctt ctatgttaga tccaggccct
      421 ttttgtaaca cattataaat accgagtgaa attttactca ttcttttttt taatggagaa
      481 tcaatactat cctgtaaaaa tgaaaaagaa tctgtatgta atccaatatc ccattgagat
      541 ggatcagaaa aaaaattatt gttaaataat tttattatat cctctctctc ttttacaaaa
      601 gagttaataa ttgaaatatc ttttataaaa aaacatgcat ttttcatagc aatctcttta
      661 taataatact aacattgttt ccaccaaatc caaaagaatt ttttaagaaa tattttatat
      721 cctcaatttg aatacttttt tctgggataa gttctttatc aattggatct tcaaaatctg
      781 gcacctgaaa aatagtcttt tcttttaaca taagaaggga tattgatagt tcagtcacag
      841 cagatgcacc taaggtatgc ccaataaatc cttttaacga ggttacaatt ggcttatgtt
      901 taaatatact ctttattgct tttatttcaa cttcatcatt cataggagta cctgtaccat
      961 gagcattgat atatgagata tcctctttat ttatattagc catttgtaag gttctttcaa
     1021 tacactcttt ttgatatata ccatctggat ctggtgagga tatatgatag ccatcagaat
     1081 ttgacgatat agcaacaatc tcagcaattg gatcactatc tggttttgac tcaagaagta
     1141 aaacgccgcc accttctcca agagttaatc catctctttt gttagaaaga ggctttgtaa
     1201 ttgtatggct aacaagtttt aaagaatcaa aaccaatcat tgttgtaaga gataaaatat
     1261 caacgcctat tataactgct ctatcaatga ttccattctg aataagatta aaagcctgta
     1321 atatactatg gccagaagaa gaacaagcag ttgaaaaggt aaaactctct ttaaaaatat
     1381 ctggatattc tttttttata gagttagaga tttcattgaa aaagtgccat ttaaaaagag
     1441 gataatctgt attatttatg attatatctt tatatctttc ctctgtctct tttattccac
     1501 cagttgaagt cgctacaaaa agtgggatat cccctttatt tataaaagaa tcttctatat
     1561 ttttaagtaa tatcaatgca gtttttgcat tctttatgag attattactt tcaaatttat
     1621 aattttctat taacttatca atactgaata caggatatgg aaatttagaa ccatagattg
     1681 tataatttaa tttcttatta tttaacgaaa ttaaagtttc tttattatga atacctaaag
     1741 cagaaacaga agaaaaattt gagatataaa ctttattttt tttcattttc ggatacgaag
     1801 ttataaaaac ttccaaaagt cttaaatttt tcttgaatta tatcattatc ttttatctta
     1861 atgccatatt ttttttcgag ttgtactatt aattccaata catcaatcga gtcaaaaaag
     1921 agtccttcct caccgattaa tttggtatca tcagttatag aatcctctct aatattttta
     1981 tcatttatta tttctattaa taattttttt aattcattct tatcaatcaa aatagtctcc
     2041 tctttttata aagttaaaaa aaacacaatt tttatagtta ttaacttaat aatggggata
     2101 tccccttttt aacatacaga tatccccttt ctcaaatatt ataatagaag tagatatctt
     2161 ttactattat aagttatcct ctcatcctaa ttaacaaaga acacatttaa tcttcagttg
     2221 tatcactact ctttatttca atatcctctg tttgtagagt aaaaccaact gaattcatta
     2281 tttcaagtat ctttttttct tcagtctttt tcaatttttt tgaaagaata taatactgtc
     2341 cctctttatc ttttttgtaa acatcaagta ttgccttttt attattttca tcgcttattt
     2401 tttcaagaag atctttttca aaagaatata ctaaaaccct ttctggtaca taagttaatt
     2461 ttcttttttt ggtagcctga taatcataag tctctgattg aaagatatcc tcttttgaaa
     2521 taattgcatc ttttgaaaat gtagaagata ttaaagcaag gattatactc aatattaaaa
     2581 agatagtagt taaaacagta gtaattcttg cgagtaaaga accagaactt gccccaaaaa
     2641 atgattggga ggatccacct attataccta taccaccgcc agatttatct tcttgtaaga
     2701 atatagagac aataataaga aaacataaaa agaatgaaat actcgaaaaa attattaata
     2761 aaatatttcc cataattttt accctttttg tataagattt atctttgaaa atttactatt
     2821 cttgtaaatg attctaattt taacgaagca ccacctacta aagcaccgtc tatatctggc
     2881 tgtttcataa gcccatctac atttgtatct attacagagc caccatattg aattataata
     2941 ttctcactca cagaattatc atatagatct tttataagat ttctacagaa tttatgagca
     3001 tcttctgcaa tttctggggt tgcaacctta cctgtcccta ttgcccatac tggctcataa
     3061 gcaattataa cattcttcat atcctctttt gagacattct ttaatccttc gactatctga
     3121 gtctttagaa cctcatttgt cttgccagcc tctctctctt cgattaattc acctatacag
     3181 aatactggtt ttaatccttt tttaagggca aatagtatct ttttatttat cagttcattt
     3241 gattctttat aaatatgcct tctctctgag tgacctatta ttacatattc aacacctata
     3301 tctaaaagca tatcagcaga aacttcacca gtaaaagcac ctttctcatt atcatttaca
     3361 ttctgagctc caagtttaat tatagacccc tttaatacct ctgccaccaa tggtaaagag
     3421 acaaaagaag gagtaatcat taccattaca tcatcaggca cattttttat tgaatctacg
     3481 agttgttttg tatatttttt tgcctctgag ggggttaaat tcattttcca gtttccagcg
     3541 attaaatatt ttctcatttt atcactccat ttttaaaatc tgttaaatct aaattagtta
     3601 atttttaatg gaagtaaata atttttccat taaaaatcaa gataaaaata tagagactta
     3661 tattataatt ttctattttt gtcaaaaaat ttttttctat ttatttaaaa ggatttataa
     3721 tctttatctc ttttatgttt aaattactct caattatatc agaatatatt atcgaacatt
     3781 cattatttat agcagatgat ataatcatac tatcccagta atttttgata ttatactcag
     3841 atctaataag cgatgctcca agaattgttt tttcatctat ttttaaaaca tcatattttt
     3901 tatatatatt ttttacaaaa tgtaatatct cctcatcagt ataattttca ttttttatta
     3961 agttaaaaca gatctcattt agaatctgag tatttaggca gacattactc tttttgatga
     4021 gattctttgc tatttttgcc ttattactat tactatcaga aaatgcataa agccatatat
     4081 ttgtatcaat aaaaatatta tcttgcataa tagttctctc tatcagttaa tataacattt
     4141 tttaattttc ttgggattag attctttata aaatcatcct cgttattatt atgagaattt
     4201 ttatttgaat attttgttaa gagaaaaaga taaaaatcat ataattcttt ttttgcctct
     4261 tctggcaaaa tagttaaatc aatcttatca tcaattttac tcatatttta cctcccaagt
     4321 ttataatata gatatccact tttttataga taagaataaa gattggttga aaagaatggc
     4381 tatttttaca aaattttaaa aaaacttttt tcatatctta ctatatattt cggtttttta
     4441 gtaatgcttt tttaaaaaaa ttatacacta taaacatata aaaagcaaga aaaaatttaa
     4501 attcttgtaa tttttggtgc gattttattt ttaggcagat aaaaagataa aattatccta
     4561 aggtaatttt tgagtaaaaa agatagaatg accaaatttg agatagttaa ttaattttat
     4621 aaaaatttta tttctctgag gcaaaatttt aggttgaatt tgagtaaaaa gtagtcgtta
     4681 tgttcgttcg agactgggat atctggggag ccaatcttca ccaccacagc cttatttgct
     4741 cttaaacttt ctatttcctt ttgcaattcc tccatctttt ttgcaaactc ttgttctccc
     4801 tctatttcaa taccagcaaa atatatttcc agaagttctc ttataagaat ggcaatactg
     4861 aatgaattaa tatgatcatg aaccaatttt aactcattat atacctcttc tggaatataa
     4921 attctaatcc tgtgagtggc atttataaat ctataatctt tatttcgcct cttctcaaaa
     4981 agatgctttc tctttaataa tggaagcata aagattataa tttcccttat taaagtagaa
     5041 agatctttat cttttctatc ttttaaattg ttaatttttt caaaaagatt ttgattcaat
     5101 acaaaatcaa actctttcat gttacatctc ctttttataa aaaaatattt ctatatatta
     5161 atcacaaaat ttcttagaaa atcctttaca agttttagaa aaaaaaataa aaaatttttc
     5221 tgttagaaaa taaaattgct ttatagtgtt attgctaaag ttattatttt aaaattaaaa
     5281 aatagtagaa tcattaatgt ttatataaac tatatatttt agtatgataa cattcagtta
     5341 aaaaattgac ttattgtttt tgatatttat ttacttattt ttgacttttt tatttttttt
     5401 tactatactt aacttgcgga taataaatat tttaggatat tatatggcta ataatacgat
     5461 tcttattgtt gatgataatg aagaaacatg taatttaata aagacaattt tagaattaaa
     5521 taattatgtt tgtgatataa gatataatgg taaagagtgc attgaatact taaaaaataa
     5581 aattccttct ttaatattgc tcgatcttat gatgccagta atggatggct ttgaagtttt
     5641 aaagttaata aaaagaaatg gttattataa caatatacct gtaatagtaa taacagctaa
     5701 aaacgatgaa atttcagtga aagatatttt tgaaaatggg gccactgatt atatagagaa
     5761 accatttaga aattttgagt tacttgcaag agtcaagtcc gcaataaata agagtatatt
     5821 aaatgagaag caaaaagata aaaatatttc tatttcaaat gataatgatt taataaaaat
     5881 aaaaaatatt tataaactaa aagattcttt tataacctgc attgtgcatg atctaaagac
     5941 tccattaaca tcaataagag cattaacaga attactccta accaatgata aaattcctca
     6001 agaaaaaatc acagaatttt tgaaaaatat cttaaaacag gctgataatt taattgaaat
     6061 gataaatgaa ataggaaatt ttgtaaaaaa taatgcagaa gagataaaac ttaatataac
     6121 ttcaataact ttagaggaaa tcatcgattt tcttaactct aactttttac atattgctga
     6181 gtcaaaaaat attaattttg aagttgtaaa taagagtaat gttgaaaaga taaattgtga
     6241 tccagttcgt tttaaagaat tactttcaaa tttagtctct aattctttaa aatttacatt
     6301 gaaaggtact atatcaataa taataagcaa taatggaaaa aacatctttt ttgaaataat
     6361 agatactggc attggtattc aggagcagga actttcgaag atatttgaaa aattttatag
     6421 atctaaaaat agtgagaata aagagggatg gggacttggt ttatatattg ctataaaaat
     6481 agcctatgcc catggaggag atatagttgt tagtagtgaa aataataaag gatctacttt
     6541 taaagttata ataccactta aatcagtatc aaacaaatta gagttataaa aaaagcgagt
     6601 gaggggaatc gaacccccgt tgtcagcttg ggaagctgtc attctaccat tgaattacac
     6661 tcgcatttca aaaaataaat tatcagaaaa ataaaaaaaa gtcaatattt tttataactt
     6721 ttggtaagtt aatctaaatg atgcaatttt gtttttataa aagatagatt tatccttagc
     6781 ttaattttat ttgagaaaaa attataataa ttttatttgt ttttttgcta aaattttcga
     6841 caaaaattca caattgctga aaatgattaa aataatatta gaattaacaa ctatcaactt
     6901 tatttctgag gttaatttca gagcattatg attgtgaaaa taatacataa aataaatcaa
     6961 tctttctctt ctaatcttat ttctaattct ataatgtgtc ttttgttttt ttctgaactt
     7021 tctatttgtt ctttctacct gatttgta
//
LOCUS       a0209720_1003870        7016 bp    DNA              UNK 01-JAN-1980
DEFINITION  Ga0209720_1003870. | GENOME_ACESSION: IMG_3300025605 CONTIG_ID:
            a0209720_1003870 SOURCE: JGI_small ORIG_COORD: 2957_9973.
ACCESSION   a0209720_1003870
VERSION     a0209720_1003870
KEYWORDS    .
SOURCE      .
  ORGANISM  .
            .
FEATURES             Location/Qualifiers
     CDS             complement(644..1786)
                     /product="3-oxoacyl-[acyl-carrier-protein] synthase-1
                     &KO:K00647"
     CDS             complement(1773..2030)
                     /product="acyl carrier protein & KO:K02078"
     CDS             complement(2207..2773)
                     /product="preprotein translocase subunit SecG & COG1314"
     CDS             complement(2799..3557)
                     /product="triosephosphate isomerase & KO:K01803"
     CDS             complement(3701..4108)
                     /product="predicted nucleic acid-binding protein & COG5573"
     CDS             complement(4098..4304)
                     /product="hypothetical protein"
     CDS             complement(4617..5120)
                     /product="hypothetical protein"
     CDS             5444..6589
                     /product="signal transduction histidine kinase & COG0642"
     CDS             complement(6802..7014)
                     /product="hypothetical protein"
     DR              904..922
     DR              978..996
     DR              1020..1037
     Spacer_Hit_Main 5001..5034
                     /gene="35"
                     /evalue="5.66129e-05"
     Spacer_Hit      5001..5034
                     /gene="219"
                     /evalue="5.66129e-05"
ORIGIN
        1 aactcaccaa ggtatctaaa acctttttct gaacaacata tcttatatgc acaaaatgat
       61 gatacaatat tttttttagt ggttttatcc agtttaaaaa aaatagaatt ctcttcacca
      121 ctggcaataa taaaattttt ctttatttta cataattgag ctctatattt aagccagttt
      181 atgaatgaga tatttgtatc aaggccatca gaaattgtgg cacagtaatt atgtctttta
      241 tttataattg tccagtaact taatggagta ttgtgtacag aattgtgaaa gagggtgggg
      301 cttacaagat ttgcatcatc aataataata ttttttatta tctgatctgt tgtatctatc
      361 tctgcaaatg aggaaataag gtatatctca tcatcttctt ctatgttaga tccaggccct
      421 ttttgtaaca cattataaat accgagtgaa attttactca ttcttttttt taatggagaa
      481 tcaatactat cctgtaaaaa tgaaaaagaa tctgtatgta atccaatatc ccattgagat
      541 ggatcagaaa aaaaattatt gttaaataat tttattatat cctctctctc ttttacaaaa
      601 gagttaataa ttgaaatatc ttttataaaa aaacatgcat ttttcatagc aatctcttta
      661 taataatact aacattgttt ccaccaaatc caaaagaatt ttttaagaaa tattttatat
      721 cctcaatttg aatacttttt tctgggataa gttctttatc aattggatct tcaaaatctg
      781 gcacctgaaa aatagtcttt tcttttaaca taagaaggga tattgatagt tcagtcacag
      841 cagatgcacc taaggtatgc ccaataaatc cttttaacga ggttacaatt ggcttatgtt
      901 taaatatact ctttattgct tttatttcaa cttcatcatt cataggagta cctgtaccat
      961 gagcattgat atatgagata tcctctttat ttatattagc catttgtaag gttctttcaa
     1021 tacactcttt ttgatatata ccatctggat ctggtgagga tatatgatag ccatcagaat
     1081 ttgacgatat agcaacaatc tcagcaattg gatcactatc tggttttgac tcaagaagta
     1141 aaacgccgcc accttctcca agagttaatc catctctttt gttagaaaga ggctttgtaa
     1201 ttgtatggct aacaagtttt aaagaatcaa aaccaatcat tgttgtaaga gataaaatat
     1261 caacgcctat tataactgct ctatcaatga ttccattctg aataagatta aaagcctgta
     1321 atatactatg gccagaagaa gaacaagcag ttgaaaaggt aaaactctct ttaaaaatat
     1381 ctggatattc tttttttata gagttagaga tttcattgaa aaagtgccat ttaaaaagag
     1441 gataatctgt attatttatg attatatctt tatatctttc ctctgtctct tttattccac
     1501 cagttgaagt cgctacaaaa agtgggatat cccctttatt tataaaagaa tcttctatat
     1561 ttttaagtaa tatcaatgca gtttttgcat tctttatgag attattactt tcaaatttat
     1621 aattttctat taacttatca atactgaata caggatatgg aaatttagaa ccatagattg
     1681 tataatttaa tttcttatta tttaacgaaa ttaaagtttc tttattatga atacctaaag
     1741 cagaaacaga agaaaaattt gagatataaa ctttattttt tttcattttc ggatacgaag
     1801 ttataaaaac ttccaaaagt cttaaatttt tcttgaatta tatcattatc ttttatctta
     1861 atgccatatt ttttttcgag ttgtactatt aattccaata catcaatcga gtcaaaaaag
     1921 agtccttcct caccgattaa tttggtatca tcagttatag aatcctctct aatattttta
     1981 tcatttatta tttctattaa taattttttt aattcattct tatcaatcaa aatagtctcc
     2041 tctttttata aagttaaaaa aaacacaatt tttatagtta ttaacttaat aatggggata
     2101 tccccttttt aacatacaga tatccccttt ctcaaatatt ataatagaag tagatatctt
     2161 ttactattat aagttatcct ctcatcctaa ttaacaaaga acacatttaa tcttcagttg
     2221 tatcactact ctttatttca atatcctctg tttgtagagt aaaaccaact gaattcatta
     2281 tttcaagtat ctttttttct tcagtctttt tcaatttttt tgaaagaata taatactgtc
     2341 cctctttatc ttttttgtaa acatcaagta ttgccttttt attattttca tcgcttattt
     2401 tttcaagaag atctttttca aaagaatata ctaaaaccct ttctggtaca taagttaatt
     2461 ttcttttttt ggtagcctga taatcataag tctctgattg aaagatatcc tcttttgaaa
     2521 taattgcatc ttttgaaaat gtagaagata ttaaagcaag gattatactc aatattaaaa
     2581 agatagtagt taaaacagta gtaattcttg cgagtaaaga accagaactt gccccaaaaa
     2641 atgattggga ggatccacct attataccta taccaccgcc agatttatct tcttgtaaga
     2701 atatagagac aataataaga aaacataaaa agaatgaaat actcgaaaaa attattaata
     2761 aaatatttcc cataattttt accctttttg tataagattt atctttgaaa atttactatt
     2821 cttgtaaatg attctaattt taacgaagca ccacctacta aagcaccgtc tatatctggc
     2881 tgtttcataa gcccatctac atttgtatct attacagagc caccatattg aattataata
     2941 ttctcactca cagaattatc atatagatct tttataagat ttctacagaa tttatgagca
     3001 tcttctgcaa tttctggggt tgcaacctta cctgtcccta ttgcccatac tggctcataa
     3061 gcaattataa cattcttcat atcctctttt gagacattct ttaatccttc gactatctga
     3121 gtctttagaa cctcatttgt cttgccagcc tctctctctt cgattaattc acctatacag
     3181 aatactggtt ttaatccttt tttaagggca aatagtatct ttttatttat cagttcattt
     3241 gattctttat aaatatgcct tctctctgag tgacctatta ttacatattc aacacctata
     3301 tctaaaagca tatcagcaga aacttcacca gtaaaagcac ctttctcatt atcatttaca
     3361 ttctgagctc caagtttaat tatagacccc tttaatacct ctgccaccaa tggtaaagag
     3421 acaaaagaag gagtaatcat taccattaca tcatcaggca cattttttat tgaatctacg
     3481 agttgttttg tatatttttt tgcctctgag ggggttaaat tcattttcca gtttccagcg
     3541 attaaatatt ttctcatttt atcactccat ttttaaaatc tgttaaatct aaattagtta
     3601 atttttaatg gaagtaaata atttttccat taaaaatcaa gataaaaata tagagactta
     3661 tattataatt ttctattttt gtcaaaaaat ttttttctat ttatttaaaa ggatttataa
     3721 tctttatctc ttttatgttt aaattactct caattatatc agaatatatt atcgaacatt
     3781 cattatttat agcagatgat ataatcatac tatcccagta atttttgata ttatactcag
     3841 atctaataag cgatgctcca agaattgttt tttcatctat ttttaaaaca tcatattttt
     3901 tatatatatt ttttacaaaa tgtaatatct cctcatcagt ataattttca ttttttatta
     3961 agttaaaaca gatctcattt agaatctgag tatttaggca gacattactc tttttgatga
     4021 gattctttgc tatttttgcc ttattactat tactatcaga aaatgcataa agccatatat
     4081 ttgtatcaat aaaaatatta tcttgcataa tagttctctc tatcagttaa tataacattt
     4141 tttaattttc ttgggattag attctttata aaatcatcct cgttattatt atgagaattt
     4201 ttatttgaat attttgttaa gagaaaaaga taaaaatcat ataattcttt ttttgcctct
     4261 tctggcaaaa tagttaaatc aatcttatca tcaattttac tcatatttta cctcccaagt
     4321 ttataatata gatatccact tttttataga taagaataaa gattggttga aaagaatggc
     4381 tatttttaca aaattttaaa aaaacttttt tcatatctta ctatatattt cggtttttta
     4441 gtaatgcttt tttaaaaaaa ttatacacta taaacatata aaaagcaaga aaaaatttaa
     4501 attcttgtaa tttttggtgc gattttattt ttaggcagat aaaaagataa aattatccta
     4561 aggtaatttt tgagtaaaaa agatagaatg accaaatttg agatagttaa ttaattttat
     4621 aaaaatttta tttctctgag gcaaaatttt aggttgaatt tgagtaaaaa gtagtcgtta
     4681 tgttcgttcg agactgggat atctggggag ccaatcttca ccaccacagc cttatttgct
     4741 cttaaacttt ctatttcctt ttgcaattcc tccatctttt ttgcaaactc ttgttctccc
     4801 tctatttcaa taccagcaaa atatatttcc agaagttctc ttataagaat ggcaatactg
     4861 aatgaattaa tatgatcatg aaccaatttt aactcattat atacctcttc tggaatataa
     4921 attctaatcc tgtgagtggc atttataaat ctataatctt tatttcgcct cttctcaaaa
     4981 agatgctttc tctttaataa tggaagcata aagattataa tttcccttat taaagtagaa
     5041 agatctttat cttttctatc ttttaaattg ttaatttttt caaaaagatt ttgattcaat
     5101 acaaaatcaa actctttcat gttacatctc ctttttataa aaaaatattt ctatatatta
     5161 atcacaaaat ttcttagaaa atcctttaca agttttagaa aaaaaaataa aaaatttttc
     5221 tgttagaaaa taaaattgct ttatagtgtt attgctaaag ttattatttt aaaattaaaa
     5281 aatagtagaa tcattaatgt ttatataaac tatatatttt agtatgataa cattcagtta
     5341 aaaaattgac ttattgtttt tgatatttat ttacttattt ttgacttttt tatttttttt
     5401 tactatactt aacttgcgga taataaatat tttaggatat tatatggcta ataatacgat
     5461 tcttattgtt gatgataatg aagaaacatg taatttaata aagacaattt tagaattaaa
     5521 taattatgtt tgtgatataa gatataatgg taaagagtgc attgaatact taaaaaataa
     5581 aattccttct ttaatattgc tcgatcttat gatgccagta atggatggct ttgaagtttt
     5641 aaagttaata aaaagaaatg gttattataa caatatacct gtaatagtaa taacagctaa
     5701 aaacgatgaa atttcagtga aagatatttt tgaaaatggg gccactgatt atatagagaa
     5761 accatttaga aattttgagt tacttgcaag agtcaagtcc gcaataaata agagtatatt
     5821 aaatgagaag caaaaagata aaaatatttc tatttcaaat gataatgatt taataaaaat
     5881 aaaaaatatt tataaactaa aagattcttt tataacctgc attgtgcatg atctaaagac
     5941 tccattaaca tcaataagag cattaacaga attactccta accaatgata aaattcctca
     6001 agaaaaaatc acagaatttt tgaaaaatat cttaaaacag gctgataatt taattgaaat
     6061 gataaatgaa ataggaaatt ttgtaaaaaa taatgcagaa gagataaaac ttaatataac
     6121 ttcaataact ttagaggaaa tcatcgattt tcttaactct aactttttac atattgctga
     6181 gtcaaaaaat attaattttg aagttgtaaa taagagtaat gttgaaaaga taaattgtga
     6241 tccagttcgt tttaaagaat tactttcaaa tttagtctct aattctttaa aatttacatt
     6301 gaaaggtact atatcaataa taataagcaa taatggaaaa aacatctttt ttgaaataat
     6361 agatactggc attggtattc aggagcagga actttcgaag atatttgaaa aattttatag
     6421 atctaaaaat agtgagaata aagagggatg gggacttggt ttatatattg ctataaaaat
     6481 agcctatgcc catggaggag atatagttgt tagtagtgaa aataataaag gatctacttt
     6541 taaagttata ataccactta aatcagtatc aaacaaatta gagttataaa aaaagcgagt
     6601 gaggggaatc gaacccccgt tgtcagcttg ggaagctgtc attctaccat tgaattacac
     6661 tcgcatttca aaaaataaat tatcagaaaa ataaaaaaaa gtcaatattt tttataactt
     6721 ttggtaagtt aatctaaatg atgcaatttt gtttttataa aagatagatt tatccttagc
     6781 ttaattttat ttgagaaaaa attataataa ttttatttgt ttttttgcta aaattttcga
     6841 caaaaattca caattgctga aaatgattaa aataatatta gaattaacaa ctatcaactt
     6901 tatttctgag gttaatttca gagcattatg attgtgaaaa taatacataa aataaatcaa
     6961 tctttctctt ctaatcttat ttctaattct ataatgtgtc ttttgttttt ttctga
//
LOCUS       0116245_10002689        8407 bp    DNA              UNK 01-JAN-1980
DEFINITION  Ga0116245_10002689. | GENOME_ACESSION: IMG_3300010338 CONTIG_ID:
            0116245_10002689 SOURCE: JGI_medium ORIG_COORD: 0_8407.
ACCESSION   0116245_10002689
VERSION     0116245_10002689
KEYWORDS    .
SOURCE      .
  ORGANISM  .
            .
FEATURES             Location/Qualifiers
     CDS             1..117
                     /product="hypothetical protein & Hypo-rule applied"
     CDS             complement(159..701)
                     /product="hypothetical protein & Hypo-rule applied"
     CDS             963..2885
                     /product="DNA gyrase subunit B & KO:K02470"
     CDS             complement(2990..3493)
                     /product="hypothetical protein & Hypo-rule applied"
     CDS             3716..4162
                     /product="Fur family transcriptional regulator,
                     ferricuptake regulator & KO:K03711"
     CDS             4159..4383
                     /product="ferrous iron transport protein B & KO:K04759"
     CDS             4532..6574
                     /product="ferrous iron transport protein B & KO:K04759"
     CDS             6586..6792
                     /product="hypothetical protein & Hypo-rule applied"
     CDS             6814..7950
                     /product="GSCFA family protein & pfam08885"
     Spacer_Hit      3372..3407
                     /gene="219"
                     /evalue="3.9386e-06"
     Spacer_Hit_Main 3372..3407
                     /gene="35"
                     /evalue="3.9386e-06"
ORIGIN
        1 aaatattgtc aaaaaaattt attagaagaa aacaagaaaa aatgtgattt tatttttagg
       61 cagtttaaaa aaatagaatt atcccaaggg ttaattttgt ttgagaaatg cttgtaatag
      121 tcttatttat tctttgatag aatttaaaat aaatttaatc aataataggt ttcaaagcct
      181 attacttgat agcaatcgtt gtagattgcc ttatagaagg gcgtagtgtt gccggaaaag
      241 tgggataatt ctctgtcctt attccacttt tttatctttg ttagtcttaa aaataacttt
      301 aatgttatta tactacattt catctcaacc ccggtaatcc caagtttctc atactcttcc
      361 aaaaaaagta ggataattct cctcagtaaa gcccccatgc tgaaaaaatt taaatcagca
      421 tgcattttct ttaagaatct atagtcctgt ttggaaagat atatatgaaa tcttgcgtct
      481 ccatctattc tttcatattt attgccatcc tctggaccga aacaatatat ttcttttact
      541 ctattagtat agagttgaaa gatatataca acgagtccag aaatagaaat gttaaatttc
      601 cttgcaacat tttcaagtct tttttttatt gacgagttaa caaccacatg taactcatgt
      661 tcgcaaatat aattttttaa aattttacta atattgttca taaaaaatcc tccctaaaat
      721 tattataaaa attattttct ataatattaa tcacaaaatt tttaagaaaa tcctttacaa
      781 aatttatgaa aaaaataaaa aaaattttgc ctaaaaataa aatcacaccc aagaatcaca
      841 cttagccaca atttacttga ccaaaataaa aattaaatgt ataatataat agtctttact
      901 ttgaatcccg acaaaatcca ttctagaaag ggaaagatag ttttatttgt agagaaggta
      961 ttatgaacaa taacgaatat aatgcttcaa atattcagat attagaagga ctcgaacatg
     1021 ttagaaaaag acctggaatg tatattgggt cgactggaat tgatggacta catcatcttg
     1081 tttatgagat tgttgataat tcaattgatg aagcactggc gggattttgt acagagataa
     1141 ttgtaaaaat atacgatgat aattcaatag aaattacaga caatggaaga ggaattccag
     1201 tagacattca taaagatctt gggatatctg ctcttgagat agtttttaca aagctaaatg
     1261 caggcggtaa atttgataaa agctcatata aaatttccgg tggtttacat ggagttggcg
     1321 caagtgttgt aaatgcctta tcgtcaagat gtgaagtctc tgtatataga gataacaaga
     1381 tttattttca gagatatata aaaggagtgt cagagcatcc tgttaaaatc gtaggagaaa
     1441 ccgaaaaaag aggtacaaaa gtatggttta aaccggatag tgagatattt actgaaacaa
     1501 gtcctcattt tgatgtcttg tctcacagat taagagaact tgcctttttg aataaaggca
     1561 tcagaatcac attaattgat gaaagagtta aaccagaacc caaagttgtg gaattcaaat
     1621 ttgatggggg aatagtctca tttgttcaat atattgataa gttaaaaaaa cctttacata
     1681 aaacaatcta tattttttat gaaaatagtg aatgtcaaat tgaaatagca atggaatatt
     1741 gtgatactta tactgaaagt tcatactctt ttgttaataa tataaatact catgaaggcg
     1801 gaacacatct cagtggtttt cgatcagcat tgacaagagt attaaatgaa tttatgaaaa
     1861 aacttaaatt acagaaaaaa gatattgaaa aattggaagg tgatgatgta agagagggat
     1921 taacgagtgt tatttcatta aaaatagcaa accctcaatt tgaaggtcag acaaagacaa
     1981 aattaggaaa tagtgaagta aagggacttg tggaaacaat tgtttataat gaacttgaaa
     2041 aatactttga agaaaatcca gaggatgcaa aagtaattat tcaaaaatca attcttgctt
     2101 atgaatcaag aattgcagca agaaaggcaa aagaggcaac aagaaggaag aatgctcttg
     2161 attcaatggg attaccgggt aaattagcgg attgttctga aaaagatcct atgaaatgtg
     2221 aactctatct tgtagagggg gattctgctg gaggatcggc aaaacaggga agagatagaa
     2281 cttttcaggc aatactccct ttatggggaa aaatgttaaa tgttgagaaa acccgtatag
     2341 ataaggtttt aacaaatgat aagcttgaac caataattgc agcaatagga gccggtatag
     2401 gtgaagattt tgattataaa aaaataagat atggtaaaat aataataatg gctgatgctg
     2461 atgtggatgg ttctcatata aggacacttc ttttaacatt cttttttaga tatatgaaac
     2521 ctttaatcga aaatggaaat gtttatatag caatgcctcc tttgtataaa atagaattct
     2581 ctgttaataa taaaaaagag gtaatttatg cctatactga cgaagaaaaa gataaaatca
     2641 taaaggaaaa gaaattggat ccagaaaaga taacaattca gagatataaa ggtcttggtg
     2701 aaatgaatcc agaacaatta tgggagacaa ctatgaaccc tgccacaaga aatattatta
     2761 agataaatct tgaagatgaa tataccgctg atgaaatgtt ttctactcta atggggacaa
     2821 atgtagaaga gagaagaatc tttattgaaa gtaatgcaag atatgtcgta aatcttgatt
     2881 tataatcgat gtgaatttat ctttaatcag agaaaaagat agaattatcc taagggtaag
     2941 ttttgagtaa gaaagataga atggtaaaat tttagaaaga tcattaattt tataagaatt
     3001 ttatctcttt caggcaaaat tttgagttaa atttgagtaa aaaatagtcg ttagtagtgt
     3061 cagagactgg gatatctggg gaaccaatct tcaccaccac agccttattt gctcttaaac
     3121 tttctatctc cttttgccat tcttcaatcc tttttgtaaa ctcctcttca ccctctactt
     3181 caataccagc aaaatatagt tccagaagtt ctcgtataag aatcgcaatg ctaaatgagt
     3241 taatatggtc atgaaccaat tttaactcat tatatacctc ttctggaata taaattctaa
     3301 tcctgtgagt tgcacctata aacctataat ctttatccct ccttttttca aaaagatgct
     3361 ttctctttaa tactggaagc ataaagatta taatttccct tattaaagta gaaagatctt
     3421 tatttttttt atcttttaaa atattaattt tttcaaaaag atttttattc actacaaaat
     3481 caaattcctt cataatttta atcctcctgt tcaaaaaatt attttctata tattaatcac
     3541 aaaattttta agaaaatcct ttacaacttt tagaaaaaaa ttaaaaaatt ttttctaaaa
     3601 ataaaatatc accctttttt gttagtatta attaaatagt tattgacttc aaaataaaaa
     3661 taagatatat ttataaatga taatgattat cattatttta taaaggatac aaaagatgac
     3721 tgtagaagat gagaaaacaa tttataaaaa ttatatttca aaatattcta ttagaaaaag
     3781 taagcagaga gaaaaaattt tagaaatatt tttagggagt gaaggacatc ttactattca
     3841 agaacttttt caaatagcaa gagagaaata taaaaatata ggtattgcta caatttatag
     3901 ggcaatgaaa atattttgtg gggctggcct tgctgaggaa gtagatgttg gagatggtaa
     3961 taaaagatat gaacataaat acaaccataa tcaccatgat catttaatat gtgaaaaatg
     4021 tggcaaaata attgaattct ctaataatat tatagaaaaa attcaacagg atatttgtaa
     4081 taaattgggc tttaaaccaa caagtcataa attacaaata aatggtatct gtaaagaatg
     4141 tcaaaaagga ggtaatttat gacaattgct gatttaaaaa caaatgataa atttaaaatt
     4201 aaaaagataa aattaaaaaa agagataggg aaaagactgg ctgacatggg attcacaaga
     4261 ggtattacag gtagagttat aagaagagcc ctatttggtg atccaataga gataaatata
     4321 ttagattata atatttcgat aagaaaatct gaggctgagg ggatagaaat agaaaaatta
     4381 taacttttac gacaattgtc gtataatttt tttctctata caaaaaaatt ttataaaaaa
     4441 gtgaaagact acttttgaaa ataatatatt gccttttaaa aaataaaaat tttttagata
     4501 tctcttaaaa aaaatataaa aggagggcta gatgagaaag aatataagag tagctcttgc
     4561 cggtaatcct aattctggta agacaactat atttaatgct attactggat tgagacagag
     4621 agtagcaaat tactctggtg ttacagtaga aaagaaagag ggtaaaaaaa tatataaaga
     4681 ttatcaattt attatatacg atttacccgg tgtatatagt cttacagcat attctattga
     4741 tgaagtagta gcaagagact ttatacttga agaaaaacca gatattataa tagatgttct
     4801 tgattctaca aatattgaga ggaatttata ccttttgtta caatttcagg aactggatct
     4861 cccaatcatt ggctgtctta atatatctga tcaggcagag gagatgggga taaaaattaa
     4921 tgaaaattta ttaagtaata ttcttggaat acctcttata aaaacagttg ggacaaaagg
     4981 aattggaata gaagagttac ttgataagat aatagaaatt tataataata aagaaaaaat
     5041 ctctataaaa aaaatttttt atgggagaga gattgaagat gagctaacta ttctacaaaa
     5101 attgatagaa gaagataaag attttgttaa gatctattct tcaagatggc ttgccattaa
     5161 acttttagaa aaagacaaaa atgcaaaaga taaattagta actcataaaa atagaatttt
     5221 aatagaacaa aaattgcagg attgtataag aaaaatagaa caacattttg gttctgactc
     5281 tgaaatagtt atttcagaac agagatatgc ttatgtccat ggcgcatgca tggaggcagt
     5341 taagaaagaa aaaatagaaa aagcatatat cacagaaaag atcgacatga tattattaaa
     5401 tagatttctt gggcttccaa tatttctttt tatactctgg cttgtttttc aaattacctt
     5461 taaagtgggg gcatatccca tgcattggct tgagactctc ttttctttta tttctgaaaa
     5521 attgaatctt attttaccag atggaataat aaagtctctt attatagatg gaataatagg
     5581 tggggttggt ggggttttat cttttgtccc tttaattata attttattct tctgtatatc
     5641 aatattagaa gatgtaggat atatgtcaag agctgcattt ataatggata aatttttaca
     5701 tatttttgga ttgcatggac agtctttttt gccaatgatg attggttttg gatgttctgt
     5761 gccagcaatt atggctgcaa gaacattaaa aaatccaaaa gatagaattc ttacgattct
     5821 tattatacct tttatgagtt gcggggcaaa attaccagtt catgttcttc ttgctggcgc
     5881 tttttttaaa gaaaatgccg caaatgttgt tctttttata tatatatttg gcgttatagt
     5941 atcattgatt tccacaaaaa tattaagaac tattttgttt aaaggagaac caaccccctt
     6001 tgtgatggaa ctgccacctt atagaattcc gactcttaaa ggtatatggt ttcatatatg
     6061 ggataaaaca ataaaatata taagaaaggc tgggactgtt attcttcttg cctctttaat
     6121 aatatgggta ataactacat ttccattgcc acaagaaaat gtccaattta attcagaaca
     6181 acatctaaca aatagtattg caggaaaaat tggaaaattt attgagccag ttattaaacc
     6241 aattggcttt aactggaaaa taggtatatc tgtgattact ggatttgcag caaaagagat
     6301 cgttgtttcg acattaagca ttctgtataa agcagaagag ggtgaaagta atttgcagga
     6361 gaaattaaaa aatgatccat cttttaatcc gcttgttgcc tttgttttga tgatatttat
     6421 attgacagta tccccatgtt ttgctacttt atcaatagta agattagaat tgggaacaaa
     6481 atggcttttg tttcatcttt ttcagactac tttgacagcc tggatactct cttttattgt
     6541 tttccagact ggaagattaa tatttaaatt ttaggagtta atattatgtc agatccaatc
     6601 gaggataaaa ttaagaaaat aataaatgcc tctgataaca aaaaattaga gataggttat
     6661 gaaagttatg gaagttgttg tattgttgtt ccaaaattta ctctttcaat tttaaaagat
     6721 aataaaacaa taacaacgag cgcattgagt atcgaagatt gttgtgataa tttaatcgaa
     6781 gagattgaat aaccgacaat tgtcgtatta tttatgacag aagttaagat caataaagag
     6841 aatttaatta atttaaaaac taatatcttt gcaataggat cctgtttttc aatagaaata
     6901 aaaaaatatt ttaaaaaaag aggaatccat atactttcaa atccttttgg tacaatgtat
     6961 aatagttatt ctatttataa ttctcttaat agaataatta atctaaaata ttataacgag
     7021 aaagagatct ctttttataa caataaatat ttctcttttg atcattatac aaaatacagt
     7081 tcagataata taaccgaatg ccttaataag atcaacagag atattcagat tagcaatgaa
     7141 tatattaaaa aatgcgattt ttttataata acactcggca catcaattgt ctatttatac
     7201 aataatacaa ttgtcgcaaa ttgtcataaa ctgccggata aaaattttac taaaaaaata
     7261 ttgtcagccg aagaaaatat taccaattta aaaaatatcg tggatctatt agaaagaaat
     7321 tttaataatc caaaaatatt agtcacactt tcaccaataa gacacaataa agaggatcta
     7381 tctttaaatt gttacagcaa atctatttta agagttgcta ttgaaagcat aattaatagt
     7441 aaaaatatat tctattttcc ctcttttgaa atagtaatgg atcaattaag agattatgat
     7501 tattataaag aagatcaaat tcatcttaaa agaaaaacag ttgactatat atttgacaga
     7561 tttgttgata attattttac tactgatgca aaagattata taaaaaagtt ttatgaaata
     7621 tataaaacat ataaacacaa accagtaaat aaaaattccg gctatttcag tcttcttgaa
     7681 aatggtctaa aaagattaaa tgatttacag aaaataagag atgataaaat tattcataat
     7741 atgaaattaa aaataataca tagaataata aaatattttt attctaacga aattttacag
     7801 actttagtcc cttatattga tgaagaatat aaagaaattt tttattcttt tttaaattca
     7861 gaagaaataa attttaaatt ttattcttgc aataataaaa ttttaactaa aatagcaaga
     7921 actatcttct taaagaaaaa aggcttttaa gatataagtt ccagaactct tttgctatta
     7981 acagataaac tattaaaaat atcagaatta gaagaaaaat ctccaatctc ctctgatatc
     8041 ttaatactat ttggattgag gcttagaatg ttctggcttg ctatttctat tgccttaaat
     8101 tccatatcaa gtttagaata ctgcttttct attttttctt tagcagcagc aatctctttt
     8161 tctacattat tagcagaaga aaaatacccc tttaagacat tctcattatt aaaaatgcta
     8221 ttatccagaa tatctcttat tttgttacta ttcttctcct tgatgtactg ttctaattga
     8281 gatatctgct gttcaacata ctgaagttta cttatctcat tttcataagc agtgagtctg
     8341 ttgttatttt cgattattct tgccttaaag tctttgctac taaacttgat atcagcaaag
     8401 tcattta
//
LOCUS       contig_8669             5550 bp    DNA              UNK 01-JAN-1980
DEFINITION  . | GENOME_ACESSION: EMBL_ERZ795045 CONTIG_ID: contig_8669 SOURCE:
            EMBL_metagenomes ORIG_COORD: 0_5550.
ACCESSION   contig_8669
VERSION     contig_8669
KEYWORDS    .
SOURCE      .
  ORGANISM  .
            .
FEATURES             Location/Qualifiers
     CDS             1663..2640
                     /product="hypothetical protein"
     CDS             2644..3618
                     /product="hypothetical protein"
     CDS             complement(3868..4287)
                     /product="hypothetical protein"
     CDS             complement(4619..5122)
                     /product="hypothetical protein"
     Spacer_Hit      5001..5036
                     /gene="219"
                     /evalue="3.9386e-06"
     Spacer_Hit_Main 5001..5036
                     /gene="35"
                     /evalue="3.9386e-06"
ORIGIN
        1 cgggtgatcc tgattatgaa aagttaataa atgatcctct ttttaaaatt cttaaagatg
       61 ataatcagag acgtcttgta tttggaaagt ttcaaaaggg tgttttaccc ggccttgatg
      121 gcgaaaaaaa gactgttttt atatattcat actataaaga accaccagca aaaaaagaag
      181 atacttttaa tgccttttta cttgtaacct tacatcaggg gtttattgaa aatttttata
      241 aaaatataga gcaattaaga tttggaacat tgtatattct tgatataaat aacaatataa
      301 tatcttttaa tcatcctgcc acttcaacta tggaatatta tgacgataca gattattatg
      361 aatatgatcc agatcttgat aaatatcttc ttaataaaga caatccaaat ccagaaggtg
      421 aactattaaa atttaatgat tataaaatgt taaatacaga tgttaaaatt cttgaaagag
      481 aagatataaa aaacattata actaataatg aacaggatga gataaataag aaaatatttg
      541 taactcataa aaataaaaaa tttcttttag ttaagaatat aagcgatatt actggcgtta
      601 gattggtata ctttcatcca gttaaacaga ttcaaaaacc tatattcgaa ataataaata
      661 ttatgataat agtaactatt tttttaataa tatttattct tataataagt tttatattca
      721 gtaaatcttt tacaaatcct atacaaaaat tggctgaagc aacaacatgg gttgctcagg
      781 gaaattataa taagtttatt gaagtaaaat ctaaaaatga gataggagac ttagccaata
      841 attttaatct aatgataaaa aatattaaag catatcagga taaactgctg acagcagaac
      901 gtgaaaaaca ggagatggaa cttgcttcaa gaattcagac atgtctttta ccgaacattc
      961 cagaaaagag tcattacgag attactgcaa ggatgatacc agcagcagaa gttggagggg
     1021 attattatga tataataggt gaaacaaacg agaggctgtg gcttggtata ggagatgtct
     1081 ctggacatgg attaacgagt ggtttaataa tgatgatggc tcaaactgct tttaatacgg
     1141 taattttaaa taagccagat atctcatcag cagagcttat tgttgaagta aatagagtaa
     1201 tgtttcagaa tataaggcag agattgggag aagatcattt tatgactctc tcttttatgg
     1261 ttgctgatcc agatggaact gttactcttg ctggtgctca tcttgatgtt cttgtttata
     1321 gaaaagctac taaaaaagta gagagaatag aaacaaccgg gatctggctt ggtttagtgc
     1381 cagatataag agaaaacaca tatgagaaaa aatttaaatt agagaaagga gatctatttt
     1441 ttctatatac tgatggatta atagaggcta caaataaaaa caacgaatta tatgatatgc
     1501 aaagattaat taataaatta gaagaactcg gagaaaagcc agtaaaagag attgaggaga
     1561 tgataataaa agatgttttt gaatttatgt ctgaacaaaa agatgatatt acctttatta
     1621 tcgcaagaaa gaagtaaatt ttacaatcat aaaggataaa agatggagac acttttaaga
     1681 ataaataatc tatcgatagg gtttaatatt gaaaataact attttgaagc agttgataga
     1741 ataagtttta atataaataa aggagaatgt gtagctcttg ttggtgagtc cgggtgcggt
     1801 aagagtattt cggcaatgtc gataataaaa ctattgccaa cacctccagc aattattaaa
     1861 aatggggaga ttatttttga aaatagggat atttttaaat taaagaatga ggaattaaga
     1921 gcaatacgag gcaaagagat aggcgttatt tttcaggagc caatgagttc tcttaatcca
     1981 acaaagacaa taggtgaaca gatagccgaa gtttttaaaa ttcattatcc acaattaaca
     2041 aaaaaagata taaaagatag agttatttct cttcttaaaa aagtaggtat cccattggca
     2101 gaagagagaa tcaattcata tcctcatgaa ttttctggtg gaatgagaca gagagttatg
     2161 atagcaattg caattgcctg taatccaaaa ttattgatag ccgatgagcc aacaactgca
     2221 ctcgatgtga ccattcaggc tcaaatttta gagttgatta agaatattca gaaagaatat
     2281 ggaatgtcaa tacttttgat aacacataat atggggatag ttgttgacat gtgtaagaga
     2341 gtattaatta tgtatgcagg aagaataatt gagagcggtg atgttatcga tatattttca
     2401 gaaccattac acccttatac aaaaggactt cttgattcca taccgctttt aaatagagaa
     2461 aaagatcgtc tttattcgat accagggatt gttcctcatc caagtgattt tataaaggga
     2521 tgtagattca gagatagatg cacaaagaga tttgaaaaat gtaatagcga tgatccacct
     2581 ttattattga attttaaaaa taatcattct gttgcctgct ggctttatga aaaaggataa
     2641 attatggaag aactacttaa tgttaaagac ttgacaaaga tattttatgt aaaatcaaac
     2701 aaattatttc atccaaagaa aaaaatatat gctgttaata atgtaaattt tacaataaac
     2761 aaaaaagaaa ctgtgggtct tgttggcgaa tcaggatgcg gtaagtcaac catagcaaga
     2821 ttgattttaa gattaataaa accgacttct ggaaagatat attttgaagg aaaggatatt
     2881 tctactttaa aacataaaga attaactaaa ttaagagaga agtttcagat aatttttcaa
     2941 gatccttatt catctttaaa tccgagaaaa acaattcttg atatagtaag tgagccatta
     3001 ataattcata agaaatttaa aacaaaaaaa gagatagaag aaaaggtaaa atttctatta
     3061 aatcttgtgg ggatatccac agactatctt catcattatc ctcatgaatt ttctggtggc
     3121 caaaggcaga gaatcgggat tgcaagagca atcgcactcg aacctaaatt gataatatgt
     3181 gatgaaccag tatctgctct tgatgtgtcc atacaggctc aggtaataaa tcttttgatt
     3241 gaactaaaag aaaaattagg tctatcgtat ctatttatag cacatgatct atctgttgta
     3301 aaacatattt cagataggat aattgttatg tatcttggaa agattgtaga agagggacat
     3361 aaaaaggaaa ttttttcaaa tccattacat ccttacacaa aatctttaat atcagcaata
     3421 ccagaaccag atattaatgt aaaaaaagag agaattattt taaaaggaga tgttgatagt
     3481 cctactaatt ttgttaaagg ttgtcctttt tgtaaaagat gctatatgtc aaagagtatc
     3541 tgttttgaaa aagagccgcc tctcttattt tatggtgata atcataaggt attatgtcat
     3601 tttgtcaatt tatattaaga ttatcttacc ggatttaaat atctcaaaga gaattgtcgt
     3661 attttaaaat aaaaaaggct gcctaactga cagccttttt tatagcgaga aacgggattt
     3721 gaacccgcga catccacctt ggcaaggtga agctctaccg ctgagctatt ctcgcatttt
     3781 cttataaaat acaaaattta attaattttg tcaatatctt atataatttt ttttaaaaaa
     3841 ttttctttta aatttttcat aatagtatca attattatga aaactatcaa gatatttata
     3901 acctatctct tttaattttt cagggacctc gcaaaaatca tttgtcaaag tattaattgc
     3961 tgcatgaata gtataaccag aacagacatg agtcccatct tctttaaaga tattgtaaca
     4021 tatcttaatg ctaaaattct ttacatattc ataaaaaact tgtacaagta taacatcatc
     4081 atatcttaaa ggtgctttat atgaaatgta tatttcagaa attggcaata ttatattctc
     4141 ttcttctatc ttagaatatg gatatccctc ttttctaacc atatctattc ttgcctcttc
     4201 aaaatagacc tgatatacac tattatggac ataacccatt ttatctacat ctttatatct
     4261 tgttatagtc ttataaatat gtttcatttg gaatatcctt gaaataaaaa atagaaatgt
     4321 taagaaaaaa aataaaaggc tgatttaaaa ttcagcctta ttagcaggag ttggatttga
     4381 accaacgacc ttcgggttat gagcccgacg agctaccagc tgctctatcc tgcgtcgatg
     4441 tgtaattata tatagcatat atttggataa aagtcaagta atatttaaaa atgtgtgcca
     4501 agaaaattaa agtaaggggg gcgattttat ttttaagcaa aaaaataagc agacttgtcc
     4561 taagataatc ttaaagagat agtaaagcaa atataaaatg tagagtaaat tttacgtttt
     4621 ataaaaattt tatttctttc agacaaaatt ttgagttaaa ttttagtaaa aagtaatcgt
     4681 tagcggtatc tgagactggg atatctgggg aaccaatctt caccaccaca gccttagttt
     4741 cccttaatct ttttatttcc ttttcccatt cttctattct ttttgtaaac tcctcttctc
     4801 cctctacttc aatgccagca aaatataatt ccagaagttc acgtataaga atggcaatac
     4861 tgaatgaatt aatatggtca tgaaccaatt ttaactcatt atagacttct tctggaatat
     4921 agattctaat cctttgagtt gcatctataa atctataatc tttatctcgt ctcttctcaa
     4981 aaagatgctt tctctttaat actggaagca taaagattat aatttccctt attaaagtag
     5041 aaagatcttt atcttttcta tcttttaaat tgttaatttt ttcaaaaaga ttttgattta
     5101 agacaaaatc gaattccttc ataaattata cctcctgtaa aaaaaatatt tctatatatt
     5161 aatcacaaaa tttttaagaa aatcctttac aacttttttt aaaaaaataa aaaaaattga
     5221 cactttttta aaattgcggg tgcgatttta tttttaggca acttttttaa tagcattaca
     5281 gacctcatcc catctattac tcaaatacat tgttcttagt tttaatattg aatgagcacc
     5341 atcaagtttc catttcatta taggtattta tcacacatcc atccatagat attaccattt
     5401 tttctatttt tttatcactt ttctcatatt cttttggatt ttttattaaa tattcctctt
     5461 cttctataag ttctttccca atcttttttg ttattttttg tatttttgat gtggatattt
     5521 ttatatctaa aaacttttct aaattttttt
//
LOCUS       0116238_10048072        3685 bp    DNA              UNK 01-JAN-1980
DEFINITION  Ga0116238_10048072. | GENOME_ACESSION: IMG_3300010347 CONTIG_ID:
            0116238_10048072 SOURCE: JGI_large ORIG_COORD: 0_3685.
ACCESSION   0116238_10048072
VERSION     0116238_10048072
KEYWORDS    .
SOURCE      .
  ORGANISM  .
            .
FEATURES             Location/Qualifiers
     CDS             1..543
                     /product="DNA gyrase subunit B & KO:K02470"
     CDS             complement(648..1151)
                     /product="hypothetical protein & Hypo-rule applied"
     CDS             1374..1820
                     /product="Fur family transcriptional regulator,
                     ferricuptake regulator & KO:K03711"
     CDS             1817..2041
                     /product="ferrous iron transport protein B & KO:K04759"
     CDS             2190..3683
                     /product="ferrous iron transport protein B & KO:K04759"
     Spacer_Hit_Main 1030..1065
                     /gene="35"
                     /evalue="3.9386e-06"
     Spacer_Hit      1030..1065
                     /gene="219"
                     /evalue="3.9386e-06"
ORIGIN
        1 aaggttttaa caaatgataa gcttgaacca ataattgcag caataggagc cggtataggt
       61 gaagattttg attataaaaa aataagatat ggtaaaataa taataatggc tgatgctgat
      121 gtggatggtt ctcatataag gacacttctt ttaacattct tttttagata tatgaaacct
      181 ttaatcgaaa atggaaatgt ttatatagca atgcctcctt tgtataaaat agaattctct
      241 gttaataata aaaaagaggt aatttatgcc tatactgacg aagaaaaaga taaaatcata
      301 aaggaaaaga aattggatcc agaaaagata acaattcaga gatataaagg tcttggtgaa
      361 atgaatccag aacaattatg ggagacaact atgaaccctg ccacaagaaa tattattaag
      421 ataaatcttg aagatgaata taccgctgat gaaatgtttt ctactctaat ggggacaaat
      481 gtagaagaga gaagaatctt tattgaaagt aatgcaagat atgtcgtaaa tcttgattta
      541 taatcgatgt gaatttatct ttaatcagag aaaaagatag aattatccta agggtaagtt
      601 ttgagtaaga aagatagaat ggtaaaattt tagaaagatc attaatttta taagaatttt
      661 atctctttca ggcaaaattt tgagttaaat ttgagtaaaa aatagtcgtt agtagtgtca
      721 gagactggga tatctgggga accaatcttc accaccacag ccttatttgc tcttaaactt
      781 tctatctcct tttgccattc ttcaatcctt tttgtaaact cctcttcacc ctctacttca
      841 ataccagcaa aatatagttc cagaagttct cgtataagaa tcgcaatgct aaatgagtta
      901 atatggtcat gaaccaattt taactcatta tatacctctt ctggaatata aattctaatc
      961 ctgtgagttg cacctataaa cctataatct ttatccctcc ttttttcaaa aagatgcttt
     1021 ctctttaata ctggaagcat aaagattata atttccctta ttaaagtaga aagatcttta
     1081 tcttttctat cttttaaatt gttaattttt tcaaaaagat ttttattcac tacaaaatca
     1141 aattccttca taattttaat cctcctgttc aaaaaattat tttctatata ttaatcacaa
     1201 aatttttaag aaaatccttt acaactttta gaaaaaaatt aaaaaatttt ttctaaaaat
     1261 aaaatatcac ccttttttgt tagtattaat taaatagtta ttgacttcaa aataaaaata
     1321 agatatattt ataaatgata atgattatca ttattttata aaggatacaa aagatgactg
     1381 tagaagatga gaaaacaatt tataaaaatt atatttcaaa atattctatt agaaaaagta
     1441 agcagagaga aaaaatttta gaaatatttt tagggagtga aggacatctt actattcaag
     1501 aactttttca aatagcaaga gagaaatata aaaatatagg tattgctaca atttataggg
     1561 caatgaaaat attttgtggg gctggccttg ctgaggaagt agatgttgga gatggtaata
     1621 aaagatatga acataaatac aaccataatc accatgatca tttaatatgt gaaaaatgtg
     1681 gcaaaataat tgaattctct aataatatta tagaaaaaat tcaacaggat atttgtaata
     1741 aattgggctt taaaccaaca agtcataaat tacaaataaa tggtatctgt aaagaatgtc
     1801 aaaaaggagg taatttatga caattgctga tttaaaaaca aatgataaat ttaaaattaa
     1861 aaagataaaa ttaaaaaaag agatagggaa aagactggct gacatgggat tcacaagagg
     1921 tattacaggt agagttataa gaagagccct atttggtgat ccaatagaga taaatatatt
     1981 agattataat atttcgataa gaaaatctga ggctgagggg atagaaatag aaaaattata
     2041 acttttacga caattgtcgt ataatttttt tctctataca aaaaaatttt ataaaaaagt
     2101 gaaagactac ttttgaaaat aatatattgc cttttaaaaa ataaaaattt tttagatatc
     2161 tcttaaaaaa aatataaaag gagggctaga tgagaaagaa tataagagta gctcttgccg
     2221 gtaatcctaa ttctggtaag acaactatat ttaatgctat tactggattg agacagagag
     2281 tagcaaatta ctctggtgtt acagtagaaa agaaagaggg taaaaaaata tataaagatt
     2341 atcaatttat tatatacgat ttacccggtg tatatagtct tacagcatat tctattgatg
     2401 aagtagtagc aagagacttt atacttgaag aaaaaccaga tattataata gatgttcttg
     2461 attctacaaa tattgagagg aatttatacc ttttgttaca atttcaggaa ctggatctcc
     2521 caatcattgg ctgtcttaat atatctgatc aggcagagga gatggggata aaaattaatg
     2581 aaaatttatt aagtaatatt cttggaatac ctcttataaa aacagttggg acaaaaggaa
     2641 ttggaataga agagttactt gataagataa tagaaattta taataataaa gaaaaaatct
     2701 ctataaaaaa aattttttat gggagagaga ttgaagatga gctaactatt ctacaaaaat
     2761 tgatagaaga agataaagat tttgttaaga tctattcttc aagatggctt gccattaaac
     2821 ttttagaaaa agacaaaaat gcaaaagata aattagtaac tcataaaaat agaattttaa
     2881 tagaacaaaa attgcaggat tgtataagaa aaatagaaca acattttggt tctgactctg
     2941 aaatagttat ttcagaacag agatatgctt atgtccatgg cgcatgcatg gaggcagtta
     3001 agaaagaaaa aatagaaaaa gcatatatca cagaaaagat cgacatgata ttattaaata
     3061 gatttcttgg gcttccaata tttcttttta tactctggct tgtttttcaa attaccttta
     3121 aagtgggggc atatcccatg cattggcttg agactctctt ttcttttatt tctgaaaaat
     3181 tgaatcttat tttaccagat ggaataataa agtctcttat tatagatgga ataataggtg
     3241 gggttggtgg ggttttatct tttgtccctt taattataat tttattcttc tgtatatcaa
     3301 tattagaaga tgtaggatat atgtcaagag ctgcatttat aatggataaa tttttacata
     3361 tttttggatt gcatggacag tcttttttgc caatgatgat tggttttgga tgttctgtgc
     3421 cagcaattat ggctgcaaga acattaaaaa atccaaaaga tagaattctt acgattctta
     3481 ttataccttt tatgagttgc ggggcaaaat taccagttca tgttcttctt gctggcgctt
     3541 tttttaaaga aaatgccgca aatgttgttc tttttatata tatatttggc gttatagtat
     3601 cattgatttc cacaaaaata ttaagaacta ttttgtttaa aggagaacca accccctttg
     3661 tgatggaact gccaccttat agaat
//
LOCUS       a0209720_1004050        5250 bp    DNA              UNK 01-JAN-1980
DEFINITION  Ga0209720_1004050. | GENOME_ACESSION: IMG_3300025605 CONTIG_ID:
            a0209720_1004050 SOURCE: JGI_small ORIG_COORD: 0_5250.
ACCESSION   a0209720_1004050
VERSION     a0209720_1004050
KEYWORDS    .
SOURCE      .
  ORGANISM  .
            .
FEATURES             Location/Qualifiers
     CDS             1138..1839
                     /product="2-C-methyl-D-erythritol
                     4-phosphatecytidylyltransferase & KO:K00991"
     CDS             1830..2312
                     /product="2-C-methyl-D-erythritol
                     2,4-cyclodiphosphatesynthase & KO:K01770"
     CDS             2718..3155
                     /product="flagellar assembly factor FliW & KO:K13626"
     CDS             3155..3388
                     /product="carbon storage regulator & KO:K03563"
     CDS             complement(3394..3780)
                     /product="hypothetical protein"
     CDS             complement(3777..4286)
                     /product="hypothetical protein"
     CDS             complement(4619..5122)
                     /product="hypothetical protein"
     Spacer_Hit_Main 5001..5036
                     /gene="35"
                     /evalue="3.9386e-06"
     Spacer_Hit      5001..5036
                     /gene="219"
                     /evalue="3.9386e-06"
ORIGIN
        1 gtttctttgg tggtgaagag gtctatattc caaaaaattt taataataga ttcaatggac
       61 ctgtaaggtt aagagttgct ctggcaagct ctttaaatgt tccagcagtt caaacagttg
      121 taaaaattgg ggtaaagaat tttgttgctc atctaataga tttagatttt gagagcataa
      181 aaaaatcaaa aaaaggatac ggatctggta ttgctgttgg gaatgcagaa gtttcattat
      241 ttgagatagc aaaagccttt tcgatatttg tgagaaatgg ggaaaaatta aatccagagt
      301 atttaaaagt aaaaaaaagg gaatttaaac acggtaaaaa aatatactct gactacacga
      361 gttttataat tgctgatatt ctttctgatg caaagagtag gacaattggc tttggtatga
      421 cagagatatt taatactgaa tttcaggcaa tgtttaaaac cggcacatca aatcaattta
      481 acaatatctg ggcatttgga tctaccacga attacactgt tggcgtatgg atgggaaatt
      541 tttctggcga gacagtgata ggagttaccg gtagttcaat acctgcaaga ttggttgttg
      601 aaatattaaa tattctacat aataagaaaa aaccagataa atttaaaata ccatctggca
      661 tcacagaaaa gattatatgc cccttgtctg ggaaaaagat aggagataac tgctatggtg
      721 gaatttatga atattttaaa gaagggatta ctcttttaga atgtgactgg cataaaattg
      781 aaaatggcaa gataaagaca attctcccac ctttttatac tcaatatctt gataaaatag
      841 agaatgcaga aattcaattt aacacacctt tcattaagaa agatgttaaa attctttacc
      901 caaataataa tgcctgttac tattatgatc ctaactatcc ttatgagtca caaaagataa
      961 agatagaagt tttttgtaag gatataaaag agagtctttc tgtatatatt aataatgatt
     1021 tttataaaaa gatatcatat ccttataatt tttttatatc tcctaaaaga gggaagtttt
     1081 tgattgaagt aaaggggata aaagatagcg atacaatcaa tattgaggtt aaatagtatg
     1141 gatgtaatta tcttatgtgc gggaaaaggg aaaagatttg aaagtaagat tccaaaagta
     1201 ttagaaaaga ttgattttag acctttaatt tattactcta taaagagttt taatgatttt
     1261 tttgaaactg agggtatcta tcttgttgtc tcaaaagata atgttaaaaa ttttgaaaaa
     1321 ttgcttagta actataaaaa atattttaaa aaattaaaag agattattat tggcggagaa
     1381 gagagatttg attctgtaaa aaatgccttt gattatctta taaaaaatgg tagttcagag
     1441 tttgttgcga ttcacgatgg ggcaaggcca tttataaaaa aagagcttat aaatagtctc
     1501 tatcttggag caaaagagta tggggcaagt gcacctggca taaaagtcat tgataccata
     1561 aaatcagtgt caaatgataa atttatagag aatcatttaa aaagggataa acttattgct
     1621 attcagacgc cacaaatttt taaatttgag gatatagtaa ctgcatataa tctttatatt
     1681 cataaagaat tttggacaga cgatacagag atattttcaa aattaaataa aagggttaaa
     1741 ataatagatg gtgataaaga tttaataaag ataacatata aagaagatat gattttagca
     1801 aagaatattt ataaaaggat taaacattta tggaaataag aactgggatt ggctatgata
     1861 ttcataaatt agaagagggt agaaaatttg tattgggcaa tgttactatt ccctttgaaa
     1921 aaggatttat tgcacattct gatggggatg tccttattca tgcgataatt gatgctttat
     1981 taggagcaat tgcttatggg gatatcggaa gactatttcc ggataatgat gattcctata
     2041 aaaatattga ttcaagtatt cttttacgaa gagttaaaaa gatagtaaaa gagaaaggtt
     2101 ataagatagg taatattgat acaataataa tatgccagaa gcctaaactt atgccatata
     2161 ttgataagat tagagaaaat ctttcttcta ttcttgaaat agagattgat aaaatctctg
     2221 taaaggcaaa gacaaaagag ggaatggatg ctactggaaa aggggatagt gttgaggtat
     2281 ttgcaagtac acttattttt aaagagatgt gattttattt ttatggaaga aaaaaaataa
     2341 gagttatatc gaagttaatt ttggttgaaa aaaagatttt aatgatgtta tttttttgat
     2401 agaattttaa ataaataata agtttcagaa gtcactatct gatagcgatt atcatatatc
     2461 gccttgtaga gggtggtatt aaagtgcgac aattctctgc ctttattttc atttttttct
     2521 ttctactact aataaaagtt taaatacgta attctttgca taatattttt ttattatttt
     2581 aaaagttgaa ttttgtttta gaaaatttta ttttttattt taagaagtca tattttctct
     2641 ttaaaaaact tgacattttt tttaagataa attaaaagta ttttgtaatt tttgctttta
     2701 aggagaatat acttgttatg aaaataaaga caaagatttt tggggaagtt gaggtatctg
     2761 aaaaacaaag aatatatttt gaaagcggca ttttaggttt tgaagatctt cattcttttt
     2821 tcttaataga tataccggat agcaatggac cattttattg gctacaatct gaagagtcta
     2881 ttgatatagg atttgttgta ataaccccag aaacaattat gccagattat aaattggaag
     2941 tagaaaaatc agatcttgag aaaatagata taaaaagtga aagtgatata cttttatttt
     3001 caattgttac actttatgag gatccctcaa aaaatacagt caatttatta ggacctatta
     3061 ttataaataa acgaaattta aaagcaatac aggcaataag tcttaatgaa aattattcag
     3121 taaggcatcc tctaattaaa aggggagaac aataatgtta attttatcaa gaaaagagaa
     3181 tcaatcaata atgattggtg ataatattga aatcacaata gtaagtatta agggagatca
     3241 tgttaaaata ggaatcaatg ccccaaccga tgtaaaggta ttcagaaaag agatatttga
     3301 agaaatacag aatgccaaca aagaagctgt taatgttgat ccaaatacta taaaagatat
     3361 aggctctctc ttaaagaaaa aagaatagaa tatttatata acttttattt ctattagagt
     3421 tggtgaaagc attgacaata atttaagaga atttatctgc cagggtattt ttgaacttgc
     3481 gtaaatctta aatttatatt tctctttttc tggaagaaat aatccttttt gtatccattt
     3541 tatcaggacc tttatgccac tggaatttaa aaaatttaaa ttttcaaaat ttaaattaac
     3601 ttcttttaat ccgacttcaa ttattttatt atgaatattc tcaaaaaatg gcataaagat
     3661 ttcctcagga tcttgcatat caatttcacc acaaaaaaat atttgaacac tattttcata
     3721 atctttaata ttaatagaaa ttgtcgaact tatataatca tcaatgccta atttattcat
     3781 ctctctatac ccctccctcc aaggcggcaa agattaaaag ctattgaaat ctttactaaa
     3841 tcttccttta tttcaacctc aatatcagag cccgactcat atcttattct tgcaaatccg
     3901 agttgacttc caccatctgt tctctctgct gcttgtaaca ttttttttag atacatttct
     3961 tctggagtcc cttcgtttac ctcttttatc tgatcaagca atatttttat attatccttt
     4021 gaagagaaat tttcgacaga taatattaaa gtattctctt cttcaaaata gtttgctgat
     4081 atttttgttc cttcttcact tgcgtattta atagcatttt ctaataattc acttgcagcc
     4141 attgagataa tatcagcaga cttattattt ccaattgtta ccaaaagaaa tctttgtaaa
     4201 aaatttctaa cagttgctat gtatgtccat ctaggaccaa ataccaattc taaataaccg
     4261 ctattttttg ttttttctaa tttcattttt tttaccttaa tattattata atataaaatc
     4321 tatttttatc tttaaaagag agtaaaaaat taaactacct tttatgatta tatataaaaa
     4381 aaaaatatct gtcaaaattt atactaaaaa tttttttctg tcaaaaattt ttaaattaat
     4441 tcatttgcaa taataaattt taattactta ctttttataa aattagcgaa tgactttcaa
     4501 agagcaatgg atttttaggt gattttatct ttagataaag aaaatgagca gacttagcct
     4561 aatgtatagt taaagagaaa gtcgagagaa tataaaaatt ttgtttaaat ttaaaatttt
     4621 ataagaattt tatctctttc aggtaaaatt ttgagttgaa ttttagtaaa aagtaatcgt
     4681 tagtagtgtt agagactggg atatctgggg aaccaatctt caccaccaca gccttagctc
     4741 cccttaaagt ttcaatttcc ttttgacatt cttctattct ttttgtaaac tcctcttccc
     4801 cctctacttc aatgccagca aaatataatt ccaaaagttc ccgtataaga atcgcaatac
     4861 tgaatgaatt aatatgatca tgaaccaatt ttaactcatt atatacctct tctggaatat
     4921 agattctaat cctgtgagtg gcatttataa atctataatc tttatccctc cttttttcaa
     4981 aaagatgctt tctctttaat actggaagca taaagattat aatttccctt attaaagtag
     5041 aaagatcttt atctttttta tcttttaaat tgttaatttt ttcaaaaaga ttttgattca
     5101 atacaaaatc aaactctttc atgcttacat ctccttttta taaaaaaata tttctatata
     5161 ttaatcacaa aatttttgaa aaaatccttt acaaattttt aagaaaaatt taaaatttta
     5221 ctttaataaa atttattaat tttatacttg
//
LOCUS       a0209409_1002983        6758 bp    DNA              UNK 01-JAN-1980
DEFINITION  Ga0209409_1002983. | GENOME_ACESSION: IMG_3300025589 CONTIG_ID:
            a0209409_1002983 SOURCE: JGI_small ORIG_COORD: 0_6758.
ACCESSION   a0209409_1002983
VERSION     a0209409_1002983
KEYWORDS    .
SOURCE      .
  ORGANISM  .
            .
FEATURES             Location/Qualifiers
     CDS             395..562
                     /product="hypothetical protein"
     CDS             559..1194
                     /product="tRNA A37 threonylcarbamoyladenosine
                     synthetasesubunit TsaC/SUA5/YrdC & COG0009"
     CDS             complement(1341..1844)
                     /product="hypothetical protein"
     CDS             2149..4305
                     /product="lysyl-tRNA synthetase class II/predictedhydrolase
                     (HD superfamily) & COG1190,COG2316"
     CDS             4527..6581
                     /product="DNA ligase (NAD+) & KO:K01972"
     Spacer_Hit      1726..1758
                     /gene="219"
                     /evalue="0.000214636"
     Spacer_Hit_Main 1726..1758
                     /gene="35"
                     /evalue="0.000214636"
ORIGIN
        1 ttgtttttaa tatcatttat tttactcata ccttaaatat aacaaaaaaa atttaaaaag
       61 taaatttatt ttttcagcaa ttttaaaaaa gtgtcaaaaa atttagaaaa tttttgcgtg
      121 aaaataaaat cgcaccagaa atttaagaat tatccccaac aagataagaa ttactcaaaa
      181 atctatgtaa agaatcttgc attgaattgc cttttgtttt ataaaagcga aaaatatgtg
      241 tttaattatt acttatattt ttaataagaa taataaatca tttttcttga ttttttatca
      301 aaaataaaat catgcataat aaatttattt tttttataag agttgttcca gttttttccg
      361 aaaatagtag tataattact tgagggggtt atatatgaga aaaagaacat atcattgttt
      421 tattatggct caaatcgcag aaataaagaa atatcttgaa gcgaaaaaaa atgaaaattg
      481 tgacaaagat gaaaatttac ttgcactcga atggattgag aaaaatgcaa aacaatttag
      541 gaataattgg aaatacaaat gatagtagaa tatattaatt tagaaaatat taatgataaa
      601 gttataaaaa aagcaattga aattcttgaa aacggggggc tgattgcata tccaactgac
      661 acgagttggg ggataggttg tagtgttcat tcaaaggttg gcatagaaaa attgagaaga
      721 ctaaaaggag attttaaaaa ttatgcaata actctaatat gctctaagat ttcacaaatt
      781 agtgaactta ccgaattgag taattcaaat tttaaattta taaaaagata tactccgggg
      841 ccttttgtat ttatattaaa agcactcgat acagtagaaa aaaaaataaa tatgaaaaga
      901 gtagaaattg gagtcagaat tccagataat ccagtaccac ttaaaatagt tgatttcttt
      961 ggttctccta tcttttctat aactgcttct aaaaaaatga cagataatac attgtggaca
     1021 gaaaaatatg cagaagaaaa tctttttgaa tatggctggg aattagaaga gataaaagca
     1081 ctggatatga taattgaccc gggcattgct ttaccaaaag ttttatcaac agttattgat
     1141 ttaacagggg atgaaataac tatcataaga gagggtatag gaattataga ataaaataag
     1201 atatatatag taagaaaatt ttaatttcta acttattcag tggtatttta tttttagaga
     1261 gataaaaata tagaattaga ctaagtgtaa attttgagta agaaagatag aagggacaaa
     1321 tttgaggtat attattaatt ttataagaat tttatctctt tcaggcaaaa atttgagtta
     1381 aatttcagta aaaagtagtc gttagtagtg tcagagactg ggatatctgg ggaaccaatc
     1441 ttcaccacca ctgccttaac ttcccttaaa gtttcaattt ccttttgcca ttcttctatt
     1501 ctttttgaaa actcttcttc cccctctact tcaatgccgg caaaatataa ttccagaagt
     1561 tcacgtataa gaatggcaat actaaatgag ttaatatggt catgaaccaa ttttaactca
     1621 ttatacacct cttctggaat atagattcta atcttatgag ttgcccctat aaacctataa
     1681 tctttatccc tccttttttc aaaaagatgc tttctcttta atacgggaag cataaagatt
     1741 ataatttccc ttattaaagt agaaagatct ttatcttttc tatcttttaa aatgttaatt
     1801 ttttcaaaaa gattttgatt taagacaaaa tcaaactctt tcatgcttac atctcctttt
     1861 tataaaaaaa tatttctata tattaatcac aaaatttctt agaaaatcct ttacaacttt
     1921 tagaaaaaaa attaaaaaag ttgcctaaaa ataaaatcgc acccctgcat aagatttatt
     1981 tatcaaaact ttgacaataa aaataaaatt tgttattata attatctcga atctatttaa
     2041 ataattttaa atacagatca aaagattatt cattctcaaa gaatgaatta aaaataaatc
     2101 ctaactttag gaaattaata aaaaaatctt aaattaaaga ggataaatat gtcagaaaat
     2161 ttaagtaatg aaagagatat aagaatacaa aaattaaata aattaagaaa catgggaatt
     2221 atcccttatc ttgatagatg cgaaagaact catacaattg aagaagcaag aaagttagaa
     2281 ttaggtgtaa aagatattac tcttgctgga agattaatgt taaagaggtc atttggtaaa
     2341 ttaatttttg ctactattga agatttttct ggtaaaattc agatagccat taataaaaaa
     2401 tatttagacg atgaaaattt taaattcttt gaaaaaatga tagatatcgg cgattttatc
     2461 tctgttactg gtgagactta caaaacagaa aagggtgaat tcaccttaaa tgttttacaa
     2521 tttaaattat tatcaaagac aataaggcca ttaccagaaa aatttcatgg acttacagat
     2581 attgaggcaa agtcaagaca gagatattta gatcttataa tgaatagaga aacaaaagag
     2641 agattcataa aaagaagtaa actaataaca gaaattagaa atttcttaaa taaccatggt
     2701 tttattgaag ttgaaacacc tatattacag gtaaaaccat caggtgctct tgccaaacca
     2761 tttaagacac atcataatgc tcttgatatt gatatgtatc taagaattgc accagagacc
     2821 tacttaaaaa gatgtattgc cggtggtttt gaaaaggttt acgacatggg aaaatgtttt
     2881 agaaatgaag gtatggatcc gagtcatctt caagaattca caatgcttga atactatgtt
     2941 gcatactgga attatataga caatatgaat tttacagaaa aatttattaa gcatcttctt
     3001 gaaaaaataa atggctctct taaaataaaa tatcaaaata gagagataga tttttctgtg
     3061 gaatggccta aatatagttt tagagatctt attttaaaat atgctgatat agatattgac
     3121 aattgtccta caaaagaaga tcttatcaat gctataaaga aaaaaaagat tgaacttgat
     3181 gtagaatttg acaagatagg aaggggcaat ctaatcgatc aattatataa gaaagtggct
     3241 cgacccaata taataaatcc cgccttttta atacatcatc caatagatct atccccatta
     3301 gcaagaagaa atgataataa tccagagtta acagatagat ttcaattagt tgtgaatgga
     3361 tgggagatag taaatgcata ttctgaattg atagatccaa tagatcagag agagagattc
     3421 attcaacagg caatggaaag agaaagaggt gatgaagagg ccatggttac tgatgaagat
     3481 tttcttacct gtatggaata tggaatgccg cctatttctg gatggggaat gggaatagat
     3541 aggtttcttg ctttattaac agatcaggag aatttaagag aagtagttct ttttcctata
     3601 atgaaacctc ttgataagat agaaaaagac cctcttgaag actatcttga taatgcaaaa
     3661 attgactcaa aaaatgagga taaaaattct gaaaaaaaca ttgataacga aagcgcaatt
     3721 ttacaaccat tggacattaa agaattagga gttgattata aaacacttga agaatttttt
     3781 aaacaaaaga taacaaaaca gagccttatt tatcattcaa ttgcaagtgg agcaataatg
     3841 aagggtatag caaaaagatt tgggcttaat gagacaaatt attactatat tgggttaatg
     3901 cacgatatag atttagaaga ggtaggagag gatatgacca ttcatgctct tactggaggg
     3961 gcatggttaa aaaatttagg agtgaatgat aaagcagttg atgctataat ttctcataat
     4021 gccgaaggca atggaagtaa aagaaagact tttctggatt atgccttaac tgcttctgag
     4081 agtcttactg gcttaatttc tgccactgca aaagtttacc ctgataaaaa agttgcaagt
     4141 gtaaaagcct cttctgttat taaaagaatg aaagaaaaac tttttgcagc aaatgttaat
     4201 agagataata taaggttatg tgaaaaaata ggattaagct tagaagaatt tgtaaacata
     4261 ggtattgaat caatgaaaga ggttgctgat caaattggct tataagaaaa atcttatgta
     4321 attaaatgta gataactaaa aaacaaaagg ggatatcata agaaatggga tatccccact
     4381 aaataataaa ataaccagta gtttattaaa atttcatgta attataatat tctcactgaa
     4441 tttttataat gcaattaaga tttttaacaa tttcaaataa aaaaatcata gatgacaact
     4501 tttaaaattt ttgctataat aaaaacatgg acaatattga aaaagaaatt ttagaattaa
     4561 gagaaaagat aaataaggct gattatgctt attatgttct ttcttctcct ataatgtctg
     4621 attctgaata tgataaactt tttaatagac ttcttgaatt agaaaatagt tatcctcaat
     4681 ataagacccc tgattctcca actcaaagga ttggttctga tattgataat actctgccag
     4741 agagaaatca ttctatacct gttctttcac tggataaatg ttattctatc gcatctttat
     4801 atgattggta taaaaaaaat gtagaaaaga ttaataatga tattgaattg attatagagc
     4861 caaaaataga tggtgctggc gttgttcttt attatgaaga tggaatttta aagtatgctc
     4921 ttacaagggg aaatggatat tctggtaatg atattactga aaatataaag acaataagaa
     4981 gtgtcccttt aagaattaat tataataaaa atcttgcggt gaggggtgaa gtttatataa
     5041 ataaagagga ttttaaggag tttaatgaaa aatacgctga tggaatatat tcaaatccaa
     5101 gaaatcttgc aagcggtgct gttagaagat taaaatctaa agaggcagca cttttccctt
     5161 taaatatttt ttgttatgag ggatattttg aagatataat tgatactcat cttgaaaata
     5221 ttattagatt aaaagaactt gattttccag tgaataatta tcttggttac ttttcaaata
     5281 atattaaata tcaatcttta ccatttgata attttacaat tggaaatatc agagatattg
     5341 aaaattttat agagtatttt gcgaaaaaaa gagagagcct gaaatatgaa attgatggac
     5401 ttgttattaa aataaacgac ctgaaaacaa gagagatttt aggagaaact tctcatcatc
     5461 cgagatgggc aattgcctat aaatttgatg ctccattagc agagacaaaa gttatatcca
     5521 tagagattca gataggccgt gctggaagag taactcctgt tgccaatctt gagccagtgg
     5581 aactctctgg ttctacaata tcaagggcta ctcttcataa catggaatat gtgaatgcct
     5641 taggtataaa tgctggtgat actgttacta tttcaaaaag aggcgatgtt ataccagcgg
     5701 ttgaggaggt cattgataaa ggggtaaatt cctccacttt tgttatgcca gaaagatgtc
     5761 catcctgtgg agaaaaacta attaaagagg gggctcatca tttctgttta aatgaagaat
     5821 gccctgcaag gttactcgga acattgcagt attttgttgg gagaggacag atggacatag
     5881 agaccctggg ggataagact cttgaatttt tattcaacaa gggatttata agaaaaattt
     5941 atgatatata tgaatttgat tattataaac ttcttgattt tgagggattt aaagaaaaaa
     6001 agattgaaaa tataattaaa tcagtagaag aatctaaaaa aaaggatttt aagacaattc
     6061 tctattcttt aggtttgaag gatattggtc caaaggtagc agaactcctt gcaaataatt
     6121 ttaagaacat tgataatatt ataaaatttt gtaatgaaaa agatatattt ggtaacccaa
     6181 ataaagagaa attttcttca atatatggaa ttggcgatac aattacagaa tcaatcataa
     6241 aacattttag taatccaaaa acaattgatt tgatagagag gttaagaaag aatggactat
     6301 catttgaatt aagagaagaa aataaaatag aaagcgagca atttttaaaa gggacaaagt
     6361 gggtaattac tggaagtttt tctaatttta aaccacgaga aaaggctgct tttcttataa
     6421 agcagtttgg tggcgaagtt gttgatgctg tctcaagtaa ggttaatttt ttattaaaag
     6481 gtgaagagcc aggttcaaaa ctcaataagg caaaagctct gggtataaaa ataatagatg
     6541 aagcacaatt tgttaagatt attaactcaa aaactttata atcttaccga taaattgttt
     6601 aagtctattt tataaaaaag gaataatgaa tgaaaaatct ggatgaatta ttatttgata
     6661 ttcaggaaaa attaaaaaaa ataacatttt atgatgaact aaaaattaaa caaaatagag
     6721 atgaaaattg gatagaatta aaaaaagata caaatatt
//
LOCUS       0116245_10006204        9723 bp    DNA              UNK 01-JAN-1980
DEFINITION  Ga0116245_10006204. | GENOME_ACESSION: IMG_3300010338 CONTIG_ID:
            0116245_10006204 SOURCE: JGI_medium ORIG_COORD: 4447_14170.
ACCESSION   0116245_10006204
VERSION     0116245_10006204
KEYWORDS    .
SOURCE      .
  ORGANISM  .
            .
FEATURES             Location/Qualifiers
     CDS             1138..1839
                     /product="2-C-methyl-D-erythritol
                     4-phosphatecytidylyltransferase & KO:K00991"
     CDS             1830..2312
                     /product="2-C-methyl-D-erythritol
                     2,4-cyclodiphosphatesynthase & KO:K01770"
     CDS             2718..3155
                     /product="flagellar assembly factor FliW & KO:K13626"
     CDS             3155..3388
                     /product="carbon storage regulator & KO:K03563"
     CDS             complement(3394..3780)
                     /product="hypothetical protein & COG5439"
     CDS             complement(3777..4286)
                     /product="hypothetical protein & COG5381"
     CDS             complement(4619..5122)
                     /product="hypothetical protein & Hypo-rule applied"
     CDS             5371..6156
                     /product="hypothetical protein & Hypo-rule applied"
     CDS             6334..6915
                     /product="CheY chemotaxis protein or a CheY-like
                     REC(receiver) domain & COG0784"
     CDS             7094..8167
                     /product="Endo-1,4-beta-xylanase, GH35 family & COG3693"
     CDS             8329..9372
                     /product="peptidylprolyl isomerase & KO:K01802"
     CDS             complement(9597..9722)
                     /product="hypothetical protein & Hypo-rule applied"
     Spacer_Hit_Main 5001..5036
                     /gene="35"
                     /evalue="3.9386e-06"
     Spacer_Hit      5001..5036
                     /gene="219"
                     /evalue="3.9386e-06"
ORIGIN
        1 gtttctttgg tggtgaagag gtctatattc caaaaaattt taataataga ttcaatggac
       61 ctgtaaggtt aagagttgct ctggcaagct ctttaaatgt tccagcagtt caaacagttg
      121 taaaaattgg ggtaaagaat tttgttgctc atctaataga tttagatttt gagagcataa
      181 aaaaatcaaa aaaaggatac ggatctggta ttgctgttgg gaatgcagaa gtttcattat
      241 ttgagatagc aaaagccttt tcgatatttg tgagaaatgg ggaaaaatta aatccagagt
      301 atttaaaagt aaaaaaaagg gaatttaaac acggtaaaaa aatatactct gactacacga
      361 gttttataat tgctgatatt ctttctgatg caaagagtag gacaattggc tttggtatga
      421 cagagatatt taatactgaa tttcaggcaa tgtttaaaac cggcacatca aatcaattta
      481 acaatatctg ggcatttgga tctaccacga attacactgt tggcgtatgg atgggaaatt
      541 tttctggcga gacagtgata ggagttaccg gtagttcaat acctgcaaga ttggttgttg
      601 aaatattaaa tattctacat aataagaaaa aaccagataa atttaaaata ccatctggca
      661 tcacagaaaa gattatatgc cccttgtctg ggaaaaagat aggagataac tgctatggtg
      721 gaatttatga atattttaaa gaagggatta ctcttttaga atgtgactgg cataaaattg
      781 aaaatggcaa gataaagaca attctcccac ctttttatac tcaatatctt gataaaatag
      841 agaatgcaga aattcaattt aacacacctt tcattaagaa agatgttaaa attctttacc
      901 caaataataa tgcctgttac tattatgatc ctaactatcc ttatgagtca caaaagataa
      961 agatagaagt tttttgtaag gatataaaag agagtctttc tgtatatatt aataatgatt
     1021 tttataaaaa gatatcatat ccttataatt tttttatatc tcctaaaaga gggaagtttt
     1081 tgattgaagt aaaggggata aaagatagcg atacaatcaa tattgaggtt aaatagtatg
     1141 gatgtaatta tcttatgtgc gggaaaaggg aaaagatttg aaagtaagat tccaaaagta
     1201 ttagaaaaga ttgattttag acctttaatt tattactcta taaagagttt taatgatttt
     1261 tttgaaactg agggtatcta tcttgttgtc tcaaaagata atgttaaaaa ttttgaaaaa
     1321 ttgcttagta actataaaaa atattttaaa aaattaaaag agattattat tggcggagaa
     1381 gagagatttg attctgtaaa aaatgccttt gattatctta taaaaaatgg tagttcagag
     1441 tttgttgcga ttcacgatgg ggcaaggcca tttataaaaa aagagcttat aaatagtctc
     1501 tatcttggag caaaagagta tggggcaagt gcacctggca taaaagtcat tgataccata
     1561 aaatcagtgt caaatgataa atttatagag aatcatttaa aaagggataa acttattgct
     1621 attcagacgc cacaaatttt taaatttgag gatatagtaa ctgcatataa tctttatatt
     1681 cataaagaat tttggacaga cgatacagag atattttcaa aattaaataa aagggttaaa
     1741 ataatagatg gtgataaaga tttaataaag ataacatata aagaagatat gattttagca
     1801 aagaatattt ataaaaggat taaacattta tggaaataag aactgggatt ggctatgata
     1861 ttcataaatt agaagagggt agaaaatttg tattgggcaa tgttactatt ccctttgaaa
     1921 aaggatttat tgcacattct gatggggatg tccttattca tgcgataatt gatgctttat
     1981 taggagcaat tgcttatggg gatatcggaa gactatttcc ggataatgat gattcctata
     2041 aaaatattga ttcaagtatt cttttacgaa gagttaaaaa gatagtaaaa gagaaaggtt
     2101 ataagatagg taatattgat acaataataa tatgccagaa gcctaaactt atgccatata
     2161 ttgataagat tagagaaaat ctttcttcta ttcttgaaat agagattgat aaaatctctg
     2221 taaaggcaaa gacaaaagag ggaatggatg ctactggaaa aggggatagt gttgaggtat
     2281 ttgcaagtac acttattttt aaagagatgt gattttattt ttatggaaga aaaaaaataa
     2341 gagttatatc gaagttaatt ttggttgaaa aaaagatttt aatgatgtta tttttttgat
     2401 agaattttaa ataaataata agtttcagaa gtcactatct gatagcgatt atcatatatc
     2461 gccttgtaga gggtggtatt aaagtgcgac aattctctgc ctttattttc atttttttct
     2521 ttctactact aataaaagtt taaatacgta attctttgca taatattttt ttattatttt
     2581 aaaagttgaa ttttgtttta gaaaatttta ttttttattt taagaagtca tattttctct
     2641 ttaaaaaact tgacattttt tttaagataa attaaaagta ttttgtaatt tttgctttta
     2701 aggagaatat acttgttatg aaaataaaga caaagatttt tggggaagtt gaggtatctg
     2761 aaaaacaaag aatatatttt gaaagcggca ttttaggttt tgaagatctt cattcttttt
     2821 tcttaataga tataccggat agcaatggac cattttattg gctacaatct gaagagtcta
     2881 ttgatatagg atttgttgta ataaccccag aaacaattat gccagattat aaattggaag
     2941 tagaaaaatc agatcttgag aaaatagata taaaaagtga aagtgatata cttttatttt
     3001 caattgttac actttatgag gatccctcaa aaaatacagt caatttatta ggacctatta
     3061 ttataaataa acgaaattta aaagcaatac aggcaataag tcttaatgaa aattattcag
     3121 taaggcatcc tctaattaaa aggggagaac aataatgtta attttatcaa gaaaagagaa
     3181 tcaatcaata atgattggtg ataatattga aatcacaata gtaagtatta agggagatca
     3241 tgttaaaata ggaatcaatg ccccaaccga tgtaaaggta ttcagaaaag agatatttga
     3301 agaaatacag aatgccaaca aagaagctgt taatgttgat ccaaatacta taaaagatat
     3361 aggctctctc ttaaagaaaa aagaatagaa tatttatata acttttattt ctattagagt
     3421 tggtgaaagc attgacaata atttaagaga atttatctgc cagggtattt ttgaacttgc
     3481 gtaaatctta aatttatatt tctctttttc tggaagaaat aatccttttt gtatccattt
     3541 tatcaggacc tttatgccac tggaatttaa aaaatttaaa ttttcaaaat ttaaattaac
     3601 ttcttttaat ccgacttcaa ttattttatt atgaatattc tcaaaaaatg gcataaagat
     3661 ttcctcagga tcttgcatat caatttcacc acaaaaaaat atttgaacac tattttcata
     3721 atctttaata ttaatagaaa ttgtcgaact tatataatca tcaatgccta atttattcat
     3781 ctctctatac ccctccctcc aaggcggcaa agattaaaag ctattgaaat ctttactaaa
     3841 tcttccttta tttcaacctc aatatcagag cccgactcat atcttattct tgcaaatccg
     3901 agttgacttc caccatctgt tctctctgct gcttgtaaca ttttttttag atacatttct
     3961 tctggagtcc cttcgtttac ctcttttatc tgatcaagca atatttttat attatccttt
     4021 gaagagaaat tttcgacaga taatattaaa gtattctctt cttcaaaata gtttgctgat
     4081 atttttgttc cttcttcact tgcgtattta atagcatttt ctaataattc acttgcagcc
     4141 attgagataa tatcagcaga cttattattt ccaattgtta ccaaaagaaa tctttgtaaa
     4201 aaatttctaa cagttgctat gtatgtccat ctaggaccaa ataccaattc taaataaccg
     4261 ctattttttg ttttttctaa tttcattttt tttaccttaa tattattata atataaaatc
     4321 tatttttatc tttaaaagag agtaaaaaat taaactacct tttatgatta tatataaaaa
     4381 aaaaatatct gtcaaaattt atactaaaaa tttttttctg tcaaaaattt ttaaattaat
     4441 tcatttgcaa taataaattt taattactta ctttttataa aattagcgaa tgactttcaa
     4501 agagcaatgg atttttaggt gattttatct ttagataaag aaaatgagca gacttagcct
     4561 aatgtatagt taaagagaaa gtcgagagaa tataaaaatt ttgtttaaat ttaaaatttt
     4621 ataagaattt tatctctttc aggtaaaatt ttgagttgaa ttttagtaaa aagtaatcgt
     4681 tagtagtgtt agagactggg atatctgggg aaccaatctt caccaccaca gccttagctc
     4741 cccttaaagt ttcaatttcc ttttgacatt cttctattct ttttgtaaac tcctcttccc
     4801 cctctacttc aatgccagca aaatataatt ccaaaagttc ccgtataaga atcgcaatac
     4861 tgaatgaatt aatatgatca tgaaccaatt ttaactcatt atatacctct tctggaatat
     4921 agattctaat cctgtgagtg gcatttataa atctataatc tttatccctc cttttttcaa
     4981 aaagatgctt tctctttaat actggaagca taaagattat aatttccctt attaaagtag
     5041 aaagatcttt atctttttta tcttttaaat tgttaatttt ttcaaaaaga ttttgattca
     5101 atacaaaatc aaactctttc atgcttacat ctccttttta taaaaaaata tttctatata
     5161 ttaatcacaa aatttttgaa aaaatccttt acaaattttt aagaaaaatt taaaatttta
     5221 ctttaataaa atttattaat tttatacttg taaaaattta aaatataaat tattataaaa
     5281 aaaacgaaat ataaaaataa gctaggtatt atgaaaaaaa tcattctttt tattttattt
     5341 attatactaa tctcatttaa tgttaattca atggtaattc atgggcaact cgatgaggct
     5401 tttatactcg aagagaatag ttctcagcat ctttttttta tgggactgga tggttattta
     5461 ttatatcatg ctcattctac ttatgggcta aatatgttag ctattccatt ttataatggg
     5521 gggattgaat ctaccaataa tgactatttt tttattcttc ttggtagtcc aatgatgttt
     5581 ttacctgtag tatcgcttgg ttatatagca agatggcaaa ttaatccaaa ctttgaaata
     5641 aattttaatg cttttacctc ttcaccaaat gctggtattt ctcttttatc tctccctctt
     5701 ttttcaattt atcaggttaa tatatttggc cctggagtat ctgttgggat aggatttaaa
     5761 aggagaataa gtaaaagtga aaattcgcct ttatcttata aatttaatct tgggattgat
     5821 tatactgggg atttacatgg agctatatct ataaagaatt cgattttaat tggtattcaa
     5881 agacaaaatt ctattttatc tctaaatcct tttataaatt ttgctttaaa agttggtctt
     5941 atatcaatga atgggggtgg ttcatgggtt gtattagaac caggttttga gttgacatca
     6001 aagattgtat ccaaaaataa ttttgtcttt atatctactt ttatggtagg ttatgagacc
     6061 gattttttag taatcggtgc tgatttttta tatatgggta aaataattgt ttctgcatct
     6121 tttggaattg gaaagattgt tgttactaat aaataattcg agtaattaaa caatttttga
     6181 taaaacatag agattaaaat ttttatatac aaatataaaa aaaatgtaaa tttcacatta
     6241 tttatataaa tttttagtga tttttttaaa aaaatatgtt actataatat ttcatattaa
     6301 gaatattttt attatataaa aggtgggata aatatgggag acaataataa aagtaagtac
     6361 aaaagaaaag aatattatac tacctctgaa attgctaaaa ttttgcatgt agcggtagga
     6421 tctgtaataa attgggttga tgttaatgaa ataaatgcta taattacccc tggtggtcat
     6481 agaaaaatcc cttataaaga gttgataaga tttttaaaag aacacaatta tgacatacca
     6541 caagagttac tcgcaaaaaa aagtgtaata ttggtagatg atgaaaaaga aattcataat
     6601 ttcttttctg aaatttttaa aaatatcgag ggttttgatt taagttgttt tacatcaggg
     6661 acagaagcac ttatttcaat gggtaaaaat attccagaga taattattgt tgatattctt
     6721 atgccagatt ttgatggtat tcaggtagta aggaatatta aatcaaatga aaattttaaa
     6781 gatgtatata tcattgcaat aagtggggat gcccataaaa aagatgatgc tcttaatgca
     6841 ggtgcaaatg tgttcttaaa aaagccattt gatatagaag aatttaagag tgcaattgca
     6901 aaacttgaag attagttttt attttttata atattttata aattaggtta caattctgac
     6961 taactttaag attaaagtta tattttgtat atttatctta ttatttacct catgtaccac
     7021 aattttattc agaaaggata aaatattttc taattttaat ttaaatacga caattgatgc
     7081 agaatatttt ggaatgcata ctaaaaattt tgttgatata ccatttaaaa atttaagatt
     7141 atgggatgcc ggagtgttct ggcctgattt agaaaaaaaa gataatgaat gggattttac
     7201 aaaactagat aaatatgtgg aaattgctga aaagaatggt tatactttaa tgctaacatt
     7261 aggccaatcg ccagaatggg ctgcttctaa tatttatata aatagtccat atggtggtgg
     7321 ggtgaaacag gtagcaccaa aaagtataga aatttggaaa agatatataa gaacattggg
     7381 tacaagatat aaaggtaaaa taagatactg ggagatatgg aatgaacctg atgtctggcc
     7441 attttatttt ggctctattc aaaaaatggt agaattggca aagtcctgtt atgaaatttt
     7501 aaaagaaatt gatccagaaa ataaaataat aacaccttct attactggat ggaaaggctg
     7561 gcctggtggg ttagcgtggc ttgatttata tctatcatta gggggtgcta aatattgcga
     7621 tataatagga tttcattttt ataatggaga tttgacacca cctgaaattg ccttttctca
     7681 tatcaaagag atatataaaa ttttaaaaag acacaattta cttgataaac cactctggaa
     7741 tacagaatct ggctttcatt taagaacaaa attcaatcaa cttggtgcag cctatgttgc
     7801 aagaatgcat ataataaatt tatacattgg agttgataag tttttctggt atgcaatgga
     7861 taatcatcaa tttggcttgc tttatgattt taataaaaat cagataaaag aatccggggt
     7921 tgcttacata gagacacaga aatggcttat tggtaaaaag atagtttcct taataaataa
     7981 agagggaatc tatatctgtg agttgaatac agaggaaaag attgtgtgga aagaaagagg
     8041 taaaaaaaag attaaaatcc ctgaacattg gaatattaaa aagataagat ttcttgatgg
     8101 tagaattgaa gagataaaag ataaatactt tattattaca gagacaccgg ttatgttttc
     8161 taaataaatt gaaaaatagg acaattgtcg tataaattgc gacaattgtt taaagtatat
     8221 ttaaaataac atttattttt ttataaattt tttaaaaata aatattgaca ataattttta
     8281 taaagaatat ttttaaaaaa ataataaaaa atgaggtagg tatttattat gaaaagaatt
     8341 gttttggcta tttttttatc ttttttaatc ttatcttttc ccacctgtaa aaaaagaggc
     8401 gatgggattt atgctgtttt ttataccagc aaggggaaat ttgtttgtga actctatttt
     8461 gaaaaggtac ctttaactgt tgctaacttt gtaggacttg ccgaggggac aaaggagtgg
     8521 atagatccaa atactcaaga ggcagtaaaa agaccatttt ataatgggct aatattccac
     8581 agagttataa aagattttgt tattcagggt ggatgcccgt atggcaatgg tacaggaggt
     8641 cctggttata cttttgatga tgaaatagtt tcagatctta accataatag tgaaggaatt
     8701 ctttctatgg caaattccgg acctaatact aatggcagtc aattctttat aactcttgcc
     8761 ccaactccac atttgaatgg aaggcattct gtttttggta aggttataga gggtatggat
     8821 gttgttaaga aaataggaga agtaaaaaca gatgctacat ttaataaacc ttttgaaaat
     8881 atatacataa aaaagattga gattttaaga attggcaata aggcaaaaga atttaatcca
     8941 gaagaaattt ttaaacagaa agcagaagag aaaaagaaga attacgagga gtttctaaag
     9001 agtcttggag ttgaaatgga taaaatcata actgactcaa agagtggttt aaaatattat
     9061 gtaaaaaaag aggggactgg caggaagcct aataaaggtg atataatagt tgctcattat
     9121 gctggatatt ttgaaaatgg aaagaagttt gatagttctt atgatagaaa tgagcctttt
     9181 aaagttcaga ttggagttgg gcttgttatt cctggttggg atgaggcttt tcttactatg
     9241 aaagaggggg aaaagagagt ccttatttta ccttattatc ttgcttatgg tgaaagggga
     9301 tatcctggcg taatcccacc aaaggcaact cttatatttg acgtagaatt gttagaagta
     9361 aagaaaaaat aagtttaatg ttttattaag caaggctacc ttaatagagg tagccttttt
     9421 tgtaagttat tttatcaagt tataaatagt gtaattttat ttttggctat gtttattata
     9481 tttttctaat taaaaaattg ctaacaaaaa aaatcacaat tgtataataa gttgtagata
     9541 aaactaaaaa tcaatatata gcaaaagttt ttaaatcgta aatagtaatt tttatttcat
     9601 atcaaaaatt ccagtaatag cggtaatcta tcaataaatt caaaattttt attcttaaaa
     9661 taaaaaatac cacagaaaat ataattttct aatacttcct gaattttatt tttctttaga
     9721 tta
//
LOCUS       a0116167_1000996       10036 bp    DNA              UNK 01-JAN-1980
DEFINITION  Ga0116167_1000996. | GENOME_ACESSION: IMG_3300009654 CONTIG_ID:
            a0116167_1000996 SOURCE: JGI_medium ORIG_COORD: 12250_22286.
ACCESSION   a0116167_1000996
VERSION     a0116167_1000996
KEYWORDS    .
SOURCE      .
  ORGANISM  .
            .
FEATURES             Location/Qualifiers
     CDS             321..1103
                     /product="Cell wall-associated hydrolase, NlpC family
                     &COG0791"
     CDS             complement(1093..1944)
                     /product="hypothetical protein & KO:K06990"
     CDS             complement(2003..3355)
                     /product="Parvulin-like peptidyl-prolyl isomerase &COG0760"
     CDS             complement(3373..4359)
                     /product="phosphate acetyltransferase & KO:K00625"
     CDS             complement(4619..5122)
                     /product="hypothetical protein & Hypo-rule applied"
     CDS             5405..5803
                     /product="two-component system, chemotaxis family,
                     responseregulator CheY & KO:K03413"
     CDS             complement(5806..7677)
                     /product="Tetratricopeptide (TPR) repeat/Tfp pilus
                     assemblyprotein PilF & COG0457,COG3063"
     CDS             complement(7715..8419)
                     /product="Tetratricopeptide (TPR) repeat & COG0457"
     CDS             complement(8575..9948)
                     /product="Uncharacterized conserved protein & COG2604"
     Spacer_Hit      5001..5036
                     /gene="219"
                     /evalue="3.9386e-06"
     Spacer_Hit_Main 5001..5036
                     /gene="35"
                     /evalue="3.9386e-06"
ORIGIN
        1 aggaaaaata tgaaagtttt ctgtaaaaaa ttaaaaattt ttacctaaaa ataaaatcac
       61 tcgcatagaa ttggcaaaat tagatttttc ttgccgaaaa aaacagattt tgctaaaata
      121 tcagaagaag aattattaag aattcaaaat attttaaacc atagaccatt aaaatgtctt
      181 aattttatga cgccttatga gattataaaa tatgcacttt gtaattaaat ctacgtttca
      241 ctatttttga caaaattaaa aacttttaat actatgtatt actttttaag ttatgattta
      301 ttttttacga taatttagat atgcatatta aaaaatatat tatactattt tttatcctga
      361 tttcctttcc aattttttct caaaatcaga catcaagaga agaaattgta actaaattat
      421 ttaccactat tgaagaatgg ctcggcactc cctatctcta tgctgggcta agcaaaaatg
      481 gtgttgattg ctctggattt gcaaaagtaa tttataaaac agtttttaat atcgatctac
      541 caaatggggt ttcaaatcag aaaaagttag gaagatttgt tgatataaac gagttacaat
      601 cgggggatct tttgtttttt aatacaactg gcgagataag tcatgtggga atatatcttt
      661 ttgacaaaaa atttgcgcat gctgcctctg caggacctaa tataggtgtt attaagagtt
      721 ctcttgatga gaaatattat aaagaaagat ttgtatttgc aagaagaatc attgatttac
      781 catccgacga caaagaaaac gaaaatactt tggttattga aaaagattat tccaagacag
      841 aaattaagat aggcaaggtt ttatacagag ataaaatata tgaagaatca gattctttta
      901 aagaaaatag taaaattttt ataaaaattg aaccttatga tgaaaatctc aatcttatta
      961 tagaaaatga acaaaatctt aattttaaat tagaagatag ttttttaata gccaaacaag
     1021 gtgtctacac catcaagata acagataaaa ataataattt aataaaagaa actaaaattt
     1081 cagtagaaga aattaacaaa tagaagcagc aatataacct tctactttaa atttttcatc
     1141 agtgacatca ccggaattaa gaagttttaa aacatgaact tctttaatgt taaaaatatt
     1201 tgctattctt aacattgtaa cagcacaccc gccaccatat gcctcaatct catttaaggc
     1261 aagcttttct gcaagtagat cagcatctgc tttttttaat acttctgcaa attttctatc
     1321 tttttctatt gccttttcat attttaaatc atggctcaaa ttagtcggga caataataag
     1381 atattttttc tctctcttct tctccattaa agaagagatt gcctttgaga gtaaaattgt
     1441 aaattttgta ttctgttctc ctattattat tggtaaaatt tttacctttt ctccaagtaa
     1501 agtctggatg tatggtaatt gaacctctat tgaatgttca tttaaatggt gtttttcatc
     1561 aattattata tattctttat tatatttaag taaaaattca ttatcttctt tatctacttc
     1621 cagatcgccg agtggagtgt taaaagcatc actctctgtc aatgcaatat gaggaaatgc
     1681 tattttgtga actggagaaa ttattataac tgtatcataa aactcattca gcaactgaga
     1741 ataagaggca gcaaatacag atgaagagta tatataactt gcaaatggag cgattatgcc
     1801 aaatggtctt tttattttta cgacatttgt cgaaagaaga gatgacttta tcattgattc
     1861 taaagcatct ctattttctg gataaaatat cccttcaaca atggttggcc ttacaatctt
     1921 tgcacttgac ataaatcccc ccacaaaaaa atcaattttg atttaattat aaatcaaaat
     1981 tttttaaatt gcaaattttt atctattttt ttgatacttt ttttattaag agatctaata
     2041 ttttatcatc aatgacaaga tgatattttt ctacctcttt tctatataaa tcatactttg
     2101 cattctgaat tgcctcacta tttaacttct gttttataaa atcctcaacc tcttttaatg
     2161 gctgaatata aaatttacca ttttcaatct gaaatgtaaa aagatctttt ttatttttct
     2221 cataaaattc tttaatctca ttataggtta tttctggtac agagatattt ctatcaatga
     2281 attctcttgt aagtaaaaat tttttttctt tttcaaatct ttctttaaat tcgtatgaat
     2341 ttaaaagatt ctccttatga attttattat caataataaa tccaagagca atattttttg
     2401 aaagttgtat caattcttca taggttggct ctgggaatgc accattctgc ctataattat
     2461 ccacaagttc aaaaaactct tttcttgtct tctttttatc aaaatattga attacaattt
     2521 catcatcata ttttctctct tttaatcttt ctttatatat ttttagatta aaatcattca
     2581 acattgattc ataccattca gtctcatact tatcctcttt ttccttataa atagtattgt
     2641 aaagttcttt gtctctcaac aattcttcaa gatttgcctc tcttattctc tcaatataaa
     2701 taagatagag tccagtgtct gtctcaataa gattagaaac tttattagta cctaacttct
     2761 ccattacttt tgaaatctca tcttccatat agccagacca gacctcacca acaaagccac
     2821 catttcttgc cgtaacatca tcagaaaact tttttgcagc ttccttaaaa gaaaccagat
     2881 cttttatctc ttttgagagt gagagtaaaa tctttttaga ttgttcaatt ctatttttat
     2941 caagaatatc aactcttttt acaatctgat agagagagta gagttttcta tattttgcat
     3001 aatctgattc aactattttg atcttatctg ttacatttct tttcttcaaa agatcaaatg
     3061 ctatcttctt ttttgtctct tcaatctttt ttacaaattt ttcttcttta tcaagtccct
     3121 gttccaatgc ttcaagtaat aaaatttttt caagtgcaat ctttcttaca tgtttaaaat
     3181 agtcattttt tgtctttatc tcttcttttg ttttatcaga aagattatca tattcattta
     3241 ttgcctcttt taaagttaca tatccattat caaatcttgc tattataatt ttctcatcat
     3301 tactgcaact aattcctaat ataagaataa aaatagttaa aaatattctt ctcacatgat
     3361 actccgtata gattagcctg cctgaatagc agtaattaat gctacattta ttatatcttc
     3421 tacctttgcc cctcttgata aatcattcac cggtttgttt aatccctgaa aaataggtcc
     3481 aaaagccatt gcaccggcaa gtctttccgt taccttataa catatatttc cagcattaag
     3541 atctggaaaa ataaaaacat tagcaggtcc atttacaaaa ggagaatctg gagccttctt
     3601 ttttgttact tctgggataa aggcagcatc aaattgcatt tcgccatcaa taggaacatc
     3661 aagacctaat tcctttgctt tttcttttgc tttaatggtc gcatttctaa ctttatcaac
     3721 cagtggatca cttgctgatc ctctcgtaga aaatgatagt aaagcaactc ttggctcact
     3781 accaaatttc tttgcagtta taattgtaga aattgttatc tctgcaagag tatcttcatc
     3841 tggatttata ttcatcccac aatctgcata aaacagtact ttatctggaa aaaccataaa
     3901 aaacatgctt gatgctctat ttataccctt tgctgttttt actatctcaa atgccggtat
     3961 aaatggcttt gtctctgaat taataccagc aaccattcca tctgccctat cttttcttac
     4021 acacattgct ccaaaaaaat tggtcttctt catctgttcc cttgcaaaat ccattgtaat
     4081 attcttatgc tttctcaatt catagtattc attcacatat tcttcaaagt gaggatcctt
     4141 ttctggctca ataatttcaa gaattgatag atccgcattg caaattttag ctgctgcatc
     4201 tatctcgttt ttatttccaa gaacaattga cttttttaca agcccctctt ttacgagtct
     4261 atatgctgct tctaaaattt ttgcatcttt cccctctgga aaaacaataa ctttttgtaa
     4321 tcttttagca tctgatttta gtttttctaa aaaattcata ctctctcctt atataaaata
     4381 aaatatttat ttttagggaa tacctctaaa aaattagatc taagactttt tttactattt
     4441 aattaagtaa cattagactt aatactatta aaatattatc aaaacaaaat atatttgtca
     4501 ataaaacatt ttttagcagt gtgattttat ttttaggcaa aaaaattaac agacttatcc
     4561 taaggcaaat ctaaagagat aataaataaa tataaaaatg tgctttaaat tttaagtttt
     4621 ataaaaattt tatctctttc aggcaaaaat ttgagttgaa tttgagtaaa aaatagtcgt
     4681 tatgttcatc tgagactggg atatctgggg aaccaatctt caccaccaca gccttagctc
     4741 cccttaaagt ttcaatttcc ttttgccatt cttctattct ttttgcaaac tcttgttctc
     4801 cctctatttc aataccagta aaatatattt ccaaaagttc tcgtataaga atggcaatgc
     4861 taaatgtgtt aatatgatca tgaaccaatt ttaactcatt atatacctct tctggaatat
     4921 aaattctaat cctgtgagtg gcatttataa atctataatc tttatttcgc ctcttttcaa
     4981 aaagatgctt tctctttaat actggaagca taaagattat aatttccctt attaaagtag
     5041 aaagatcttt atctttttta ttttttaaat tgttaatttt ttcaaacaga tcttgattca
     5101 atacaaaatc gaactctttc atgcttacat ctccttttta taaaaaaata tttctatata
     5161 ttaatcacaa aatttttgaa aaaatccttt acaaaattta agaaaaaaat aaaatttttt
     5221 ttatgaaaat aaagttcctc tataataatt atattgagat aaatttttga caaaatctat
     5281 ttattgtagt ataattgatc aacaaatagg ccagtgtagc tcaatggtag agcaattcac
     5341 tcgtaatgaa taggttgaga gttcgattct ctccactggc taaaatatta ttaggagaca
     5401 acaaatggca agtatcgtta tcgctgatga tatgcttact gttcagcata atcttgcttt
     5461 tattcttcaa agttataatt ataatgttgt tggtaaagca tcaaactgta ctgaagcgat
     5521 tatgttatat agagaaaaaa aaccggatat tcttataata gatatcttag gtatgaattc
     5581 atattttgag gaagagggta gagtaataga cgcctttgat gttattagaa tattaatgaa
     5641 agaggatatc aatgctaata tcatagttct tacagcaacg ccaagggaag aatacattaa
     5701 aaaggcactc atattaggag caaagggctt tcttataaag ggtgttccaa atgaaaaaat
     5761 aatagcgact atagaagatg tcttgaaaaa atcaaagcgt taagattaat tttgtgctcc
     5821 agaaattact gcaagcatct tttcaatgtc atctctttta ggataatcac tcttttttgt
     5881 taataaagac ttaaatatta tctcagcctc tttatatttt cctaataaga aatagctttc
     5941 acccaattca taataagaat cataatactt atcatttaat tctattgatt tttttaaaaa
     6001 atctatgctt gcttccttgt ctccactcat tttataacat aacccaagat tataaaatag
     6061 gtctggaatc tttggattaa ttgctatagc ctttttataa tattcaattg cctcattgta
     6121 tctttttaat ttttgatagc tatctcctaa attattaaat aacttatatt gagcactatc
     6181 aatgactata cctttttgag aaacagaaat tgcatcttcg tattgaccaa tatcattata
     6241 aaggcttcct aagttaatat aagcctgaac atatttcgga tccaatgata tacatttttt
     6301 atagtcctct attgctccat tactatccat gagtctactc tttgcatagc cagagataaa
     6361 atagaggctt gcataatttg gatttatatc aagacctttt ttaacccata ataaagcctc
     6421 actaaattta tcaattcttg tataaatatc tgctatattt ttatatgaat cgcaagcatc
     6481 atttttttca ttatcattgc ttaaaggatt tttatcaaca gataattgat aattttctat
     6541 tgctttacta ttctgattta aatttttata acattcccca attttattat agtatttata
     6601 tttttcatct aacttaacag cctcctgaaa gtatataata gcatttgaat agtcattatt
     6661 tagtctataa atttctccta aattagcgta tgctgctgta aatttgggat ctattgaaat
     6721 acatttttta tagctagtaa tagcatcatt aattttatcc attctctgcc ttgttatacc
     6781 taagtaaaaa tatgcattaa caaaatcact ctttattctt gtcgcattta aaaattgctc
     6841 ttctgctaat ttatattctt tttttttata ataaatttta cctaaattat aaaaagcctc
     6901 atatttattg ggatttaact taactgtctc tttatattct tctattgcta aatcatttaa
     6961 tccctgttta tcatatatct gagcaagggt ataatgagca gtctctatat tgttatctac
     7021 ttttagagcc tttttactct ttttaactgc ttcttcaata tttttttcat tatttggatc
     7081 ctcttcaaaa agagttgctc ctaaataagc atttgcttca gcattattat catccatctc
     7141 taatgccttt aaaaatttat cttttgcctt agcatagttc tgtttattat actcttcaat
     7201 tccttcgtca attaattgat ttatcttttg tcttttctcc ttttctgcat cagaaatatt
     7261 tttattatca ttatctgttt ctgttcttct aattatagtt ggcttttcat ctttattctc
     7321 tattatattt gtcattgact ctaaaatttt tttagtctct gattcttttt ttaaagcctc
     7381 ttccttatcc cttgcctctt tatctttttt tgcatttaat actttttctt gaagtgataa
     7441 agcctcatta tcatctgcat tttctataag taagtcttct attagtttca ttgctctatc
     7501 atattctccc tgctcataat atctattaat caattttata atatttgttc ttttctggtt
     7561 ttcacttata ttacctttat tagaaaatag aataaaaaat agtattacaa atacgattat
     7621 tataaataaa agaattatcc cacttattat aattattttt ttattatcat tatacatacc
     7681 aaatctcctt ttttatttta tatataataa aattctaatc tatttcttct atgtctggct
     7741 ctttcttttc ttctttgagt ttatactctt caaggctttt tgaatctttt tgactctctt
     7801 cgagttcttg ttttaaattt tttaaatatt cctctctttt tcttctctct tcctcttctt
     7861 ttctttttct ttcttctgct cttctttttt cctcttctat ctctttttca aatttagcaa
     7921 ttactcttaa tattttattc tttttatcaa tattagtaga aagagtaaca taaaatttcc
     7981 actgttcaat gcatttttca tattctttat tttcataata tattaaacca agcatataat
     8041 aagcctgaaa gagattagga tttaagttaa gagccttttc ataagattga attgcaagat
     8101 cttttaatcc tttaacataa taaatatttc ctaaattata ataatattcc ccttttttaa
     8161 tatcttcttt ttcaaaattt atagcacttc ttgttgcaat tattgcttca tcataaagtt
     8221 ttaattcttt tagcactaca ccgtataatg aataagcatt actatcagta ggattacttt
     8281 ttaaataatt ttcaagttct attttagcct cttcccattt atcaaatctt attgttttct
     8341 ctattatatt atttagatca tctgcaaata gtaaagagag aaaaaaataa ctaaaaaata
     8401 aaaaaagaat tttacgcata ttttaaatat atcacaatcc ttttagctgg taaataaaaa
     8461 tttaactttt tttaatattt tttatcatat ctttattaat atttattttt tttaatttaa
     8521 ttttttctaa atgttataaa attaaaaatt cttaaaaaat attctaataa aaaatcaatt
     8581 aaagaatttt attaatttct tactttctat atcttttgaa tataatttta ttttttcttt
     8641 tatattttga ggtatcttaa tcgtagatat cgagatctct ttttttatat tatttttata
     8701 tttttctcta aaatcataat aatcaatttt ttcgatctct tcggataaag gattatagca
     8761 atcattgaat aacataatat ttaaattgaa ttttctttca agaaaatgct cataataagt
     8821 ttttaatgcc acatctgtaa taaagatttt atcttttatt cttatctgcg acctatcttt
     8881 atttgctatt gttgataaaa tatgattttc cagtgtttta aaataaaagc tttttgccat
     8941 taattccttt tcaaaatatc cttcttttat atgacttcta ttgtctttaa aagaaaaatc
     9001 aagtcctaca ataatcacac tctcataatt aagctgttct aatatgttta aaatattgaa
     9061 tattacactc ccctctgaat aacttgttac tatattttta tctttaaaaa taaaattttc
     9121 aagatcagaa ccataattaa aaaagattgg ctctatattc ttaagtttta gaatagatgg
     9181 tgtaattgaa agagttgtca ataatttaag attattttta tattttgaaa tatgataaaa
     9241 agttgcatac cctggatcca cggcaattgc atagtctggc tcaatattgg catggtaaag
     9301 atatggaaga ctcgatggca aactgaatat tgtgatattt tcttttaaac ttcttatttt
     9361 ttcaacatgg tgaaaaagac ttgcgccaga ggcaactatt aaggctatat tatcatctat
     9421 ttttttattt tcaactattt ttaattctga aaaagaaagt atatttctta ttgcgtttct
     9481 taattcaaga atcataaatt tcttttcagt taaataagac attgttatct ttcttataat
     9541 agaatttatt ttgttaataa ttggtaaaaa tagattacta tttgaattta tcagaggtaa
     9601 ccagataaca actgatatct cattaacatc tatttcagca ctattgatct tttgccataa
     9661 aaaaaactct aattgattaa gatccttaaa tgagatcttt tttgggatat cttctctatt
     9721 atcaaaatcc attatttcaa tcgaaagtat atttttaatc tcttctcttt tagagagttc
     9781 aaaatttaca tagtctgcac cgcagagagt gataacattc ttttttagat tttgttcatc
     9841 cacaaatctt tttgcctctt ttaatggatc atactttgaa tagagatata cattattaaa
     9901 tttgtaagta ggatagccat tttttgctat ttcttttaca tatgtcatat tcttttagaa
     9961 attaataagt ttatggaata tctctatata tttatttgag tcctctggaa aggagagaac
    10021 aagatcttta aaatca
//
LOCUS       0116245_10000905       10036 bp    DNA              UNK 01-JAN-1980
DEFINITION  Ga0116245_10000905. | GENOME_ACESSION: IMG_3300010338 CONTIG_ID:
            0116245_10000905 SOURCE: JGI_medium ORIG_COORD: 14311_24347.
ACCESSION   0116245_10000905
VERSION     0116245_10000905
KEYWORDS    .
SOURCE      .
  ORGANISM  .
            .
FEATURES             Location/Qualifiers
     CDS             complement(1080..1760)
                     /product="aquaporin NIP & KO:K09874"
     CDS             complement(1777..4197)
                     /product="DNA gyrase subunit A & KO:K02469"
     CDS             complement(4619..5122)
                     /product="hypothetical protein & Hypo-rule applied"
     CDS             5419..5964
                     /product="hypothetical protein (DUF2062) & pfam09835"
     CDS             5966..7888
                     /product="hypothetical protein & Hypo-rule applied"
     Spacer_Hit      5001..5036
                     /gene="219"
                     /evalue="3.9386e-06"
     Spacer_Hit_Main 5001..5036
                     /gene="35"
                     /evalue="3.9386e-06"
ORIGIN
        1 accttatcta tatactgctt ctgaattatc tctttaacct ctggctgatt gaacgatatc
       61 ttatgcataa aatcctcatg aactcttgcc tcctgtaaca attgtcgttt tttaagatta
      121 acagaatatt taagaatctc gattgtaccc cttggtttct cggcaataag ttcagcaatt
      181 tctaatgcct ttggaaaaac ctcctctttg ggcaacacat aattaacaag ggatttttct
      241 gcaaagtatc tacctttaaa agacttgcca gtaaaaagca tctcatttgc aataaactca
      301 ccaacaagtc cctgtaataa tcttgtatat cccattccag gggtaaaccc taaatcagta
      361 aaaccaccac tgtacatact tctttctgcc attattataa tatcactgca taagccaacg
      421 acaagcccac caccaacagc cccgccttcc attgctgcaa ttaccggcac cggaatttgt
      481 aatagtaatt cagaaagaac cagatccttt acagccatct ctcctttgaa taacttcatt
      541 aattcactct tggcagcccc tgcacaaaaa atatctggca atccttttag tattactgct
      601 ttatactctc tattgttctg taataatgta agtttttcta tcatttcctg aatgaattct
      661 tctgtaaatg tatttttatt ttctttatca tgcatatcaa atattgctat atatttattc
      721 tcagaataat tcgatatcgt aattaattcc tgtttcatct ttttgtcctt aattttttta
      781 aaaatttatt tgtatatata cccaaaattt tttattttgt caaaaagtaa ttattttttt
      841 aaggagggaa aaaatagaaa tttacttaat tttttattat tgatacaatg ttgcaaatat
      901 tatatttctt atattataaa ttattgttat gttatatata ttgttttaaa tacagatatc
      961 cccctttagg gtaacagata tcccctgttt aaaaaagggg atatcccacg cctgtttata
     1021 atttaataaa ttatcgttat attatataaa aatcttttga gttataaaat ttctataatt
     1081 taatttttaa atctttttaa ttgattaaca aaagagtatg taatcccacc aagaaaagta
     1141 cctacccagt gagcacaaat atagtatata aaatattgcc acttaaaatt atataaagaa
     1201 gtgactatta ttctaacgac atttaagcca gccttatcaa tatttaccaa aaatgctgct
     1261 cctatacaaa atataccacc aataaaaaat ggggcaaact tactctttat tttaccatca
     1321 atggtagcct tactgtataa aaacataaca ataaaggcaa aaataaattc caatattatt
     1381 attattccat tctcattgag atctgttgct gaaattatag aattttccac atataattct
     1441 gtatagttaa aatttcttcc aaatatcaac acaagaaaaa aaactgacaa taagcctccg
     1501 agtaactggg agattgtata aactatcagt tcagcaaatc ttatttcccc cataacaaaa
     1561 aaggtaaaag atattgctgg attaaaatga gcacctgaga ctttaccaga aatatatatc
     1621 atagccatca aggtaattcc aaaagataaa ccaactaaaa gagctccact atttcttatg
     1681 ttatttaaaa ttatacttcc acaaccaaag aatatcaaaa agaaggtccc tataaattca
     1741 aaaattccct tttttatcat aattttcctt acgaaattat tctgattttg gagctcgtgc
     1801 tattgacaca acgaaatctg gtttggtaat tttaacgagt ctaacgccac tcgtgtttct
     1861 accctgttca gaaatctgtt ttgtatcaat ctttattaat tggcccttgg atgttatggc
     1921 aacaatatca tcactttcca ttacctgttt tacagtaaca acttctcctc tctcttcgtt
     1981 aaatttataa tatctctgcc caccagtccc tctaccatga acagtaaaga gctctggatc
     2041 tattctttta ccataaccat attctgttat taaaagcatc atagaatctt tatcaactat
     2101 acataatcca cacaattcat ctccactctc aagttttata ccagtaattc ctcttgctgc
     2161 tctacccatt accctaacac tttcctcttt tattctcaaa gccttacctc ttcttgttgc
     2221 taaaattatc tcctttgttc catcagtaat tttaacatct attacaccat cattttcgtc
     2281 gagtaaaata gcctttttac cagtctgttt aacattctca aactctttaa tttgtacttt
     2341 ttttactatc cctcttcttg ttgcaataaa aacattcaac ttttcatcgt taaaattttt
     2401 tatattcaat attgctgtga tctcttcatt ctgacttata ccaataagag tcttaattgt
     2461 ctctcctctt gcattttttg ataactctgg tattgaatgc acttttaact gataaacaag
     2521 ccccttattt gtaaaaaata agacaaaatc atgagtattt gcgacaaata tatgctcaat
     2581 aaaatcatca tctctaagac tacttgcaga aactcctgtt cctcctctac cttgactctt
     2641 aaattcttta agagaagttc tttttatgaa gcctttatga gtaattgtaa taaccatact
     2701 ctcattctga ataagatcct ctatttcaag actttccact tctttttcta caatttctgt
     2761 tcttctatta tcccagaatg gttttgtatc ttctattaat tcctctttta caacctttaa
     2821 aacattaaca tcagatgaaa gaattatctt taatctttcg attgtcttta ataactcttc
     2881 atactcttct tttaatttgt aactttcaag atttgtcaat ttttgtaatt tcatatcaag
     2941 gatagcatca gcctgaattt ctgtaagacc aaatttattt attagcccat ttcttgcaga
     3001 atttgtatct tctgaactcc ttattattct aattacttca tcaatattat caagagctat
     3061 taataaaccc tgtaaaatat gcgctctttc ttctgccttt cttaattcaa atctggttct
     3121 tctataaata acatcttttc taaaatcaat gtaagcctga attgtttctt taatattgag
     3181 tgttcttgga actccattat ataaaacaag attattaatc ccataattta tctgcatact
     3241 cgtatgagta aacaattgat ttaacacaat ctttggaata gttccttttt ttaattctat
     3301 gacaattctc ataccttctc tatctgattc atctcgtata tcagaaattc cagtaatttt
     3361 ttcttctttc acaagatcag cgattcttga tattaaggta gccttacata cctgatatgg
     3421 caattcttta acaataattg cctctctctc cttttttatc tcttcaattg ttacttttga
     3481 tctaacggtt atatgtcctc ttccagtttt aaaggcattc ttaatacctt cttttccaaa
     3541 tattattgca ccagttggaa aatcgggacc ttttataatt tctgctattt catcaattgt
     3601 tatgtctgga ttatctatct gttttgttat tgcatccaca acctctttta tattataagg
     3661 aggaatattg gtagccattc ctactgcaat accggatgtc ccattgatta ataaaaatgg
     3721 aattgctgct ggtaaaacca atggctcttt catagaatca tcataatttg gaccaaaatc
     3781 aacagtttct ttattaatgt cttttagcat tagctcagcg atttttgaaa gccttgcctc
     3841 tgtatacctc attgctgctg gtgggtcatc atcgattgaa ccaaaattac catgcccatc
     3901 aatggctgga tatcttaaag aaaaatcctg agccattcta acaagagtct catagattgc
     3961 ctgatcccca tgaggatgaa atttacctag aacatctccg acaattctac cacatttctt
     4021 ataaggttta ttactatgaa gccccatttc atccattgca aaaaggattc ttctatggac
     4081 cggctttaat ccatcgcgaa catctggaat tgctctactt acaattacac tcatcgcata
     4141 agttaaataa gaatttttta attcttcttc aatatctaca tcaaatatat tgctcatttt
     4201 tctctctttt ttaaagatga tttttgattt attatataca ttttatttaa aagaatgtca
     4261 agaaatctat ctttttagaa aaaacaaaac aacaaggcaa aagagatatt tttaatatgg
     4321 caatatttat gagaaaaaaa taaaaatctc cttctttact ttatatattc aaaagaaata
     4381 ttattgtttt ttaaataaaa tccatactgg tctaaacttt ttagtatcgt atctctttta
[truncated: 760,700 more chars]
