# Supplementary material for: Uncovering the functional diversity of rare CRISPR-Cas systems with deep terascale clustering
Source: Science. Author manuscript; Available in PMC 2024 Mar 4. (PMC10910872; doi:10.1126/science.adi1910)
Supplement: data S5 [file NIHMS1969090-supplement-data_S5.zip › VII_spacer_search/spacer_id_29_targets.gb]

LOCUS       0116238_10017382        6541 bp    DNA              UNK 01-JAN-1980
DEFINITION  Ga0116238_10017382. | GENOME_ACESSION: IMG_3300010347 CONTIG_ID:
            0116238_10017382 SOURCE: JGI_large ORIG_COORD: 0_6541.
ACCESSION   0116238_10017382
VERSION     0116238_10017382
KEYWORDS    .
SOURCE      .
  ORGANISM  .
            .
FEATURES             Location/Qualifiers
     CDS             complement(250..1893)
                     /product="PEGA domain-containing
                     protein/PEGAdomain-containing protein &
                     pfam08308,pfam08308"
     CDS             complement(1969..2337)
                     /product="two-component system, chemotaxis family,
                     responseregulator CheY & KO:K03413"
     CDS             complement(2573..3676)
                     /product="peptide chain release factor 2 & KO:K02836"
     CDS             complement(3940..5124)
                     /product="hypothetical protein & Hypo-rule applied"
     Spacer_Hit      5001..5036
                     /gene="291"
                     /evalue="7.2274e-08"
     Spacer_Hit_Main 5001..5036
                     /gene="29"
                     /evalue="7.2274e-08"
     Spacer_Hit      5001..5036
                     /gene="319"
                     /evalue="7.2274e-08"
     Spacer_Hit      5001..5036
                     /gene="212"
                     /evalue="7.2274e-08"
     Spacer_Hit      5002..5036
                     /gene="134"
                     /evalue="2.43566e-07"
     CDS             complement(5386..6540)
                     /product="hydrophobic/amphiphilic exporter-1, HAE1 family
                     &KO:K03296"
ORIGIN
        1 gtaatattct taaaactttt actctcttca tcccagacgc catctaaatc aaggatatag
       61 ttatcattta cataataatt tgagatatga tatgaaaaag tccattcttt ttgagatttt
      121 gcactgttag atgtaaaatt ataaaaaata agatatggaa tatacatatt tttcccataa
      181 agaggacctt tggaataatc ttttgaattg agaaaaacat ttaataataa aaatcctatg
      241 attaattttt tatcttttgt caagttttat atcaacccca aagagtatgg agatatcccc
      301 cttttcacca ttataaaagt ccaatatagg tataaaatcc tttttttcaa gtgtaaataa
      361 atagtctgca agagcataaa aaagccatcc gagactcaat actgtataac taatcataaa
      421 tgcagcaaat ccgtatagag tcttataagt tgcctcaaga atcttccctt cttctgtata
      481 aacatattgt aaatgagcag tctcctgagt aatccccatt tttagattat aatttgtttg
      541 agcataacta aatttataaa aatagtcata agcaaagatg acagttggaa tcattgctgt
      601 taaagaaaag gtaaaattcc agaatgcaac atagtataat gtccttttta ccttaaattg
      661 agtatctata ttctttgatt ttagatgata tataacattc atatcttcat tcttaatttc
      721 cctaattgaa agaacatatc ttaaatcctc aaatagttca ttttttgcat aaattacata
      781 atttcctact ggtaaaactt ttttaaaagg ggttttgccc tgatatactg aattgataaa
      841 tatctttgtg ccaaatggtt ctatataaaa attaacaacc tgcatctctt tttgagatgt
      901 tacacttaca tttaattttt tattttcaaa gtcagatatt tttatatttt cataatagtc
      961 attgtaaccc tcttttgtaa gttttaaaac ataatttccc ggaacagtaa actccaataa
     1021 taccctattt ttaccaagat agttatcatc caagtaaatt cttgtatcaa cctgattttt
     1081 agaaatatta tcaccagtca catcaccagt cgcatcagaa gtatttgtca ctgtatttat
     1141 ctccaatgtt gcataattta ctaaaaaagt ttttgtaaat attgatttca acttttttct
     1201 aacattttcc atcaaatttt cactatcact gacaattgta atctctgcta tatttctatc
     1261 aagatgatat gaatatatat aaagatttat tatatttgtc tgttctattc tttctatctc
     1321 cccataaaaa agaagatcaa taggatattt attatcatat ttattttgtt cacagattgt
     1381 tttgttatct tttaaaatcc tatcaaatgg ttttaacaca ttgattttat atactggatt
     1441 attaaaattt tcaaaccata attttgcaat atttttgaaa gtagcattcc tgttcattat
     1501 tttaaaaatt tctattaaaa tggaattctc ttcatccata aaaaatattt ttttttcaaa
     1561 aatttcctgt tctttactat ctaaaatatt tttatccttt tgttttaaga tgttataaga
     1621 cttattaaga gcactctttt tatccatttt cccatatgtg accagatcaa gagtggtttt
     1681 aattgtattt gttacatttt cactatctat gggatcaata agatttaaat taccactatt
     1741 ttttagcctc attataccaa tatttatact aaaaaagtct tttaaaagat ccgcatctgt
     1801 agttgaaaga tatttataaa tatcaattga gaataataaa ttatatgaga tagataaaaa
     1861 taaaattatt aactttttat taaaaatagt cacatattat accggaattt caaaattcac
     1921 ttttaacaat tttgcttgaa tcttattact ttaacaaaaa taaataactt agcccatatt
     1981 aagtgccttt tttattgccc caacaattct ctctggttta aacggtttta caataaaatc
     2041 ctttgctccc aattgaattg attgaataat taatttctgt tgtcccagag cagaacacat
     2101 tataaccttt gcattaggat caaatttcat gatctcctga agcgcctgaa taccatccat
     2161 tcttggcatg gtaatatcca tcaggactat atctggtttt aatctcttat acatttcaac
     2221 agcttcaatt ccattagaag cctctccaac aacttcaaaa ccagtttttt caagcgtgtc
     2281 tcgaataatt aattttataa atgccagatc atcaacaatt aatacccgtg ctgacatact
     2341 aatccctata tttttatttt ttataggctc tctttataaa gcctactcta tctatatatt
     2401 gtcataaaaa aatttaaaaa tcaataaatt ttttatgact aatcatattt taaaaaaatt
     2461 tttcttccat ttaatataat aaaaataatc tttctaaaaa atctctttct attttaaact
     2521 ttacttttat attttgcaag aaaaaattaa tatttttttt aaaaaaaata aattaatatt
     2581 tttttaaagt caacattttt aattcagatt ttataaaatc atcaatttca ccatccataa
     2641 ctgcctgaat gttgccagtt tcaaattttg ttctgtgatc cttaacaaga gtataaggtt
     2701 gaaaagtata gcttcttatc tggctccccc atgcaatttc ttttttttct ggactctcct
     2761 tttctttttc tgcttcctga agtttcttgt aataatcata taacttagat tttaacattt
     2821 tcattgctat attcttattt ttaagttgag atctttcatt ctggcactga actactatgc
     2881 cagtaggtat atgagtaatc cttactgctg tttcaacttt attaacattc tgcccacctg
     2941 caccaccaga tctataagta tctattttta aatctgaagg atttatctca aattcaattt
     3001 catcttctat atctggcgtt acataaacag cagcaaaaga ggtatgcctt cttgcatttg
     3061 catcaaaggg ggatatcctg acaagtctat gaataccagt ttcatacttt aagtatccaa
     3121 aagcgtattc cccttctact aaaatagtaa cattttttat gccagcctct tcaccatcaa
     3181 gccaatccag aatttcaact ttataaccat ttttttctgc ccagcgaaca tacattctat
     3241 aaagcattga agcccaatca caggattctg tgccgcctgc gccaggatga atgttaagaa
     3301 tagcattaca tctatcattt tcatctgaca gaagttcttt aaattctaat tcattaaatt
     3361 cattggttaa tttattgagt aagctaacaa tttctttttc atattcacta tgttcttcct
     3421 cactggaaat ttcataaagt tctaccagat cttttatctc tttagataat ttctcccatg
     3481 gttcaattct tttttttaaa aaatttattt ttttcataat caggttagca tttttttgat
     3541 cattccagaa atcagatttt tctgtctctt tctcaagagt aagtatctcc tctttcttct
     3601 tatctatatt gattaattct atatacttat cacaattctc ttttaactgg taaatagaag
     3661 ttttatattc aatcatgtgt gaattaataa tataaaatct attatatgtc aatccttatg
     3721 taatttttta gaaattcctc atataattat taattccaaa aaaaataaaa ataaatagaa
     3781 ataaaactta tagttataat aaaattgtcg cataaattta tttaaagata aaaatatcct
     3841 aaaatgcaat tattttttca ataaacattt gagagtttta aatattattt atctattctg
     3901 caacaaaata atttaaatac caaaccaccc ctggcttttt tagataaacc ctttttctcc
     3961 tgaatattcc aatatgagca tgttataaaa actttttatc cagtatttta ttgtaactac
     4021 tatacttcca gatatttcct tcaacgcttc cttattttta taaataaaaa gatttaataa
     4081 attatatgct atgaatatta tccataaagt gtttatacag cacatttgat cctttgattt
     4141 ctttttcttt gaactcatta cattattcat tgttttaaat ccattattct ctattctcca
     4201 tcttaaatga gatgcatatc ttaattcaaa aggatataga cttaaatcac ttgttataac
     4261 ataaaatgtt tccatatcag tcttaccttt tctcggcttt atataatgtt ctgtaattat
     4321 tgctacctgt aatggatatt gtattgtatc actatatatt tcttttacta ctttaatcgt
     4381 atattcgcac attcgctctt catcaaaacc tttttcaact attacttcgg gtgcattatt
     4441 ctctatataa aactccacat cttttacaac atttaatctt tctgttgttt taacgagtag
     4501 atttgatttt aattcctcta tacaaactct gaaaatatgt tttgaataat aaagcccatc
     4561 tccgataaaa agatcaaaaa agcctgtccc aaaattatct tttgtatctt tcagtaatat
     4621 atttgcagaa tttaattctg tgcctttttt agatatttta ttgaatttta aaattaaatc
     4681 aatcttacca ggaataaaaa gtacttcata aagattatgc ccaaatcctg aaccatccat
     4741 tattccgcat cttttgttta atactggatt tattaaaatg ttttcaatct tttttgctat
     4801 acaaatattt atttcttcta tttccttatc acataaatta tttgataaat tacgaaaaag
     4861 tgttgagtca ctcgctatca tttttctttt acaccccaaa aattttttaa aaaatggctc
     4921 tctgttcaaa tggtcttttg ataaaaatgt cggatagtcc aataatgaag aataaagcat
     4981 agataaaaat atattagcca gaggtatttg gtattttttt cttttatctg taaaattgtt
     5041 tattttggat tttattttaa aatttttgtt acaaaatctt aaaaaacgtc taaaatgtgt
     5101 taataacaca ttttcccctc ccaaaaaata agataaagaa aagagaaaga aaaaaagaaa
     5161 gagaaaagaa attgtgtgta aaaacgaata ttcattactt tccttttgga ttttcttttt
     5221 ctataactat atttaaacct tttgcttata attttgcaac aaatattttt cgaccaaggg
     5281 aatttttctt tttatatgag aaatttctgt acgatagttt aattttttga caaaacaaaa
     5341 ttcttttagt ttaaataaag agtatattaa aatataataa aaatctcaac ctctattaaa
     5401 cattttgact ggcaaaaaat ttaaaacagc aggtataaca ataagagtaa aaatagttga
     5461 aaaaagaagt ccacctgtta cagaaatgcc gagaggctga actacatttg tgccgtcgcc
     5521 tattgcaaaa gcaattggaa gcattccaaa tattgttgtt aaagatgtta gtagaatagg
     5581 agtaaatctt aacttacaaa tatttataat tgtttcagtc ttatttgtat tctctttaat
     5641 atgttgaata taaaaatcta ttattataat agagttatta actgaaatcc cacataataa
     5701 tatcgtgcca agtaaagaat ttaaagatac agtggattta aaaataaaga gagaagatat
     5761 tactccgatg aatcctaagg gtatggcaag taaaattata aatggtattc tcaaagaatt
     5821 aaattgaata ccaagaacaa gatatattaa aaatatactt gtgatcagag ctataaaaag
     5881 agacataata tttctattaa tctctttatc tgtatccata aatgttatac tatatccaga
     5941 tggaatattc aactcttttt ttaataattc ttttatactt gactctaatt tcttcttcat
     6001 tgattgatga gtatctcttt tcataaatgc aaaaatatta aaagtttcga ctccattatc
     6061 atttcttatc tgacttatac cttttgtttt ttcgtaatta aaaaaatgtc ccaatggtat
     6121 agaataatct ccataagtca attgatattt cataatatct tcaattgatg agacaaagtt
     6181 atccgggtaa tttatagcaa tattaatttc tttctcattc tcttttatct ttatgacatt
     6241 tgtcccattt aataagattc ttataataga agttaactta tttattgaat actgattaaa
     6301 atttcttaat acctcttttc taggtattag attaatttca tcacttctta tggtatttgg
     6361 ggatgtaaaa ctatttctat aaagatcact cttatttata atatcctgaa ttctatccac
     6421 aatagaaaga attatatttt tatcaggccc tgatactcta atatgtaatc cataagtcat
     6481 tggtagtgga agagcagagg gatcccatga agatatttca aatgtccatt cttcattgtt
     6541 t
//
LOCUS       a0209506_1029346        2268 bp    DNA              UNK 01-JAN-1980
DEFINITION  Ga0209506_1029346. | GENOME_ACESSION: IMG_3300025686 CONTIG_ID:
            a0209506_1029346 SOURCE: JGI_small ORIG_COORD: 0_2268.
ACCESSION   a0209506_1029346
VERSION     a0209506_1029346
KEYWORDS    .
SOURCE      .
  ORGANISM  .
            .
FEATURES             Location/Qualifiers
     CDS             complement(2..103)
                     /product="DNA-binding IscR family transcriptional
                     regulator& COG1959"
     CDS             complement(301..540)
                     /product="hypothetical protein"
     CDS             complement(782..1951)
                     /product="hypothetical protein"
     Spacer_Hit      1843..1878
                     /gene="212"
                     /evalue="7.2274e-08"
     Spacer_Hit      1843..1878
                     /gene="319"
                     /evalue="7.2274e-08"
     Spacer_Hit      1844..1878
                     /gene="134"
                     /evalue="2.43566e-07"
     Spacer_Hit      1843..1878
                     /gene="291"
                     /evalue="7.2274e-08"
     Spacer_Hit_Main 1843..1878
                     /gene="29"
                     /evalue="7.2274e-08"
ORIGIN
        1 ctttttttga gatttcactt atttgtaacg cccctttatt ataatttttt gcaaggtcta
       61 ttaacattct aataccatat cttgttctgg tagaaagttt cataattcct cctaatacta
      121 tagaaatagt agtatatatt tataattttg tcaagtattt ttttcaaaaa aataaaaaaa
      181 atgcgtgcga ttttattttt agacagataa aaagataaaa ttatcccatc gttaatttcg
      241 tttgagaaaa gattgtaata gtgttattta tttttcgagt agaatttaaa ataaattcag
      301 tcaataataa gtttcaaacc ctattacttg ataacaatcg ttgtagattg ctttataaaa
      361 tgaggtggta ttgccttcga agtaggacaa ttctctactc ttccaccatc tctttatctc
      421 tgtcagtttc aaccataacc tcaatgtcac aagactgcat tttttctcaa attcaagcat
      481 acccattttc tcatattctt caataaatac ctgaagaata aatctcaaca attttgccat
      541 gctgaaaaaa ttcaagtcag catggatttt caaaaatgcc tcatataatt attaattcca
      601 aaaaaaataa aaataaatag aaataaaact tatagttata atacaattgt cgcataaatt
      661 tatttaaaga taaaaatatc ctaaaatgca attatttttt caataaacat ttgagagttt
      721 taaatattat ttatctattc tgcaacaaaa taatttaaat accaaaccac ccctggcttt
      781 tttagataaa ccctttttct cctgaatatt ccaatatgag catgttataa aaacttttta
      841 tccagtattt tattgtaact actatacttc cagatatttc cttcaacgct tccttatttt
      901 tataaataaa aagatttaat aaattatatg ctatgaatat tatccataaa gtgtttatac
      961 agcacatttg atcctttgat ttctttttct ttgaactcat tacattattc attgttttaa
     1021 atccattatt ctctattctc catcttaaat gagatgcata tcttaattca aaaggatata
     1081 gacttaaatc acttgttata acataaaatg tttccatatc agtcttacct tttctcggct
     1141 ttatataatg ttctgtaatt attgctacct gtaatggata ttgtattgta tcactatata
     1201 tttcttttac tactttaatc gtatattcgc acattcgctc ttcatcaaaa cctttttcaa
     1261 ctattacttc gggtgcatta ttctctatat aaaactccac atcttttaca acatttaatc
     1321 tttctgttgt tttaacgagt agatttgatt ttaattcctc tatacaaact ctgaaaatat
     1381 gttttgaata ataaagccca tctccgataa aaagatcaaa aaagcctgtc ccaaaattat
     1441 cttttgtatc tttcagtaat atatttgcag aatttaattc tgtgcctttt ttagatattt
     1501 tattgaattt taaaattaaa tcaatcttac caggaataaa aagtacttca taaagattat
     1561 gcccaaatcc tgaaccatcc attattccgc atcttttgtt taatactgga tttattaaaa
     1621 tgttttcaat cttttttgct atacaaatat ttatttcttc tatttcctta tcacataaat
     1681 tatttgataa attacgaaaa agtgttgagt cactcgctat catttttctt ttacacccca
     1741 aaaatttttt aaaaaatggc tctctgttca aatggtcttt tgataaaaat gtcggatagt
     1801 ccaataatga agaataaagc atagataaaa atatattagc cagaggtatt tggtattttt
     1861 ttcttttatc tgtaaaattg tttattttgg attttatttt aaaatttttg ttgcaaaatc
     1921 ttaaaaaacg tctaaaatgt gttaataaca cattttcccc tcccaaaaaa taagataaag
     1981 aaaagagaaa gaaaaaaaga aagagaaaag aaactgtgtg taaaaacgaa tattcattac
     2041 tttccttttg ggttttcttt ttctataact atatttaaac cttttgctta taattttgca
     2101 acaaatattt ttcgaccaag gggatttttc tttttatatg agaaatttct gtgaaaatga
     2161 aataacaaat caacatcata aagatgcttt aaaagcattc ataggaacta atttttatat
     2221 aatcgatcct gaataactta caaattaaaa ttttgttggt ataaataa
//
LOCUS       a0209204_1011485        4460 bp    DNA              UNK 01-JAN-1980
DEFINITION  Ga0209204_1011485. | GENOME_ACESSION: IMG_3300025631 CONTIG_ID:
            a0209204_1011485 SOURCE: JGI_small ORIG_COORD: 0_4460.
ACCESSION   a0209204_1011485
VERSION     a0209204_1011485
KEYWORDS    .
SOURCE      .
  ORGANISM  .
            .
FEATURES             Location/Qualifiers
     CDS             complement(1..342)
                     /product="hypothetical protein"
     CDS             complement(749..1324)
                     /product="hypothetical protein"
     CDS             complement(1302..4028)
                     /product="class 3 adenylate cyclase/CHASE2domain-containing
                     sensor protein/CHASE2 domain-containingsensor protein &
                     COG2114,COG4252,COG4252"
     Spacer_Hit      234..269
                     /gene="291"
                     /evalue="3.9386e-06"
     Spacer_Hit      234..269
                     /gene="319"
                     /evalue="3.9386e-06"
     Spacer_Hit_Main 234..269
                     /gene="29"
                     /evalue="3.9386e-06"
     Spacer_Hit      235..269
                     /gene="134"
                     /evalue="1.32732e-05"
     Spacer_Hit      234..269
                     /gene="212"
                     /evalue="3.9386e-06"
ORIGIN
        1 atttattaaa atgttttcaa tcttttttgc tatacaaata tttatttctt ctatttcctt
       61 atcacataaa ttatttgata aattacgaaa aagtgttgag tcactcgcta tcatttttct
      121 tttacacccc aaaaattttt taaaaaatgg ctctctgttc aaatggtctt ttgataaaaa
      181 tgtcggatag tccaataatg aagaataaag catagataaa aatatattag ccagaggtat
      241 ttggtatttt tttcttttgt ctgtaaaatt gtttattttg gattttattt taaaattttt
      301 gttacaaaat cttaaaaaac gtctaaaatg tgttaataac acattttccc ctcccaaaaa
      361 ataagataaa gaaaagagaa agaaaaaaag aaagagaaaa gaaactgtgt gtaaaaacga
      421 atattcatta ctttcctttt gggttttctt tttctataac tatatttaaa ccttttgctt
      481 ataattttgc aacaaatatt tttcgaccaa ggggattttt ctttttatat gagaaatttc
      541 tgtgaaaatg aaataacaaa tcaacatcat aaagatgctt taaaagcatt cataggaact
      601 aatttttata taatcgatcc tgaataactt acaaattaaa attttgttgg tataaataaa
      661 aataaaattc ttgtaaaaat taaaattaat ttttattttt ttctcattaa aaaacttact
      721 taaatatagg tataaatctc tttttaactt atttcttctt aaaaaaagcc tccattgaat
      781 aaacttcgat cttatcctca cttaaatcaa aaataaaatt attaagatta aaatctattg
      841 ctttaacata aattttaaag gcagtatttg agataacagg ccaataattt tttatactaa
      901 cccctctttt ccataaattt gaagaagaag aatcaatttt attagtttta aaagtaatag
      961 aattttcaaa attatcaatt acccattcac cgggattaag agcacttatt atatcctctt
     1021 caactcctaa agaattatag ccttttacag taaatttatt attactcaat aactccattg
     1081 taatactctt tttcttctca aagaaaaaat tacccataat agggatagtc aaatcaggtg
     1141 ttacatcatt ttttccgcca atctttttat aactatcagc aatttcatta taaatataaa
     1201 aatttacctc ggacaattcc cattttccaa ctaatttgga ctggtctatt attaccccac
     1261 atgataaaat aaaaaaaagt aaaaaaagaa ttaataataa tttattcatc tgtaattgct
     1321 tcatctttct ctgcaattaa ttcatatatt gatactggca atgttttacc tttaactctt
     1381 attctatcga gttctctaaa aataaattta tcttttactc tctcataagt atattcacta
     1441 actatgatat ttgttccata atatttatta ataccttcaa gtctagatcc aagatttaca
     1501 ttatctccca ttaatgtata attcattcta ccttctgaac ccatatttcc agcagtcatt
     1561 ataccagtat taagacctat acctatatta attttcttcc cttctggaag agtctcattt
     1621 atctctttta atttctcaag ttgtttaaga gcagctctac atgcaagttc tgcatgattt
     1681 tcaattggat ttggtgcccc ccagaaacac ataatagcat cacctatata tttatcgagt
     1741 gtgccattat attccatgat aatatctgtc attgctgtaa gatatctatt taaaagagca
     1801 acaagttctt gaggtgttag tgcctctgat agagtagtaa atccccttat atctgaaaat
     1861 tgaactgtta tatccatatc aactccaccg agttctggtg gatttaataa taattgttcg
     1921 acaacatttg gattaacata tttagaaaat atgttcttta tctctttttt ctgtttctcc
     1981 tctgtgagta ctcgatatac aattatactc ataaaagaca ataaagatac gattattacc
     2041 cttattgttg gtaatacaat atttgaattt gaaaaaatta tggcactaaa aacaaaatag
     2101 acaaatataa atagaattga gtaaatatat gctctaaaaa tattcttatt agaagcaata
     2161 aaggcaacaa aaattgccat tattaaaatt aataaatagt ataaaataaa agggatcttt
     2221 tttatatact tattcatcat tactgtatta attgtattgg cgattatctc tattccaaac
     2281 atggtctgaa aaggagtctg atacatatca tctgccattc cacttgaaaa ggcacctatt
     2341 aaaacaattt tatctttgac ataaattgac ttgtttttat caagaaaatc ataataacta
     2401 tatgtatcaa aagttgttct ttctgttctt atagggcttg agccttttcc tgcataaaaa
     2461 atatccataa atccattttg gttaatagga atttttattt tatccagctt tttatttttt
     2521 atgactagat cttccaatgc tccggtatct ttatttctta tctttggatt atgtaaaatt
     2581 atctctttac caaaaataac ctctatattt gaaaaatcaa cattataata tctacatatc
     2641 aaaacaagag gtattgatgg aataaatttc tcttttctac atatcagatc ttcagtatat
     2701 atactctctt tactgtataa aaaatcatat agatttatct ttttattttt tacaataact
     2761 ccctctctat caacttttat tgcctcttta tataatgaca taaaaaaaag agtatccttt
     2821 ttaaatctct tatccttttc ggataataac gcaaaattat ttgctaaatc ttttaaaaat
     2881 atatctgtat ctttaatatt ttctttatta ttaaatacat cttttatttg agccttaaaa
     2941 tcatctggca tctcactctt ttctaaatat ttatttatct ttgttattat tttttgattt
     3001 tccatttcta ttttagattt taatttttga agttctaatt caaaatcttt aatactttta
     3061 tccattttag ccttaattgt atcaatatca ttactattaa ggccttttct taaataatac
     3121 tcttttgatt cctgagaaaa aatctttggc tcatatttaa caagataata gtaattatcc
     3181 gagttactct tttgaatagt ataagttgca agatatatat tatcggcata ataatctggc
     3241 tttaattcag aaaatgttat ctcttccttt tctaaatatc ttgaaattaa tggatacttt
     3301 cttataattt tatccatatc ttcaataaca tttgcatatc ccattgattt tatactatca
     3361 atataaggaa taagtggtgg agttaaccct aaaaaactat tagcactttt tatattgccc
     3421 ttaatatttt ttatactacc aaatttttgt tctgcaaatt taaacctctc attcatctca
     3481 tttttctctt ctattgaagc atagtcacta tctcttgcta tataatcaac aacaacccta
     3541 tcgttttttt taatagaatt aataaaaata gcatcgcttt ctggattatt catatctggc
     3601 tcaagaaaga atacatcaaa aagaatagta ttttctctat gttttaatct tgtaaaatta
     3661 tccacaagtt tagaatgaac aatcctatta aatggccatc taccaatatt gtttaaagat
     3721 ttttcatcaa tagcaacaat cattatatca tttgagacat ttttcgatag atttctttgt
     3781 gtataattta tattaaacga aatattagaa tttacaaatg attctataaa cataaaaaaa
     3841 tctattattt ttttctctaa taaatttata aagtcctctc ttgatttttc ctgaatatct
     3901 aacgatttat aaagatagat atttatagca ttatttaaaa agagttcaaa aaatagaata
     3961 taaaataaaa agacagaaca agctataata ggtattaaaa ccttatttat ctttttcttt
     4021 ttagccatag taaaatcctt ttaataaata atttttattt attatattat accttatatg
     4081 aataaaaatc aagaattatt ttgaaaaaaa taatttatag ggtataaatt tatttttagt
     4141 caaaaatttt gacacttttc ttaaatcgct gaaaaataaa gttattccag tattcttact
     4201 gaaattattt caagaatccc tcctggaaag aataaaaagt aatactattt taatcatttt
     4261 cagtgattat gaagttttct caatttttgt caaaaattcc cttttaatga taaaaagttg
     4321 tataaaaaaa attgaaaaaa aaataaatag tgctataata aattaataaa ttaactaagt
     4381 atataaaaat aagactaaat aaaaacaggg gggtaattac aatgaagaaa gtatatttac
     4441 tcttttttat attattttct
//
LOCUS       a0208461_1027573        2215 bp    DNA              UNK 01-JAN-1980
DEFINITION  Ga0208461_1027573. | GENOME_ACESSION: IMG_3300025613 CONTIG_ID:
            a0208461_1027573 SOURCE: JGI_small ORIG_COORD: 0_2215.
ACCESSION   a0208461_1027573
VERSION     a0208461_1027573
KEYWORDS    .
SOURCE      .
  ORGANISM  .
            .
FEATURES             Location/Qualifiers
     CDS             complement(639..1808)
                     /product="hypothetical protein"
     Spacer_Hit_Main 1700..1735
                     /gene="29"
                     /evalue="3.9386e-06"
     Spacer_Hit      1700..1735
                     /gene="291"
                     /evalue="3.9386e-06"
     Spacer_Hit      1700..1735
                     /gene="319"
                     /evalue="3.9386e-06"
     Spacer_Hit      1700..1735
                     /gene="212"
                     /evalue="3.9386e-06"
     Spacer_Hit      1701..1735
                     /gene="134"
                     /evalue="1.32732e-05"
ORIGIN
        1 aaatgagata gagtggttaa agagagaaaa ggcttgtgtg gtgaaggagt gtgcccaaga
       61 tatcccatgc tcaactgact ctaacgacta ctttttactc aaatttaact caaatttctg
      121 cctgaaagag ataaaattct tataaaatta atgaaatgcc taaaatttga ccattttatc
      181 tttattactc aaaaattacc cttaggctaa tactatcttt ttatctgcct aaaaaataaa
      241 accgcatcct tataatttta tttttttctc aaattctata aaggattttc aaagaaattt
      301 tgttaattat aaaataataa ctattttatt aaaattgttg agtatagggg gatatcccat
      361 ttatagatat tgagaaatcc ttataaaaat atattatatt ccgttgcctt atacagatat
      421 ccctatctag aaattcctca tataattatt aattccaaaa aaaataaaaa taaatagaaa
      481 taaaacttat agttataata caattgtcgc ataaatttat ttaaagataa aaatatccta
      541 aaatgcaatt attttttcaa taaacatttg agagttttaa atattattta tctattctgc
      601 aacaaaataa tttaaatacc aaaccacctc tggctttttt agataaaccc tttttctcct
      661 gaatattcca atatgagcat gttataaaaa ctttttatcc agtattttat tgtaactact
      721 atacttccag atatttcctt caacgcttcc ttatttttat aaataaaaag atttaataaa
      781 ttatatgcta tgaatattat ccataaagtg tttatacagc acatttgatc ctttgatttc
      841 tttttctttg aactcattac attattcatt gttttaaatc cattattctc tattctccat
      901 cttaaatgag atgcatatct taattcaaaa ggatatagac ttaaatcact tgttataaca
      961 taaaatgttt ccatatcagt cttacctttt ctcggcttta tataatgttc tgtaattatt
     1021 gctacctgta atggatattg tattgtatca ctatatattt cttttactac tttaatcgta
     1081 tattcgcaca ttcgctcttc atcaaaacct ttttcaacta ttacttcggg tgcattattc
     1141 tctatataaa actccacatc ttttacaaca tttaatcttt ctgttgtttt aacgagtaga
     1201 tttgatttta attcctctat acaaactctg aaaatatgtt ttgaataata aagcccatct
     1261 ccgataaaaa gatcaaaaaa gcctgtccca aaattatctt ttgtatcttt cagtaatata
     1321 tttgcagaat ttaattctgt gcctttttta gatattttat tgaattttaa aattaaatca
     1381 atcttaccag gaataaaaag tacttcataa agattatgcc caaatcctga accatccatt
     1441 attccgcatc ttttgtttaa tactggattt attaaaatgt tttcaatctt ttttgctata
     1501 caaatattta tttcttctat ttccttatca cataaattat ttgataaatt acgaaaaagt
     1561 gttgagtcac tcgctatcat ttttctttta caccccaaaa attttttaaa aaatggctct
     1621 ctgttcaaat ggtcttttga taaaaatgtc ggatagtcca ataatgaaga ataaagcata
     1681 gataaaaata tattagccag aggtatttgg tatttttttc ttttgtctgt aaaattgttt
     1741 attttggatt ttattttaaa atttttgtta caaaatctta aaaaacgtct aaaatgtgtt
     1801 aataacacat tttcccctcc caaaaaataa gataaagaaa agagaaagaa aaaaagaaag
     1861 agaaaagaaa ttgtgtgtaa aaacgaatat tcattacttt ccttttggat tttctttttc
     1921 tataactata tttaaacctt ttgcttataa ttttgcaaca aatatttttc gaccaagggg
     1981 atttttcttt ttatatgaga aatttctgaa attcttaata aatttattta ttcgggtatg
     2041 attttatttt taggcagatg aaaagataga attagcccat ggttaatttt ttctgagaaa
     2101 agattgtaat agtgttattt atttttcgag tagaatttta aataaattcc gtcaataata
     2161 ggtttcaaag cctattacct gataacaatc gttgtagatt gctttataaa atggg
//
LOCUS       a0209204_1011442        4471 bp    DNA              UNK 01-JAN-1980
DEFINITION  Ga0209204_1011442. | GENOME_ACESSION: IMG_3300025631 CONTIG_ID:
            a0209204_1011442 SOURCE: JGI_small ORIG_COORD: 0_4471.
ACCESSION   a0209204_1011442
VERSION     a0209204_1011442
KEYWORDS    .
SOURCE      .
  ORGANISM  .
            .
FEATURES             Location/Qualifiers
     CDS             complement(3..353)
                     /product="hypothetical protein"
     CDS             22..201
                     /product="hypothetical protein"
     Spacer_Hit      245..280
                     /gene="319"
                     /evalue="3.9386e-06"
     Spacer_Hit_Main 245..280
                     /gene="29"
                     /evalue="3.9386e-06"
     Spacer_Hit      245..280
                     /gene="212"
                     /evalue="3.9386e-06"
     Spacer_Hit      245..280
                     /gene="291"
                     /evalue="3.9386e-06"
     Spacer_Hit      246..280
                     /gene="134"
                     /evalue="1.32732e-05"
     CDS             complement(760..1335)
                     /product="hypothetical protein"
     CDS             complement(1313..4039)
                     /product="class 3 adenylate cyclase/CHASE2domain-containing
                     sensor protein/CHASE2 domain-containingsensor protein &
                     COG2114,COG4252,COG4252"
ORIGIN
        1 tttaatactg gatttattaa aatgttttca atcttttttg ctatacaaat atttatttct
       61 tctatttcct tatcacataa attatttgat aaattacgaa aaagtgttga gtcactcgct
      121 atcatttttc ttttacaccc caaaaatttt ttaaaaaatg gctctctgtt caaatggtct
      181 tttgataaaa atgtcggata gtccaataat gaagaataaa gcatagataa aaatatatta
      241 gccagaggta tttggtattt ttttcttttg tctgtaaaat tgtttatttt ggattttatt
      301 ttaaaatttt tgttacaaaa tcttaaaaaa cgtctaaaat gtgttaataa cacattttcc
      361 cctcccaaaa aataagataa agaaaagaga aagaaaaaaa gaaagagaaa agaaactgtg
      421 tgtaaaaacg aatattcatt actttccttt tgggttttct ttttctataa ctatatttaa
      481 accttttgct tataattttg caacaaatat ttttcgacca aggggatttt tctttttata
      541 tgagaaattt ctgtgaaaat gaaataacaa atcaacatca taaagatgct ttaaaagcat
      601 tcataggaac taatttttat ataatcgatc ctgaataact tacaaattaa aattttgttg
      661 gtataaataa aaataaaatt cttgtaaaaa ttaaaattaa tttttatttt tttctcatta
      721 aaaaacttac ttaaatatag gtataaatct ctttttaact tatttcttct taaaaaaagc
      781 ctccattgaa taaacttcga tcttatcctc acttaaatca aaaataaaat tattaagatt
      841 aaaatctatt gctttaacat aaattttaaa ggcagtattt gagataacag gccaataatt
      901 ttttatacta acccctcttt tccataaatt tgaagaagaa gaatcaattt tattagtttt
      961 aaaagtaata gaattttcaa aattatcaat tacccattca ccgggattaa gagcacttat
     1021 tatatcctct tcaactccta aagaattata gccttttaca gtaaatttat tattactcaa
     1081 taactccatt gtaatactct ttttcttctc aaagaaaaaa ttacccataa tagggatagt
     1141 caaatcaggt gttacatcat tttttccgcc aatcttttta taactatcag caatttcatt
     1201 ataaatataa aaatttacct cggacaattc ccattttcca actaatttgg actggtctat
     1261 tattacccca catgataaaa taaaaaaaag taaaaaaaga attaataata atttattcat
     1321 ctgtaattgc ttcatctttc tctgcaatta attcatatat tgatactggc aatgttttac
     1381 ctttaactct tattctatcg agttctctaa aaataaattt atcttttact ctctcataag
     1441 tatattcact aactatgata tttgttccat aatatttatt aataccttca agtctagatc
     1501 caagatttac attatctccc attaatgtat aattcattct accttctgaa cccatatttc
     1561 cagcagtcat tataccagta ttaagaccta tacctatatt aattttcttc ccttctggaa
     1621 gagtctcatt tatctctttt aatttctcaa gttgtttaag agcagctcta catgcaagtt
     1681 ctgcatgatt ttcaattgga tttggtgccc cccagaaaca cataatagca tcacctatat
     1741 atttatcgag tgtgccatta tattccatga taatatctgt cattgctgta agatatctat
     1801 ttaaaagagc aacaagttct tgaggtgtta gtgcctctga tagagtagta aatcccctta
     1861 tatctgaaaa ttgaactgtt atatccatat caactccacc gagttctggt ggatttaata
     1921 ataattgttc gacaacattt ggattaacat atttagaaaa tatgttcttt atctcttttt
     1981 tctgtttctc ctctgtgagt actcgatata caattatact cataaaagac aataaagata
     2041 cgattattac ccttattgtt ggtaatacaa tatttgaatt tgaaaaaatt atggcactaa
     2101 aaacaaaata gacaaatata aatagaattg agtaaatata tgctctaaaa atattcttat
     2161 tagaagcaat aaaggcaaca aaaattgcca ttattaaaat taataaatag tataaaataa
     2221 aagggatctt ttttatatac ttattcatca ttactgtatt aattgtattg gcgattatct
     2281 ctattccaaa catggtctga aaaggagtct gatacatatc atctgccatt ccacttgaaa
     2341 aggcacctat taaaacaatt ttatctttga cataaattga cttgttttta tcaagaaaat
     2401 cataataact atatgtatca aaagttgttc tttctgttct tatagggctt gagccttttc
     2461 ctgcataaaa aatatccata aatccatttt ggttaatagg aatttttatt ttatccagct
     2521 ttttattttt tatgactaga tcttccaatg ctccggtatc tttatttctt atctttggat
     2581 tatgtaaaat tatctcttta ccaaaaataa cctctatatt tgaaaaatca acattataat
     2641 atctacatat caaaacaaga ggtattgatg gaataaattt ctcttttcta catatcagat
     2701 cttcagtata tatactctct ttactgtata aaaaatcata tagatttatc tttttatttt
     2761 ttacaataac tccctctcta tcaactttta ttgcctcttt atataatgac ataaaaaaaa
     2821 gagtatcctt tttaaatctc ttatcctttt cggataataa cgcaaaatta tttgctaaat
     2881 cttttaaaaa tatatctgta tctttaatat tttctttatt attaaataca tcttttattt
     2941 gagccttaaa atcatctggc atctcactct tttctaaata tttatttatc tttgttatta
     3001 ttttttgatt ttccatttct attttagatt ttaatttttg aagttctaat tcaaaatctt
     3061 taatactttt atccatttta gccttaattg tatcaatatc attactatta aggccttttc
     3121 ttaaataata ctcttttgat tcctgagaaa aaatctttgg ctcatattta acaagataat
     3181 agtaattatc cgagttactc ttttgaatag tataagttgc aagatatata ttatcggcat
     3241 aataatctgg ctttaattca gaaaatgtta tctcttcctt ttctaaatat cttgaaatta
     3301 atggatactt tcttataatt ttatccatat cttcaataac atttgcatat cccattgatt
     3361 ttatactatc aatataagga ataagtggtg gagttaaccc taaaaaacta ttagcacttt
     3421 ttatattgcc cttaatattt tttatactac caaatttttg ttctgcaaat ttaaacctct
     3481 cattcatctc atttttctct tctattgaag catagtcact atctcttgct atataatcaa
     3541 caacaaccct atcgtttttt ttaatagaat taataaaaat agcatcgctt tctggattat
     3601 tcatatctgg ctcaagaaag aatacatcaa aaagaatagt attttctcta tgttttaatc
     3661 ttgtaaaatt atccacaagt ttagaatgaa caatcctatt aaatggccat ctaccaatat
     3721 tgtttaaaga tttttcatca atagcaacaa tcattatatc atttgagaca tttttcgata
     3781 gatttctttg tgtataattt atattaaacg aaatattaga atttacaaat gattctataa
     3841 acataaaaaa atctattatt tttttctcta ataaatttat aaagtcctct cttgattttt
     3901 cctgaatatc taacgattta taaagataga tatttatagc attatttaaa aagagttcaa
     3961 aaaatagaat ataaaataaa aagacagaac aagctataat aggtattaaa accttattta
     4021 tctttttctt tttagccata gtaaaatcct tttaataaat aatttttatt tattatatta
     4081 taccttatat gaataaaaat caagaattat tttgaaaaaa ataatttata gggtataaat
     4141 ttatttttag tcaaaaattt tgacactttt cttaaatcgc tgaaaaataa agttattcca
     4201 gtattcttac tgaaattatt tcaagaatcc ctcctggaaa gaataaaaag taatactatt
     4261 ttaatcattt tcagtgatta tgaagttttc tcaatttttg tcaaaaattc ccttttaatg
     4321 ataaaaagtt gtataaaaaa aattgaaaaa aaaataaata gtgctataat aaattaataa
     4381 attaactaag tatataaaaa taagactaaa taaaaacagg ggggtaatta caatgaagaa
     4441 agtatattta ctctttttta tattattttc t
//
LOCUS       MOYB01000056            1303 bp    DNA              UNK 01-JAN-1980
DEFINITION  MAG: Candidatus Caenarcanum bioreactoricola isolate
            UASB_169scaffold56, whole genome shotgun sequence. |
            GENOME_ACESSION: GCA_001899385.1 CONTIG_ID: MOYB01000056 SOURCE:
            NCBI_bacteria ORIG_COORD: 0_1303.
ACCESSION   MOYB01000056
VERSION     MOYB01000056
KEYWORDS    .
SOURCE      .
  ORGANISM  .
            .
FEATURES             Location/Qualifiers
     CDS             complement(298..1011)
                     /product="hypothetical protein"
     Spacer_Hit_Main 903..938
                     /gene="29"
                     /evalue="7.2274e-08"
     Spacer_Hit      903..938
                     /gene="319"
                     /evalue="7.2274e-08"
     Spacer_Hit      903..938
                     /gene="291"
                     /evalue="7.2274e-08"
     Spacer_Hit      903..938
                     /gene="212"
                     /evalue="7.2274e-08"
     Spacer_Hit      904..938
                     /gene="134"
                     /evalue="2.43566e-07"
ORIGIN
        1 gataggaaga gaaaaagtat gaaatatagt taaataaaga tatagtatga tgttttatgg
       61 ttgaaaaaaa aaaaaaaaaa taaaaataaa tagaaataaa acttatagtt ataatacaat
      121 tgtcgcataa atttatttaa agataaaaat atcctaaaat gcaattattt tttcaataaa
      181 catttgagag ttttaaatat tatttatcta ttctgcaaca aaataattta aataccaaac
      241 cacctctggc ttttttagat aaaccctttt tctcctgaat attccaatat gagcatgtta
      301 taaaaacttt ttatccagta ttttattgta actactatac ttccagatat ttccttcaac
      361 gctttttaca acatttaatc tttctattgt tttaacgagt agatttgatt ttaattcctc
      421 tatgcaaact ctgaaaatat gttttgaata ataaagccca tctccgataa aaagatcaaa
      481 aaagcctgtc ccaaaattat cttttgtatc tttcagtaat atatttgcag aatttaattc
      541 tgtgcctttt ttagatattt tattgaattt taaaattaaa tcaatcttac caggaataaa
      601 aagtacttca taaagattat gcccaaatcc tgaaccatcc attattccgc atcttttgtt
      661 taatactgga tttattaaaa tgttttcaat cttttttgct atacaaatat ttatttcttc
      721 tatttcctta tcacataaat tatttgataa attacgaaaa agtgttgagt cactcgctat
      781 catttttctt ttacacccca aaaatttttt aaaaaatggc tctctgttca aatggtcttt
      841 tgataaaaat gtcggatagt ccaataatga agaataaagc atagataaaa atatattagc
      901 cagaggtatt tggtattttt ttcttttatc tgtaaaattg tttattttgg attttatttt
      961 aaaatttttg ttacaaaatc ttaaaaaacg tctaaaatgt gttaataaca cattttcccc
     1021 tcccaaaaaa taagataaag aaaaaagaaa gaaaaaagaa agagaaaaga aagagaaaag
     1081 aaagagaaaa gaaactgtgt gtaaaaacga atattcatta ctttcctttt ggattttttt
     1141 ttctataact atatttaaac cttttgctta taattttgca acaaacattt ttcgaccaag
     1201 gggatttttc tttttatatg agaaatttct gatatgaaat aaaaaatcaa catcataaag
     1261 atgctttaaa agcattcata ggaactaatt ttcatataat cga
//
LOCUS       a0209720_1015622        3451 bp    DNA              UNK 01-JAN-1980
DEFINITION  Ga0209720_1015622. | GENOME_ACESSION: IMG_3300025605 CONTIG_ID:
            a0209720_1015622 SOURCE: JGI_small ORIG_COORD: 0_3451.
ACCESSION   a0209720_1015622
VERSION     a0209720_1015622
KEYWORDS    .
SOURCE      .
  ORGANISM  .
            .
FEATURES             Location/Qualifiers
     CDS             complement(3..416)
                     /product="hypothetical protein"
     CDS             complement(823..1398)
                     /product="hypothetical protein"
     CDS             complement(1376..3451)
                     /product="class 3 adenylate cyclase/CHASE2domain-containing
                     sensor protein & COG2114,COG4252"
     Spacer_Hit      308..343
                     /gene="291"
                     /evalue="3.9386e-06"
     Spacer_Hit      308..343
                     /gene="212"
                     /evalue="3.9386e-06"
     Spacer_Hit_Main 308..343
                     /gene="29"
                     /evalue="3.9386e-06"
     Spacer_Hit      308..343
                     /gene="319"
                     /evalue="3.9386e-06"
     Spacer_Hit      309..343
                     /gene="134"
                     /evalue="1.32732e-05"
ORIGIN
        1 ataaaaagta cttcataaag attatgccca aatcctgaac catccattat tccgcatctt
       61 ttgtttaata ctggatttat taaaatgttt tcaatctttt ttgctataca aatatttatt
      121 tcttctattt ccttatcaca taaattattt gataaattac gaaaaagtgt tgagtcactc
      181 gctatcattt ttcttttaca ccccaaaaat tttttaaaaa atggctctct gttcaaatgg
      241 tcttttgata aaaatgtcgg atagtccaat aatgaagaat aaagcataga taaaaatata
      301 ttagccagag gtatttggta tttttttctt ttgtctgtaa aattgtttat tttggatttt
      361 attttaaaat ttttgttaca aaatcttaaa aaacgtctaa aatgtgttaa taacacattt
      421 tcccctccca aaaaataaga taaagaaaag agaaagaaaa aaagaaagag aaaagaaact
      481 gtgtgtaaaa acgaatattc attactttcc ttttgggttt tctttttcta taactatatt
      541 taaacctttt gcttataatt ttgcaacaaa tatttttcga ccaaggggat ttttcttttt
      601 atatgagaaa tttctgtgaa aatgaaataa caaatcaaca tcataaagat gctttaaaag
      661 cattcatagg aactaatttt tatataatcg atcctgaata acttacaaat taaaattttg
      721 ttggtataaa taaaaataaa attcttgtaa aaattaaaat taatttttat ttttttctca
      781 ttaaaaaact tacttaaata taggtataaa tctcttttta acttatttct tcttaaaaaa
      841 agcctccatt gaataaactt cgatcttatc ctcacttaaa tcaaaaataa aattattaag
      901 attaaaatct attgctttaa cataaatttt aaaggcagta tttgagataa caggccaata
      961 attttttata ctaacccctc ttttccataa atttgaagaa gaagaatcaa ttttattagt
     1021 tttaaaagta atagaatttt caaaattatc aattacccat tcaccgggat taagagcact
     1081 tattatatcc tcttcaactc ctaaagaatt atagcctttt acagtaaatt tattattact
     1141 caataactcc attgtaatac tctttttctt ctcaaagaaa aaattaccca taatagggat
     1201 agtcaaatca ggtgttacat cattttttcc gccaatcttt ttataactat cagcaatttc
     1261 attataaata taaaaattta cctcggacaa ttcccatttt ccaactaatt tggactggtc
     1321 tattattacc ccacatgata aaataaaaaa aagtaaaaaa agaattaata ataatttatt
     1381 catctgtaat tgcttcatct ttctctgcaa ttaattcata tattgatact ggcaatgttt
     1441 tacctttaac tcttattcta tcgagttctc taaaaataaa tttatctttt actctctcat
     1501 aagtatattc actaactatg atatttgttc cataatattt attaatacct tcaagtctag
     1561 atccaagatt tacattatct cccattaatg tataattcat tctaccttct gaacccatat
     1621 ttccagcagt cattatacca gtattaagac ctatacctat attaattttc ttcccttctg
     1681 gaagagtctc atttatctct tttaatttct caagttgttt aagagcagct ctacatgcaa
     1741 gttctgcatg attttcaatt ggatttggtg ccccccagaa acacataata gcatcaccta
     1801 tatatttatc gagtgtgcca ttatattcca tgataatatc tgtcattgct gtaagatatc
     1861 tatttaaaag agcaacaagt tcttgaggtg ttagtgcctc tgatagagta gtaaatcccc
     1921 ttatatctga aaattgaact gttatatcca tatcaactcc accgagttct ggtggattta
     1981 ataataattg ttcgacaaca tttggattaa catatttaga aaatatgttc tttatctctt
     2041 ttttctgttt ctcctctgtg agtactcgat atacaatgat actcataaaa gacaataaag
     2101 atacgattat tacccttatt gttggtaata caatatttga atttgaaaaa attatggcac
     2161 taaaaacaaa atagacaaat ataaatagaa ttgagtaaat atatgctcta aaaatattct
     2221 tattagaagc aataaaggca acaaaaattg ccattattaa aattaataaa tagtataaaa
     2281 taaaagggat cttttttata tacttattca tcattactgt attaattgta ttggcgatta
     2341 tctctattcc aaacatggtc tgaaaaggag tctgatacat atcatctgcc attccacttg
     2401 aaaaggcacc tattaaaaca attttatctt tgacataaat tgacttgttt ttatcaagaa
     2461 aatcataata actatatgta tcaaaagttg ttctttctgt tcttataggg cttgagcctt
     2521 ttcctgcata aaaaatatcc ataaatccat tttggttaat aggaattttt attttatcca
     2581 gctttttatt ttttatgact agatcttcca atgctccggt atctttattt cttatctttg
     2641 gattatgtaa aattatctct ttaccaaaaa taacctctat atttgaaaaa tcaacattat
     2701 aatatctaca tatcaaaaca agaggtattg atggaataaa tttctctttt ttacatatca
     2761 gatcttcagt atatatactc tctttactgt ataaaaaatc atatagattt atctttttat
     2821 tttttacaat aactccctct ctatcaactt ttattgcctc tttatataat gacataaaaa
     2881 aaagagcatc ctttttaaat ctcttatcct tttcggataa taacgcaaaa ttatttgcta
     2941 aatcttttaa aaatatatct gtatctttaa tattttcttt attattaaat acatctttta
     3001 tttgagcctt aaaatcatct ggcatctcac tcttttctaa atatttattt atctttgtta
     3061 ttattttttg attttccatt tctattttag attttaattt ttgaagttct aattcaaaat
     3121 ctttaatact tttatccatt ttagccttaa ttgtatcaat atcattacta ttaaggcctt
     3181 ttcttaaata atactctttt gattcctgag aaaaaatctt tggctcatat ttaacaagat
     3241 aatagtaatt atccgagtta ctcttttgaa tagtataagt tgcaagatat atattatcgg
     3301 cataataatc tggctttaat tcagaaaatg ttatctcttc cttttctaaa tatcttgaaa
     3361 ttaatggata ctttcttata attttatcca tatcttcaat aacatttgca tatcccattg
     3421 attttatact atcaatataa ggaataagtg g
//
LOCUS       a0208198_1015390        3606 bp    DNA              UNK 01-JAN-1980
DEFINITION  Ga0208198_1015390. | GENOME_ACESSION: IMG_3300025638 CONTIG_ID:
            a0208198_1015390 SOURCE: JGI_small ORIG_COORD: 0_3606.
ACCESSION   a0208198_1015390
VERSION     a0208198_1015390
KEYWORDS    .
SOURCE      .
  ORGANISM  .
            .
FEATURES             Location/Qualifiers
     CDS             complement(1..225)
                     /product="DNA-binding IscR family transcriptional
                     regulator& COG1959"
     CDS             complement(423..662)
                     /product="hypothetical protein"
     CDS             complement(904..2073)
                     /product="hypothetical protein"
     Spacer_Hit      1965..2000
                     /gene="319"
                     /evalue="3.9386e-06"
     Spacer_Hit      1965..2000
                     /gene="212"
                     /evalue="3.9386e-06"
     Spacer_Hit      1965..2000
                     /gene="291"
                     /evalue="3.9386e-06"
     Spacer_Hit_Main 1965..2000
                     /gene="29"
                     /evalue="3.9386e-06"
     Spacer_Hit      1966..2000
                     /gene="134"
                     /evalue="1.32732e-05"
     CDS             2498..3604
                     /product="histidyl-tRNA synthetase & KO:K01892"
ORIGIN
        1 attaaaattt tctggtggct ttgttaaaaa aaaacctcct tgagagcctc ttacagagtc
       61 aataatttta ttatttttta aaattattga aatctgccca agatattttt ctgaaacatc
      121 ctcttttttt gagatttcac ttatttgtaa cgccccttta ttataatttt ttgcaaggtc
      181 tattaacatt ctaataccat atcttgttct ggtagaaagt ttcataattc ctcctaatac
      241 tatagaaata gtagtatata tttataattt tgtcaagtat ttttttcaaa aaaataaaaa
      301 aaatgcgtgc gattttattt ttagacagat aaaaagataa aattatccca tcgttaattt
      361 cgtttgagaa aagattgtaa tagtgttatt tatttttcga gtagaattta aaataaattc
      421 agtcaataat aagtttcaaa ccctattact tgataacaat cgttgtagat tgctttataa
      481 aatgaggtgg tattgccttc gaagtaggac aattctctac tcttccacca tctctttatc
      541 tctgtcagtt tcaaccataa cctcaatgtc acaagactgc attttttctc aaattcaagc
      601 atacccattt tctcatattc ttcaataaat acctgaagaa taaatctcaa caattttgcc
      661 atgctgaaaa aattcaagtc agcatggatt ttcaaaaatt cctcatataa ttattaattc
      721 ccaaaaaaat aaaaataaat agaaataaaa cttatagtta taatacaatt gtcgcataaa
      781 tttatttaaa gataaaaata tcctaaaata caattatttt ttcaataaac atttgagagt
      841 tttaaatatt atttatctat tctgcaacaa aataatttaa ataccaaacc acccctggct
      901 tttttagata aacccttttt ctcctgaata ttccaatatg agcatgttat aaaaactttt
      961 tatccagtat tttattgtaa ctactatact tccagatatt tccttcaacg cttccttatt
     1021 tttataaata aaaagattta ataaattata tgctatgaat attatccata aagtgtttat
     1081 acagcacatt tgatcctttg atttcttttt ctttgaactc attacattat tcattgtttt
     1141 aaatccatta ttctctattc tccatcttaa atgagatgca tatcttaatt caaaaggata
     1201 tagacttaaa tcacttgtta taacataaaa tgtttccata tcagtcttac cttttctcgg
     1261 ctttatataa tgttctgtaa ttattgctac ctgtaatgga tattgtattg tatcactata
     1321 tatttctttt actactttaa tcgtatattc gcacattcgc tcttcatcaa aacctttttc
     1381 aactattact tcgggtgcat tattctctat ataaaactcc acatctttta caacatttaa
     1441 tctttctgtt gttttaacga gtagatttga ttttaattcc tctatacaaa ctctgaaaat
     1501 atgttttgaa taataaagcc catctccgat aaaaagatca aaaaagcctg tcccaaaatt
     1561 atcttttgta tctttcagta atatatttgc agaatttaat tctgtgcctt ttttagatat
     1621 tttattgaat tttaaaatta aatcaatctt accaggaata aaaagtactt cataaagatt
     1681 atgcccaaat cctgaaccat ccattattcc gcatcttttg tttaatactg gatttattaa
     1741 aatgttttca atcttttttg ctatacaaat atttatttct tctatttcct tatcacataa
     1801 attatttgat aaattacgaa aaagtgttga gtcactcgct atcatttttc ttttacaccc
     1861 caaaaatttt ttaaaaaatg gctctctgtt caaatggtct tttgataaaa atgtcggata
     1921 gtccaataat gaagaataaa gcatagataa aaatatatta gccagaggta tttggtattt
     1981 ttttcttttg tctgtaaaat tgtttatttt ggattttatt ttaaaatttt tgttgcaaaa
     2041 tcttaaaaaa cgtctaaaat gtgttaataa cacattttcc cctcccaaaa aataagataa
     2101 agaaaagaga aagaaaaaaa gaaagagaaa agaaactgtg tgtaaaaacg aatattcatt
     2161 actttccttt tggattttct ttttctataa ctatatttaa accttttgct tataattttg
     2221 caacaaatat ttttcgacca aggggatttt tctttttata tgagaaattt ctgtttaatg
     2281 ctaattattt ctttatacct atttttttaa tttaatatta tttacaaaac tactttatga
     2341 tttttcttta tattttttac cttattgctc ctttgacaaa ttttatcttt ttggatataa
     2401 aaagagagaa atgacttact ttctcataca aaaatttaat aatataattc aattttaaca
     2461 gttgctattt cgatatttta attaaaagga caaagcaatg atagaaccaa aagtattaaa
     2521 aggatttaga gatactctac cagaaataat gattataaaa aaggatctta taaaaaaact
     2581 cgaaaaaaca tttgagagtt ttggattttt gcctattgat actccagcac tcgaatatac
     2641 agaaatactt ctcgggaaag gcggtggtga aacagataaa cagatatatc gtttcaaaga
     2701 tcatggtgga agagatgttg cattaagata tgatttaaca gttcctcttg caagatttat
     2761 tgcagcaaat tataatgatc tggtattccc atttaagaga tatcatattg ctccggtctg
     2821 gagaggcgaa aatactcaaa aaggtagata tagagagttt tatcagtgtg attttgatat
     2881 acttggggtt gattcgataa attctgattt agaaatttta ttagtcataa aaaatggctt
     2941 tgataatcta aatattaccg attatattat aaatataaat catagaaaat tattaaattc
     3001 atttttagaa aaattcggat atttagaaaa gagcacagat atattaagag taattgataa
     3061 gatttataaa ataggcaaag aagaggtatt aaaagaattg gttgacaatg ttaaaattcc
     3121 tttaaaagat ggtgaaggca taatagaatt tttaaatata gaagaagata aaaagatagg
     3181 catacagggg gatagtatat ttgaaaaatt agaaaagatt atgccattat taaatgaatc
     3241 tggcaaaaat gcaataaaag agcttgcctt tatattcaat aatctaaaag aattaaatat
     3301 attacaatat ttcgcattta atccagcaat aacaagaggg cttgattatt atactggaat
     3361 tgtgtttgaa agttttatct cagatagaat ggaatttggt tcagtatgct ccggtggtag
     3421 atatgataat cttacttctc tttatagtaa aaatagagtc tctggagttg gagcatcttt
     3481 tggactggat agattacttg cattacttga gtcaaagaat atctttttgc ccaaaaaatc
     3541 tataacagat gttattattt tttatcttga tgagaattta acatcttatt atcataaagc
     3601 agcaga
//
LOCUS       a0116145_1039732        2311 bp    DNA              UNK 01-JAN-1980
DEFINITION  Ga0116145_1039732. | GENOME_ACESSION: IMG_3300009704 CONTIG_ID:
            a0116145_1039732 SOURCE: JGI_medium ORIG_COORD: 0_2311.
ACCESSION   a0116145_1039732
VERSION     a0116145_1039732
KEYWORDS    .
SOURCE      .
  ORGANISM  .
            .
FEATURES             Location/Qualifiers
     CDS             complement(76..315)
                     /product="hypothetical protein & Hypo-rule applied"
     CDS             complement(557..1741)
                     /product="hypothetical protein & Hypo-rule applied"
     Spacer_Hit      1618..1653
                     /gene="319"
                     /evalue="7.2274e-08"
     Spacer_Hit      1618..1653
                     /gene="291"
                     /evalue="7.2274e-08"
     Spacer_Hit_Main 1618..1653
                     /gene="29"
                     /evalue="7.2274e-08"
     Spacer_Hit      1618..1653
                     /gene="212"
                     /evalue="7.2274e-08"
     Spacer_Hit      1619..1653
                     /gene="134"
                     /evalue="2.43566e-07"
     CDS             complement(1976..2311)
                     /product="endonuclease-3 & KO:K10773"
ORIGIN
        1 ccatcgttaa tttcgtttga gaaaagattg taatagtgtt atttattttt cgagtagaat
       61 ttaaaataaa ttcagtcaat aataagtttc aaaccctatt acttgataac aatcgttgta
      121 gattgcttta taaaatgggg tggtattgcc ttcgaagtag gacaattctc tactcttcca
      181 ccatctcttt atctctgtca gtttcaacca taacctcaat gtcacaagac tgcatttttt
      241 ctcaaattca agcataccca ttttctcata ttcttcaata aatacctgaa gaataaatct
      301 caacaatttt gccatgctga aaaaattcaa gtcagcatgg attttcaaaa atgcctcata
      361 taattattaa tttcaaaaaa aataaaaata aatagaaata aaacttatag ttataataaa
      421 attgtcgcat aaatttattt aaagataaaa atatcctaaa atgcaattat tttttcaata
      481 aacatttgag agttttaaat attatttatc tattctgcaa caaaataatt taaataccaa
      541 accacccctg gcttttttag ataaaccctt tttctcctga atattccaat atgagcatgt
      601 tataaaaact ttttatccag tattttattg taactactat acttccagat atttccttca
      661 acgcttcctt atttttataa ataaaaagat ttaataaatt atatgctatg aatattatcc
      721 ataaagtgtt tatacagcac atttgatcct ttgatttctt tttctttgaa ctcattacat
      781 tattcattgt tttaaatcca ttattctcta ttctccatct taaatgagat gcatatctta
      841 attcaaaagg atatagactt aaatcacttg ttataacata aaatgtttcc atatcagtct
      901 taccttttct cggctttata taatgttctg taattattgc tacctgtaat ggatattgta
      961 ttgtatcact atatatttct tttactactt taatcgtata ttcgcacatt cgctcttcat
     1021 caaaaccttt ttcaactatt acttcgggtg cattattctc tatataaaac tccacatctt
     1081 ttacaacatt taatctttct gttgttttaa cgagtagatt tgattttaat tcctctatac
     1141 aaactctgaa aatatgtttt gaataataaa gcccatctcc gataaaaaga tcaaaaaagc
     1201 ctgtcccaaa attatctttt gtatctttca gtaatatatt tgcagaattt aattctgtgc
     1261 cttttttaga tattttattg aattttaaaa ttaaatcaat cttaccagga ataaaaagta
     1321 cttcataaag attatgccca aatcctgaac catccattat tccgcatctt ttgtttaata
     1381 ctggatttat taaaatgttt tcaatctttt ttgctataca aatatttatt tcttctattt
     1441 ccttatcaca taaattattt gataaattac gaaaaagtgt tgagtcactc gctatcattt
     1501 ttcttttaca ccccaaaaat tttttaaaaa atggctctct gttcaaatgg tcttttgata
     1561 aaaatgtcgg atagtccaat aatgaagaat aaagcataga taaaaatata ttagccagag
     1621 gtatttggta tttttttctt ttatctgtaa aattgtttat tttggatttt attttaaaat
     1681 ttttgttgca aaatcttaaa aaacgtctaa aatgtgttaa taacacattt tcccctccca
     1741 aaaaataaaa aaataagata aagaaaagag aaagaaaaaa agaaagagaa aagaaactgt
     1801 gtgtaaagac ggatattcat tacttttctt ttggattttc tttttctata actatattta
     1861 aaccttttgc ttataatttt gcaacaaaca tttttcgacc aaggggattt ttctttttat
     1921 atgagaaatt tctgatccct ctccttcatt gaaatattta caaatttaaa aaaaattatt
     1981 tatctctata acttggacag atattattca gtttacattt attacacaat ggtttaactg
     2041 gtttacatac agtttgacca taacttacaa gataatcatt tatctttttc catagataaa
     2101 caggtaataa cttttttaaa gcaaattcag tttcttcagg cttttttgtt ttcacccaac
     2161 caaatctatt tgcgattcta tgaacatgtg tatcgacaca tatactatct ttgttataac
     2221 cgagtataat aaccaaattc gctgtttttc ttccaactcc tggaagtttt aacaactctt
     2281 caaaattttc tggtacttta ccatcatatt t
//
LOCUS       0116245_10001041        5993 bp    DNA              UNK 01-JAN-1980
DEFINITION  Ga0116245_10001041. | GENOME_ACESSION: IMG_3300010338 CONTIG_ID:
            0116245_10001041 SOURCE: JGI_medium ORIG_COORD: 0_5993.
ACCESSION   0116245_10001041
VERSION     0116245_10001041
KEYWORDS    .
SOURCE      .
  ORGANISM  .
            .
FEATURES             Location/Qualifiers
     CDS             complement(353..1081)
                     /product="hypothetical protein & Hypo-rule applied"
     CDS             complement(1343..4405)
                     /product="Multidrug efflux pump subunit AcrB & COG0841"
     CDS             complement(4405..5232)
                     /product="HlyD family secretion protein & pfam13437"
     Spacer_Hit      958..993
                     /gene="212"
                     /evalue="3.9386e-06"
     Spacer_Hit_Main 958..993
                     /gene="29"
                     /evalue="3.9386e-06"
     Spacer_Hit      958..993
                     /gene="319"
                     /evalue="3.9386e-06"
     Spacer_Hit      958..993
                     /gene="291"
                     /evalue="3.9386e-06"
     Spacer_Hit      959..993
                     /gene="134"
                     /evalue="1.32732e-05"
ORIGIN
        1 tcaagcatac ccattttctc atattcttca ataaatacct gaagaataaa tctcaacaat
       61 tttgccatgc tgaaaaaatt caagtcagca tggattttca aaaatgcctc atataattat
      121 taattccaaa aaaaataaaa ataaatagaa ataaaactta tagttataat acaattgtcg
      181 cataaattta tttaaagata aaaatatcct aaaatgcaat tattttttca ataaacattt
      241 gagagtttta aatattattt atctattctg caacaaaata atttaaatac caaaccaccc
      301 ctggcttttt tagataaatc ctttttctcc tgaatattcc aatatgagca tgttataaaa
      361 actttttatt cagtatttta ttgtaactac tatacttcca gatatttcct tcaacatctt
      421 ttacaacatt taatctttct attgttttaa cgagtagatt tgattttaat tcctctatgc
      481 aaactctgaa aatatgtttt gaataataaa gcccatctcc gataaaaaga tcaaaaaagt
      541 ctgtcccaaa attatctttt gtatctttca gtaatatatt ttcagaattt aattctgtgc
      601 cttttttaga tattttatct aattttaaaa ttaaatcaat cttaccaggg ataaaaagta
      661 cttcataaag attatgccca aatcctgaac catccattat tccgcatctt ttatttaata
      721 ctggatttat taaaatgttt tcaatctttt ttgctataca aatatttatt tcttctattt
      781 ccttatcaca taaattattt gataaattac gaaaaagtgt tgagtcactc gctatcattt
      841 ttcttttaca ccccaaaaat tttttaaaaa atggctctct gttcaaatgg tcttttgata
      901 aaaatgtcgg atagtccaat aatgaagaat aaagcataga taaaaatata ttagccagag
      961 gtatttggta tttttttctt ttgtctgtaa aattgtttat tttggatttt attttaaaat
     1021 ttttgttaca aaatcttaaa aaacgtctaa aatgtgttaa taacacattt tcccctccca
     1081 aaaaataaga taaagaaaag agaaagaaaa aaagaaagag aaaagaaatt gtgtgtaaaa
     1141 acgaatattc attactttcc ttttggattt tctttttcta taactatatt taaacctttt
     1201 gcttataatt ttgcaacaaa tatttttcga ccaagggaat ttttcttttt atatgagaaa
     1261 tttctgtacg atagtttaat tttttgacaa aacaaaattc ttttagttta aataaagagt
     1321 atattaaaat ataataaaaa tctcaacctc tattaaacat tttgactggc aaaaaattta
     1381 aaacagcagg tataacaata agagtaaaaa tagttgaaaa aagaagtcca cctgttacag
     1441 aaatgccgag aggctgaact acatttgtgc cgtcgcctat tgcaaaagca attggaagca
     1501 ttccaaatat tgttgttaaa gatgttagta gaataggagt aaatcttaac ttacaaatat
     1561 ttataattgt ttcagtctta tttgtattct ctttaatatg ttgaatataa aaatctatta
     1621 ttataataga gttattaact gaaatcccac ataataatat cgtgccaagt aaagaattta
     1681 aagatacagt ggatttaaaa ataaagagag aagatattac tccgatgaat cctaagggta
     1741 tggcaagtaa aattataaat ggtattctca aagaattaaa ttgaatacca agaacaagat
     1801 atattaaaaa tatacttgtg atcagagcta taaaaagaga cataatattt ctattaatct
     1861 ctttatctgt atccataaat gttatactat atccagatgg aatattcaac tcttttttta
     1921 ataattcttt tatacttgac tctaatttct tcttcattga ttgatgagta tctcttttca
     1981 taaatgcaaa aatattaaaa gtttcgactc cattatcatt tcttatctga cttatacctt
     2041 ttgttttttc gtaattaaaa aaatgtccta atggtataga ataatcttca taagtcaatt
     2101 gatatttcat aatatcttca attgatgaga caaagttatc cgggtaattt atagcaatat
     2161 taatttcttt ctcattctct tttatcttta tgacatttgt cccatttaat aagattctta
     2221 taatagaagt taacttattt attgaatact gattaaaatt tcttaatacc tcttttctag
     2281 gtattagatt aatttcatca cttcttatgg tatttgggga tgtaaaacta tttctataaa
     2341 gatcactctt atttataata tcctgaattc tatccacaat agaaagaatt atatttttat
     2401 caggccctga tactctaata tgtaatccat aagtcattgg tagtggaaga gcagaaggat
     2461 cccatgaaga tatttcaaat gtccattctt cattgttttg caaattatct tttaaatcct
     2521 ctattgcaat ttctgctact ttactatttt ttaagttaat aagcattgag cccctgtcat
     2581 ttctaaaaat atttacaaat ctactctcca acctatttcc aagaattttg acaatcttta
     2641 actctatctc ttgaaatttt tccagtaaaa tttctttatc atttgtttct gaatttgtaa
     2701 aaattatctg aactatatta ctctttggca ttgctattat ctcttttttt attaaaggaa
     2761 agataaataa taaaagaata attaatatta taaaaagaga agatatcaaa acaatagaga
     2821 ctattttctt gtataaaatc tttcttaata tcttttcata aatatttatt aaaaaagata
     2881 aaactctatt tgaaaaattt tcaaaaatat tttttttctc tttttctact ggataatttc
     2941 taaaaagata ataagcaatg actggaacca ccaataaact aacaatcata gaaacagtaa
     3001 gagtaaatat taccaccttt gataaatccc ctaatattgc atttgtgagt tttgcagtcc
     3061 attgtaaagg gaaaaacaca caaatactcg ttatagtaga tgcaattata gcatttctta
     3121 cttcttttat agaatttatt atattatcaa tgagattaat attcttatac atcaatctat
     3181 gtctatggat gttttccata gcaacaatag aagaatcaac tatcatccca acagaaagag
     3241 tcatgccact caatgatata agattcaaag agagattaaa aattttcatt aagataaagg
     3301 tcaatataat tgataatggt atagaaatag agataattag aatatttctt atttctccca
     3361 aaaaaaatat aattactatt atggcaagaa taccaccaac tattgccgca tttattacgt
     3421 tattaattgc ttttgttata aatgatgatg gatcaacaag aatatgaaat tttatatgtt
     3481 gcggtagatt atttttttcg agatttatta tattctttat atcagtagac atcctgttta
     3541 agtttccatc ttccttagga gttgcaaaaa ttaaaattga tctatcacca tttactgtat
     3601 atagactttt aggtaaccca tagaatacag atatgtctgc aatatccttt aaatatatta
     3661 tcttattacc ttttattgtt ataggaatat tctcaatatc aaatgggcta ttaattccag
     3721 attttattcg taaattatag atatttttat tttctctgaa tgatcccatt gagatattct
     3781 tgtaattatt ttttatatag tttgccactt catctggtgt aagaccatac gataagagag
     3841 aaagtggttt taatgtgatt ttagtattca attcttgaat agcaacaatt tccacagttt
     3901 cagcatcatt tacattagaa aatttatttt taaatagatt ataaatagta ttgtatagat
     3961 ctttttgagg aagttctgtt gaagtaattg caatagccat aaatccagtg ttagatcccc
     4021 aataagatac agaataatcc tgagattctt ctgggagtaa attttttatt gtatcaatat
     4081 tcttttcaac taaattcttc gcatcttcaa aacctatatc ccaattaaat tcaatttgaa
     4141 atcgtgatct cccagaggag taagtagaga ctatattttc aacatattca atactattta
     4201 atttattctc aattatatct ctatattcat tataaaaatc ttctgctgtc cagctttgat
     4261 gtcttatgtc taaaacaaca actggttttc tcatatttgg atataacttt actggcagtt
     4321 gaaatacaaa atatagtcca gcaataatta atggtaaaat caccaataag attattcttc
     4381 ttcggtttaa aagaaacttc aacattatct tcttcctcca aatggattgt ttccaccaaa
     4441 tccgcctctc tcttcccttt ttaaattgct tttaattttg tcttcaattt ttaccttaac
     4501 agcatcgccc tcatataata ctttgttata tttggtaata attaaatcat tttcatttaa
     4561 tcctttttct attactacct gtttatcata tcttttgcct atcacgactt cctgaaaaat
     4621 aaccttgtta tcttttacaa tatagacaag atttttacca tacctttgaa ctattaggtc
     4681 gattggtaat aaaaaaccgg tataattatc tactcttaac tctatttcta caaacttacc
     4741 aggaaaaatt tcttttgctg ggaaaaattc aattgaaact ttaaaaagcc cggtattatt
     4801 ttcagaaata aggcctattg attttactat accttgaatg tctgtccctt taataaatgc
     4861 tatatctcct ctctttaact taactatatc attgtcactc acaagaagat ctattctata
     4921 tttactaata tctgctatct gtaaaagttc gcttctatca aagacctcat tttttgaagc
     4981 tacatttatt tttgaaataa ccccattaat tggagagtat acaattgtgg gtaagtaatc
     5041 ttcactcgct gtttttcgta taatggaaag taatttatca ccaattttta ccttatcttg
     5101 ctcaacaaca tatacatccc taattatacc attcaatgga gaataaatag tgataataga
     5161 atttggcaaa atccttccac cataataaat tttctcatat acagattctc tttttaactc
     5221 aaaaacaacc acttctttat ccgtagaaaa tatgttatag agaaaaaata tattaaaaaa
     5281 taaaaatata aaatatttca tctaatccac cttaaatgtt ataattttta tatagaccag
     5341 atatcccagg tttatgtaag ggatatcccc ctttatctat tttttataaa aatttatagt
     5401 tatcttatct taatatcgac aatctaccat acagatatcc cctgttttat cttaatctaa
     5461 aaataaaatt tttgttaaac gcaaaaattt cttttacata acaatttcag attatagcaa
     5521 attttcaata aattttttta actcttcagg attaaaagat atcggatttc cagacatact
     5581 cgagccagta gatctttcga taatctcctc tgcaagattc ttatcaattt taaattcttt
     5641 aaagtcataa gggatattga gtattttatt cagctcaaaa atttcatcta taaatttcac
     5701 aatgttattt gaactatctt tataataata attgactata tcagcataaa tatttttatc
     5761 tctgtcactg ttaaatttta taatatgtgg caaaagaatg gcacagataa ggccatgagg
     5821 aatatcaaac attccaccaa tgcctgaggc aaaaccatga acagcaccaa gtccagagtt
     5881 agcaagtgta ataccagaag caatacttgc ttgaagcatg ttttttcttg caccagtatc
     5941 taaaaggtta gaggcaagag tttttaatga ttttatagca ataggtataa aat
//
