# Supplementary material for: Uncovering the functional diversity of rare CRISPR-Cas systems with deep terascale clustering
Source: Science. Author manuscript; Available in PMC 2024 Mar 4. (PMC10910872; doi:10.1126/science.adi1910)
Supplement: data S5 [file NIHMS1969090-supplement-data_S5.zip › VII_spacer_search/spacer_id_30_targets.gb]

LOCUS       0116245_10004158        5270 bp    DNA              UNK 01-JAN-1980
DEFINITION  Ga0116245_10004158. | GENOME_ACESSION: IMG_3300010338 CONTIG_ID:
            0116245_10004158 SOURCE: JGI_medium ORIG_COORD: 0_5270.
ACCESSION   0116245_10004158
VERSION     0116245_10004158
KEYWORDS    .
SOURCE      .
  ORGANISM  .
            .
FEATURES             Location/Qualifiers
     CDS             1496..2305
                     /product="polar amino acid transport
                     systemsubstrate-binding protein & KO:K02030"
     CDS             2387..4075
                     /product="methyl-accepting chemotaxis protein & KO:K03406"
     CDS             complement(4262..4633)
                     /product="ArsR family transcriptional regulator &KO:K03892"
     CDS             complement(4814..5269)
                     /product="hypothetical protein & Hypo-rule applied"
     Spacer_Hit_Main 5001..5033
                     /gene="30"
                     /evalue="3.9386e-06"
     Spacer_Hit      5001..5033
                     /gene="320"
                     /evalue="3.50098e-06"
     Spacer_Hit      5001..5033
                     /gene="135"
                     /evalue="3.50098e-06"
     Spacer_Hit      5001..5033
                     /gene="292"
                     /evalue="3.9386e-06"
     Spacer_Hit      5001..5033
                     /gene="213"
                     /evalue="3.9386e-06"
ORIGIN
        1 gatagaaaaa agacagaatt caaactgaaa aatgaagtct taaaaaatct tccttttaat
       61 ttaacagatt atcaaaaaaa agcccttgaa gaaatagaaa aagatctttt ttctgataaa
      121 aatttttcaa gattgttaca aggggatatt gggtctggta aaacaatagt agctatacta
      181 tcaatgcttt cagtagtaga ggccggggaa caatgtgctt taatggcacc aactgaggtg
      241 ctggcaaaac aacattttaa tactattaaa aaattttgct caaatttatg gcttgatatt
      301 gcattactta caggggattt aactaaaaaa gagagagata atattttact cggattaaag
      361 aatggagaga taaagatagt tgtggggaca cactctcttt ttagcgatga tgttatatat
      421 aaaaatctcg gatatgtaat aatagatgaa caacatagat ttggagtgga gcagaggctt
      481 caattaatga aaaaagggga gagagtggat ctattgttaa tgacggcaac ccccattcca
      541 caatctcttg cattggcatt atatggtgat ctggatctta caattatgaa aggctcaatc
      601 actggaagaa aaccggtaaa aacatgggta ataaatgatg atcaggaaag aatatataaa
      661 atgtatgact ggataaaaca agaattgtcc caaaaagggc gagcaatatt tgtctattct
      721 ttgattgaag actctgaaaa aatggatgcc aaggatttaa tgaatcaatt tgagaaatta
      781 aagacaatat tcaaagaatt tggggttggc tttattcatt caaaactaag ttcagaagaa
      841 aaagataaaa taatgaatga ttttagagag ggcaaaataa aaattcttac tgctactaca
      901 gttgtggaag taggaataga tgtgccagat gcaaacataa ttgttgtgga aaatgcggaa
      961 agatatgggc tctcaaccct tcatcaatta agaggtagag taggaagaaa taatgaacag
     1021 ggatatatga tattgatttc aaaattaaac aatcttacag aagagggtaa aaaaagactt
     1081 gaaataataa aaagagaaaa tgatggcttt agaatagcag aagaggattt gcttttaaga
     1141 ggtcctgggg attttatagg tagtaaacaa tccggtctac cagaatataa atttgcagac
     1201 ataaaatccg atcttgaaat attacaaata gcgacctctg atgcagaaga ggtatttaat
     1261 aatgataaga atcttgaaaa aaaagaacat ttatttgtaa aaataagtta tttgaataga
     1321 ttaaaaaatt attttaataa ttatgtaaaa aattgatact ttttattttt ttataaataa
     1381 ttattgattt tttttatcat aaattataat ataaaaacag aaaaataaaa attaagagtt
     1441 accaaatttt ataaaaataa aaagctcttg tatagagcta attaatacat attatatgag
     1501 gagggaaaaa atgaaaaaaa tttttttatg tgttgtattt atctttacat taactctatt
     1561 tttaaatgga gaagacaaac cagaaaaaat tattttggga tttgaagatg cccctaatta
     1621 tccctggtta ttaccagatg gaaccggcat aacttttgaa cttttaaaaa tagtagaggc
     1681 aaagatggga ataaagtttg tctatgaaaa atatccatgg aaaagatgcc ttgaattgtt
     1741 aaaagaaaat aaaatagacg gtgcattaaa ttcaagtttc aaaaaagaga gaatggaaat
     1801 gggggcatat ccaatgattt cagatataga gccagatatt tcaaaaagaa tccatatgga
     1861 gggatattct ctatatagat taaaaggtag taatataaac tgggatggaa aaattttttt
     1921 aaatgttaag ggaacaatcg gtgcccaaac tggtttttct atcgtagata aattaaaaaa
     1981 ggattttgga ttaactgttg atgattctgt aaaatcggtt gatgagaatt ttaataaact
     2041 actaaaaaat agaatagttg gtgctgtttt acaaacatct gctgctgatt ttgtcttaga
     2101 aaacaataaa caatttaaaa ataaaataga aaaagttgaa ccatcaattg agtataaagc
     2161 atattacatt atgttatctt atgactttat aaaaaaatac ccagatgttg caaaaaaatt
     2221 ctggaacact gttgcagaag ttagagaatc aaaagaattt attgataaaa agaaagaata
     2281 tctaaaaaag agtatcaata aataataaaa aataagatct gtcccttttt aagaaaacag
     2341 aaaaagggac agatatcata ttataatatt tctttgagga ataaaaatga aatctattgc
     2401 aaataaaatt ttattaatat ttttattagt cgttactctg gtaatggtaa tattaggatt
     2461 tataataata aacattgaaa taaccggtat taagaaaaat atgaaagaga caaatatcct
     2521 acttaccgaa agattatctg aaacccttct tcttcctcta tggaatttag attctccaca
     2581 gatagaaaga agtataaaat ttgaatttca ggatgaaaat gttctggcaa tatttttata
     2641 tgatgaagag gataaagcaa cagagcattg tttccttaga aaagataaag aaataaaaaa
     2701 tattgaaaac acaaaagaga taatagaaaa agccttctta cacagtaaaa aagagataaa
     2761 aaaagatgag acaaaaatag gaagtattga agtaatattt tctgataagg tttttaatga
     2821 ggcaatatta agtaaaacat ttggtataat aatacaattg ataatattat taacagcaat
     2881 aacaatcgtc tctttaattc tctttaaaca aattttgatc acacctttaa ataatatgtt
     2941 aaacaaagtc aaagatcttg cagaagggga aggagaccta acaaaaaaga tcgaaataaa
     3001 aacagaagga gaaattcaaa atcttgcaat aagtataaat aaatttatag ataaattggt
     3061 agttataatt tcaaaattaa taaccattac agaaaaaagt actgccattg gagcaactct
     3121 ttctgtaaat acagaagaat tatcagcaac catgaatgaa ttcaatgcca caattcaatc
     3181 aatgaaaaat gaaaatataa aacttaatca atctatattg acaagtggcg aatccttaga
     3241 gaaaataaaa aaattcttaa cttttttaaa agaagagata aaaaaagagt ctgtaataat
     3301 taatgattca tatcaaataa taaataacac catagaagag ataaaaaaag gaaatgagtt
     3361 agtaaatgag aaaagtaaaa tgtctgaaca gttggtaaat cttgcaacca aaggtgaaga
     3421 aagtatgaca aataccgtta gttcaataac agaaattgct aattctataa attttataat
     3481 ggaattaatt aaaataataa ataacgttgc atctcaaact aacctgcttg ctatgaacgc
     3541 cgcaattgag gctgctcatg ctggagaata tggtaaagga ttttctgttg ttgctaatga
     3601 aataagaaat ttagcagaaa ctactggtga aaatgctaaa aatataaata aatcattaaa
     3661 agatattata attaagatag aaaatacttc aaacgtagca aataacactg gaaaattaat
     3721 aaaagatatt ataatttcta taactactat tgataatgca ataaaagaaa tttttaatgt
     3781 atttgatagt ataaacaaaa aatcaaatga gatttcattc aaactcaatg aattaataga
     3841 aaaattcgaa aatatagata attattccga tgaaaccgtt aaaaatgtaa ccgatatagc
     3901 aaataatttc tcctctataa taaatttatc agaagagaca tccaaggcta ttacagaaat
     3961 ttcatattct ataaatgata tttcaaattc tgtaataagc ctcacagaat taggcgagca
     4021 taactcaata aatataaaag aactcgaaga acagataaaa aaatttaaag tataattaat
     4081 aatattattt taatataaaa ataaaagcac tttgtaataa ataagataat tgctgttgaa
     4141 tctaaaatac taattcagaa atctaattct atttaatcgc ataataaatg cttgtttaca
     4201 aagtgcttta aaaattagcc tactgaagtt aatatactgt taaataaaat tatataataa
     4261 attaatgaca accataacca tgattgccac aggcattttc ataagttaat tcagtcaatt
     4321 catttgcttc gaatttcttt actgcttctt caactgtatt tccatttaac aaatatacct
     4381 ttataccgct attatttaat agttggactg ctctttttcc cattccgttc gtaataatta
     4441 cttcgacatt atatttagat attacatcta atggttgaca agcaccatga ttatgatgtt
     4501 gattattatt ttgcactatt tgaattgact tttcatttgt gtcataaatt gtaaaatatg
     4561 gggcactccc aaaatgtcca taaacaattt cagatagacc tttttcacct tttgttggta
     4621 aacaaatttt catttcttcc tcctattgat tatatattat tattaaaaat tttttcaaaa
     4681 tataaaaaca cctaactttt tgtgcatatg cacataatat cactaaaata ataatctgtc
     4741 aactattttt ttaataattt gtgtcaagaa aattaaaatg tcacctattt catataaata
     4801 gaaatgtcac cttttagttt gaaaatggga ttttatggcc attctcatct acctcataga
     4861 attttaattc tactttgtcc ttataaatat gcacagaacc atcaagccat gttttaacta
     4921 ataccttatt gccggggcat atgttaattt tctgttcctt tactaactga tagattttat
     4981 tctcttttct aacaatataa tctctactaa tctttctttt actacaaaaa cttattattt
     5041 catttaagtt ctgacctttt tctaatggaa catgcatatc ttcatctgat atcgcttttt
     5101 tactaaattt tttattgtgt ttatcccaat actcactctt aagataatta tttgcctgct
     5161 cacaatcttt tatccccttt aaagataaaa gttttattag tctatcctga tggattccat
     5221 tgtgcctttc tactctacct tttgcctgtg gtgaattagc atatatcatt
//
LOCUS       a0116190_1019936        3398 bp    DNA              UNK 01-JAN-1980
DEFINITION  Ga0116190_1019936. | GENOME_ACESSION: IMG_3300009655 CONTIG_ID:
            a0116190_1019936 SOURCE: JGI_medium ORIG_COORD: 0_3398.
ACCESSION   a0116190_1019936
VERSION     a0116190_1019936
KEYWORDS    .
SOURCE      .
  ORGANISM  .
            .
FEATURES             Location/Qualifiers
     CDS             1..534
                     /product="methyl-accepting chemotaxis protein & KO:K03406"
     CDS             complement(15..287)
                     /product="hypothetical protein"
     CDS             complement(721..1092)
                     /product="ArsR family transcriptional regulator &KO:K03892"
     CDS             complement(1273..2457)
                     /product="Homeodomain-like domain-containing protein
                     &pfam13384"
     CDS             complement(2720..3190)
                     /product="hypothetical protein & Hypo-rule applied"
     Spacer_Hit      1460..1492
                     /gene="213"
                     /evalue="3.9386e-06"
     Spacer_Hit      1460..1492
                     /gene="292"
                     /evalue="3.9386e-06"
     Spacer_Hit      1460..1492
                     /gene="135"
                     /evalue="3.50098e-06"
     Spacer_Hit      1460..1492
                     /gene="320"
                     /evalue="3.50098e-06"
     Spacer_Hit_Main 1460..1492
                     /gene="30"
                     /evalue="3.9386e-06"
ORIGIN
        1 gcaattgagg ctgctcatgc tggagaatat ggtaaaggat tttctgttgt tgctaatgaa
       61 ataagaaatt tagcagaaac tactggtgaa aatgctaaaa atataaataa atcattaaaa
      121 gatattataa ttaagataga aaatacttca aacgtagcaa ataacactgg aaaattaata
      181 aaagatatta taatttctat aactactatt gataatgcaa taaaagaaat ttttaatgta
      241 tttgatagta taaacaaaaa atcaaatgag atttcattca aactcaatga attaatagaa
      301 aaattcgaaa atatagataa ttattccgat gaaaccgtta aaaatgtaac cgatatagca
      361 aataatttct cctctataat aaatttatca gaagagacat ccaaggctat tacagaaatt
      421 tcatattcta taaatgatat ttcaaattct gtaataagcc tcacagaatt aggcgagcat
      481 aactcaataa atataaaaga actcgaagaa cagataaaaa aatttaaagt ataattaata
      541 atattatttt aatataaaaa taaaagcact ttgtaataaa taagataatt gctgttgaat
      601 ctaaaatact aattcagaaa tctaattcta tttaatcgca taataaatgc ttgtttacaa
      661 agtgctttaa aaattagcct actgaagtta atatactgtt aaataaaatt atataataaa
      721 ttaatgacaa ccataaccat gattgccaca ggcattttca taagttaatt cagtcaattc
      781 atttgcttcg aatttcttta ctgcttcttc aactgtattt ccatttaaca aatatacctt
      841 tataccgcta ttatttaata gttggactgc tctttttccc attccgttcg taataattac
      901 ttcgacatta tatttagata ttacatctaa tggttgacaa gcaccatgat tatgatgttg
      961 attattattt tgcactattt gaattgactt ttcatttgtg tcataaattg taaaatatgg
     1021 ggcactccca aaatgtccat aaacaatttc agatagacct ttttcacctt ttgttggtaa
     1081 acaaattttc atttcttcct cctattgatt atatattatt attaaaaatt ttttcaaaat
     1141 ataaaaacac ctaacttttt gtgcatatgc acataatatc actaaaataa taatctgtca
     1201 actatttttt taataatttg tgtcaagaaa attaaaatgt cacctatttc atataaatag
     1261 aaatgtcacc ttttagtttg aaaatgggat tttatggcca ttctcatcta cctcatagaa
     1321 ttttaattct actttgtcct tataaatatg cacagaacca tcaagccatg ttttaactaa
     1381 taccttattg ccggggcata tgttaatttt ctgttccttt actaactgat agattttatt
     1441 ctcttttcta acaatataat ctctactaat ctttctttta ctacaaaaac ttattatttc
     1501 atttaagttc tgaccttttt ctaatggaac atgcatatct tcatctgata tcgctttttt
     1561 actaaatttt ttattgtgtt tatcccaata ctcactctta agataattat ttgcctgctc
     1621 acaatctttt atccccttta aagataaaag ttttattagt ctatcctgat ggattccatt
     1681 gtgcctttct actctacctt ttgcctgtgg tgaattagca tatatcattt ctattcccaa
     1741 ctcattgcag acccttccaa attctgtaaa aactttctcc tctccatcaa gctgttcttc
     1801 tattgtgggc tctctttttg tgtagtataa atttctataa tctgtataaa tgccacaagg
     1861 aattccgtat ttctctatcc aaaaatataa gcattttaac gctatctctg tagtttctcc
     1921 cttatcaaat aaaccaaaag aagtatttgt cgcatcatca accatattca taaggcaata
     1981 tttcttccca tctccaaacc aatcatgaat actcccatcc atctgtatca tttctccaaa
     2041 atattctttt ctcggccttt tatatctatg tttcggcatc tttttctttc tttcccacaa
     2101 cccttccttc aaaagccata accttaaagt ctgtggattt acttttaatc cataattttc
     2161 atatatcaat tcagaagcaa aagtagaccc atatccttta taattgtctc tatagcattc
     2221 tattaccttc attttaaatc ctgcttcaat tttatggtta cctggcttgc ctattaaacc
     2281 atgatttaga cattcttcac caccttctaa atacttctta taaatcctta tcatttgtct
     2341 cttgcttatc cctaaaagtt tagctgcttt aacttgtgtt aattgcttca tttttaccat
     2401 ctctaaaatc ttacatcttt ttagagcttt tttttccatt tttatcacct ctgacatttg
     2461 caaccccttt attaaaagat tgcatattat aaggtgacat ttctattttt tcaagaggtg
     2521 acattttaaa ataaattcaa cagaaaaatg ttatattttt ttaatcttta tataaaaaaa
     2581 ataatttatt cttaaagaaa tataatagat cttcctaaaa caaattttaa aaattataga
     2641 tttttcctaa gaaagttttt taatgagata aagaaataga aatttcaggc aaaaaattaa
     2701 tttccatata aaaatttaat taataatagg tctcaaaacc gataacctgg tagcaactgt
     2761 tatatataac cttgtaaaat ggcgtggtat tcccattgaa gtgggacaat tctctactct
     2821 tccaccatct ttttatcttt gttattttta aaaataacct caatgttatt attccacact
     2881 ttttctcgac cccaatcatc cccattcttt catattcctc aatgaaaact tcaagaattg
     2941 ctctaatcaa ttttgccatg ctgaaaaaat ttaaatcagc atggattttt ttcaaaaatc
     3001 tatattcctc tttaggaata taaaaatgaa tggatgcatc tgcctctatt ctttcataac
     3061 tgttatcatc ctcgacacca aaacagtatc tctttttcac tctatcagaa aatttttgca
     3121 atacataaac aattaatttt gataaagaga gattctcttt tttggctata tttgaaagtt
     3181 tttccttcat agtagaagta actacaaaat gtagttcgtg agtattgctg caatttaaat
     3241 tttttttatt cataacaaat cctcctgatt ttataaaaat tattttctat atattaatca
     3301 caaaattttt aagaaaatcc tttacaaaat ttatgaaaaa aataaaaaat tttacctaaa
     3361 aataacatca ctttcttttt tatagacttt tatataga
//
LOCUS       a0208198_1031939        2089 bp    DNA              UNK 01-JAN-1980
DEFINITION  Ga0208198_1031939. | GENOME_ACESSION: IMG_3300025638 CONTIG_ID:
            a0208198_1031939 SOURCE: JGI_small ORIG_COORD: 0_2089.
ACCESSION   a0208198_1031939
VERSION     a0208198_1031939
KEYWORDS    .
SOURCE      .
  ORGANISM  .
            .
FEATURES             Location/Qualifiers
     CDS             complement(305..676)
                     /product="RNA polymerase-binding transcription factor DksA&
                     COG1734"
     CDS             complement(810..1976)
                     /product="Homeodomain-like domain-containing protein
                     &pfam13384"
     Spacer_Hit      997..1029
                     /gene="292"
                     /evalue="3.9386e-06"
     Spacer_Hit      997..1029
                     /gene="320"
                     /evalue="3.50098e-06"
     Spacer_Hit_Main 997..1029
                     /gene="30"
                     /evalue="3.9386e-06"
     Spacer_Hit      997..1029
                     /gene="213"
                     /evalue="3.9386e-06"
     Spacer_Hit      997..1029
                     /gene="135"
                     /evalue="3.50098e-06"
ORIGIN
        1 tatttgtagt aacgacgata aaataggtct aatttttata accactttaa gaataaagtg
       61 gttataagaa aaaatattaa aattataggt ggaagttgtg ttaaaaaggg agataataat
      121 taaaaatttt gctatatcta aaagagaaaa ttttacaaaa aaagtaaaaa tattaaataa
      181 ataacaacat ctcatctagt catttatctt tcaaaagatg tcataattaa ttaaaatatt
      241 tctcagtagt tgaaaacttt tagtatagca acatttataa catatatgat gagcatggct
      301 ttttttagtt atgatgttta gccttttctt cttttgtttt acactcaaga cacttggtgg
      361 cccatggaat tactgataaa cgttgttcac ttatttcgtt gccacaagat atacaaaaac
      421 caaaagatcc ctcttcaatt ctttttaatg ctgcttctat tgccattaaa gtctgtttct
      481 gttttgtttc cataatattc agaatgtttt ggcttataat agaatttgcc tcatcaatac
      541 tatcatttac attatttttc tcattttcta gaatttcttt agcagattca ttgttttcaa
      601 tcaactcttt tattatgttc tccttctctt ttaataagag atctttgtaa aaatctaatt
      661 tgtcttttac catcataaaa atgccaccct ttttattatt ttttcggtgg cttatatcac
      721 taaaaataat tattgtcaac aaaaagtata ttttttgtgt caagaaaatt aaaatgtcac
      781 ctatttcata taaatagaaa tgtcaccttt tagtttgaaa atgggatttt atggccattc
      841 tcatctacct catagaattt taattctact ttgtccttat aaatatgcac agaaccatca
      901 agccatgttt taactaatac cttattgccg gggcatatgt taattttctg ttcctttact
      961 aactgataga ttttattctc ttttctaaca atataatctc tactaatctt tcttttacta
     1021 caaaaactta ttatttcatt taagttctga cctttttcta atggaacatg catatcttca
     1081 tctgatatcg cttttttact aaatttttta ttgtgtttat cccaatactc actcttaaga
     1141 taattatttg cctgctcaca atcttttatc ccctttaaag ataaaagttt tattagtcta
     1201 tcctgatgga ttccattgtg cctttctact ctaccttttg cctgtggtga attagcatat
     1261 atcatttcta ttcccaactc attgcagacc cttccaaatt ctgtaaaaac tttctcctct
     1321 ccatcaagct gttcttctat tgtgggctct ctttttgtgt agtataaatt tctataatct
     1381 gtataaatgc cacaaggaat tccgtatttc tctatccaaa aatataagca ttttaacgct
     1441 atctctgtag tttctccctt atcaaataaa ccaaaagaag tatttgtcgc atcatcaacc
     1501 atattcataa ggcaatattt cttcccatct ccaaaccaat catgaatact cccatccatc
     1561 tgtatcattt ctccaaaata ttcttttctc ggccttttat atctatgttt cggcatcttt
     1621 ttctttcttt cccacaaccc ttccttcaaa agccataacc ttaaagtctg tggatttact
     1681 tttaatccat aattttcata tatcaattca gaagcaaaag tagacccata tcctttataa
     1741 ttgtctctat agcattctat taccttcatt ttaaatcctg cttcaatttt atggttacct
     1801 ggcttgccta ttaatccatg atttagacat tcttcaccac cttctaaata cttcttataa
     1861 atccttatca tttgtctctt gcttatccct aaaagtttag ctgctttaac ttgtgttaat
     1921 tgcttcattt ttaccatctc taaaatctta catcttttta gagctttttt ttccattttt
     1981 atcacctctg acatttgcaa cccctttatt aaaagattgc atattataag gtgacatttc
     2041 tattttttca agaggtgaca ttttaaaata aattcaacaa aaaaatgat
//
LOCUS       contig_31651            2594 bp    DNA              UNK 01-JAN-1980
DEFINITION  . | GENOME_ACESSION: EMBL_ERZ772709 CONTIG_ID: contig_31651 SOURCE:
            EMBL_metagenomes ORIG_COORD: 0_2594.
ACCESSION   contig_31651
VERSION     contig_31651
KEYWORDS    .
SOURCE      .
  ORGANISM  .
            .
FEATURES             Location/Qualifiers
     CDS             6..602
                     /product="hypothetical protein"
     CDS             complement(789..1160)
                     /product="hypothetical protein"
     CDS             complement(1341..2507)
                     /product="hypothetical protein"
     Spacer_Hit      1528..1560
                     /gene="213"
                     /evalue="3.9386e-06"
     Spacer_Hit_Main 1528..1560
                     /gene="30"
                     /evalue="3.9386e-06"
     Spacer_Hit      1528..1560
                     /gene="292"
                     /evalue="3.9386e-06"
     Spacer_Hit      1528..1560
                     /gene="320"
                     /evalue="3.50098e-06"
     Spacer_Hit      1528..1560
                     /gene="135"
                     /evalue="3.50098e-06"
ORIGIN
        1 ttataatgga attaattaaa ataataaata acgttgcatc tcaaactaac ctgcttgcta
       61 tgaacgccgc aattgaggct gctcatgctg gagaatatgg taaaggattt tctgttgttg
      121 ctaatgaaat aagaaattta gcagaaacta ctggtgaaaa tgctaaaaat ataaataaat
      181 cattaaaaga tattataatt aagatagaaa atacttcaaa cgtagcaaat aacactggaa
      241 aattaataaa agatattata atttctataa ctactattga taatgcaata aaagaaattt
      301 ttaatgtatt tgatagtata aacaaaaaat caaatgagat ttcattcaaa ctcaatgaat
      361 taatagaaaa attcgaaaat atagataatt attccgatga aaccgttaaa aatgtaaccg
      421 atatagcaaa taatttctcc tctataataa atttatcaga agagacatcc aaggctatta
      481 cagaaatttc atattctata aatgatattt caaattctgt aataagcctc acagaattag
      541 gcgagcataa ctcaataaat ataaaagaac tcgaagaaca gataaaaaaa tttaaagtat
      601 aattaataat attattttaa tataaaaata aaagcacttt gtaataaata agataattgc
      661 tgttgaatct aaaatactaa ttcagaaatc taattctatt taatcgcata ataaatgctt
      721 gtttacaaag tgctttaaaa attagcctac tgaagttaat atactgttaa ataaaattat
      781 ataataaatt aatgacaacc ataaccatga ttgccacagg cattttcata agttaattca
      841 gtcaattcat ttgcttcgaa tttctttact gcttcttcaa ctgtatttcc atttaacaaa
      901 tataccttta taccgctatt atttaatagt tggactgctc tttttcccat tccgttcgta
      961 ataattactt cgacattata tttagatatt acatctaatg gttgacaagc accatgatta
     1021 tgatgttgat tattattttg cactatttga attgactttt catttgtgtc ataaattgta
     1081 aaatatgggg cactcccaaa atgtccataa acaatttcag atagaccttt ttcacctttt
     1141 gttggtaaac aaattttcat ttcttcctcc tattgattat atattattat taaaaatttt
     1201 ttcaaaatat aaaaacacct aactttttgt gcatatgcac ataatatcac taaaataata
     1261 atctgtcaac tattttttta ataatttgtg tcaagaaaat taaaatgtca cctatttcat
     1321 ataaatagaa atgtcacctt ttagtttgaa aatgggattt tatggccatt ctcatctacc
     1381 tcatagaatt ttaattctac tttgtcctta taaatatgca cagaaccatc aagccatgtt
     1441 ttaactaata ccttattgcc ggggcatatg ttaattttct gttcctttac taactgatag
     1501 attttattct cttttctaac aatataatct ctactaatct ttcttttact acaaaaactt
     1561 attatttcat ttaagttctg acctttttct aatggaacat gcatatcttc atctgatatc
     1621 gcttttttac taaatttttt attgtgttta tcccaatact cactcttaag ataattattt
     1681 gcctgctcac aatcttttat cccctttaaa gataaaagtt ttattagtct atcctgatgg
     1741 attccattgt gcctttctac tctacctttt gcctgtggtg aattagcata tatcatttct
     1801 attcccaact cattgcagac ccttccaaat tctgtaaaaa ctttctcctc tccatcaagc
     1861 tgttcttcta ttgtgggctc tctttttgtg tagtataaat ttctataatc tgtataaatg
     1921 ccacaaggaa ttccatattt ctctatccaa aaatataagc attttaacgc tatctctgta
     1981 gtttctccct tatcaaataa accaaaagaa gtatttgtcg catcatcaac catattcata
     2041 aggcaatatt tcttcccatc tccaaaccaa tcatgaatac tcccatccat ctgtatcatt
     2101 tctccaaaat attcttttct cggcctttta tatctatgtt tcggcatctt tttctttctt
     2161 tcccacaacc cttccttcaa aagccataac cttaaagtct gtggatttac ttttaatcca
     2221 taattttcat atatcaattc agaagcaaaa gtagacccat atcctttata attgtctcta
     2281 tagcattcta ttaccttcat tttaaatcct gcttcaattt tatggttacc tggcttgcct
     2341 attaatccat gatttagaca ttcttcacca ccttctaaat acttcttata aatccttatc
     2401 atttgtctct tgcttatccc taaaagttta gctgctttaa cttgtgttaa ttgcttcatt
     2461 tttaccatct ctaaaatctt acatcttttt agagcttttt tttccatttt tatcacctct
     2521 gacatttgca acccctttat taaaagattg catattataa ggtgacattt ctattttttc
     2581 aagaggtgac attt
//
LOCUS       a0209204_1001326        9577 bp    DNA              UNK 01-JAN-1980
DEFINITION  Ga0209204_1001326. | GENOME_ACESSION: IMG_3300025631 CONTIG_ID:
            a0209204_1001326 SOURCE: JGI_small ORIG_COORD: 14046_23623.
ACCESSION   a0209204_1001326
VERSION     a0209204_1001326
KEYWORDS    .
SOURCE      .
  ORGANISM  .
            .
FEATURES             Location/Qualifiers
     CDS             1511..2305
                     /product="polar amino acid transport
                     systemsubstrate-binding protein & KO:K02030"
     CDS             2387..4075
                     /product="methyl-accepting chemotaxis protein & KO:K03406"
     CDS             complement(4262..4633)
                     /product="predicted Fe-Mo cluster-binding NifX
                     familyprotein & COG1433"
     CDS             complement(4814..5998)
                     /product="integrase-like
                     protein/Homeodomain-likedomain-containing protein &
                     pfam00665,pfam13384"
     CDS             complement(5952..6065)
                     /product="hypothetical protein"
     CDS             complement(6044..6469)
                     /product="peroxiredoxin (alkyl hydroperoxide
                     reductasesubunit C) & KO:K03386"
     CDS             complement(6698..7465)
                     /product="ribosomal protein S18 acetylase RimI-like enzyme&
                     COG0456"
     CDS             complement(7502..8503)
                     /product="transposase & COG3547"
     CDS             complement(8984..9577)
                     /product="site-specific DNA-adenine methylase & COG0338"
     Spacer_Hit      5001..5033
                     /gene="292"
                     /evalue="3.9386e-06"
     Spacer_Hit      5001..5033
                     /gene="320"
                     /evalue="3.50098e-06"
     Spacer_Hit      5001..5033
                     /gene="135"
                     /evalue="3.50098e-06"
     Spacer_Hit      5001..5033
                     /gene="213"
                     /evalue="3.9386e-06"
     Spacer_Hit_Main 5001..5033
                     /gene="30"
                     /evalue="3.9386e-06"
ORIGIN
        1 gatagaaaaa agatagaatt caaactgaaa aatgaagtct taaaaaatct tccttttaat
       61 ttaacagatt atcaaaaaaa agcccttgaa gaaatagaaa aagatctttt ttctgataaa
      121 aatttttcaa gattgttaca aggggatatt gggtctggta aaacaatagt agctatacta
      181 tcaatgcttt cagtagtaga ggccggggaa caatgtgctt taatggcacc aactgaggtg
      241 ctggcaaaac aacattttaa tactattaaa aaattttgct caaatttatg gcttgatatt
      301 gcattactta caggggattt aactaaaaaa gagagagata atattttact cggattaaag
      361 aatggagaga taaagatagt tgtggggaca cactctcttt ttagcgatga tgttatatat
      421 aaaaatctcg gatatgtaat aatagatgaa caacatagat ttggagtgga gcagaggctt
      481 caattaatga aaaaagggga gagagtggat ctattgttaa tgacggcaac ccccattcca
      541 caatctcttg cattggcatt atatggtgat ctggatctta caattatgaa aggctcaatc
      601 actggaagaa aaccggtaaa aacatgggta ataaatgatg atcaggaaag aatatataaa
      661 atgtatgact ggataaaaca agaattgtcc caaaaagggc gagcaatatt tgtctattct
      721 ttgattgaag actctgaaaa aatggatgcc aaggatttaa tgaatcaatt tgagaaatta
      781 aagacaatat tcaaagaatt tggggttggc tttattcatt caaaactaag ttcagaagaa
      841 aaagataaaa taatgaatga ttttagagag ggcaaaataa aaattcttac tgctactaca
      901 gttgtggaag taggaataga tgtgccagat gcaaacataa ttgttgtgga aaatgcggaa
      961 agatatgggc tctcaaccct tcatcaatta agaggtagag taggaagaaa taatgaacag
     1021 ggatatatga tattgatttc aaaattaaac aatcttacag aagagggtaa aaaaagactt
     1081 gaaataataa aaagagaaaa tgatggcttt agaatagcag aagaggattt gcttttaaga
     1141 ggtcctgggg attttatagg tagtaaacaa tccggtctac cagaatataa atttgcagac
     1201 ataaaatccg atcttgaaat attacaaata gcgacctctg atgcagaaga ggtatttaat
     1261 aatgataaga atcttgaaaa aaaagaacat ttatttgtaa aaataagtta tttgaataga
     1321 ttaaaaaatt attttaataa ttatgtaaaa aattgatact ttttattttt ttataaataa
     1381 ttattgattt tttttatcat aaattataat ataaaaacag aaaaataaaa attaagagtt
     1441 accaaatttt ataaaaataa aaagctcttg tatagagcta attaatacat attatatgag
     1501 gagggaaaaa atgaaaaaaa tttttttatg tgttgtattt atctttacat taactctatt
     1561 tttaaatgga gaagacaaac cagaaaaaat tattttggga tttgaagatg cccctaatta
     1621 tccctggtta ttaccagatg gaaccggcat aacttttgaa cttttaaaaa tagtagaggc
     1681 aaagatggga ataaagtttg tctatgaaaa atatccatgg aaaagatgcc ttgaattgtt
     1741 aaaagaaaat aaaatagacg gtgcattaaa ttcaagtttc aaaaaagaga gaatggaaat
     1801 gggggcatat ccaatgattt cagatataga gccagatatt tcaaaaagaa tccatatgga
     1861 gggatattct ctatatagat taaaaggtag taatataaac tgggatggaa aaattttttt
     1921 aaatgttaag ggaacaatcg gtgcccaaac tggtttttct atcgtagata aattaaaaaa
     1981 ggattttgga ttaactgttg atgattctgt aaaatcggtt gatgagaatt ttaataaact
     2041 actaaaaaat agaatagttg gtgctgtttt acaaacatct gctgctgatt ttgtcttaga
     2101 aaacaataaa caatttaaaa ataaaataga aaaagttgaa ccatcaattg agtataaagc
     2161 atattacatt atgttatctt atgactttat aaaaaaatac ccagatgttg caaaaaaatt
     2221 ctggaacact gttgcagaag ttagagaatc aaaagaattt attgataaaa agaaagaata
     2281 tctaaaaaag agtatcaata aataataaaa aataagatct gtcccttttt aagaaaacag
     2341 aaaaagggac agatatcata ttataatatt tctttgagga ataaaaatga aatctattgc
     2401 aaataaaatt ttattaatat ttttattagt cgttactctg gtaatggtaa tattaggatt
     2461 tataataata aacattgaaa taaccggtat taagaaaaat atgaaagaga caaatatcct
     2521 acttaccgaa agattatctg aaacccttct tcttcctcta tggaatttag attctccaca
     2581 gatagaaaga agtataaaat ttgaatttca ggatgaaaat gttctggcaa tatttttata
     2641 tgatgaagag gataaagcaa cagagcattg tttccttaga aaagataaag aaataaaaaa
     2701 tattgaaaac acaaaagaga taatagaaaa agccttctta cacagtaaaa aagagataaa
     2761 aaaagatgag acaaaaatag gaagtattga agtaatattt tctgataagg tttttaatga
     2821 ggcaatatta agtaaaacat ttggtataat aatacaattg ataatattat taacagcaat
     2881 aacaatcgtc tctttaattc tctttaaaca aattttgatc acacctttaa ataatatgtt
     2941 aaacaaagtc aaagatcttg cagaagggga aggagaccta acaaaaaaga tcgaaataaa
     3001 aacagaagga gaaattcaaa atcttgcaat aagtataaat aaatttatag ataaattggt
     3061 agttataatt tcaaaattaa taaccattac agaaaaaagt actgccattg gagcaactct
     3121 ttctgtaaat acagaagaat tatcagcaac catgaatgaa ttcaatgcca caattcaatc
     3181 aatgaaaaat gaaaatataa aacttaatca atctatattg acaagtggcg aatccttaga
     3241 gaaaataaaa aaattcttaa cttttttaaa agaagagata aaaaaagagt ctgtaataat
     3301 taatgattca tatcaaataa taaataacac catagaagag ataaaaaaag gaaatgagtt
     3361 agtaaatgag aaaagtaaaa tgtctgaaca gttggtaaat cttgcaacca aaggtgaaga
     3421 aagtatgaca aataccgtta gttcaataac agaaattgct aattctataa attttataat
     3481 ggaattaatt aaaataataa ataacgttgc atctcaaact aacctgcttg ctatgaacgc
     3541 cgcaattgag gctgctcatg ctggagaata tggtaaagga ttttctgttg ttgctaatga
     3601 aataagaaat ttagcagaaa ctactggtga aaatgctaaa aatataaata aatcattaaa
     3661 agatattata attaagatag aaaatacttc aaacgtagca aataacactg gaaaattaat
     3721 aaaagatatt ataatttcta taactactat tgataatgca ataaaagaaa tttttaatgt
     3781 atttgatagt ataaacaaaa aatcaaatga gatttcattc aaactcaatg aattaataga
     3841 aaaattcgaa aatatagata attattccga tgaaaccgtt aaaaatgtaa ccgatatagc
     3901 aaataatttc tcctctataa taaatttatc agaagagaca tccaaggcta ttacagaaat
     3961 ttcatattct ataaatgata tttcaaattc tgtaataagc ctcacagaat taggcgagca
     4021 taactcaata aatataaaag aactcgaaga acagataaaa aaatttaaag tataattaat
     4081 aatattattt taatataaaa ataaaagcac tttgtaataa ataagataat tgctgttgaa
     4141 tctaaaatac taattcagaa atctaattct atttaatcgc ataataaatg cttgtttaca
     4201 aagtgcttta aaaattagcc tactgaagtt aatatactgt taaataaaat tatataataa
     4261 attaatgaca accataacca tgattgccac aggcattttc ataagttaat tcagtcaatt
     4321 catttgcttc gaatttcttt actgcttctt caactgtatt tccatttaac aaatatacct
     4381 ttataccgct attatttaat agttggactg ctctttttcc cattccgttc gtaataatta
     4441 cttcgacatt atatttagat attacatcta atggttgaca agcaccatga ttatgatgtt
     4501 gattattatt ttgcactatt tgaattgact tttcatttgt gtcataaatt gtaaaatatg
     4561 gggcactccc aaaatgtcca taaacaattt cagatagacc tttttcacct tttgttggta
     4621 aacaaatttt catttcttcc tcctattgat tatatattat tattaaaaat tttttcaaaa
     4681 tataaaaaca cctaactttt tgtgcatatg cacataatat cactaaaata ataatctgtc
     4741 aactattttt ttaataattt gtgtcaagaa aattaaaatg tcacctattt catataaata
     4801 gaaatgtcac cttttagttt gaaaatggga ttttatggcc attctcatct acctcataga
     4861 attttaattc tactttgtcc ttataaatat gcacagaacc atcaagccat gttttaacta
     4921 ataccttatt gccggggcat atgttaattt tctgttcctt tactaactga tagattttat
     4981 tctcttttct aacaatataa tctctactaa tctttctttt actacaaaaa cttattattt
     5041 catttaagtt ctgacctttt tctaatggaa catgcatatc ttcatctgat atcgcttttt
     5101 tactaaattt tttattgtgt ttatcccaat actcactctt aagataatta tttgcctgct
     5161 cacaatcttt tatccccttt aaagataaaa gttttattag tctatcctga tggattccat
     5221 tgtgcctttc tactctacct tttgcctgtg gtgaattagc atatatcatt tctattccca
     5281 actcattgca gacccttcca aattctgtaa aaactttctc ctctccatca agctgttctt
     5341 ctattgtggg ctctcttttt gtgtagtata aatttctata atctgtataa atggcacaag
     5401 gaattccata tttctctatc caaaaatata agcattttaa cgctatctct gtagtttctc
     5461 ccttatcaaa taaaccaaaa gaagtatttg tcgcatcatc aaccatattc ataaggcaat
     5521 atttcttccc atctccaaac caatcatgaa tactcccatc catctgtatc atttctccaa
     5581 aatattcttt tctcggcctt ttatatctat gtttcggcat ctttttcttt ctttcccaca
     5641 acccttcctt caaaagccat aaccttaaag tctgtggatt tacttttaat ccataatttt
     5701 catatatcaa ttcagaagca aaagtagacc catatccttt ataattgtct ctatagcatt
     5761 ctattacctt cattttaaat cctgcttcaa ttttatggtt acctggcttg cctattaatc
     5821 catgatttag acattcttca ccaccttcta aatacttctt ataaatcctt atcatttgtc
     5881 tcttgcttat ccctaaaagt ttagctgctt taacttgtgt taattgcttc atttttacca
     5941 tctctaaaat cttacatctt tttagagctt ttttttccat ttttatcacc tctgacattt
     6001 gcaacccctt tattaaaaga ttgcatatta taaggtgaca tttctatttt ttcaagaggt
     6061 gacattttaa aataaattca acaggcataa tcattccata tttttttgca acttccattg
     6121 tgatgtcttc aattaatgga aatttaactt caacattttt cattccacga tattcgattt
     6181 tatctttaat tgtgcgtagc catgctatat gactataaat accatcaact gataatccca
     6241 ctaatttaca atttgcttca gcaaactttt cctctaatga tgcaaatgtc ataaactcag
     6301 aagtacaaac tggtgtaaaa tcagcaggat gactaaaaag aataacccaa tttcctgaat
     6361 actgctcggg gaaattaatt tcaccctgag ttgttacagc tttaaaactt ggagcttttt
     6421 caccaattct tggcatagca actacatttg attgatttgt ttgttccatt acgaacctcc
     6481 ttaatttatt tttataatat aaaccattct actaaaaaag taaaatcatt cttttctttc
     6541 gggcagattg cacctaacgt tttatggtat ggtgtcgtgc gggagttcga agcgataaat
     6601 tatcagttta caccgacctt ttttacgagc cacaaacctt cgaaaaccgc tgaaacccgc
     6661 atgcactata ccatgtgttg tgcgttcgtg cttaatttta tctcttttct attactttat
     6721 caaatcgact atccatacaa gcgcttaaat ccgtagtcac aaattttcca ttgtagaata
     6781 aactaaaaat tgttgctgga gtcggtgaag attgtgcttt ctccatcgtg tcaagtttga
     6841 taacttttaa tggcaatttt cttttttctg cggtttcttt caataaagtc gttacataat
     6901 actccgaaaa aggacagcga tttgaataat aaatcactaa tccatttttg tcctcacatt
     6961 ctccgctttg tacagaatct ttaaactttg gattgtctgc atttggtttt atctttttta
     7021 caagtaaact gaatcctgac gataattttt cacaagtctc gaatccttgt tttaacagcc
     7081 acttggtatc actcataaag ggaaacttgg ttgtcccgac gactgttact aaaccatctt
     7141 tgccttgatt tttagcatct tcaagagcaa gtcttaacag ttccttacca tatccttgtc
     7201 ctttgtactg cccagaaacc caaaagcaat taataagtaa ataatttgga gcatcaaccg
     7261 gaatccaacc tgtctcggct ggtccatact ctataaatac ttttgctctt gcatcaattc
     7321 tgcgaaaaac gtatccattg tcaaattcct ttttaagcca gtcttttttt aattcataac
     7381 tgtctttgca ctttttgtct gaaatcgcac agcaaatatg ctccttgtca atgtttgttt
     7441 tatcaagtat tattattttt tccatgtttc aattctccta tgataaaagt caagatatat
     7501 ttcaagcttc cgcttgtttt aatacataaa aaatcataat aactatcttt cttgctactg
     7561 ctataatagc cttttgttta catgtccttg attttagtct attataaaac attaacattt
     7621 ccctattata tcttatcatt atccatgctg attgaaccaa taccctcaat aaatctttat
     7681 ctgtattctt tgttattcta ccattacaac ctttaccatc acttattgat actcttggtg
     7741 cgagtccaaa atacgatact aattttttac tattcgtaaa tctatttata ttttctatct
     7801 ttgatacaac atatgcccct gttatccttc caatcccttt tatctctagt aattttttat
     7861 atttcttatc cttttctaat agtttattca attccatctc tatttctttt atctggtttt
     7921 catatatttc tatcaattct attaacttta aaatctcttt ctttatactt tccggcaaat
     7981 ctttttgtgt ctcaatccat tttttatctt tttcattaaa tctaaatctt tcttccctat
     8041 aacatcccca ataatctaac atacttatta tttcattctt tgttcgcctt ttcttctcta
     8101 ctaaactctc tcttatcttt aataaccctt ttatttctgc atattccttt gattttatca
     8161 tacactttga taattcttcc ttgtcaaatc tttttaatat cagtgctata cagcctgcat
     8221 caattttatc tgttttctta accttactca ttattttact caattcaatc gtattaaata
     8281 ttattacatc ttttgcctta tctaaacatt taattgcaaa atctcttgtc catgtggtcg
     8341 actcaacccc aattattgtc tcattgtcta cttctttcaa aaactctttt atcccttcca
     8401 atgtcctttc atatactttg ttctctttct cttttcctct taatatacat actgttattt
     8461 gttttttatg gatatcaact cctatccact tatttgcttt cataagtttc cccctttcat
     8521 ttattttaat ttttgggaaa cttgaaataa tctcgatttt ggaaatccag actaacctta
     8581 ctcctatccg ggtatttctc ccataatggt ttttcggaca aggacctaat catactccaa
     8641 tcgggtattc cccataaaat atgatacgat ctttgccctt tccaagttcc ccttatttgc
     8701 tttatcatat ttttctttat tttacaaata aggaaaactt tttatctgga ctaccagact
     8761 tttatcatac catctccttt agattctgtc aaacttagtc tgtttgagtg acaaccttat
     8821 gtcagtagtt atttataagc aattcggtct cccagcatga cgcacaacga tgccagtagt
     8881 cgaagttgtc gtaacatctc acggagacaa tttggtggaa atggcactct gctgaaactg
     8941 gctactggct gttgacgatg tgcttaggca attacttctt atttcatctt tttatccccg
     9001 tgattctttt ttctttcgtc gaacccacag atggtaaata caaatcttca ataaaatcga
     9061 aaagactccc ttggcatatt acattgcttt tcttttctgg taattgagca ggaaaatttg
     9121 atattaatgc ttccaacatt gaattcctat tttctttact gcctcctata tgataaaaat
     9181 gctcttttgt tagtatatat aaattattcc aaagcgtatc taaatattta ttatatctgt
     9241 atttgttact atgccaagtt gatagaataa attttatgcc tgatgttatt agcatattat
     9301 gtaataatat ttcttgttct tcattccaag aatcaaaata atttacatat cttcctatat
     9361 atggtgggtc acaatatatc aaatcatctt tatttgcttc tttaattgtt tgttcaaaac
     9421 tttggcattt aaaggtatac tttttatatt taattatttc ttggatatta gaaatttgat
     9481 ttacaatttt cgtgatatat gcctgtgcaa atctattagg tttgcgacaa aagggcacat
     9541 tgaaatcacc ttttgaatta aaacgaatca ttccatt
//
LOCUS       a0116145_1043147        2181 bp    DNA              UNK 01-JAN-1980
DEFINITION  Ga0116145_1043147. | GENOME_ACESSION: IMG_3300009704 CONTIG_ID:
            a0116145_1043147 SOURCE: JGI_medium ORIG_COORD: 0_2181.
ACCESSION   a0116145_1043147
VERSION     a0116145_1043147
KEYWORDS    .
SOURCE      .
  ORGANISM  .
            .
FEATURES             Location/Qualifiers
     CDS             complement(54..1304)
                     /product="Integrase core
                     domain-containingprotein/Homeodomain-like domain-containing
                     protein &pfam00665,pfam13384"
     Spacer_Hit      241..273
                     /gene="213"
                     /evalue="3.9386e-06"
     Spacer_Hit_Main 241..273
                     /gene="30"
                     /evalue="3.9386e-06"
     Spacer_Hit      241..273
                     /gene="320"
                     /evalue="3.50098e-06"
     Spacer_Hit      241..273
                     /gene="292"
                     /evalue="3.9386e-06"
     Spacer_Hit      241..273
                     /gene="135"
                     /evalue="3.50098e-06"
     CDS             complement(2106..2180)
                     /product="hypothetical protein & Hypo-rule applied"
ORIGIN
        1 gtgtcaagaa aattaaaatg tcacctattt catataaata gaaatgtcac cttttagttt
       61 gaaaatggga ttttatggcc attctcatct acctcataga attttaattc tactttgtcc
      121 ttataaatat gcacagaacc atcaagccat gttttaacta ataccttatt gccggggcat
      181 atgttaattt tctgttcctt tactaactga tagattttat tctcttttct aacaatataa
      241 tctctactaa tctttctttt actacaaaaa cttattattt catttaagtt ctgacctttt
      301 tctaatggaa catgcatatc ttcatctgat atcgcttttt tactaaattt tttattgtgt
      361 ttatcccaat actcactctt aagataatta tttgcctgct cacaatcttt tatccccttt
      421 aaagataaaa gttttattag tctatcctga tggattccat tgtgcctttc tactctacct
      481 tttgcctgtg gtgaattagc atatatcatt tctattccca actcattgca gacccttcca
      541 aattctgtaa aaactttctc ctctccatca agctgttctt ctattgtggg ctctcttttt
      601 gtgtagtata aatttctata atctgtataa atggcacaag gaattccata tttctctatc
      661 caaaaatata agcattttaa cgctatctct gtagtttctc ccttatcaaa taaaccaaaa
      721 gaagtatttg tcgcatcatc aaccatattc ataaggcaat atttcttccc atctccaaac
      781 caatcatgaa tactcccatc catctgtatc atttctccaa aatattcttt tctcggcctt
      841 ttatatctat gtttcggcat ctttttcttt ctttcccaca acccttcctt caaaagccat
      901 aaccttaaag tctgtggatt tacttttaat ccataatttt catatatcaa ttcagaagca
      961 aaagtagacc catatccttt ataattgtct ctatagcatt ctattacctt cattttaaat
     1021 cctgcttcaa ttttatggtt acctggcttg cctattaaac catgatttag acattcttca
     1081 ccaccttcta aatacttctt ataaatcctt atcatttgtc tcttgcttat ccctaaaagt
     1141 ttagctgctt taacttgtgt taattgcttc atttttacca tctctaaaat cttacatctt
     1201 tttagagctt tttttccatt tttatcacct ctgacatttg caaccccttt attaaaagat
     1261 tgcatattat aaggtgacat ttctattttt tcaagaggtg acattttaaa ataaattcaa
     1321 caaaaaaatg ataagtttat ttaagtaata tctttccacc tcaatatgtc tcttataata
     1381 ttataataaa ataaatacat tgtattatat ttaacgccag gtccaccata aaaagtgaaa
     1441 taatagtcat ttattttgtt tttctactta tctggtttga atgaacaatg tacatgtatt
     1501 attttccatt cattgtctat acattctaaa tataaagtac atcttaccgc aggatcaggg
     1561 aaacttttat actttgctat atagaatagc caagcagctt tttctttata gaaaattttt
     1621 agattctcta ttattaaagg ctcaacatct cccgattccg ttttttccca tttttaaaga
     1681 aatctgaaag taaatttaga tgttgctcta aattgtaagt atcattattc ttatgattat
     1741 caatataaat taatctgtta tttttcaaat cataaaacct ttttagtttt tcaatatctt
     1801 tttaataaaa gcactcattg tagaaattaa gaaaatcaat taatacttta tattcatcat
     1861 tttttgtttt cataggcttt cccctttttt atttagattt attctattcc ctttatttat
     1921 ctataaaagt tcgtttttat taacaaatat gcattaacca aagattcaaa gcccttcttt
     1981 aagaatcgac gcaaggatat gctgatcttg tatggtctgt agccttaaag tgttgcggac
     2041 atataccacg ttttaaattg cgtatataag atattgtgtg ctggtgccta tcttctgcta
     2101 agaattcata agtcaatcca ataaatattt acaattttat ctttcgcatc aggaattatt
     2161 aaaagttgat tgtctgaaaa t
//
