# Supplementary material for: Uncovering the functional diversity of rare CRISPR-Cas systems with deep terascale clustering
Source: Science. Author manuscript; Available in PMC 2024 Mar 4. (PMC10910872; doi:10.1126/science.adi1910)
Supplement: data S5 [file NIHMS1969090-supplement-data_S5.zip › VII_spacer_search/spacer_id_21_targets.gb]

LOCUS       0116238_10044427        3898 bp    DNA              UNK 01-JAN-1980
DEFINITION  Ga0116238_10044427. | GENOME_ACESSION: IMG_3300010347 CONTIG_ID:
            0116238_10044427 SOURCE: JGI_large ORIG_COORD: 0_3898.
ACCESSION   0116238_10044427
VERSION     0116238_10044427
KEYWORDS    .
SOURCE      .
  ORGANISM  .
            .
FEATURES             Location/Qualifiers
     CDS             complement(2..1111)
                     /product="Transposase and inactivated derivatives,
                     IS5family & COG3039"
     Spacer_Hit      952..984
                     /gene="204"
                     /evalue="0.000214636"
     Spacer_Hit_Main 952..984
                     /gene="21"
                     /evalue="0.000214636"
     Spacer_Hit      952..984
                     /gene="283"
                     /evalue="0.000214636"
     Spacer_Hit      953..984
                     /gene="311"
                     /evalue="0.00072333"
     Spacer_Hit      953..984
                     /gene="126"
                     /evalue="0.000813747"
     CDS             1350..2708
                     /product="Peptidase M16 inactive domain-containing protein&
                     pfam05193"
     CDS             complement(2698..3897)
                     /product="adenylate cyclase & KO:K01768"
ORIGIN
        1 attttgctct ttttatccct atacttctaa taaaagaccc attcatacta ttctctataa
       61 agccaaatac atgttcaact ctagctctta cttttgattt tttcctattt tcttcttttt
      121 gttcttttgt taatggctta cctctatatc ctttctcaca aacttgactt ttaacttttt
      181 tctttgcaaa tatttcttcc tgtcctacat atgctgaatc agcatacact ggtttattct
      241 cgtcagtttc atctaacaat ttttctaata cctgtgaatc atgcacactc gcatctgtta
      301 cttcatactt ctttatcaat ttgcttttat tctcaacctt tacatgattt ttatatccat
      361 aataactatg gttatttttc tttgtccagc gtgcatctgt gtccttttgt cttaatttat
      421 ttttatttct cttccattcc tctggaactt taccattttt tatatcttca ttctcttctt
      481 ttttattcct ttgtttcgga acctctacaa aacttgcatc tattattgtc ccctcattta
      541 tcattaagcc ctttttctct aattccttat taaaaatatc aaataactct ttatccactt
      601 cagagttcgc taatttattt ttgaataacc atatagtttt gctgtcaggt acatcatctg
      661 ctaaagataa atccaaaaat ctcataaaac tcaatctatc gttgatttgg tattcaattt
      721 catcatcaga gatattataa agtctttgga gtatcaatat cttaaaaaga agtaccctat
      781 cataaggtgg cttcccacct actcctctat cctctttaag tgtctctctt tctgcaatat
      841 ccctaaaaat ttcccagtct atattctttt tcaacaattc aagaggatct tttttctctg
      901 acagtttttt taatcttaat tcctcatcaa aaagactttt agcatttttc tttttcatct
      961 tcttcatcat tttgatactc ctaacctctt tcttttttat ttgttttttt atatcatatc
     1021 ttttaattct tgtaaattta ttataggttt ttagagatgc cctaaaaatt ttatcaagaa
     1081 agaaaataat actcttacaa tcttttctca cataaaatta atctcaggat aaatctactc
     1141 ttttaagtgg ctaagaaaaa ataaagacta tatttaaaaa ttatccccta ttttctttga
     1201 caaaattcaa taattaatat aaaattttaa aaaaaatgag aaaaatatat tttaactttc
     1261 ttattcttta tcttgttttt atgattttat tctccataaa ttgtaaaact ctttcaaaga
     1321 atagctctat cttttacaat ttttctgatg tgaatataat tgatatagac tattcaacaa
     1381 ataaaagata tcagacaaaa gagttaactc ttgagaatga tgcaaaagta attataaaac
     1441 agtcttccaa tactgatatt acaatctctt tttatctaaa aacccctaat ctctatcaaa
     1501 caagactcga ttctggagtt gaaaaaataa ttttacttta tataaaagag atcttcacaa
     1561 atgcactttt gagaaataat cttaatttag ccagtgatct ctccatagaa ggtaatacag
     1621 acttttcaag attctctttt gttgttgatc cggttaatgt taataaaata ctttctctat
     1681 ttttagactc tcttttaata aaagaatggg atttaaatct gctggatgaa attttatcaa
     1741 gagaaaaaaa taattttatt aataattata aaactaataa tgagttttat ataaattata
     1801 gtcttgaaaa atatgtattt aatgcgaatc cagtttttaa ctcatttgat gggaatagtg
     1861 tttcactggt tcttttgaat tttgacacaa taaatgaata ttacaataat aatttttctg
     1921 gtaagagaat gcttctttta atttatggta atgttgatag caattttaat tttaattttg
     1981 taaatttttc ttctaatttt aaaataaaag atttttcaga aagaacatac aataggtttg
     2041 tctcgagtag atttaaattg acaccttatt atcttcctgt aaaagagagt aataaaaatg
     2101 ctattttaat ggctttttac aaatccccat cttttttaaa tgatgaatac tttacatatc
     2161 ttgttacact tgaaatacta aaagagaatg ccaatcttat ttttccggag actgcaaaaa
     2221 ttagatttga ttccatgatg ataaacataa caaattatgg aagaatttta ttttatgcaa
     2281 agccagaaaa tattcttcaa aagattttaa cttttagaag attaatagat ttttataaga
     2341 atgggctggg ttttcttttc tattatgata aggagaatga tagtataatt agagaatata
     2401 aaaatcagac agatgataaa ctcgtatcca tgaatattaa ttatatattg agaaaggcaa
     2461 agaataaagt cctttctgat tacaatttta cagatcttaa ctctgttgat aaagagaaaa
     2521 aatatattgc aatatatttt ttattaaata aagaaattag ttattttaat ataaaagaaa
     2581 gaattgaaat aataagctat gaagacatag tagtattagc aaaaaaaata tttacaaatt
     2641 ttagctgggc agtggcaaca gatccagagc aactaaaaaa gatatcaaaa gattttttta
     2701 ctttgtagta agattatata ccccatccca attgtcggga ggtggagtct caataaattt
     2761 attacatctt tcaatatata tttctgtggt tttatctaaa tctttaattt ccttaaatat
     2821 tcctaatgcc tctttataat taaaattttc aaattgagtc agtcccctat caaatatact
     2881 aaatttttcc atctcttctg gtgagattct atctattgta tttatcaatt catataatct
     2941 tattggtgtc tttatattta caactcttac tctatcgagt cttcgagcaa atattctatc
     3001 ttttacaata tcgtacgtat attcacttat cagtttgtaa gttccgtata atttatttac
     3061 accttcaagt cttgatgcaa gattaaccgt atgaccgatc attgtatagt caagcctttt
     3121 tgttgatccc atatttccta ctaccatatc cccactatta agtcctattc ttgtatagaa
     3181 tggtttatca actatatttt gatcttttat cttttgattt atctctatct ccttttcttt
     3241 cattcggatt gcagaaatgc atgctctata agcatgatct tttagattaa gtggtgggcc
     3301 aaatatggct ataattgcat ccccttcata tttatctata atcccaccat tttctatgat
     3361 aatgtctgtc attgcactta aatattcatt taataagtta acaagagtct ttggatcttc
     3421 cataaatttt tcagaaatag aactaaaccc ctcaatatca gtaaacattg ctgttgcaaa
     3481 tattttttcg ccacctaact ctattttgtc tggagatttt aataattcat ttataacttc
     3541 tggggataga tatctattga atgtatttct tattatgctt ttatcttttt cagatagtaa
     3601 aaattttact attatcattg ctacaaatga aaatacacta taaaaaagtg gtattacagg
     3661 agatatatag atatctgtta ttctaaaaaa tatgcctgtt attaatatta ctattataat
     3721 aaagataatc ccataagtgg atgttattat tgatttttga ttttcaatta taaagatggt
     3781 taatgctatt attaaaaatg tcacaagtaa aataatccat attggtgcta ttctaataaa
     3841 ttgattttga agtattgtat taaatacagc agggtgtgtc caaaaatttt caaaataa
//
LOCUS       0116245_10051140        2762 bp    DNA              UNK 01-JAN-1980
DEFINITION  Ga0116245_10051140. | GENOME_ACESSION: IMG_3300010338 CONTIG_ID:
            0116245_10051140 SOURCE: JGI_medium ORIG_COORD: 0_2762.
ACCESSION   0116245_10051140
VERSION     0116245_10051140
KEYWORDS    .
SOURCE      .
  ORGANISM  .
            .
FEATURES             Location/Qualifiers
     CDS             complement(146..1180)
                     /product="Transposase and inactivated derivatives,
                     IS5family & COG3039"
     Spacer_Hit      1162..1194
                     /gene="204"
                     /evalue="0.000214636"
     Spacer_Hit_Main 1162..1194
                     /gene="21"
                     /evalue="0.000214636"
     Spacer_Hit      1162..1194
                     /gene="283"
                     /evalue="0.000214636"
     Spacer_Hit      1163..1194
                     /gene="311"
                     /evalue="0.00072333"
     Spacer_Hit      1163..1194
                     /gene="126"
                     /evalue="0.000813747"
     CDS             1505..2590
                     /product="tRNA-specific 2-thiouridylase & KO:K00566"
     CDS             2637..2762
                     /product="hypothetical protein & Hypo-rule applied"
ORIGIN
        1 ggcattttct tctctatcaa ttttttaaaa aattattata aaaaatacct tatctttata
       61 aaaaactgtt aataaaattc actaaaaatg ccctcatact tattaatatc cctccaaaaa
      121 tacataattt tgccctttag gcaaactaag cccttgtaag aaataaaaat ctacaaatat
      181 tatatgttag attcatcaaa cctatattaa attttgctct ttttatccct atacttctaa
      241 taaaagaccc attcatacta ttctctataa atccaaatac atgttcaact ctagctctta
      301 cttttgattt tttcctattt tcttcttttt gttcttttgt taatggctta cctctatatc
      361 ctttctcaca aacttgactt ttaacttttt tctttgcaaa tatttcttcc tgtcctacat
      421 atgctgaatc agcatacact ggtttattct cgtcagtttc atctaacaat ttttctaata
      481 cctgtgaatc atgcacactc gcatctgtta cttcatactt ctttatcaat ttgcttttat
      541 tctcaacctt tacatgattt ttatatccat aataactatg gttatttttc tttgtccagc
      601 gtgcatctgt gtccttttgc cttaatttat ttttatttct cttccattcc tctggaactt
      661 taccattttt tatatcttca ttctcttctt ttttattcct ttgtttcgga acctctacaa
      721 aacttgcatc tattattgtc ccctcattta tcattaagcc ctttttctct aattccttat
      781 taaaaatatc aaataactct ttatccactt cagagttcgc taatttattt ttgaataacc
      841 atatagtttt gctgtcaggt acatcatctg ctaaagataa atccaaaaat ctcataaaac
      901 tcaatctatc gttgatttgg tattcaattt catcatcaga gatattataa agtctttgga
      961 gtatcaatat cttaaaaaga agtaccctat cataaggtgg cttcccacct actcctctat
     1021 cctctttaag tgtctctctt tctgcaatat ccctaaaaat ttcccagtct atattctttt
     1081 tcaacaattc aagaggatct tttttctctg acagtttttt taatcttaat tcctcatcaa
     1141 aaagactttt agcatttttc tttttcatct tcttcatcat tttgatactc ctaacctctt
     1201 tcttttttat ttgttttttt atatcatatc ttttaattct tgtaaattta ttataggttt
     1261 ttagagatgc ccttttaaaa ttttactaat attgttcata aaaaatcctc cttgcttata
     1321 aaaattattt tctatatatt aatcacaaaa tttttaagaa aatcctttac aaattttaga
     1381 aaaaaattta aaaaaatttt gtctaaaaat aaaatcgcac ccattaatat ttgtctacta
     1441 ctaaaatttt gacaaaatta aaaattttaa gtatattctt ttttatttaa aaagaggagt
     1501 agttttgaga aaagtcctta ttggtttatc cggtggagta gattcttctg ttgcaactca
     1561 tattttatta aaagagggat atgaagtttc tggtattaca atgaagatat atgattctaa
     1621 aaaatatcac aatctcccag catctaaaaa agaaagttgt tttggtggag atgaagaaaa
     1681 aagtattgaa gatgctaaaa aagttgctga acattataaa ataccttttt atgttattga
     1741 tcttgtggaa gaatatgaaa attttatact gaattatttt agagaagagt ataattctgg
     1801 tagaacacca aatccctgta taaaatgcaa tagagatatg aagtttggcc tactattaga
     1861 atatgctatg aaatccggca taaattttga tttttttgca acagggcatt atgccagggt
     1921 agaatttgat aaagaaaaaa atagatatat attaaaaaag gcaaaattta tagaaaaaga
     1981 tcaatcatat tttcttgcgt tattgagtca aaatcaatta tcaaaagtta ttttaccatt
     2041 gggcaattat tctaaaaaag aggtaagaga aatagcacta aatctcggac tttttactca
     2101 tgataagata gagagtcagg atttttattc tggcgattat acatacttat taaaagaaaa
     2161 atcaaaacca ggaaatatag tagatatcag tggtagaatt ttaggaaaac ataatggtat
     2221 agaaaatttt accattgggc agagaaaagg tttaaaaata tcttactcaa aaccattgta
     2281 tgtagttgcc atagataaag agagaaatga ggtaatcgtt gatacagaag aggggctttt
     2341 taatgacact ttaattgcca ataatgtaaa ctggttaagt atagagtcat tgaaagaacc
     2401 tataagggcc aaagtaagga taagatatag acatacagaa gatgatgcaa caatatatcc
     2461 tctttcagaa gataagataa aggtaatttt tgatagacct caaagagcaa ttacaccggg
     2521 acaggttgct gttatctata ataatgatat tgtattaggt gggggattta tagaatcatt
     2581 tttaaaatag cggctataat ttttttaata tataaatttt tgaaagaagg ggttatatga
     2641 ttataaatat tgctggtttt aatgtagatg ttgaaaatat aaaaaaggtt gaagaatata
     2701 taaaagataa tgaattaaaa ttaaactgga cgccagaaac aatatgtact tcttatgcac
     2761 gt
//
