# Supplementary material for: Uncovering the functional diversity of rare CRISPR-Cas systems with deep terascale clustering
Source: Science. Author manuscript; Available in PMC 2024 Mar 4. (PMC10910872; doi:10.1126/science.adi1910)
Supplement: data S5 [file NIHMS1969090-supplement-data_S5.zip › VII_spacer_search/spacer_id_40_targets.gb]

LOCUS       0116245_10001004       10037 bp    DNA              UNK 01-JAN-1980
DEFINITION  Ga0116245_10001004. | GENOME_ACESSION: IMG_3300010338 CONTIG_ID:
            0116245_10001004 SOURCE: JGI_medium ORIG_COORD: 14004_24041.
ACCESSION   0116245_10001004
VERSION     0116245_10001004
KEYWORDS    .
SOURCE      .
  ORGANISM  .
            .
FEATURES             Location/Qualifiers
     CDS             97..522
                     /product="dATP pyrophosphohydrolase & KO:K08310"
     CDS             524..3028
                     /product="Signal transduction histidine
                     kinase/CheYchemotaxis protein or a CheY-like REC
                     (receiver)domain/ABC-type amino acid transport
                     substrate-bindingprotein & COG0642,COG0784,COG0834"
     CDS             3065..3796
                     /product="3-oxoacyl-[acyl-carrier protein] reductase
                     &KO:K00059"
     CDS             3852..5876
                     /product="Soluble lytic murein transglycosylase & COG0741"
     Spacer_Hit_Main 5001..5037
                     /gene="40"
                     /evalue="1.90632e-08"
     Spacer_Hit      5001..5037
                     /gene="299"
                     /evalue="1.90632e-08"
     Spacer_Hit      5001..5037
                     /gene="225"
                     /evalue="2.11813e-08"
     Spacer_Hit      5002..5037
                     /gene="141"
                     /evalue="7.2274e-08"
     CDS             6149..8257
                     /product="glutamine synthetase & KO:K01915"
     CDS             complement(8533..9075)
                     /product="hypothetical protein & Hypo-rule applied"
     CDS             9244..9723
                     /product="hypothetical protein & Hypo-rule applied"
ORIGIN
        1 tgttacatct aattaattat ttttttcttt tgacaaaaaa gattttatta gatataatat
       61 tttaaataaa aagttttact tttaaggtgt aatggcatgg caaaacttcc tattcaggta
      121 gatgttattt tgttttatag agacaaagat ggtataaaat atctcttgct caaaagaaca
      181 gaagagagag ggggattctg gcaacctgta acaggtggag tagaagaagg ggaagatatt
      241 ttatatgcag caagaagaga ggtaatggaa gagactggtt ttttaaaagt aaaaaaaatg
      301 tatgatgtta agtataaatt ttcttttaaa aatggggata aagagattac agagtatgta
      361 tttgcctttg aggtagatag tatgaatgta aatttttcaa aaagagaaca ttcagaaatt
      421 gtttgggttt cttatgaaga tgctttaaaa tatttaaagt gggatacaaa taaagaggct
      481 ttaaaaaaaa taaatgatta tttaacaaga gatattcaat aaaatgtttt ttagaaaaaa
      541 ttttattaaa acatttacta ttttttttat cttaattttt tctctttgct gtaaaaataa
      601 agaaccttca atagatagac ctaatttaga taaaaaagaa attaatgtta taatggataa
      661 taactatccc ccttatattt ttcttgatga gaataataac ttaaaaggga ttttaataga
      721 tcaatggcat ctctgggaga aaaagaccgg tataaaagta aacattgttg ctacagactg
      781 gatagaggca cagaatctta tgaaacaggg aaaatttgat gttattgata ctatttttaa
      841 aacagaggag agacttaaaa tatatgatta ttcaaagcct tatgcaaaaa taagagttcc
      901 gattttttat cataaaaata tctctggcat aattgatgct ccttctctta aaggttttaa
      961 tgttgctgta aaggaagggg atgcatgtat tgatgtatta aaaagttatt ctattactaa
     1021 tcttattgag tataagtctt atgaagatat aataaaggca gcaaaaaata gagatgttgt
     1081 gatatttgtt gtagatgaat cacctgtcta ttattttatg tataaatatg gaattcagaa
     1141 tgagtttaag gatagccccc ctttatatac tggagagttt catagagcag tcttaaaagg
     1201 taataaagat ctattaaatt taatagaata tggttttgct caaatatcaa aaaaagaata
     1261 taatgaaata gaggaaaagt ggtttgggaa aaataaggtt gaatttaatt taaaatattt
     1321 tttattgttt tctggcattt ttttaggtag tattgttcta ttttttataa ttttattttt
     1381 aatgatgttc tggaatttca gtttaaaaaa tattgtaaat gcaagaactt ttgaattaag
     1441 aaatgagata gagaaaaatt taaagataca aaaggagtta gaggagagta aaagacttta
     1501 taaattatta tcagaaataa catccgatgc cgcaagtctt ctcacaattc agccagacgg
     1561 atcttttaaa agggaatggt atactactgc tttaatagta gagtatggtt ataagatgga
     1621 agatattgat tcttttgaaa aatgggcaaa aattgtttat aaagatgaca tagatatata
     1681 taaaaacggc attaagagag ttctaaatgg agaaaaggtt tcagtagatt taagaatagt
     1741 taaaagtgat aataaaataa gatggattaa taacacggtt attcccataa agaatataga
     1801 gagtggtaga gtagaaagat tattgatttc tataaaagac attacagata gaaaaaggat
     1861 agaagaggaa ttaagattgg caaaggaaga ggcagaaaga cttgctaata ttaagagcca
     1921 atttttatcc aatatgagtc atgaaatacg aaatccttta aacggtatat tgggtatgat
     1981 aaatatgtta ataaaaacag atctttctga tactcaaaaa gagtatatcg atatgcttaa
     2041 aacatcgagt gagacgctat taaatatagt taacgacatt cttgatcttg ctaaaataga
     2101 ggctggtaaa agagtaataa gaaatgaagt gataaaaata aaaaatctct gtcttggtct
     2161 tgttaattct tttaaaatag caacagaaag taaaaatcta aaactcaatt ttatttatga
     2221 taatgactta cctaaatata taattggtga tccttcctgt ttgaatcaga tctttcttaa
     2281 tctattaagc aatgctgtta aattcacaga aaaaggtgga attacttttg aagtaaaaaa
     2341 gataaaagag gatgaaaaaa cagtcgatat tgtttttatt gttaaggata ctggaattgg
     2401 tattccaaat gataaattga atgatatttt tgggaaattt attcaactcg aaacatccta
     2461 taataaaaaa tataagggga ctggacttgg actaacaata gttaaggaga ttattgatct
     2521 tttgggagga gaaatcattg ttgagagtaa ggagaaagag ggaactacat ttttaataaa
     2581 attaaaattt gagaagtata attatgaagt aatagagaat aaaaaggatg aggctaaggc
     2641 catcattaat gaaaaagagt ataatataat aattgcagag gataatgcga taaattatct
     2701 atttctggaa gcaatgttaa aggataaagc ttataatgta tttggggcaa agaatggcaa
     2761 agaggttctg gatttagtag aaaaaaataa gattgatctt atattgatgg atatacaaat
     2821 gccagtctta aatggtattg attgcacaaa aattttaaga aatgagaaaa aatttaaaaa
     2881 tccaatagtg gcactaaccg gttatacaat gccagaggat ttaaaggtgt ttaaagatgc
     2941 tggagtggat gactatataa ttaagccaat agatgagaat gaaacactga aaaaaattgt
     3001 aaaattacta ttgactttaa ataaataatt taataatttc ttttctaaaa aatggaggaa
     3061 ttttatgagc aaaagagcac ttgttactgg tggaagtcgt ggtattggta gagcgataag
     3121 tataatgctt gcaaaaaatg gatttgaggt tattataaat tataagagca ataaagagtc
     3181 agcaatggag acaaaacttg aagtagaaaa tttaggggca aaatgttctc tattgcaatt
     3241 tgatatatct gattttaaga atgcttacaa aataatcgaa gaagagatag caacaaatgg
     3301 taaaattgat gttcttgtat tcaatgctgg cattagaagg gattctcttt tcccagtaat
     3361 gaaagaggaa gattgggata gtgtaattga tgttaattta aagagttttt attatattac
     3421 caagccagtt ataaaatcaa tgtttgagaa taagtatggt aagatagttg ttgttagttc
     3481 tacttctggt cagactggta tgccgggaca ggttaactat tgtgcttcaa aatttggact
     3541 cataggggcg gcaaagtctc ttgcagttga gcttgcaaga agggggatta atgtaaatat
     3601 tgttgcacca ggctttattg atacagagat gacaaaggat ttacaggata aatttgaaga
     3661 gattaaaaag actattccga taagaagaat agggagtgta gaagatgttg caaatgctgt
     3721 tgagttttta gtaagtgata aagcagatta catagttggc cagataattg ctgttaatgg
     3781 tggattgttg acataaatat ttaaattgtt tttcctttct attcaattct taatattcat
     3841 aaagggtatg tatgtataag aatctatttt taatattttt ctttttgata atagcatcgt
     3901 gcaataatta ttatccattg gataaattaa acgatagagt aattgactca aatgggcaga
     3961 tctttaaaga gagtttaaag gatgtaaagg ttcaggatat tgctaaatat ataactgata
     4021 aaaattatta ctatttttat gggctaattt attataataa ctttggtctt gataaatgga
     4081 gtagctattt ttttattcag gcaatatcaa cagacaatct ttttaaaaaa gaggctttta
     4141 attctttatt aaagatttat attaaagaaa aaaattggga gaatttaaga cttcttttta
     4201 taaattatgg agattttata gatgaacaat atctttatac tgtaaggtgg tttattgatg
     4261 gcataaaacc agaaaatttt ttaaattttc cacaagatat agatttttta aacattattg
     4321 aatatattat tgaagtaaat gaggaatatt ttaagaataa tgaagaatct tatttaaaaa
     4381 attatctata ttctttacta tttaaaaata cagataatga gaattttaaa aattttattg
     4441 caaagattgt tactattaaa gaggatccta tttttaaatt aatatactct tttcttagca
     4501 atgataaaaa agagttcaaa gataatttaa aatcctcact atcttctgcc tcttcttatg
     4561 aagattttga taatataaga gagatggcta taaaattaaa ttgtaaaaaa tatttattta
     4621 aagagttaga tgatatttat aaaagaagca tatatgcaga atatttttat gttattgata
     4681 atttaagata tggaaataat aatggtactc ttctatgtaa ggaatttctt aaaaaaatca
     4741 atcaatacaa aaacgatcct ttttataatg agatggatta taatataagg cagataattc
     4801 ttaataaaga agtctccttt aatgaaaaat ggctttctga tgttatatct cttgtaaatg
     4861 attatccgga taaatatagt tctttatctt tattgaatct tgctgtaagg agtgctattt
     4921 atcaaaaaaa gattgatatt ttactgaaaa acattgataa gattgatttt aatagactgg
     4981 aagaatacaa tagaacctct cttttttatg ctctttatct tattgataaa aataaagaaa
     5041 aatggaaaaa tctactcgaa cagtatccta tttcttatgg gtatttaaag ataaacaatg
     5101 gagttgatcc tgataaaata ttaaaagaaa aaaagaaatt caataatgaa gatttttctg
     5161 aatatggtag aattttttct aaaaagcttg attattatct tttatttaat aatacgacaa
     5221 ttgtcgcaca aataaaggaa aataaagaac ttaatgatac ggatcgatat gatatttatt
     5281 gtaaattgca ttcgtacttt ttaaaaaaag agaactatta tgaggctgtc aggtatgcta
     5341 tattagcagc catttctctt tatggggagg atttaaaaaa gatagatgtt gagacattaa
     5401 agagtatgtt tccttttcat tataaggatc tggtttttaa atattcaaaa gagaatgata
     5461 tagatccagc actctgttat ggggtaatta gagaagagag tagatatagt gcgacaattg
     5521 tctcagttgc aaatgccata gggttaatgc agataatccc aaaaacagca aaatttattg
     5581 cttctaagtt aggaatggaa tattatgatt taacatcacc agcagataat ataaggattg
     5641 ggacttttta tttaaagttt ttaagagagc actattttaa agagattggt tttattctgg
     5701 caagttataa tgcaggtcag ggaaaaacaa aaagttggta taatagttat aaagattttt
     5761 cagaggatat aatttatgaa ttaataccag ttgatgagac aagaaattat ataagaaaag
     5821 ttttaagaag ttactatatt tattattatc ttataaagat agagacaaat aagtaaaaaa
     5881 aatacatttt tgtatttctt cagttataaa tacatttttg ttttatatgc cttaaagaag
     5941 ttttgtatat tttaatttta attttaaata gaatataata attttgcatt atttgggata
     6001 tattttttaa aaaatataat aagttttttg acaacattaa gatttttaag tatatattta
     6061 aaaattaaga tgagttttag ttattggcat attaattgct tattatagat gtaaaaaatt
     6121 ttatttttta aagtgaagga gtaacattat gtcaaatcca atggattttt ttggtgaaaa
     6181 tgtatttagt gaaaaggtga tgaaagagag acttccaaaa gaggtcttta aatcattaaa
     6241 gaagactatt gatgaaggta ttccacttga tcctaagatt gccgatgttg ttgctaatgc
     6301 aatgaaggac tgggcaattg aaaaaggggc tactcactat actcactggt ttcaaccttt
     6361 aacaggtatg acagcagaaa agcatgattc ttttataaat ccagtaggcg atgggactgt
     6421 aatatatgaa ttttctggta aacagcttat tcagggtgag ccagatgcct cctcttttcc
     6481 ttctggcggc ttaagggcaa catttgaggc aagaggatat actgcatggg attgtacttc
     6541 accagccttt ataaaagaag attcttctgg tgggaaaact ctttatatac ctactgcttt
     6601 ttgttcatat aatggtgagg ctcttgataa aaaaacccct ttattaagag caaatgttgc
     6661 cattaataag catgctttaa gattattaag agcccttggc aataccactt caaagagtgt
     6721 aaaagcaaca gttgggcctg aacaggaata ttttcttata gataagacat tttatgaaca
     6781 gaggcttgat cttattttaa ccggcaggac tctttttgga gcaaaaccac caaagggaca
     6841 ggaacttgag gatcaatatt ttggctctat aaaagataga atttcatctt tcatgattga
     6901 tcttgataaa gagttatgga aaatgggtat tacctcaaag acaaaacata atgaggttgc
     6961 gccagcacaa tatgagatgg caccaatatt tttttttgta aatatagcag cagatcataa
     7021 tcaattggtt atggagacaa tgcagagagt tgctttaaga cataatttag tatgcctgct
     7081 tcatgaaaag ccttttgcag gggtgaacgg atctggtaag cataataact attcattagg
     7141 aacagatgat ggtataaatc tctttgatcc aggtcatacg ccacaggaaa atcttgtctt
     7201 tcttgcatcc cttgcagctt tattaaaagc agttgatact cattctgata tattaagagc
     7261 aacagcggca agtgctggca atgatcatag attgggcgct aatgaggcac caccggcaat
     7321 tatttctatc tttttaggcg atgctcttac aaatctatta gaacagatag catctggcaa
     7381 agagattaac tatcagggca agagcaattt aaaaatagga gtggatactt taccagagtt
     7441 gccaaaggat aatacagata gaaatagaac aagtccactt gcctttactg gaaataagtt
     7501 tgagtttaga atggtaggtt cctcattttc aatagcaggt ccaaatgttg ctttaaatac
     7561 tattttagca gaggcaatgg atgagatcgc aacaagattg gaaaagacaa cagataaaaa
     7621 gagcgaagta atcaatattg taagagagta ttatacaaaa cataagagaa tagtatttaa
     7681 tggaaacaac tattcagaag agtgggttaa agaggcagag aagagagggc taccaaataa
     7741 aaagaatacc ccggatgctt taaagtcttt tgttactgag aaagccttta atctattcgc
     7801 aaagtataat atttttacaa gagaagagtt aaaatcaaga tatgatatct atcttgaaca
     7861 gtattgtaaa gttattaata ttgaaggcaa gactgcggtt agaatggtaa agactcaata
     7921 tattccagca gttattaagt atcaaaatat tctttctgaa aatattttaa aattaaaaga
     7981 aataggtgtt tcagttgaat ctcagagtaa tttattaaaa aatattggtt ctttactgga
     8041 taagtgttat aaaaaagtag aagagataga gaaatcattg gaaaaggctc attcaactgg
     8101 tgacattgaa aaagaggcta ttatattcag agatgaggta ttgactggca ttacagaatt
     8161 aagagagtat atagacactc ttgaaattct tattccagat gaattctggc cagtaccaac
     8221 ttatgtagaa atgttatttc tttctgcaat ttattaataa gttttaatct ttaaaaggca
     8281 ttcttcaaaa aagaatgcct ttttttattt taacttatct ttcccataga tcttttttaa
     8341 taatatattt aaaattttat tatttttttg agaaatagaa aatggttttt gattaaattt
     8401 attcaaaaaa aaaaagcgca attttatttt tagtcagtta aaaaaaatag aattatccta
     8461 agggttaatt ttatttgaga aataattgta atagtgttat ttattttttg gtagaattta
     8521 aaataaattt tttcaataat aggtctcaaa tcctattacc tgatagcaat cgttgtagat
     8581 tgccttgtaa aagggcgtgg tattcccttc aaactgggat aattctctgc tcttattcca
     8641 cttttttatc tttgttagtc tcaaaaataa ctttaatgtt actatactac acttcatctc
     8701 aaccccggta atgcctaatt tctcgtattc ttcaaggaag agtaggataa ttctcctcag
     8761 taaaacaccc atgctgaaaa aattaagatc agcatggatc ttttttaaaa aacgatagtc
     8821 ctgtttggaa acatatatat gaattctcgc atctccatct attctttcgt atttatttcc
     8881 atcctctgga ccaaaacaat atatcttttt tactctatta acatagagtt gcaagatata
     8941 tacaataagt ccagaaatag agatgttaaa tttccttgca atattttcca gccttttctt
     9001 catagcagag ttaacgacta tgtgtaattc atgctcaaaa ttatagcttt ttaaaatttt
     9061 acgaatatta ttcataaaaa cctccttaac aaaagattat tttctatata ttaatcacaa
     9121 aatttttaag aaaatccttt acaattttta gaaaaaaaat taaaaaattt tacctaaaaa
     9181 taaatttgca ccaaaaaaaa ctactttatt tgacaaaaag atcttattct gttataaatt
     9241 tttatgcatg taaaggggaa ttttatgagg agatttatcc tatttttctt ggtttttcaa
     9301 attttacaaa atagtgagtc acttttagca gtaacaaaac tcaataaaga attttataat
     9361 tttgaatact attttactaa aaaaaataat aaattttttt taaatattac tattagtcct
     9421 aaaaaaggtt ttaaactaaa tggcgatgga tatccccctc ttaaaatcga attaaaagat
     9481 gtaagaaaag ataatgacaa aattgttgaa aatattaatt ctaaactaat ttttaatcca
     9541 aaaacagtat cctgtaaggg tattaaagct ggagaaaaaa aagaatttaa gattgagatt
     9601 aaaaatctgg aagaaaaatt tttaattgag gtatatctta aagttattcc ttgtgataat
     9661 tcgagttgct atatttcaaa tgataaaatt ttaatagaat ataataacaa tttggataat
     9721 taaattatac gacaattgtc gtattctaaa aaataatctg tgacaatttt taaaatattt
     9781 gatataataa aaatatgata agagataaag atttaccaat agatttaata aaatattgtt
     9841 atatagataa atatgataat gaatattgtc tcttttataa gggattgcca cttattattg
     9901 taaattatca attctggaca gaagatatac aggtgaaagc agattatata gataatggag
     9961 aagatgaaaa aggatattct attttaatag atatgccaat atatgataag aataataatt
    10021 tagtcaagat tgagcat
//
LOCUS       contig_44095            2014 bp    DNA              UNK 01-JAN-1980
DEFINITION  . | GENOME_ACESSION: EMBL_ERZ772709 CONTIG_ID: contig_44095 SOURCE:
            EMBL_metagenomes ORIG_COORD: 0_2014.
ACCESSION   contig_44095
VERSION     contig_44095
KEYWORDS    .
SOURCE      .
  ORGANISM  .
            .
FEATURES             Location/Qualifiers
     CDS             530..778
                     /product="hypothetical protein"
     CDS             839..1822
                     /product="hypothetical protein"
     Spacer_Hit      947..983
                     /gene="299"
                     /evalue="1.90632e-08"
     Spacer_Hit      947..983
                     /gene="225"
                     /evalue="2.11813e-08"
     Spacer_Hit_Main 947..983
                     /gene="40"
                     /evalue="1.90632e-08"
     Spacer_Hit      948..983
                     /gene="141"
                     /evalue="7.2274e-08"
ORIGIN
        1 taataacttt ggtcttgata aatggagtag ctattttttt attcaggcaa tatcaacaga
       61 caatcttttt aaaaaagagg cttttaattc tttattaaag atttatatta aagaaaaaaa
      121 ttgggagaat ttaagacttc tttttataaa ttatggagat tttatagatg aacaatatct
      181 ttatactgta aggtggttta ttgatggcat aaaaccagaa aattttttaa attttccaca
      241 agatatagat tttttaaaca ttattgaata tattattgaa gtaaatgagg aatattttaa
      301 gaaaaatgaa gaatcttatt taaaaaatta tctatactct ttactattta aaaatacaga
      361 taatgagaat tttaaaaatt ttgttgcaaa gattgttact attaaagagg atcctatttt
      421 taaattaata tactcttttc ttatcaatga taaaaaagag ttcaaagata atttaaaatc
      481 ctcactatct tctgcctctt cttatgaaga ttttgataat ataagagaga tggctataaa
      541 attaaattgt aaaaaatatt tatttaaaga gttagatgat atttataaaa aaagcatata
      601 tgcagaatat ttttatgtta ttgataattt aagatatgga aataataatg gcactcttct
      661 atgtaaggaa tttcttaaaa aaatcaatca atacaaaaat gatccttttt ataatgagat
      721 ggattataat ataaggcaga taattcttaa taaagaagtc tcctttaatg aaaaatagct
      781 ttctgatgtt atatctcttg taaatgatta tccggataaa tatagttctt tatctttatt
      841 gaatcttgct gtaaggagtg ctatttatca aaaaaagatt gatattttac tgaaaaacat
      901 tgataagatt gattttaata gactggaaga atacaataga acctctcttt tttatgctct
      961 ttatcttatt gataaaaata aagaaaaatg gaaaaatcta ctcgaacagt atcctatttc
     1021 ttatgggtat ttaaagataa acaatggagt tgaccctgat aaaatattaa aagaaaaaaa
     1081 gaaattcaat aatgaagatt tttctgaata tggtagaatt ttttctaaaa agcttgatta
     1141 ttatctttta tttaataata cgacaattgt cgcacaaata aaggaaaata aagaacttaa
     1201 tgatgcggat cgatatgata tttattgtaa attgcattcg tactttttaa aaaaagagaa
     1261 ctattatgag gctgtcaggt atgctatatt agcagccatt tctctttatg gggaggattt
     1321 aaaaaagata gatgttgaga cattaaagag tatgtttcct tttcattata aggatctggt
     1381 ttttaaatat tcaaaagaga atgatataga tccagcactc tgttatgggg taattagaga
     1441 agagagtaga tatagtgcga caattgtctc agttgcaaat gccatagggt taatgcagat
     1501 aatcccaaaa acagcaaaat ttattgcttc taagttagga atggaatatt atgatttaac
     1561 atcaccagca gataatataa ggattgggac tttttattta aagtttttaa gagagcacta
     1621 ttttaaagag attggtttta ttctggcaag ttataatgca ggtcagggaa aaacaaaaag
     1681 ttggtataat agctataaag agttttcaga ggatataatt tatgaattaa taccagttgc
     1741 tgagacaaga aattatataa gaaaagtttt aagaagttac tatatttatg attatcttat
     1801 aaagatagag acaaataagt aaaaaaaata catttttgta tttcttcagt tataaataca
     1861 tttttgtttt atatgcctta aagaagttct gtatatttta attttaattt taaatagaat
     1921 ataataattt tgcattattt gggatatatt ttttaaaaaa tataataagt tttttgacaa
     1981 cactaagatt tttaagtata tatttaaaaa ttaa
//
LOCUS       contig_663              8687 bp    DNA              UNK 01-JAN-1980
DEFINITION  . | GENOME_ACESSION: EMBL_ERZ795046 CONTIG_ID: contig_663 SOURCE:
            EMBL_metagenomes ORIG_COORD: 31902_40589.
ACCESSION   contig_663
VERSION     contig_663
KEYWORDS    .
SOURCE      .
  ORGANISM  .
            .
FEATURES             Location/Qualifiers
     CDS             97..522
                     /product="hypothetical protein"
     CDS             524..3028
                     /product="hypothetical protein"
     CDS             3065..3796
                     /product="hypothetical protein"
     CDS             3852..5876
                     /product="hypothetical protein"
     CDS             6149..8257
                     /product="hypothetical protein"
     Spacer_Hit      5002..5037
                     /gene="141"
                     /evalue="7.2274e-08"
     Spacer_Hit_Main 5001..5037
                     /gene="40"
                     /evalue="1.90632e-08"
     Spacer_Hit      5001..5037
                     /gene="299"
                     /evalue="1.90632e-08"
     Spacer_Hit      5001..5037
                     /gene="225"
                     /evalue="2.11813e-08"
ORIGIN
        1 tgttacatct aattaattat ttttttcttt tgacaaaaaa gattttatta gatataatat
       61 tttaaataaa aagttttact tttaaggtgt aatggcatgg caaaacttcc tattcaggta
      121 gatgttattt tgttttatag agacaaagat ggtataaaat atctcttgct caaaagaaca
      181 gaagagagag ggggattctg gcaacctgta acaggtggag tagaagaagg ggaagatatt
      241 ttatatgcag caagaagaga ggtaatggaa gagactggtt ttttaaaagt aaaaaaaatg
      301 tatgatgtta agtataaatt ttcttttaaa aatggggata aagagattac agagtatgta
      361 tttgcctttg aggtagatag tatgaatgta aatttttcaa aaagagaaca ttcagaaatt
      421 gtttgggttt cttatgaaga tgctttaaaa tatttaaagt gggatacaaa taaagaggct
      481 ttaaaaaaaa taaatgatta tttaacaaga gatattcaat aaaatgtttt ttagaaaaaa
      541 ttttattaaa acatttacta ttttttttat cttaattttt tctctttgct gtaaaaataa
      601 agaaccttca atagatagac ctaatttaga taaaaaagaa attaatgtta taatggataa
      661 taactatccc ccttatattt ttcttgatga gaataataac ttaaaaggga ttttaataga
      721 tcaatggcat ctctgggaga aaaagaccgg tataaaagta aacattgttg ctacagactg
      781 gatagaggca cagaatctta tgaaacaggg aaaatttgat gttattgata ctatttttaa
      841 aacagaggag agacttaaaa tatatgatta ttcaaagcct tatgcaaaaa taagagttcc
      901 gattttttat cataaaaata tctctggcat aattgatgct ccttctctta aaggttttaa
      961 tgttgctgta aaggaagggg atgcatgtat tgatgtatta aaaagttatt ctattactaa
     1021 tcttattgag tataagtctt atgaagatat aataaaggca gcaaaaaata gagatgttgt
     1081 gatatttgtt gtagatgaat cacctgtcta ttattttatg tataaatatg gaattcagaa
     1141 tgagtttaag gatagccccc ctttatatac tggagagttt catagagcag tcttaaaagg
     1201 taataaagat ctattaaatt taatagaata tggttttgct caaatatcaa aaaaagaata
     1261 taatgaaata gaggaaaagt ggtttgggaa aaataaggtt gaatttaatt taaaatattt
     1321 tttattgttt tctggcattt ttttaggtag tattgttcta ttttttataa ttttattttt
     1381 aatgatgttc tggaatttca gtttaaaaaa tattgtaaat gcaagaactt ttgaattaag
     1441 aaatgagata gagaaaaatt taaagataca aaaggagtta gaggagagta aaagacttta
     1501 taaattatta tcagaaataa catccgatgc cgcaagtctt ctcacaattc agccagacgg
     1561 atcttttaaa agggaatggt atactactgc tttaatagta gagtatggtt ataagatgga
     1621 agatattgat tcttttgaaa aatgggcaaa aattgtttat aaagatgaca tagatatata
     1681 taaaaacggc attaagagag ttctaaatgg agaaaaggtt tcagtagatt taagaatagt
     1741 taaaagtgat aataaaataa gatggattaa taacacggtt attcccataa agaatataga
     1801 gagtggtaga gtagaaagat tattgatttc tataaaagac attacagata gaaaaaggat
     1861 agaagaggaa ttaagattgg caaaggaaga ggcagaaaga cttgctaata ttaagagcca
     1921 atttttatcc aatatgagtc atgaaatacg aaatccttta aacggtatat tgggtatgat
     1981 aaatatgtta ataaaaacag atctttctga tactcaaaaa gagtatatcg atatgcttaa
     2041 aacatcgagt gagacgctat taaatatagt taacgacatt cttgatcttg ctaaaataga
     2101 ggctggtaaa agagtaataa gaaatgaagt gataaaaata aaaaatctct gtcttggtct
     2161 tgttaattct tttaaaatag caacagaaag taaaaatcta aaactcaatt ttatttatga
     2221 taatgactta cctaaatata taattggtga tccttcctgt ttgaatcaga tctttcttaa
     2281 tctattaagc aatgctgtta aattcacaga aaaaggtgga attacttttg aagtaaaaaa
     2341 gataaaagag gatgaaaaaa cagtcgatat tgtttttatt gttaaggata ctggaattgg
     2401 tattccaaat gataaattga atgatatttt tgggaaattt attcaactcg aaacatccta
     2461 taataaaaaa tataagggga ctggacttgg actaacaata gttaaggaga ttattgatct
     2521 tttgggagga gaaatcattg ttgagagtaa ggagaaagag ggaactacat ttttaataaa
     2581 attaaaattt gagaagtata attatgaagt aatagagaat aaaaaggatg aggctaaggc
     2641 catcattaat gaaaaagagt ataatataat aattgcagag gataatgcga taaattatct
     2701 atttctggaa gcaatgttaa aggataaagc ttataatgta tttggggcaa agaatggcaa
     2761 agaggttctg gatttagtag aaaaaaataa gattgatctt atattgatgg atatacaaat
     2821 gccagtctta aatggtattg attgcacaaa aattttaaga aatgagaaaa aatttaaaaa
     2881 tccaatagtg gcactaaccg gttatacaat gccagaggat ttaaaggtgt ttaaagatgc
     2941 tggagtggat gactatataa ttaagccaat agatgagaat gaaacactga aaaaaattgt
     3001 aaaattacta ttgactttaa ataaataatt taataatttc ttttctaaaa aatggaggaa
     3061 ttttatgagc aaaagagcac ttgttactgg tggaagtcgt ggtattggta gagcgataag
     3121 tataatgctt gcaaaaaatg gatttgaggt tattataaat tataagagca ataaagagtc
     3181 agcaatggag acaaaacttg aagtagaaaa tttaggggca aaatgttctc tattgcaatt
     3241 tgatatatct gattttaaga atgcttacaa aataatcgaa gaagagatag caacaaatgg
     3301 taaaattgat gttcttgtat tcaatgctgg cattagaagg gattctcttt tcccagtaat
     3361 gaaagaggaa gattgggata gtgtaattga tgttaattta aagagttttt attatattac
     3421 caagccagtt ataaaatcaa tgtttgagaa taagtatggt aagatagttg ttgttagttc
     3481 tacttctggt cagactggta tgccgggaca ggttaactat tgtgcttcaa aatttggact
     3541 cataggggcg gcaaagtctc ttgcagttga gcttgcaaga agggggatta atgtaaatat
     3601 tgttgcacca ggctttattg atacagagat gacaaaggat ttacaggata aatttgaaga
     3661 gattaaaaag actattccga taagaagaat agggagtgta gaagatgttg caaatgctgt
     3721 tgagttttta gtaagtgata aagcagatta catagttggc cagataattg ctgttaatgg
     3781 tggattgttg acataaatat ttaaattgtt tttcctttct gttcaattct taatattcat
     3841 aaagggtatg tatgtataag aatctatttt taatattttt ctttttgata atagcatcgt
     3901 gcaataatta ttatccattg gataaattaa acgatagagt aattgactca aatgggcaga
     3961 tctttaaaga gagtttaaag gatgtaaagg ttcaggatat tgctaaatat ataactgata
     4021 aaaattatta ctatttttat gggctaattt attataataa ctttggtctt gataaatgga
     4081 gtagctattt ttttattcag gcaatatcaa cagacaatct ttttaaaaaa gaggctttta
     4141 attctttatt aaagatttat attaaagaaa aaaattggga gaatttaaga cttcttttta
     4201 taaattatgg agattttata gatgaacaat atctttatac tgtaaggtgg tttattgatg
     4261 gcataaaacc agaaaatttt ttaaattttc cacaagatat agatttttta aacattattg
     4321 aatatattat tgaagtaaat gaggaatatt ttaagaataa tgaagaatct tatttaaaaa
     4381 attatctata ttctttacta tttaaaaata cagataatga gaattttaaa aattttattg
     4441 caaagattgt tactattaaa gaggatccta tttttaaatt aatatactct tttcttagca
     4501 atgataaaaa agagttcaaa gataatttaa aatcctcact atcttctgcc tcttcttatg
     4561 aagattttga taatataaga gagatggcta taaaattaaa ttgtaaaaaa tatttattta
     4621 aagagttaga tgatatttat aaaagaagca tatatgcaga atatttttat gttattgata
     4681 atttaagata tggaaataat aatggtactc ttctatgtaa ggaatttctt aaaaaaatca
     4741 atcaatacaa aaacgatcct ttttataatg agatggatta taatataagg cagataattc
     4801 ttaataaaga agtctccttt aatgaaaaat ggctttctga tgttatatct cttgtaaatg
     4861 attatccgga taaatatagt tctttatctt tattgaatct tgctgtaagg agtgctattt
     4921 atcaaaaaaa gattgatatt ttactgaaaa acattgataa gattgatttt aatagactgg
     4981 aagaatacaa tagaacctct cttttttatg ctctttatct tattgataaa aataaagaaa
     5041 aatggaaaaa tctactcgaa cagtatccta tttcttatgg gtatttaaag ataaacaatg
     5101 gagttgatcc tgataaaata ttaaaagaaa aaaagaaatt caataatgaa gatttttctg
     5161 aatatggtag aattttttct aaaaagcttg attattatct tttatttaat aatacgacaa
     5221 ttgtcgcaca aataaaggaa aataaagaac ttaatgatac ggatcgatat gatatttatt
     5281 gtaaattgca ttcgtacttt ttaaaaaaag agaactatta tgaggctgtc aggtatgcta
     5341 tattagcagc catttctctt tatggggagg atttaaaaaa gatagatgtt gagacattaa
     5401 agagtatgtt tccttttcat tataaggatc tggtttttaa atattcaaaa gagaatgata
     5461 tagatccagc actctgttat ggggtaatta gagaagagag tagatatagt gcgacaattg
     5521 tctcagttgc aaatgccata gggttaatgc agataatccc aaaaacagca aaatttattg
     5581 cttctaagtt aggaatggaa tattatgatt taacatcacc agcagataat ataaggattg
     5641 ggacttttta tttaaagttt ttaagagagc actattttaa agagattggt tttattctgg
     5701 caagttataa tgcaggtcag ggaaaaacaa aaagttggta taatagttat aaagattttt
     5761 cagaggatat aatttatgaa ttaataccag ttgatgagac aagaaattat ataagaaaag
     5821 ttttaagaag ttactatatt tattattatc ttataaagat agagacaaat aagtaaaaaa
     5881 aatacatttt tgtatttctt cagttataaa tacatttttg ttttatatgc cttaaagaag
     5941 ttttgtatat tttaatttta attttaaata gaatataata attttgcatt atttgggata
     6001 tattttttaa aaaatataat aagttttttg acaacattaa gatttttaag tatatattta
     6061 aaaattaaga tgagttttag ttattggcat attaattgct tattatagat gtaaaaaatt
     6121 ttatttttta aagtgaagga gtaacattat gtcaaatcca atggattttt ttggtgaaaa
     6181 tgtatttagt gaaaaggtga tgaaagagag acttccaaaa gaggtcttta aatcattaaa
     6241 gaagactatt gatgaaggta ttccacttga tcctaagatt gccgatgttg ttgctaatgc
     6301 aatgaaggac tgggcaattg aaaaaggggc tactcactat actcactggt ttcaaccttt
     6361 aacaggtatg acagcagaaa agcatgattc ttttataaat ccagtaggcg atgggactgt
     6421 aatatatgaa ttttctggta aacagcttat tcagggtgag ccagatgcct cctcttttcc
     6481 ttctggcggc ttaagggcaa catttgaggc aagaggatat actgcatggg attgtacttc
     6541 accagccttt ataaaagaag attcttctgg tgggaaaact ctttatatac ctactgcttt
     6601 ttgttcatat aatggtgagg ctcttgataa aaaaacccct ttattaagag caaatgttgc
     6661 cattaataag catgctttaa gattattaag agcccttggc aataccactt caaagagtgt
     6721 aaaagcaaca gttgggcctg aacaggaata ttttcttata gataagacat tttatgaaca
     6781 gaggcttgat cttattttaa ccggcaggac tctttttgga gcaaaaccac caaagggaca
     6841 ggaacttgag gatcaatatt ttggctctat aaaagataga atttcatctt tcatgattga
     6901 tcttgataaa gagttatgga aaatgggtat tacctcaaag acaaaacata atgaggttgc
     6961 gccagcacaa tatgagatgg caccaatatt tttttttgta aatatagcag cagatcataa
     7021 tcaattggtt atggagacaa tgcagagagt tgctttaaga cataatttag tatgcctgct
     7081 tcatgaaaag ccttttgcag gggtgaacgg atctggtaag cataataact attcattagg
     7141 aacagatgat ggtataaatc tctttgatcc aggtcatacg ccacaggaaa atcttgtctt
     7201 tcttgcatcc cttgcagctt tattaaaagc agttgatact cattctgata tattaagagc
     7261 aacagcggca agtgctggca atgatcatag attgggcgct aatgaggcac caccggcaat
     7321 tatttctatc tttttaggcg atgctcttac aaatctatta gaacagatag catctggcaa
     7381 agagattaac tatcagggca agagcaattt aaaaatagga gtggatactt taccagagtt
     7441 gccaaaggat aatacagata gaaatagaac aagtccactt gcctttactg gaaataagtt
     7501 tgagtttaga atggtaggtt cctcattttc aatagcaggt ccaaatgttg ctttaaatac
     7561 tattttagca gaggcaatgg atgagatcgc aacaagattg gaaaagacaa cagataaaaa
     7621 gagcgaagta atcaatattg taagagagta ttatacaaaa cataagagaa tagtatttaa
     7681 tggaaacaac tattcagaag agtgggttaa agaggcagag aagagagggc taccaaataa
     7741 aaagaatacc ccggatgctt taaagtcttt tgttactgag aaagccttta atctattcgc
     7801 aaagtataat atttttacaa gagaagagtt aaaatcaaga tatgatatct atcttgaaca
     7861 gtattgtaaa gttattaata ttgaaggcaa gactgcggtt agaatggtaa agactcaata
     7921 tattccagca gttattaagt atcaaaatat tctttctgaa aatattttaa aattaaaaga
     7981 aataggtgtt tcagttgaat ctcagagtaa tttattaaaa aatattggtt ctttactgga
     8041 taagtgttat aaaaaagtag aagagataga gaaatcattg gaaaaggctc attcaactgg
     8101 tgacattgaa aaagaggcta ttatattcag agatgaggta ttgactggca ttacagaatt
     8161 aagagagtat atagacactc ttgaaattct tattccagat gaattctggc cagtaccaac
     8221 ttatgtagaa atgttatttc tttctgcaat ttattaataa gttttaatct ttaaaaggca
     8281 ttcttcaaaa aagaatgcct ttttttattt taacttatct ttcccataga tcttttttaa
     8341 taatatattt aaaattttat tatttttttg agaaatagaa aatggttttt gattaaattt
     8401 attcaaaaaa aaaaagcgca attttatttt tagtcagtta aaaaaaatag aattatccta
     8461 agggttaatt ttatttgaga aataattgta atagtgttat ttattttttg gtagaattta
     8521 aaataaattt tttcaataat aggtctcaaa tcctattacc tgatagcaat cgttgtagat
     8581 tgccttgtaa aagggcgtgg tattcccttc aaagtgggat aattctctgc tcttattcca
     8641 cttttttatc tttgttagtc tcaaaaataa ctttaatgtt actatac
//
LOCUS       a0116166_1001075       10037 bp    DNA              UNK 01-JAN-1980
DEFINITION  Ga0116166_1001075. | GENOME_ACESSION: IMG_3300009711 CONTIG_ID:
            a0116166_1001075 SOURCE: JGI_medium ORIG_COORD: 1408_11445.
ACCESSION   a0116166_1001075
VERSION     a0116166_1001075
KEYWORDS    .
SOURCE      .
  ORGANISM  .
            .
FEATURES             Location/Qualifiers
     CDS             97..522
                     /product="dATP pyrophosphohydrolase & KO:K08310"
     CDS             524..3028
                     /product="Signal transduction histidine
                     kinase/CheYchemotaxis protein or a CheY-like REC
                     (receiver)domain/ABC-type amino acid transport
                     substrate-bindingprotein & COG0642,COG0784,COG0834"
     CDS             3065..3796
                     /product="3-oxoacyl-[acyl-carrier protein] reductase
                     &KO:K00059"
     CDS             3918..5876
                     /product="Soluble lytic murein transglycosylase & COG0741"
     CDS             6149..8257
                     /product="glutamine synthetase & KO:K01915"
     CDS             complement(8533..9075)
                     /product="hypothetical protein & Hypo-rule applied"
     CDS             9244..9723
                     /product="hypothetical protein & Hypo-rule applied"
     Spacer_Hit      5001..5037
                     /gene="225"
                     /evalue="2.11813e-08"
     Spacer_Hit_Main 5001..5037
                     /gene="40"
                     /evalue="1.90632e-08"
     Spacer_Hit      5002..5037
                     /gene="141"
                     /evalue="7.2274e-08"
     Spacer_Hit      5001..5037
                     /gene="299"
                     /evalue="1.90632e-08"
ORIGIN
        1 tgttacatct aattaattat ttttttcttt tgacaaaaaa gattttatta gatataatat
       61 tttaaataaa aagttttact tttaaggtgt aatggcatgg caaaacttcc tattcaggta
      121 gatgttattt tgttttatag agacaaagat ggtataaaat atctcttgct caaaagaaca
      181 gaagagagag ggggattctg gcaacctgta acaggtggag tagaagaagg ggaagatatt
      241 ttatatgcag caagaagaga ggtaatggaa gagactggtt ttttaaaagt aaaaaaaatg
      301 tatgatgtta agtataaatt ttcttttaaa aatggggata aagagattac agagtatgta
      361 tttgcctttg aggtagatag tatgaatgta aatttttcaa aaagagaaca ttcagaaatt
      421 gtttgggttt cttatgaaga tgctttaaaa tatttaaagt gggatacaaa taaagaggct
      481 ttaaaaaaaa taaatgatta tttaacaaga gatattcaat aaaatgtttt ttagaaaaaa
      541 ttttattaaa acatttacta ttttttttat cttaattttt tctctttgct gtaaaaataa
      601 agaaccttca atagatagac ctaatttaga taaaaaagaa attaatgtta taatggataa
      661 taactatccc ccttatattt ttcttgatga gaataataac ttaaaaggga ttttaataga
      721 tcaatggcat ctctgggaga aaaagaccgg tataaaagta aacattgttg ctacagactg
      781 gatagaggca cagaatctta tgaaacaggg aaaatttgat gttattgata ctatttttaa
      841 aacagaggag agacttaaaa tatatgatta ttcaaagcct tatgcaaaaa taagagttcc
      901 gattttttat cataaaaata tctctggcat aattgatgct ccttctctta aaggttttaa
      961 tgttgctgta aaggaagggg atgcatgtat tgatgtatta aaaagttatt ctattactaa
     1021 tcttattgag tataagtctt atgaagatat aataaaggca gcaaaaaata gagatgttgt
     1081 gatatttgtt gtagatgaat cacctgtcta ttattttatg tataaatatg gaattcagaa
     1141 tgagtttaag gatagccccc ctttatatac tggagagttt catagagcag tcttaaaagg
     1201 taataaagat ctattaaatt taatagaata tggttttgct caaatatcaa aaaaagaata
     1261 taatgaaata gaggaaaagt ggtttgggaa aaataaggtt gaatttaatt taaaatattt
     1321 tttattgttt tctggcattt ttttaggtag tattgttcta ttttttataa ttttattttt
     1381 aatgatgttc tggaatttca gtttaaaaaa tattgtaaat gcaagaactt ttgaattaag
     1441 aaatgagata gagaaaaatt taaagataca aaaggagtta gaggagagta aaagacttta
     1501 taaattatta tcagaaataa catccgatgc cgcaagtctt ctcacaattc agccagacgg
     1561 atcttttaaa agggaatggt atactactgc tttaatagta gagtatggtt ataagatgga
     1621 agatattgat tcttttgaaa aatgggcaaa aattgtttat aaagatgaca tagatatata
     1681 taaaaacggc attaagagag ttctaaatgg agaaaaggtt tcagtagatt taagaatagt
     1741 taaaagtgat aataaaataa gatggattaa taacacggtt attcccataa agaatataga
     1801 gagtggtaga gtagaaagat tattgatttc tataaaagac attacagata gaaaaaggat
     1861 agaagaggaa ttaagattgg caaaggaaga ggcagaaaga cttgctaata ttaagagcca
     1921 atttttatcc aatatgagtc atgaaatacg aaatccttta aacggtatat tgggtatgat
     1981 aaatatgtta ataaaaacag atctttctga tactcaaaaa gagtatatcg atatgcttaa
     2041 aacatcgagt gagacgctat taaatatagt taacgacatt cttgatcttg ctaaaataga
     2101 ggctggtaaa agagtaataa gaaatgaagt gataaaaata aaaaatctct gtcttggtct
     2161 tgttaattct tttaaaatag caacagaaag taaaaatcta aaactcaatt ttatttatga
     2221 taatgactta cctaaatata taattggtga tccttcctgt ttgaatcaga tctttcttaa
     2281 tctattaagc aatgctgtta aattcacaga aaaaggtgga attacttttg aagtaaaaaa
     2341 gataaaagag gatgaaaaaa cagtcgatat tgtttttatt gttaaggata ctggaattgg
     2401 tattccaaat gataaattga atgatatttt tgggaaattt attcaactcg aaacatccta
     2461 taataaaaaa tataagggga ctggacttgg actaacaata gttaaggaga ttattgatct
     2521 tttgggagga gaaatcattg ttgagagtaa ggagaaagag ggaactacat ttttaataaa
     2581 attaaaattt gagaagtata attatgaagt aatagagaat aaaaaggatg aggctaaggc
     2641 catcattaat gaaaaagagt ataatataat aattgcagag gataatgcga taaattatct
     2701 atttctggaa gcaatgttaa aggataaagc ttataatgta tttggggcaa agaatggcaa
     2761 agaggttctg gatttagtag aaaaaaataa gattgatctt atattgatgg atatacaaat
     2821 gccagtctta aatggtattg attgcacaaa aattttaaga aatgagaaaa aatttaaaaa
     2881 tccaatagtg gcactaaccg gttatacaat gccagaggat ttaaaggtgt ttaaagatgc
     2941 tggagtggat gactatataa ttaagccaat agatgaggat gaaacattga aaaaaattgc
     3001 aaaattacta ttgactttaa ataaataatt taataatttt ttttctaaaa aatggaggaa
     3061 ttttatgagc aaaagagcac ttgttactgg tggaagtcgt ggtattggta gagcgataag
     3121 tataatgctt gcaaaaaatg gatttgaggt tattataaat tataagagca ataaagagtc
     3181 agcaatggag acaaaacttg aagtagaaaa tttaggggca aaatgttctc tattgcaatt
     3241 tgatatatct gattttaaga atgcttacaa aataatcgaa gaagagatag caacaaatgg
     3301 taaaattgat gttcttgtat tcaatgctgg cattagaagg gattctcttt ttccagtaat
     3361 gaaagaggaa gattgggata gtgtaattga tgttaattta aagagttttt attatattac
     3421 caagccagtt ataaaatcaa tgtttgagaa taagtatggt aagatagttg ttgttagttc
     3481 tacttctggt cagactggta tgccgggaca ggttaactat tgtgcttcaa aatttggact
     3541 cataggggcg gcaaagtctc ttgcagttga gcttgcaaga agggggatta atgtaaatat
     3601 tgttgcacca ggctttattg atacagagat gacaaaggat ttacaggata aatttgaaga
     3661 gattaaaaag actattccga taagaagaat agggagtgta gaagatgttg caaatgctgt
     3721 tgagttttta gtaagtgata aagcagatta catagttggc cagataattg ctgttaatgg
     3781 tggattgttg acataaatat ttaaattgtt tttcctttct attcaattct taatattcat
     3841 aaagggtatg tatgtataag aatctatttt taatattttt ctttttgata atagcatcgt
     3901 gcaataatta ttatccattg gataaattaa acgatagagt aattgactca aatgggcaga
     3961 tctttaaaga gagtttaaag gatgtaaagg ttcaggatat tgctaaatat ataactgata
     4021 aaaattatta ctatttttat gggctaattt attataataa ctttggtctt gataaatgga
     4081 gtagctattt ttttattcag gcaatatcaa cagacaatct ttttaaaaaa gaggctttta
     4141 attctttatt aaagatttat attaaagaaa aaaattggga gaatttaaga cttcttttta
     4201 taaattatgg agattttata gatgaacaat atctttatac tgtaaggtgg tttattgatg
     4261 gcataaaacc agaaaatttt ttaaattttc cacaagatat agatttttta aacattattg
     4321 aatatattat tgaagtaaat gaggaatatt ttaagaataa tgaagaatct tatttaaaaa
     4381 attatctata ttctttacta tttaaaaata cagataatga gaattttaaa aattttattg
     4441 caaagattgt tactattaaa gaggatccta tttttaaatt aatatactct tttcttagca
     4501 atgataaaaa agagttcaaa gataatttaa aatcctcact atcttctgcc tcttcttatg
     4561 aagattttga taatataaga gagatggcta taaaattaaa ttgtaaaaaa tatttattta
     4621 aagagttaga tgatatttat aaaagaagca tatatgcaga atatttttat gttattgata
     4681 atttaagata tggaaataat aatggtactc ttctatgtaa ggaatttctt aaaaaaatca
     4741 atcaatacaa aaacgatcct ttttataatg agatggatta taatataagg cagataattc
     4801 ttaataaaga agtctccttt aatgaaaaat ggctttctga tgttatatct cttgtaaatg
     4861 attatccgga taaatatagt tctttatctt tattgaatct tgctgtaagg agtgctattt
     4921 atcaaaaaaa gattgatatt ttactgaaaa acattgataa gattgatttt aatagactgg
     4981 aagaatacaa tagaacctct cttttttatg ctctttatct tattgataaa aataaagaaa
     5041 aatggaaaaa tctactcgaa cagtatccta tttcttatgg gtatttaaag ataaacaatg
     5101 gagttgatcc tgataaaata ttaaaagaaa aaaagaaatt caataatgaa gatttttctg
     5161 aatatggtag aattttttct aaaaagcttg attattatct tttatttaat aatacgacaa
     5221 ttgtcgcaca aataaaggaa aataaagaac ttaatgatac ggatcgatat gatatttatt
     5281 gtaaattgca ttcgtacttt ttaaaaaaag agaactatta tgaggctgtc aggtatgcta
     5341 tattagcagc catttctctt tatggggagg atttaaaaaa gatagatgtt gagacattaa
     5401 agagtatgtt tccttttcat tataaggatc tggtttttaa atattcaaaa gagaatgata
     5461 tagatccagc actctgttat ggggtaatta gagaagagag tagatatagt gcgacaattg
     5521 tctcagttgc aaatgccata gggttaatgc agataatccc aaaaacagca aaatttattg
     5581 cttctaagtt aggaatggaa tattatgatt taacatcacc agcagataat ataaggattg
     5641 ggacttttta tttaaagttt ttaagagagc actattttaa agagattggt tttattctgg
     5701 caagttataa tgcaggtcag ggaaaaacaa aaagttggta taatagttat aaagattttt
     5761 cagaggatat aatttatgaa ttaataccag ttgatgagac aagaaattat ataagaaaag
     5821 ttttaagaag ttactatatt tattattatc ttataaagat agagacaaat aagtaaaaaa
     5881 aatacatttt tgtatttctt cagttataaa tacatttttg ttttatatgc cttaaagaag
     5941 ttttgtatat tttaatttta attttaaata gaatataata attttgcatt atttgggata
     6001 tattttttaa aaaatataat aagttttttg acaacattaa gatttttaag tatatattta
     6061 aaaattaaga tgagttttag ttattggcat attaattgct tattatagat gtaaaaaatt
     6121 ttatttttta aagtgaagga gtaacattat gtcaaatcca atggattttt ttggtgaaaa
     6181 tgtatttagt gaaaaggtga tgaaagagag acttccaaaa gaggtcttta aatcattaaa
     6241 gaagactatt gatgaaggta ttccacttga tcctaagatt gccgatgttg ttgctaatgc
     6301 aatgaaggac tgggcaattg aaaaaggggc tactcactat actcactggt ttcaaccttt
     6361 aacaggtatg acagcagaaa agcatgattc ttttataaat ccagtaggcg atgggactgt
     6421 aatatatgaa ttttctggta aacagcttat tcagggtgag ccagatgcct cctcttttcc
     6481 ttctggcggc ttaagggcaa catttgaggc aagaggatat actgcatggg attgtacttc
     6541 accagccttt ataaaagaag attcttctgg tgggaaaact ctttatatac ctactgcttt
     6601 ttgttcatat aatggtgagg ctcttgataa aaaaacccct ttattaagag caaatgttgc
     6661 cattaataag catgctttaa gattattaag agcccttggc aataccactt caaagagtgt
     6721 aaaagcaaca gttgggcctg aacaggaata ttttcttata gataagacat tttatgaaca
     6781 gaggcttgat cttattttaa ccggcaggac tctttttgga gcaaaaccac caaagggaca
     6841 ggaacttgag gatcaatatt ttggctctat aaaagataga atttcatctt tcatgattga
     6901 tcttgataaa gagttatgga aaatgggtat tacctcaaag acaaaacata atgaggttgc
     6961 gccagcacaa tatgagatgg caccaatatt tttttttgta aatatagcag cagatcataa
     7021 tcaattggtt atggagacaa tgcagagagt tgctttaaga cataatttag tatgcctgct
     7081 tcatgaaaag ccttttgcag gggtgaacgg atctggtaag cataataact attcattagg
     7141 aacagatgat ggtataaatc tctttgatcc aggtcatacg ccacaggaaa atcttgtctt
     7201 tcttgcatcc cttgcagctt tattaaaagc agttgatact cattctgata tattaagagc
     7261 aacagcggca agtgctggca atgatcatag attgggcgct aatgaggcac caccggcaat
     7321 tatttctatc tttttaggcg atgctcttac aaatctatta gaacagatag catctggcaa
     7381 agagattaac tatcagggca agagcaattt aaaaatagga gtggatactt taccagagtt
     7441 gccaaaggat aatacagata gaaatagaac aagtccactt gcctttactg gaaataagtt
     7501 tgagtttaga atggtaggtt cctcattttc aatagcaggt ccaaatgttg ctttaaatac
     7561 tattttagca gaggcaatgg atgagatcgc aacaagattg gaaaagacaa cagataaaaa
     7621 gagcgaagta atcaatattg taagagagta ttatacaaaa cataagagaa tagtatttaa
     7681 tggaaacaac tattcagaag agtgggttaa agaggcagag aagagagggc taccaaataa
     7741 aaagaatacc ccggatgctt taaagtcttt tgttactgag aaagccttta atctattcgc
     7801 aaagtataat atttttacaa gagaagagtt aaaatcaaga tatgatatct atcttgaaca
     7861 gtattgtaaa gttattaata ttgaaggcaa gactgcggtt agaatggtaa agactcaata
     7921 tattccagca gttattaagt atcaaaatat tctttctgaa aatattttaa aattaaaaga
     7981 aataggtgtt tcagttgaat ctcagagtaa tttattaaaa aatattggtt ctttactgga
     8041 taagtgttat aaaaaagtag aagagataga gaaatcattg gaaaaggctc attcaactgg
     8101 tgacattgaa aaagaggcta ttatattcag agatgaggta ttgactggca ttacagaatt
     8161 aagagagtat atagacactc ttgaaattct tattccagat gaattctggc cagtaccaac
     8221 ttatgtagaa atgttatttc tttctgcaat ttattaataa gttttaatct ttaaaaggca
     8281 ttcttcaaaa aagaatgcct ttttttattt taacttatct ttcccataga tcttttttaa
     8341 taatatattt aaaattttat tatttttttg agaaatagaa aatggttttt gattaaattt
     8401 attcaaaaaa aaaaagcgca attttatttt tagtcagtta aaaaaaatag aattatccta
     8461 agggttaatt ttatttgaga aataattgta atagtgttat ttattttttg gtagaattta
     8521 aaataaattt tttcaataat aggtctcaaa tcctattacc tgatagcaat cgttgtagat
     8581 tgccttgtaa aagggcgtgg tattcccttc aaactgggat aattctctgc tcttattcca
     8641 cttttttatc tttgttagtc tcaaaaataa ctttaatgtt actatactac acttcatctc
     8701 aaccccggta atgcctaatt tctcgtattc ttcaaggaag agtaggataa ttctcctcag
     8761 taaaacaccc atgctgaaaa aattaagatc agcatggatc ttttttaaaa aacgatagtc
     8821 ctgtttggaa acatatatat gaattctcgc atctccatct attctttcgt atttatttcc
     8881 atcctctgga ccaaaacaat atatcttttt tactctatta acatagagtt gcaagatata
     8941 tacaataagt ccagaaatag agatgttaaa tttccttgca atattttcca gccttttctt
     9001 catagcagag ttaacgacta tgtgtaattc atgctcaaaa ttatagcttt ttaaaatttt
     9061 acgaatatta ttcataaaaa cctccttaac aaaagattat tttctatata ttaatcacaa
     9121 aatttttaag aaaatccttt acaattttta gaaaaaaaat taaaaaattt tacctaaaaa
     9181 taaatttgca ccaaaaaaaa ctactttatt tgacaaaaag atcttattct gttataaatt
     9241 tttatgcatg taaaggggaa ttttatgagg agatttatcc tatttttctt ggtttttcaa
     9301 attttacaaa atagtgagtc acttttagca gtaacaaaac tcaataaaga attttataat
     9361 tttgaatact attttactaa aaaaaataat aaattttttt taaatattac tattagtcct
     9421 aaaaaaggtt ttaaactaaa tggcgatgga tatccccctc ttaaaatcga attaaaagat
     9481 gtaagaaaag ataatgacaa aattgttgaa aatattaatt ctaaactaat ttttaatcca
     9541 aaaacagtat cctgtaaggg tattaaagct ggagaaaaaa aagaatttaa gattgagatt
     9601 aaaaatctgg aagaaaaatt tttaattgag gtatatctta aagttattcc ttgtgataat
     9661 tcgagttgct atatttcaaa tgataaaatt ttaatagaat ataataacaa tttggataat
     9721 taaattatac gacaattgtc gtattctaaa aaataatctg tgacaatttt taaaatattt
     9781 gatataataa aaatatgata agagataaag atttaccaat agatttaata aaatattgtt
     9841 atatagataa atatgataat gaatattgtc tcttttataa gggattgcca cttattattg
     9901 taaattatca attctggaca gaagatatac aggtgaaagc agattatata gataatggag
     9961 aagatgaaaa aggatattct attttaatag atatgccaat atatgataag aataataatt
    10021 tagtcaagat tgagcat
//
LOCUS       a0209409_1001387        7046 bp    DNA              UNK 01-JAN-1980
DEFINITION  Ga0209409_1001387. | GENOME_ACESSION: IMG_3300025589 CONTIG_ID:
            a0209409_1001387 SOURCE: JGI_small ORIG_COORD: 13905_20951.
ACCESSION   a0209409_1001387
VERSION     a0209409_1001387
KEYWORDS    .
SOURCE      .
  ORGANISM  .
            .
FEATURES             Location/Qualifiers
     CDS             74..805
                     /product="3-oxoacyl-[acyl-carrier protein] reductase
                     &KO:K00059"
     CDS             861..2885
                     /product="soluble lytic murein transglycosylase-likeprotein
                     & COG0741"
     Spacer_Hit      2010..2046
                     /gene="225"
                     /evalue="2.11813e-08"
     Spacer_Hit      2010..2046
                     /gene="299"
                     /evalue="1.90632e-08"
     Spacer_Hit_Main 2010..2046
                     /gene="40"
                     /evalue="1.90632e-08"
     Spacer_Hit      2011..2046
                     /gene="141"
                     /evalue="7.2274e-08"
     CDS             3158..5266
                     /product="glutamine synthetase & KO:K01915"
     CDS             complement(5542..6084)
                     /product="hypothetical protein"
     CDS             6253..6732
                     /product="hypothetical protein"
ORIGIN
        1 aaaaattgca aaattactat tgactttaaa taaataattt aataattttt tttctaaaaa
       61 atggaggaat tttatgagca aaagagcact tgttactggt ggaagtcgtg gtattggtag
      121 agcgataagt ataatgcttg caaaaaatgg atttgaggtt attataaatt ataagagcaa
      181 taaagagtca gcaatggaga caaaacttga agtagaaaat ttaggggcaa aatgttctct
      241 attgcaattt gatatatctg attttaagaa tgcttacaaa ataatcgaag aagagatagc
      301 aacaaatggt aaaattgatg ttcttgtatt caatgctggc attagaaggg attctctttt
      361 cccagtaatg aaagaggaag attgggatag tgtaattgat gttaatttaa agagttttta
      421 ttatattacc aagccagtta taaaatcaat gtttgagaat aagtatggta agatagttgt
      481 tgttagttct acttctggtc agactggtat gccgggacag gttaactatt gtgcttcaaa
      541 atttggactc ataggggcgg caaagtctct tgcagttgag cttgcaagaa gggggattaa
      601 tgtaaatatt gttgcaccag gctttattga tacagagatg acaaaggatt tacaggataa
      661 atttgaagag attaaaaaga ctattccgat aagaagaata gggagtgtag aagatgttgc
      721 aaatgctgtt gagtttttag taagtgataa agcagattac atagttggcc agataattgc
      781 tgttaatggt ggattgttga cataaatatt taaattgttt ttcctttctg ttcaattctt
      841 aatattcata aagggtatgt atgtataaga atctattttt aatatttttc tttttgataa
      901 tagcatcgtg caataattat tatccattgg ataaattaaa cgatagagta attgactcaa
      961 atgggcagat ctttaaagag agtttaaagg atgtaaaggt tcaggatatt gctaaatata
     1021 taactgataa aaattattac tatttttatg ggctaattta ttataataac tttggtcttg
     1081 ataaatggag tagctatttt tttattcagg caatatcaac agacaatctt tttaaaaaag
     1141 aggcttttaa ttctttatta aagatttata ttaaagaaaa aaattgggag aatttaagac
     1201 ttctttttat aaattatgga gattttatag atgaacaata tctttatact gtaaggtggt
     1261 ttattgatgg cataaaacca gaaaattttt taaattttcc acaagatata gattttttaa
     1321 acattattga atatattatt gaagtaaatg aggaatattt taagaataat gaagaatctt
     1381 atttaaaaaa ttatctatat tctttactat ttaaaaatac agataatgag aattttaaaa
     1441 attttattgc aaagattgtt actattaaag aggatcctat ttttaaatta atatactctt
     1501 ttcttagcaa tgataaaaaa gagttcaaag ataatttaaa atcctcacta tcttctgcct
     1561 cttcttatga agattttgat aatataagag agatggctat aaaattaaat tgtaaaaaat
     1621 atttatttaa agagttagat gatatttata aaagaagcat atatgcagaa tatttttatg
     1681 ttattgataa tttaagatat ggaaataata atggtactct tctatgtaag gaatttctta
     1741 aaaaaatcaa tcaatacaaa aacgatcctt tttataatga gatggattat aatataaggc
     1801 agataattct taataaagaa gtctccttta atgaaaaatg gctttctgat gttatatctc
     1861 ttgtaaatga ttatccggat aaatatagtt ctttatcttt attgaatctt gctgtaagga
     1921 gtgctattta tcaaaaaaag attgatattt tactgaaaaa cattgataag attgatttta
     1981 atagactgga agaatacaat agaacctctc ttttttatgc tctttatctt attgataaaa
     2041 ataaagaaaa atggaaaaat ctactcgaac agtatcctat ttcttatggg tatttaaaga
     2101 taaacaatgg agttgatcct gataaaatat taaaagaaaa aaagaaattc aataatgaag
     2161 atttttctga atatggtaga attttttcta aaaagcttga ttattatctt ttatttaata
     2221 atacgacaat tgtcgcacaa ataaaggaaa ataaagaact taatgatacg gatcgatatg
     2281 atatttattg taaattgcat tcgtactttt taaaaaaaga gaactattat gaggctgtca
     2341 ggtatgctat attagcagcc atttctcttt atggggagga tttaaaaaag atagatgttg
     2401 agacattaaa gagtatgttt ccttttcatt ataaggatct ggtttttaaa tattcaaaag
     2461 agaatgatat agatccagca ctctgttatg gggtaattag agaagagagt agatatagtg
     2521 cgacaattgt ctcagttgca aatgccatag ggttaatgca gataatccca aaaacagcaa
     2581 aatttattgc ttctaagtta ggaatggaat attatgattt aacatcacca gcagataata
     2641 taaggattgg gactttttat ttaaagtttt taagagagca ctattttaaa gagattggtt
     2701 ttattctggc aagttataat gcaggtcagg gaaaaacaaa aagttggtat aatagttata
     2761 aagatttttc agaggatata atttatgaat taataccagt tgatgagaca agaaattata
     2821 taagaaaagt tttaagaagt tactatattt attattatct tataaagata gagacaaata
     2881 agtaaaaaaa atacattttt gtatttcttc agttataaat acatttttgt tttatatgcc
     2941 ttaaagaagt tttgtatatt ttaattttaa ttttaaatag aatataataa ttttgcatta
     3001 tttgggatat attttttaaa aaatataata agttttttga caacattaag atttttaagt
     3061 atatatttaa aaattaagat gagttttagt tattggcata ttaattgctt attatagatg
     3121 taaaaaattt tattttttaa agtgaaggag taacattatg tcaaatccaa tggatttttt
     3181 tggtgaaaat gtatttagtg aaaaggtgat gaaagagaga cttccaaaag aggtctttaa
     3241 atcattaaag aagactattg atgaaggtat tccacttgat cctaagattg ccgatgttgt
     3301 tgctaatgca atgaaggact gggcaattga aaaaggggct actcactata ctcactggtt
     3361 tcaaccttta acaggtatga cagcagaaaa gcatgattct tttataaatc cagtaggcga
     3421 tgggactgta atatatgaat tttctggtaa acagcttatt cagggtgagc cagatgcctc
     3481 ctcttttcct tctggcggct taagggcaac atttgaggca agaggatata ctgcatggga
     3541 ttgtacttca ccagccttta taaaagaaga ttcttctggt gggaaaactc tttatatacc
     3601 tactgctttt tgttcatata atggtgaggc tcttgataaa aaaacccctt tattaagagc
     3661 aaatgttgcc attaataagc atgctttaag attattaaga gcccttggca ataccacttc
     3721 aaagagtgta aaagcaacag ttgggcctga acaggaatat tttcttatag ataagacatt
     3781 ttatgaacag aggcttgatc ttattttaac cggcaggact ctttttggag caaaaccacc
     3841 aaagggacag gaacttgagg atcaatattt tggctctata aaagatagaa tttcatcttt
     3901 catgattgat cttgataaag agttatggaa aatgggtatt acctcaaaga caaaacataa
     3961 tgaggttgcg ccagcacaat atgagatggc accaatattt ttttttgtaa atatagcagc
     4021 agatcataat caattggtta tggagacaat gcagagagtt gctttaagac ataatttagt
     4081 atgcctgctt catgaaaagc cttttgcagg ggtgaacgga tctggtaagc ataataacta
     4141 ttcattagga acagatgatg gtataaatct ctttgatcca ggtcatacgc cacaggaaaa
     4201 tcttgtcttt cttgcatccc ttgcagcttt attaaaagca gttgatactc attctgatat
     4261 attaagagca acagcggcaa gtgctggcaa tgatcataga ttgggcgcta atgaggcacc
     4321 accggcaatt atttctatct ttttaggcga tgctcttaca aatctattag aacagatagc
     4381 atctggcaaa gagattaact atcagggcaa gagcaattta aaaataggag tggatacttt
     4441 accagagttg ccaaaggata atacagatag aaatagaaca agtccacttg cctttactgg
     4501 aaataagttt gagtttagaa tggtaggttc ctcattttca atagcaggtc caaatgttgc
     4561 tttaaatact attttagcag aggcaatgga tgagatcgca acaagattgg aaaagacaac
     4621 agataaaaag agcgaagtaa tcaatattgt aagagagtat tatacaaaac ataagagaat
     4681 agtatttaat ggaaacaact attcagaaga gtgggttaaa gaggcagaga agagagggct
     4741 accaaataaa aagaataccc cggatgcttt aaagtctttt gttactgaga aagcctttaa
     4801 tctattcgca aagtataata tttttacaag agaagagtta aaatcaagat atgatatcta
     4861 tcttgaacag tattgtaaag ttattaatat tgaaggcaag actgcggtta gaatggtaaa
     4921 gactcaatat attccagcag ttattaagta tcaaaatatt ctttctgaaa atattttaaa
     4981 attaaaagaa ataggtgttt cagttgaatc tcagagtaat ttattaaaaa atattggttc
     5041 tttactggat aagtgttata aaaaagtaga agagatagag aaatcattgg aaaaggctca
     5101 ttcaactggt gacattgaaa aagaggctat tatattcaga gatgaggtat tgactggcat
     5161 tacagaatta agagagtata tagacactct tgaaattctt attccagatg aattctggcc
     5221 agtaccaact tatgtagaaa tgttatttct ttctgcaatt tattaataag ttttaatctt
     5281 taaaaggcat tcttcaaaaa agaatgcctt tttttatttt aacttatctt tcccatagat
     5341 cttttttaat aatatattta aaattttatt atttttttga gaaatagaaa atggtttttg
     5401 attaaattta ttcaaaaaaa aaaagcgcaa ttttattttt agtcagttaa aaaaaataga
     5461 attatcctaa gggttaattt tatttgagaa ataattgtaa tagtgttatt tattttttgg
     5521 tagaatttaa aataaatttt ttcaataata ggtctcaaat cctattacct gatagcaatc
     5581 gttgtagatt gccttgtaaa agggcgtggt attcccttca aactgggata attctctgct
     5641 cttattccac ttttttatct ttgttagtct caaaaataac tttaatgtta ctatactaca
     5701 cttcatctca accccggtaa tgcctaattt ctcgtattct tcaaggaaga gtaggataat
     5761 tctcctcagt aaaacaccca tgctgaaaaa attaagatca gcatggatct tttttaaaaa
     5821 acgatagtcc tgtttggaaa catatatatg aattctcgca tctccatcta ttctttcgta
     5881 tttatttcca tcctctggac caaaacaata tatctttttt actctattaa catagagttg
     5941 caagatatat acaataagtc cagaaataga gatgttaaat ttccttgcaa tattttccag
     6001 ccttttcttc atagcagagt taacgactat gtgtaattca tgctcaaaat tatagctttt
     6061 taaaatttta cgaatattat tcataaaaac ctccttaaca aaagattatt ttctatatat
     6121 taatcacaaa atttttaaga aaatccttta caatttttag aaaaaaaatt aaaaaatttt
     6181 acctaaaaat aaatttgcac caaaaaaaac tactttattt gacaaaaaga tcttattctg
     6241 ttataaattt ttatgcatgt aaaggggaat tttatgagga gatttatcct atttttcttg
     6301 gtttttcaaa ttttacaaaa tagtgagtca cttttagcag taacaaaact caataaagaa
     6361 ttttataatt ttgaatacta ttttactaaa aaaaataata aatttttttt aaatattact
     6421 attagtccta aaaaaggttt taaactaaat ggcgatggat atccccctct taaaatcgaa
     6481 ttaaaagatg taagaaaaga taatgacaaa attgttgaaa atattaattc taaactaatt
     6541 tttaatccaa aaacagtatc ctgtaagggt attaaagctg gagaaaaaaa agaatttaag
     6601 attgagatta aaaatctgga agaaaaattt ttaattgagg tatatcttaa agttattcct
     6661 tgtgataatt cgagttgcta tatttcaaat gataaaattt taatagaata taataacaat
     6721 ttggataatt aaattatacg acaattgtcg tattctaaaa aataatctgt gacaattttt
     6781 aaaatatttg atataataaa aatatgataa gagataaaga tttaccaata gatttaataa
     6841 aatattgtta tatagataaa tatgataatg aatattgtct cttttataag ggattgccac
     6901 ttattattgt aaattatcaa ttctggacag aagatataca ggtgaaagca gattatatag
     6961 ataatggaga agatgaaaaa ggatattcta ttttaataga tatgccaata tatgataaga
     7021 ataataattt agtcaagatt gagcat
//
LOCUS       a0209720_1001614        6954 bp    DNA              UNK 01-JAN-1980
DEFINITION  Ga0209720_1001614. | GENOME_ACESSION: IMG_3300025605 CONTIG_ID:
            a0209720_1001614 SOURCE: JGI_small ORIG_COORD: 11703_18657.
ACCESSION   a0209720_1001614
VERSION     a0209720_1001614
KEYWORDS    .
SOURCE      .
  ORGANISM  .
            .
FEATURES             Location/Qualifiers
     CDS             97..522
                     /product="dATP pyrophosphohydrolase & KO:K08310"
     CDS             524..3028
                     /product="two-component system sensor histidine kinase
                     EvgS& KO:K07679"
     CDS             3065..3796
                     /product="3-oxoacyl-[acyl-carrier protein] reductase
                     &KO:K00059"
     CDS             3852..5876
                     /product="soluble lytic murein transglycosylase-likeprotein
                     & COG0741"
     CDS             6149..6952
                     /product="glutamine synthetase & KO:K01915"
     Spacer_Hit_Main 5001..5037
                     /gene="40"
                     /evalue="1.90632e-08"
     Spacer_Hit      5001..5037
                     /gene="299"
                     /evalue="1.90632e-08"
     Spacer_Hit      5001..5037
                     /gene="225"
                     /evalue="2.11813e-08"
     Spacer_Hit      5002..5037
                     /gene="141"
                     /evalue="7.2274e-08"
ORIGIN
        1 tgttacatct aattaattat ttttttcttt tgacaaaaaa gattttatta gatataatat
       61 tttaaataaa aagttttact tttaaggtgt aatggcatgg caaaacttcc tattcaggta
      121 gatgttattt tgttttatag agacaaagat ggtataaaat atctcttgct caaaagaaca
      181 gaagagagag ggggattctg gcaacctgta acaggtggag tagaagaagg ggaagatatt
      241 ttatatgcag caagaagaga ggtaatggaa gagactggtt ttttaaaagt aaaaaaaatg
      301 tatgatgtta agtataaatt ttcttttaaa aatggggata aagagattac agagtatgta
      361 tttgcctttg aggtagatag tatgaatgta aatttttcaa aaagagaaca ttcagaaatt
      421 gtttgggttt cttatgaaga tgctttaaaa tatttaaagt gggatacaaa taaagaggct
      481 ttaaaaaaaa taaatgatta tttaacaaga gatattcaat aaaatgtttt ttagaaaaaa
      541 ttttattaaa acatttacta ttttttttat cttaattttt tctctttgct gtaaaaataa
      601 agaaccttca atagatagac ctaatttaga taaaaaagaa attaatgtta taatggataa
      661 taactatccc ccttatattt ttcttgatga gaataataac ttaaaaggga ttttaataga
      721 tcaatggcat ctctgggaga aaaagaccgg tataaaagta aacattgttg ctacagactg
      781 gatagaggca cagaatctta tgaaacaggg aaaatttgat gttattgata ctatttttaa
      841 aacagaggag agacttaaaa tatatgatta ttcaaagcct tatgcaaaaa taagagttcc
      901 gattttttat cataaaaata tctctggcat aattgatgct ccttctctta aaggttttaa
      961 tgttgctgta aaggaagggg atgcatgtat tgatgtatta aaaagttatt ctattactaa
     1021 tcttattgag tataagtctt atgaagatat aataaaggca gcaaaaaata gagatgttgt
     1081 gatatttgtt gtagatgaat cacctgtcta ttattttatg tataaatatg gaattcagaa
     1141 tgagtttaag gatagccccc ctttatatac tggagagttt catagagcag tcttaaaagg
     1201 taataaagat ctattaaatt taatagaata tggttttgct caaatatcaa aaaaagaata
     1261 taatgaaata gaggaaaagt ggtttgggaa aaataaggtt gaatttaatt taaaatattt
     1321 tttattgttt tctggcattt ttttaggtag tattgttcta ttttttataa ttttattttt
     1381 aatgatgttc tggaatttca gtttaaaaaa tattgtaaat gcaagaactt ttgaattaag
     1441 aaatgagata gagaaaaatt taaagataca aaaggagtta gaggagagta aaagacttta
     1501 taaattatta tcagaaataa catccgatgc cgcaagtctt ctcacaattc agccagacgg
     1561 atcttttaaa agggaatggt atactactgc tttaatagta gagtatggtt ataagatgga
     1621 agatattgat tcttttgaaa aatgggcaaa aattgtttat aaagatgaca tagatatata
     1681 taaaaacggc attaagagag ttctaaatgg agaaaaggtt tcagtagatt taagaatagt
     1741 taaaagtgat aataaaataa gatggattaa taacacggtt attcccataa agaatataga
     1801 gagtggtaga gtagaaagat tattgatttc tataaaagac attacagata gaaaaaggat
     1861 agaagaggaa ttaagattgg caaaggaaga ggcagaaaga cttgctaata ttaagagcca
     1921 atttttatcc aatatgagtc atgaaatacg aaatccttta aacggtatat tgggtatgat
     1981 aaatatgtta ataaaaacag atctttctga tactcaaaaa gagtatatcg atatgcttaa
     2041 aacatcgagt gagacgctat taaatatagt taacgacatt cttgatcttg ctaaaataga
     2101 ggctggtaaa agagtaataa gaaatgaagt gataaaaata aaaaatctct gtcttggtct
     2161 tgttaattct tttaaaatag caacagaaag taaaaatcta aaactcaatt ttatttatga
     2221 taatgactta cctaaatata taattggtga tccttcctgt ttgaatcaga tctttcttaa
     2281 tctattaagc aatgctgtta aattcacaga aaaaggtgga attacttttg aagtaaaaaa
     2341 gataaaagag gatgaaaaaa cagtcgatat tgtttttatt gttaaggata ctggaattgg
     2401 tattccaaat gataaattga atgatatttt tgggaaattt attcaactcg aaacatccta
     2461 taataaaaaa tataagggga ctggacttgg actaacaata gttaaggaga ttattgatct
     2521 tttgggagga gaaatcattg ttgagagtaa ggagaaagag ggaactacat ttttaataaa
     2581 attaaaattt gagaagtata attatgaagt aatagagaat aaaaaggatg aggctaaggc
     2641 catcattaat gaaaaagagt ataatataat aattgcagag gataatgcga taaattatct
     2701 atttctggaa gcaatgttaa aggataaagc ttataatgta tttggggcaa agaatggcaa
     2761 agaggttctg gatttagtag aaaaaaataa gattgatctt atattgatgg atatacaaat
     2821 gccagtctta aatggtattg attgcacaaa aattttaaga aatgagaaaa aatttaaaaa
     2881 tccaatagtg gcactaaccg gttatacaat gccagaggat ttaaaggtgt ttaaagatgc
     2941 tggagtggat gactatataa ttaagccaat agatgaggat gaaacattga aaaaaattgc
     3001 aaaattacta ttgactttaa ataaataatt taataatttt ttttctaaaa aatggaggaa
     3061 ttttatgagc aaaagagcac ttgttactgg tggaagtcgt ggtattggta gagcgataag
     3121 tataatgctt gcaaaaaatg gatttgaggt tattataaat tataagagca ataaagagtc
     3181 agcaatggag acaaaacttg aagtagaaaa tttaggggca aaatgttctc tattgcaatt
     3241 tgatatatct gattttaaga atgcttacaa aataatcgaa gaagagatag caacaaatgg
     3301 taaaattgat gttcttgtat tcaatgctgg cattagaagg gattctcttt tcccagtaat
     3361 gaaagaggaa gattgggata gtgtaattga tgttaattta aagagttttt attatattac
     3421 caagccagtt ataaaatcaa tgtttgagaa taagtatggt aagatagttg ttgttagttc
     3481 tacttctggt cagactggta tgccgggaca ggttaactat tgtgcttcaa aatttggact
     3541 cataggggcg gcaaagtctc ttgcagttga gcttgcaaga agggggatta atgtaaatat
     3601 tgttgcacca ggctttattg atacagagat gacaaaggat ttacaggata aatttgaaga
     3661 gattaaaaag actattccga taagaagaat agggagtgta gaagatgttg caaatgctgt
     3721 tgagttttta gtaagtgata aagcagatta catagttggc cagataattg ctgttaatgg
     3781 tggattgttg acataaatat ttaaattgtt tttcctttct attcaattct taatattcat
     3841 aaagggtatg tatgtataag aatctatttt taatattttt ctttttgata atagcatcgt
     3901 gcaataatta ttatccattg gataaattaa acgatagagt aattgactca aatgggcaga
     3961 tctttaaaga gagtttaaag gatgtaaagg ttcaggatat tgctaaatat ataactgata
     4021 aaaattatta ctatttttat gggctaattt attataataa ctttggtctt gataaatgga
     4081 gtagctattt ttttattcag gcaatatcaa cagacaatct ttttaaaaaa gaggctttta
     4141 attctttatt aaagatttat attaaagaaa aaaattggga gaatttaaga cttcttttta
     4201 taaattatgg agattttata gatgaacaat atctttatac tgtaaggtgg tttattgatg
     4261 gcataaaacc agaaaatttt ttaaattttc cacaagatat agatttttta aacattattg
     4321 aatatattat tgaagtaaat gaggaatatt ttaagaataa tgaagaatct tatttaaaaa
     4381 attatctata ttctttacta tttaaaaata cagataatga gaattttaaa aattttattg
     4441 caaagattgt tactattaaa gaggatccta tttttaaatt aatatactct tttcttagca
     4501 atgataaaaa agagttcaaa gataatttaa aatcctcact atcttctgcc tcttcttatg
     4561 aagattttga taatataaga gagatggcta taaaattaaa ttgtaaaaaa tatttattta
     4621 aagagttaga tgatatttat aaaagaagca tatatgcaga atatttttat gttattgata
     4681 atttaagata tggaaataat aatggtactc ttctatgtaa ggaatttctt aaaaaaatca
     4741 atcaatacaa aaacgatcct ttttataatg agatggatta taatataagg cagataattc
     4801 ttaataaaga agtctccttt aatgaaaaat ggctttctga tgttatatct cttgtaaatg
     4861 attatccgga taaatatagt tctttatctt tattgaatct tgctgtaagg agtgctattt
     4921 atcaaaaaaa gattgatatt ttactgaaaa acattgataa gattgatttt aatagactgg
     4981 aagaatacaa tagaacctct cttttttatg ctctttatct tattgataaa aataaagaaa
     5041 aatggaaaaa tctactcgaa cagtatccta tttcttatgg gtatttaaag ataaacaatg
     5101 gagttgatcc tgataaaata ttaaaagaaa aaaagaaatt caataatgaa gatttttctg
     5161 aatatggtag aattttttct aaaaagcttg attattatct tttatttaat aatacgacaa
     5221 ttgtcgcaca aataaaggaa aataaagaac ttaatgatac ggatcgatat gatatttatt
     5281 gtaaattgca ttcgtacttt ttaaaaaaag agaactatta tgaggctgtc aggtatgcta
     5341 tattagcagc catttctctt tatggggagg atttaaaaaa gatagatgtt gagacattaa
     5401 agagtatgtt tccttttcat tataaggatc tggtttttaa atattcaaaa gagaatgata
     5461 tagatccagc actctgttat ggggtaatta gagaagagag tagatatagt gcgacaattg
     5521 tctcagttgc aaatgccata gggttaatgc agataatccc aaaaacagca aaatttattg
     5581 cttctaagtt aggaatggaa tattatgatt taacatcacc agcagataat ataaggattg
     5641 ggacttttta tttaaagttt ttaagagagc actattttaa agagattggt tttattctgg
     5701 caagttataa tgcaggtcag ggaaaaacaa aaagttggta taatagttat aaagattttt
     5761 cagaggatat aatttatgaa ttaataccag ttgatgagac aagaaattat ataagaaaag
     5821 ttttaagaag ttactatatt tattattatc ttataaagat agagacaaat aagtaaaaaa
     5881 aatacatttt tgtatttctt cagttataaa tacatttttg ttttatatgc cttaaagaag
     5941 ttttgtatat tttaatttta attttaaata gaatataata attttgcatt atttgggata
     6001 tattttttaa aaaatataat aagttttttg acaacattaa gatttttaag tatatattta
     6061 aaaattaaga tgagttttag ttattggcat attaattgct tattatagat gtaaaaaatt
     6121 ttatttttta aagtgaagga gtaacattat gtcaaatcca atggattttt ttggtgaaaa
     6181 tgtatttagt gaaaaggtga tgaaagagag acttccaaaa gaggtcttta aatcattaaa
     6241 gaagactatt gatgaaggta ttccacttga tcctaagatt gccgatgttg ttgctaatgc
     6301 aatgaaggac tgggcaattg aaaaaggggc tactcactat actcactggt ttcaaccttt
     6361 aacaggtatg acagcagaaa agcatgattc ttttataaat ccagtaggcg atgggactgt
     6421 aatatatgaa ttttctggta aacagcttat tcagggtgag ccagatgcct cctcttttcc
     6481 ttctggcggc ttaagggcaa catttgaggc aagaggatat actgcatggg attgtacttc
     6541 accagccttt ataaaagaag attcttctgg tgggaaaact ctttatatac ctactgcttt
     6601 ttgttcatat aatggtgagg ctcttgataa aaaaacccct ttattaagag caaatgttgc
     6661 cattaataag catgctttaa gattattaag agcccttggc aataccactt caaagagtgt
     6721 aaaagcaaca gttgggcctg aacaggaata ttttcttata gataagacat tttatgaaca
     6781 gaggcttgat cttattttaa ccggcaggac tctttttgga gcaaaaccac caaagggaca
     6841 ggaacttgag gatcaatatt ttggctctat aaaagataga atttcatctt tcatgattga
     6901 tcttgataaa gagttatgga aaatgggtat tacctcaaag acaaaacata atga
//
LOCUS       a0116188_1009294        6067 bp    DNA              UNK 01-JAN-1980
DEFINITION  Ga0116188_1009294. | GENOME_ACESSION: IMG_3300009658 CONTIG_ID:
            a0116188_1009294 SOURCE: JGI_medium ORIG_COORD: 133_6200.
ACCESSION   a0116188_1009294
VERSION     a0116188_1009294
KEYWORDS    .
SOURCE      .
  ORGANISM  .
            .
FEATURES             Location/Qualifiers
     CDS             97..522
                     /product="dATP pyrophosphohydrolase & KO:K08310"
     CDS             524..3028
                     /product="Signal transduction histidine
                     kinase/CheYchemotaxis protein or a CheY-like REC
                     (receiver)domain/ABC-type amino acid transport
                     substrate-bindingprotein & COG0642,COG0784,COG0834"
     CDS             3065..3796
                     /product="3-oxoacyl-[acyl-carrier protein] reductase
                     &KO:K00059"
     CDS             3918..4832
                     /product="hypothetical protein & Hypo-rule applied"
     CDS             4893..5876
                     /product="Soluble lytic murein transglycosylase & COG0741"
     CDS             complement(5964..6065)
                     /product="hypothetical protein & Hypo-rule applied"
     Spacer_Hit_Main 5001..5037
                     /gene="40"
                     /evalue="1.90632e-08"
     Spacer_Hit      5001..5037
                     /gene="299"
                     /evalue="1.90632e-08"
     Spacer_Hit      5001..5037
                     /gene="225"
                     /evalue="2.11813e-08"
     Spacer_Hit      5002..5037
                     /gene="141"
                     /evalue="7.2274e-08"
ORIGIN
        1 tgttacatct aattaattat ttttttcttt tgacaaaaaa gattttatta gatataatat
       61 tttaaataaa aagttttact tttaaggtgt aatggcatgg caaaacttcc tattcaggta
      121 gatgttattt tgttttatag agacaaagat ggtataaaat atctcttgct caaaagaaca
      181 gaagagagag ggggattctg gcaacctgta acaggtggag tagaagaagg ggaagatatt
      241 ttatatgcag caagaagaga ggtaatggaa gagactggtt ttttaaaagt aaaaaaaatg
      301 tatgatgtta agtataaatt ttcttttaaa aatggggata aagagattac agagtatgta
      361 tttgcctttg aggtagatag tatgaatgta aatttttcaa aaagagaaca ttcagaaatt
      421 gtttgggttt cttatgaaga tgctttaaaa tatttaaagt gggatacaaa taaagaggct
      481 ttaaaaaaaa taaatgatta tttaacaaga gatattcaat aaaatgtttt ttagaaaaaa
      541 ttttattaaa acatttacta ttttttttat cttaattttt tctctttgct gtaaaaataa
      601 agaaccttca atagatagac ctaatttaga taaaaaagaa attaatgtta taatggataa
      661 taactatccc ccttatattt ttcttgatga gaataataac ttaaaaggga ttttaataga
      721 tcaatggcat ctctgggaga aaaagaccgg tataaaagta aacattgttg ctacagactg
      781 gatagaggca cagaatctta tgaaacaggg aaaatttgat gttattgata ctatttttaa
      841 aacagaggag agacttaaaa tatatgatta ttcaaagcct tatgcaaaaa taagagttcc
      901 gattttttat cataaaaata tctctggcat aattgatgct ccttctctta aaggttttaa
      961 tgttgctgta aaggaagggg atgcatgtat tgatgtatta aaaagttatt ctattactaa
     1021 tcttattgag tataagtctt atgaagatat aataaaggca gcaaaaaata gagatgttgt
     1081 gatatttgtt gtagatgaat cacctgtcta ttattttatg tataaatatg gaattcagaa
     1141 tgagtttaag gatagccccc ctttatatac tggagagttt catagagcag tcttaaaagg
     1201 taataaagat ctattaaatt taatagaata tggttttgct caaatatcaa aaaaagaata
     1261 taatgaaata gaggaaaagt ggtttgggaa aaataaggtt gaatttaatt taaaatattt
     1321 tttattgttt tctggcattt ttttaggtag tattgttcta ttttttataa ttttattttt
     1381 aatgatgttc tggaatttca gtttaaaaaa tattgtaaat gcaagaactt ttgaattaag
     1441 aaatgagata gagaaaaatt taaagataca aaaggagtta gaggagagta aaagacttta
     1501 taaattatta tcagaaataa catccgatgc cgcaagtctt ctcacaattc agccagacgg
     1561 atcttttaaa agggaatggt atactactgc tttaatagta gagtatggtt ataagatgga
     1621 agatattgat tcttttgaaa aatgggcaaa aattgtttat aaagatgaca tagatatata
     1681 taaaaacggc attaagagag ttctaaatgg agaaaaggtt tcagtagatt taagaatagt
     1741 taaaagtgat aataaaataa gatggattaa taacacggtt attcccataa agaatataga
     1801 gagtggtaga gtagaaagat tattgatttc tataaaagac attacagata gaaaaaggat
     1861 agaagaggaa ttaagattgg caaaggaaga ggcagaaaga cttgctaata ttaagagcca
     1921 atttttatcc aatatgagtc atgaaatacg aaatccttta aacggtatat tgggtatgat
     1981 aaatatgtta ataaaaacag atctttctga tactcaaaaa gagtatatcg atatgcttaa
     2041 aacatcgagt gagacgctat taaatatagt taacgacatt cttgatcttg ctaaaataga
     2101 ggctggtaaa agagtaataa gaaatgaagt gataaaaata aaaaatctct gtcttggtct
     2161 tgttaattct tttaaaatag caacagaaag taaaaatcta aaactcaatt ttatttatga
     2221 taatgactta cctaaatata taattggtga tccttcctgt ttgaatcaga tctttcttaa
     2281 tctattaagc aatgctgtta aattcacaga aaaaggtgga attacttttg aagtaaaaaa
     2341 gataaaagag gatgaaaaaa cagtcgatat tgtttttatt gttaaggata ctggaattgg
     2401 tattccaaat gataaattga atgatatttt tgggaaattt attcaactcg aaacatccta
     2461 taataaaaaa tataagggga ctggacttgg actaacaata gttaaggaga ttattgatct
     2521 tttgggagga gaaatcattg ttgagagtaa ggagaaagag ggaactacat ttttaataaa
     2581 attaaaattt gagaagtata attatgaagt aatagagaat aaaaaggatg aggctaaggc
     2641 catcattaat gaaaaagagt ataatataat aattgcagag gataatgcga taaattatct
     2701 atttctggaa gcaatgttaa aggataaagc ttataatgta tttggggcaa agaatggcaa
     2761 agaggttctg gatttagtag aaaaaaataa gattgatctt atattgatgg atatacaaat
     2821 gccagtctta aatggtattg attgcacaaa aattttaaga aatgagaaaa aatttaaaaa
     2881 tccaatagtg gcactaaccg gttatacaat gccagaggat ttaaaggtgt ttaaagatgc
     2941 tggagtggat gactatataa ttaagccaat agatgaggat gaaacattga aaaaaattgc
     3001 aaaattacta ttgactttaa ataaataatt taataatttt ttttctaaaa aatggaggaa
     3061 ttttatgagc aaaagagcac ttgttactgg tggaagtcgt ggtattggta gagcgataag
     3121 tataatgctt gcaaaaaatg gatttgaggt tattataaat tataagagca ataaagagtc
     3181 agcaatggag acaaaacttg aagtagaaaa tttaggggca aaatgttctc tattgcaatt
     3241 tgatatatct gattttaaga atgcttacaa aataatcgaa gaagagatag caacaaatgg
     3301 taaaattgat gttcttgtat tcaatgctgg cattagaagg gattctcttt tcccagtaat
     3361 gaaagaggaa gattgggata gtgtaattga tgttaattta aagagttttt attatattac
     3421 caagccagtt ataaaatcaa tgtttgagaa taagtatggt aagatagttg ttgttagttc
     3481 tacttctggt cagactggta tgccgggaca ggttaactat tgtgcttcaa aatttggact
     3541 cataggggcg gcaaagtctc ttgcagttga gcttgcaaga agggggatta atgtaaatat
     3601 tgttgcacca ggctttattg atacagagat gacaaaggat ttacaggata aatttgaaga
     3661 gattaaaaag actattccga taagaagaat agggagtgta gaagatgttg caaatgctgt
     3721 tgagttttta gtaagtgata aagcagatta catagttggc cagataattg ctgttaatgg
     3781 tggattgttg acataaatat ttaaattgtt tttcctttct gttcaattct taatattcat
     3841 aaagggtatg tatgtataag aatctatttt taatattttt ctttttgata atagcatcgt
     3901 gcaataatta ttatccattg gataaattaa acgatagagt aattgactca aatgggcaga
     3961 tctttaaaga gagtttaaag gatgtaaagg ttcaggatat tgctaaatat ataactgata
     4021 aaaattatta ctatttttat gggctaattt attataataa ctttggtctt gataaatgga
     4081 gtagctattt ttttattcag gcaatatcaa cagacaatct ttttaaaaaa gaggctttta
     4141 attctttatt aaagatttat attaaagaaa aaaattggga gaatttaaga cttcttttta
     4201 taaattatgg agattttata gatgaacaat atctttatac tgtaaggtgg tttattgatg
     4261 gcataaaacc agaaaatttt ttaaattttc cacaagatat agatttttta aacattattg
     4321 aatatattat tgaagtaaat gaggaatatt ttaagaaaaa tgaagaatct tatttaaaaa
     4381 attatctata ctctttacta tttaaaaata cagataatga gaattttaaa aattttgttg
     4441 caaagattgt tactattaaa gaggatccta tttttaaatt aatatactct tttcttatca
     4501 atgataaaaa agagttcaaa gataatttaa aatcctcact atcttctgcc tcttcttatg
     4561 aagattttga taatataaga gagatggcta taaaattaaa ttgtaaaaaa tatttattta
     4621 aagagttaga tgatatttat aaaaaaagca tatatgcaga atatttttat gttattgata
     4681 atttaagata tggaaataat aatggcactc ttctatgtaa ggaatttctt aaaaaaatca
     4741 atcaatacaa aaatgatcct ttttataatg agatggatta taatataagg cagataattc
     4801 ttaataaaga agtctccttt aatgaaaaat agctttctga tgttatatct cttgtaaatg
     4861 attatccgga taaatatagt tctttatctt tattgaatct tgctgtaagg agtgctattt
     4921 atcaaaaaaa gattgatatt ttactgaaaa acattgataa gattgatttt aatagactgg
     4981 aagaatacaa tagaacctct cttttttatg ctctttatct tattgataaa aataaagaaa
     5041 aatggaaaaa tctactcgaa cagtatccta tttcttatgg gtatttaaag ataaacaatg
     5101 gagttgaccc tgataaaata ttaaaagaaa aaaagaaatt caataatgaa gatttttctg
     5161 aatatggtag aattttttct aaaaagcttg attattatct tttatttaat aatacgacaa
     5221 ttgtcgcaca aataaaggaa aataaagaac ttaatgatgc ggatcgatat gatatttatt
     5281 gtaaattgca ttcgtacttt ttaaaaaaag agaactatta tgaggctgtc aggtatgcta
     5341 tattagcagc catttctctt tatggggagg atttaaaaaa gatagatgtt gagacattaa
     5401 agagtatgtt tccttttcat tataaggatc tggtttttaa atattcaaaa gagaatgata
     5461 tagatccagc actctgttat ggggtaatta gagaagagag tagatatagt gcgacaattg
     5521 tctcagttgc aaatgccata gggttaatgc agataatccc aaaaacagca aaatttattg
     5581 cttctaagtt aggaatggaa tattatgatt taacatcacc agcagataat ataaggattg
     5641 ggacttttta tttaaagttt ttaagagagc actattttaa agagattggt tttattctgg
     5701 caagttataa tgcaggtcag ggaaaaacaa aaagttggta taatagctat aaagagtttt
     5761 cagaggatat aatttatgaa ttaataccag ttgctgagac aagaaattat ataagaaaag
     5821 ttttaagaag ttactatatt tatgattatc ttataaagat agagacaaat aagtaaaaaa
     5881 aatacatttt tgtatttctt cagttataaa tacatttttg ttttatatgc cttaaagaag
     5941 ttctgtatat tttaatttta attttaaata gaatataata attttgcatt atttgggata
     6001 tattttttaa aaaatataat aagttttttg acaacactaa gatttttaag tatatattta
     6061 aaaatta
//
LOCUS       contig_5233             8740 bp    DNA              UNK 01-JAN-1980
DEFINITION  . | GENOME_ACESSION: EMBL_ERZ795045 CONTIG_ID: contig_5233 SOURCE:
            EMBL_metagenomes ORIG_COORD: 0_8740.
ACCESSION   contig_5233
VERSION     contig_5233
KEYWORDS    .
SOURCE      .
  ORGANISM  .
            .
FEATURES             Location/Qualifiers
     CDS             97..522
                     /product="hypothetical protein"
     CDS             524..3028
                     /product="hypothetical protein"
     CDS             3065..3796
                     /product="hypothetical protein"
     CDS             3852..5876
                     /product="hypothetical protein"
     Spacer_Hit_Main 5001..5037
                     /gene="40"
                     /evalue="1.90632e-08"
     Spacer_Hit      5001..5037
                     /gene="225"
                     /evalue="2.11813e-08"
     Spacer_Hit      5001..5037
                     /gene="299"
                     /evalue="1.90632e-08"
     Spacer_Hit      5002..5037
                     /gene="141"
                     /evalue="7.2274e-08"
     CDS             6149..8257
                     /product="hypothetical protein"
ORIGIN
        1 tgttacatct aattaattat ttttttcttt tgacaaaaaa gattttatta gatataatat
       61 tttaaataaa aagttttact tttaaggtgt aatggcatgg caaaacttcc tattcaggta
      121 gatgttattt tgttttatag agacaaagat ggtataaaat atctcttgct caaaagaaca
      181 gaagagagag ggggattctg gcaacctgta acaggtggag tagaagaagg ggaagatatt
      241 ttatatgcag caagaagaga ggtaatggaa gagactggtt ttttaaaagt aaaaaaaatg
      301 tatgatgtta agtataaatt ttcttttaaa aatggggata aagagattac agagtatgta
      361 tttgcctttg aggtagatag tatgaatgta aatttttcaa aaagagaaca ttcagaaatt
      421 gtttgggttt cttatgaaga tgctttaaaa tatttaaagt gggatacaaa taaagaggct
      481 ttaaaaaaaa taaatgatta tttaacaaga gatattcaat aaaatgtttt ttagaaaaaa
      541 ttttattaaa acatttacta ttttttttat cttaattttt tctctttgct gtaaaaataa
      601 agaaccttca atagatagac ctaatttaga taaaaaagaa attaatgtta taatggataa
      661 taactatccc ccttatattt ttcttgatga gaataataac ttaaaaggga ttttaataga
      721 tcaatggcat ctctgggaga aaaagaccgg tataaaagta aacattgttg ctacagactg
      781 gatagaggca cagaatctta tgaaacaggg aaaatttgat gttattgata ctatttttaa
      841 aacagaggag agacttaaaa tatatgatta ttcaaagcct tatgcaaaaa taagagttcc
      901 gattttttat cataaaaata tctctggcat aattgatgct ccttctctta aaggttttaa
      961 tgttgctgta aaggaagggg atgcatgtat tgatgtatta aaaagttatt ctattactaa
     1021 tcttattgag tataagtctt atgaagatat aataaaggca gcaaaaaata gagatgttgt
     1081 gatatttgtt gtagatgaat cacctgtcta ttattttatg tataaatatg gaattcagaa
     1141 tgagtttaag gatagccccc ctttatatac tggagagttt catagagcag tcttaaaagg
     1201 taataaagat ctattaaatt taatagaata tggttttgct caaatatcaa aaaaagaata
     1261 taatgaaata gaggaaaagt ggtttgggaa aaataaggtt gaatttaatt taaaatattt
     1321 tttattgttt tctggcattt ttttaggtag tattgttcta ttttttataa ttttattttt
     1381 aatgatgttc tggaatttca gtttaaaaaa tattgtaaat gcaagaactt ttgaattaag
     1441 aaatgagata gagaaaaatt taaagataca aaaggagtta gaggagagta aaagacttta
     1501 taaattatta tcagaaataa catccgatgc cgcaagtctt ctcacaattc agccagacgg
     1561 atcttttaaa agggaatggt atactactgc tttaatagta gagtatggtt ataagatgga
     1621 agatattgat tcttttgaaa aatgggcaaa aattgtttat aaagatgaca tagatatata
     1681 taaaaacggc attaagagag ttctaaatgg agaaaaggtt tcagtagatt taagaatagt
     1741 taaaagtgat aataaaataa gatggattaa taacacggtt attcccataa agaatataga
     1801 gagtggtaga gtagaaagat tattgatttc tataaaagac attacagata gaaaaaggat
     1861 agaagaggaa ttaagattgg caaaggaaga ggcagaaaga cttgctaata ttaagagcca
     1921 atttttatcc aatatgagtc atgaaatacg aaatccttta aacggtatat tgggtatgat
     1981 aaatatgtta ataaaaacag atctttctga tactcaaaaa gagtatatcg atatgcttaa
     2041 aacatcgagt gagacgctat taaatatagt taacgacatt cttgatcttg ctaaaataga
     2101 ggctggtaaa agagtaataa gaaatgaagt gataaaaata aaaaatctct gtcttggtct
     2161 tgttaattct tttaaaatag caacagaaag taaaaatcta aaactcaatt ttatttatga
     2221 taatgactta cctaaatata taattggtga tccttcctgt ttgaatcaga tctttcttaa
     2281 tctattaagc aatgctgtta aattcacaga aaaaggtgga attacttttg aagtaaaaaa
     2341 gataaaagag gatgaaaaaa cagtcgatat tgtttttatt gttaaggata ctggaattgg
     2401 tattccaaat gataaattga atgatatttt tgggaaattt attcaactcg aaacatccta
     2461 taataaaaaa tataagggga ctggacttgg actaacaata gttaaggaga ttattgatct
     2521 tttgggagga gaaatcattg ttgagagtaa ggagaaagag ggaactacat ttttaataaa
     2581 attaaaattt gagaagtata attatgaagt aatagagaat aaaaaggatg aggctaaggc
     2641 catcattaat gaaaaagagt ataatataat aattgcagag gataatgcga taaattatct
     2701 atttctggaa gcaatgttaa aggataaagc ttataatgta tttggggcaa agaatggcaa
     2761 agaggttctg gatttagtag aaaaaaataa gattgatctt atattgatgg atatacaaat
     2821 gccagtctta aatggtattg attgcacaaa aattttaaga aatgagaaaa aatttaaaaa
     2881 tccaatagtg gcactaaccg gttatacaat gccagaggat ttaaaggtgt ttaaagatgc
     2941 tggagtggat gactatataa ttaagccaat agatgaggat gaaacattga aaaaaattgc
     3001 aaaattacta ttgactttaa ataaataatt taataatttt ttttctaaaa aatggaggaa
     3061 ttttatgagc aaaagagcac ttgttactgg tggaagtcgt ggtattggta gagcgataag
     3121 tataatgctt gcaaaaaatg gatttgaggt tattataaat tataagagca ataaagagtc
     3181 agcaatggag acaaaacttg aagtagaaaa tttaggggca aaatgttctc tattgcaatt
     3241 tgatatatct gattttaaga atgcttacaa aataatcgaa gaagagatag caacaaatgg
     3301 taaaattgat gttcttgtat tcaatgctgg cattagaagg gattctcttt tcccagtaat
     3361 gaaagaggaa gattgggata gtgtaattga tgttaattta aagagttttt attatattac
     3421 caagccagtt ataaaatcaa tgtttgagaa taagtatggt aagatagttg ttgttagttc
     3481 tacttctggt cagactggta tgccgggaca ggttaactat tgtgcttcaa aatttggact
     3541 cataggggcg gcaaagtctc ttgcagttga gcttgcaaga agggggatta atgtaaatat
     3601 tgttgcacca ggctttattg atacagagat gacaaaggat ttacaggata aatttgaaga
     3661 gattaaaaag actattccga taagaagaat agggagtgta gaagatgttg caaatgctgt
     3721 tgagttttta gtaagtgata aagcagatta catagttggc cagataattg ctgttaatgg
     3781 tggattgttg acataaatat ttaaattgtt tttcctttct attcaattct taatattcat
     3841 aaagggtatg tatgtataag aatctatttt taatattttt ctttttgata atagcatcgt
     3901 gcaataatta ttatccattg gataaattaa acgatagagt aattgactca aatgggcaga
     3961 tctttaaaga gagtttaaag gatgtaaagg ttcaggatat tgctaaatat ataactgata
     4021 aaaattatta ctatttttat gggctaattt attataataa ctttggtctt gataaatgga
     4081 gtagctattt ttttattcag gcaatatcaa cagacaatct ttttaaaaaa gaggctttta
     4141 attctttatt aaagatttat attaaagaaa aaaattggga gaatttaaga cttcttttta
     4201 taaattatgg agattttata gatgaacaat atctttatac tgtaaggtgg tttattgatg
     4261 gcataaaacc agaaaatttt ttaaattttc cacaagatat agatttttta aacattattg
     4321 aatatattat tgaagtaaat gaggaatatt ttaagaataa tgaagaatct tatttaaaaa
     4381 attatctata ttctttacta tttaaaaata cagataatga gaattttaaa aattttattg
     4441 caaagattgt tactattaaa gaggatccta tttttaaatt aatatactct tttcttagca
     4501 atgataaaaa agagttcaaa gataatttaa aatcctcact atcttctgcc tcttcttatg
     4561 aagattttga taatataaga gagatggcta taaaattaaa ttgtaaaaaa tatttattta
     4621 aagagttaga tgatatttat aaaagaagca tatatgcaga atatttttat gttattgata
     4681 atttaagata tggaaataat aatggtactc ttctatgtaa ggaatttctt aaaaaaatca
     4741 atcaatacaa aaacgatcct ttttataatg agatggatta taatataagg cagataattc
     4801 ttaataaaga agtctccttt aatgaaaaat ggctttctga tgttatatct cttgtaaatg
     4861 attatccgga taaatatagt tctttatctt tattgaatct tgctgtaagg agtgctattt
     4921 atcaaaaaaa gattgatatt ttactgaaaa acattgataa gattgatttt aatagactgg
     4981 aagaatacaa tagaacctct cttttttatg ctctttatct tattgataaa aataaagaaa
     5041 aatggaaaaa tctactcgaa cagtatccta tttcttatgg gtatttaaag ataaacaatg
     5101 gagttgatcc tgataaaata ttaaaagaaa aaaagaaatt caataatgaa gatttttctg
     5161 aatatggtag aattttttct aaaaagcttg attattatct tttatttaat aatacgacaa
     5221 ttgtcgcaca aataaaggaa aataaagaac ttaatgatac ggatcgatat gatatttatt
     5281 gtaaattgca ttcgtacttt ttaaaaaaag agaactatta tgaggctgtc aggtatgcta
     5341 tattagcagc catttctctt tatggggagg atttaaaaaa gatagatgtt gagacattaa
     5401 agagtatgtt tccttttcat tataaggatc tggtttttaa atattcaaaa gagaatgata
     5461 tagatccagc actctgttat ggggtaatta gagaagagag tagatatagt gcgacaattg
     5521 tctcagttgc aaatgccata gggttaatgc agataatccc aaaaacagca aaatttattg
     5581 cttctaagtt aggaatggaa tattatgatt taacatcacc agcagataat ataaggattg
     5641 ggacttttta tttaaagttt ttaagagagc actattttaa agagattggt tttattctgg
     5701 caagttataa tgcaggtcag ggaaaaacaa aaagttggta taatagttat aaagattttt
     5761 cagaggatat aatttatgaa ttaataccag ttgatgagac aagaaattat ataagaaaag
     5821 ttttaagaag ttactatatt tattattatc ttataaagat agagacaaat aagtaaaaaa
     5881 aatacatttt tgtatttctt cagttataaa tacatttttg ttttatatgc cttaaagaag
     5941 ttttgtatat tttaatttta attttaaata gaatataata attttgcatt atttgggata
     6001 tattttttaa aaaatataat aagttttttg acaacattaa gatttttaag tatatattta
     6061 aaaattaaga tgagttttag ttattggcat attaattgct tattatagat gtaaaaaatt
     6121 ttatttttta aagtgaagga gtaacattat gtcaaatcca atggattttt ttggtgaaaa
     6181 tgtatttagt gaaaaggtga tgaaagagag acttccaaaa gaggtcttta aatcattaaa
     6241 gaagactatt gatgaaggta ttccacttga tcctaagatt gccgatgttg ttgctaatgc
     6301 aatgaaggac tgggcaattg aaaaaggggc tactcactat actcactggt ttcaaccttt
     6361 aacaggtatg acagcagaaa agcatgattc ttttataaat ccagtaggcg atgggactgt
     6421 aatatatgaa ttttctggta aacagcttat tcagggtgag ccagatgcct cctcttttcc
     6481 ttctggcggc ttaagggcaa catttgaggc aagaggatat actgcatggg attgtacttc
     6541 accagccttt ataaaagaag attcttctgg tgggaaaact ctttatatac ctactgcttt
     6601 ttgttcatat aatggtgagg ctcttgataa aaaaacccct ttattaagag caaatgttgc
     6661 cattaataag catgctttaa gattattaag agcccttggc aataccactt caaagagtgt
     6721 aaaagcaaca gttgggcctg aacaggaata ttttcttata gataagacat tttatgaaca
     6781 gaggcttgat cttattttaa ccggcaggac tctttttgga gcaaaaccac caaagggaca
     6841 ggaacttgag gatcaatatt ttggctctat aaaagataga atttcatctt tcatgattga
     6901 tcttgataaa gagttatgga aaatgggtat tacctcaaag acaaaacata atgaggttgc
     6961 gccagcacaa tatgagatgg caccaatatt tttttttgta aatatagcag cagatcataa
     7021 tcaattggtt atggagacaa tgcagagagt tgctttaaga cataatttag tatgcctgct
     7081 tcatgaaaag ccttttgcag gggtgaacgg atctggtaag cataataact attcattagg
     7141 aacagatgat ggtataaatc tctttgatcc aggtcatacg ccacaggaaa atcttgtctt
     7201 tcttgcatcc cttgcagctt tattaaaagc agttgatact cattctgata tattaagagc
     7261 aacagcggca agtgctggca atgatcatag attgggcgct aatgaggcac caccggcaat
     7321 tatttctatc tttttaggcg atgctcttac aaatctatta gaacagatag catctggcaa
     7381 agagattaac tatcagggca agagcaattt aaaaatagga gtggatactt taccagagtt
     7441 gccaaaggat aatacagata gaaatagaac aagtccactt gcctttactg gaaataagtt
     7501 tgagtttaga atggtaggtt cctcattttc aatagcaggt ccaaatgttg ctttaaatac
     7561 tattttagca gaggcaatgg atgagatcgc aacaagattg gaaaagacaa cagataaaaa
     7621 gagcgaagta atcaatattg taagagagta ttatacaaaa cataagagaa tagtatttaa
     7681 tggaaacaac tattcagaag agtgggttaa agaggcagag aagagagggc taccaaataa
     7741 aaagaatacc ccggatgctt taaagtcttt tgttactgag aaagccttta atctattcgc
     7801 aaagtataat atttttacaa gagaagagtt aaaatcaaga tatgatatct atcttgaaca
     7861 gtattgtaaa gttattaata ttgaaggcaa gactgcggtt agaatggtaa agactcaata
     7921 tattccagca gttattaagt atcaaaatat tctttctgaa aatattttaa aattaaaaga
     7981 aataggtgtt tcagttgaat ctcagagtaa tttattaaaa aatattggtt ctttactgga
     8041 taagtgttat aaaaaagtag aagagataga gaaatcattg gaaaaggctc attcaactgg
     8101 tgacattgaa aaagaggcta ttatattcag agatgaggta ttgactggca ttacagaatt
     8161 aagagagtat atagacactc ttgaaattct tattccagat gaattctggc cagtaccaac
     8221 ttatgtagaa atgttatttc tttctgcaat ttattaataa gttttaatct ttaaaaggca
     8281 ttcttcaaaa aagaatgcct ttttttattt taacttatct ttcccataga tcttttttaa
     8341 taatatattt aaaattttat tatttttttg agaaatagaa aatggttttt gattaaattt
     8401 attcaaaaaa aaaaagcgca attttatttt tagtcagtta aaaaaaatag aattatccta
     8461 agggttaatt ttatttgaga aataattgta atagtgttat ttattttttg gtagaattta
     8521 aaataaattt tttcaataat aggtctcaaa tcctattacc tgatagcaat cgttgtagat
     8581 tgccttgtaa aagggcgtgg tattcccttc aaagtgggat aattctctgc tcttattcca
     8641 cttttttatc tttgttagtc tcaaaaataa ctttaatgtt actatactac acttcatctc
     8701 aaccccggta atgcctaatt tctcgtattc ttcaaggaag
//
LOCUS       contig_797              8861 bp    DNA              UNK 01-JAN-1980
DEFINITION  . | GENOME_ACESSION: EMBL_ERZ795060 CONTIG_ID: contig_797 SOURCE:
            EMBL_metagenomes ORIG_COORD: 32245_41106.
ACCESSION   contig_797
VERSION     contig_797
KEYWORDS    .
SOURCE      .
  ORGANISM  .
            .
FEATURES             Location/Qualifiers
     CDS             97..522
                     /product="hypothetical protein"
     CDS             524..3028
                     /product="hypothetical protein"
     CDS             3065..3796
                     /product="hypothetical protein"
     CDS             3852..5876
                     /product="hypothetical protein"
     CDS             6149..8257
                     /product="hypothetical protein"
     Spacer_Hit      5002..5037
                     /gene="141"
                     /evalue="7.2274e-08"
     Spacer_Hit      5001..5037
                     /gene="225"
                     /evalue="2.11813e-08"
     Spacer_Hit_Main 5001..5037
                     /gene="40"
                     /evalue="1.90632e-08"
     Spacer_Hit      5001..5037
                     /gene="299"
                     /evalue="1.90632e-08"
ORIGIN
        1 tgttacatct aattaattat ttttttcttt tgacaaaaaa gattttatta gatataatat
       61 tttaaataaa aagttttact tttaaggtgt aatggcatgg caaaacttcc tattcaggta
      121 gatgttattt tgttttatag agacaaagat ggtataaaat atctcttgct caaaagaaca
      181 gaagagagag ggggattctg gcaacctgta acaggtggag tagaagaagg ggaagatatt
      241 ttatatgcag caagaagaga ggtaatggaa gagactggtt ttttaaaagt aaaaaaaatg
      301 tatgatgtta agtataaatt ttcttttaaa aatggggata aagagattac agagtatgta
      361 tttgcctttg aggtagatag tatgaatgta aatttttcaa aaagagaaca ttcagaaatt
      421 gtttgggttt cttatgaaga tgctttaaaa tatttaaagt gggatacaaa taaagaggct
      481 ttaaaaaaaa taaatgatta tttaacaaga gatattcaat aaaatgtttt ttagaaaaaa
      541 ttttattaaa acatttacta ttttttttat cttaattttt tctctttgct gtaaaaataa
      601 agaaccttca atagatagac ctaatttaga taaaaaagaa attaatgtta taatggataa
      661 taactatccc ccttatattt ttcttgatga gaataataac ttaaaaggga ttttaataga
      721 tcaatggcat ctctgggaga aaaagaccgg tataaaagta aacattgttg ctacagactg
      781 gatagaggca cagaatctta tgaaacaggg aaaatttgat gttattgata ctatttttaa
      841 aacagaggag agacttaaaa tatatgatta ttcaaagcct tatgcaaaaa taagagttcc
      901 gattttttat cataaaaata tctctggcat aattgatgct ccttctctta aaggttttaa
      961 tgttgctgta aaggaagggg atgcatgtat tgatgtatta aaaagttatt ctattactaa
     1021 tcttattgag tataagtctt atgaagatat aataaaggca gcaaaaaata gagatgttgt
     1081 gatatttgtt gtagatgaat cacctgtcta ttattttatg tataaatatg gaattcagaa
     1141 tgagtttaag gatagccccc ctttatatac tggagagttt catagagcag tcttaaaagg
     1201 taataaagat ctattaaatt taatagaata tggttttgct caaatatcaa aaaaagaata
     1261 taatgaaata gaggaaaagt ggtttgggaa aaataaggtt gaatttaatt taaaatattt
     1321 tttattgttt tctggcattt ttttaggtag tattgttcta ttttttataa ttttattttt
     1381 aatgatgttc tggaatttca gtttaaaaaa tattgtaaat gcaagaactt ttgaattaag
     1441 aaatgagata gagaaaaatt taaagataca aaaggagtta gaggagagta aaagacttta
     1501 taaattatta tcagaaataa catccgatgc cgcaagtctt ctcacaattc agccagacgg
     1561 atcttttaaa agggaatggt atactactgc tttaatagta gagtatggtt ataagatgga
     1621 agatattgat tcttttgaaa aatgggcaaa aattgtttat aaagatgaca tagatatata
     1681 taaaaacggc attaagagag ttctaaatgg agaaaaggtt tcagtagatt taagaatagt
     1741 taaaagtgat aataaaataa gatggattaa taacacggtt attcccataa agaatataga
     1801 gagtggtaga gtagaaagat tattgatttc tataaaagac attacagata gaaaaaggat
     1861 agaagaggaa ttaagattgg caaaggaaga ggcagaaaga cttgctaata ttaagagcca
     1921 atttttatcc aatatgagtc atgaaatacg aaatccttta aacggtatat tgggtatgat
     1981 aaatatgtta ataaaaacag atctttctga tactcaaaaa gagtatatcg atatgcttaa
     2041 aacatcgagt gagacgctat taaatatagt taacgacatt cttgatcttg ctaaaataga
     2101 ggctggtaaa agagtaataa gaaatgaagt gataaaaata aaaaatctct gtcttggtct
     2161 tgttaattct tttaaaatag caacagaaag taaaaatcta aaactcaatt ttatttatga
     2221 taatgactta cctaaatata taattggtga tccttcctgt ttgaatcaga tctttcttaa
     2281 tctattaagc aatgctgtta aattcacaga aaaaggtgga attacttttg aagtaaaaaa
     2341 gataaaagag gatgaaaaaa cagtcgatat tgtttttatt gttaaggata ctggaattgg
     2401 tattccaaat gataaattga atgatatttt tgggaaattt attcaactcg aaacatccta
     2461 taataaaaaa tataagggga ctggacttgg actaacaata gttaaggaga ttattgatct
     2521 tttgggagga gaaatcattg ttgagagtaa ggagaaagag ggaactacat ttttaataaa
     2581 attaaaattt gagaagtata attatgaagt aatagagaat aaaaaggatg aggctaaggc
     2641 catcattaat gaaaaagagt ataatataat aattgcagag gataatgcga taaattatct
     2701 atttctggaa gcaatgttaa aggataaagc ttataatgta tttggggcaa agaatggcaa
     2761 agaggttctg gatttagtag aaaaaaataa gattgatctt atattgatgg atatacaaat
     2821 gccagtctta aatggtattg attgcacaaa aattttaaga aatgagaaaa aatttaaaaa
     2881 tccaatagtg gcactaaccg gttatacaat gccagaggat ttaaaggtgt ttaaagatgc
     2941 tggagtggat gactatataa ttaagccaat agatgagaat gaaacactga aaaaaattgt
     3001 aaaattacta ttgactttaa ataaataatt taataatttc ttttctaaaa aatggaggaa
     3061 ttttatgagc aaaagagcac ttgttactgg tggaagtcgt ggtattggta gagcgataag
     3121 tataatgctt gcaaaaaatg gatttgaggt tattataaat tataagagca ataaagagtc
     3181 agcaatggag acaaaacttg aagtagaaaa tttaggggca aaatgttctc tattgcaatt
     3241 tgatatatct gattttaaga atgcttacaa aataatcgaa gaagagatag caacaaatgg
     3301 taaaattgat gttcttgtat tcaatgctgg cattagaagg gattctcttt ttccagtaat
     3361 gaaagaggaa gattgggata gtgtaattga tgttaattta aagagttttt attatattac
     3421 caagccagtt ataaaatcaa tgtttgagaa taagtatggt aagatagttg ttgttagttc
     3481 tacttctggt cagactggta tgccgggaca ggttaactat tgtgcttcaa aatttggact
     3541 cataggggcg gcaaagtctc ttgcagttga gcttgcaaga agggggatta atgtaaatat
     3601 tgttgcacca ggctttattg atacagagat gacaaaggat ttacaggata aatttgaaga
     3661 gattaaaaag actattccga taagaagaat agggagtgta gaagatgttg caaatgctgt
     3721 tgagttttta gtaagtgata aagcagatta catagttggc cagataattg ctgttaatgg
     3781 tggattgttg acataaatat ttaaattgtt tttcctttct attcaattct taatattcat
     3841 aaagggtatg tatgtataag aatctatttt taatattttt ctttttgata atagcatcgt
     3901 gcaataatta ttatccattg gataaattaa acgatagagt aattgactca aatgggcaga
     3961 tctttaaaga gagtttaaag gatgtaaagg ttcaggatat tgctaaatat ataactgata
     4021 aaaattatta ctatttttat gggctaattt attataataa ctttggtctt gataaatgga
     4081 gtagctattt ttttattcag gcaatatcaa cagacaatct ttttaaaaaa gaggctttta
     4141 attctttatt aaagatttat attaaagaaa aaaattggga gaatttaaga cttcttttta
     4201 taaattatgg agattttata gatgaacaat atctttatac tgtaaggtgg tttattgatg
     4261 gcataaaacc agaaaatttt ttaaattttc cacaagatat agatttttta aacattattg
     4321 aatatattat tgaagtaaat gaggaatatt ttaagaataa tgaagaatct tatttaaaaa
     4381 attatctata ttctttacta tttaaaaata cagataatga gaattttaaa aattttattg
     4441 caaagattgt tactattaaa gaggatccta tttttaaatt aatatactct tttcttagca
     4501 atgataaaaa agagttcaaa gataatttaa aatcctcact atcttctgcc tcttcttatg
     4561 aagattttga taatataaga gagatggcta taaaattaaa ttgtaaaaaa tatttattta
     4621 aagagttaga tgatatttat aaaagaagca tatatgcaga atatttttat gttattgata
     4681 atttaagata tggaaataat aatggtactc ttctatgtaa ggaatttctt aaaaaaatca
     4741 atcaatacaa aaacgatcct ttttataatg agatggatta taatataagg cagataattc
     4801 ttaataaaga agtctccttt aatgaaaaat ggctttctga tgttatatct cttgtaaatg
     4861 attatccgga taaatatagt tctttatctt tattgaatct tgctgtaagg agtgctattt
     4921 atcaaaaaaa gattgatatt ttactgaaaa acattgataa gattgatttt aatagactgg
     4981 aagaatacaa tagaacctct cttttttatg ctctttatct tattgataaa aataaagaaa
     5041 aatggaaaaa tctactcgaa cagtatccta tttcttatgg gtatttaaag ataaacaatg
     5101 gagttgatcc tgataaaata ttaaaagaaa aaaagaaatt caataatgaa gatttttctg
     5161 aatatggtag aattttttct aaaaagcttg attattatct tttatttaat aatacgacaa
     5221 ttgtcgcaca aataaaggaa aataaagaac ttaatgatac ggatcgatat gatatttatt
     5281 gtaaattgca ttcgtacttt ttaaaaaaag agaactatta tgaggctgtc aggtatgcta
     5341 tattagcagc catttctctt tatggggagg atttaaaaaa gatagatgtt gagacattaa
     5401 agagtatgtt tccttttcat tataaggatc tggtttttaa atattcaaaa gagaatgata
     5461 tagatccagc actctgttat ggggtaatta gagaagagag tagatatagt gcgacaattg
     5521 tctcagttgc aaatgccata gggttaatgc agataatccc aaaaacagca aaatttattg
     5581 cttctaagtt aggaatggaa tattatgatt taacatcacc agcagataat ataaggattg
     5641 ggacttttta tttaaagttt ttaagagagc actattttaa agagattggt tttattctgg
     5701 caagttataa tgcaggtcag ggaaaaacaa aaagttggta taatagttat aaagattttt
     5761 cagaggatat aatttatgaa ttaataccag ttgatgagac aagaaattat ataagaaaag
     5821 ttttaagaag ttactatatt tattattatc ttataaagat agagacaaat aagtaaaaaa
     5881 aatacatttt tgtatttctt cagttataaa tacatttttg ttttatatgc cttaaagaag
     5941 ttttgtatat tttaatttta attttaaata gaatataata attttgcatt atttgggata
     6001 tattttttaa aaaatataat aagttttttg acaacattaa gatttttaag tatatattta
     6061 aaaattaaga tgagttttag ttattggcat attaattgct tattatagat gtaaaaaatt
     6121 ttatttttta aagtgaagga gtaacattat gtcaaatcca atggattttt ttggtgaaaa
     6181 tgtatttagt gaaaaggtga tgaaagagag acttccaaaa gaggtcttta aatcattaaa
     6241 gaagactatt gatgaaggta ttccacttga tcctaagatt gccgatgttg ttgctaatgc
     6301 aatgaaggac tgggcaattg aaaaaggggc tactcactat actcactggt ttcaaccttt
     6361 aacaggtatg acagcagaaa agcatgattc ttttataaat ccagtaggcg atgggactgt
     6421 aatatatgaa ttttctggta aacagcttat tcagggtgag ccagatgcct cctcttttcc
     6481 ttctggcggc ttaagggcaa catttgaggc aagaggatat actgcatggg attgtacttc
     6541 accagccttt ataaaagaag attcttctgg tgggaaaact ctttatatac ctactgcttt
     6601 ttgttcatat aatggtgagg ctcttgataa aaaaacccct ttattaagag caaatgttgc
     6661 cattaataag catgctttaa gattattaag agcccttggc aataccactt caaagagtgt
     6721 aaaagcaaca gttgggcctg aacaggaata ttttcttata gataagacat tttatgaaca
     6781 gaggcttgat cttattttaa ccggcaggac tctttttgga gcaaaaccac caaagggaca
     6841 ggaacttgag gatcaatatt ttggctctat aaaagataga atttcatctt tcatgattga
     6901 tcttgataaa gagttatgga aaatgggtat tacctcaaag acaaaacata atgaggttgc
     6961 gccagcacaa tatgagatgg caccaatatt tttttttgta aatatagcag cagatcataa
     7021 tcaattggtt atggagacaa tgcagagagt tgctttaaga cataatttag tatgcctgct
     7081 tcatgaaaag ccttttgcag gggtgaacgg atctggtaag cataataact attcattagg
     7141 aacagatgat ggtataaatc tctttgatcc aggtcatacg ccacaggaaa atcttgtctt
     7201 tcttgcatcc cttgcagctt tattaaaagc agttgatact cattctgata tattaagagc
     7261 aacagcggca agtgctggca atgatcatag attgggcgct aatgaggcac caccggcaat
     7321 tatttctatc tttttaggcg atgctcttac aaatctatta gaacagatag catctggcaa
     7381 agagattaac tatcagggca agagcaattt aaaaatagga gtggatactt taccagagtt
     7441 gccaaaggat aatacagata gaaatagaac aagtccactt gcctttactg gaaataagtt
     7501 tgagtttaga atggtaggtt cctcattttc aatagcaggt ccaaatgttg ctttaaatac
     7561 tattttagca gaggcaatgg atgagatcgc aacaagattg gaaaagacaa cagataaaaa
     7621 gagcgaagta atcaatattg taagagagta ttatacaaaa cataagagaa tagtatttaa
     7681 tggaaacaac tattcagaag agtgggttaa agaggcagag aagagagggc taccaaataa
     7741 aaagaatacc ccggatgctt taaagtcttt tgttactgag aaagccttta atctattcgc
     7801 aaagtataat atttttacaa gagaagagtt aaaatcaaga tatgatatct atcttgaaca
     7861 gtattgtaaa gttattaata ttgaaggcaa gactgcggtt agaatggtaa agactcaata
     7921 tattccagca gttattaagt atcaaaatat tctttctgaa aatattttaa aattaaaaga
     7981 aataggtgtt tcagttgaat ctcagagtaa tttattaaaa aatattggtt ctttactgga
     8041 taagtgttat aaaaaagtag aagagataga gaaatcattg gaaaaggctc attcaactgg
     8101 tgacattgaa aaagaggcta ttatattcag agatgaggta ttgactggca ttacagaatt
     8161 aagagagtat atagacactc ttgaaattct tattccagat gaattctggc cagtaccaac
     8221 ttatgtagaa atgttatttc tttctgcaat ttattaataa gttttaatct ttaaaaggca
     8281 ttcttcaaaa aagaatgcct ttttttattt taacttatct ttcccataga tcttttttaa
     8341 taatatattt aaaattttat tatttttttg agaaatagaa aatggttttt gattaaattt
     8401 attcaaaaaa aaaaagcgca attttatttt tagtcagtta aaaaaaatag aattatccta
     8461 agggttaatt ttatttgaga aataattgta atagtgttat ttattttttg gtagaattta
     8521 aaataaattt tttcaataat aggtctcaaa tcctattacc tgatagcaat cgttgtagat
     8581 tgccttgtaa aagggcgtgg tattcccttc aaactgggat aattctctgc tcttattcca
     8641 cttttttatc tttgttagtc tcaaaaataa ctttaatgtt actatactac acttcatctc
     8701 aaccccggta atgcctaatt tctcgtattc ttcaaggaag agtaggataa ttctcctcag
     8761 taaaacaccc atgctgaaaa aattaagatc agcatggatc ttttttaaaa aacgatagtc
     8821 ctgtttggaa acatatatat gaattctcgc atctccatct a
//
LOCUS       a0209204_1006633        6980 bp    DNA              UNK 01-JAN-1980
DEFINITION  Ga0209204_1006633. | GENOME_ACESSION: IMG_3300025631 CONTIG_ID:
            a0209204_1006633 SOURCE: JGI_small ORIG_COORD: 0_6980.
ACCESSION   a0209204_1006633
VERSION     a0209204_1006633
KEYWORDS    .
SOURCE      .
  ORGANISM  .
            .
FEATURES             Location/Qualifiers
     CDS             2..1081
                     /product="signal transduction histidine
                     kinase/DNA-bindingresponse OmpR family regulator &
                     COG0642,COG0745"
     CDS             1118..1849
                     /product="3-oxoacyl-[acyl-carrier protein] reductase
                     &KO:K00059"
     CDS             1905..3929
                     /product="soluble lytic murein transglycosylase-likeprotein
                     & COG0741"
     CDS             4202..6310
                     /product="glutamine synthetase & KO:K01915"
     CDS             complement(6586..6978)
                     /product="hypothetical protein"
     Spacer_Hit_Main 3054..3090
                     /gene="40"
                     /evalue="1.90632e-08"
     Spacer_Hit      3054..3090
                     /gene="299"
                     /evalue="1.90632e-08"
     Spacer_Hit      3055..3090
                     /gene="141"
                     /evalue="7.2274e-08"
     Spacer_Hit      3054..3090
                     /gene="225"
                     /evalue="2.11813e-08"
ORIGIN
        1 acgaaatcct ttaaacggta tattgggtat gataaatatg ttaataaaaa cagatctttc
       61 tgatactcaa aaagagtata tcgatatgct taaaacatcg agtgagacgc tattaaatat
      121 agttaacgac attcttgatc ttgctaaaat agaggctggt aaaagagtaa taagaaatga
      181 agtgataaaa ataaaaaatc tctgtcttgg tcttgttaat tcttttaaaa tagcaacaga
      241 aagtaaaaat ctaaaactca attttattta tgataatgac ttacctaaat atataattgg
      301 tgatccttcc tgtttgaatc agatctttct taatctatta agcaatgctg ttaaattcac
      361 agaaaaaggt ggaattactt ttgaagtaaa aaagataaaa gaggatgaaa aaacagtcga
      421 tattgttttt attgttaagg atactggaat tggtattcca aatgataaat tgaatgatat
      481 ttttgggaaa tttattcaac tcgaaacatc ctataataaa aaatataagg ggactggact
      541 tggactaaca atagttaagg agattattga tcttttggga ggagaaatca ttgttgagag
      601 taaggagaaa gagggaacta catttttaat aaaattaaaa tttgagaagt ataattatga
      661 agtaatagag aataaaaagg atgaggctaa ggccatcatt aatgaaaaag agtataatat
      721 aataattgca gaggataatg cgataaatta tctatttctg gaagcaatgt taaaggataa
      781 agggtataat gtatttgggg caaagaatgg caaagaggtt ctggatttag tagaaaaaaa
      841 taagattgat cttatattga tggatataca aatgccagtc ttaaatggta ttgattgcac
      901 aaaaatttta agaaatgaga aaaaatttac aaatccaata gtggcactaa ccggttatac
      961 aatgccagag gatttaaagg tgtttaaaga tgctggggtg gatgactata taattaagcc
     1021 aatagatgag aatgaaacac tgaaaaaaat tgtaaaatta ctattgactt taaataaata
     1081 atttaataat ttcttttcta aaaaatggag gaattttatg agcaaaagag cacttgttac
     1141 tggtggaagt cgtggtattg gtagagcgat aagtataatg cttgcaaaaa atggatttga
     1201 ggttattata aattataaga gcaataaaga gtcagcaatg gagacaaaac ttgaagtaga
     1261 aaatttaggg gcaaaatgtt ctctattgca atttgatata tctgatttta agaatgctta
     1321 caaaataatc gaagaagaga tagcaacaaa tggtaaaatt gatgttcttg tattcaatgc
     1381 tggcattaga agggattctc tttttccagt aatgaaagag gaagattggg atagtgtaat
     1441 tgatgttaat ttaaagagtt tttattatat taccaagcca gttataaaat caatgtttga
     1501 gaataagtat ggtaagatag ttgttgttag ttctacttct ggtcagactg gtatgccggg
     1561 acaggttaac tattgtgctt caaaatttgg actcataggg gcggcaaagt ctcttgcagt
     1621 tgagcttgca agaaggggga ttaatgtaaa tattgttgca ccaggcttta ttgatacaga
     1681 gatgacaaag gatttacagg ataaatttga agagattaaa aagactattc cgataagaag
     1741 aatagggagt gtagaagatg ttgcaaatgc tgttgagttt ttagtaagtg ataaagcaga
     1801 ttacatagtt ggccagataa ttgctgttaa tggtggattg ttgacataaa tatttaaatt
     1861 gtttttcctt tctattcaat tcttaatatt cataaagggt atgtatgtat aagaatctat
     1921 ttttaatatt tttctttttg ataatagcat cgtgcaataa ttattatcca ttggataaat
     1981 taaacgatag agtaattgac tcaaatgggc agatctttaa agagagttta aaggatgtaa
     2041 aggttcagga tattgctaaa tatataactg ataaaaatta ttactatttt tatgggctaa
     2101 tttattataa taactttggt cttgataaat ggagtagcta tttttttatt caggcaatat
     2161 caacagacaa tctttttaaa aaagaggctt ttaattcttt attaaagatt tatattaaag
     2221 aaaaaaattg ggagaattta agacttcttt ttataaatta tggagatttt atagatgaac
     2281 aatatcttta tactgtaagg tggtttattg atggcataaa accagaaaat tttttaaatt
     2341 ttccacaaga tatagatttt ttaaacatta ttgaatatat tattgaagta aatgaggaat
     2401 attttaagaa taatgaagaa tcttatttaa aaaattatct atattcttta ctatttaaaa
     2461 atacagataa tgagaatttt aaaaatttta ttgcaaagat tgttactatt aaagaggatc
     2521 ctatttttaa attaatatac tcttttctta gcaatgataa aaaagagttc aaagataatt
     2581 taaaatcctc actatcttct gcctcttctt atgaagattt tgataatata agagagatgg
     2641 ctataaaatt aaattgtaaa aaatatttat ttaaagagtt agatgatatt tataaaagaa
     2701 gcatatatgc agaatatttt tatgttattg ataatttaag atatggaaat aataatggta
     2761 ctcttctatg taaggaattt cttaaaaaaa tcaatcaata caaaaacgat cctttttata
     2821 atgagatgga ttataatata aggcagataa ttcttaataa agaagtctcc tttaatgaaa
     2881 aatggctttc tgatgttata tctcttgtaa atgattatcc ggataaatat agttctttat
     2941 ctttattgaa tcttgctgta aggagtgcta tttatcaaaa aaagattgat attttactga
     3001 aaaacattga taagattgat tttaatagac tggaagaata caatagaacc tctctttttt
     3061 atgctcttta tcttattgat aaaaataaag aaaaatggaa aaatctactc gaacagtatc
     3121 ctatttctta tgggtattta aagataaaca atggagttga tcctgataaa atattaaaag
     3181 aaaaaaagaa attcaataat gaagattttt ctgaatatgg tagaattttt tctaaaaagc
     3241 ttgattatta tcttttattt aataatacga caattgtcgc acaaataaag gaaaataaag
     3301 aacttaatga tacggatcga tatgatattt attgtaaatt gcattcgtac tttttaaaaa
     3361 aagagaacta ttatgaggct gtcaggtatg ctatattagc agccatttct ctttatgggg
     3421 aggatttaaa aaagatagat gttgagacat taaagagtat gtttcctttt cattataagg
     3481 atctggtttt taaatattca aaagagaatg atatagatcc agcactctgt tatggggtaa
     3541 ttagagaaga gagtagatat agtgcgacaa ttgtctcagt tgcaaatgcc atagggttaa
     3601 tgcagataat cccaaaaaca gcaaaattta ttgcttctaa gttaggaatg gaatattatg
     3661 atttaacatc accagcagat aatataagga ttgggacttt ttatttaaag tttttaagag
     3721 agcactattt taaagagatt ggttttattc tggcaagtta taatgcaggt cagggaaaaa
     3781 caaaaagttg gtataatagt tataaagatt tttcagagga tataatttat gaattaatac
     3841 cagttgatga gacaagaaat tatataagaa aagttttaag aagttactat atttattatt
     3901 atcttataaa gatagagaca aataagtaaa aaaaatacat ttttgtattt cttcagttat
     3961 aaatacattt ttgttttata tgccttaaag aagttttgta tattttaatt ttaattttaa
     4021 atagaatata ataattttgc attatttggg atatattttt taaaaaatat aataagtttt
     4081 ttgacaacat taagattttt aagtatatat ttaaaaatta agatgagttt tagttattgg
     4141 catattaatt gcttattata gatgtaaaaa attttatttt ttaaagtgaa ggagtaacat
     4201 tatgtcaaat ccaatggatt tttttggtga aaatgtattt agtgaaaagg tgatgaaaga
     4261 gagacttcca aaagaggtct ttaaatcatt aaagaagact attgatgaag gtattccact
     4321 tgatcctaag attgccgatg ttgttgctaa tgcaatgaag gactgggcaa ttgaaaaagg
     4381 ggctactcac tatactcact ggtttcaacc tttaacaggt atgacagcag aaaagcatga
     4441 ttcttttata aatccagtag gcgatgggac tgtaatatat gaattttctg gtaaacagct
     4501 tattcagggt gagccagatg cctcctcttt tccttctggc ggcttaaggg caacatttga
     4561 ggcaagagga tatactgcat gggattgtac ttcaccagcc tttataaaag aagattcttc
     4621 tggtgggaaa actctttata tacctactgc tttttgttca tataatggtg aggctcttga
     4681 taaaaaaacc cctttattaa gagcaaatgt tgccattaat aagcatgctt taagattatt
     4741 aagagccctt ggcaatacca cttcaaagag tgtaaaagca acagttgggc ctgaacagga
     4801 atattttctt atagataaga cattttatga acagaggctt gatcttattt taaccggcag
     4861 gactcttttt ggagcaaaac caccaaaggg acaggaactt gaggatcaat attttggctc
     4921 tataaaagat agaatttcat ctttcatgat tgatcttgat aaagagttat ggaaaatggg
     4981 tattacctca aagacaaaac ataatgaggt tgcgccagca caatatgaga tggcaccaat
     5041 attttttttt gtaaatatag cagcagatca taatcaattg gttatggaga caatgcagag
     5101 agttgcttta agacataatt tagtatgcct gcttcatgaa aagccttttg caggggtgaa
     5161 cggatctggt aagcataata actattcatt aggaacagat gatggtataa atctctttga
     5221 tccaggtcat acgccacagg aaaatcttgt ctttcttgca tcccttgcag ctttattaaa
     5281 agcagttgat actcattctg atatattaag agcaacagcg gcaagtgctg gcaatgatca
     5341 tagattgggc gctaatgagg caccaccggc aattatttct atctttttag gcgatgctct
     5401 tacaaatcta ttagaacaga tagcatctgg caaagagatt aactatcagg gcaagagcaa
     5461 tttaaaaata ggagtggata ctttaccaga gttgccaaag gataatacag atagaaatag
     5521 aacaagtcca cttgccttta ctggaaataa gtttgagttt agaatggtag gttcctcatt
     5581 ttcaatagca ggtccaaatg ttgctttaaa tactatttta gcagaggcaa tggatgagat
     5641 cgcaacaaga ttggaaaaga caacagataa aaagagcgaa gtaatcaata ttgtaagaga
     5701 gtattataca aaacataaga gaatagtatt taatggaaac aactattcag aagagtgggt
     5761 taaagaggca gagaagagag ggctaccaaa taaaaagaat accccggatg ctttaaagtc
     5821 ttttgttact gagaaagcct ttaatctatt cgcaaagtat aatattttta caagagaaga
     5881 gttaaaatca agatatgata tctatcttga acagtattgt aaagttatta atattgaagg
     5941 caagactgcg gttagaatgg taaagactca atatattcca gcagttatta agtatcaaaa
     6001 tattctttct gaaaatattt taaaattaaa agaaataggt gtttcagttg aatctcagag
     6061 taatttatta aaaaatattg gttctttact ggataagtgt tataaaaaag tagaagagat
     6121 agagaaatca ttggaaaagg ctcattcaac tggtgacatt gaaaaagagg ctattatatt
     6181 cagagatgag gtattgactg gcattacaga attaagagag tatatagaca ctcttgaaat
     6241 tcttattcca gatgaattct ggccagtacc aacttatgta gaaatgttat ttctttctgc
     6301 aatttattaa taagttttaa tctttaaaag gcattcttca aaaaagaatg ccttttttta
     6361 ttttaactta tctttcccat agatcttttt taataatata tttaaaattt tattattttt
     6421 ttgagaaata gaaaatggtt tttgattaaa tttattcaaa aaaaaaaagc gcaattttat
     6481 ttttagtcag ttaaaaaaaa tagaattatc ctaagggtta attttatttg agaaataatt
     6541 gtaatagtgt tatttatttt ttggtagaat ttaaaataaa ttttttcaat aataggtctc
     6601 aaatcctatt acctgatagc aatcgttgta gattgccttg taaaagggcg tggtattccc
     6661 ttcaaactgg gataattctc tgctcttatt ccactttttt atctttgtta gtctcaaaaa
     6721 taactttaat gttactatac tacacttcat ctcaaccccg gtaatgccta atttctcgta
     6781 ttcttcaagg aagagtagga taattctcct cagtaaaaca cccatgctga aaaaattaag
     6841 atcagcatgg atctttttta aaaaacgata gtcctgtttg gaaacatata tatgaattct
     6901 cgcatctcca tctattcttt cgtatttatt tccatcctct ggaccgaaac aatatatctt
     6961 ttttactcta ttaacataga
//
LOCUS       a0116167_1002327        8788 bp    DNA              UNK 01-JAN-1980
DEFINITION  Ga0116167_1002327. | GENOME_ACESSION: IMG_3300009654 CONTIG_ID:
            a0116167_1002327 SOURCE: JGI_medium ORIG_COORD: 7552_16340.
ACCESSION   a0116167_1002327
VERSION     a0116167_1002327
KEYWORDS    .
SOURCE      .
  ORGANISM  .
            .
FEATURES             Location/Qualifiers
     CDS             97..522
                     /product="dATP pyrophosphohydrolase & KO:K08310"
     CDS             524..3028
                     /product="Signal transduction histidine
                     kinase/CheYchemotaxis protein or a CheY-like REC
                     (receiver)domain/ABC-type amino acid transport
                     substrate-bindingprotein & COG0642,COG0784,COG0834"
     CDS             3065..3796
                     /product="3-oxoacyl-[acyl-carrier protein] reductase
                     &KO:K00059"
     CDS             3918..5876
                     /product="Soluble lytic murein transglycosylase & COG0741"
     CDS             6149..8257
                     /product="glutamine synthetase & KO:K01915"
     CDS             complement(8533..8787)
                     /product="hypothetical protein & Hypo-rule applied"
     Spacer_Hit      5001..5037
                     /gene="299"
                     /evalue="1.90632e-08"
     Spacer_Hit      5001..5037
                     /gene="225"
                     /evalue="2.11813e-08"
     Spacer_Hit      5002..5037
                     /gene="141"
                     /evalue="7.2274e-08"
     Spacer_Hit_Main 5001..5037
                     /gene="40"
                     /evalue="1.90632e-08"
ORIGIN
        1 tgttacatct aattaattat ttttttcttt tgacaaaaaa gattttatta gatataatat
       61 tttaaataaa aagttttact tttaaggtgt aatggcatgg caaaacttcc tattcaggta
      121 gatgttattt tgttttatag agacaaagat ggtataaaat atctcttgct caaaagaaca
      181 gaagagagag ggggattctg gcaacctgta acaggtggag tagaagaagg ggaagatatt
      241 ttatatgcag caagaagaga ggtaatggaa gagactggtt ttttaaaagt aaaaaaaatg
      301 tatgatgtta agtataaatt ttcttttaaa aatggggata aagagattac agagtatgta
      361 tttgcctttg aggtagatag tatgaatgta aatttttcaa aaagagaaca ttcagaaatt
      421 gtttgggttt cttatgaaga tgctttaaaa tatttaaagt gggatacaaa taaagaggct
      481 ttaaaaaaaa taaatgatta tttaacaaga gatattcaat aaaatgtttt ttagaaaaaa
      541 ttttattaaa acatttacta ttttttttat cttaattttt tctctttgct gtaaaaataa
      601 agaaccttca atagatagac ctaatttaga taaaaaagaa attaatgtta taatggataa
      661 taactatccc ccttatattt ttcttgatga gaataataac ttaaaaggga ttttaataga
      721 tcaatggcat ctctgggaga aaaagaccgg tataaaagta aacattgttg ctacagactg
      781 gatagaggca cagaatctta tgaaacaggg aaaatttgat gttattgata ctatttttaa
      841 aacagaggag agacttaaaa tatatgatta ttcaaagcct tatgcaaaaa taagagttcc
      901 gattttttat cataaaaata tctctggcat aattgatgct ccttctctta aaggttttaa
      961 tgttgctgta aaggaagggg atgcatgtat tgatgtatta aaaagttatt ctattactaa
     1021 tcttattgag tataagtctt atgaagatat aataaaggca gcaaaaaata gagatgttgt
     1081 gatatttgtt gtagatgaat cacctgtcta ttattttatg tataaatatg gaattcagaa
     1141 tgagtttaag gatagccccc ctttatatac tggagagttt catagagcag tcttaaaagg
     1201 taataaagat ctattaaatt taatagaata tggttttgct caaatatcaa aaaaagaata
     1261 taatgaaata gaggaaaagt ggtttgggaa aaataaggtt gaatttaatt taaaatattt
     1321 tttattgttt tctggcattt ttttaggtag tattgttcta ttttttataa ttttattttt
     1381 aatgatgttc tggaatttca gtttaaaaaa tattgtaaat gcaagaactt ttgaattaag
     1441 aaatgagata gagaaaaatt taaagataca aaaggagtta gaggagagta aaagacttta
     1501 taaattatta tcagaaataa catccgatgc cgcaagtctt ctcacaattc agccagacgg
     1561 atcttttaaa agggaatggt atactactgc tttaatagta gagtatggtt ataagatgga
     1621 agatattgat tcttttgaaa aatgggcaaa aattgtttat aaagatgaca tagatatata
     1681 taaaaacggc attaagagag ttctaaatgg agaaaaggtt tcagtagatt taagaatagt
     1741 taaaagtgat aataaaataa gatggattaa taacacggtt attcccataa agaatataga
     1801 gagtggtaga gtagaaagat tattgatttc tataaaagac attacagata gaaaaaggat
     1861 agaagaggaa ttaagattgg caaaggaaga ggcagaaaga cttgctaata ttaagagcca
     1921 atttttatcc aatatgagtc atgaaatacg aaatccttta aacggtatat tgggtatgat
     1981 aaatatgtta ataaaaacag atctttctga tactcaaaaa gagtatattg atatgcttaa
     2041 aacatcgagt gagacgctat taaatatagt taacgacatt cttgatcttg ctaaaataga
     2101 ggctggtaaa agagtaataa gaaatgaagt gataaaaata aaaaatctct gtcttggtct
     2161 tgttaattct tttaaaatag caacagaaag taaaaatcta aaactcaatt ttatttatga
     2221 taatgactta cctaaatata taattggtga tccttcctgt ttgaatcaga tctttcttaa
     2281 tctattaagc aatgctgtta aattcacaga aaaaggtgga attacttttg aagtaaaaaa
     2341 gataaaagag gatgaaaaaa cagtcgatat tgtttttatt gttaaggata ctggaattgg
     2401 tattccaaat gataaattga atgatatttt tgggaaattt attcaactcg aaacatccta
     2461 taataaaaaa tataagggga ctggacttgg actaacaata gttaaggaga ttattgatct
     2521 tttgggagga gaaatcattg ttgagagtaa ggagaaagag ggaactacat ttttaataaa
     2581 attaaaattt gagaagtata attatgaagt aatagagaat aaaaaggatg aggctaaggc
     2641 catcattaat gaaaaagagt ataatataat aattgcagag gataatgcga taaattatct
     2701 atttctggaa gcaatgttaa aggataaagc ttataatgta tttggggcaa agaatggcaa
     2761 agaggttctg gatttagtag aaaaaaataa gattgatctt atattgatgg atatacaaat
     2821 gccagtctta aatggtattg attgcacaaa aattttaaga aatgagaaaa aatttaaaaa
     2881 tccaatagtg gcactaaccg gttatacaat gccagaggat ttaaaggtgt ttaaagatgc
     2941 tggagtggat gactatataa ttaagccaat agatgaggat gaaacattga aaaaaattgc
     3001 aaaattacta ttgactttaa ataaataatt taataatttt ttttctaaaa aatggaggaa
     3061 ttttatgagc aaaagagcac ttgttactgg tggaagtcgt ggtattggta gagcgataag
     3121 tataatgctt gcaaaaaatg gatttgaggt tattataaat tataagagca ataaagagtc
     3181 agcaatggag acaaaacttg aagtagaaaa tttaggggca aaatgttctc tattgcaatt
     3241 tgatatatct gattttaaga atgcttacaa aataatcgaa gaagagatag caacaaatgg
     3301 taaaattgat gttcttgtat tcaatgctgg cattagaagg gattctcttt tcccagtaat
     3361 gaaagaggaa gattgggata gtgtaattga tgttaattta aagagttttt attatattac
     3421 caagccagtt ataaaatcaa tgtttgagaa taagtatggt aagatagttg ttgttagttc
     3481 tacttctggt cagactggta tgccgggaca ggttaactat tgtgcttcaa aatttggact
     3541 cataggggcg gcaaagtctc ttgcagttga gcttgcaaga agggggatta atgtaaatat
     3601 tgttgcacca ggctttattg atacagagat gacaaaggat ttacaggata aatttgaaga
     3661 gattaaaaag actattccga taagaagaat agggagtgta gaagatgttg caaatgctgt
     3721 tgagttttta gtaagtgata aagcagatta catagttggc cagataattg ctgttaatgg
     3781 tggattgttg acataaatat ttaaattgtt tttcctttct attcaattct taatattcat
     3841 aaagggtatg tatgtataag aatctatttt taatattttt ctttttgata atagcatcgt
     3901 gcaataatta ttatccattg gataaattaa acgatagagt aattgactca aatgggcaga
     3961 tctttaaaga gagtttaaag gatgtaaagg ttcaggatat tgctaaatat ataactgata
     4021 aaaattatta ctatttttat gggctaattt attataataa ctttggtctt gataaatgga
     4081 gtagctattt ttttattcag gcaatatcaa cagacaatct ttttaaaaaa gaggctttta
     4141 attctttatt aaagatttat attaaagaaa aaaattggga gaatttaaga cttcttttta
     4201 taaattatgg agattttata gatgaacaat atctttatac tgtaaggtgg tttattgatg
     4261 gcataaaacc agaaaatttt ttaaattttc cacaagatat agatttttta aacattattg
     4321 aatatattat tgaagtaaat gaggaatatt ttaagaataa tgaagaatct tatttaaaaa
     4381 attatctata ttctttacta tttaaaaata cagataatga gaattttaaa aattttattg
     4441 caaagattgt tactattaaa gaggatccta tttttaaatt aatatactct tttcttagca
     4501 atgataaaaa agagttcaaa gataatttaa aatcctcact atcttctgcc tcttcttatg
     4561 aagattttga taatataaga gagatggcta taaaattaaa ttgtaaaaaa tatttattta
     4621 aagagttaga tgatatttat aaaagaagca tatatgcaga atatttttat gttattgata
     4681 atttaagata tggaaataat aatggtactc ttctatgtaa ggaatttctt aaaaaaatca
     4741 atcaatacaa aaacgatcct ttttataatg agatggatta taatataagg cagataattc
     4801 ttaataaaga agtctccttt aatgaaaaat ggctttctga tgttatatct cttgtaaatg
     4861 attatccgga taaatatagt tctttatctt tattgaatct tgctgtaagg agtgctattt
     4921 atcaaaaaaa gattgatatt ttactgaaaa acattgataa gattgatttt aatagactgg
     4981 aagaatacaa tagaacctct cttttttatg ctctttatct tattgataaa aataaagaaa
     5041 aatggaaaaa tctactcgaa cagtatccta tttcttatgg gtatttaaag ataaacaatg
     5101 gagttgatcc tgataaaata ttaaaagaaa aaaagaaatt caataatgaa gatttttctg
     5161 aatatggtag aattttttct aaaaagcttg attattatct tttatttaat aatacgacaa
     5221 ttgtcgcaca aataaaggaa aataaagaac ttaatgatac ggatcgatat gatatttatt
     5281 gtaaattgca ttcgtacttt ttaaaaaaag agaactatta tgaggctgtc aggtatgcta
     5341 tattagcagc catttctctt tatggggagg atttaaaaaa gatagatgtt gagacattaa
     5401 agagtatgtt tccttttcat tataaggatc tggtttttaa atattcaaaa gagaatgata
     5461 tagatccagc actctgttat ggggtaatta gagaagagag tagatatagt gcgacaattg
     5521 tctcagttgc aaatgccata gggttaatgc agataatccc aaaaacagca aaatttattg
     5581 cttctaagtt aggaatggaa tattatgatt taacatcacc agcagataat ataaggattg
     5641 ggacttttta tttaaagttt ttaagagagc actattttaa agagattggt tttattctgg
     5701 caagttataa tgcaggtcag ggaaaaacaa aaagttggta taatagttat aaagattttt
     5761 cagaggatat aatttatgaa ttaataccag ttgatgagac aagaaattat ataagaaaag
     5821 ttttaagaag ttactatatt tattattatc ttataaagat agagacaaat aagtaaaaaa
     5881 aatacatttt tgtatttctt cagttataaa tacatttttg ttttatatgc cttaaagaag
     5941 ttctgtatat tttaatttta attttaaata gaatataata attttgcatt atttgggata
     6001 tattttttaa aaaatataat aagttttttg acaacattaa gatttttaag tatatattta
     6061 aaaattaaga tgagttttag ttattggcat attaattgct tattatagat gtaaaaaatt
     6121 ttatttttta aagtgaagga gtaacattat gtcaaatcca atggattttt ttggtgaaaa
     6181 tgtatttagt gaaaaggtga tgaaagagag acttccaaaa gaggtcttta aatcattaaa
     6241 gaagactatt gatgaaggta ttccacttga tcctaagatt gccgatgttg ttgctaatgc
     6301 aatgaaggac tgggcaattg aaaaaggggc tactcactat actcactggt ttcaaccttt
     6361 aacaggtatg acagcagaaa agcatgattc ttttataaat ccagtaggcg atgggactgt
     6421 aatatatgaa ttttctggta aacagcttat tcagggtgag ccagatgcct cctcttttcc
     6481 ttctggcggc ttaagggcaa catttgaggc aagaggatat actgcatggg attgtacttc
     6541 accagccttt ataaaagaag attcttctgg tgggaaaact ctttatatac ctactgcttt
     6601 ttgttcatat aatggtgagg ctcttgataa aaaaacccct ttattaagag caaatgttgc
     6661 cattaataag catgctttaa gattattaag agcccttggc aataccactt caaagagtgt
     6721 aaaagcaaca gttgggcctg aacaggaata ttttcttata gataagacat tttatgaaca
     6781 gaggcttgat cttattttaa ccggcaggac tctttttgga gcaaaaccac caaagggaca
     6841 ggaacttgag gatcaatatt ttggctctat aaaagataga atttcatctt tcatgattga
     6901 tcttgataaa gagttatgga aaatgggtat tacctcaaag acaaaacata atgaggttgc
     6961 gccagcacaa tatgagatgg caccaatatt tttttttgta aatatagcag cagatcataa
     7021 tcaattggtt atggagacaa tgcagagagt tgctttaaga cataatttag tatgcctgct
     7081 tcatgaaaag ccttttgcag gggtgaacgg atctggtaag cataataact attcattagg
     7141 aacagatgat ggtataaatc tctttgatcc aggtcatacg ccacaggaaa atcttgtctt
     7201 tcttgcatcc cttgcagctt tattaaaagc agttgatact cattctgata tattaagagc
     7261 aacagcggca agtgctggca atgatcatag attgggcgct aatgaggcac caccggcaat
     7321 tatttctatc tttttaggcg atgctcttac aaatctatta gaacagatag catctggcaa
     7381 agagattaac tatcagggca agagcaattt aaaaatagga gtggatactt taccagagtt
     7441 gccaaaggat aatacagata gaaatagaac aagtccactt gcctttactg gaaataagtt
     7501 tgagtttaga atggtaggtt cctcattttc aatagcaggt ccaaatgttg ctttaaatac
     7561 tattttagca gaggcaatgg atgagatcgc aacaagattg gaaaagacaa cagataaaaa
     7621 gagcgaagta atcaatattg taagagagta ttatacaaaa cataagagaa tagtatttaa
     7681 tggaaacaac tattcagaag agtgggttaa agaggcagag aagagagggc taccaaataa
     7741 aaagaatacc ccggatgctt taaagtcttt tgttactgag aaagccttta atctattcgc
     7801 aaagtataat atttttacaa gagaagagtt aaaatcaaga tatgatatct atcttgaaca
     7861 gtattgtaaa gttattaata ttgaaggcaa gactgcggtt agaatggtaa agactcaata
     7921 tattccagca gttattaagt atcaaaatat tctttctgaa aatattttaa aattaaaaga
     7981 aataggtgtt tcagttgaat ctcagagtaa tttattaaaa aatattggtt ctttactgga
     8041 taagtgttat aaaaaagtag aagagataga gaaatcattg gaaaaggctc attcaactgg
     8101 tgacattgaa aaagaggcta ttatattcag agatgaggta ttgactggca ttacagaatt
     8161 aagagagtat atagacactc ttgaaattct tattccagat gaattctggc cagtaccaac
     8221 ttatgtagaa atgttatttc tttctgcaat ttattaataa gttttaatct ttaaaaggca
     8281 ttcttcaaaa aagaatgcct ttttttattt taacttatct ttcccataga tcttttttaa
     8341 taatatattt aaaattttat tatttttttg agaaatagaa aatggttttt gattaaattt
     8401 attcaaaaaa aaaaagcgca attttatttt tagtcagtta aaaaaaatag aattatccta
     8461 agggttaatt ttatttgaga aataattgta atagtgttat ttattttttg gtagaattta
     8521 aaataaattt tttcaataat aggtctcaaa tcctattacc tgatagcaat cgttgtagat
     8581 tgccttgtaa aagggcgtgg tattcccttc aaactgggat aattctctgc tcttattcca
     8641 cttttttatc tttgttagtc tcaaaaataa ctttaatgtt actatactac acttcatctc
     8701 aaccccggta atgcctaatt tctcgtattc ttcaaggaag agtaggataa ttctcctcag
     8761 taaaacaccc atgctgaaaa aattaaga
//
