# Supplementary material for: Uncovering the functional diversity of rare CRISPR-Cas systems with deep terascale clustering
Source: Science. Author manuscript; Available in PMC 2024 Mar 4. (PMC10910872; doi:10.1126/science.adi1910)
Supplement: data S5 [file NIHMS1969090-supplement-data_S5.zip › VII_spacer_search/VII_Ga0116245_10002768.gb]

LOCUS       VII_Ga0116245_10002768       25717 bp    DNA     linear   UNA 19-JUL-2023
DEFINITION  Ga0116245_10002768. | GENOME_ID: IMG_3300010338 CONTIG_ID:
            0116245_10002768.
ACCESSION   0116245_10002768
KEYWORDS    .
SOURCE      .
  ORGANISM  .
FEATURES             Location/Qualifiers
     CDS             complement(1915..2415)
                     /product="hypothetical protein & Hypo-rule applied :"
                     /id="IMG_3300010338&&0116245_10002768&&23302_23803_1"
                     /label="hypothetical protein & Hypo-rule applied : CDS"
     CDS             2644..3936
                     /product="phenylacetate-CoA ligase & KO:K01912 :
                     AMP-binding[56.900001525878906] / LuxE[23.399999618530273]
                     + AMP-binding_C_2[61.29999923706055]"
                     /id="IMG_3300010338&&0116245_10002768&&21781_23074_-1"
                     /label="phenylacetate-CoA ligase & KO:K01912 :
                     AMP-binding[56.900001525878906] / LuxE[23.399999618530273]
                     + AMP-binding C 2[61.29999923706055] CDS"
     CDS             complement(4310..4747)
                     /product="Protoporphyrinogen IX
                     oxidase,menaquinone-dependent (flavodoxin domain) &
                     COG4635 : Flavodoxin_5[50.900001525878906]"
                     /id="IMG_3300010338&&0116245_10002768&&20970_21408_1"
                     /label="Protoporphyrinogen IX
                     oxidase,menaquinone-dependent (flavodoxin domain) &
                     COG4635 : Flavodoxin 5[50.900001525878906] CDS"
     CDS             complement(4873..5103)
                     /product="hypothetical protein & Hypo-rule applied :"
                     /id="IMG_3300010338&&0116245_10002768&&20614_20845_1"
                     /label="hypothetical protein & Hypo-rule applied : CDS"
     CDS             complement(5566..6036)
                     /product="hypothetical protein & Hypo-rule applied :"
                     /id="IMG_3300010338&&0116245_10002768&&19681_20152_1"
                     /label="hypothetical protein & Hypo-rule applied : CDS"
     CDS             complement(6298..6867)
                     /product="hypothetical protein & Hypo-rule applied :"
                     /id="IMG_3300010338&&0116245_10002768&&18850_19420_1"
                     /label="hypothetical protein & Hypo-rule applied : CDS"
     CDS             complement(6873..8804)
                     /product="aconitate hydratase & KO:K01681 :
                     Aconitase[382.3999938964844] / AcnX[20.200000762939453] +
                     Aconitase_C[87.9000015258789]"
                     /id="IMG_3300010338&&0116245_10002768&&16913_18845_1"
                     /label="aconitate hydratase & KO:K01681 :
                     Aconitase[382.3999938964844] / AcnX[20.200000762939453] +
                     Aconitase C[87.9000015258789] CDS"
     CDS             complement(8994..9512)
                     /product="hypothetical protein & Hypo-rule applied :"
                     /id="IMG_3300010338&&0116245_10002768&&16205_16724_1"
                     /label="hypothetical protein & Hypo-rule applied : CDS"
     CDS             9657..11483
                     /product="excinuclease ABC subunit C & KO:K03703 :
                     GIY-YIG[45.79999923706055] + UVR[21.700000762939453] +
                     UvrC_RNaseH_dom[171.6999969482422] +
                     HHH_2[40.900001525878906] / HHH_5[34.400001525878906]"
                     /id="IMG_3300010338&&0116245_10002768&&14234_16061_-1"
                     /label="excinuclease ABC subunit C & KO:K03703 :
                     GIY-YIG[45.79999923706055] + UVR[21.700000762939453] +
                     UvrC RNaseH dom[171.6999969482422] + HHH
                     2[40.900001525878906] / HHH 5[34.400001525878906] CDS"
     CDS             complement(11422..12654)
                     /product="DNA polymerase III, delta subunit/DNA
                     polymeraseIII, delta subunit & COG1466,COG1466 :"
                     /id="IMG_3300010338&&0116245_10002768&&13063_14296_1"
                     /label="DNA polymerase III, delta subunit/DNA
                     polymeraseIII, delta subunit & COG1466,COG1466 : CDS"
     CDS             complement(12837..13367)
                     /product="hypothetical protein & Hypo-rule applied :"
                     /id="IMG_3300010338&&0116245_10002768&&12350_12881_1"
                     /label="hypothetical protein & Hypo-rule applied : CDS"
     CDS             13720..14103
                     /product="glycine cleavage system H protein & KO:K02437 :
                     GCV_H[140.0]"
                     /id="IMG_3300010338&&0116245_10002768&&11614_11998_-1"
                     /label="glycine cleavage system H protein & KO:K02437 :
                     GCV H[140.0] CDS"
     CDS             14105..14926
                     /product="7-cyano-7-deazaguanine reductase & KO:K06879 :
                     QueF_N[107.4000015258789] + QueF[74.30000305175781]"
                     /id="IMG_3300010338&&0116245_10002768&&10791_11613_-1"
                     /label="7-cyano-7-deazaguanine reductase & KO:K06879 :
                     QueF N[107.4000015258789] + QueF[74.30000305175781] CDS"
     CDS             14923..15564
                     /product="hypothetical protein & Hypo-rule applied :"
                     /id="IMG_3300010338&&0116245_10002768&&10153_10795_-1"
                     /label="hypothetical protein & Hypo-rule applied : CDS"
     CDS             15561..18383
                     /product="hypothetical protein & Hypo-rule applied :"
                     /id="IMG_3300010338&&0116245_10002768&&7334_10157_-1"
                     /label="hypothetical protein & Hypo-rule applied : CDS"
     CDS             complement(18554..19087)
                     /product="hypothetical protein & Hypo-rule applied :"
                     /id="IMG_3300010338&&0116245_10002768&&6630_7164_1"
                     /label="hypothetical protein & Hypo-rule applied : CDS"
     Cas6            19312..20004
                     /product="CRISPR/Cas system endoribonuclease Cas6,
                     RAMPsuperfamily & COG1583 : Cas6[93.9000015258789]"
                     /id="IMG_3300010338&&0116245_10002768&&5713_6406_-1"
                     /label="CRISPR/Cas system endoribonuclease Cas6,
                     RAMPsuperfamily & COG1583 : Cas6[93.9000015258789]"
     POI             20001..21830
                     /product="IMG_3300010338&&0116245_10002768&&3887_5717_-1"
                     /label="IMG 3300010338&&0116245 10002768&&3887 5717 -1
                     POI"
     Cas14           20001..21830
                     /product="metallo-beta-lactamase family protein
                     &KO:K07576: Lactamase_B[58.5] /
                     Lactamase_B_6[35.599998474121094]
                     /Lactamase_B_2[24.600000381469727]
                     +Beta-Casp[86.4000015258789] + RMMBL[57.400001525878906]"
                     /id="IMG_3300010338&&0116245_10002768&&3887_5717_-1"
                     /modified_by="altaeth"
                     /label="metallo-beta-lactamase family protein &KO:K07576:
                     Lactamase B[58.5] / Lactamase B 6[35.599998474121094]
                     /Lactamase B 2[24.600000381469727]
                     +Beta-Casp[86.4000015258789] + RMMBL[57.400001525878906]
                     CDS"
     Cas7            21851..22453
                     /product="CRISPR/Cas system CSM-associated protein
                     Csm3,group 7 of RAMP superfamily & COG1337 :
                     csm3[62.29999923706055]"
                     /id="IMG_3300010338&&0116245_10002768&&3264_3867_-1"
                     /modified_by="altaeth"
                     /label="CRISPR/Cas system CSM-associated protein
                     Csm3,group 7 of RAMP superfamily & COG1337 :
                     csm3[62.29999923706055]"
     Cas5            22465..23187
                     /product="hypothetical protein & Hypo-rule applied :"
                     /id="IMG_3300010338&&0116245_10002768&&2530_3253_-1"
                     /modified_by="altaeth"
                     /label="hypothetical protein & Hypo-rule applied : CDS"
     DR              23327..23355
                     /label="DR"
     Spacer          23356..23390
                     /created_by="altaeth"
                     /modified_by="altaeth"
                     /label="Spacer_id_17"
     DR              23391..23419
                     /label="DR"
     Spacer          23420..23455
                     /created_by="altaeth"
                     /label="Spacer_id_18"
     DR              23456..23484
                     /label="DR"
     Spacer          23485..23520
                     /created_by="altaeth"
                     /label="Spacer_id_19"
     DR              23521..23549
                     /label="DR"
     Spacer          23550..23586
                     /created_by="altaeth"
                     /label="Spacer_id_20"
     DR              23587..23615
                     /label="DR"
     Spacer          23616..23651
                     /created_by="altaeth"
                     /label="Spacer_id_21"
     DR              23652..23680
                     /label="DR"
     Spacer          23681..23715
                     /created_by="altaeth"
                     /label="Spacer_id_22"
     DR              23716..23744
                     /label="DR"
     Spacer          23745..23779
                     /created_by="altaeth"
                     /label="Spacer_id_23"
     DR              23780..23808
                     /label="DR"
     Spacer          23809..23843
                     /created_by="altaeth"
                     /label="Spacer_id_24"
     DR              23844..23872
                     /label="DR"
     Spacer          23873..23907
                     /created_by="altaeth"
                     /label="Spacer_id_25"
     DR              23908..23936
                     /label="DR"
     Spacer          23937..23972
                     /created_by="altaeth"
                     /label="Spacer_id_26"
     DR              23973..24001
                     /label="DR"
     Spacer          24002..24037
                     /created_by="altaeth"
                     /label="Spacer_id_27"
     DR              24038..24066
                     /label="DR"
     Spacer          24067..24110
                     /created_by="altaeth"
                     /label="Spacer_id_28"
     DR              24111..24139
                     /label="DR"
     CDS             complement(24113..24253)
                     /product="hypothetical protein & Hypo-rule applied :"
                     /id="IMG_3300010338&&0116245_10002768&&1464_1605_1"
                     /label="hypothetical protein & Hypo-rule applied : CDS"
     Spacer          24140..24175
                     /created_by="altaeth"
                     /label="Spacer_id_29"
     DR              24176..24204
                     /label="DR"
     Spacer          24205..24240
                     /created_by="altaeth"
                     /label="Spacer_id_30"
     DR              24241..24269
                     /label="DR"
     Spacer          24270..24305
                     /created_by="altaeth"
                     /label="Spacer_id_31"
     DR              24306..24334
                     /label="DR"
     Spacer          24335..24370
                     /created_by="altaeth"
                     /modified_by="altaeth"
                     /label="Spacer_id_32"
     DR              24371..24399
                     /label="DR"
     Spacer          24400..24440
                     /created_by="altaeth"
                     /modified_by="altaeth"
                     /label="Spacer_id_33"
     DR              24441..24469
                     /label="DR"
     Spacer          24470..24505
                     /created_by="altaeth"
                     /modified_by="altaeth"
                     /label="Spacer_id_34"
     DR              24506..24534
                     /label="DR"
     Spacer          24535..24570
                     /created_by="altaeth"
                     /label="Spacer_id_35"
     DR              24571..24599
                     /label="DR"
     Spacer          24600..24635
                     /created_by="altaeth"
                     /modified_by="altaeth"
                     /label="Spacer_id_36"
     DR              24636..24664
                     /label="DR"
     Spacer          24665..24705
                     /created_by="altaeth"
                     /label="Spacer_id_37"
     DR              24706..24734
                     /label="DR"
     Spacer          24735..24770
                     /created_by="altaeth"
                     /label="Spacer_id_38"
     DR              24771..24799
                     /label="DR"
     Spacer          24800..24836
                     /created_by="altaeth"
                     /label="Spacer_id_39"
     DR              24837..24865
                     /label="DR"
     Spacer          24866..24902
                     /created_by="altaeth"
                     /label="Spacer_id_40"
     DR              24903..24931
                     /label="DR"
     Spacer          24932..24967
                     /created_by="altaeth"
                     /label="Spacer_id_41"
     DR              24968..24996
                     /label="DR"
     Spacer          24997..25032
                     /created_by="altaeth"
                     /label="Spacer_id_42"
     DR              25033..25061
                     /label="DR"
     Spacer          25062..25097
                     /created_by="altaeth"
                     /label="Spacer_id_43"
     DR              25098..25126
                     /label="DR"
     Spacer          25127..25162
                     /created_by="altaeth"
                     /label="Spacer_id_44"
     DR              25163..25191
                     /label="DR"
     Spacer          25192..25226
                     /created_by="altaeth"
                     /label="Spacer_id_45"
     DR              25227..25255
                     /label="DR"
     Spacer          25256..25291
                     /created_by="altaeth"
                     /label="Spacer_id_46"
     DR              25292..25320
                     /label="DR"
     Spacer          25321..25356
                     /created_by="altaeth"
                     /label="Spacer_id_47"
     DR              25357..25385
                     /label="DR"
     Spacer          25386..25421
                     /created_by="altaeth"
                     /label="Spacer_id_48"
     DR              25422..25450
                     /label="DR"
     Spacer          25451..25486
                     /created_by="altaeth"
                     /label="Spacer_id_49"
     DR              25487..25515
                     /label="DR"
     CDS             complement(25509..25715)
                     /product="Transposase, Mutator family & pfam00872 :
                     Transposase_mut[20.200000762939453]"
                     /id="IMG_3300010338&&0116245_10002768&&2_209_1"
                     /label="Transposase, Mutator family & pfam00872 :
                     Transposase mut[20.200000762939453] CDS"
ORIGIN      
        1 aaagaagaga gtgcctcaag tatctgattt cctcctaaag acatttcact cgttgcattt
       61 gacatctcct gcatcccgtt tgatatctct ttaatatttt taacaatatt attaaacatt
      121 tcacctgttt ttaaaataga tttttcagaa atatttatat attctcttat ctgagttaaa
      181 gatcttgtta tatgttttgc tgaatcccct gatgattcag caagttttct aatctcatca
      241 gcaacaacag caaatccttt accatattcg ccagcatgag cggcctcaat tgctgcattc
      301 attgcaagta aatctgtctt tgaaataata tcctctatta cctttatcat atcaagaatt
      361 gtaatagctg actctgtaac tttatttatt atttttattg tattttccat ctctacttca
      421 ccagcagtag ctatattctc aagatgcaaa acaagttttt tcttctcttc cgttactctt
      481 gcaattgatt gaattgatga tatcatctct tcaattgaag aagaagattc tgtgattgct
      541 gctgactgag aagttatcaa atttacaagt tcttttacaa aatctttaat atcatttatt
      601 aaattagaag atgaaattat ctcattgtca agaatatcta tcttattttt catattttct
      661 acatttactc ttatctcctc agttgatgat aatgtctctt cacttgtagt cgcaagatcc
      721 attgatattt ttgaggtatt tgatacctca tttcttatat tttttattat attttgaatg
      781 gaaattataa actcattaaa aaaattagaa agaaaaccaa tctcatcttg tgaatcaata
      841 tttgatctta ttgttaagtc tccctttgaa gcaattttaa aatcttcgat ataaataccg
      901 agtggtttta atataaaaga gataattaat attaataaga tagaaactat aataataata
      961 ataattgccg taaaaattat ccttagtata gccataatct ttgttttctt tacttcattt
     1021 aaagaatgaa ttattacaaa agcccccctc acctcattct ccttccaacc ttcttttatt
     1081 ccacctaaag ggtctaactc accagcaggc tcaccatgac ataaaagaca atctttactc
     1141 aatttaattg gtttaaaaaa tcttattcta tctttttctt ttactatttt ataaggtata
     1201 tctggattat tttcaaattc aattaaaata tttttttcaa ctttgtctgg ttcatttgct
     1261 ggatttcttg gcttcatttt tgtaactctt aattcatagt ttgattctag agattttttc
     1321 tttatagaat ttatcgctgt taatatagga acagaagcca ctattttttc tatatcatta
     1381 cttttaaaaa cattctctaa gtctataata cccaatgaaa ttttataagc catctcctct
     1441 cgtattgtct cagcagctga tactaaagca ttacttttat ctataacaga attaattgcc
     1501 tgtttatcta tttcagtaag atataaaata ctaaaaatta aagacattac taatatactt
     1561 gatattgtta tgattataat ttttaatttt atactcatgt ttttaaaatt catatttttc
     1621 ttccttgata attaaataat taatataatt aataatgata attaaataat taataattaa
     1681 aaattaattt tgtagtaaat tgaatcttat atataagata ttttaatata taactataaa
     1741 aaagtcaaca aaaatataaa ataatttcaa atacttaaaa aaatataaat acattttgaa
     1801 atctatatac atttttgact ttaaaaataa gtatataaga aagcagactt ctcttaattt
     1861 aaattttatt aaaaaagtaa aaaatcttta tttaagaaat aaaattttaa taatttataa
     1921 aaattgaaac tcagtaagag aaaaattttg ggaaaagaac attaaataac tgtatagttt
     1981 ggtgactgag cgggggatat cttgtccaat cttctttacc ctcaccttat ttcttctcat
     2041 gctttctatc tcatcgctta ctttctttat aatattcata aattcctctt ccccatactc
     2101 ttcaatcccc tcaaaatata cctccagtat ttcccttatt agtgtcgcta tactaaaagt
     2161 atttaattga tgatggatca tctttaattg attgtatacc tcttctggta aatatgctct
     2221 tatcctctta gttgcattag tacgtggata gtcttttttt cttattggtt cttcaatatg
     2281 tttttttgta agaaaagaaa gcatttttaa taatatatct ctcactatgg atgagatact
     2341 tttgtttttt ttatttttta aatttttaat tttttcatat aaatctttat taacaacaaa
     2401 ttcaaactca aacatatgtt ctccttttta taaaaataaa aaacccactt aagtgggctt
     2461 gtaatttcta tatattaatc acaaattttt taagaaaatc ctttacaact tttataaaaa
     2521 aaataaattt tttttatctt aaaaatcaat ttacacatat taaataaata aaactatttg
     2581 attttgacaa acattcagat tagtgatata tattaaaaaa ctatttaaat agtggaggtt
     2641 tttatgtata tatgggacaa tagatatgaa acaatgccaa gggaggagat tgagcaattt
     2701 cagcttgaaa agattcaagc attacttaat agattgtttt taaatgtgcc atattataaa
     2761 agaatattca cagaaaataa aataatccca acagagataa aatcttttaa agattttgca
     2821 agaataccat ttatggataa agagatatta aggctaaatc aaccttatgg cttatttgct
     2881 attccattaa gagaaataat aagatttcat tctacatcag gaacaaccgg tgagccaatt
     2941 gcagtgggat attctaaaaa tgatcttaat cattggtcag aattaatagc aagaaatctt
     3001 tcaggtgccg gtgtaaatcc aaatgatgtt gtccagattg cctttgaata tgggatgttt
     3061 acaggtggcc ttggttttca ttatggagca gagaaaatag gcgcttcaat tattccggtc
     3121 tcaaatataa atccagaata tcaattaaac ataattagaa attataaaac aactgtttta
     3181 atttctactc caacaatggc tttaaaaatt gcaaatcata ttgataaatt aaacataaat
     3241 aaaaatgaac tttctcttaa aataggtatt tttggagcag aaccatggac agaaaaagag
     3301 agaaaagaga tagagcaaag acttaatata aatgcttatg atacttatgg actttcagaa
     3361 ataataggac caggtgttgc ggcagaatgt cattttaaaa atgggcttca tcttaatgag
     3421 gattactttt atgctgaaat tatagatcca gagacattag aagtacttga agatggtaaa
     3481 gaaggagaat tagtattaac tactctaaat aaagaagcat ttcctctcat aagatataga
     3541 acaggggata tcaccagtat taatagagaa aaatgtgagt gtggaagaac attcttaaga
     3601 cttaaaaaaa tagagagaag aagagatgat ttaataataa ttaatggagt taaaatatat
     3661 cctcttgcaa taaagaatat tatttcaaaa atagaaaatt taggagataa attcgaagtt
     3721 gtccttacaa gagagaatgg tgaggataaa cttcaattaa atgtagagat aaaagatgga
     3781 acaatgatag atgtattaaa gaatcttcaa tcaatctctg aaagacttaa aaaggaaatt
     3841 ttttcagtat ttaatattga tactgatata aaacttgtag aatcaacaac actttcacat
     3901 ataaaaaaga gatacaaaat aagtgataaa agataaaaaa ttagcgtaag tttttatata
     3961 agaaaaagtc aaaataagcg gatatctgta taaaacaacg atttttttta tataacacaa
     4021 cttctcccat aaaaatcaac aaaaaatgat gtaacttaat tataaataaa gtagttatgt
     4081 aagaaataat tttattttag tgtatacgaa ttaattgtaa tttatttgta atatcacttt
     4141 atataatata aagatatgat attatatagt agttacgaag gagaattcta tgtttttgca
     4201 tcaggattaa taataaattt gccaataaaa ttgtgaaaaa ggcaaaatta aacataaaat
     4261 tgccaaccta tttgtagtaa cgacgataaa ataggtctaa tttttataat cactttaaga
     4321 ataaagtggt tataagaaaa aatattaaaa ttataggtgg aagttgtgtt ctaataaaga
     4381 atggcaattt tttaaatatc tgccttccac caaaataata gaattttata ttttcttgaa
     4441 tttccttgtt aaaactatta tttttatatt tattaaataa agatatttct tctggctgtg
     4501 taccagaaac cacgtataaa aaaatttttt tatttttaag aatatgccaa ttttttataa
     4561 tccattttgc tattaaaaat ttatatgcaa tcacagatgt gccaaggata aaaaaatcat
     4621 agtttggtaa atcctttgat ttaatatctt ttacagaaaa tgcttgaagt ttactctctt
     4681 ctgaaatcca ttttgcatat tgctctgttg aaccatactg accacaatgg acaattatac
     4741 ctttcatttt cctcccccct cttctaaaaa aatactttaa ccttctttat attattgaat
     4801 aatattaagt ttagatatac taaaaatctg gaagtaaggg ggatatcccc atacttcctt
     4861 taatcttcta aactattttt tctttttatt cttggcaaaa ttgtgagcaa cctcgctcaa
     4921 agcagaatta taagccttca tatcatggcc aactttttta aaggtctgca taaatacttc
     4981 ctgcattttt ggataacaat ctgcacaaat atctaaatcc tgaaaataat aaatattagg
     5041 ctcagttgtg ttatttttca caacaaaagt cttaccacat gcatcacatt gagaaaaaac
     5101 catattttac ctccgaatat aaatttttat taataataaa attaagcttt atattttaaa
     5161 gcattcttgt taataattat acatatattt tatttaaaaa tcaagaaatt ttattttttt
     5221 cttgaattta ttaaaatttt aaaaaaataa ttttaaacat atactaaaaa tttttataaa
     5281 ataacataaa tctattttat atattaaatt attattctaa aaaatttctt tatatataaa
     5341 gatcgatact tatatgataa atttttaaat aattatgata tttttttaga aataatagat
     5401 tgctaaaaat ggattgtttt ctattaataa tgaatattat attatgtggg gtgcaatttt
     5461 atttttaggc agttaaaaaa atagaattat cccagggtta attttgtttg agaaatgatt
     5521 gtaataatct tatttccttt ttggtagaat ttaaaataaa ttttttcaat aatatgtctc
     5581 aaatcccact acctggtagc aatcgttgta gattgccttg tagaatgggg tggtattgcc
     5641 ttcaaagtgg gataattctc tgctctttct ccactttttt atctttgtta gtctcaagaa
     5701 taactttaat gttattatac tacacttcat ctcaaccctg gtaatcccaa gtctctcata
     5761 ctcttcaaga aagagtagga taattctcct cagtaaaaca cccatgctga aaaaattaag
     5821 atcagcatgg atctttttca gaaagcggta atcctgtttt gacagataca gatgaattct
     5881 tgcatcgccg tctattcttt catatatatt tccatcttct gggccaaaac aatatatatt
     5941 ttttactcta ttggtatata gttgcaagat atataccacg agtccagaaa tagatatgtt
     6001 gaatttcctt gcaatatttt ccagcctttt tttcatagca gagttaatga ctatgtgtaa
     6061 ctcatgctca aaattatagt tttttaaaat cttacgaata ttattcataa aaacctcctt
     6121 aacaaaaaat tattttctat atattaatca caaaattttt gaaaaaatcc tttacaaaat
     6181 ttaagaaaaa aattaaaaat ttttgcctaa aaataaaatc acacccatta tgggtatatc
     6241 accatcagaa aatgtagatt ctacttaaaa ttttttaaat attatttttg atatatctta
     6301 ttttatcttt tttaattgat atgttttctc tttgtcgagt aaatcattta aactggaatt
     6361 ttttattaaa tttataatat tttctgttgt atcagtaatc aagatagaat taaacttatt
     6421 atccacactt ccctgaagtt tattctccag tattgctttt ttaataaaat cttcattgaa
     6481 tagacttatt attaaagtac catttttaat tttataatga gaaaaaatgt aatcatcgcc
     6541 tctttcaatt agactatgtc cctctctctg taagattttt atattaaaat atctctctct
     6601 atctatttca gaaatatagg cataacaata aagtatctct tcacttttaa atttactatc
     6661 aaatactatt aactcataag atttatcatt atttctaaaa attaataaat atccgctctc
     6721 tttctctttt aaattcttaa attgccataa cccgattaat ttatcatcac ttatagcatc
     6781 ctcaatttta ccaagaggat tttttgatgt taacaaacat gaatttaaaa atattaaaat
     6841 agaaacaata taaagtattc ttttcattta atctaactct tcttattttt attcttaata
     6901 taacttagtg tcccacctga tattaaaatt tctctatctc tttctgataa ttcataatta
     6961 agttttatct ctctattatt aacaattgct tttaactctt tattattttt taacacatca
     7021 actatatcta aaatagtaat catatcccct tcattaatta gatcataatc ctctgggttt
     7081 gcaaatgtta aaggaattat accaaaattt atcaaattag ccttatgaat tcttgcaaaa
     7141 gattttgcaa ttacagcctg aattcccaag tatcttggag ccagtgctgc atgttctctt
     7201 gaagatcctt gaccataatt ttctccacca attattatcc cttttttagc ctcttttgct
     7261 tttttataaa aatctggatt tatactacta aatgtaaact cacttatctt tggaatatca
     7321 gatctatatg gcaatacctt tgatcctgct ggtaaaatat gatctgttgt aatgttattg
     7381 cctactttta ttataacctt tacagcaatg gtattctcca ttggtaattg ctctggtaat
     7441 tgcttaatac caggacctct tcttattgtt acctcttctg gttttattgc cggtggaata
     7501 atcattctat catcaataat aaattcttcg ggaaatacaa attctggcat tttatcaaga
     7561 tattctctcg gatcagcaat atatcccatg atagcagaaa tagcagcaac ttctggacta
     7621 acaaggtata cctttgcatc ctctgttcca cttctacctt caaaatttct attaaatgtt
     7681 cttaatgaga caccgccaga attaggagcc tgtcccattc caatgcaagg accacatgtt
     7741 gtttctaaaa ttcttgcacc tgcgtctatt aatttagtga gagtaccgtc tcttgaaatc
     7801 attgataaaa cctgtcttga gccaggggat atcactaaag atacattctt attaacaacc
     7861 tttccttcca atattttacc aacataccat aaatctctat aactcgaatt agtacaactc
     7921 cctatcgcta cctgatcaat ctttgtgccg gataatttat taacctcttc aactgcatct
     7981 ggggaatgag gttttgcagc ataaggaact atttgagaaa gatctatttc tattatttca
     8041 tcatattctg catcattatc agcctctatc tttacaaaat gattttctct accttgcctt
     8101 tttaaaaagt caaaagtagt ctcatcagaa gggaatattg aagtcgttgc acctaactct
     8161 gcccccatat ttgtgatagt tgctctttct ggtacactta aagattttac accatctcca
     8221 aaatattcaa taatacttcc aaccccgccc ttaactgtct ttatttttaa taaatataaa
     8281 attatatctt tagcagaaac ccaatcattg agttttcctg ttaattttac accgattact
     8341 tttggtacct ttaaataaaa aggctctcca gccatagcac aagcaacatc cagtccccca
     8401 gcaccgattg ctatcatccc cataccacca gaagtagggg tatgagaatc tgatccaaga
     8461 agagtcatcc ctggctttgc aaatctttca agatgaacct gatgacatat accattgcct
     8521 ggctttgaaa aatatattcc atattttgac gcaacactct gcaaatataa atgatcatcc
     8581 atatttctaa aatctgtctg aagggtatta tgatcaacat agctaacaga gatatcagtc
     8641 tgcaccctat ccaatcccat tgcttcaaat tgtaaatatg ccagtgttcc tgtcgcatcc
     8701 tgagtaagtg tctgatctat tcttattcct atttcactcc cttttttata ttcaccttct
     8761 attaaatgta tttctaatat cttttgtgtt aaagttttcc ccatttaaat ttctcctcac
     8821 tttattttgg aattgagtat attaaaaatt taaatttttg tcaaaaaaaa tattatgatg
     8881 aatcaataca ggatgtaatt ttgtttttaa ctagatgaaa agatagattt atcctagaga
     8941 taaattttga gtagtaaaga taaatgtgaa aaaattaaaa taaagtgcca attttaaaga
     9001 aatttgatct ctaaaagtct aaattttgag tcaaaagtaa gcaggaaata ctggtcgggg
     9061 tgaggagggc gggggatatc aggcgacaca atcttacctc tttctttctt cacaaccaca
     9121 gccttccttt ctcttaactc cccaagttta ttttttagcc tctcaatttt atcttcaaag
     9181 tgttcttcac caaatgtctc caccccaaga aaatactcct ccaatatctc ccttacaagc
     9241 acagccatac tgaatgtatt tagatggcta tgaattaact ttaattgatt gtatagcttt
     9301 ttaggaagat atactcttac tctatgcgtt gcacagacta ttggatattc tttttctctt
     9361 cttttttctt tgagatgctt tttttcaaga attggtataa tctttttaaa aatctctctc
     9421 attaaaaagg aaagtgaaag agatctcttt tttgctaaat ttttaatttt ttctaataaa
     9481 attttattta taacaaaatc atacttttcc ataatttttc ctccttacaa aaaaattgtt
     9541 ttctaattat taatcacaaa atttttgaga aaatccttta caaaatttaa gaaaaaaata
     9601 aaaaatttta cctaaaaaca aaatctaatc ctgataatat aaaagattag ttttggatga
     9661 cagattttaa aatttttagt ataaaaatag tcatggaaaa taaagggata ctagaaaaga
     9721 tcaatattcc agaattacca ggagtatata tttttaaaga ctcatcagat gaaattatat
     9781 acataggtaa ggctaaaaat ctttctaaaa gagtctcatc ttattttaat aacagtgaaa
     9841 aagatagaaa gactcttatg cttgtaagaa agattcataa tatagaatat tttataacag
     9901 aaaatgaagt tgaagcttta ttattagaaa ataatcttat aaaacaatat cagccaaaat
     9961 acaatattag attaaaagat gcaaaaacat ttcctatgat aaaaattacc aaagaaaacc
    10021 ttccgagagt agtaaaatgt cgtgaaaaaa ataacaatat tgatgaatat tttggtccct
    10081 atgctaatgt aaaagaagta aacactcttc ttactatctt taagaaagtc tttaaaataa
    10141 gaagttgcaa taaaaaattt aaaccacctt ataattttac tccatgtctt tattatcata
    10201 ttaaaatttg tgatgctcca tgtgcttcaa agataacaga ggaggaatac aacaaaaata
    10261 ttagtatggt aagagaaatt ttaaaaggaa atattgaatc tgtggttaac atactaactg
    10321 aaaaaatgct ttctttttca gaaaacttga tgtttgagca tgctgccatt ataagagatc
    10381 agattaattt aattaaaagt ataaattctt tcagtactgt tcattcaaat gataatgatt
    10441 gcaatgatta tataggctta tacaatgact ataattatgc tgctatatct gttgttaaaa
    10501 agaaagaggg taaggttatt ggtaaggaga gttttatttt atcaaatttt atggaagagg
    10561 atagaatttt agagaatttt atctccactt attatcttaa tctctctgaa tttcctgcca
    10621 atatttatat tcaaaaaaat attgatgatg atgaaaaaga gatgataaaa aacgctatag
    10681 aaaaaaaata taattttaaa gtaaatatag atatgccggc taataatctt gataaaaaat
    10741 tattaaggct tgctattgaa aatgctgaaa tttattttga ggaaaggctt cacaggctcg
    10801 agacacttga tagtttaaaa gaattgcaaa aggtattggc tttagaaaag attccaaaaa
    10861 ccatagagtg tattgatatt gcaacgctgg atggaaaatt caatacagca agccttgtct
    10921 ctttgaaaga tggtaaacca gataaaaaaa attatagaca attcaacatt aaaggtaaag
    10981 gacatccgga tgattatagt atgatgaaag aggttattga gagaaggtat aaaagactca
    11041 aagaagaaaa taaagatatg ccagatctca ttatagtgga cggtggccct gggcaggttg
    11101 cagtttcaaa agagattctt gataaattag gattagatat tccactcatt ggtattgcta
    11161 aaaaagaaga gacaatattc tttcctgata agagagaacc tctaaaatta ccggccaaaa
    11221 gtaaagcctt aaaaatagtt caacttgcaa gagatgaggc tcatagattc agtaatagtc
    11281 gttttaagaa tagatacaag aattctttat tacagacaga gttaagtaag attgaaggca
    11341 ttggtaaaaa aagaataaac attcttctta aggaatttaa atcaattgaa aatattaaaa
    11401 atgcatcaat tgaagagatt tctaatataa aagatatagg atatcacctt gcaaaaaaga
    11461 tttatgacta tttccataga taaattttac tataaactcc tgaaatttta ctatttttaa
    11521 ctcttctggc aatgtcttta aataatactc taactctaaa agagagtaaa acataaaaga
    11581 ggcatgctta aaattataat tttttaaacc aatggatatc tcatctttta ctttttttat
    11641 cttgatattt aattcattga aaatagcctc ttctggcata tttttattct catacatatc
    11701 aagagcaatt gtaaatcttc tatgtgacca gacaagccca ttcagaataa ccagttcatc
    11761 ctctgtataa aatagttttt ccagtatttc aagggatttt gaaagatttg cctctaatat
    11821 agcctgataa agagtaaaag cagactcctc ttttgaatgg tataagaaat tttctattaa
    11881 atttttatct actaaatttt tttcattatt tgtctttata aatattgata tattttgaat
    11941 tatattttca aattcagact tattgttttc tatggtatca attataaaat taactgcctc
    12001 atcttctata tataattcat attttttaaa ttcctgtttt atccaggctg gtttttgatt
    12061 atcaaacatc tcccagaata ttatatgttg ttctggtgtt aaaagattta ataaactatt
    12121 tgaaattttt tcatttgttt catttaacat tattaaataa gtattttctc taaaagatcg
    12181 tatttttaaa aaattaagtg ctgaaattaa ctttttttta tcagcctctt ttaatccaga
    12241 ttttaggata agaatttgat ctttgacttc atacattgac tctatgattt ttatcttttc
    12301 tttattaaca ttacttattg gaattttagt taaagtttct acttttatca tttgaggtat
    12361 tatcagattt tcaattgtct tgataacttt ttgatttgcc tgctctatat tttttaaaaa
    12421 gactatcttt ggtaaaccaa ataaaagttc cgtctgcatt gtatcacaaa aatcagaaat
    12481 gttaaactca ctatctatat aaaaattata tactactggc tcttcattct gaaaaagaat
    12541 actttgaatc tgctcaatta cctctttttt ttcacctatt tcaggaccag aaaaaaggta
    12601 gatattttgt attattcctc ttgaaatgtt gctctttaac tcattaacag tcatatttaa
    12661 tatatagaca aatttttttt attttgtcaa aaaaatagta taataaaaat tccttagggt
    12721 gtgattttat tttgaggtag ataataaaga tagaattatc ctatggtcaa ttttatttga
    12781 gaaaagattg taatattatc attgtatttt tcgaatagaa ttttaaataa attccgtcaa
    12841 taataggtct caaaaccgat aacctggtag caattgttgt atatagcctt gtaaaatggc
    12901 gttgtattac cgtggaagtg ggacaattct ctactcttcc accatctttt tatctttgtt
    12961 atttttaaga ataactttaa tgttattatt ccgcactttt tctcaaaccc aatcatcccc
    13021 attctttcat attcttcaat gaaaacttca agaattgtcc taatcaattt tgccatactg
    13081 aaaaaattta agtcagcatg aattttcttt aaaaacctat aatcttcctt tggcaaataa
    13141 aaatgaatag agtcatctgc atctattctt tcgtaaaaat ttccatcctc atgtccgaaa
    13201 cagtatcttt ttttgatcct atcagaaaac ttttgcaata cataacagat caattttgat
    13261 agagaaatat tctctttttt tgctatgttt gcaatctttt tcttcatagt agaagtaact
    13321 acaaaatgta gttcatgatc ttttttgtaa tttaattttg tattcataaa aaatcctcca
    13381 taaaaaaata tttctatata ttaatcacaa attttttaag aaaatccttt acaattttta
    13441 gaaaaaaaaa ttaaaaaaat tgaaaaaact tcataatcgc tgaaaataat taacataata
    13501 ttacttctta ttcttttcag tatggatact tgaaataatt tcagcaaaaa tactggaata
    13561 actttattct tcagcgattt taagaaagtg tcaaaatttt tacctaaaaa taaaatcacg
    13621 ctcctttttc aaaaaaagca attactcttt gacaaagcca aaattttttt gtatattgag
    13681 gaaaaattat tataaaaact tttaaaaaag aggtaatata tgagtgataa aaaattttca
    13741 aaagaacatg aatggatcac tgtgaatgga gatacgggaa cagtaggaat ttctgattat
    13801 gcacagaaac aattagggga tattgtatat gttagtttta caagagaact tggcgaaaag
    13861 gttaaacagt ttgatgatgt tgctgagatc gaatcagtaa agagcgtaag tcaggttttt
    13921 actcctgttt ccggagaaat agtagaattc aataaaattt ttgaggatga gacaaaatct
    13981 ggcatcataa atcaggatcc ttatggtgaa ggatggcttt ttaagataaa aatagataat
    14041 aagcaggagt taaactcttt aatgacagaa gaggagtata ataattttat aaaaaattta
    14101 taatatgctt gaaaatcctt taggtaaaaa agtagaattc aaaaatcaat atgatccatc
    14161 gttattattt gctataaaga gagaggtaaa cagaaagata attggtctac agaggattcc
    14221 cttttatggc tatgatgtct ggaattgtta tgaatttagt tttcttaata gtaatggtat
    14281 tccacaaaat tatattttaa agatagtcta tccttcttcc tcagaaaata ttattgaatc
    14341 aaaatcctta aaactttatc ttggatcatt ttcgatgact aaatttaaag atatagaaga
    14401 acctctctat ttaataaaaa atgatctaaa aaaaaattta ataacagaag atattattat
    14461 aaaatattat caatatgatt ataattttaa atattcaaaa attaataaaa tatatttaat
    14521 agataaccag aatatcacag ttgaaaaata taatttagac tcaaatctac ttgaagtaaa
    14581 aaaaataaaa agaaatagaa aagttataca gatttcaaat ttattaaagt caaattgccc
    14641 tataacaaac cagccagatt gggcaacaat ctatctacaa tatctttcaa aaaatataat
    14701 cacagatgat tctcttttaa aatacattat ctcttttaga gaacataaag attatcatga
    14761 atcctgctgt gaaaaaataa tgtttgatat aataaataaa attgaaccag aatatttaat
    14821 tgtaaagact ttctttacaa gaagaggggg aattgatata aatccctgta gattttacaa
    14881 aatagagcca gattatgatt atgattttca ttactggaga caatgatgca aaaaatttta
    14941 attctttttc ttattttttt accattttat agtattatag cacaaaattt gcttgatatg
    15001 gaagtttatt atacagaaaa tagagaatta atcgctaaaa aaaaatatca gtatgataat
    15061 aacaataata ttatctctac tttaacttat aacaaagaaa atttgttaga atcaaaaata
    15121 gaatatgaat atgaaaataa tttattagtt aaggccaaag agtattctaa ttataatttt
    15181 cttataaaaa tctatatctt taaatatgaa aataatattt taaaagagat actcgaattc
    15241 gatacaaata ataatctctt atttaggaaa ttatttgtat atgaagagga gtctttaata
    15301 agaatagaaa attttttagc tgatcatacc tatattggta aaaaagattt tgtatataat
    15361 aaaagactca ttgaggagag agattttgat gaaaataata aacttctttt agttaagaga
    15421 tataattatg aaaagaatag tataaaaagc attgattttt acataaaatc ccaaaaaata
    15481 agaacaatag aaagaattta tttagaaaaa aatgaagaat taaacttttt aggttttaaa
    15541 aataattttt attttataaa atgaaaaaaa tattactatt tttgatatta aactttaatc
    15601 ttttttctat tgaatatatt ccatatcagg ggaaattaaa agagatagag acagaacatt
    15661 ttaaagtaat attttcagag gttcatacta aattggcaat tttaatttca gaatatgcag
    15721 aagatattca caataaaata tcaaaatttt tggattggaa gccagaacaa aagacagtaa
    15781 taattcttac agatcatacg gatttaccaa atggacttgc ctatacttat aatagaaata
    15841 caattgtcgt atatcttacc catagcgatc tggagattag tttaaagtct tatgaaaatc
    15901 ctttatattc tcttttgttg catgaatata ctcatattat tcatcttgat aatgtaagaa
    15961 atggggctct tttctggaga atattctatg gaagaagcct gttcccaaat ttactggcat
    16021 tttctttttt tatagaaggc attgcagttc tttctgaatc aatttttgct ggtggaggga
    16081 ggctttcttc aacctataat cattcaatca taagagaggc aattataaat aataaattac
    16141 cctcttttga taaacttgta tatccggtca ttgattggcc ttatggagat gctatatatc
    16201 attatggagc aaggtttgtt ttatatctat acaattttta tggaagagaa aaacttattg
    16261 aatttataaa tagtattggt tctgatttta tcccattaat gtttgttatt agatttaaaa
    16321 aaatatatgg taaatcacta aaagatctct gggatgaatg gcttgaatat gaaaagagta
    16381 attttaaaat agaagataag aaagataaaa aaccaattat tgatttagag ggctctattt
    16441 tagactttac caaatacaat gaaaaaattt atatttcaac aagtagttat aagtatgaca
    16501 atacaattta tgaatataaa gataatagtc taaaaaaaat aaaaaatgtc tattcaaata
    16561 atattaaatg cattgataat attctatttt atacctcttt taatagctat agggatgatt
    16621 ttttttattc tgatctatac ttttatgatc taaagaaaaa gagtgataaa agacttacat
    16681 ttaataaaag agtaacatct tttgattatt ttgataaaaa gattattttt gtctctcatt
    16741 ctgcaaatgg cagcattctt tatatgggtg attttgttaa taataaaatt aaaaatataa
    16801 aaaaattgcc tttcgatgaa aaaatttttt ttatagatca aataaatctt gattcttctc
    16861 aaaaaagatt ggtatttggt gcaagaaaaa tagataatga aagatctatt tttatttatg
    16921 acattgaaaa taaagaaaca aaaagtctaa gcatagctgg tttaaatcct aaatggctat
    16981 cagaagatga gatagtttta atttcagaag atatgaagaa aatatataaa tacagcattt
    17041 caaaagatca gatttttaaa atatatgaaa gtaatagttg tataacaaat ctatatgttt
    17101 acaataatga aattttttac ctcgaatatg gtgtgaatgg agaaaaatta tttatcctga
    17161 aagagtatga agaaaaatta gctattataa atagagatat tttatcagag aaagagattg
    17221 aagagataag aatagaggat tataaaataa aaaactattg tggtttaaac tatttagagc
    17281 catctctatg gttttatcta ccaacgacaa taaattctca attttatata gaaaatattc
    17341 cattttcatt catagcacct caatattcaa taacaaattt tacaccagaa aatcgatttt
    17401 cttatacaat ctcaataact tacgactata taaatcaata tcctgaaaat tctataagtt
    17461 tatcctttag atttccctac tttaatattt actattactg gtataattgg gttaattcat
    17521 ataaaatttt ttataacaac agatggtatt ctaacaaaaa tttttcaatt tctttattaa
    17581 atagtgtaac tctttatttc cccatatctc ttgcttccta tggagatatt agcttaagta
    17641 gtaatgtaac gcatatcttt cgtcagaata atataacgaa tttaaatttt tcaaattcat
    17701 ttacttatta ctggataaag aaaagtttta gttcttcaag atgggataaa ggagtcttat
    17761 ctaatataga tttttatttt tcaccggata ttcttaataa taaagaatct tatatattaa
    17821 atttctcttt catatttaga atgccattaa aaagatcatt tttttatctt aacttagact
    17881 ctggaattaa tttattacaa gaggatactt tttttgttga ttcaaatatt ataaatcttg
    17941 aaggcctatt agataactct tcctccttta ttgataccaa ggctttttct tatgctataa
    18001 ataaacttga tataagtggc tttttttatg tctcaatgga tattggtttt gatattacga
    18061 tttataaaaa aagtcattac tggcattttt tgacaatggg ttttaaagag ttatatttta
    18121 aaatttataa tgaatttgtg tatatattac ctaacaatct taagcataat attttatttg
    18181 atactgtatt tcagttaaat ctggatcttt ttttaatata tggtaattta cctcttaatt
    18241 tagcaatagg tggttcaatc ggttatcttg tgggagatgt taaaccttca tggggaatat
    18301 ttttttattt gagtacagga attaatctat caactggaaa taaaaaaaac ttagatatta
    18361 taaaatataa agattttatt taatatagtt atatgagtaa agttatattt tttcatgcta
    18421 ctgataacct aattttgggt gtgattttat ttttatgcag ataaaaagat agatttatcc
    18481 tatgattaat tttgtttgag agaattgtta taagttttat ttgtttttac tgatattttc
    18541 aataaatttt tcactaataa taggtctcaa agcctattac ttgatagcaa tcattgtaaa
    18601 ttgctttata gaagggctta atattgcctt ggaagtggga caattctcta tccttccacc
    18661 acctctttat ctctgtcagt ttcagccata atctcaatgt cacaagaccg catttctttt
    18721 caaatccaag catacccatt ttctcatatt cttcaataaa tacttcaaga atcgctctca
    18781 ataattttgc catgctgaaa aaatttaaat cagcatggat tttctttaag aatctatatt
    18841 cctcttttgg aatataaaaa tgaatggagg catctgcatc tattctttca taaacattct
    18901 catcctcatg accaaaacaa tatctttttt tgatcctatc agaaaacttt tgtaatacat
    18961 aacaaataag tttagaaaga gagatattct cttttttagc aatctttgaa agtttttcct
    19021 tcatagtaga agtaactaca aaatggagct cgtgagtatt gttgtaattt aaatcttttt
    19081 tatccataaa agtcctccta agtttataaa aattattttc tatatattaa tcacaaaatt
    19141 tcttagaaaa tcctttacaa gttttttaaa aaatttaaaa aaaattttgt caaaataaaa
    19201 tcgtaagctt tatttgttat atctttttta aattgacaaa ttttactttt ttgattatat
    19261 ctttataaaa ttaaaataga gtaataaaaa taaggtaaat ccatgaacga gatgcgggta
    19321 gaaatttctt ttgggaccat agaaaaacca ccaattcatt caatccaatc atttatatat
    19381 caatgccttc atgaagagga caaagagtat gcaactttca tacataaaga aggtataaaa
    19441 cataaatgga aaagtataaa accattcata ttttcccatc cttatattaa aaaggataat
    19501 aaatgctata taaaagtttc aagtcttgat tctttcttta attataattt ttttagtggg
    19561 ttgaataaga taatgtttaa gaaaaacaat gcaattataa aaccagagtc aattagaatt
    19621 atcaatattc caaaaataaa atatgatagt aatggcaata ctcaacagaa tatgtttttt
    19681 atttctcctt tacttgttaa aagtaatagt ggctatataa aagacccaga tgatgaaaaa
    19741 ttcttacaga ttttaaaaaa aaacttaatt gataaatacc ttgcaataaa taaaaaagag
    19801 tgcacaaatg acacattttc tattttttta aaggataaaa ctccaaaatt aaaaatctat
    19861 aaaaaagaag aattgccggt atttctatca aaattcgtat taatcagttc aaaagaactt
    19921 tttaatattg cttattatct cggactcggg tgtaagaatg cactcggttt tggaatgatt
    19981 gagtttgata gggaggattt atgataaaat ttattggtgg agcatcaaaa gttactggtt
    20041 cagcattttt acttgaaact ggaaatgcaa aaattttaat tgattgtggt attgagcagg
    20101 aaaaaggaat tgaaaaagat aataatgaaa taattgagaa aaagataaat gaaataggaa
    20161 aagcggatat ctgtatttta actcatgctc atttagacca ttctggtttg gtaccacttc
    20221 ttgtaaaaaa aagaaaagtt aataaaatta tctcaactcc agcgacaaaa gagttatgta
    20281 gattgttgtt taatgatttt caaagaattc aggaggaaaa caatgatatt cctttatatt
    20341 cttatgatga tattgaaagt tcatttgaaa tatgggatga gattgatgat agaaatacaa
    20401 tagaattatt tgacacaaaa attacattct ataataactc gcatataatc ggctctgtct
    20461 ctgtttttat tgagactcat aatggaaact atcttttttc aggtgatatt gggagtaaat
    20521 tacaacaact tatggactat ccaccagata tgccagatgg aaatgttgat tatctaattc
    20581 ttgaaagcac ttatggtaat aagtctcatg atagtagtga tagggataga cttttagaaa
    20641 tagcaaaaac aacctgtgaa aatggtggta aggtattaat accttctttt gcgatcggaa
    20701 gacttcagga ggttttatat accttttcta attataattt taattttcca gtttatattg
    20761 actctcccat gggtagtaag gtgacaaatc ttattaaaga atacaatata tatcttaaaa
    20821 agaagttaag aaggctttct attacagatg atctatttaa caataaatac attgctataa
    20881 ataccagtaa tcaatcaaag gagttaagta attctaaaga gccagcagta attatttcag
    20941 caagcggtat gcttgaagga ggtagaattc ttaatcatct tgaacagata aagaacgatg
    21001 agaatagcac acttattttt gtaggatatc aggcacaaaa tacaagaggg agaaaaattc
    21061 ttgatggaga agaaaaagta agatgcagaa ttgaaaaatt aaactctttt tcagcgcatg
    21121 ctgatcagga tgaactaatt gattatattg aaagattaaa atatacacct tacaaagttt
    21181 ttcttgtcca tggagaaaaa gaacagaggg agattcttgc taaaagaata atttctaaaa
    21241 aaataagggt tgagttacca gaaaattatt cacaaggtaa agagattcta attgaaaaga
    21301 aggttgtttt aaatattaat actgacaata tgtgtaattt tgcatcatac agattaatgc
    21361 cattttctgg ttttattgtg gaaaaggatg atagaataga gataaacgat aaaaactggt
    21421 ttgatatgat atggaatgaa gagtataata agatgagaag ccagattgtg gctgaagatt
    21481 tttctactga tcaaaatgaa gattctatgg ctttaccaga tatgtcgcat gataaaatta
    21541 ttgagaatat agaatattta tttaatatta aaatcctatc aaaaaatagg ataaaggagt
    21601 tctgggaaga gttttgtaaa ggtcaaaagg cagcgattaa atatatcaca caggttcata
    21661 gaaaaaatcc taatactggt agaagaaact ggaatccacc agaaggcgac tttacagata
    21721 atgaaataga aaaattatat gaaactgcat ataatacatt gcttagttta ataaaatatg
    21781 ataaaaataa agtctataat attttaataa attttaatcc aaaattataa aaattataaa
    21841 aggagttttt atggcaaaaa caatgaaaaa aatttatgta acaatgaaga ctttatcacc
    21901 tctttacact ggtgaggtaa gaagagagga taaggaagct gcacaaaaaa gagtcaattt
    21961 tcctgttaga aagactgcaa caaacaaagt tttgatccca tttaaagggg cactcagatc
    22021 tgctcttgaa ataatgctta aagccaaagg tgaaaatgtc tgtgatactg gagaatcaag
    22081 ggctcgacca tgtggtaggt gtgttacctg ctctcttttt ggttcaatgg gtagggctgg
    22141 tagagcatca gtcgatttct taataagcaa tgacacaaaa gaacagattg taagggaatc
    22201 cactcatctt agaatagaaa ggcagacaaa aagtgcatcc gatactttta aaggtgaaga
    22261 agttattgaa ggtgctactt ttaccgctac aataacaatc tcaaatccac aggaaaaaga
    22321 tctttctctt attcagtcag cattaaaatt tattgaggaa aatggaatag gaggctggct
    22381 taataaaggt tatggtagag taagttttga agttaaatca gaagatgtgg caacagatag
    22441 attcttaaaa taggaagtat taaaatgaaa gagataaaag gaattttaga atctattact
    22501 ggttttagca tccctcttga taatggtgaa tatgctcttt atccagcagg tagacattta
    22561 aggggtgcta ttggatatat tgcctttaat ttagacttgc cgatctcttc aaaattttta
    22621 gattttgatt ttgatgatat tatttttaga gatttactcc caatttcaaa gtgcggtaag
    22681 atattctatc cagaaaaaaa tagtaactct ttaaaatgtc cttcctgtaa tgaaatatat
    22741 ggcagtagtg ttttaagaaa cattatggca agaggtctga gttataaaga agtaatagaa
    22801 ggtaaaaaat acaggttaag tattatagtt aaagatgaaa aatatcttaa tgagatggaa
    22861 gcaataataa gatatatatt gagttatggg atatatcttg gaaataaggt ttcaaaagga
    22921 tatggtaaat ttaaaataaa agaatattct atagttgata ttcttccagt taaagatagt
    22981 gaagttttat tactttctga tgcgattatt gataatggtg aaaaagatat tgtattttct
    23041 aaaaaagaaa taagcagttc taaatttgag attataagaa aaagaggcaa ggctaagggg
    23101 gatataataa gagacaataa tcataatggt ttttatatcg gtaagtatgg tggacttggc
    23161 tttggagaga taatttcctt aaaatgattt gtttacttat ttatattttt gttctttgaa
    23221 attactaata tttatttaat taaaaaaaat ttatattttt acgatctaat gtccatatat
    23281 atagggttaa aaatcttttt cccgcttcat ttagattgtc agaatagttt aagttccata
    23341 tgctggggtt aaaactcaaa ttgatatttc atatgtttct ttaatatcaa gtttaagtcc
    23401 catatggtgg ggttaaaact ttttaataag atgaaaaatg caggtttgaa gcaaagttta
    23461 agtcccatat ggtggggtta aaacatatac tcaaaagaaa atttataatc tatatttata
    23521 gtttaagtcc catatgttgg ggttaaaact cttctatttg ttcgcgtgaa taaggaagat
    23581 tcattggttt aagtcccata tgttggggtt aaaacttttc atcttcttca tcattttgat
    23641 attcctaatc tgtttaagtc ccatatagtg gggttaaaac tttaaattgt aattttcttt
    23701 tgcatacttt gatgcgttta agttccatat ctggggttaa aactttttgt tattattcat
    23761 tttagagcac tccttctgag tttaagtccc atatagtggg gttaaaactt taaattgtaa
    23821 ttttcttttg catactttga tgcgtttaag ttccatatct ggggttaaaa cctatatcta
    23881 tggctcttga atataaatta tttcttagtt taagttccat atggtggggt taaaacttat
    23941 attcatattt tgataattta gataaactca atgtttaagt cccatatagt ggggttaaaa
    24001 ctagacataa cttgatgtaa tatcatacat aaacatagtt taagttccat atctggggtt
    24061 aaaattatta gtcacagaat ttttgaaaaa atccattaca cttcaaaagt gtttaagttc
    24121 catatgctgg ggttaaaacg aggtatttgg tatttttttc ttttatctgt aaaatgttta
    24181 agtcccatat ggtggggtta aaactagtct ctactaatct ttcttttact acaaaaactt
    24241 gtttaagttc catatattgg agttaaaact ttttgttatt attcatttta gagcactcct
    24301 tctgagttta agtcccatat gctggggtta aaactatgat cagaagaaat attggataaa
    24361 gattttatta gtttaagttc catatgctgg ggttaaaact ttcgtaatat aataaatctt
    24421 ctatactttt ttttaaataa gtttaagtcc catatggtgg ggttaaaagt tttttattta
    24481 tattatcaaa attttcgtag atttggttta agtcccatat ggtggggtta aaacactgga
    24541 agcataaaga ttataatttc tcttattaaa gtttaagtcc catatgctgg ggttaaaact
    24601 atgatcagaa gaaatattgg ataaagattt tattagttta agttccatat gctggggtta
    24661 aaactttcgt aatataataa atcttctata ctttttttta aataagttta agtcccatat
    24721 ggtggggtta aacccaatga ttttattttt atttgattgc ggattattct gtttaagttc
    24781 catatcgtgg ggttaaaact cgcatatctt tgtagagatt atcgtattct ttactagttt
    24841 aagttccata tggtggggtt aaaacctttt ttatgctctt tatcttattg ataaaaataa
    24901 aggtttaagt tccatatggt ggggttaaaa ctctatttct tctcataaaa aatcctcctt
    24961 aattttagtt taagttccat atggtggggt taaaactgat gttacatcgc ttatatatct
    25021 ttcactaact aagtttaagt cccatatggt ggggttaaaa ctttttctaa tccagaaaag
    25081 tcatcagaga ctataaggtt taagttccat atgctggggt taaaagtgcc attaaagtgg
    25141 gacaattctc tactcttatt cagtttaagt cccatatatt ggggttaaaa ccaataaaaa
    25201 aatattttat atatattaat cacaaagttt aagttccata cgctggggtt aaaacctgta
    25261 atcctgtttt gatagataca catgaatcct agtttaagtt ccatatgctg gggttaaaac
    25321 tcataaaata acataatttt tctagggcta tttttagttt aagttccata tgctggggtt
    25381 aaaaatgcca ttaaagtggg acaattctct actcttattc agtttaagtt ccatataatg
    25441 gggttaaaac atagtattca agtcttcaat actaaacttt ttcctagttt aagtcccata
    25501 tgctggggtt aaaagtgccc ttttttacca ctcatatcaa tgccaataat attataaata
    25561 acactatttt taatctgttt tatatcatca tctttaattt gaacgtgata tgcatcaatg
    25621 aatataacaa aaaaattatc aggtaattgt ttattaatca attcttgaga tttctgatat
    25681 aattcgtctt taagttcttc tatttgttcg cttgaat
//
