# Supplementary material for: Uncovering the functional diversity of rare CRISPR-Cas systems with deep terascale clustering
Source: Science. Author manuscript; Available in PMC 2024 Mar 4. (PMC10910872; doi:10.1126/science.adi1910)
Supplement: data S5 [file NIHMS1969090-supplement-data_S5.zip › VII_spacer_search/spacer_id_27_targets.gb]

LOCUS       a0209409_1017266        2757 bp    DNA              UNK 01-JAN-1980
DEFINITION  Ga0209409_1017266. | GENOME_ACESSION: IMG_3300025589 CONTIG_ID:
            a0209409_1017266 SOURCE: JGI_small ORIG_COORD: 0_2757.
ACCESSION   a0209409_1017266
VERSION     a0209409_1017266
KEYWORDS    .
SOURCE      .
  ORGANISM  .
            .
FEATURES             Location/Qualifiers
     CDS             complement(94..1683)
                     /product="transposase & COG5421"
     Spacer_Hit      1127..1161
                     /gene="289"
                     /evalue="1.49324e-05"
     Spacer_Hit      1127..1161
                     /gene="210"
                     /evalue="1.49324e-05"
     Spacer_Hit_Main 1127..1161
                     /gene="27"
                     /evalue="1.49324e-05"
     Spacer_Hit      1128..1161
                     /gene="132"
                     /evalue="5.03226e-05"
     Spacer_Hit      1128..1161
                     /gene="317"
                     /evalue="5.03226e-05"
     CDS             1870..2094
                     /product="hypothetical protein"
     CDS             complement(2189..2680)
                     /product="putative transposase & KO:K07491"
ORIGIN
        1 aacacaactt ccacctataa ttttaatatt ttttcttata accactttat tcttaaagtt
       61 gttataagaa ttagacctat tttatcgtcg ttcctacaaa tgggttggca attttatatt
      121 caatgatttt aagatattac tttggtcatc atttaattct tgaggaatag ttttaaaact
      181 tttaccattc agaatatttt ctatatattg aatattatcc agagttttta taatatgact
      241 taatggtaga tttaatgatt tgcatttatt ttcaatatat tttgttattt ttaatgcaag
      301 aaaacaggca aatacatggc ctcttatatg ggcttctttt ctaagaaata taggtctgac
      361 atttaacaat cctgttttta atgtttcaaa tgcctgttca actttaaata aatctttata
      421 tttttcatgg actttttctt tatccagttc ttctgcactt acatttgttt ttaaacaata
      481 acaacctgct aatttaaaat attcatttat tatttcctgt tttcttatta aaatcagttc
      541 attattatta ttttctactt catatcctat tatttttcta ttttctatta tttttcttaa
      601 ttcttttatt tttgtttcta cttttgcttt tttatgtttt cttaaataat catttgcctt
      661 ctctaatttt acttttataa acttttcttt ttctttaaaa ttctctaata tctctttttc
      721 tctcactgga ttttttctga atatatatct attgttttta tattcaattt cgcatagttt
      781 ttcatcgaat aatgacatat ctataacttt ttcattgact aacttttcta tttgtgattt
      841 tgtgatcgct gttatatatt tccatttatt ttcttcaatt ttctcaattt gttcactttt
      901 tatcattcct ctgtcaccga taaatactat ctcttttaca ttaaatcttt cttttatttt
      961 ttttaattga ttttcaactg ttttgtaatc aagcgtattg cctttaaaaa cctctacact
     1021 tacaggatcg ccatttttat ctgttaataa accaatcact atctgttttg tcccattttt
     1081 tttatctctg ttataccccc aatccgttag atccatttta tttccataga cataacttga
     1141 ggtaatatca tacataaaca tcgtattttc tctatttttt gaatatttat ataatttatt
     1201 ttcaatttca ttctgatttt ctgataacca tccgagagtt tcatataaat catcttcatt
     1261 aaacttgtta gtaaaattta atacttctga aattgcctgc tcctttgccc agaaatttga
     1321 tatatggtat ttcgatttat ggattataat tattcctgca ataataatta aagccaataa
     1381 tcctttattt gaaataccta atacattagt tatatttaat tcttttgcaa tttcataaat
     1441 aactttaagt gccccataat ttttaccttg cttttgcttt aactctttga tatcagataa
     1501 tttattaatc actatacctt ctttcaataa cttagcaatt tcatttataa tttcaagggg
     1561 cagtttagaa agattggcga tagttctatg tttaactttc ccattttctc tataactctc
     1621 ttgtatcaag taagaattat agattttgtt accaactttt tttactgttt tgtgtaaaaa
     1681 catagaatgt ctccttcgta actactatat aataacatat ctatatatta tatcaataaa
     1741 ttttacaaat aaattacaat taattcgtat acactgaaat aaaatcattt cttacataac
     1801 tactttattt ataattaagt tacaccattt tttatcgatt tttatggtgg aagttgtgtt
     1861 gcaactctta tgcaggatat actggaggta tattttgaag gaatcaaaga gtattgggaa
     1921 gataagttta ttgatatagc gaaaagagat aatgaacaga tagagcgtat gaggataaaa
     1981 aaattaagta taactaagat gaggcaggat atcccccagc tagcagccaa actatatagt
     2041 tatttaatgt attttcccta cgatttctct cttattgagt tacaattttt ataatttttc
     2101 ctgattttta ttcatttaat aaatctttct actctctttt gtaaatttat accaaaaagt
     2161 ttttaaatcg taaatagtaa tttttacttt atatcaaaaa ttccagtaat aacggcaatc
     2221 tatcaataaa ttcaaaattt ttattcttaa aataaaaaat accacagaaa atataatttt
     2281 ctaatgtttc cgggatgtta tttttcttta aattttcgtt tatcctctta aaacttctca
     2341 caaaatcctc aattttttct attacttcac tcttaaatct atcaaaccat acctttcctc
     2401 ttatttttaa ctttttgttg tatctaacag cgaatgttcc caatacccac tgcattattt
     2461 ttgatagatt ttcccctctt ttgggtctta taataaaatg acagtgggta taaacaaata
     2521 cgaaatttag aagtgagaat ctaaatttct tctttgcctg ttttaaagtt aataatagca
     2581 tttcacggac aaataggggc tttagttcag gtctatccct gttgattgta caggtaatat
     2641 aatagctagc cccctttttt agtattctat ttcttctcat aaaaaatacc tccataaaaa
     2701 attattttct atatattaat cacaaaattt ttaagaaaat cctttacaat ttttgag
//
LOCUS       a0179954_1036857        2117 bp    DNA              UNK 01-JAN-1980
DEFINITION  Ga0179954_1036857. | GENOME_ACESSION: IMG_3300019218 CONTIG_ID:
            a0179954_1036857 SOURCE: JGI_small ORIG_COORD: 0_2117.
ACCESSION   a0179954_1036857
VERSION     a0179954_1036857
KEYWORDS    .
SOURCE      .
  ORGANISM  .
            .
FEATURES             Location/Qualifiers
     CDS             complement(522..2117)
                     /product="Transposase & COG5421"
     Spacer_Hit      1555..1589
                     /gene="289"
                     /evalue="1.49324e-05"
     Spacer_Hit_Main 1555..1589
                     /gene="27"
                     /evalue="1.49324e-05"
     Spacer_Hit      1555..1589
                     /gene="210"
                     /evalue="1.49324e-05"
     Spacer_Hit      1556..1589
                     /gene="132"
                     /evalue="5.03226e-05"
     Spacer_Hit      1556..1589
                     /gene="317"
                     /evalue="5.03226e-05"
ORIGIN
        1 ttttataata aaattgtgtc aagaaaatta aaatgtcacc tatttcatat aaatagaaat
       61 gtcacctttt agtttgaaaa tgggatttta tgaccattct catctacctc atagaatttt
      121 aattctactt tgtccttata aatatgcaca gaaccatcaa gccatgtttt agctaatacc
      181 ttattgcctg ggcatatgtt aattttctat tcctttacta actgatagat tttattctct
      241 tttctaacaa tataatctct actaatcttt cttttagctc cttatcattt gtcttttggt
      301 tatacctaaa agtttagcgg ctttaacttg tgttaattgc ttcattttta ccatctctaa
      361 aatcttacat ctttttagaa ctttttttcc atttttatca cctctgacat ttgcaacccc
      421 tttattaaaa cacaacttcc acctataatt ttaatatttt ttcttataac cactttattc
      481 ttaaagttgt tataagaatt agacctattt tatcgtcgtt cctacaaatg ggttggcaat
      541 tttatattca atgattttaa gatattactt tggtcatcat ttaattcttg aggaatagtt
      601 ttaaaacttt taccattcag aatattttct atatattgaa tattatccag agtttttata
      661 atatgactta atggtagatt taatgatttg catttatttt caatatattt tgttattttt
      721 aatgcaagaa aacaggcaaa tacatggcct cttatatggg cttcttttct aagaaatata
      781 ggtctgacat ttaacaatcc tgtttttaat gtttcaaatg cctgttcaac tttaaataaa
      841 tctttatatt tttcatggac tttttcttta tccagttctt ctgcacttac atttgttttt
      901 aaacaataac aacctgctaa tttaaaatat tcatttatta tttcctgttt tcttattaaa
      961 atcagttcat tattattatt ttctacttca tatcctatta tttttctatt ttctattatt
     1021 tttcttaatt cttttatttt tgtttctact tttgcttttt tatgttttct taaataatca
     1081 tttgccttct ctaattttac ttttataaac ttttcttttt ctttaaaatt ctctaatatc
     1141 tctttttctc tcactggatt ttttctgaat atatatctat tgtttttata ttcaatttcg
     1201 catagttttt catcgaataa tgacatatct ataacttttt cattgactaa cttttctatt
     1261 tgtgattttg tgatcgctgt tatatatttc catttatttt cttcaatttt ctcaatttgt
     1321 tcacttttta tcattcctct gtcaccgata aatactatct cttttacatt aaatctttct
     1381 tttatttttt ttaattgatt ttcaactgtt ttgtaatcaa gcgtattgcc tttaaaaacc
     1441 tctacactta caggatcgcc atttttatct gttaataaac caatcactat ctgttttgtc
     1501 ccattttttt tatctctgtt atacccccaa tccgttagat ccattttatt tccatagaca
     1561 taacttgagg taatatcata cataaacatc gtattttctc tattttttga atatttatat
     1621 aatttatttt caatttcatt ctgattttct gataaccatc cgagagtttc atataaatca
     1681 tcttcattaa acttgttagt aaaatttaat acttctgaaa ttgcctgctc ctttgcccag
     1741 aaatttgata tatggtattt cgatttatgg attataatta ttcctgcaat aataattaaa
     1801 gccaataatc ctttatttga aatacctaat acattagtta tatttaattc ttttgcaatt
     1861 tcataaataa ctttaagtgc cccataattt ttaccttgct tttgctttaa ctctttgata
     1921 tcagataatt tattaatcac tataccttct ttcaataact tagcaatttc atttataatt
     1981 tcaaggggca gtttagaaag attggcgata gttctatgtt taactttccc attttctcta
     2041 taactctctt gtatcaagta agaattatag attttgttac caactttttt tactgttttg
     2101 tgtaaaaaca tagaatg
//
LOCUS       contig_45049            2051 bp    DNA              UNK 01-JAN-1980
DEFINITION  . | GENOME_ACESSION: EMBL_ERZ795050 CONTIG_ID: contig_45049 SOURCE:
            EMBL_metagenomes ORIG_COORD: 0_2051.
ACCESSION   contig_45049
VERSION     contig_45049
KEYWORDS    .
SOURCE      .
  ORGANISM  .
            .
FEATURES             Location/Qualifiers
     CDS             complement(90..1679)
                     /product="hypothetical protein"
     Spacer_Hit      1123..1157
                     /gene="210"
                     /evalue="1.49324e-05"
     Spacer_Hit_Main 1123..1157
                     /gene="27"
                     /evalue="1.49324e-05"
     Spacer_Hit      1123..1157
                     /gene="289"
                     /evalue="1.49324e-05"
     Spacer_Hit      1124..1157
                     /gene="132"
                     /evalue="5.03226e-05"
     Spacer_Hit      1124..1157
                     /gene="317"
                     /evalue="5.03226e-05"
ORIGIN
        1 caacttccac ctataatttt aatatttttt cttataacca ctttattctt aaagttgtta
       61 taagaattag acctatttta tcgtcgttcc tacaaatggg ttggcaattt tatattcaat
      121 gattttaaga tattactttg gtcatcattt aattcttgag gaatagtttt aaaactttta
      181 ccattcagaa tattttctat atattgaata ttatccagag tttttataat atgacttaat
      241 ggtagattta atgatttgca tttattttca atatattttg ttatttttaa tgcaagaaaa
      301 caggcaaata catggcctct tatatgggct tcttttctaa gaaatatagg tctgacattt
      361 aacaatcctg tttttaatgt ttcaaatgcc tgttcaactt taaataaatc tttatatttt
      421 tcatggactt tttctttatc cagttcttct gcacttacat ttgtttttaa acaataacaa
      481 cctgctaatt taaaatattc atttattatt tcctgttttc ttattaaaat cagttcatta
      541 ttattatttt ctacttcata tcctattatt tttctatttt ctattatttt tcttaattct
      601 tttatttttg tttctacttt tgctttttta tgttttctta aataatcatt tgccttctct
      661 aattttactt ttataaactt ttctttttct ttaaaattct ctaatatctc tttttctctc
      721 actggatttt ttctgaatat atatctattg tttttatatt caatttcgca tagtttttca
      781 tcgaataatg acatatctat aactttttca ttgactaact tttctatttg tgattttgtg
      841 atcgctgtta tatatttcca tttattttct tcaattttct caatttgttc actttttatc
      901 attcctctgt caccgataaa tactatctct tttacattaa atctttcttt tatttttttt
      961 aattgatttt caactgtttt gtaatcaagc gtattgcctt taaaaacctc tacacttaca
     1021 ggatcgccat ttttatctgt taataaacca atcactatct gttttgtccc atttttttta
     1081 tctctgttat acccccaatc cgttagatcc attttatttc catagacata acttgaggta
     1141 atatcataca taaacatcgt attttctcta ttttttgaat atttatataa tttattttca
     1201 atttcattct gattttctga taaccatccg agagtttcat ataaatcatc ttcattaaac
     1261 ttgttagtaa aatttaatac ttctgaaatt gcctgctcct ttgcccagaa atttgatata
     1321 tggtatttcg atttatggat tataattatt cctgcaataa taattaaagc caataatcct
     1381 ttatttgaaa tacctaatac attagttata tttaattctt ttgcaatttc ataaataact
     1441 ttaagtgccc cataattttt accttgcttt tgctttaact ctttgatatc agataattta
     1501 ttaatcacta taccttcttt caataattta gcaatttcat ttataatttc aaggggcagt
     1561 ttagaaagat tggcgatagt tctatgttta actttcccat tttctctata actctcttgt
     1621 atcaagtaag aattatagat tttgttacca acttttttta ctgttttgtg taaaaacata
     1681 gaatgcctcc ttcgtaacta ctatataata acatatctat atattatatc aataaatttt
     1741 acaaataaat tacaattaat tcgtatacac tgaaataaaa tcatttctta cataactact
     1801 ttatttataa ttaagttaca ccatttttta tcgattttta tggtggaagt tgtgttgcaa
     1861 ctcttatgca ggatatactg gaggtatatt ttgaaggaat caaagagtat tgggaagata
     1921 agtttattga tatagcgaaa agagataatg aacagataga gcgtatgagg ataaaaaaat
     1981 taagtataac taagatgagg caggatatcc cccagctagc agccaaacta tatagttatt
     2041 taatgtattt t
//
LOCUS       a0116146_1046586        2059 bp    DNA              UNK 01-JAN-1980
DEFINITION  Ga0116146_1046586. | GENOME_ACESSION: IMG_3300009664 CONTIG_ID:
            a0116146_1046586 SOURCE: JGI_medium ORIG_COORD: 0_2059.
ACCESSION   a0116146_1046586
VERSION     a0116146_1046586
KEYWORDS    .
SOURCE      .
  ORGANISM  .
            .
FEATURES             Location/Qualifiers
     CDS             complement(3..110)
                     /product="hypothetical protein & Hypo-rule applied"
     CDS             complement(212..1801)
                     /product="Transposase & COG5421"
     CDS             complement(1910..2059)
                     /product="hypothetical protein & Hypo-rule applied"
     Spacer_Hit      1245..1279
                     /gene="289"
                     /evalue="1.49324e-05"
     Spacer_Hit      1245..1279
                     /gene="210"
                     /evalue="1.49324e-05"
     Spacer_Hit_Main 1245..1279
                     /gene="27"
                     /evalue="1.49324e-05"
     Spacer_Hit      1246..1279
                     /gene="132"
                     /evalue="5.03226e-05"
     Spacer_Hit      1246..1279
                     /gene="317"
                     /evalue="5.03226e-05"
ORIGIN
        1 gttaaaataa gttctttcag ggctattata tgattttcaa gactatctaa tttaacaaac
       61 tttgcatata ggacatatct tgctttatcg tctataaata aaattatcat ctccttataa
      121 cacaacttcc acctataatt ttaatatttt ttcttataac cactttattc ttaaagttgt
      181 tataagaatt agacctattt tatcgtcgtt cctacaaatg ggttggcaat tttatattca
      241 atgattttaa gatattactt tggtcatcat ttaattcttg aggaatagtt ttaaaacttt
      301 taccattcag aatattttct atatattgaa tattatccag agtttttata atatgactta
      361 atggtagatt taatgatttg catttatttt caatatattt tgttattttt aatgcaagaa
      421 aacaggcaaa tacatggcct cttatatggg cttcttttct aagaaatata ggtctgacat
      481 ttaacaatcc tgtttttaat gtttcaaatg cctgttcaac tttaaataaa tctttatatt
      541 tttcatggac tttttcttta tccagttctt ctgcacttac atttgttttt aaacaataac
      601 aacctgctaa tttaaaatat tcatttatta tttcctgttt tcttattaaa atcagttcat
      661 tattattatt ttctacttca tatcctatta tttttctatt ttctattatt tttcttaatt
      721 cttttatttt tgtttctact tttgcttttt tatgttttct taaataatca tttgccttct
      781 ctaattttac ttttataaac ttttcttttt ctttaaaatt ctctaatatc tctttttctc
      841 tcactggatt ttttctgaat atatatctat tgtttttata ttcaatttcg catagttttt
      901 catcgaataa tgacatatct ataacttttt cattgactaa cttttctatt tgtgattttg
      961 tgatcgctgt tatatatttc catttatttt cttcaatttt ctcaatttgt tcacttttta
     1021 tcattcctct gtcaccgata aatactatct cttttacatt aaatctttct tttatttttt
     1081 ttaattgatt ttcaactgtt ttgtaatcaa gcgtattgcc tttaaaaacc tctacactta
     1141 caggatcgcc atttttatct gttaataaac caatcactat ctgttttgtc ccattttttt
     1201 tatctctgtt atacccccaa tccgttagat ccattttatt tccatagaca taacttgagg
     1261 taatatcata cataaacatc gtattttctc tattttttga atatttatat aatttatttt
     1321 caatttcatt ctgattttct gataaccatc cgagagtttc atataaatca tcttcattaa
     1381 acttgttagt aaaatttaat acttctgaaa ttgcctgctc ctttgcccag aaatttgata
     1441 tatggtattt cgatttatgg attataatta ttcctgcaat aataattaaa gccaataatc
     1501 ctttatttga aatacctaat acattagtta tatttaattc ttttgcaatt tcataaataa
     1561 ctttaagtgc cccataattt ttaccttgct tttgctttaa ctctttgata tcagataatt
     1621 tattaatcac tataccttct ttcaataact tagcaatttc atttataatt tcaaggggca
     1681 gtttagaaag attggcgata gttctatgtt taactttccc attttctcta taactctctt
     1741 gtatcaagta agaattatag attttgttac caactttttt tactgttttg tgtaaaaaca
     1801 tagaatgcct ccttcgtaac tactatataa taacatatct atatattata tcaataaatt
     1861 ttacaaataa attacaatta attcgtatac actgaaataa aatcatttct tacataacta
     1921 ctttatttat aattaagtta caccattttt tatcgatttt tatggtggaa gttgtgttaa
     1981 aacttctcac aaaatcctca attttttcta ttacttcact cttaaatcta tcaaaccata
     2041 cttttcctct tatttttaa
//
LOCUS       0116238_10003445        5863 bp    DNA              UNK 01-JAN-1980
DEFINITION  Ga0116238_10003445. | GENOME_ACESSION: IMG_3300010347 CONTIG_ID:
            0116238_10003445 SOURCE: JGI_large ORIG_COORD: 0_5863.
ACCESSION   0116238_10003445
VERSION     0116238_10003445
KEYWORDS    .
SOURCE      .
  ORGANISM  .
            .
FEATURES             Location/Qualifiers
     CDS             complement(3..1385)
                     /product="Transposase & COG5421"
     CDS             complement(809..961)
                     /product="hypothetical protein"
     CDS             1572..1796
                     /product="hypothetical protein & Hypo-rule applied"
     CDS             complement(1891..2382)
                     /product="REP element-mobilizing transposase RayT &COG1943"
     CDS             2692..4035
                     /product="nondiscriminating aspartyl-tRNA synthetase
                     &KO:K09759"
     CDS             complement(4073..5476)
                     /product="adenosylhomocysteinase & KO:K01251"
     Spacer_Hit      829..863
                     /gene="210"
                     /evalue="1.49324e-05"
     Spacer_Hit      829..863
                     /gene="289"
                     /evalue="1.49324e-05"
     Spacer_Hit      830..863
                     /gene="132"
                     /evalue="5.03226e-05"
     Spacer_Hit_Main 829..863
                     /gene="27"
                     /evalue="1.49324e-05"
     Spacer_Hit      830..863
                     /gene="317"
                     /evalue="5.03226e-05"
ORIGIN
        1 agaaaacagg caaatacatg gcctcttata tgggcttctt ttctaagaaa tataggtctg
       61 acatttaaca atcctgtttt taatgtttca aatgcctgtt caactttaaa taaatcttta
      121 tatttttcat ggactttttc tttatccagt tcttctgcac ttacatttgt ttttaaacaa
      181 taacaacctg ctaatttaaa atattcattt attatttcct gttttcttat taaaatcagt
      241 tcattattat tattttctac ttcatatcct attatttttc tattttctat tatttttctt
      301 aattctttta tttttgtttc tacttttgct tttttatgtt ttcttaaata atcatttgcc
      361 ttctctaatt ttacttttat aaacttttct ttttctttaa aattctctaa tatctctttt
      421 tctctcactg gattttttct gaatatatat ctattgtttt tatattcaat ttcgcatagt
      481 ttttcatcga ataatgacat atctataact ttttcattga ctaacttttc tatttgtgat
      541 tttgtgatcg ctgttatata tttccattta ttttcttcaa ttttctcaat ttgttcactt
      601 tttatcattc ctctgtcacc gataaatact atctctttta cattaaatct ttcttttatt
      661 ttttttaatt gattttcaac tgttttgtaa tcaagcgtat tgcctttaaa aacctctaca
      721 cttacaggat cgccattttt atctgttaat aaaccaatca ctatctgttt tgtcccattt
      781 tttttatctc tgttataccc ccaatccgtt agatccattt tatttccata gacataactt
      841 gaggtaatat catacataaa catcgtattt tctctatttt ttgaatattt atataattta
      901 ttttcaattt cattctgatt ttctgataac catccgagag tttcatataa atcatcttca
      961 ttaaacttgt tagtaaaatt taatacttct gaaattgcct gctcctttgc ccagaaattt
     1021 gatatatggt atttcgattt atggattata attattcctg caataataat taaagccaat
     1081 aatcctttat ttgaaatacc taatacatta gttatattta attcttttgc aatttcataa
     1141 ataactttaa gtgccccata atttttacct tgcttttgct ttaactcttt gatatcagat
     1201 aatttattaa tcactatacc ttctttcaat aacttagcaa tttcatttat aatttcaagg
     1261 ggcagtttag aaagattggc gatagttcta tgtttaactt tcccattttc tctataactc
     1321 tcttgtatca agtaagaatt atagattttg ttaccaactt tttttactgt tttgtgtaaa
     1381 aacatagaat gcctccttcg taactactat ataataacat atctatatat tatatcaata
     1441 aattttacaa ataaattaca attaattcgt atacactgaa ataaaatcat ttcttacata
     1501 actactttat ttataattaa gttacaccat tttttatcga tttttatggt ggaagttgtg
     1561 ttgcaactct tatgcaggat atactggagg tatattttga aggaatcaaa gagtattggg
     1621 aagataagtt tattgatata gcgaaaagag ataatgaaca gatagagcgt atgaggataa
     1681 aaaaattaag tataactaag atgaggcagg atatccccca gctagcagcc aaactatata
     1741 gttatttaat gtattttccc tacgatttct ctcttattga gttacaattt ttataatttt
     1801 tcctgatttt tattcattta ataaatcttt ctactctctt ttgtaaattt ataccaaaaa
     1861 gtttttaaat cgtaaatagt aatttttact ttatatcaaa aattccagta ataacggcaa
     1921 tctatcaata aattcaaaat ttttattctt aaaataaaaa ataccacaga aaatataatt
     1981 ttctaatgtt tccgggatgt tatttttctt taaattttcg tttatcctct taaaacttct
     2041 cacaaaatcc tcaatttttt ctattacttc actcttaaat ctatcaaacc atacctttcc
     2101 tcttattttt aactttttgt tgtatctaac agcgaatgtt cccaataccc actgcattat
     2161 ttttgataga ttttcccctc ttttgggtct tataataaaa tgacagtggg tataaacaaa
     2221 tacgaaattt agaagtgaga atctaaattt cttctttgcc tgttttaaag ttaataatag
     2281 catttcactg acgaagaggg gctttagttc aggtctgtcc ctgttgattg tgcaggtaat
     2341 ataatagcta gccccctttt ttagtattct atttctcctc ataaaaaatc ctcctttctt
     2401 ttaaaaagta tttctctata ttaatcacaa aatttttaag aaaatccttt acaaattttt
     2461 aaaaaaaaat gacacttttt taaaaaaaat aaagtgaggg acagacctga actttatcat
     2521 aaggagaaac taacttttat ataatcaatc ttaaatgact tacaaattaa attatttgta
     2581 gtataaaaaa gaaaagcttc ctttttttat atattcaaag aaataataat attgatttac
     2641 atttttatat ttttttgata tataaaataa aaaatttaac aggggagatc tatgaatata
     2701 aaagagatag agataaaaaa gaatatttcc tcttatatag attttaatag ctatatagga
     2761 aaagaaatag aattaactgg aatgattcaa aatttaagaa tcttgtcatg gggggcattt
     2821 ttaatattaa gacttccaaa ttatattatt cagacagtaa ttgataaaaa taaaattcaa
     2881 tatccattag aaaatttatc tgtggagtca actgttaaaa taaaggggat tgttcaaaat
     2941 gcaacaatta aagataattc tataaatcca agattctgcg aaattctggt tacagatcta
     3001 aaacttattt catcgccatc aataaatcct cttcctatag acactacaaa aaaagaatta
     3061 aatgttagtc ttgatacaaa gtttgatcta aggccattgt cattaaggca tcccaaacag
     3121 agagctattt ttaaaatttc ttctataata ttcaatgaat ttggaaactt tttaactcaa
     3181 cagggattta caagaatatg ctccccaaag atagtttttt caggagcaga aggtggggca
     3241 aatatattta atattaacta ttttgaaaaa aaggcttttc ttgcacaatc accacaattt
     3301 tataaacaga tgatggtagg agtttttgga agggtatttg aaacagcacc ggtatttaga
     3361 gcagaaaaac atgatagctc cagacattta aatgaatata tatctcttga tattgagatg
     3421 gctttagaaa atggatatga agatcttatt ctggtagaaa ctcttatttt aaatcatatc
     3481 ttagaaaaaa taaaaacaga ttgtcaaaac gaaatagaat tattaggtat aactttacca
     3541 gaaataacaa aaatttacac agtaaaattt agtgatgtta aagatataat atataaaaaa
     3601 tacaataaag attatagaga agaaaaagat ctctcgccag aagaggagag attaatttct
     3661 gactttttta agaaagaata taatactgag tttgtctttg ttacccatta tcctacagag
     3721 aaaagaccat tttatgcaat gtcaaatcca gaaaacccag aagaaactct ctcctttgat
     3781 cttttattca gaggactcga aataactact ggtggtcaga gacttcataa atatgaagac
     3841 tatataaata aaatgactaa attaggtatg aatatagaat ctttcaaatc atatttacag
     3901 gcatttcagt atggcatgcc gccacatggg ggatttggac ttggacttga aaggatcact
     3961 gcttctattt gcaaccttac aaatgtaaaa gaggcctctt tattcccaag agacataaat
     4021 agattggaac cataaaaaaa caggctatca taagatagcc tgttttaatt atttaatatt
     4081 tataatgttc tggtttaaaa ggcccatcaa taggcacacc tatatattct gcctgttttg
     4141 gagtcaactt tgttaatttt gcacctattt tctcaagatg tagtcttgca acctcttcat
     4201 ccaatttctt aggaagcata tatacctttt tttcatactt gtctctattc ttccataaat
     4261 caatctgagc aagaacctga ttgctaaaac tatttgacat aacaaaagaa ggatgtcctg
     4321 tggcacaacc aagatttaca agcctacctt ctgctaaaat gaatatagaa tggccatccg
     4381 ggaaaatata tttatcaacc tgcggcttaa tatttacctt tttaataccc ttataagaat
     4441 taagcttcgc catctgaatc tcattatcaa aatggccaat gttacataca attgcctgat
     4501 ctttcatctt ttccatgtgc tctattgtta tgatatctat attaccagta gcagttacat
     4561 aaatatctgc tatgcctaaa gtatcttcca cggtctttac ctcatatcct tccattgctg
     4621 cctgcaatgc acatatagga tctatttctg taacaattac ccttgctccc attgctctca
     4681 atgattgagc gctccccttt ccaacatcac cataaccaca caccacagaa acttttccag
     4741 caaccattac atcagttgct ctcttaatac catcaataag tgattctcta caaccataaa
     4801 gattatcaaa ttttgatttt gttacagaat catttacatt aattgctgga accaataatt
     4861 cgccagactc catcatttta tacaatctat gaaccccggt tgttgtctct tcgctaaccc
     4921 ctttccattc cttaacaacc ttatgccatc tctgattatc tttttttaat tctgccttta
     4981 aaagattatt aataatcttt aactcttcaa tatctgttgg ttcatcaagt attgctggat
     5041 tgttttctgc tgcataccct ctatgaataa gtaaagtagc atctccacca tcatctacaa
     5101 caagctgtgg tcctaatcca cctggaaaag acagtgcctg atttgtacac caccagtatt
     5161 cttccaacgt ctcacccttc catgcaaata ctggaattcc agcctttgct attgcagcgg
     5221 cagcatggtc ttgggttgag aaaatgttac agcttgccca tctaacattt gcgccaagag
     5281 caacaagagt ttcaatcaaa accgcagtct gaatagtcat atgtaaagaa ccagatattc
     5341 taacaccttt taacggtttt tctttagcat atttttctct tattgccatt aatcctggca
     5401 tctctttttc agcaatttca atctcttttc taccccattc ccagagatta atatctgcta
     5461 ttttgtaatc attcatattt tataactccg aaataaaaat ttgacttttt atatatcata
     5521 aatttatatt ttttcaaatc tttttttaat ttattttatg caaaaaatat ataattcctt
     5581 ttataaaaat cgttcaatat aaatcataaa gtttcgaata taattctaaa agttgctccg
     5641 cctaactcat tattaaagca atccaccact ccattataag atgttacaat attattcaca
     5701 atataaaggc ctaatccaac ccctccttct ttatttttat ctgtggttac aaaaggatca
     5761 aaaatattct caagtatctc ttcttttata ccaatagcat tatccataaa atctattata
     5821 atctttccat tattttgtgt tgtctttatg ataatcttct tat
//
LOCUS       contig_22242            3210 bp    DNA              UNK 01-JAN-1980
DEFINITION  . | GENOME_ACESSION: EMBL_ERZ764753 CONTIG_ID: contig_22242 SOURCE:
            EMBL_metagenomes ORIG_COORD: 0_3210.
ACCESSION   contig_22242
VERSION     contig_22242
KEYWORDS    .
SOURCE      .
  ORGANISM  .
            .
FEATURES             Location/Qualifiers
     CDS             51..146
                     /product="hypothetical protein"
     CDS             176..574
                     /product="hypothetical protein"
     CDS             complement(859..1008)
                     /product="hypothetical protein"
     CDS             complement(1110..2699)
                     /product="hypothetical protein"
     CDS             complement(2808..2927)
                     /product="hypothetical protein"
     Spacer_Hit      2143..2177
                     /gene="289"
                     /evalue="1.49324e-05"
     Spacer_Hit      2144..2177
                     /gene="132"
                     /evalue="5.03226e-05"
     Spacer_Hit_Main 2143..2177
                     /gene="27"
                     /evalue="1.49324e-05"
     Spacer_Hit      2143..2177
                     /gene="210"
                     /evalue="1.49324e-05"
     Spacer_Hit      2144..2177
                     /gene="317"
                     /evalue="5.03226e-05"
ORIGIN
        1 caatagtaag acccggcgat aaagtaagaa aggggcaaat aattggttat atgggtagta
       61 cgggtatgtc gacaggaaca catgttcatt atgaagtaag acttggtaat aacttattag
      121 atccatggca atttattaat aattaacttt catagtctaa aaaggtgtaa ttctaatgca
      181 gaaaaaaatt ccttattctg atttctctat aaattccata ataggaactg gtgactctat
      241 taagggtgaa tttaacctta aaggaacatt aagaatagat ggttactttt atgggaagat
      301 aaattctcaa agcaaagtat acattggcaa aacaggcaag gtagaggcta ccattattgc
      361 taagaatata atagttggtg gtgtagtaaa aggggatatc tttgcagaag agaatatagt
      421 tgttttaaaa acagcggaaa taataggaaa tatatattct tgttctataa atatggatga
      481 tggggtaata tttgcgggtg aatgccgggt tcttaataaa gatgatatga aagaattagc
      541 agagacaaaa agaaaagaaa aaaataatat ataataatca caatcttttt tttatttttg
      601 caaaaatgat ttgatttttt ttataaaaaa ataaatttaa agagagtgtt tatatttttg
      661 tcatcacttt attctaattt gctaaaattt ttaataaatt ttataataca ttgatacttt
      721 tcttgcggtt cttattgcga atgcatttta tattctttaa tttgattttt tttgacacct
      781 ctaaaaacat ctttgcgatc tttaaatcct tcttccctgc tattgataga gttttgatct
      841 tattaaggtg attagtaatt atatttgagt cattatcgta gaaattggat atccgtatgt
      901 taaaataagt tctttcaggg ctattatatg attttcaaga ctatctaatt taacaaactt
      961 tgcatatagg acatatcttg ctttatcgtc tataaataaa attatcatct ccttataaca
     1021 caacttccac ctataatttt aatatttttt cttataacca ctttattctt aaagttgtta
     1081 taagaattag acctatttta tcgtcgttcc tacaaatggg ttggcaattt tatattcaat
     1141 gattttaaga tattactttg gtcatcattt aattcttgag gaatagtttt aaaactttta
     1201 ccattcagaa tattttctat atattgaata ttatccagag tttttataat atgacttaat
     1261 ggtagattta atgatttgca tttattttca atatattttg ttatttttaa tgcaagaaaa
     1321 caggcaaata catggcctct tatatgggct tcttttctaa gaaatatagg tctgacattt
     1381 aacaatcctg tttttaatgt ttcaaatgcc tgttcaactt taaataaatc tttatatttt
     1441 tcatggactt tttctttatc cagttcttct gcacttacat ttgtttttaa acaataacaa
     1501 cctgctaatt taaaatattc atttattatt tcctgttttc ttattaaaat cagttcatta
     1561 ttattatttt ctacttcata tcctattatt tttctatttt ctattatttt tcttaattct
     1621 tttatttttg tttctacttt tgctttttta tgttttctta aataatcatt tgccttctct
     1681 aattttactt ttataaactt ttctttttct ttaaaattct ctaatatctc tttttctctc
     1741 actggatttt ttctgaatat atatctattg tttttatatt caatttcgca tagtttttca
     1801 tcgaataatg acatatctat aactttttca ttgactaact tttctatttg tgattttgtg
     1861 atcgctgtta tatatttcca tttattttct tcaattttct caatttgttc actttttatc
     1921 attcctctgt caccgataaa tactatctct tttacattaa atctttcttt tatttttttt
     1981 aattgatttt caactgtttt gtaatcaagc gtattgcctt taaaaacctc tacacttaca
     2041 ggatcgccat ttttatctgt taataaacca atcactatct gttttgtccc atttttttta
     2101 tctctgttat acccccaatc cgttagatcc attttatttc catagacata acttgaggta
     2161 atatcataca taaacatcgt attttctcta ttttttgaat atttatataa tttattttca
     2221 atttcattct gattttctga taaccatccg agagtttcat ataaatcatc ttcattaaac
     2281 ttgttagtaa aatttaatac ttctgaaatt gcctgctcct ttgcccagaa atttgatata
     2341 tggtatttcg atttatggat tataattatt cctgcaataa taattaaagc caataatcct
     2401 ttatttgaaa tacctaatac attagttata tttaattctt ttgcaatttc ataaataact
     2461 ttaagtgccc cataattttt accttgcttt tgctttaact ctttgatatc agataattta
     2521 ttaatcacta taccttcttt caataactta gcaatttcat ttataatttc aaggggcagt
     2581 ttagaaagat tggcgatagt tctatgttta actttcccat tttctctata actctcttgt
     2641 atcaagtaag aattatagat tttgttacca acttttttta ctgttttgtg taaaaacata
     2701 gaatgcctcc ttcgtaacta ctatataata acatatctat atattatatc aataaatttt
     2761 acaaataaat tacaattaat tcgtatacac tgaaataaaa tcatttctta cataactact
     2821 ttatttataa ttaagttaca ccatttttta tcgattttta tggtggaagt tgtgttaaaa
     2881 gattgcatat tataaggtga catttctatt ttttcaagag gtgacatttt aaaataaatt
     2941 caacatttat atttaaaaat gttttctttt gttgtgatat tttattttta ggtggataaa
     3001 aagatagaat tattccatgg ttaatttttt tttgagaaaa aattgtaata atattattta
     3061 tttttcgaat agaattttaa ataaattccg tcaataatag gtttcaaagc ccactacttg
     3121 ataacaatta ttgtatatag ctttataaaa tggcttggta ttgccttcga agtgggacaa
     3181 ttctctactc ttccaccacc tctttacccc
//
LOCUS       a0116165_1032898        2275 bp    DNA              UNK 01-JAN-1980
DEFINITION  Ga0116165_1032898. | GENOME_ACESSION: IMG_3300009712 CONTIG_ID:
            a0116165_1032898 SOURCE: JGI_medium ORIG_COORD: 0_2275.
ACCESSION   a0116165_1032898
VERSION     a0116165_1032898
KEYWORDS    .
SOURCE      .
  ORGANISM  .
            .
FEATURES             Location/Qualifiers
     CDS             complement(94..1683)
                     /product="Transposase & COG5421"
     CDS             1870..2094
                     /product="hypothetical protein & Hypo-rule applied"
     Spacer_Hit_Main 1127..1161
                     /gene="27"
                     /evalue="1.49324e-05"
     Spacer_Hit      1127..1161
                     /gene="210"
                     /evalue="1.49324e-05"
     Spacer_Hit      1128..1161
                     /gene="132"
                     /evalue="5.03226e-05"
     Spacer_Hit      1128..1161
                     /gene="317"
                     /evalue="5.03226e-05"
     Spacer_Hit      1127..1161
                     /gene="289"
                     /evalue="1.49324e-05"
ORIGIN
        1 aacacaactt ccacctataa ttttaatatt ttttcttata accactttat tcttaaagtt
       61 gttataagaa ttagacctat tttatcgtcg ttcctacaaa tgggttggca attttatatt
      121 caatgatttt aagatattac tttggtcatc atttaattct tgaggaatag ttttaaaact
      181 tttaccattc agaatatttt ctatatattg aatattatcc agagttttta taatatgact
      241 taatggtaga tttaatgatt tgcatttatt ttcaatatat tttgttattt ttaatgcaag
      301 aaaacaggca aatacatggc ctcttatatg ggcttctttt ctaagaaata taggtctgac
      361 atttaacaat cctgttttta atgtttcaaa tgcctgttca actttaaata aatctttata
      421 tttttcatgg actttttctt tatccagttc ttctgcactt acatttgttt ttaaacaata
      481 acaacctgct aatttaaaat attcatttat tatttcctgt tttcttatta aaatcagttc
      541 attattatta ttttctactt catatcctat tatttttcta ttttctatta tttttcttaa
      601 ttcttttatt tttgtttcta cttttgcttt tttatgtttt cttaaataat catttgcctt
      661 ctctaatttt acttttataa acttttcttt ttctttaaaa ttctctaata tctctttttc
      721 tctcactgga ttttttctga atatatatct attgttttta tattcaattt cgcatagttt
      781 ttcatcgaat aatgacatat ctataacttt ttcattgact aacttttcta tttgtgattt
      841 tgtgatcgct gttatatatt tccatttatt ttcttcaatt ttctcaattt gttcactttt
      901 tatcattcct ctgtcaccga taaatactat ctcttttaca ttaaatcttt cttttatttt
      961 ttttaattga ttttcaactg ttttgtaatc aagcgtattg cctttaaaaa cctctacact
     1021 tacaggatcg ccatttttat ctgttaataa accaatcact atctgttttg tcccattttt
     1081 tttatctctg ttataccccc aatccgttag atccatttta tttccataga cataacttga
     1141 ggtaatatca tacataaaca tcgtattttc tctatttttt gaatatttat ataatttatt
     1201 ttcaatttca ttctgatttt ctgataacca tccgagagtt tcatataaat catcttcatt
     1261 aaacttgtta gtaaaattta atacttctga aattgcctgc tcctttgccc agaaatttga
     1321 tatatggtat ttcgatttat ggattataat tattcctgca ataataatta aagccaataa
     1381 tcctttattt gaaataccta atacattagt tatatttaat tcttttgcaa tttcataaat
     1441 aactttaagt gccccataat ttttaccttg cttttgcttt aactctttga tatcagataa
     1501 tttattaatc actatacctt ctttcaataa cttagcaatt tcatttataa tttcaagggg
     1561 cagtttagaa agattggcga tagttctatg tttaactttc ccattttctc tataactctc
     1621 ttgtatcaag taagaattat agattttgtt accaactttt tttactgttt tgtgtaaaaa
     1681 catagaatgt ctccttcgta actactatat aataacatat ctatatatta tatcaataaa
     1741 ttttacaaat aaattacaat taattcgtat acactgaaat aaaatcattt cttacataac
     1801 tactttattt ataattaagt tacaccattt tttatcgatt tttatggtgg aagttgtgtt
     1861 gcaactctta tgcaggatat actggaggta tattttgaag gaatcaaaga gtattgggaa
     1921 gataagttta ttgatatagc gaaaagagat aatgaacaga tagagcgtat gaggataaaa
     1981 aaattaagta taactaagat gaggcaggat atcccccagc tagcagccaa actatatagt
     2041 tatttaatgt attttcccta cgatttctct cttattgagt tacaattttt ataatttttc
     2101 ctgattttta ttcatttaat aaatctttct actctctttt gtaaatttat accaaaaagt
     2161 ttttaaatcg taaatagtaa tttttacttt atatcaaaaa ttccagtaat aacggcaatc
     2221 tatcaataaa ttcaaaattt ttattcttaa aataaaaaat accacagaaa atata
//
LOCUS       a0208198_1018057        3199 bp    DNA              UNK 01-JAN-1980
DEFINITION  Ga0208198_1018057. | GENOME_ACESSION: IMG_3300025638 CONTIG_ID:
            a0208198_1018057 SOURCE: JGI_small ORIG_COORD: 0_3199.
ACCESSION   a0208198_1018057
VERSION     a0208198_1018057
KEYWORDS    .
SOURCE      .
  ORGANISM  .
            .
FEATURES             Location/Qualifiers
     CDS             1..327
                     /product="Amt family ammonium transporter & KO:K03320"
     CDS             342..683
                     /product="nitrogen regulatory protein P-II 1 & KO:K04751"
     CDS             complement(1021..2610)
                     /product="transposase & COG5421"
     CDS             2797..3021
                     /product="hypothetical protein"
     Spacer_Hit      2055..2088
                     /gene="317"
                     /evalue="5.03226e-05"
     Spacer_Hit_Main 2054..2088
                     /gene="27"
                     /evalue="1.49324e-05"
     Spacer_Hit      2055..2088
                     /gene="132"
                     /evalue="5.03226e-05"
     Spacer_Hit      2054..2088
                     /gene="289"
                     /evalue="1.49324e-05"
     Spacer_Hit      2054..2088
                     /gene="210"
                     /evalue="1.49324e-05"
ORIGIN
        1 aagatagatg acccagtagg ggctctttct gtacatcttg ttaatggtat atttggaaca
       61 ttagcagttg gcttatttgc aaaagatgga attacagggg ttgctactgg caatggacta
      121 ttttatggtg gcgggttaaa actacttggt attcaagcat taggtgttat aacagttggg
      181 atttttacat ttagcattgc attacttgta tggtttataa ttaaattgac aattggtata
      241 agagtatcga gagaagaaga acttaaaggt cttgatattg gcgagcactc taatgaagca
      301 tattctggat tccagattct taattaagga ggaggtagtc tatgaagtta ataattgcat
      361 atattcaacc ttataaactt gaggatgtaa aaaaggcttt atttgaagca gaagtacata
      421 aaatgtcagt atcacctgct aatggctgtg ggcagcaaaa aggatataca gaaaactata
      481 gaggtgtaat aacagaggta aatcttttaa aaaaagtaag acttgaaata gcggtcaatg
      541 aaaattttgt tgagccaact attcaggcta ttattaaagg ggcaagaaca ggtaatattg
      601 gcgatgggaa aatatttgta gttgatctta ttgattgtat aagaataaga actggtgaac
      661 gaggcaaaga agctattggt taaacaacat ttataaggct atcttaactt taagatagcc
      721 ttttttttga aaattgtttt atttatagca aaaagttttt aaatcgtaaa tagtaatttt
      781 catttcatat caaaaattcc agtaataaag gtaatctatc aataaattca aaatttttat
      841 tcttaaaata aaaaatacca cagaaaatat aattttctaa tgtttccgag atcttatttt
      901 tctttaaatt ttcgtttatc ctcttaaaac acaacttcca cctataattt taatattttt
      961 tcttataacc actttattct taaagttgtt ataagaatta gacctatttt atcgtcgttc
     1021 ctacaaatgg gttggcaatt ttatattcaa tgattttaag atattacttt ggtcatcatt
     1081 taattcttga ggaatagttt taaaactttt accattcaga atattttcta tatattgaat
     1141 attatccaga gtttttataa tatgacttaa tggtagattt aatgatttgc atttattttc
     1201 aatatatttt gttattttta atgcaagaaa acaggcaaat acatggcctc ttatatgggc
     1261 ttcttttcta agaaatatag gtctgacatt taacaatcct gtttttaatg tttcaaatgc
     1321 ctgttcaact ttaaataaat ctttatattt ttcatggact ttttctttat ccagttcttc
     1381 tgcacttaca tttgttttta aacaataaca acctgctaat ttaaaatatt catttattat
     1441 ttcctgtttt cttattaaaa tcagttcatt attattattt tctacttcat atcctattat
     1501 ttttctattt tctattattt ttcttaattc ttttattttt gtttctactt ttgctttttt
     1561 atgttttctt aaataatcat ttgccttctc taattttact tttataaact tttctttttc
     1621 tttaaaattc tctaatatct ctttttctct cactggattt tttctgaata tatatctatt
     1681 gtttttatat tcaatttcgc atagtttttc atcgaataat gacatatcta taactttttc
     1741 attgactaac ttttctattt gtgattttgt gatcgctgtt atatatttcc atttattttc
     1801 ttcaattttc tcaatttgtt cactttttat cattcctctg tcaccgataa atactatctc
     1861 ttttacatta aatctttctt ttattttttt taattgattt tcaactgttt tgtaatcaag
     1921 cgtattgcct ttaaaaacct ctacacttac aggatcgcca tttttatctg ttaataaacc
     1981 aatcactatc tgttttgtcc catttttttt atctctgtta tacccccaat ccgttagatc
     2041 cattttattt ccatagacat aacttgaggt aatatcatac ataaacatcg tattttctct
     2101 attttttgaa tatttatata atttattttc aatttcattc tgattttctg ataaccatcc
     2161 gagagtttca tataaatcat cttcattaaa cttgttagta aaatttaata cttctgaaat
     2221 tgcctgctcc tttgcccaga aatttgatat atggtatttc gatttatgga ttataattat
     2281 tcctgcaata ataattaaag ccaataatcc tttatttgaa atacctaata cattagttat
     2341 atttaattct tttgcaattt cataaataac tttaagtgcc ccataatttt taccttgctt
     2401 ttgctttaac tctttgatat cagataattt attaatcact ataccttctt tcaataactt
     2461 agcaatttca tttataattt caaggggcag tttagaaaga ttggcgatag ttctatgttt
     2521 aactttccca ttttctctat aactctcttg tatcaagtaa gaattataga ttttgttacc
     2581 aacttttttt actgttttgt gtaaaaacat agaatgcctc cttcgtaact actatataat
     2641 aacatatcta tatattatat caataaattt tacaaataaa ttacaattaa ttcgtataca
     2701 ctgaaataaa atcatttctt acataactac tttatttata attaagttac accatttttt
     2761 atcgattttt atggtggaag ttgtgttgca actcttatgc aggatatact ggaggtatat
     2821 tttgaaggaa tcaaagagta ttgggaagat aagtttattg atatagcgaa aagagataat
     2881 gaacagatag agcgtatgag gataaaaaaa ttaagtataa ctaagatgag gcaggatatc
     2941 ccccagctag cagccaaact atatagttat ttaatgtatt ttccctacga tttctctctt
     3001 attgagttac aatttttata atttttcctg atttttattc atttaataaa tctttctact
     3061 ctcttttgta aatttatacc aaaaagtttt taaatcgtaa atagtaattt ttactttata
     3121 tcaaaaattc cagtaataac ggcaatctat caataaattc aaaattttta ttcttaaaat
     3181 aaaaaatacc acagaaaat
//
LOCUS       a0208461_1018059        3155 bp    DNA              UNK 01-JAN-1980
DEFINITION  Ga0208461_1018059. | GENOME_ACESSION: IMG_3300025613 CONTIG_ID:
            a0208461_1018059 SOURCE: JGI_small ORIG_COORD: 0_3155.
ACCESSION   a0208461_1018059
VERSION     a0208461_1018059
KEYWORDS    .
SOURCE      .
  ORGANISM  .
            .
FEATURES             Location/Qualifiers
     CDS             153..1655
                     /product="DDE family transposase/transposase-like
                     proteinDUF772 & pfam13586,pfam05598"
     CDS             complement(1642..2931)
                     /product="transposase & COG5421"
     CDS             complement(3040..3153)
                     /product="hypothetical protein"
     Spacer_Hit      complement(501..535)
                     /gene="234"
                     /evalue="0.000813747"
     Spacer_Hit_Main 2375..2409
                     /gene="27"
                     /evalue="1.49324e-05"
     Spacer_Hit      2375..2409
                     /gene="289"
                     /evalue="1.49324e-05"
     Spacer_Hit      complement(962..996)
                     /gene="131"
                     /evalue="1.32732e-05"
     Spacer_Hit      complement(962..997)
                     /gene="209"
                     /evalue="3.9386e-06"
     Spacer_Hit      2375..2409
                     /gene="210"
                     /evalue="1.49324e-05"
     Spacer_Hit      2376..2409
                     /gene="132"
                     /evalue="5.03226e-05"
     Spacer_Hit      complement(962..997)
                     /gene="26"
                     /evalue="3.9386e-06"
     Spacer_Hit      2376..2409
                     /gene="317"
                     /evalue="5.03226e-05"
     Spacer_Hit      complement(962..997)
                     /gene="288"
                     /evalue="3.9386e-06"
     Spacer_Hit      complement(962..996)
                     /gene="316"
                     /evalue="1.32732e-05"
     Spacer_Hit      complement(501..535)
                     /gene="49"
                     /evalue="0.000813747"
ORIGIN
        1 ttttttgaat atttccacaa tcttttaatt aggtcttcct gaaaaagatg tatcatataa
       61 aaatataata aagttataac aaaaatatag ttgtaaaatg caaagatttt tgatataatg
      121 attaaaaatc tttgcattta agtggagtaa aaatgtatag acatcaagat acaaagacac
      181 catattttcc agaatttgag agttttgcag tcccatttga agggaaatta gataaaagta
      241 atagatgggt aattaaagca tctttactcc cgttaactct aatagaagag atatatgcaa
      301 agaatttttc tgagaatatg ggagcaccag catataatgg aaggatagca ttttgtgctc
      361 tttatattaa agaggaacta aagttaactg atgaagaggt agtgcaacag ataagagaaa
      421 atccgtattt gcaatatttt ttaggatatg aaaggtattc ctatgaaaaa ccttttgatg
      481 aatcaatgtt ggtgcatttc aggaaaaggt ttagtattca agacttgaat actataaata
      541 tagccattat agaaaacgct aaaaataaaa aaaggcaaaa taaaaataaa aaagaagaag
      601 atcagaaaga ggaaaaaagt gataatattg aagaaaataa gaataagaag gaagaagtta
      661 atgtgataaa aaatgaaggt aagatgatag tagattcgac ctgtgttccg tgtgatataa
      721 aatatcccac tgatcttgat ttattaaatg aagcaagaga aaaagcagaa atgattatag
      781 ataaacttta tgagccgagt tatggaaaga agccgagaac atatagaaaa ataggaagga
      841 agaaatattt gatagcaata aagaggaaga aaaaagataa aaaattttta agaaaagcaa
      901 taggagagca attaagattt attaagaggg atataaggca tatagagaaa ttggtaaaag
      961 cattgggttt atctaaatta tcaaaatatg aatataaatg tttattggta attcaagaag
     1021 tatatagaca acaggaagag atgtataaat caagaagtaa taaaatagat gatagaatag
     1081 taagtataac tcaaccatat attagaccga tagtgagagg aaaagcagca agaaatgtag
     1141 agtttggttg taagatatcg gtaagttgtg taaatggttt tagttatatt gatcatttaa
     1201 gttgggataa ttataacgaa ggtgatatac taagaaatca gatagaatta tataaaaaaa
     1261 gatttggttt ttatccaaaa gagatattag cagataaaat atataggaca aaaaagaata
     1321 gagaattatg taatgagtta ggaattaaac tgattggtgt cccgttagga aataaaaaat
     1381 tgaatgagat atatgagaaa agtagagaaa gtgaaagaaa tataatagaa ggcaagtttg
     1441 gtgaatcaaa aagaagatat agccttggta ggataatgac taaattatca aatacaacta
     1501 caacagtaat atctatggta ttcattgcaa tgaatttgaa taaaataatc cgcaatattt
     1561 attttgtttt tattagattt tgcttatttt tgtctaattt tagactattt tacgtatcta
     1621 attttaatca aaaatacttt ttcaggaaaa cctaaataaa tctttatatt tttcatggac
     1681 tttttcttta tccagttctt ctgcacttac atttgttttt aaacaataac aacctgctaa
     1741 tttaaaatat tcatttatta tttcctgttt tcttattaaa atcagttcat tattattatt
     1801 ttctacttca tatcctatta tttttctatt ttctattatt tttcttaatt cttttatttt
     1861 tgtttctact tttgcttttt tatgttttct taaataatca tttgccttct ctaattttac
     1921 ttttataaac ttttcttttt ctttaaaatt ctctaatatc tctttttctc tcactggatt
     1981 ttttctgaat atatatctat tgtttttata ttcaatttcg catagttttt catcgaataa
     2041 tgacatatct ataacttttt cattgactaa cttttctatt tgtgattttg tgatcgctgt
     2101 tatatatttc catttatttt cttcaatttt ctcaatttgt tcacttttta tcattcctct
     2161 gtcaccgata aatactatct cttttacatt aaatctttct tttatttttt ttaattgatt
     2221 ttcaactgtt ttgtaatcaa gcgtattgcc tttaaaaacc tctacactta caggatcgcc
     2281 atttttatct gttaataaac caatcactat ctgttttgtc ccattttttt tatctctgtt
     2341 atacccccaa tccgttagat ccattttatt tccatagaca taacttgagg taatatcata
     2401 cataaacatc gtattttctc tattttttga atatttatat aatttatttt caatttcatt
     2461 ctgattttct gataaccatc cgagagtttc atataaatca tcttcattaa acttgttagt
     2521 aaaatttaat acttctgaaa ttgcctgctc ctttgcccag aaatttgata tatggtattt
     2581 cgatttatgg attataatta ttcctgcaat aataattaaa gccaataatc ctttatttga
     2641 aatacctaat acattagtta tatttaattc ttttgcaatt tcataaataa ctttaagtgc
     2701 cccataattt ttaccttgct tttgctttaa ctctttgata tcagataatt tattaatcac
     2761 tataccttct ttcaataact tagcaatttc atttataatt tcaaggggca gtttagaaag
     2821 attggcgata gttctatgtt taactttccc attttctcta taactctctt gtatcaagta
     2881 agaattatag attttgttac caactttttt tactgttttg tgtaaaaaca tagaatgcct
     2941 ccttcgtaac tactatataa taacatatct atatattata tcaataaatt ttacaaataa
     3001 attacaatta attcgtatac actgaaataa aattatttct tacataacta ctttatttat
     3061 aattaagtta caccattttt tatcgatttt tatggtggaa gttgtgttaa aacttctcac
     3121 aaaatcctca attttttcta ttacttcact cttaa
//
LOCUS       contig_39709            2230 bp    DNA              UNK 01-JAN-1980
DEFINITION  . | GENOME_ACESSION: EMBL_ERZ795051 CONTIG_ID: contig_39709 SOURCE:
            EMBL_metagenomes ORIG_COORD: 0_2230.
ACCESSION   contig_39709
VERSION     contig_39709
KEYWORDS    .
SOURCE      .
  ORGANISM  .
            .
FEATURES             Location/Qualifiers
     CDS             complement(752..904)
                     /product="hypothetical protein"
     CDS             1515..1739
                     /product="hypothetical protein"
     CDS             complement(1874..2173)
                     /product="hypothetical protein"
     Spacer_Hit      772..806
                     /gene="289"
                     /evalue="1.49324e-05"
     Spacer_Hit      773..806
                     /gene="132"
                     /evalue="5.03226e-05"
     Spacer_Hit      772..806
                     /gene="210"
                     /evalue="1.49324e-05"
     Spacer_Hit      773..806
                     /gene="317"
                     /evalue="5.03226e-05"
     Spacer_Hit_Main 772..806
                     /gene="27"
                     /evalue="1.49324e-05"
ORIGIN
        1 ctgacattta acaatcctgt ttttaatgtt tcaaatgcct gttcaacttt aaataaatct
       61 ttatattttt catggacttt ttctttatcc agttcttctg cacttacatt tgtttttaaa
      121 caataacaac ctgctaattt aaaatattca tttattattt cctgttttct tattaaaatc
      181 agttcattat tattattttc tacttcatat cctattattt ttctattttc tattattttt
      241 cttaattctt ttatttttgt ttctactttt gcttttttat gttttcttaa ataatcattt
      301 gccttctcta attttacttt tataaacttt tctttttctt taaaattctc taatatctct
      361 ttttctctca ctggattttt tctgaatata tatctattgt ttttatattc aatttcgcat
      421 agtttttcat cgaataatga catatctata actttttcat tgactaactt ttctatttgt
      481 gattttgtga tcgctgttat atatttccat ttattttctt caattttctc aatttgttca
      541 ctttttatca ttcctctgtc accgataaat actatctctt ttacattaaa tctttctttt
      601 atttttttta attgattttc aactgttttg taatcaagcg tattgccttt aaaaacctct
      661 acacttacag gatcgccatt tttatctgtt aataaaccaa tcactatctg ttttgtccca
      721 ttttttttat ctctgttata cccccaatcc gttagatcca ttttatttcc atagacataa
      781 cttgaggtaa tatcatacat aaacatcgta ttttctctat tttttgaata tttatataat
      841 ttattttcaa tttcattctg attttctgat aaccatccga gagtttcata taaatcatct
      901 tcattaaact tgttagtaaa atttaatact tctgaaattg cctgctcctt tgcccagaaa
      961 tttgatatat ggtatttcga tttatggatt ataattattc ctgcaataat aattaaagcc
     1021 aataatcctt tatttgaaat acctaataca ttagttatat ttaattcttt tgcaatttca
     1081 taaataactt taagtgcccc ataattttta ccttgctttt gctttaactc tttgatatca
     1141 gataatttat taatcactat accttctttc aataacttag caatttcatt tataatttca
     1201 aggggcagtt tagaaagatt ggcgatagtt ctatgtttaa ctttcccatt ttctctataa
     1261 ctctcttgta tcaagtaaga attatagatt ttgttaccaa ctttttttac tgttttgtgt
     1321 aaaaacatag aatgtctcct tcgtaactac tatataataa catatctata tattatatca
     1381 ataaatttta caaataaatt acaattaatt cgtatacact gaaataaaat catttcttac
     1441 ataactactt tatttataat taagttacac cattttttat cgatttttat ggtggaagtt
     1501 gtgttgcaac tcttatgcag gatatactgg aggtatattt tgaaggaatc aaagagtatt
     1561 gggaagataa gtttattgat atagcgaaaa gagataatga acagatagag cgtatgagga
     1621 taaaaaaatt aagtataact aagatgaggc aggatatccc ccagctagca gccaaactat
     1681 atagttattt aatgtatttt tcctacaatt tttctcttat tgagttacaa tttttataat
     1741 ttttcttgat ttttattcat ttaataaatc tttctactct cttttgtaaa tttaattaga
     1801 aaaaatttgc ctattaaacg acttcaaaat tctatatcca cttatcaatt tctctttgat
     1861 aagagaatat ctcttattta tcgaaaaaat tttctatttc tctttttgca ctttcaggac
     1921 catctgatgt atgaacaaca ttttgcccag tatgaataac aaaatcccct cttattgtgc
     1981 cgggttctgc atcgattgct tttgtggcac cagccagttt tcttgccaat tttatagcat
     2041 catcaccttc taccaccatt aatataactg gagaacttgt tataaaattt accaactctt
     2101 taaaaaatgg cttctcttta tgttcagcat aatgatattc tgccttttct cttgatatta
     2161 gagtcatttt catagctact atttttaaac cttttttttc gaatcttgaa atgatctcac
     2221 cagatatccc
//
LOCUS       a0116145_1043796        2158 bp    DNA              UNK 01-JAN-1980
DEFINITION  Ga0116145_1043796. | GENOME_ACESSION: IMG_3300009704 CONTIG_ID:
            a0116145_1043796 SOURCE: JGI_medium ORIG_COORD: 0_2158.
ACCESSION   a0116145_1043796
VERSION     a0116145_1043796
KEYWORDS    .
SOURCE      .
  ORGANISM  .
            .
FEATURES             Location/Qualifiers
     CDS             complement(3..1364)
                     /product="Transposase & COG5421"
     Spacer_Hit      811..842
                     /gene="210"
                     /evalue="0.000813747"
     Spacer_Hit_Main 811..842
                     /gene="27"
                     /evalue="0.000813747"
     Spacer_Hit      811..842
                     /gene="289"
                     /evalue="0.000813747"
     Spacer_Hit      811..842
                     /gene="317"
                     /evalue="0.00072333"
     Spacer_Hit      811..842
                     /gene="132"
                     /evalue="0.00072333"
     CDS             1551..1775
                     /product="hypothetical protein & Hypo-rule applied"
     CDS             complement(1910..2158)
                     /product="nucleoside-diphosphate kinase & KO:K00940"
ORIGIN
        1 cctcttatat gggcttcttt tctaagaaat ataggtctga catttaacaa tcctgttttt
       61 aatgtttcaa atgcctgttc aactttaaat aaatctttat atttttcatg gactttttct
      121 ttatccagtt cttctgcact tacatttgtt tttaaacaat aacaacctgc taatttaaaa
      181 tattcattta ttatttcctg ttttcttatt aaaatcagtt cattattatt attttctact
      241 tcatatccta ttatttttct attttctatt atttttctta attcttttat ttttgtttct
      301 acttttgctt ttttatgttt tcttaaataa tcatttgcct tctctaattt tacttttata
      361 aacttttctt tttctttaaa attctctaat atctcttttt ctctcactgg attttttctg
      421 aatatatatc tattgttttt atattcaatt tcgcatagtt tttcatcgaa taatgacata
      481 tctataactt tttcattgac taacttttct atttgtgatt ttgtgatcgc tgttatatat
      541 ttccatttat tttcttcaat tttctcaatt tgttcacttt ttatcattcc tctgtcaccg
      601 ataaatacta tctcttttac attaaatctt tcttttattt tttttaattg attttcaact
      661 gttttgtaat caagcgtatt gcctttaaaa acctctacac ttacaggatc gccattttta
      721 tctgttaata aaccaatcac tatctgtttt gtcccatttt ttttatctct gttatacccc
      781 caatccgtta gatccatttt atttccatac acataacttg aggtaatatc atacataaac
      841 atcgtatttt ctctattttt tgaatattta tataatttat tttcaatttc attctgattt
      901 tctgataacc atccgagagt ttcatataaa tcatcttcat taaacttgtt agtaaaattt
      961 aatacttctg aaattgcctg ctcctttgcc cagaaatttg atatatggta tttcgattta
     1021 tggattataa ttattcctgc aataataatt aaagccaata atcctttatt tgaaatacct
     1081 aatacattag ttatatttaa ttcttttgca atttcataaa taactttaag tgccccataa
     1141 tttttacctt gcttttgctt taactctttg atatcagata atttattaat cactatacct
     1201 tctttcaata acttagcaat ttcatttata atttcaaggg gcagtttaga aagattggcg
     1261 atagttctat gtttaacttt cccattttct ctataactct cttgtatcaa gtaagaatta
     1321 tagattttgt taccaacttt ttttactgtt ttgtgtaaaa acatagaatg tctccttcgt
     1381 aactactata taataacata tctatatatt atatcaataa attttacaaa taaattacaa
     1441 ttaattcgta tacactgaaa taaaatcatt tcttacataa ctactttatt tataattaag
     1501 ttacaccatt ttttatcgat ttttatggtg gaagttgtgt tgcaactctt atgcaggata
     1561 tactggaggt atattttgaa ggaatcaaag agtattggga agataagttt attgatatag
     1621 cgaaaagaga taatgaacag atagagcgta tgaggataaa aaaattaagt ataactaaga
     1681 tgaggcagga tatcccccag ctagcagcca aactatatag ttatttaatg tatttttcct
     1741 acaatttttc tcttattgag ttacaatttt tataattttt cttgattttt attcatttaa
     1801 taaatctttc tactctcttt tgtaaattta attagaaaaa atttgcctat taaacgactt
     1861 caaaattcta tatccactta tcaatttctc tttgataaga gaatatctct tatttatcga
     1921 aaaaattttc tatttctctt tttgcacttt caggaccatc tgatgtatga acaacatttt
     1981 gcccagtatg aataacaaaa tcccctctta ttgtgccggg ttctgcatcg attgcttttg
     2041 tggcaccagc cagttttctt gccaatttta tagcatcatc accttctacc accattaata
     2101 taactggaga acttgttata aaatttacca actctttaaa aaatggcttc tctttatg
//
