# Supplementary material for: Uncovering the functional diversity of rare CRISPR-Cas systems with deep terascale clustering
Source: Science. Author manuscript; Available in PMC 2024 Mar 4. (PMC10910872; doi:10.1126/science.adi1910)
Supplement: data S5 [file NIHMS1969090-supplement-data_S5.zip › VII_spacer_search/spacer_id_45_targets.gb]

LOCUS       0116238_10085859        2466 bp    DNA              UNK 01-JAN-1980
DEFINITION  Ga0116238_10085859. | GENOME_ACESSION: IMG_3300010347 CONTIG_ID:
            0116238_10085859 SOURCE: JGI_large ORIG_COORD: 0_2466.
ACCESSION   0116238_10085859
VERSION     0116238_10085859
KEYWORDS    .
SOURCE      .
  ORGANISM  .
            .
FEATURES             Location/Qualifiers
     CDS             complement(1..300)
                     /product="hypothetical protein & Hypo-rule applied"
     CDS             complement(576..1964)
                     /product="asparaginyl-tRNA synthetase & KO:K01893"
     CDS             complement(2270..2464)
                     /product="hypothetical protein & Hypo-rule applied"
     Spacer_Hit      316..347
                     /gene="230"
                     /evalue="0.000813747"
     Spacer_Hit      316..347
                     /gene="304"
                     /evalue="0.00072333"
     Spacer_Hit_Main 316..347
                     /gene="45"
                     /evalue="0.00072333"
ORIGIN
        1 atatacttca agcaactccc taataagagt tgctatgcta aatgaattca actgatcatg
       61 tacaagtttc aattcattat acacctcctc tggtaaaaac actcttattt tttcagaggc
      121 atttataaat ttataatcct tctccctcct cttttcataa aggtgttttt tgcgtagtat
      181 aggaatcatc gataaaatta tttctcgcac aatggctgaa agatctttat ttttcttttc
      241 tttcaaatat ttaattttat caaatagaga tttattcaat acaaaatcaa attctttcat
      301 atttaatcct cctcttaaaa aaatattttc tatatattaa tcacaaaatt tttaataaaa
      361 tcctttacaa attttagaaa aaaaattaaa aaatttttcc taaaaataaa atcgcaccca
      421 atcacaattc aaaaattaaa attataattg actaaaaata aaaaaattgt taaaaagcat
      481 atacaaaagc cggcgtgatg gaattggtag acgtgccaga ctcaaaatct ggtggaggca
      541 actctgtatc ggttcgagtc cgatcgccgg cattattaaa aatttatcga tttataagtt
      601 cgaggaaatg gtataacatc ccttatattt tgcattccgc ttatatattg aataagcctt
      661 tcaaatccga gcccaaatcc agaatgtgga actgttccaa attttcttaa ttcaagatac
      721 caccagtaat tttcctcttt taatcctaat tctttaattc tttttaatag cttatcataa
      781 ttctcctctc tttcgcttcc tccaattatt tcacctaatt taggaacaag aacatccatt
      841 gctctaacag tcttattgtc atcatttaat ttcatataga atgcctttat atcttttgga
      901 taatctgtaa caattattgg tttcttaaaa acaatctcag ttagaaatct ttcatgttca
      961 gcctgtagat ttacccccca ttcaaccgga tattcaaatt ttttctttga ttccttgaga
     1021 atatttattg cctctgtata tgttattctt tcaaatttct cttttacaat attttcaaga
     1081 tttgaaatta ctgtattatc aattctttca ttaaaaaatt caagatcatc cctacaattt
     1141 ttaagaacat agttaaaaag atactttaaa aattcttctg ctatatccat attatcattt
     1201 atatcacaga aagccatttc cggctctatc atccagaatt cggcaagatg ccttgtagta
     1261 ctcgaatgtt cagccctgaa agttgggcca aaagtatata ttttagagag agcacaggca
     1321 tatgcttctc cattcaattg gccactaaca gttaaaaatg tctccttacc aaaaaaatct
     1381 tttaaatagt caacttttcc atctaaaaat ggcaactttt caagatcaag agtggtgact
     1441 ctaaacatct cgccagctcc ttcacagtca gaagaggtaa taagtggtgt atgaatataa
     1501 aaaaaacccc tatctttaaa aaaagtatga atagcatagc ttaattcact tcttaatctt
     1561 gcaattgcac caaaagtatt tgttcttggt ctaagatgtg caatttctct taaaaattca
     1621 aaagaatgct tcttcttttg aagaggatat tcaagaggat tagcatcacc atatatatga
     1681 atctcattag caatcaattc aatcctttga ttttttcctt gagaaggcac aactcttcca
     1741 ttgatagata tagatgcccc agtatttaag atactaattt tttgtttata atcaggtaat
     1801 tggctatcta taataatttg aagacttttt atagttgagc catcatttat ctctaaaaaa
     1861 cagaaatcct ttgcctccct ttttgttctt atccatcctt ttacattaat tccctgattt
     1921 tttggctcta attttaaaat ttctttaata gatagagttc tcattttctc ctccctttca
     1981 ttatgtatat actaaaacaa atttattttg tcaaaattat ttcttaatac gacaattgtc
     2041 attcatagat attttgaaaa tatacaacaa acttttatta aaaaaatata tgttatttta
     2101 tttagatttt ctaggtagat atcccctgta taaaatacag atatcccctt tctaactatg
     2161 gatatcaatt tctaaaaata atatctctat aaggcaaaaa atagatacac aattatagct
     2221 ttaatacagg atatatgatt tatatagcaa aaggttttta aatattactt catatcaaaa
     2281 attccagtaa taaaggcaat ctatcaagaa attcaaaatt tttattctta aaataaaaaa
     2341 gaccacaaaa aatataattt tctaatgttt cctgtatgtt atttttcttt agattatcat
     2401 ttaccctctt aaaacttctt acaaaatcct caattttttc tattacttca ctcttaaatc
     2461 tatcaa
//
LOCUS       0116245_10002967        5890 bp    DNA              UNK 01-JAN-1980
DEFINITION  Ga0116245_10002967. | GENOME_ACESSION: IMG_3300010338 CONTIG_ID:
            0116245_10002967 SOURCE: JGI_medium ORIG_COORD: 0_5890.
ACCESSION   0116245_10002967
VERSION     0116245_10002967
KEYWORDS    .
SOURCE      .
  ORGANISM  .
            .
FEATURES             Location/Qualifiers
     CDS             complement(337..843)
                     /product="hypothetical protein & Hypo-rule applied"
     CDS             1079..2566
                     /product="hypothetical protein & Hypo-rule applied"
     CDS             2653..3735
                     /product="phosphoserine aminotransferase & KO:K00831"
     CDS             complement(3993..4574)
                     /product="XTP/dITP diphosphohydrolase & KO:K02428"
     Spacer_Hit      859..890
                     /gene="304"
                     /evalue="0.00072333"
     Spacer_Hit      859..890
                     /gene="230"
                     /evalue="0.000813747"
     Spacer_Hit_Main 859..890
                     /gene="45"
                     /evalue="0.00072333"
ORIGIN
        1 ggtggtttgg tatttaaatt attttgttgc agaatagata aataatattt aaaactctca
       61 aatgtttatt gaaaaaataa ttgcatttta ggatattttt atctttaaat aaatttatgc
      121 gacaattgta ttataaatat aagttttatt tctatttatt tttatttttt tgggaattaa
      181 taattatatg aggaatttct aatcaaaaat ctttgcgtat attaggtggt aaagggtaca
      241 attttatttt taggcagata aaaagatagt attagcctaa gggtaagttt tgagtaataa
      301 agataaaatg gtcaaatttt aggcatttca ttaattttat aagaatttta tctctttcag
      361 gcagaaattt gagttaaatt ttagtaaaaa gtagtcgtta gagtcagttg agcatgggat
      421 atcttgggct cctatctcct tcacaacaca agccttttct ctctttaacc actctatctc
      481 attttttatt tcttgtacca ttttcataaa tttctcttcc ccataaattt gaatgccagc
      541 aaaatatact tcaagcaact cccttataag agttgcaata ctgaatgagt ttaactggtc
      601 atgaacaagt ttaaactcat tatacacctc gtctggcaaa aacactctta ttttttcaga
      661 ggcatttata aatttataat ccttctttcg cctcttttca taaaggtgtt ttttgcgtag
      721 tataggaatc atcgataaaa ttatttctcg cacaattgct gaaagatctt tatttttctt
      781 ttctttcaaa tatttaattt tatcaaatag agatttattc aatacaaaat caaattcttt
      841 catatttaat cctcctctta aaaaaatatt ttctatatat taatcacaaa atttttaata
      901 aaatccttta caacttttag aaaaaaaatt aaaaaatttt tcctaaaaat aaaatcgcac
      961 cccgctaatt cttttaatat tactatcatt gacaagattt aaaaaaaaat ttatattgaa
     1021 acacaaaaga gagacttctc ttttcatttc taaacaaaag gatttttttc taaaaaagat
     1081 gaaaaaaata gttttttttt gtataattct gcttttagct attttttctt catgccaaaa
     1141 agctaacaat gactcaaaaa atggcaattt aataaatgat tcaataaaaa atatcaatat
     1201 ttcaaataag acaaaccaga ttaaattaat tttcccatat tcaaagttag agtttttttt
     1261 cggaaaaaat tttatacctg ttttcaataa ggttataaat gctgatagtg atttaaatga
     1321 agaatatatt attgcatata agaaagatga ggaatctaat gtaactgttg ttttatttga
     1381 tatagcaaaa ggggatattt taaagataaa atttatttat gatagcaata tattttattc
     1441 atccaatttc tcattacatg ccgggaatct tttttatgaa aaggatatgt gtttggtcat
     1501 tgaaggtaaa tcaaaagata ataaaaatat tcttgttata ataaaatatg aaaatgaaaa
     1561 ttataatatt gttcaagaat tcacaggaga ttactcagta actattaatt ataaagaaat
     1621 agaaacagat aaatcgaaat attttattat aaataatatt gtcacaataa acagcagttt
     1681 tagctcgaca aacacaaata ttcaaaaaaa agaaatttat gaatgggatt ataattcttc
     1741 tacttttaaa attgttcaaa cagaagaatt tactataaat aataacatat tgaattctac
     1801 tatatattac tctgaagaaa aatattttaa ttatatttta ggcttctggt atccactcga
     1861 ttatcaaacc atgatagaaa aaaataaaat tagcgaagat cttctaaatg aggaaaatat
     1921 tcaatttcta ttcttttcag ataatccatt agaagtaaac ataaagcatg gtgattatat
     1981 agataaatat agcattttca aaatatcacg aatctgggat cagcagagac ccggattaag
     2041 gttatttctt actgaatttt ctaaacctaa caacaattat ataaaattta tggatgtata
     2101 tttaatgaat gataaatctt taaaagtaag cgggcctgag acttttttta tagcggattt
     2161 tgtaagactt gcaaaaccat ttttagaata tgtaaatgaa aaaaaagagg aaattaataa
     2221 aaaaagaagt gtcgaaatat ttgatttttt acaaggggaa tttgttggta atggatatat
     2281 acttaatata aaagagtatt cttacaagtt acagaaggat ggacatatta cagaaggata
     2341 ttataaaatt ttatttaata agaattatag tattataagt tttgtggaag ataattcgtt
     2401 aaaagaaaat attaaattaa aagatcaccc attaataaat cagaattatg ttattaatat
     2461 tttaaaagag gagaactatt ttgttttatt acctgtaaaa ttaaatttaa atgattttag
     2521 tataagtgag atttcatcaa taatatttaa aaaatattta aaataattat ttatacaaaa
     2581 aggagatatt ttcttaaata ttgtattttt aataagaagt aatttttttt taaacaaaaa
     2641 aggagttttt atatgaaaag aatttttaat tttagtgcag gacctgctat attgccttta
     2701 caggcgttag aaaaggcagc aagtgagctt gttaatttta ataatagtgg aatgtctata
     2761 atggaggtat ctcacagaac accattatat gaaaatgttc ataatgaaac acttcaacta
     2821 ataagagaaa ttttgtctgt tccggcagag tatgatattt tactactgca aggtggagcc
     2881 tcaagtcaat tttttatggt tcctatgaat ctcattaaag ataatatgat tgctgattat
     2941 gttataagtg gttcatggtc agaaaaggct ataaaagagg ctaaaatctt gggtaaaaag
     3001 gtaaacatag cagcaacttc aaaggagaca aattttgata gagtgccctc tacttttaat
     3061 tttacaaaag atgcctgcta tgttcatatt acttctaatg agacaattca aggagttcaa
     3121 tataaaaaat ttccagatac caatggtgtt cctattataa tagatgcgtc gagtgatata
     3181 ttttcttatg aaattgactg gaaaaatata ggtttaatat atgctggtgc tcaaaaaaat
     3241 gcaggacctg ctggtgttac aattgttatt ataagaaaag atttatatga aagagagagc
     3301 gataatatac caacaatgtt aagatattct actcatgcaa aagaaaactc tctttataat
     3361 accccaccag tattttcaat atatatggtt aatttgacat taaaatggct taaatcaatt
     3421 ggcggaattc caggcattaa aaagatcaat gaggagaaag ccaaattaat atacgatgta
     3481 atagatcaga gtaatggttt ttataaaggc catgctgtaa aagagaatag atctactatg
     3541 aatgtaacat ttactcttaa aaacccagaa ttagaatcta aatttatcaa agaatcagag
     3601 gcaaagaata tggttggact taaagggcat agatcagttg gaggaatgag agcttcaatc
     3661 tataatgcta tgccaataga aggttgtaaa ctacttgctg attttatgag agattttata
     3721 aaaaataatg cgtaacatta ttaaacaata aaaaaagtaa gggatattca atgtggatat
     3781 cccttttctt tttttaaact tttttaaaga attctataaa gaactaattt agtttaaaat
     3841 tctaccttga ataacgagaa aaaaatctgt aaaaattaaa atttgcctaa tttttttaat
     3901 ttcagcatat taaatataca aaataataac tactaacaaa aataatttat tttattaaat
     3961 ataaatctaa aacatttctt taaagatctg ttttaaattc caaattgcaa aattttattt
     4021 aatatataag aagcttttgc tctatgggat attctatttt tctcctctgc tgataactca
     4081 gccatggtct tattaagttc tggaagataa aaaataggat catagccaaa accatttgtc
     4141 cccttaggct caaaggtaat ctctcctttt acctcttcct gaattacata aattctattt
     4201 ggatttatat acaatgaaag agcacaaaca aaacttgcat tatgttttct atttctatca
     4261 agttttgtaa ggagtaattc atatctctct ttatctgtta aatttttacc accaaatcga
     4321 gcagataaaa ccccgggctc ataatttaaa ctctctacac atagacctga gtcatcggca
     4381 aggactggca tttttacact ttcataaatt tttttgcatt ttattaaaga attttcaata
     4441 aaagtggtac cagtttcttc tatctcctca ttaaaaccaa tatctaaaag agataaaatt
     4501 tccaatgact ctttgaatat atttttaaat tctaaaagtt tatgtttatt ctttgttgct
     4561 aagactactc tcatttctta tttatatcat agttaaatat ttttttaatc tcattatcaa
     4621 agaattcttt taattcgttt atatttttta tcaataacac aggctcaacg agtctattta
     4681 tatcattttc accaatagta acattataaa tcttatcaat aagttccacc tttgaatctc
     4741 cctcttttat ttctattttt accctctcct ttacaacatg ccttcctcta caaagatcaa
     4801 gatatactct tgcaaccaga taatctttta tattttcttt aatttgatcc ttattattta
     4861 aaagattcaa aacaagcatc cttgtcaaat gattcccttc attgagaaaa ttcattttaa
     4921 ggctcttatc aagattctca agagctaatt taagtaactc tacgcttttc tttaaatcct
     4981 caatattttg taatgcctta tattttctta gtaaaaagtc atatcttgtt atataaagct
     5041 gcatatattt agaatataca tcctgataac ccggtattat tgagtttaac atattaagat
     5101 ctttgactac ctcattaaaa agattttcct cctcttgaaa gaaagagcca ctcttataat
     5161 tcccctgttt taaaaattct tgatacacat taaaatcaaa tagatacttc tgtgtccagg
     5221 cataaggatt gccaggcata attgttactg ctttattaat atagtaattt acctcctgct
     5281 gatacttgcc atcataactc tttcttatat tatattctgc tctaaatact ggcattatta
     5341 aaaagaaacc aataattgta aatagtaaaa aaatagcaag gacaatatac aattggttag
     5401 tattaagagg cttttctaaa aattctggca atttaactgt ttttttctct tctattggtt
     5461 taataagggc tttttctctt atagaaatta aaaaaacacc catccccaga atagaaaaat
     5521 aagcagtcat tgagacactc attcttaatg ttaaactaaa tatctcattt ataagaacag
     5581 caaaaactcc agcagcaata ctcaaagata gaactctata agtaacatta tatttatcag
     5641 aggcaaaatt tttaaacata ttaacaaata taaaaagaac aagaatagag aaaaatatta
     5701 taccaaaaag tccagcctca cccagaattt caaaatactc tccatgggca tgtttaaatg
     5761 aatttgaatc tgaatatata taaaaaagat tattcatata tttaaaagac gaagcataaa
     5821 cagatccaag tcctgcccca aatattggat gatccttaaa taaaccaagg ccaccagacc
     5881 atccattcat
//
LOCUS       a0209409_1002942        9936 bp    DNA              UNK 01-JAN-1980
DEFINITION  Ga0209409_1002942. | GENOME_ACESSION: IMG_3300025589 CONTIG_ID:
            a0209409_1002942 SOURCE: JGI_small ORIG_COORD: 0_9936.
ACCESSION   a0209409_1002942
VERSION     a0209409_1002942
KEYWORDS    .
SOURCE      .
  ORGANISM  .
            .
FEATURES             Location/Qualifiers
     CDS             29..802
                     /product="TatD DNase family protein & KO:K03424"
     CDS             804..1259
                     /product="amino-acid N-acetyltransferase & KO:K00619"
     CDS             1285..2406
                     /product="queuine tRNA-ribosyltransferase & KO:K00773"
     CDS             complement(2757..3443)
                     /product="protein-S-isoprenylcysteine
                     O-methyltransferaseSte14 & COG2020"
     CDS             complement(3453..4295)
                     /product="thiol:disulfide interchange protein & COG4232"
     CDS             complement(4482..4985)
                     /product="hypothetical protein"
     Spacer_Hit_Main 5001..5032
                     /gene="45"
                     /evalue="0.00072333"
     Spacer_Hit      5001..5032
                     /gene="230"
                     /evalue="0.000813747"
     Spacer_Hit      5001..5032
                     /gene="304"
                     /evalue="0.00072333"
     CDS             5221..6708
                     /product="hypothetical protein"
     CDS             6795..7877
                     /product="phosphoserine aminotransferase & KO:K00831"
     CDS             complement(8135..8716)
                     /product="XTP/dITP diphosphohydrolase & KO:K02428"
     CDS             complement(8713..9936)
                     /product="O-antigen ligase & COG3307"
ORIGIN
        1 aatctaatag atataggtgg tttcgagtat gaagttagta gatacacatt gtcatatagc
       61 attattatat gaggatccaa ttgaacagat tagagtaata gatgatgcaa aaagagctgg
      121 tgtagagata ataattaatg ttacgactaa tttgccagac tttttttcaa gttataagaa
      181 cataaaaaat attccaaata tatatcatac tattggatta tctcctgctg aggtaaataa
      241 tccaggaaaa gattgggaat taaaattaaa agagggatta acatatccta atgtagttgc
      301 aattggtgag ataggtcttg attattatca taaatatggt gatagaaatg ctcagataga
      361 atttttttta gctcaacttg aaattgctat ttacaataac cttcctgttg ttattcataa
      421 tagagactct gggaaagata tgaaagatat attaaagtca aaaaaaccac ctgcaggcgg
      481 agtaatgcac tgtttcagtg aagatattca atttgccaaa gagatgattg atttaggttt
      541 ttatatctct tttgctggta atcttacata tagaaatgcc aaaaatcttc acgaagtagc
      601 aaaaaatgta cctatagatt ctcttttaat agagacagac agcccttttt taacacctca
      661 ttcttataga ggcaaaagaa accaacccgc atatcttgtt gatactttta aatttttagc
      721 agaattaaga gagatgaaag aagaagatct tgaacaaaag ttatataata acagtttaag
      781 ggcttttaaa ataaaggtat aatatgttga ttagagaagc aaatgttgat gatgtggatg
      841 cgattcttaa tcttgtaaat ggttatgcgg cacaaggatt aatgctatct aaaacacctt
      901 acaaaatata ttcaactatt caacactttt ttgtagttga gatagactca aaagtagttg
      961 gttgtgcctc tttaaatgtt ttatggaaag acattgctga gatctgttct ctggcagttg
     1021 ataacaatta taagggtatg ggtattggta gcatgcttgt aaaaaaatgt attgaaaagg
     1081 ctaaaaagtt aaaggtagaa agggtaattg ctttaacata tcaggataag ttttttgaaa
     1141 aaatgggatt tgttctatct aataaagata aatttccaag aaaactatgg cgagaatgcc
     1201 ttgaatgtcc taaacttgaa gtatgtgatg aaaaggctta tgtttatgag ttaatatgaa
     1261 tcctatcatt ttcttgagta aaaaatgttt gaaatattag caaaagatgg ttcatcaaaa
     1321 gcacgagcag gtatattaaa attatttcat accaatgtaa agactccagt ttttatgcca
     1381 gttggaacaa atggagttgt taagactttt ttcccagaag aattgataaa aatggatatt
     1441 gaaataatat tatcaaatgc ctatcatctc tatttaagac ccggcatgga tgttataaat
     1501 aatgctggtg gtttacacaa gttttcaaaa tggagtaatg ctattctaac agattctggt
     1561 ggctttcaat tattttctct caatgaactt acaaagatta gagagaatgg aatagaattt
     1621 agatctcata ttgatggaag taaacatttt ctttccccag aagatgtaat taatattcaa
     1681 aaaataatag gctctgatat tatgatggtt cttgatcatt gtacaaaggc tggagttgaa
     1741 tataaagagg ctttagatgc tttaaaaagg acgactaaat gggcaaaaat ttcctatgaa
     1801 tattataaaa aagagataga tagtaacagg caaaagatat ttggcattgt tcaaggtaat
     1861 ttttttaaag aattaagaaa aataagcgtg gaagagatat gtcagataga ttttgatggc
     1921 tatgcgattg gcgggctttc tgttggtgaa aaaaaagaga catttttaga aattctttct
     1981 tttacttctg agttaatgcc agagaataag cctagatatc ttatgggcgt tgggactcct
     2041 attgatcttt ttattggcgt tgagaatggt atagatatgt ttgattgtgt ctttcctact
     2101 cgtgtggcaa gaaatgccct tgctctaact catactggta gattaaatat aagaaatgaa
     2161 aaatataaat ttgataatca gccactcgat agtgagtgtg attgttatgt ttgtaagaat
     2221 tttccaagat cttatataag gcatcttttt aaggcagaag agataactgc tccaagaatg
     2281 cttagttttc ataatgtata ttttatgaaa aagataatga ataatataag agaatcaata
     2341 attaataata attttattca atataaaaaa gaatttattt caaaatttaa tagtaaagaa
     2401 tgctaataaa ttgaaaagaa aagttatata gatatccact ttattaagag agatatacct
     2461 ttaaaattat tattatataa aaataatagt tattttatta actatagcta cgacatatgt
     2521 ccatagtttt ttataaaata aataatagtt atattataga aataccgcaa cttgattcaa
     2581 gtaaatattc cctgtataaa aagaaagata tcccctttaa attgccacag atatccccct
     2641 tgtgtatgaa tattattata aaatagtcgt tatttcatct atatagatta ttttgtttaa
     2701 atctatttca aaaaagaaaa atagagaata taagaaattt cttaaatata aaaattttat
     2761 ctttttttaa agaatgggaa aaaaccgcca acattactct tataacttaa aaattccttc
     2821 tgaaaatagt gttctaaaag ttcatcttcc attttagcct ttttaatggt tactggcaga
     2881 ataacaacaa tcgcccataa aaataatacc catgattgta aagcaaggct tgctgcaaaa
     2941 ggaagcataa attctgaaag ataaatagga tgccttataa ccccataaat atcttttgtg
     3001 attaatttat gctcctcttt tatatcgata ttggtggaaa aatgctcacc cagtgctaca
     3061 aaactcagat tttgaactat acaaaaaaat agatagctga tagccccaat acagccaatt
     3121 attattatag gaattttaaa tctttcaata tcagcattat caaggataac atatccccaa
     3181 aattttaatt gaatcaatcc ggtatcataa acttgcaata aagagccaat tctaaaaaga
     3241 gaaagcccta tcaaaacaga agaaagataa gtgaaataag ggaagatttt ttgccataga
     3301 ctattataat attttatagt ttctttatta tcattaataa atctattctt ttttatcttt
     3361 ttaaaattgt ttactatgag aataaatgtt cctaatatta taaatcctct aaagaaaaaa
     3421 tcaaacaccc ttattattgt cacaaaaaaa tcctattgat tactattata tttatcaatt
     3481 aaatctttat aaagttcttt ccagttgtct ggcgtttctt tatctgcaat attcttattt
     3541 aaaataccga ttccctcttt ttcattgcga ttcaataaac aggagactgc ataataataa
     3601 atagccgtat atttaatatc tgtatcatta tgatttatta gtttagcaaa tatctctttt
     3661 gcctttgcat aatccccatt atccccataa gatgtcccca ccataatata tacatttgca
     3721 gtatccttat cttctatatt aagtaaacca ttattttcta atttaaaaaa catctcaagt
     3781 gccttttctt ctctttgtgc tttaaaaagc atgtttatta acttaacagt attatcataa
     3841 ttaccctttg aatattcttc actatatttt gcgatatttt cttttatatt atacacatct
     3901 ttcatctttt caagaaaagc aggtgcctcc aaaaatccat ttatagaaga gataagagta
     3961 ccatctccct cgataaaaag aatggtcgga taaccagaaa tattatatgg ctgaataaat
     4021 tcgtatgctt ttgtgtcttt ttcagggttt atctttaaac atacaaattt ttttgattcc
     4081 ttaataatat ctttatcaat gtatgtttcg gcatcgagtt ttttacacca agaacaccaa
     4141 tcagtccata tgtccaccat tacaattttt ttattatttt tcgcaatatt cattgcttta
     4201 tctagattat cataccagag aatagctttt gaattcttac atgagtaaga aaataataaa
     4261 aataaaacaa aaataaataa ataaatcttt ttcataaaaa atcctttatt aaaaatttat
     4321 ttcttatact taaaaatttt aattctgtca aaagaaatat ttttataaaa atatttttgg
     4381 gtgttatttt atttttagtt agatgaaaag atagaattag cctaagggta agttttgagt
     4441 aataaagaca gaatggtcaa attttaaaca tattactaat tttataagaa ttttatctct
     4501 ttcaggcaaa aatttaagtt gaatttgagt agaaagtagt cgttaaagtc agttgagcat
     4561 ggtatatctt ggcctctttc cttcaccaca caagcctttc ttatctttaa accctctatc
     4621 tcatttttta gtttttgtat catcttcata aatttctctt ccccataaat ttgaatgcca
     4681 gcaaaatata cttcaagcaa ctccctaata agagttgcta tgctaaatga attcaactga
     4741 tcatgtacaa gtttcaattc attatacacc tcctctggta aaaacactct tattttttca
     4801 gaggcattta taaatttata atccttctcc ctcctctttt cataaaggtg ttttttgcgt
     4861 agtataggaa tcatcgataa aattatttct cgcacaatgg ctgaaagatc tttatttttc
     4921 ttttctttca aatatttaat tttatcaaat agagatttat tcaatacaaa atcaaattct
     4981 ttcatattta atcctcctct taaaaaaata ttttctatat attaatcaca aaatttttaa
     5041 taaaatcctt tacaactttt agaaaaaaaa ttaaaaaatt tttcctaaaa ataaaatcgc
     5101 accccgctaa ttcttttaat attactatca ttgacaagat ttaaaaaaaa atttatattg
     5161 aaacacaaaa gagagacttc tcttttcatt tctaaacaaa aggatttttt tctaaaaaag
     5221 atgaaaaaaa tagttttttt ttgtataatt ctgcttttag ctattttttc ttcatgccaa
     5281 aaagctaaca atgactcaaa aaatggcaat ttaataaatg attcaataaa aaatatcaat
     5341 atttcaaata agacaaacca gattaaatta attttcccat attcaaagtt agagtttttt
     5401 ttcggaaaaa attttatacc tgttttcaat aaggttataa atgctgatag tgatttaaat
     5461 gaagaatata ttattgcata taagaaagat gaggaatcta atgtaactgt tgttttattt
     5521 gatatagcaa aaggggatat tttaaagata aaatttattt atgatagcaa tatattttat
     5581 tcatccaatt tctcattaca tgccgggaat cttttttatg aaaaggatat gtgtttggtc
     5641 attgaaggta aatcaaaaga taataaaaat attcttgtta taataaaata tgaaaatgaa
     5701 aattataata ttgttcaaga attcacagga gattactcag taactattaa ttataaagaa
     5761 atagaaacag ataaatcgaa atattttatt ataaataata ttgtcacaat aaacagcagt
     5821 tttagctcga caaacacaaa tattcaaaaa aaagaaattt atgaatggga ttataattct
     5881 tctactttta aaattgttca aacagaagaa tttactataa ataataacat attgaattct
     5941 actatatatt actctgaaga aaaatatttt aattatattt taggcttctg gtatccactc
     6001 gattatcaaa ccatgataga aaaaaataaa attagcgaag atcttctaaa tgaggaaaat
     6061 attcaatttc tattcttttc agataatcca ttagaagtaa acataaagca tggtgattat
     6121 atagataaat atagcatttt caaaatatca cgaatctggg atcagcagag acccggatta
     6181 aggttatttc ttactgaatt ttctaaacct aacaacaatt atataaaatt tatggatgta
     6241 tatttaatga atgataaatc tttaaaagta agcgggcctg agactttttt tatagcggat
     6301 tttgtaagac ttgcaaaacc atttttagaa tatgtaaatg aaaaaaaaga ggaaattaat
     6361 aaaaaaagaa gtgtcgaaat atttgatttt ttacaagggg aatttgttgg taatggatat
     6421 atacttaata taaaagagta ttcttacaag ttacagaagg atggacatat tacagaagga
     6481 tattataaaa ttttatttaa taagaattat agtattataa gttttgtgga agataattcg
     6541 ttaaaagaaa atattaaatt aaaagatcac ccattaataa atcagaatta tgttattaat
     6601 attttaaaag aggagaacta ttttgtttta ttacctgtaa aattaaattt aaatgatttt
     6661 agtataagtg agatttcatc aataatattt aaaaaatatt taaaataatt atttatacaa
     6721 aaaggagata ttttcttaaa tattgtattt ttaataagaa gtaatttttt tttaaacaaa
     6781 aaaggagttt ttatatgaaa agaattttta attttagtgc aggacctgct atattgcctt
     6841 tacaggcgtt agaaaaggca gcaagtgagc ttgttaattt taataatagt ggaatgtcta
     6901 taatggaggt atctcacaga acaccattat atgaaaatgt tcataatgaa acacttcaac
     6961 taataagaga aattttgtct gttccggcag agtatgatat tttactactg caaggtggag
     7021 cctcaagtca attttttatg gttcctatga atctcattaa agataatatg attgctgatt
     7081 atgttataag tggttcatgg tcagaaaagg ctataaaaga ggctaaaatc ttgggtaaaa
     7141 aggtaaacat agcagcaact tcaaaggaga caaattttga tagagtgccc tctactttta
     7201 attttacaaa agatgcctgc tatgttcata ttacttctaa tgagacaatt caaggagttc
     7261 aatataaaaa atttccagat accaatggtg ttcctattat aatagatgcg tcgagtgata
     7321 tattttctta tgaaattgac tggaaaaata taggtttaat atatgctggt gctcaaaaaa
     7381 atgcaggacc tgctggtgtt acaattgtta ttataagaaa agatttatat gaaagagaga
     7441 gcgataatat accaacaatg ttaagatatt ctactcatgc aaaagaaaac tctctttata
     7501 ataccccacc agtattttca atatatatgg ttaatttgac attaaaatgg cttaaatcaa
     7561 ttggcggaat tccaggcatt aaaaagatca atgaggagaa agccaaatta atatacgatg
     7621 taatagatca gagtaatggt ttttataaag gccatgctgt aaaagagaat agatctacta
     7681 tgaatgtaac atttactctt aaaaacccag aattagaatc taaatttatc aaagaatcag
     7741 aggcaaagaa tatggttgga cttaaagggc atagatcagt tggaggaatg agagcttcaa
     7801 tctataatgc tatgccaata gaaggttgta aactacttgc tgattttatg agagatttta
     7861 taaaaaataa tgcgtaacat tattaaacaa taaaaaaagt aagggatatt caatgtggat
     7921 atcccttttc tttttttaaa cttttttaaa gaattctata aagaactaat ttagtttaaa
     7981 attctacctt gaataacgag aaaaaaatct gtaaaaatta aaatttgcct aattttttta
     8041 atttcagcat attaaatata caaaataata actactaaca aaaataattt attttattaa
     8101 atataaatct aaaacatttc tttaaagatc tgttttaaat tccaaattgc aaaattttat
     8161 ttaatatata agaagctttt gctctatggg atattctatt tttctcctct gctgataact
     8221 cagccatggt cttattaagt tctggaagat aaaaaatagg atcatagcca aaaccatttg
     8281 tccccttagg ctcaaaggta atctctcctt ttacctcttc ctgaattaca taaattctat
     8341 ttggatttat atacaatgaa agagcacaaa caaaacttgc attatgtttt ctatttctat
     8401 caagttttgt aaggagtaat tcatatctct ctttatctgt taaattttta ccaccaaatc
     8461 gagcagataa aaccccgggc tcataattta aactctctac acatagacct gagtcatcgg
     8521 caaggactgg catttttaca ctttcataaa tttttttgca ttttattaaa gaattttcaa
     8581 taaaagtggt accagtttct tctatctcct cattaaaacc aatatctaaa agagataaaa
     8641 tttccaatga ctctttgaat atatttttaa attctaaaag tttatgttta ttctttgttg
     8701 ctaagactac tctcatttct tatttatatc atagttaaat atttttttaa tctcattatc
     8761 aaagaattct tttaattcgt ttatattttt tatcaataac acaggctcaa cgagtctatt
     8821 tatatcattt tcaccaatag taacattata aatcttatca ataagttcca cctttgaatc
     8881 tccctctttt atttctattt ttaccctctc ctttacaaca tgccttcctc tacaaagatc
     8941 aagatatact cttgcaacca gataatcttt tatattttct ttaatttgat ccttattatt
     9001 taaaagattc aaaacaagca tccttgtcaa atgattccct tcattgagaa aattcatttt
     9061 aaggctctta tcaagattct caagagctaa tttaagtaac tctacgcttt tctttaaatc
     9121 ctcaatattt tgtaatgcct tatattttct tagtaaaaag tcatatcttg ttatataaag
     9181 ctgcatatat ttagaatata catcctgata acccggtatt attgagttta acatattaag
     9241 atctttgact acctcattaa aaagattttc ctcctcttga aagaaagagc cactcttata
     9301 attcccctgt tttaaaaatt cttgatacac attaaaatca aatagatact tctgtgtcca
     9361 ggcataagga ttgccaggca taattgttac tgctttatta atatagtaat ttacctcctg
     9421 ctgatacttg ccatcataac tctttcttat attatattct gctctaaata ctggcattat
     9481 taaaaagaaa ccaataattg taaatagtaa aaaaatagca aggacaatat acaattggtt
     9541 agtattaaga ggcttttcta aaaattctgg caatttaact gtttttttct cttctattgg
     9601 tttaataagg gctttttctc ttatagaaat taaaaaaaca cccatcccca gaatagaaaa
     9661 ataagcagtc attgagacac tcattcttaa tgttaaacta aatatctcat ttataagaac
     9721 agcaaaaact ccagcagcaa tactcaaaga tagaactcta taagtaacat tatatttatc
     9781 agaggtaaaa tttttaaaca tattaacaag tataaaaaga acaagaatag agaaaaatat
     9841 tataccaaaa agtccagcct cacccagaat ttcaaaatac tctccatggg catgtttaaa
     9901 tgaatttgaa tctgaatata tataaaaaag attatt
//
LOCUS       0116245_10010694        7331 bp    DNA              UNK 01-JAN-1980
DEFINITION  Ga0116245_10010694. | GENOME_ACESSION: IMG_3300010338 CONTIG_ID:
            0116245_10010694 SOURCE: JGI_medium ORIG_COORD: 0_7331.
ACCESSION   0116245_10010694
VERSION     0116245_10010694
KEYWORDS    .
SOURCE      .
  ORGANISM  .
            .
FEATURES             Location/Qualifiers
     CDS             29..802
                     /product="TatD DNase family protein & KO:K03424"
     CDS             804..1259
                     /product="amino-acid N-acetyltransferase & KO:K00619"
     CDS             1285..2406
                     /product="queuine tRNA-ribosyltransferase & KO:K00773"
     CDS             complement(2757..3428)
                     /product="Protein-S-isoprenylcysteine
                     O-methyltransferaseSte14 & COG2020"
     CDS             complement(3453..4295)
                     /product="Thiol:disulfide interchange protein & COG4232"
     CDS             complement(4482..4985)
                     /product="hypothetical protein & Hypo-rule applied"
     Spacer_Hit      5001..5032
                     /gene="304"
                     /evalue="0.00072333"
     Spacer_Hit      5001..5032
                     /gene="230"
                     /evalue="0.000813747"
     Spacer_Hit_Main 5001..5032
                     /gene="45"
                     /evalue="0.00072333"
     CDS             complement(5261..6649)
                     /product="asparaginyl-tRNA synthetase & KO:K01893"
     CDS             complement(6955..7329)
                     /product="REP element-mobilizing transposase RayT &COG1943"
ORIGIN
        1 aatctaatag atataggtgg tttcgagtat gaagttagta gatacacatt gtcatatagc
       61 attattatat gaggatccaa ttgaacagat tagagtaata gatgatgcaa aaagagctgg
      121 tgtagagata ataattaatg ttacgactaa tttgccagac tttttttcaa gttataagaa
      181 cataaaaaat attccaaata tatatcatac tattggatta tctcctgctg aggtaaataa
      241 tccaggaaaa gattgggaat taaaattaaa agagggatta acatatccta atgtagttgc
      301 aattggtgag ataggtcttg attattatca taaatatggt gatagaaatg ctcagataga
      361 atttttttta gctcaacttg aaattgctat ttacaataac cttcctgttg ttattcataa
      421 tagagactct gggaaagata tgaaagatat attaaagtca aaaaaaccac ctgcaggcgg
      481 agtaatgcac tgtttcagtg aagatattca atttgccaaa gagatgattg atttaggttt
      541 ttatatctct tttgctggta atcttacata tagaaatgcc aaaaatcttc acgaagtagc
      601 aaaaaatgta cctatagatt ctcttttaat agagacagac agcccttttt taacacctca
      661 ttcttataga ggcaaaagaa accaacccgc atatcttgtt gatactttta aatttttagc
      721 agaattaaga gagatgaaag aagaagatct tgaacaaaag ttatataata acagtttaag
      781 ggcttttaaa ataaaggtat aatatgttga ttagagaagc aaatgttgat gatgtggatg
      841 cgattcttaa tcttgtaaat ggttatgcgg cacaaggatt aatgctatct aaaacacctt
      901 acaaaatata ttcaactatt caacactttt ttgtagttga gatagactca aaagtagttg
      961 gttgtgcctc tttaaatgtt ttatggaaag acattgctga gatctgttct ctggcagttg
     1021 ataacaatta taagggtatg ggtattggta gcatgcttgt aaaaaaatgt attgaaaagg
     1081 ctaaaaagtt aaaggtagaa agggtaattg ctttaacata tcaggataag ttttttgaaa
     1141 aaatgggatt tgttctatct aataaagata aatttccaag aaaactatgg cgagaatgcc
     1201 ttgaatgtcc taaacttgaa gtatgtgatg aaaaggctta tgtttatgag ttaatatgaa
     1261 tcctatcatt ttcttgagta aaaaatgttt gaaatattag caaaagatgg ttcatcaaaa
     1321 gcacgagcag gtatattaaa attatttcat accaatgtaa agactccagt ttttatgcca
     1381 gttggaacaa atggagttgt taagactttt ttcccagaag aattgataaa aatggatatt
     1441 gaaataatat tatcaaatgc ctatcatctc tatttaagac ccggcatgga tgttataaat
     1501 aatgctggtg gtttacacaa gttttcaaaa tggagtaatg ctattctaac agattctggt
     1561 ggctttcaat tattttctct caatgaactt acaaagatta gagagaatgg aatagaattt
     1621 agatctcata ttgatggaag taaacatttt ctttccccag aagatgtaat taatattcaa
     1681 aaaataatag gctctgatat tatgatggtt cttgatcatt gtacaaaggc tggagttgaa
     1741 tataaagagg ctttagatgc tttaaaaagg acgactaaat gggcaaaaat ttcctatgaa
     1801 tattataaaa aagagataga tagtaacagg caaaagatat ttggcattgt tcaaggtaat
     1861 ttttttaaag aattaagaaa aataagcgtg gaagagatat gtcagataga ttttgatggc
     1921 tatgcgattg gcgggctttc tgttggtgaa aaaaaagaga catttttaga aattctttct
     1981 tttacttctg agttaatgcc agagaataag cctagatatc ttatgggcgt tgggactcct
     2041 attgatcttt ttattggcgt tgagaatggt atagatatgt ttgattgtgt ctttcctact
     2101 cgtgtggcaa gaaatgccct tgctctaact catactggta gattaaatat aagaaatgaa
     2161 aaatataaat ttgataatca gccactcgat agtgagtgtg attgttatgt ttgtaagaat
     2221 tttccaagat cttatataag gcatcttttt aaggcagaag agataactgc tccaagaatg
     2281 cttagttttc ataatgtata ttttatgaaa aagataatga ataatataag agaatcaata
     2341 attaataata attttattca atataaaaaa gaatttattt caaaatttaa tagtaaagaa
     2401 tgctaataaa ttgaaaagaa aagttatata gatatccact ttattaagag agatatacct
     2461 ttaaaattat tattatataa aaataatagt tattttatta actatagcta cgacatatgt
     2521 ccatagtttt ttataaaata aataatagtt atattataga aataccgcaa cttgattcaa
     2581 gtaaatattc cctgtataaa aagaaagata tcccctttaa attgccacag atatccccct
     2641 tgtgtatgaa tattattata aaatagtcgt tatttcatct atatagatta ttttgtttaa
     2701 atctatttca aaaaagaaaa atagagaata taagaaattt cttaaatata aaaattttat
     2761 ctttttttaa agaatgggaa aaaaccgcca acattactct tataacttaa aaattccttc
     2821 tgaaaatagt gttctaaaag ttcatcttcc attttagcct ttttaatggt tactggcaga
     2881 ataacaacaa tcgcccataa aaataatacc catgattgta aagcaaggct tgctgcaaaa
     2941 ggaagcataa attctgaaag ataaatagga tgccttataa ccccataaat atcttttgtg
     3001 attaatttat gctcctcttt tatatcgata ttggtggaaa aatgctcacc cagtgctaca
     3061 aaactcagat tttgaactat acaaaaaaat agatagctga tagccccaat acagccaatt
     3121 attattatag gaattttaaa tctttcaata tcagcattat caaggataac atatccccaa
     3181 aattttaatt gaatcaatcc ggtatcataa acttgcaata aagagccaat tctaaaaaga
     3241 gaaagcccta tcaaaacaga agaaagataa gtgaaataag ggaagatttt ttgccataga
     3301 ctattataat attttatagt ttctttatta tcattaataa atctattctt ttttatcttt
     3361 ttaaaattgt ttactatgag aataaatgtt cctaatatta taaatcctct aaagaaaaaa
     3421 tcaaacaccc ttattattgt cacaaaaaaa tcctattgat tactattata tttatcaatt
     3481 aaatctttat aaagttcttt ccagttgtct ggcgtttctt tatctgcaat attcttattt
     3541 aaaataccga ttccctcttt ttcattgcga ttcaataaac aggagactgc ataataataa
     3601 atagccgtat atttaatatc tgtatcatta tgatttatta gtttagcaaa tatctctttt
     3661 gcctttgcat aatccccatt atccccataa gatgtcccca ccataatata tacatttgca
     3721 gtatccttat cttctatatt aagtaaacca ttattttcta atttaaaaaa catctcaagt
     3781 gccttttctt ctctttgtgc tttaaaaagc atgtttatta acttaacagt attatcataa
     3841 ttaccctttg aatattcttc actatatttt gcgatatttt cttttatatt atacacatct
     3901 ttcatctttt caagaaaagc aggtgcctcc aaaaatccat ttatagaaga gataagagta
     3961 ccatctccct cgataaaaag aatggtcgga taaccagaaa tattatatgg ctgaataaat
     4021 tcgtatgctt ttgtgtcttt ttcagggttt atctttaaac atacaaattt ttttgattcc
     4081 ttaataatat ctttatcaat gtatgtttcg gcatcgagtt ttttacacca agaacaccaa
     4141 tcagtccata tgtccaccat tacaattttt ttattatttt tcgcaatatt cattgcttta
     4201 tctagattat cataccagag aatagctttt gaattcttac atgagtaaga aaataataaa
     4261 aataaaacaa aaataaataa ataaatcttt ttcataaaaa atcctttatt aaaaatttat
     4321 ttcttatact taaaaatttt aattctgtca aaagaaatat ttttataaaa atatttttgg
     4381 gtgttatttt atttttagtt agatgaaaag atagaattag cctaagggta agttttgagt
     4441 aataaagaca gaatggtcaa attttaaaca tattactaat tttataagaa ttttatctct
     4501 ttcaggcaaa aatttaagtt gaatttgagt agaaagtagt cgttaaagtc agttgagcat
     4561 ggtatatctt ggcctctttc cttcaccaca caagcctttc ttatctttaa accctctatc
     4621 tcatttttta gtttttgtat catcttcata aatttctctt ccccataaat ttgaatgcca
     4681 gcaaaatata cttcaagcaa ctccctaata agagttgcta tgctaaatga attcaactga
     4741 tcatgtacaa gtttcaattc attatacacc tcctctggta aaaacactct tattttttca
     4801 gaggcattta taaatttata atccttctcc ctcctctttt cataaaggtg ttttttgcgt
     4861 agtataggaa tcatcgataa aattatttct cgcacaatgg ctgaaagatc tttatttttc
     4921 ttttctttca aatatttaat tttatcaaat agagatttat tcaatacaaa atcaaattct
     4981 ttcatattta atcctcctct taaaaaaata ttttctatat attaatcaca aaatttttaa
     5041 taaaatcctt tacaaatttt agaaaaaaaa ttaaaaaatt tttcctaaaa ataaaatcgc
     5101 acccaatcac aattcaaaaa ttaaaattat aattgactaa aaataaaaaa attgttaaaa
     5161 agcatataca aaagccggcg tgatggaatt ggtagacgtg ccagactcaa aatctggtgg
     5221 aggcaactct gtatcggttc gagtccgatc gtcggcatta ttaaaaattt atcgatttat
     5281 aagttcgagg aaatggtata acatccctta tattttgcat tccgcttata tattgaataa
     5341 gcctttcaaa tccgagccca aatccagaat gtggaactgt tccaaatttt cttaattcaa
     5401 gataccacca gtaattttcc tcttttaatc ctaattcttt aattcttttt aatagcttat
     5461 cataattctc ctctctttcg cttcctccaa ttatttcacc taatttagga acaagaacat
     5521 ccattgctct aacagtctta ttgtcatcat ttaatttcat atagaatgcc tttatatctt
     5581 ttggataatc tgtaacaatt attggtttct taaaaacaat ctcagttaga aatctttcat
     5641 gttcagcctg tagatttacc ccccattcaa ccggatattc aaattttttc tttgattcct
     5701 tgagaatatt tattgcctct gtatatgtta ttctttcaaa tttctctttt acaatatttt
     5761 caagatttga aattactgta ttatcaattc tttcattaaa aaattcaaga tcatccctac
     5821 aatttttaag aacatagtta aaaagatact ttaaaaattc ttctgctata tccatattat
     5881 catttatatc acagaaagcc atttccggct ctatcatcca gaattcggca agatgccttg
     5941 tagtactcga atgttcagcc ctgaaagttg ggccaaaagt atatatttta gagagagcac
     6001 aggcatatgc ttctccattc aattggccac taacagttaa aaatgtctcc ttaccaaaaa
     6061 aatcttttaa atagtcaact tttccatcta aaaatggcaa cttttcaaga tcaagagtgg
     6121 tgactctaaa catctcgcca gctccttcac agtcagaaga ggtaataagt ggtgtatgaa
     6181 tataaaaaaa acccctatct ttaaaaaaag tatgaatagc atagcttaat tcacttctta
     6241 atcttgcaat tgcaccaaaa gtatttgttc ttggtctaag atgtgcaatt tctcttaaaa
     6301 attcaaaaga atgcttcttc ttttgaagag gatattcaag aggattagca tcaccatata
     6361 tatgaatctc attagcaatc aattcaatcc tttgattttt tccttgagaa ggcacaactc
     6421 ttccattgat agatatagat gccccagtat ttaagatact aattttttgt ttataatcag
     6481 gtaattggct atctataata atttgaagac tttttatagt tgagccatca tttatctcta
     6541 aaaaacagaa atcctttgcc tccctttttg ttcttatcca tccttttaca ttaattccct
     6601 gattttttgg ctctaatttt aaaatttctt taatagatag agttctcatt ttctcctccc
     6661 tttcattatg tatatactaa aacaaattta ttttgtcaaa attatttctt aatacgacaa
     6721 ttgtcattca tagatatttt gaaaatatac aacaaacttt tattaaaaaa atatatgtta
     6781 ttttatttag attttctagg tagatatccc ctgtataaaa tacagatatc ccctttctaa
     6841 ctatggatat caatttctaa aaataatatc tctataaggc aaaaaataga tacacaatta
     6901 tagctttaat acaggatata tgatttatat agcaaaaggt ttttaaatat tacttcatat
     6961 caaaaattcc agtaataaag gcaatctatc aagaaattca aaatttttat tcttaaaata
     7021 aaaaagacca caaaaaatat aattttctaa tgtttcctgt atgttatttt tctttagatt
     7081 atcatttacc ctcttaaaac ttcttacaaa atcctcaatt ttttctatta cttcactctt
     7141 aaatctatca aaccatacct ttcctcttat ttttaatctt ttgttatatc taacggcaaa
     7201 tgtccccagt aaccactgca ttatttttga tagattttct cctcttttgg gtcttataat
     7261 aaaatgacag tgggtataaa caaatacaaa atttagaagt gagaatctaa atttcttctt
     7321 tgcctgtttt a
//
LOCUS       a0209720_1004931        6570 bp    DNA              UNK 01-JAN-1980
DEFINITION  Ga0209720_1004931. | GENOME_ACESSION: IMG_3300025605 CONTIG_ID:
            a0209720_1004931 SOURCE: JGI_small ORIG_COORD: 0_6570.
ACCESSION   a0209720_1004931
VERSION     a0209720_1004931
KEYWORDS    .
SOURCE      .
  ORGANISM  .
            .
FEATURES             Location/Qualifiers
     CDS             29..802
                     /product="TatD DNase family protein & KO:K03424"
     CDS             804..1259
                     /product="amino-acid N-acetyltransferase & KO:K00619"
     CDS             1285..2406
                     /product="queuine tRNA-ribosyltransferase & KO:K00773"
     CDS             complement(2757..3443)
                     /product="protein-S-isoprenylcysteine
                     O-methyltransferaseSte14 & COG2020"
     CDS             complement(3453..4295)
                     /product="thiol:disulfide interchange protein & COG4232"
     CDS             complement(4482..4985)
                     /product="hypothetical protein"
     Spacer_Hit      5001..5032
                     /gene="230"
                     /evalue="0.000813747"
     Spacer_Hit_Main 5001..5032
                     /gene="45"
                     /evalue="0.00072333"
     Spacer_Hit      5001..5032
                     /gene="304"
                     /evalue="0.00072333"
     CDS             5221..6570
                     /product="hypothetical protein"
ORIGIN
        1 aatctaatag atataggtgg tttcgagtat gaagttagta gatacacatt gtcatatagc
       61 attattatat gaggatccaa ttgaacagat tagagtaata gatgatgcaa aaagagctgg
      121 tgtagagata ataattaatg ttacgactaa tttgccagac tttttttcaa gttataagaa
      181 cataaaaaat attccaaata tatatcatac tattggatta tctcctgctg aggtaaataa
      241 tccaggaaaa gattgggaat taaaattaaa agagggatta acatatccta atgtagttgc
      301 aattggtgag ataggtcttg attattatca taaatatggt gatagaaatg ctcagataga
      361 atttttttta gctcaacttg aaattgctat ttacaataac cttcctgttg ttattcataa
      421 tagagactct gggaaagata tgaaagatat attaaagtca aaaaaaccac ctgcaggcgg
      481 agtaatgcac tgtttcagtg aagatattca atttgccaaa gagatgattg atttaggttt
      541 ttatatctct tttgctggta atcttacata tagaaatgcc aaaaatcttc acgaagtagc
      601 aaaaaatgta cctatagatt ctcttttaat agagacagac agcccttttt taacacctca
      661 ttcttataga ggcaaaagaa accaacccgc atatcttgtt gatactttta aatttttagc
      721 agaattaaga gagatgaaag aagaagatct tgaacaaaag ttatataata acagtttaag
      781 ggcttttaaa ataaaggtat aatatgttga ttagagaagc aaatgttgat gatgtggatg
      841 cgattcttaa tcttgtaaat ggttatgcgg cacaaggatt aatgctatct aaaacacctt
      901 acaaaatata ttcaactatt caacactttt ttgtagttga gatagactca aaagtagttg
      961 gttgtgcctc tttaaatgtt ttatggaaag acattgctga gatctgttct ctggcagttg
     1021 ataacaatta taagggtatg ggtattggta gcatgcttgt aaaaaaatgt attgaaaagg
     1081 ctaaaaagtt aaaggtagaa agggtaattg ctttaacata tcaggataag ttttttgaaa
     1141 aaatgggatt tgttctatct aataaagata aatttccaag aaaactatgg cgagaatgcc
     1201 ttgaatgtcc taaacttgaa gtatgtgatg aaaaggctta tgtttatgag ttaatatgaa
     1261 tcctatcatt ttcttgagta aaaaatgttt gaaatattag caaaagatgg ttcatcaaaa
     1321 gcacgagcag gtatattaaa attatttcat accaatgtaa agactccagt ttttatgcca
     1381 gttggaacaa atggagttgt taagactttt ttcccagaag aattgataaa aatggatatt
     1441 gaaataatat tatcaaatgc ctatcatctc tatttaagac ccggcatgga tgttataaat
     1501 aatgctggtg gtttacacaa gttttcaaaa tggagtaatg ctattctaac agattctggt
     1561 ggctttcaat tattttctct caatgaactt acaaagatta gagagaatgg aatagaattt
     1621 agatctcata ttgatggaag taaacatttt ctttccccag aagatgtaat taatattcaa
     1681 aaaataatag gctctgatat tatgatggtt cttgatcatt gtacaaaggc tggagttgaa
     1741 tataaagagg ctttagatgc tttaaaaagg acgactaaat gggcaaaaat ttcctatgaa
     1801 tattataaaa aagagataga tagtaacagg caaaagatat ttggcattgt tcaaggtaat
     1861 ttttttaaag aattaagaaa aataagcgtg gaagagatat gtcagataga ttttgatggc
     1921 tatgcgattg gcgggctttc tgttggtgaa aaaaaagaga catttttaga aattctttct
     1981 tttacttctg agttaatgcc agagaataag cctagatatc ttatgggcgt tgggactcct
     2041 attgatcttt ttattggcgt tgagaatggt atagatatgt ttgattgtgt ctttcctact
     2101 cgtgtggcaa gaaatgccct tgctctaact catactggta gattaaatat aagaaatgaa
     2161 aaatataaat ttgataatca gccactcgat agtgagtgtg attgttatgt ttgtaagaat
     2221 tttccaagat cttatataag gcatcttttt aaggcagaag agataactgc tccaagaatg
     2281 cttagttttc ataatgtata ttttatgaaa aagataatga ataatataag agaatcaata
     2341 attaataata attttattca atataaaaaa gaatttattt caaaatttaa tagtaaagaa
     2401 tgctaataaa ttgaaaagaa aagttatata gatatccact ttattaagag agatatacct
     2461 ttaaaattat tattatataa aaataatagt tattttatta actatagcta cgacatatgt
     2521 ccatagtttt ttataaaata aataatagtt atattataga aataccgcaa cttgattcaa
     2581 gtaaatattc cctgtataaa aagaaagata tcccctttaa attgccacag atatccccct
     2641 tgtgtatgaa tattattata aaatagtcgt tatttcatct atatagatta ttttgtttaa
     2701 atctatttca aaaaagaaaa atagagaata taagaaattt cttaaatata aaaattttat
     2761 ctttttttaa agaatgggaa aaaaccgcca acattactct tataacttaa aaattccttc
     2821 tgaaaatagt gttctaaaag ttcatcttcc attttagcct ttttaatggt tactggcaga
     2881 ataacaacaa tcgcccataa aaataatacc catgattgta aagcaaggct tgctgcaaaa
     2941 ggaagcataa attctgaaag ataaatagga tgccttataa ccccataaat atcttttgtg
     3001 attaatttat gctcctcttt tatatcgata ttggtggaaa aatgctcacc cagtgctaca
     3061 aaactcagat tttgaactat acaaaaaaat agatagctga tagccccaat acagccaatt
     3121 attattatag gaattttaaa tctttcaata tcagcattat caaggataac atatccccaa
     3181 aattttaatt gaatcaatcc ggtatcataa acttgcaata aagagccaat tctaaaaaga
     3241 gaaagcccta tcaaaacaga agaaagataa gtgaaataag ggaagatttt ttgccataga
     3301 ctattataat attttatagt ttctttatta tcattaataa atctattctt ttttatcttt
     3361 ttaaaattgt ttactatgag aataaatgtt cctaatatta taaatcctct aaagaaaaaa
     3421 tcaaacaccc ttattattgt cacaaaaaaa tcctattgat tactattata tttatcaatt
     3481 aaatctttat aaagttcttt ccagttgtct ggcgtttctt tatctgcaat attcttattt
     3541 aaaataccga ttccctcttt ttcattgcga ttcaataaac aggagactgc ataataataa
     3601 atagccgtat atttaatatc tgtatcatta tgatttatta gtttagcaaa tatctctttt
     3661 gcctttgcat aatccccatt atccccataa gatgtcccca ccataatata tacatttgca
     3721 gtatccttat cttctatatt aagtaaacca ttattttcta atttaaaaaa catctcaagt
     3781 gccttttctt ctctttgtgc tttaaaaagc atgtttatta acttaacagt attatcataa
     3841 ttaccctttg aatattcttc actatatttt gcgatatttt cttttatatt atacacatct
     3901 ttcatctttt caagaaaagc aggtgcctcc aaaaatccat ttatagaaga gataagagta
     3961 ccatctccct cgataaaaag aatggtcgga taaccagaaa tattatatgg ctgaataaat
     4021 tcgtatgctt ttgtgtcttt ttcagggttt atctttaaac atacaaattt ttttgattcc
     4081 ttaataatat ctttatcaat gtatgtttcg gcatcgagtt ttttacacca agaacaccaa
     4141 tcagtccata tgtccaccat tacaattttt ttattatttt tcgcaatatt cattgcttta
     4201 tctagattat cataccagag aatagctttt gaattcttac atgagtaaga aaataataaa
     4261 aataaaacaa aaataaataa ataaatcttt ttcataaaaa atcctttatt aaaaatttat
     4321 ttcttatact taaaaatttt aattctgtca aaagaaatat ttttataaaa atatttttgg
     4381 gtgttatttt atttttagtt agatgaaaag atagaattag cctaagggta agttttgagt
     4441 aataaagaca gaatggtcaa attttaaaca tattactaat tttataagaa ttttatctct
     4501 ttcaggcaaa aatttaagtt gaatttgagt agaaagtagt cgttaaagtc agttgagcat
     4561 ggtatatctt ggcctctttc cttcaccaca caagcctttc ttatctttaa accctctatc
     4621 tcatttttta gtttttgtat catcttcata aatttctctt ccccataaat ttgaatgcca
     4681 gcaaaatata cttcaagcaa ctccctaata agagttgcta tgctaaatga attcaactga
     4741 tcatgtacaa gtttcaattc attatacacc tcctctggta aaaacactct tattttttca
     4801 gaggcattta taaatttata atccttctcc ctcctctttt cataaaggtg ttttttgcgt
     4861 agtataggaa tcatcgataa aattatttct cgcacaatgg ctgaaagatc tttatttttc
     4921 ttttctttca aatatttaat tttatcaaat agagatttat tcaatacaaa atcaaattct
     4981 ttcatattta atcctcctct taaaaaaata ttttctatat attaatcaca aaatttttaa
     5041 taaaatcctt tacaactttt agaaaaaaaa ttaaaaaatt tttcctaaaa ataaaatcgc
     5101 accccgctaa ttcttttaat attactatca ttgacaagat ttaaaaaaaa atttatattg
     5161 aaacacaaaa gagagacttc tcttttcatt tctaaacaaa aggatttttt tctaaaaaag
     5221 atgaaaaaaa tagttttttt ttgtataatt ctgcttttag ctattttttc ttcatgccaa
     5281 aaagctaaca atgactcaaa aaatggcaat ttaataaatg attcaataaa aaatatcaat
     5341 atttcaaata agacaaacca gattaaatta attttcccat attcaaagtt agagtttttt
     5401 ttcggaaaaa attttatacc tgttttcaat aaggttataa atgctgatag tgatttaaat
     5461 gaagaatata ttattgcata taagaaagat gaggaatcta atgtaactgt tgttttattt
     5521 gatatagcaa aaggggatat tttaaagata aaatttattt atgatagcaa tatattttat
     5581 tcatccaatt tctcattaca tgccgggaat cttttttatg aaaaggatat gtgtttggtc
     5641 attgaaggta aatcaaaaga taataaaaat attcttgtta taataaaata tgaaaatgaa
     5701 aattataata ttgttcaaga attcacagga gattactcag taactattaa ttataaagaa
     5761 atagaaacag ataaatcgaa atattttatt ataaataata ttgtcacaat aaacagcagt
     5821 tttagctcga caaacacaaa tattcaaaaa aaagaaattt atgaatggga ttataattct
     5881 tctactttta aaattgttca aacagaagaa tttactataa ataataacat attgaattct
     5941 actatatatt actctgaaga aaaatatttt aattatattt taggcttctg gtatccactc
     6001 gattatcaaa ccatgataga aaaaaataaa attagcgaag atcttctaaa tgaggaaaat
     6061 attcaatttc tattcttttc agataatcca ttagaagtaa acataaagca tggtgattat
     6121 atagataaat atagcatttt caaaatatca cgaatctggg atcagcagag acccggatta
     6181 aggttatttc ttactgaatt ttctaaacct aacaacaatt atataaaatt tatggatgta
     6241 tatttaatga atgataaatc tttaaaagta agcgggcctg agactttttt tatagcggat
     6301 tttgtaagac ttgcaaaacc atttttagaa tatgtaaatg aaaaaaaaga ggaaattaat
     6361 aaaaaaagaa gtgtcgaaat atttgatttt ttacaagggg aatttgttgg taatggatat
     6421 gtacttaata taaaagagta ctcttacaag ttacagaagg atggacatat tacagaagga
     6481 tattataaaa ttttatttaa taagaattat agtattataa gttttgtgga agataattcg
     6541 ttaaaagaaa atattaaatt aaaggatcac
//
LOCUS       a0209204_1001900       10032 bp    DNA              UNK 01-JAN-1980
DEFINITION  Ga0209204_1001900. | GENOME_ACESSION: IMG_3300025631 CONTIG_ID:
            a0209204_1001900 SOURCE: JGI_small ORIG_COORD: 1821_11853.
ACCESSION   a0209204_1001900
VERSION     a0209204_1001900
KEYWORDS    .
SOURCE      .
  ORGANISM  .
            .
FEATURES             Location/Qualifiers
     CDS             29..802
                     /product="TatD DNase family protein & KO:K03424"
     CDS             804..1259
                     /product="amino-acid N-acetyltransferase & KO:K00619"
     CDS             1285..2406
                     /product="queuine tRNA-ribosyltransferase & KO:K00773"
     CDS             complement(2757..3443)
                     /product="protein-S-isoprenylcysteine
                     O-methyltransferaseSte14 & COG2020"
     CDS             complement(3453..4295)
                     /product="thiol:disulfide interchange protein & COG4232"
     CDS             complement(4482..4985)
                     /product="hypothetical protein"
     CDS             complement(5261..6649)
                     /product="asparaginyl-tRNA synthetase & KO:K01893"
     CDS             complement(6955..7446)
                     /product="REP element-mobilizing transposase RayT &COG1943"
     CDS             complement(7802..8515)
                     /product="methyl-accepting chemotaxis protein & KO:K03406"
     CDS             complement(8585..9433)
                     /product="methyl-accepting chemotaxis protein & COG0840"
     Spacer_Hit      5001..5032
                     /gene="304"
                     /evalue="0.00072333"
     Spacer_Hit      7431..7467
                     /gene="226"
                     /evalue="1.90632e-08"
     Spacer_Hit      7433..7467
                     /gene="142"
                     /evalue="2.43566e-07"
     Spacer_Hit      7432..7467
                     /gene="41"
                     /evalue="7.2274e-08"
     Spacer_Hit      5001..5032
                     /gene="230"
                     /evalue="0.000813747"
     Spacer_Hit_Main 5001..5032
                     /gene="45"
                     /evalue="0.00072333"
     Spacer_Hit      7432..7467
                     /gene="300"
                     /evalue="7.2274e-08"
ORIGIN
        1 aatctaatag atataggtgg tttcgagtat gaagttagta gatacacatt gtcatatagc
       61 attattatat gaggatccaa ttgaacagat tagagtaata gatgatgcaa aaagagctgg
      121 tgtagagata ataattaatg ttacgactaa tttgccagac tttttttcaa gttataagaa
      181 cataaaaaat attccaaata tatatcatac tattggatta tctcctgctg aggtaaataa
      241 tccaggaaaa gattgggaat taaaattaaa agagggatta acatatccta atgtagttgc
      301 aattggtgag ataggtcttg attattatca taaatatggt gatagaaatg ctcagataga
      361 atttttttta gctcaacttg aaattgctat ttacaataac cttcctgttg ttattcataa
      421 tagagactct gggaaagata tgaaagatat attaaagtca aaaaaaccac ctgcaggcgg
      481 agtaatgcac tgtttcagtg aagatattca atttgccaaa gagatgattg atttaggttt
      541 ttatatctct tttgctggta atcttacata tagaaatgcc aaaaatcttc acgaggtagc
      601 aaaaaatgta cctatagatt ctcttttaat agagacagac agcccttttt taacacctca
      661 ttcttataga ggcaaaagaa accaacccgc atatcttgtt gatactttta aatttttagc
      721 agaattaaga gagatgaaag aagaagatct tgaacaaaag ttatataata acagtttaag
      781 ggcttttaaa ataaaggtat aatatgttga ttagagaagc aaatgttgat gatgtggatg
      841 cgattcttaa tcttgtaaat ggttatgcgg cacaaggatt aatgctatct aaaacacctt
      901 acaaaatata ttcaactatt caacactttt ttgtagttga gatagactca aaagtagttg
      961 gttgtgcctc tttaaatgtt ttatggaaag acattgctga gatctgttct ctggcagttg
     1021 ataacaatta taagggtatg ggtattggta gcatgcttgt aaaaaaatgt attgaaaagg
     1081 ctaaaaagtt aaaggtagaa agggtaattg ctttaacata tcaggataag ttttttgaaa
     1141 aaatgggatt tgttctatct aataaagata aatttccaag aaaactatgg cgagaatgcc
     1201 ttgaatgtcc taaacttgaa gtatgtgatg aaaaggctta tgtttatgag ttaatatgaa
     1261 tcctatcatt ttcttgagta aaaaatgttt gaaatattag caaaagatgg ttcatcaaaa
     1321 gcacgagcag gtatattaaa attatttcat accaatgtaa agactccagt ttttatgcca
     1381 gttggaacaa atggagttgt taagactttt ttcccagaag aattgataaa aatggatatt
     1441 gaaataatat tatcaaatgc ctatcatctc tatttaagac ccggcatgga tgttataaat
     1501 aatgctggtg gtttacacaa gttttcaaaa tggagtaatg ctattctaac agattctggt
     1561 ggctttcaat tattttctct caatgaactt acaaagatta gagagaatgg aatagaattt
     1621 agatctcata ttgatggaag taaacatttt ctttccccag aagatgtaat taatattcaa
     1681 aaaataatag gctctgatat tatgatggtt cttgatcatt gtacaaaggc tggagttgaa
     1741 tataaagagg ctttagatgc tttaaaaagg acgactaaat gggcaaaaat ttcctatgaa
     1801 tattataaaa aagagataga tagtaacagg caaaagatat ttggcattgt tcaaggtaat
     1861 ttttttaaag aattaagaaa aataagcgtg gaagagatat gtcagataga ttttgatggc
     1921 tatgcgattg gcgggctttc tgttggtgaa aaaaaagaga catttttaga aattctttct
     1981 tttacttctg agttaatgcc agagaataag cctagatatc ttatgggcgt tgggactcct
     2041 attgatcttt ttattggcgt tgagaatggt atagatatgt ttgattgtgt ctttcctact
     2101 cgtgtggcaa gaaatgccct tgctctaact catactggta gattaaatat aagaaatgaa
     2161 aaatataaat ttgataatca gccactcgat agtgagtgtg attgttatgt ttgtaagaat
     2221 tttccaagat cttatataag gcatcttttt aaggcagaag agataactgc tccaagaatg
     2281 cttagttttc ataatgtata ttttatgaaa aagataatga ataatataag agaatcaata
     2341 attaataata attttattca atataaaaaa gaatttattt caaaatttaa tagtaaagaa
     2401 tgctaataaa ttgaaaagaa aagttatata gatatccact ttattaagag agatatacct
     2461 ttaaaattat tattatataa aaataatagt tattttatta actatagcta cgacatatgt
     2521 ccatagtttt ttataaaata aataatagtt atattataga aataccgcaa cttgattcaa
     2581 gtaaatattc cctgtataaa aagaaagata tcccctttaa attgccacag atatccccct
     2641 tgtgtatgaa tattattata aaatagtcgt tatttcatct atatagatta ttttgtttaa
     2701 atctatttca aaaaagaaaa atagagaata taagaaattt cttaaatata aaaattttat
     2761 ctttttttaa agaatgggaa aaaaccgcca acattactct tataacttaa aaattccttc
     2821 tgaaaatagt gttctaaaag ttcatcttcc attttagcct ttttaatggt tactggcaga
     2881 ataacaacaa tcgcccataa aaataatacc catgattgta aagcaaggct tgctgcaaaa
     2941 ggaagcataa attctgaaag ataaatagga tgccttataa ccccataaat atcttttgtg
     3001 attaatttat gctcctcttt tatatcgata ttggtggaaa aatgctcacc cagtgctaca
     3061 aaactcagat tttgaactat acaaaaaaat agatagctga tagccccaat acagccaatt
     3121 attattatag gaattttaaa tctttcaata tcagcattat caaggataac atatccccaa
     3181 aattttaatt gaatcaatcc ggtatcataa acttgcaata aagagccaat tctaaaaaga
     3241 gaaagcccta tcaaaacaga agaaagataa gtgaaataag ggaagatttt ttgccataga
     3301 ctattataat attttatagt ttctttatta tcattaataa atctattctt ttttatcttt
     3361 ttaaaattgt ttactatgag aataaatgtt cctaatatta taaatcctct aaagaaaaaa
     3421 tcaaacaccc ttattattgt cacaaaaaaa tcctattgat tactattata tttatcaatt
     3481 aaatctttat aaagttcttt ccagttgtct ggcgtttctt tatctgcaat attcttattt
     3541 aaaataccga ttccctcttt ttcattgcga ttcaataaac aggagactgc ataataataa
     3601 atagccgtat atttaatatc tgtatcatta tgatttatta gtttagcaaa tatctctttt
     3661 gcctttgcat aatccccatt atccccataa gatgtcccca ccataatata tacatttgca
     3721 gtatccttat cttctatatt aagtaaacca ttattttcta atttaaaaaa catctcaagt
     3781 gccttttctt ctctttgtgc tttaaaaagc atgtttatta acttaacagt attatcataa
     3841 ttaccctttg aatattcttc actatatttt gcgatatttt cttttatatt atacacatct
     3901 ttcatctttt caagaaaagc aggtgcctcc aaaaatccat ttatagaaga gataagagta
     3961 ccatctccct cgataaaaag aatggtcgga taaccagaaa tattatatgg ctgaataaat
     4021 tcgtatgctt ttgtgtcttt ttcagggttt atctttaaac atacaaattt ttttgattcc
     4081 ttaataatat ctttatcaat gtatgtttcg gcatcgagtt ttttacacca agaacaccaa
     4141 tcagtccata tgtccaccat tacaattttt ttattatttt tcgcaatatt cattgcttta
     4201 tctagattat cataccagag aatagctttt gaattcttac atgagtaaga aaataataaa
     4261 aataaaacaa aaataaataa ataaatcttt ttcataaaaa atcctttatt aaaaatttat
     4321 ttcttatact taaaaatttt aattctgtca aaagaaatat ttttataaaa atatttttgg
     4381 gtgttatttt atttttagtt agatgaaaag atagaattag cctaagggta agttttgagt
     4441 aataaagaca gaatggtcaa attttaaaca tattactaat tttataagaa ttttatctct
     4501 ttcaggcaaa aatttaagtt gaatttgagt agaaagtagt cgttaaagtc agttgagcat
     4561 ggtatatctt ggcctctttc cttcaccaca caagcctttc ttatctttaa accctctatc
     4621 tcatttttta gtttttgtat catcttcata aatttctctt ccccataaat ttgaatgcca
     4681 gcaaaatata cttcaagcaa ctccctaata agagttgcta tgctaaatga attcaactga
     4741 tcatgtacaa gtttcaattc attatacacc tcctctggta aaaacactct tattttttca
     4801 gaggcattta taaatttata atccttctcc ctcctctttt cataaaggtg ttttttgcgt
     4861 agtataggaa tcatcgataa aattatttct cgcacaatgg ctgaaagatc tttatttttc
     4921 ttttctttca aatatttaat tttatcaaat agagatttat tcaatacaaa atcaaattct
     4981 ttcatattta atcctcctct taaaaaaata ttttctatat attaatcaca aaatttttaa
     5041 taaaatcctt tacaaatttt agaaaaaaaa ttaaaaaatt tttcctaaaa ataaaatcgc
     5101 acccaatcac aattcaaaaa ttaaaattat aattgactaa aaataaaaaa attgttaaaa
     5161 agcatataca aaagccggcg tgatggaatt ggtagacgtg ccagactcaa aatctggtgg
     5221 aggcaactct gtatcggttc gagtccgatc gtcggcatta ttaaaaattt atcgatttat
     5281 aagttcgagg aaatggtata acatccctta tattttgcat tccgcttata tattgaataa
     5341 gcctttcaaa tccgagccca aatccagaat gtggaactgt tccaaatttt cttaattcaa
     5401 gataccacca gtaattttcc tcttttaatc ctaattcttt aattcttttt aatagcttat
     5461 cataattctc ctctctttcg cttcctccaa ttatttcacc taatttagga acaagaacat
     5521 ccattgctct aacagtctta ttgtcatcat ttaatttcat atagaatgcc tttatatctt
     5581 ttggataatc tgtaacaatt attggtttct taaaaacaat ctcagttaga aatctttcat
     5641 gttcagcctg tagatttacc ccccattcaa ccggatattc aaattttttc tttgattcct
     5701 tgagaatatt tattgcctct gtatatgtta ttctttcaaa tttctctttt acaatatttt
     5761 caagatttga aattactgta ttatcaattc tttcattaaa aaattcaaga tcatccctac
     5821 aatttttaag aacatagtta aaaagatact ttaaaaattc ttctgctata tccatattat
     5881 catttatatc acagaaagcc atttccggct ctatcatcca gaattcggca agatgccttg
     5941 tagtactcga atgttcagcc ctgaaagttg ggccaaaagt atatatttta gagagagcac
     6001 aggcatatgc ttctccattc aattggccac taacagttaa aaatgtctcc ttaccaaaaa
     6061 aatcttttaa atagtcaact tttccatcta aaaatggcaa cttttcaaga tcaagagtgg
     6121 tgactctaaa catctcgcca gctccttcac agtcagaaga ggtaataagt ggtgtatgaa
     6181 tataaaaaaa acccctatct ttaaaaaaag tatgaatagc atagcttaat tcacttctta
     6241 atcttgcaat tgcaccaaaa gtatttgttc ttggtctaag atgtgcaatt tctcttaaaa
     6301 attcaaaaga atgcttcttc ttttgaagag gatattcaag aggattagca tcaccatata
     6361 tatgaatctc attagcaatc aattcaatcc tttgattttt tccttgagaa ggcacaactc
     6421 ttccattgat agatatagat gccccagtat ttaagatact aattttttgt ttataatcag
     6481 gtaattggct atctataata atttgaagac tttttatagt tgagccatca tttatctcta
     6541 aaaaacagaa atcctttgcc tccctttttg ttcttatcca tccttttaca ttaattccct
     6601 gattttttgg ctctaatttt aaaatttctt taatagatag agttctcatt ttctcctccc
     6661 tttcattatg tatatactaa aacaaattta ttttgtcaaa attatttctt aatacgacaa
     6721 ttgtcattca tagatatttt gaaaatatac aacaaacttt tattaaaaaa atatatgtta
     6781 ttttatttag attttctagg tagatatccc ctgtataaaa tacagatatc ccctttctaa
     6841 ctatggatat caatttctaa aaataatatc tctataaggc aaaaaataga tacacaatta
     6901 tagctttaat acaggatata tgatttatat agcaaaaggt ttttaaatat tacttcatat
     6961 caaaaattcc agtaataaag gcaatctatc aagaaattca aaatttttat tcttaaaata
     7021 aaaaagacca caaaaaatat aattttctaa tgtttcctgt atgttatttt tctttagatt
     7081 atcatttacc ctcttaaaac ttcttacaaa atcctcaatt ttttctatta cttcactctt
     7141 aaatctatca aaccatacct ttcctcttat ttttaatctt ttgttatatc taacggcaaa
     7201 tgtccccagt aaccactgca ttatttttga tagattttct cctcttttgg gtcttataat
     7261 aaaatgacag tgggtataaa caaatacaaa atttagaagt gagaatctaa atttcttctt
     7321 tgcctgtttt aaagttaata ataacatttc acggacaaag aggggcttta gttcaggtct
     7381 gtccctgttg attatgcatg taatataata gctagccccc ttttttaata ctctatttct
     7441 tctcataaaa aatcctcctt aattttataa aaattatttt ctatatatta atcacaaaat
     7501 ttttgagaaa atcctttaca agttttgaaa aaaaatttcg ttttttttga aaaaaattaa
     7561 agtgagggac agacctataa ttttttataa ttaaaactaa aagagggaca gacttagcct
     7621 tataatgatg taaaactaat tttaatagag atgtcaataa ctttatatat taaatgcggt
     7681 aacctaacaa gccttgctgt aaataccaaa aaaattacca aatcggggaa gttttacata
     7741 ctctggattt aaataatcag aaggaaaaaa gtaaatattt ttatgttaaa ctaataaaat
     7801 tttattgaaa tttattaaca aggacttcca tactatctat catatctcta ttctttcttt
     7861 caattgagtt tatcttatct aaaagatgca aaatttcatc aattgatgct aatatttctt
     7921 caatgtcatg ctttgcacca gatgagacat ttttcaatgt agaagcagaa tctttaattt
     7981 catttgtctg attttgcata ccctttgttg atatagatac ttttgttgat atatcagaaa
     8041 gtttaataat attttctata agagtattgg ttttatttat gacttcctga gttacatcat
     8101 ctatctcatt tatgctttta aaaacaagat tagatttttc tacaattgtc gcaaaaatat
     8161 tggttgttct ctcaattgat tgtgccgaag aatcaattga agcaataatg cttttaattg
     8221 tcttatcaat ttctgatgac tttctagaag ttgtttcagc aagcttacga atttcatctg
     8281 caacgactga aaaacctttg ccatattctc cagcatgtgc tgcttcaatt gcagcattca
     8341 tcgctaaaag ttctgtatta tcaacaatag agtttattac ctctaacatt tctaatatat
     8401 ttcttgagga gtttgcaact tcttttatta ttgtaactga cgcttccatt tctctatttc
     8461 cagaatatgc agaatcctca agctcagtaa aaatcttctt tttatcagaa atcacaactc
     8521 caacattaga aattgctctg gatatttctt gaatttcttt tattgtatag tttatataat
     8581 tcccctattc atcgattagt tttacaccat cttcaataaa cctgccaaca tctattgcta
     8641 ctttatcaaa agttattatc tgtccatcta aattatttat tttattagtt atatttgcaa
     8701 tgttatctct tgtctcttga atatcttcaa acaatttttt tgatgattct gaaatctggc
     8761 ttgtattttc ttttgtttgc tcctgaacta attttatttg agaaataatt tcattcttaa
     8821 aatcatcttt cataatcatc tgatttaact tttttcttgt tataaaatca tttttaaatg
     8881 taatatatct taatgctgat ccaattagac taattaaaga tgcagaaata gtataaaata
     8941 atgctgcaat aatatcaagg gttctaacat tattaggaat aaaagcaaag cataaaatta
     9001 cacttgtaaa agcaacaatt attgaaataa tagttcttat tggcttccag actggaacaa
     9061 taccagctcc aagaatggga agagaaaaac ccattacata aggtaataaa aattctcttg
     9121 agtatggaag catataacta atccctaata aaaaaataat tattgtaaaa aaatataaat
     9181 ctaaaataaa tcttctaaaa ggtttaaaac aaacaaaaat attaagcact attacagtaa
     9241 ttgaaattat aagccttaaa gcagtaaatt ttgtccatat atcaggtaat aaaaaatagt
     9301 caaatgcaat ccatattgaa taaacaaacg aaaaaagaaa taatgtaata ctaagaatta
     9361 agaaattact ttttaccaga tcttctttaa actgtttttt tatttcctgt gtgaaattta
     9421 ttggggattc catatttgct tccttctgat taagaataaa atctattaat aattagacct
     9481 aaatttctta taatacttat ttataaatat ttcaataaaa aatataccaa aattttctaa
     9541 aaacaaaaaa ctcattaata cactatagca caacttccac catattatat agtagttacg
     9601 aaggagaatt ctatattttt acatacagat aataataaat ttgccaataa aattgtgaaa
     9661 aaggcaaaat taaacataaa attgccaacc tatttttagt aacgacgata aaatagatag
     9721 gggtaagttt taatataatc ttctattcta atatttttat cctgtaagag ttcgtcttta
     9781 ttatcatagg tcataccttc aagcatggtt atttcacatt caatctcttt attgtcttta
     9841 atttgaatca atccatattt attattttta caaattatta tatatgataa accactaaaa
     9901 ctatttaaag ggataacttc atcaaattca tcattatata atttcttttc ccattcagcg
     9961 tttcccattc cataaacttt tgaaatccca tataattccc atttattatt attattttta
    10021 acggcaatta ct
//
LOCUS       contig_27620            2540 bp    DNA              UNK 01-JAN-1980
DEFINITION  . | GENOME_ACESSION: EMBL_ERZ795046 CONTIG_ID: contig_27620 SOURCE:
            EMBL_metagenomes ORIG_COORD: 0_2540.
ACCESSION   contig_27620
VERSION     contig_27620
KEYWORDS    .
SOURCE      .
  ORGANISM  .
            .
FEATURES             Location/Qualifiers
     Spacer_Hit_Main 338..369
                     /gene="45"
                     /evalue="0.00072333"
     Spacer_Hit      338..369
                     /gene="230"
                     /evalue="0.000813747"
     Spacer_Hit      338..369
                     /gene="304"
                     /evalue="0.00072333"
     CDS             complement(598..1986)
                     /product="hypothetical protein"
ORIGIN
        1 cataaatttg aatgccagca aaatatactt caagcaactc ccttataaga gttgctatgc
       61 taaatgaatt caactgatca tgcacaagtt tcaattcatt atacacctcc tctggtaaaa
      121 acactcttat tttttcagag gcatttataa atttataatc cttctccctc ctcttttcat
      181 aaaggtgttt tttgcgtagt ataggaatca tcgataaaat tatttctcgc acaatggctg
      241 aaagatcttt atttttcttt tctttcaaat atttaatttt atcaaataga gatttattca
      301 atacaaaatc aaattctttc atatttaatc ctcctcttaa aaaaatattt tctatatatt
      361 aatcacaaaa tttttaataa aatcctttac aaattttaga aaaaaaatta aaaaattttt
      421 cctaaaaata aaatcgcacc caatcacaat tcaaaaatta aaattataat tgactaaaaa
      481 taaaaaaatt gttaaaaagc atatacaaaa gccggcgtga tggaattggt agacgtgcca
      541 gactcaaaat ctggtggagg caactctgta tcggttcgag tccgatcgtc ggcattatta
      601 aaaatttatc gatttataag ttcgaggaaa tggtataaca tcccttatat tttgcattcc
      661 gcttatatat tgaataagcc tttcaaatcc gagcccaaat ccagaatgtg gaactgttcc
      721 aaattttctt aattcaagat accaccagta attttcctct tttaatccta attctttaat
      781 tctttttaat agcttatcat aattctcctc tctttcgctt cctccaatta tttcacctaa
      841 tttaggaaca agaacatcca ttgctctaac agtcttattg tcatcattta atttcatata
      901 gaatgccttt atatcttttg gataatctgt aacaattatt ggtttcttaa aaacaatctc
      961 agttagaaat ctttcatgtt cagcctgtag atttaccccc cattcaaccg gatattcaaa
     1021 ttttttcttt gattccttga gaatatttat tgcctctgta tatgttattc tttcaaattt
     1081 ctcttttaca atattttcaa gatttgaaat tactgtatta tcaattcttt cattaaaaaa
     1141 ttcaagatca tccctacaat ttttaagaac atagttaaaa agatacttta aaaattcttc
     1201 tgctatatcc atattatcat ttatatcaca gaaagccatt tccggctcta tcatccagaa
     1261 ttcggcaaga tgccttgtag tactcgaatg ttcagccctg aaagttgggc caaaagtata
     1321 tattttagag agagcacagg catatgcttc tccattcaat tggccactaa cagttaaaaa
     1381 tgtctcctta ccaaaaaaat cttttaaata gtcaactttt ccatctaaaa atggcaactt
     1441 ttcaagatca agagtggtga ctctaaacat ctcgccagct ccttcacagt cagaagaggt
     1501 aataagtggt gtatgaatat aaaaaaaacc cctatcttta aaaaaagtat gaatagcata
     1561 gcttaattca cttcttaatc ttgcaattgc accaaaagta tttgttcttg gtctaagatg
     1621 tgcaatttct cttaaaaatt caaaagaatg cttcttcttt tgaagaggat attcaagagg
     1681 attagcatca ccatatatat gaatctcatt agcaatcaat tcaatccttt gattttttcc
     1741 ttgagaaggc acaactcttc cattgataga tatagatgcc ccagtattta agatactaat
     1801 tttttgttta taatcaggta attggctatc tataataatt tgaagacttt ttatagttga
     1861 gccatcattt atctctaaaa aacagaaatc ctttgcctcc ctttttgttc ttatccatcc
     1921 ttttacatta attccctgat tttttggctc taattttaaa atttctttaa tagatagagt
     1981 tctcattttc tcctcccttt cattatgtat atactaaaac aaatttattt tgtcaaaatt
     2041 atttcttaat acgacaattg tcattcatag atattttgaa aatatacaac aaacttttat
     2101 taaaaaaata tatgttattt tatttagatt ttctaggtag atatcccctg tataaaatac
     2161 agatatcccc tttctaacta tggatatcaa tttctaaaaa taatatctct ataaggcaaa
     2221 aaatagatac acaattatag ctttaataca ggatatatga tttatatagc aaaaggtttt
     2281 taaatattac ttcatatcaa aaattccagt aataaaggca atctatcaag aaattcaaaa
     2341 tttttattct taaaataaaa aagaccacaa aaaatataat tttctaatgt ttcctgtatg
     2401 ttatttttct ttagattatc atttaccctc ttaaaacttc ttacaaaatc ctcaattttt
     2461 tctattactt cactcttaaa tctatcaaac catacctttc ctcttatttt taatcttttg
     2521 ttatatctaa cggcaaatgt
//
