# Supplementary material for: Uncovering the functional diversity of rare CRISPR-Cas systems with deep terascale clustering
Source: Science. Author manuscript; Available in PMC 2024 Mar 4. (PMC10910872; doi:10.1126/science.adi1910)
Supplement: data S5 [file NIHMS1969090-supplement-data_S5.zip › VII_spacer_search/spacer_id_20_targets.gb]

LOCUS       contig_13144            4624 bp    DNA              UNK 01-JAN-1980
DEFINITION  . | GENOME_ACESSION: EMBL_ERZ795045 CONTIG_ID: contig_13144 SOURCE:
            EMBL_metagenomes ORIG_COORD: 0_4624.
ACCESSION   contig_13144
VERSION     contig_13144
KEYWORDS    .
SOURCE      .
  ORGANISM  .
            .
FEATURES             Location/Qualifiers
     CDS             complement(64..1275)
                     /product="hypothetical protein"
     Spacer_Hit      881..917
                     /gene="203"
                     /evalue="1.15428e-06"
     Spacer_Hit_Main 881..917
                     /gene="20"
                     /evalue="1.03886e-06"
     Spacer_Hit      881..917
                     /gene="282"
                     /evalue="1.03886e-06"
     Spacer_Hit      882..917
                     /gene="310"
                     /evalue="3.9386e-06"
     Spacer_Hit      882..917
                     /gene="125"
                     /evalue="3.9386e-06"
     CDS             1419..2066
                     /product="hypothetical protein"
     CDS             complement(2188..3360)
                     /product="hypothetical protein"
     CDS             complement(3451..4413)
                     /product="hypothetical protein"
ORIGIN
        1 atataaggca tatagagaaa ttggtaaaag cattgggttt atctaaatta tcaaagggac
       61 ttatcataaa ttttgtgtct gtttataaaa tctcacatta aacatctggt taatctcata
      121 ctcacaactt ttaaatgaat ttaggggact acgccatttt ccatctttta gtcttgtaag
      181 taaaacatat atactaactt gtgcagtctt tgttgattga aaataaccgc cactatttac
      241 tctcataact tctaatcttg aatgcaagtt ctctattatg tttgttgtat aaatatgttt
      301 tcttatttct tctggatact ttataaaagt aaaatatttt tcttttttct tcaacaaata
      361 atttataaaa gtgggatatt tgtctttata ttcattacac aatgtttcaa attgaactat
      421 tgctttatta taatcgttta aaaatctgat ggttgttaat tttttgttaa actctttact
      481 atctacttta ctcatatttc gtttagtatt tctttgcata tgaataaaac acaactgatg
      541 ctcactattt ggaaataaag tatttattgc atcatcaaga ccgctaaaat catcagttac
      601 aaataataaa actcttttta cccctctttg aattaagtta ttcaaaatca caagatagtc
      661 ctctcttgtt tcatttcctt cataaacata aaaacctatt aaatcttttt taccactcat
      721 atcaatgcca ataatattat aaataacact atttttaatc tgttttatat catcgtcttt
      781 aatttgaacg tgatatgcat caatgaatat aacaaaaaaa ttatcaggta attgtttatt
      841 aatcaattct tgagatttct gatataattc gtctttaagt tcttctattt gttcgcttga
      901 ataaggaaga ttcattgaat taagaagcat tttaatttta tttggagagt aattatttaa
      961 tacaagtttt aaaataaact catcaaaaga ggcatcacat tttttataat gaggtggtaa
     1021 tatacaaggt ctaaaattac cttttcttac tcttggcaca tttatattta aattgccaga
     1081 actggtaatt aaatctctgg aataatatcc atttgcttta tcattatcaa attgagataa
     1141 atgcaactct ctctctttgt tcataataat gtttaataaa taacttaata attcctgtat
     1201 tcctccttta gaattaattt catttaaata atcttttaat aagtcttcaa aaagtttttg
     1261 cttattatta ttcataattt ctaacctcct tttaaaaaaa ttattatttt tatcgttaaa
     1321 tatttaaaaa aatatctcct tttatcagac acaaaactta gaacactacc gaaaattata
     1381 ttacaaaaga aaaattcgaa ctaattgggg catcaagaat ggcaaaaggt gttgggggtg
     1441 atttttatag tataaaaaat attgaaaata agaaatggct tatggggata tgtgatgtat
     1501 gtgggaaagg aatttctgca tctttgattt ctgcaatagt gggtggtatg tttgatatat
     1561 atgattttaa taataaatcg attgaagaat ttatttctct attgaataaa tatatataca
     1621 acacttttaa actcgaaaaa tatttaaccg gactttttat cgaatttgaa gaagatagtg
     1681 gtaaaataag aatatttgat atggggcata gtcttggtgc ctcaaattta tatcttgtaa
     1741 gagaaaataa tattatatca gaaattacta aaaattataa tcttgcaata ggtcttgttc
     1801 ctgatataac aacaaatagc gatctgattg aacttaaaaa aaatgatcta ttcattgcga
     1861 ttacagatgg agtcactgat caaagaaatt caatagagat ggaatatggg ataaaaaaat
     1921 ttttaaaaat tataactaaa aatctcaata atgatttaaa aatagtaaaa gagagtattt
     1981 ttaatgatat agatatattt agaggaaaca gccctcaaca ggatgatatc acttttttgt
     2041 tgttaaaata taaaggcaaa tcctaattaa tatctggtaa actaaattaa gacaatattt
     2101 acacagaata atataattat aataatacag atatcccctt tacttaaaga ggatatcttt
     2161 ataagatatc actatttaaa ataattctta gaacatttct tcaatctgct tctttaatat
     2221 tttaactgct tcttgtatag aaaaaatttc aataaaagta tcttcttttc ttagtaatcc
     2281 taactccttt atttttctca tggcatcatc gacttcaaaa tcaatttttt taccaaaatt
     2341 gttaataaaa aaattttcta tttttttatc caattcctca atggttaatt tctctttact
     2401 aaaataaaga aaataataag caagaactat ttctttgcat tcttcctcta tggcattatt
     2461 tataagatag tgataaactc cactattatt atcaagattt tgaaaataca aatttgaagt
     2521 aagacttctt aaatattttt caaccgtgga ttgataacca gaaaaagaat gcaatgcaag
     2581 tccaaagaaa ccaccaacaa ttccccagaa tccgagttga ctccaccagg ttccactact
     2641 tccctgtttt ataatataat ccactacttt atatattgtg gttgaaatac cggcaattaa
     2701 tggtaaaatt ataagcatct tatcaagagg tttaatcatt attttggtat taggaaaaag
     2761 catttcaaga tcaacagcag gaacattctt aaataatttt atatatactt tatcataact
     2821 taaattatct tttcttgttt tcttttgagg ttttaattta aaaataaaaa caacacggct
     2881 ataaacatta aaatcatact ctttttccat aaagaagaat ttcttttttc ttgaatcttt
     2941 aaattcccct ttataaaaaa gaatacactc atcaaattct tctaaattta cttttaaatc
     3001 tattccccac ggcgatgatt tattaaaagc ctcaataatt ttatctttag ttatttctat
     3061 ataatttcct gcttttaata gatcttttat tttatttact acatttttta tatcttcatt
     3121 cttttttact tcgttaatat ttcctagtag ttgaatatta agatccggat caatataaag
     3181 ataactctct ttgatctctt ccaatttttt tgagaattta ttatcataaa taaactctat
     3241 caaattataa aatttttcaa actcttctct atttttttta tcttctattt tctcttttaa
     3301 aaatagaaac aattctcttt tatcaaaagg tataaaattt tctaatttta tctcatccat
     3361 attaccacct aattttaaag ttttaaataa ttataacaat ttatttgatt tattaaaatt
     3421 atttcctgca aaaactccaa ataaaaataa tcaatatcct tttttaaaat ctattaagcc
     3481 atgaggtttt ttattattta aaaaatcttc catttcaata aaagcctctt ttgttctgtt
     3541 tgttaaagat tctttagtat atgctcccat atggggtgat aaatagaaat atttttgtag
     3601 atcaaggggg atatcccctt taaaaggttc atcttcaaaa acatccacta ttatctttct
     3661 tatttttcct ttttttgcta tcttaatgag tgagtctatt cttactattt tacctcttgc
     3721 tgtatttata aagatggaat tttctttcat tttatctaaa aaatcatcgg ttataaaata
     3781 caatgtctct tctgtcaggg gtgtatgaat agttacaata tctgacaatt ctggtataac
     3841 atccattcta tcaacccatt gatctatttt ttttattttt ttttcttcaa cagaaagata
     3901 tggatcatac cctattgttg tcattttaaa aacctttgcg acctcagcta caaaagagcc
     3961 aattctaccc acgcctatta taccaatagt tttatttttt aattctattc caagttcgat
     4021 attctctcta aattttttat ttaaagtatt aatattagca aagtctaatt ctctatatgt
     4081 tcttataatc tggccaaata tcaattctac aacactggag atattagaat ttggagtatt
     4141 gcagacaagg atatcttttt tttcgcactc ttttagatca atatgatcta ttcctatgcc
     4201 cattcttatt attaatttaa gattattggc aagatcaaga agatcttttt ttatacttag
     4261 gcgggttgaa attattaata tatatacatc atttatacaa ctctttaatg cttcataatt
     4321 gatagaaggt gagtatatta tatcgaattt tttagaatat tcatttaaaa ttgtttcatc
     4381 aacaaaatca gtaataaaaa tttttttaga catattttta gtttatgttt taaattaaat
     4441 tttttatact aaaaattttt aagtttgtca aaaatatctc aatgattttt ctttaaagtg
     4501 attaatatta tttttagtca gataaaatga tagagttatc ctaatgttaa ttttttttga
     4561 gagaaatatt atatacaaaa aagtttttaa atcgtaaata gtaattttca tttcatatca
     4621 aaaa
//
LOCUS       a0208198_1020743        2889 bp    DNA              UNK 01-JAN-1980
DEFINITION  Ga0208198_1020743. | GENOME_ACESSION: IMG_3300025638 CONTIG_ID:
            a0208198_1020743 SOURCE: JGI_small ORIG_COORD: 0_2889.
ACCESSION   a0208198_1020743
VERSION     a0208198_1020743
KEYWORDS    .
SOURCE      .
  ORGANISM  .
            .
FEATURES             Location/Qualifiers
     CDS             1..333
                     /product="hypothetical protein"
     CDS             complement(296..1507)
                     /product="transposase-like protein & COG3328"
     CDS             1651..2298
                     /product="sigma-B regulation protein RsbU
                     (phosphoserinephosphatase) & KO:K07315"
     CDS             complement(2420..2887)
                     /product="uncharacterized protein DUF3754 & pfam12576"
     Spacer_Hit      1114..1149
                     /gene="125"
                     /evalue="3.9386e-06"
     Spacer_Hit_Main 1113..1149
                     /gene="20"
                     /evalue="1.03886e-06"
     Spacer_Hit      1113..1149
                     /gene="282"
                     /evalue="1.03886e-06"
     Spacer_Hit      1114..1149
                     /gene="310"
                     /evalue="3.9386e-06"
     Spacer_Hit      1113..1149
                     /gene="203"
                     /evalue="1.15428e-06"
ORIGIN
        1 gaaaaagaaa cagaaaaacc gctaataccg agggcattga atgaattagg aataacttta
       61 ataaactcaa aaccttatca accacagggg aaaggcaaag ttgaaaggaa gtttttaaca
      121 tttcaaaagc aattaccatt ttatttgaag tccaaagggg caaaaaatat agatgaagca
      181 aataaagttt tagaagatta tataataaaa cataaccaga caataaatag aactataggc
      241 aaaacaccag aggaagtatt taaaaatagc aaagatgttt ttatagaggg acttatcata
      301 aattttgtgt ctgtttataa aatctcacat taaacatctg gttaatctca tactcacaac
      361 ttttaaatga atttagggga ctacgccatt ttccatcttt tagtcttgta agtaaaacat
      421 atatactaac ttgtgcagtc tttgttgatt gaaaataacc gccactattt actctcataa
      481 cttctaatct tgaatgcagg ttctctatta tgtttgttgt ataaatatgt tttcttattt
      541 cttctggata ctttataaaa gtaaaatatt tttctttttt cttcaacaaa taatttataa
      601 aagtgggata tttgtcttta tattcattac acaatgtttc aaattgaact attgctttat
      661 tataatcgtt taaaaatctg atggttgtta attttttgtt aaactcttta ctatctactt
      721 tactcatatt tcgtttagta tttctttgca tatgaataaa acacaactga tgctcactat
      781 ttggaaataa agtatttatt gcatcatcaa gaccgctaaa atcatcagtt acaaataata
      841 aaactctttt tacccctctt tgaattaagt tattcaaaat cacaagataa tcctctcttg
      901 tttcatttcc ttcataaaca taaaaaccta ttaaatcttt tttaccactc atatcaatgc
      961 caataatatt ataaataaca ctatttttaa tctgttttat atcatcgtct ttaatttgaa
     1021 cgtgatatgc atcaatgaat ataacaaaaa aattatcagg taattgttta ttaatcaatt
     1081 cttgagattt ctgatataat tcgtctttaa gttcttctat ttgttcgctt gaataaggaa
     1141 gattcattga attaagaagc attttaattt tatttggaga gtaattattt aaaacaagtt
     1201 ttaaaataaa ctcatcaaaa gatgcatcac attttttata atgaggtggt aatatacaag
     1261 gtctaaaatt accttttctt actcttggca catttatatt taaattgcca gaactggtaa
     1321 ttaaatctct ggaataatat ccatttgctt tatcattatc aaattgagat aaatgcaact
     1381 ctctctcttt gttcataata atgtttaata aataacttaa taattcctgt attcctcctt
     1441 tagaattaat ttcatttaaa taatctttta ataagtcttc aaaaagtttt tgcttattat
     1501 tattcataat ttctaacctc cttttaaaaa aattattatt tttatcgtta aatatttaaa
     1561 aaaatatctc cttttatcag acacaaaact tagaacacta ccgaaaatta tattacaaaa
     1621 gaaaaattcg aactaattgg ggcatcaaga atggcaaaag gtgttggggg tgatttttat
     1681 agtataaaaa atattgaaaa taagaaatgg cttatgggga tatgtgatgt atgtgggaaa
     1741 ggaatttctg catctttgat ttctgcaata gtgggtggta tgtttgatat atatgatttt
     1801 aataataaat cgattgaaga atttatttct ctattgaata aatatatata caacactttt
     1861 aaactcgaaa aatatttaac cggacttttt atcgaatttg aagaagatag tggtaaaata
     1921 agaatatttg atatggggca tagtcttggt gcctcaaatt tatatcttgt aagagaaaat
     1981 aatattatat cagaaattac taaaaattat aatcttgcaa taggtcttgt tcctgatata
     2041 acaacaaata gcgatctgat tgaacttaaa aaaaatgatc tattcattgc gattacagat
     2101 ggagtcactg atcaaagaaa ttcaatagag atggaatatg ggataaaaaa atttttaaaa
     2161 attataacta aaaatctcaa taatgattta aaaatagtaa aagagagtat ttttaatgat
     2221 atagatatat ttagaggaaa cagccctcaa caggatgata tcactttttt gttgttaaaa
     2281 tataaaggca aatcctaatt aatatctggt aaactaaatt aagacaatat ttacacagaa
     2341 taatataatt ataataatac agatatcccc tttacttaaa gaggatatct ttataagata
     2401 tcactattta aaataattct tagaacattt cttcaatctg cttctttaat attttaactg
     2461 cttcttgtat agaaaaaatt tcaataaaag tatcttcttt tcttagtaat cctaactcct
     2521 ttatttttct catggcatca tcgacttcaa aatcaatttt tttaccaaaa ttgttaataa
     2581 aaaaattttc tattttttta tccaattcct caatggttaa tttctcttta ctaaaataaa
     2641 gaaaataata agcaagaact atttctttgc attcttcctc tatggcatta tttataagat
     2701 agtgataaac tccactatta ttatcaagat tttgaaaata caaatttgaa gtaagacttc
     2761 ttaaatattt ttcaaccgtg gattgataac cagaaaaaga atgcaatgca agtccaaaga
     2821 aaccaccaac aattccccag aatccgagtt gactccacca ggttccacta cttccctgtt
     2881 ttataatat
//
LOCUS       contig_32194            2608 bp    DNA              UNK 01-JAN-1980
DEFINITION  . | GENOME_ACESSION: EMBL_ERZ795051 CONTIG_ID: contig_32194 SOURCE:
            EMBL_metagenomes ORIG_COORD: 0_2608.
ACCESSION   contig_32194
VERSION     contig_32194
KEYWORDS    .
SOURCE      .
  ORGANISM  .
            .
FEATURES             Location/Qualifiers
     Spacer_Hit      772..808
                     /gene="282"
                     /evalue="1.03886e-06"
     Spacer_Hit_Main 772..808
                     /gene="20"
                     /evalue="1.03886e-06"
     Spacer_Hit      772..808
                     /gene="203"
                     /evalue="1.15428e-06"
     Spacer_Hit      773..808
                     /gene="310"
                     /evalue="3.9386e-06"
     Spacer_Hit      773..808
                     /gene="125"
                     /evalue="3.9386e-06"
     CDS             complement(1710..2213)
                     /product="hypothetical protein"
ORIGIN
        1 ttaatctcat actcacaact tttaaatgaa tttaggggac tacgccattt tccatctttt
       61 agtcttgtaa gtaaaacata tatactaact tgtgcagtct ttgttgattg aaaataaccg
      121 ccactattta ctctcataac ttctaatctt gaatgcaagt tctctattat gtttgttgta
      181 taaatatgtt ttcttatttc ttctggatac tttataaaag taaaatattt ttcttttttc
      241 ttcaacaaat aatttataaa agtgggatat ttgtctttat attcattaca caatgtttca
      301 aattgaacta ttgctttatt ataatcgttt aaaaatctga tggttgttaa ttttttgtta
      361 aactctttac tatctacttt actcatattt cgtttagtat ttctttgcat atgaataaaa
      421 cacaactgat gctcactatt tggaaataaa gtatttattg catcatcaag accgctaaaa
      481 tcatcagtta caaataataa aactcttttt acccctcttt gaattaagtt attcaaaatc
      541 acaagatagt cctctcttgt ttcatttcct tcataaacat aaaaacctat taaatctttt
      601 ttaccactca tatcaatgcc aataatatta taaataacac tatttttaat ctgttttata
      661 tcatcatctt taatttgaac gtgatatgca tcaatgaata taacaaaaaa attatcaggt
      721 aattgtttat taatcaattc ttgagatttc tgatataatt cgtctttaag ttcttctatt
      781 tgttcgcttg aataaggaag attcattgaa ttaagaagca ttttaatttt atttggagag
      841 taattattta atacaagttt taaaataaac tcatcaaaag aggcatcaca ttttttataa
      901 tgaggtggta atatacaagg cctaaaatta ccttttctta ctcttggcac atttatattt
      961 aaattgccag aactggtaat taaatctctg gaataatatc catttgcttt atcattatca
     1021 aattgagata aatgcaactc tctctctttg ttcataataa tgtttaataa ataacttaat
     1081 aattcctgta ttcctccttt agaattaatt tcatttaaat aatcttttaa taagtcttca
     1141 aaaagttttt gcttattatt attcataatt tctaacctcc ttttaagaaa attattattt
     1201 ttatcgttaa atattttaaa aaatatctcc ttttatcaga cacaaaactt agaacactac
     1261 ctttatagat gtcaaaaaaa atgaaattga agaaatagaa aatgcattca caaaaagaac
     1321 aacaagaaaa gtatcagagg taaatgaaat aagttataac agtaagatat acattgttcc
     1381 taaatataaa ggatattcat tagcaagtat gaaaatagaa tttagagaaa atcctaataa
     1441 gaggattaaa ttattttata aaaatgaact tttagtaaaa tataatttgg aggcttcgaa
     1501 tgaaaaaaga taattctttt ctttttcatt ttttcaagat caatattaag tatttgtttt
     1561 gaacgacatg tttaatttat ctaatcattt tttatttttt gatacaatct tatctagaaa
     1621 aaaaactttt taataataga tagacttctc ctgaggtaat tttagtttga gaggaatata
     1681 gaaataaaga tttaaattaa aatttatttt tagaggaatt ttatctcttt aagagtaaaa
     1741 tttgatttaa atttaagcca aaagtagtct tcttcctcaa gggggaatgg gatatctgtg
     1801 gcaccgctct ttacaagccg agtcttcttt tcttttaatc cctctattat ttttttcaat
     1861 tttgacacaa tatttataaa atttttttca ccataatttt caatacctga aaaatatgtt
     1921 tctagcaatt cccttacaag agttgctata ctaaatgagt ttatttggtc atgcaccatt
     1981 tttagttcat tgtatacctc tttaggtaga tatactctta ttttatgggt agcatttatg
     2041 attttgtaat ctttctctct tcttttttca aaaagatgct tctttcttaa gaatggaatc
     2101 ataaaaatta taatttctct tatcagttta gaaagaccta tattagtttt ttcttttaaa
     2161 cttttaattt tttcaaataa gtctttgttt ataacaaaat caaaatctaa cataaaagcc
     2221 tccattttat attttttaaa aaattgtttt ctatgttatt aatcacaaaa tttttaagaa
     2281 aatcctttac aaaattttaa aaaaatttaa ttttttttct taaagataaa atcttaaaga
     2341 taaaattttt cgattctcat aaatcccgac taaatatttt tgacataatt tgaaaatttt
     2401 tatataagaa taatcatgag aaaaaaatat attgacacat tgaggctaat tgctcttttt
     2461 tatatgtttt ttcaacatag tgcattggtt ttattaaaga atgactataa tactggatta
     2521 acagcctttt tatttgaaat agtccctttt tgttctgctc tatttttatt tcttgctggc
     2581 ttttctttaa caatttctat tggcaaat
//
LOCUS       a0209204_1002792        5797 bp    DNA              UNK 01-JAN-1980
DEFINITION  Ga0209204_1002792. | GENOME_ACESSION: IMG_3300025631 CONTIG_ID:
            a0209204_1002792 SOURCE: JGI_small ORIG_COORD: 7943_13740.
ACCESSION   a0209204_1002792
VERSION     a0209204_1002792
KEYWORDS    .
SOURCE      .
  ORGANISM  .
            .
FEATURES             Location/Qualifiers
     DR              33..61
     DR              97..125
     DR              162..190
     DR              227..255
     DR              291..319
     DR              356..384
     DR              421..449
     DR              486..514
     DR              551..579
     CDS             complement(574..1155)
                     /product="transposase-like protein & COG3328"
     Spacer_Hit      761..797
                     /gene="282"
                     /evalue="1.03886e-06"
     Spacer_Hit      761..797
                     /gene="203"
                     /evalue="1.15428e-06"
     Spacer_Hit_Main 761..797
                     /gene="20"
                     /evalue="1.03886e-06"
     Spacer_Hit      762..797
                     /gene="310"
                     /evalue="3.9386e-06"
     Spacer_Hit      762..797
                     /gene="125"
                     /evalue="3.9386e-06"
     CDS             1398..1502
                     /product="hypothetical protein"
     CDS             complement(1699..2202)
                     /product="hypothetical protein"
     CDS             2405..3460
                     /product="uncharacterized membrane protein & COG3503"
     CDS             3535..5601
                     /product="hypothetical protein"
ORIGIN
        1 cattaaagtg ggacaattct ctactcttat tcagtttaag tcccatatat tggggttaaa
       61 accaataaaa aaatatttta tatatattaa tcacaaagtt taagttccat acgctggggt
      121 taaaagtcat cgattatacc atatttaaat caaagatcaa acgtttaagt cccatatgct
      181 ggggttaaaa gtgccattaa agtgggacaa ttctctactc ttattcagtt taagtcccat
      241 atattggggt taaaaccaat aaaaaaatat tttatatata ttaatcacaa agtttaagtt
      301 ccatacgctg gggttaaaac ctgtaatcct gttttgatag atacacatga atcctagttt
      361 aagttccata tgctggggtt aaaactcata aaataacata atttttctag ggctattttt
      421 agtttaagtt ccatatgctg gggttaaaaa tgccattaaa gtgggacaat tctctactct
      481 tattcagttt aagttccata taatggggtt aaaacatagt attcaagtct tcaatactaa
      541 actttttcct agtttaagtc ccatatgctg gggttaaaag tgcccttttt taccactcat
      601 atcaatgcca ataatattat aaataacact atttttaatc tgttttatat catcatcttt
      661 aatttgaacg tgatatgcat caatgaatat aacaaaaaaa ttatcaggta attgtttatt
      721 aatcaattct tgagatttct gatataattc gtctttaagt tcttctattt gttcgcttga
      781 ataaggaaga ttcattgaat taagaagcat tttaatttta tttggagagt aattatttaa
      841 tacaagtttt aaaataaact catcaaaaga ggcatcacat tttttataat gaggtggtaa
      901 tatacaaggt ctaaaattac cttttcttac tcttggcaca tttatattta aattgccaga
      961 actggtaatt aaatctctgg aataatatcc atttgcttta tcattatcaa attgagataa
     1021 atgcaactct ctctctttgt tcataataat gtttaataaa taacttaata attcctgtat
     1081 tcctccttta gaattaattt catttaaata atcttttaat aagtcttcaa aaagtttttg
     1141 cttattatta ttcataattt ctaacctcct tttaagaaaa ttattatttt tatcgttaaa
     1201 tattttaaaa aatatctcct tttatcagac acaaaactta gaacactacc tttatagatg
     1261 tcaaaaaaaa tgaaattgaa gaaatagaaa atgcattcac aaaaagaaca acaagaaaag
     1321 tatcagaggt aaatgaaata agttataaca gtaagatata cattgttcct aaatataaag
     1381 gatattcatt agcaaatatg aaaatagaag ttagagaaaa tgctaataag tggattaaat
     1441 tattttataa aaatgaactt ttagtaaaat ataatttgga ggctttgaat gaaaaaagat
     1501 aattcttttc tttttcattt tttcaagatc aatattaagt atttgttttg aacgacatgt
     1561 ttaatttatc taatcatttt ttattttttg atacaatctt atctagaaaa aaaacttttt
     1621 aataatagat agacttcttc tgaggtaatt ttagtttgag aggaatatag aaataaagat
     1681 ttaaattaaa atttattttt agaggaattt tatctcttta agagtaaaat ttgatttaaa
     1741 tttaagccaa aagtagtctt cttcctcaag ggggaatggg atatctgtgg caccgctctt
     1801 tacaagccga gtcttctttt cttttaatcc ctctattatt tttttcaatt ttgacacaat
     1861 atttataaaa tttttttcac cataattttc aatacctgaa aaatatgttt ctagcaattc
     1921 ccttacaaga gttgctatac taaatgagtt tatttggtca tgcaccattt ttagttcatt
     1981 gtatacctct ttaggtagat atactcttat tttatgggta gcatttatga ttttgtaatc
     2041 tttctctctt cttttttcaa aaagatgctt ctttcttaag aatggaatca taaaaattat
     2101 aatttctctt atcagtttag aaagacctat attagttttt tcttttaaac ttttaatttt
     2161 ttcaaataag tctttgttta taacaaaatc aaaatctaac ataaaagcct ccattttata
     2221 ttttttaaaa aattgttttc tatgttatta atcacaaaat ttttaagaaa atcctttaca
     2281 aaattttaaa aaaatttaat tttttttctt aaagataaaa tcttaaagat aaaatttttc
     2341 gattctcata aatcccgact aaatattttt gacataattt gaaaattttt atataagaat
     2401 aatcatgaga aaaaaatata ttgacacatt gaggctaatt gctctttttt atatgttttt
     2461 tcaacatagt gcattggttt tattaaagaa tgactataat actggattaa cagccttttt
     2521 atttgaaata gtcccttttt gttctgctct atttttattt cttgctggct tttctttaac
     2581 aatttctatt ggcaaatatg aaaacaaaaa agactttata gtaagactta ttttaagagg
     2641 attaatttta attatatctt cttctctatt atttttaatt gagaatggat ttcagtttcc
     2701 agattttatt tttgcatctg gaattttaaa taccatcggg atttttatta ttttagcaat
     2761 attgatattt atttttaata ataaaaatat tcaattagta atttcttttg ctgtaacaat
     2821 tatacttatg atcattacta tctatcttga tattaagaaa atatacattt atccttttaa
     2881 ttatgcctat gaatcgataa gcccaactat tatatttgga tttatgggga tatccactgg
     2941 attaattata aacaattcta ataaaagagt tcagtatctt acttgcttta taatttttat
     3001 aataggtctt gcaattataa ctttaagctc cttaaaatat ggcttcttaa aaggattttc
     3061 ttttgaaagt gggagatatg tcgtagaaag aatatacaat acaaaatatc ttttatttga
     3121 ctttcaaaaa gttatgatcc cagagacttt tgatgcatca acatggaatt tcaatacagt
     3181 aagttttgtt actgcaattg gcacaacatt ttttcttttt ggattgttct tttttatgga
     3241 gcctatttta aagaaaatta gttatgttat aataatgccg ggtaaatatg catttttaaa
     3301 ctattttttt cattttattg ttattgcaat aattgtttta actcatggtt acaatacttt
     3361 caataaatta caattttata tttctcttct ttttttattt atattaagtt ttattttttc
     3421 aaattatcta caatttaaaa aaaataaaaa ttttatataa aaaaatggaa ttttttgtta
     3481 aaatgtatta tatttaataa gagagatata tcctttttta cgaggagctt aaatatgaaa
     3541 agaatattaa taatcttaat acttatatta acatttgtga caacatgtag attggtacat
     3601 ttatttgagg atgaaaatag tgtcattacc acaacaactc aatcttctac aataaaaaga
     3661 tcaaaaattt atttaattga tgagactaac agaattatac cttctgatag tactaaaaat
     3721 ttaggtttaa tacctcttgg aaatttgata aatataaatt taaaaataag aaatggtgga
     3781 aacgatattc ttaaaataaa taatgtaagc atactcgata aaattaattg ttcaaatgta
     3841 agttataatc tttcaaaaac agaattaaat tcttatgaag agactaattt tacaatatct
     3901 actaagtttg ataatacagg tgatggatct tttaggattg aaatattaag taatgatcca
     3961 aatatgccag tatttagagt gaaatttatt ggtaatgtgg taaatgctat atatgtaagt
     4021 gaaaagaccg gtgacgatag taccggtaca gggacaatga ccagtcctta caagactatc
     4081 acaaaaggat tagaaaatct tcagaatgct ggtgggctta tatgtgttgc agctgggtct
     4141 tatacagaag atataaatat gtacgggata catattgcat ctctatatgg tggttattat
     4201 tgtgatgggg caactgttga ctggaataat agaaatattt ttagtagcga gcctaactat
     4261 ataacaagta tatctcctgc ttctttttat atgcctccta tatctataat gtcaaatagc
     4321 ggtgtaccag tagacataga gggatttacg ataaacggct caaattcatc accatctgaa
     4381 attacaacta tatatatatc atacaattgt cagaatatag taataaaaaa caacaatata
     4441 agttgcggtg attccagtgg taatatatat ggtataaaaa ttgaaagtag taattttatt
     4501 catattatta ataatagtat aacaattaat aaaattacaa cagaaacctg tgcaatatat
     4561 aattggaata gtagtgatat agagataatc gataatcgaa tacaacaaat aactaatcca
     4621 aatgacgata atataagttt ttgtggtata agaaacaatg gtggtaataa tatatctata
     4681 agaaataata atatacaatt accaaatctt tctgaagcag gtagctctgt taatggcatc
     4741 tggctggaaa atgcttctga tatgtttata tttaataaca gaatagaaaa tggagagtca
     4801 ccagaagaat catctgctat atatttaaat aatataacga atgcccaaat agcagataac
     4861 ataataaata ctaaaactta tataggtata gatataaata taactgctaa ttgtgatttt
     4921 aatattagaa ataataccat agttcttgat acagcaacag atgatgtaac cgggatttat
     4981 atagaaaata tttctggaag tatatttaat ttgaattgtt ataataatgt attatatatt
     5041 aaaaatggaa ataacaaaaa tggcatatcc cctgaagaca caaataataa tgtgaaaata
     5101 attaataata caattgtaat gaataattct atttttaata aagggattaa tctaattgat
     5161 aatgattcac ctcttataga aaataatatc atatttttaa ataatataaa tggcattaat
     5221 agtgataatg aattcgcaat atatgagact gcatcttctt ctgatccaga aacaatctta
     5281 aacaatgatg tatttggatt taagtacttt tattatgatt ttgatgctcc aatagatgaa
     5341 agaaagattg cttcattaaa tgattttaat aagagtgaaa agacaaacca gagaggagta
     5401 gatacagtaa gagataataa aagtgcaaat cctaagtttt ttaatattaa tgatccaatt
     5461 aatcatggct tgaaactcca gatatcttct cctcaagatg ttaaacaggg tggaaaatca
     5521 caagtttttt taaacaatga tagaatttat agacccagaa caatgccatg gtctattggt
     5581 gcttatgagt gtgatgaata aaaaaaatta gatatcaata tggtagtggg atatcccccg
     5641 acttgtgaat aaagttaggt ttgaaataag ggggatatcc ctatatctca aaggataaaa
     5701 ttgtattttt tttcggagat ttttaaagag tagaagagag tgtagtagca tttctttagc
     5761 ctaaaaatct tttatatttt taccagataa attccta
//
LOCUS       a0209720_1010904        4601 bp    DNA              UNK 01-JAN-1980
DEFINITION  Ga0209720_1010904. | GENOME_ACESSION: IMG_3300025605 CONTIG_ID:
            a0209720_1010904 SOURCE: JGI_small ORIG_COORD: 0_4601.
ACCESSION   a0209720_1010904
VERSION     a0209720_1010904
KEYWORDS    .
SOURCE      .
  ORGANISM  .
            .
FEATURES             Location/Qualifiers
     CDS             complement(327..908)
                     /product="transposase-like protein & COG3328"
     CDS             1022..1417
                     /product="transposase & COG5421"
     CDS             1517..1756
                     /product="hypothetical protein"
     CDS             1966..2532
                     /product="Holliday junction DNA helicase RuvA & KO:K03550"
     CDS             2543..3580
                     /product="Holliday junction DNA helicase RuvB & KO:K03551"
     CDS             3580..4599
                     /product="stage II sporulation protein D & KO:K06381"
     DR              43..72
     DR              108..137
     DR              173..202
     DR              238..267
     DR              303..332
     Spacer_Hit      514..550
                     /gene="282"
                     /evalue="1.03886e-06"
     Spacer_Hit      515..550
                     /gene="310"
                     /evalue="3.9386e-06"
     Spacer_Hit_Main 514..550
                     /gene="20"
                     /evalue="1.03886e-06"
     Spacer_Hit      514..550
                     /gene="203"
                     /evalue="1.15428e-06"
     Spacer_Hit      515..550
                     /gene="125"
                     /evalue="3.9386e-06"
ORIGIN
        1 ggttaaaacc aataaaaaaa tattttatat atattaatca caaagtttaa gttccatacg
       61 ctggggttaa aacctgtaat cctgttttga tagatacaca tgaatcctag tttaagttcc
      121 atatgctggg gttaaaactc ataaaataac ataatttttc tagggctatt tttagtttaa
      181 gttccatatg ctggggttaa aaatgccatt aaagtgggac aattctctac tcttattcag
      241 tttaagttcc atataatggg gttaaaacat agtattcaag tcttcaatac taaacttttt
      301 cctagtttaa gtcccatatg ctggggttaa aagtgccctt ttttaccact catatcaatg
      361 ccaataatat tataaataac actattttta atctgtttta tatcatcatc tttaatttga
      421 acgtgatatg catcaatgaa tataacaaaa aaattatcag gtaattgttt attaatcaat
      481 tcttgagatt tctgatataa ttcgtcttta agttcttcta tttgttcgct tgaataagga
      541 agattcattg aattaagaag cattttaatt ttatttggag agtaattatt taatacaagt
      601 tttaaaataa actcatcaaa agaggcatca cattttttat aatgaggtgg taatatacaa
      661 ggtctaaaat taccttttct tactcttggc acatttatat ttaaattgcc agaactggta
      721 attaaatctc tggaataata tccatttgct ttatcattat caaattgaga taaatgcaac
      781 tctctctctt tgttcataat aatgtttaat aaataactta ataattcctg tattcctcct
      841 ttagaattaa tttcatttaa ataatctttt aataagtctt caaaaagttt ttgcttatta
      901 ttattcataa tttctaacct ccttttaaga aaattattat ttttatcgtt aaatatttta
      961 aaaaatatct ccttttatca gacacaaaac ttagaacact acctatataa aaactagtag
     1021 aatggattta aaagaaaaag agatatggga attatatatt acattgaatg gaatagagga
     1081 ttcatttaga tccatgaaag aggatcttgg aatgaggcca gtatttcata gaaagaatac
     1141 aagaatagaa gcccaccttt ttataactgt gcttgcctat catatattaa atgccattag
     1201 atatgaatta agaaaaaaag atattttttt gagttggaac agaataagaa agcattttag
     1261 cacaatggta ttatcgactg tatcaatggc cacaaaagac aataaaacaa tctatataag
     1321 aaatacaagc aagccaaatg atttccaaaa ggagatattt gataaactta acctcaatgg
     1381 gaaaataatc aataaaaaaa tcacaatagt agaataagtt gtaggtacca ttaaagaata
     1441 aaaaatcgat ataactatcg atgtttaaag aagatatgaa ttttattatg acaaagttgg
     1501 gttaaacttt ttcagcatgg caaaattatt gagatttatt cttcaagttt tcattgaaga
     1561 atatgagaag atagggatgc ttggatttga aaaaaagtgt ggaattataa ctttaaagtt
     1621 attcttaaaa ataacgaaga taaaaaagtg gtggaagagc aaagaattgt cccacttcga
     1681 aggtaatacc aggccatttt acaaggctat atacaacaat tgctatcaag taataggctt
     1741 tgagacatat tattagccgt atttagtaaa aattttacaa aataaacaaa taaaattatc
     1801 acaatacttt ctaaaataaa attagcctca ggataactct atccttttaa ttgtctaaaa
     1861 ataaaatagc taccacttta ctaattttgt ctttaaaaca ttttgacaaa cttaaaattt
     1921 ttaagtataa aaatacaaaa ttattaaaat gataaggata gatttttgat aaattttatt
     1981 agagggactt taatttcaat cgaagatgat ttaatcgttg ttgagaataa tggcattggt
     2041 tatgagatat ttctctctac aaaagatatt gaaaaaattt tagataagat aaatagtgag
     2101 attttagttt atacctattt tattcataaa gaagataata tggcactttt tggttttctt
     2161 aataaagaaa caaagaaatt ttttaaagaa ctattaaaag tcgatggaat aggtcctaaa
     2221 cttgctacta aaatacttgg gagtgccact ccagaagaga tatctaaata tattgaagaa
     2281 gagaatattg acatgctaaa aaggatcccg ggcattggtc aaaaaatggt tggtaagctt
     2341 atattagaac ttaaaggcaa gcttaatctt aatatagaaa attttacaac tattgaaaaa
     2401 gagattattt ctgccatggt aaatctcggt tatgaggagg ctatggtaac agaagtgata
     2461 aaaaagaata aaccagagtc agatgatctt gaaaaagaat ttaaaaaaat cttaaaatta
     2521 ttggcaaggt aaaagataaa atatgaagaa gaataatagt gaagatatta cagacattga
     2581 atttggaaaa gatgatgagt atgaaaagac tctaagacca aaatttctaa aagattttat
     2641 agggcagaaa aattttacct caaatttgca ggtatacatt gaggctgcca aaaaaagaaa
     2701 agagcccctt gatcatatac tacttgccgg tcctcctggt cttggtaaaa caacacttgc
     2761 atcaataata gccaatgaga tgaatgtaaa ttttaaatca accagtgctc ctattcttga
     2821 gaaggctggc gatcttgctg caattcttac tgatattcag gaaaatgatg tgttttttat
     2881 agatgagatt catagattaa gaaagaatat agaagaactt ttatattctg ccatggaaga
     2941 ttatacaatg gatataataa taggtcaggg accttctgca aagacaatta aaataaatat
     3001 tgctccattt acacttattg gggcaactac caggtctggt ttaatctcat ctccactaag
     3061 agcaagattt ggtataacag aaaatttaga tttttataca tcggatgaaa tgaaaatgat
     3121 tataaaaaga tcctcttcta ttctaaatgt aaatatagag gaagatgctg ctgaaatgct
     3181 tgcaaaatgt tcaaggggaa caccaagagt tggcaataga attctaaaaa gggtaaggga
     3241 ttttgcacag atagaaaata aaggaaaaat agatattgag attacgaaaa aggctttaga
     3301 aagattaaac atagatagtc ttgggttgaa taaattagat ataaaacttt taaagacatt
     3361 aatcgaaaat tatgagggtg gacctgttgg tgcaaagact cttgcaatat caatcggaga
     3421 ggaggttgat acaattgagg aagtttatga gccattttta atccagatag gatttataaa
     3481 aagaacccct agagggagag ttgcaactaa aaaagcatac cttcatttag gattacctta
     3541 tagagaagag aagactcttt ttcaagatga ggttttttaa tgagaaaaat tttctttgtt
     3601 attattatta ttttattatt ctcctgtaag acaattcttg aaaaaagcat tgaaaatact
     3661 aaaaaatcat ttgagataag agtcctttta aaatatgcaa aagatagagt agtattaaaa
     3721 tctaattctt cactaataat aaaagatttt attactaaaa aaagccttaa tgttgagaat
     3781 aatagttgta ttgagatatt ttgtaaggag aataaagtat tcttaaataa aatgaatatt
     3841 ttatcgccaa taataatcta ttcaaaagat aatagtctaa taaaattaaa tgagcgatac
     3901 tatgctggtt atttaaaaat agttccagaa gatggcagtt tctatataat taattatatt
     3961 ccgattgaaa catatctttt atctgtttta ccatcagaag ttcctgttac ttttaatatt
     4021 gagtctatga aaactcaagc aattgcagcc agaacttatg catactattt tttaataaag
     4081 agtagcgaaa tggaatttga tgttgatgat acagttttat atcaggttta taatggtttt
     4141 aatccggact ttaaaaaaga ggagataaaa aagatataca aagcagtaaa agagacagaa
     4201 ggactaatca taaaatataa agatgagcca attattgcat attttcattc taattctgga
     4261 ggtcgcataa catctggcaa agagtatttt ggagaatcat cagatttccc ttatcttatc
     4321 tcaaaagaag atccttattc tgttgatatg ccgggctata aatgggattt tgagattgat
     4381 attaaagaat tctgtaataa attgaatatt tataacacaa acgatataaa aatcgaaaac
     4441 tttatctata atcaaaatgg ttttgttaaa gaatttaata atgagacaat tgtcttaaca
     4501 tcaaaggata taagaagatt aataggctat tcaaatataa agagtgaaaa atttatcttg
     4561 aatatcaagg ataataaaat cattataaat ggttatggga g
//
LOCUS       a0116145_1035476        2502 bp    DNA              UNK 01-JAN-1980
DEFINITION  Ga0116145_1035476. | GENOME_ACESSION: IMG_3300009704 CONTIG_ID:
            a0116145_1035476 SOURCE: JGI_medium ORIG_COORD: 0_2502.
ACCESSION   a0116145_1035476
VERSION     a0116145_1035476
KEYWORDS    .
SOURCE      .
  ORGANISM  .
            .
FEATURES             Location/Qualifiers
     CDS             3..350
                     /product="hypothetical protein & Hypo-rule applied"
     CDS             complement(313..1524)
                     /product="Transposase (or an inactivated derivative)
                     &COG3328"
     Spacer_Hit      1130..1166
                     /gene="203"
                     /evalue="1.15428e-06"
     Spacer_Hit      1130..1166
                     /gene="282"
                     /evalue="1.03886e-06"
     Spacer_Hit_Main 1130..1166
                     /gene="20"
                     /evalue="1.03886e-06"
     Spacer_Hit      1131..1166
                     /gene="310"
                     /evalue="3.9386e-06"
     Spacer_Hit      1131..1166
                     /gene="125"
                     /evalue="3.9386e-06"
     CDS             1767..1871
                     /product="hypothetical protein & Hypo-rule applied"
     CDS             complement(2068..2340)
                     /product="hypothetical protein & Hypo-rule applied"
ORIGIN
        1 gaatgtattt tgatcttgaa aaagaaacag aaaaaccgct aataccgagg gcattgaatg
       61 aattaggaat aactttaata aactcaaaac cttatcaacc acaaaggaaa ggtaaagttg
      121 aaaggaagtt tttaacattt cagaagcaat taccatttta tttgaagtcc aaaggggcaa
      181 aaaatataga tgaagcaaat aaagttttag aagattatat aataaaacat aaccagacaa
      241 taaatagaac tataggcaaa acaccagagg aagtatttaa aaatagcaaa gatgttttta
      301 tagagggact tatcataaat tttgtgtctg tttataaaat ctcacattaa acatctggtt
      361 aatctcatac tcacaacttt taaatgaatt taggggacta cgccattttc catcttttag
      421 tcttgtaagt aaaacatata tactaacttg tgcagtcttt gttgattgaa aataaccgcc
      481 actatttact ctcataactt ctaatcttga atgcaagttc tctattatgt ttgttgtata
      541 aatatgtttt cttatttctt ctggatactt tataaaagta aaatattttt cttttttctt
      601 caacaaataa tttataaaag tgggatattt gtctttatat tcattacaca atgtttcaaa
      661 ttgaactatt gctttattat aatcgtttaa aaatctgatg gttgttaatt ttttgttaaa
      721 ctctttacta tctactttac tcatatttcg tttagtattt ctttgcatat gaataaaaca
      781 caactgatgc tcactatttg gaaataaagt atttattgca tcatcaagac cgctaaaatc
      841 atcagttaca aataataaaa ctctttttac ccctctttga attaagttat tcaaaatcac
      901 aagatagtcc tctcttgttt catttccttc ataaacataa aaacctatta aatctttttt
      961 accactcata tcaatgccaa taatattata aataacacta tttttaatct gttttatatc
     1021 atcatcttta atttgaacgt gatatgcatc aatgaatata acaaaaaaat tatcaggtaa
     1081 ttgtttatta atcaattctt gagatttctg atataattcg tctttaagtt cttctatttg
     1141 ttcgcttgaa taaggaagat tcattgaatt aagaagcatt ttaattttat ttggagagta
     1201 attatttaat acaagtttta aaataaactc atcaaaagag gcatcacatt ttttataatg
     1261 aggtggtaat atacaaggcc taaaattacc ttttcttact cttggcacat ttatatttaa
     1321 attgccagaa ctggtaatta aatctctgga ataatatcca tttgctttat cattatcaaa
     1381 ttgagataaa tgcaactctc tctctttgtt cataataatg tttaataaat aacttaataa
     1441 ttcctgtatt cctcctttag aattaatttc atttaaataa tcttttaata agtcttcaaa
     1501 aagtttttgc ttattattat tcataatttc taacctcctt ttaagaaaat tattattttt
     1561 atcgttaaat attttaaaaa atatctcctt ttatcagaca caaaacttag aacactacct
     1621 ttatagatgt caaaaaaaat gaaattgaag aaatagaaaa tgcattcaca aaaagaacaa
     1681 caagaaaagt atcagaggta aatgaaataa gttataacag taagatatac attgttccta
     1741 aatataaagg atattcatta gcaaatatga aaatagaagt tagagaaaat gctaataagt
     1801 ggattaaatt attttataaa aatgaacttt tagtaaaata taatttggag gctttgaatg
     1861 aaaaaagata attcttttct ttttcatttt ttcaagatca atattaagta tttgttttga
     1921 acgacatgtt taatttatct aatcattttt tattttttga tacaatctta tctagaaaaa
     1981 aaacttttta ataatagata gacttcttct gaggtaattt tagtttgaga ggaatataga
     2041 aataaagatt taaattaaaa tttattttta gaggaatttt atctctttaa gagtaaaatt
     2101 tgatttaaat ttaagccaaa agtagtcttc ttcctcaagg gggaatggga tatctgtggc
     2161 accgctcttt acaagccgag tcttcttttc ttttaatccc tctattattt ttttcaattt
     2221 tgacacaata tttataaaat ttttttcacc ataattttca atacctgaaa aatatgtttc
     2281 tagcaattcc cttatagcac aacttccacc tataatttta atattttttc ttataaccac
     2341 tttattctta aagtggttat aaaagttaga cctattttat cgtcgttact acaaataggt
     2401 tggcaatttt atgtttaatt ttgccttttt cacaatttta ttggcaaatt tattagtagc
     2461 ttgatgcaaa aacatagaat tcttcttccg taactactat at
//
LOCUS       a0116188_1016264        4252 bp    DNA              UNK 01-JAN-1980
DEFINITION  Ga0116188_1016264. | GENOME_ACESSION: IMG_3300009658 CONTIG_ID:
            a0116188_1016264 SOURCE: JGI_medium ORIG_COORD: 0_4252.
ACCESSION   a0116188_1016264
VERSION     a0116188_1016264
KEYWORDS    .
SOURCE      .
  ORGANISM  .
            .
FEATURES             Location/Qualifiers
     CDS             2..169
                     /product="hypothetical protein & Hypo-rule applied"
     CDS             complement(132..1343)
                     /product="Transposase (or an inactivated derivative)
                     &COG3328"
     Spacer_Hit      949..985
                     /gene="282"
                     /evalue="1.03886e-06"
     Spacer_Hit      949..985
                     /gene="203"
                     /evalue="1.15428e-06"
     Spacer_Hit_Main 949..985
                     /gene="20"
                     /evalue="1.03886e-06"
     Spacer_Hit      950..985
                     /gene="310"
                     /evalue="3.9386e-06"
     Spacer_Hit      950..985
                     /gene="125"
                     /evalue="3.9386e-06"
     CDS             1487..2134
                     /product="sigma-B regulation protein RsbU
                     (phosphoserinephosphatase) & KO:K07315"
     CDS             complement(2256..3428)
                     /product="Protein of unknown function (DUF3754) &pfam12576"
     CDS             complement(3519..4250)
                     /product="D-3-phosphoglycerate dehydrogenase & KO:K00058"
ORIGIN
        1 gaggaagaaa aaagataaaa aatttttaag aaaagcaata ggagagcaat taagatttat
       61 taagagggat ataaggcata tagagaaatt ggtaaaagca ttgggtttat ctaaattatc
      121 aaagggactt atcataaatt ttgtgtctgt ttataaaatc tcacattaaa catctggtta
      181 atctcatact cacaactttt aaatgaattt aggggactac gccattttcc atcttttagt
      241 cttgtaagta aaacatatat actaacttgt gcagtctttg ttgattgaaa ataaccgcca
      301 ctatttactc tcataacttc taatcttgaa tgcaggttct ctattatgtt tgttgtataa
      361 atatgttttc ttatttcttc tggatacttt ataaaagtaa aatatttttc ttttttcttc
      421 aacaaataat ttataaaagt gggatatttg tctttatatt cattacacaa tgtttcaaat
      481 tgaactattg ctttattata atcgtttaaa aatctgatgg ttgttaattt tttgttaaac
      541 tctttactat ctactttact catatttcgt ttagtatttc tttgcatatg aataaaacac
      601 aactgatgct cactatttgg aaataaagta tttattgcat catcaagacc gctaaaatca
      661 tcagttacaa ataataaaac tctttttacc cctctttgaa ttaagttatt caaaatcaca
      721 agatagtcct ctcttgtttc atttccttca taaacataaa aacctattaa atctttttta
      781 ccactcatat caatgccaat aatattataa ataacactat ttttaatctg ttttatatca
      841 tcgtctttaa tttgaacgtg atatgcatca atgaatataa caaaaaaatt atcaggtaat
      901 tttttattaa tcaattcttg agatttctga tataattcgt ctttaagttc ttctatttgt
      961 tcgcttgaat aaggaagatt cattgaatta agaagcattt taattttatt tggagagtaa
     1021 ttatttaaaa caagttttaa aataaactca tcaaaagatg catcacattt tttataatga
     1081 ggtggtaata tacaaggtct aaaattacct tttcttactc ttggcacatt tatatttaaa
     1141 ttgccagaac tggtaattaa atctctggaa taatatccat ttgctttatc attatcaaat
     1201 tgagataaat gcaactctct ctctttgttc ataataatgt ttaataaata acttaataat
     1261 tcctgtattc ctcctttaga attaatttca tttaaataat cttttaataa gtcttcaaaa
     1321 agtttttgct tattattatt cataatttct aacctccttt taaaaaaatt attattttta
     1381 tcgttaaata tttaaaaaaa tatctccttt tatcagacac aaaacttaga acactaccga
     1441 aaattatatt acaaaagaaa aattcgaact aattggggca tcaagaatgg caaaaggtgt
     1501 tgggggtgat ttttatagta taaaaaatat tgaaaataag aaatggctta tggggatatg
     1561 tgatgtatgt gggaaaggaa tttctgcatc tttgatttct gcaatagtgg gtggtatgtt
     1621 tgatatatat gattttaata ataaatcgat tgaagaattt atttctctat tgaataaata
     1681 tatatacaac acttttaaac tcgaaaaata tttaaccgga ctttttatcg aatttgaaga
     1741 agatagtggt aaaataagaa tatttgatat ggggcatagt cttggtgcct caaatttata
     1801 tcttgtaaga gaaaataata ttatatcaga aattactaaa aattataatc ttgcaatagg
     1861 tcttgttcct gatataacaa caaatagcga tctgattgaa cttaaaaaaa atgatctatt
     1921 cattgcgatt acagatggag tcactgatca aagaaattca atagagatgg aatatgggat
     1981 aaaaaaattt ttaaaaatta taactaaaaa tctcaataat gatttaaaaa tagtaaaaga
     2041 gagtattttt aatgatatag atatatttag aggaaacagc cctcaacagg atgatatcac
     2101 ttttttgttg ttaaaatata aaggcaaatc ctaattaata tctggtaaac taaattaaga
     2161 caatatttac acagaataat ataattataa taatacagat atccccttta cttaaagagg
     2221 atatctttat aagatatcac tatttaaaat aattcttaga acatttcttc aatctgcttc
     2281 tttaatattt taactgcttc ttgtatagaa aaaatttcaa taaaagtatc ttcttttctt
     2341 agtaatccta actcctttat ttttctcatg gcatcatcga cttcaaaatc aattttttta
     2401 ccaaaattgt taataaaaaa attttctatt tttttatcca attcctcaat ggttaatttc
     2461 tctttactaa aataaagaaa ataataagca agaactattt ctttgcattc ttcctctatg
     2521 gcattattta taagatagtg ataaactcca ctattattat caagattttg aaaatacaaa
     2581 tttgaagtaa gacttcttaa atatttttca accgtggatt gataaccaga aaaagaatgc
     2641 aatgcaagtc caaagaaacc accaacaatt ccccagaatc cgagttgact ccaccaggtt
     2701 ccactacttc cctgttttat aatataatcc actactttat atattgtggt tgaaataccg
     2761 gcaattaatg gtaaaattat aagcatctta tcaagaggtt taatcattat tttggtatta
     2821 ggaaaaagca tttcaagatc aacagcagga acattcttaa ataattttat atatacttta
     2881 tcataactta aattatcttt tcttgttttc ttttgaggtt ttaatttaaa aataaaaaca
     2941 acacggctat aaacattaaa atcatactct ttttccataa agaagaattt cttttttctt
     3001 gaatctttaa attccccttt ataaaaaaga atacactcat caaattcttc taaatttact
     3061 tttaaatcta ttccccacgg cgatgattta ttaaaagcct caataatttt atctttagtt
     3121 acttctatat aatttcctgc ttttaataga tcttttattt tatttactac attttttata
     3181 tcttcattct tttttacttc gttaatattt cctagtagtt gaatattaag atccggatca
     3241 atataaagat aactctcttt gatctcttcc aatttttttg agaatttatt atcataaata
     3301 aactctatca aattataaaa tttttcaaac tcttctctat tttttttatc ttctattttc
     3361 tcttttaaaa atagaaacaa ttctctttta tcaaaaggta taaaattttc taattttatc
     3421 tcatccatat taccacctaa ttttaaagtt ttaaataatt ataacaattt atttgattta
     3481 ttaaaattat ttcctgcaaa aactccaaat aaaaataatc aatatccttt tttaaaatct
     3541 attaagccat gaggtttttt attatttaaa aaatcttcca tttcaataaa agcctctttt
     3601 gttctgtttg ttaaagattc tttagtatat gctcccatat ggggtgataa atagaaatat
     3661 ttttgtagat caagggggat atccccttta aaaggttcat cttcaaaaac atccactatt
     3721 atctttctta tttttccttt ttttgctatc ttaatgagtg agtctattct tactatttta
     3781 cctcttgctg tatttataaa gatggaattt tctttcattt tatctaaaaa atcatcggtt
     3841 ataaaataca atgtctcttc tgtcaggggt gtatgaatag ttacaatatc tgacaattct
     3901 ggtataacat ccattctatc aacccattga tctatttttt ttattttttt ttcttcaaca
     3961 gaaagatatg gatcataccc tattgttgtc attttaaaaa cctttgcgac ctcagctaca
     4021 aaagagccaa ttctacccac gcctattata ccaatagttt tattttttaa ttctattcca
     4081 agttcgatat tctctctaaa ttttttattt aaagtattaa tattagcaaa gtctaattct
     4141 ctatatgttc ttataatctg gccaaatatc aattctacaa cactggagat attagaattt
     4201 ggagtattgc agacaaggat atcttttttt tcgcactctt ttagatcaat at
//
