# Supplementary material for: Uncovering the functional diversity of rare CRISPR-Cas systems with deep terascale clustering
Source: Science. Author manuscript; Available in PMC 2024 Mar 4. (PMC10910872; doi:10.1126/science.adi1910)
Supplement: data S5 [file NIHMS1969090-supplement-data_S5.zip › VII_spacer_search/spacer_id_17_targets.gb]

LOCUS       contig_3343             5245 bp    DNA              UNK 01-JAN-1980
DEFINITION  . | GENOME_ACESSION: EMBL_ERZ795046 CONTIG_ID: contig_3343 SOURCE:
            EMBL_metagenomes ORIG_COORD: 0_5245.
ACCESSION   contig_3343
VERSION     contig_3343
KEYWORDS    .
SOURCE      .
  ORGANISM  .
            .
FEATURES             Location/Qualifiers
     CDS             complement(954..1235)
                     /product="hypothetical protein"
     CDS             1344..1676
                     /product="hypothetical protein"
     CDS             complement(1688..2527)
                     /product="hypothetical protein"
     CDS             complement(2552..3145)
                     /product="hypothetical protein"
     CDS             complement(3138..3692)
                     /product="hypothetical protein"
     CDS             complement(3840..4775)
                     /product="hypothetical protein"
     CDS             complement(4832..5035)
                     /product="hypothetical protein"
     Spacer_Hit      5000..5035
                     /gene="200"
                     /evalue="3.9386e-06"
     Spacer_Hit_Main 5001..5035
                     /gene="17"
                     /evalue="1.32732e-05"
     Spacer_Hit      5001..5035
                     /gene="279"
                     /evalue="1.32732e-05"
     Spacer_Hit      5002..5035
                     /gene="307"
                     /evalue="4.40323e-05"
     Spacer_Hit      5002..5035
                     /gene="122"
                     /evalue="4.40323e-05"
ORIGIN
        1 actgatgcga caattgtcaa atttttagag gaaaatggaa ttggtagacc atctacttat
       61 gccccaacaa tttctactct tcttgagaga ttttatgttg tgcgtaaaca gaggcaattg
      121 atcccaactg tgttaggtaa attggttaat aagatagtaa gtaactcttt tcctgatatt
      181 gttgacatag attttacagc aaaaatggag aaggatcttg acgaaattga aaatggtaaa
      241 agagactctg tgaatttatt aaaagagttt tatccaccat ttattaaaac tgtaaataat
      301 acactggcaa atcttgaaga tcataaaaaa ctttttgaag aaaagagcga tgaaatttgt
      361 gagaaatgcg gtagtccaat gataaaaaaa ttgggtagat atggcttttt tcttgcctgt
      421 tctaaatttc cagaatgtaa aaattctaaa tcaatacctc ttgccgattg tccaagagaa
      481 ggttgcaatg gtaagataat cgctaaaagg aagggaaaaa gaggcaaaga gttttatggt
      541 tgcacaaatt atcctaaatg tgattttgta acatggttta aaccaacaga gtttaaatgt
      601 ccaaaatgtg gtaaatttct tattgaaaag agtgataaag ttcatggtgt ctataaaatg
      661 tgcattgatg ataaatgtgg ttataaacaa atagaagaga attaaatatc tatgattttt
      721 taagataaaa agagagataa ttatttattt tgatctttat aagtgcgaca attgtcatag
      781 tgactgatgt ttaaaaattt tgatttctct ttttgatata ctacggtgat atcctgtttt
      841 gctatgcagg ggatatctgt tgcaatttta ataaataaat tgttaaaata aattttttga
      901 caaacttaag attttttgat aggttgtttt cttgaaaatt ttatgaaata tttttatatt
      961 gcaattggtg gggcgattgg atctctttca agatatttac tctctacttt tactatgcga
     1021 ctttttaata ctctctttcc actcgggact ttaatcgtaa atataacagg ttgtttttta
     1081 ataggatttt tattctcttt ttttgaaaaa tttataatga gtcctaatat cagatttttt
     1141 gtctttgttg gtttattggg tggttttaca acattttcct catttacaat ggaaacattt
     1201 aatttactta gagaaaaaga gattaaatta gccatattga attttatttt taataatttc
     1261 ttaggaataa ttgctgttat aataggattt atatttgcaa gattactatt aaaactgatt
     1321 attaaataaa tgaggtataa gatatgaaaa tagaagaaag tgatctttta gtaagaatat
     1381 ttttaagtga gaaagagaga tataaaaact atccacttta cgaatacatt gttttaaaat
     1441 gcaaagaatt aggaatatct ggtgcaactg tttttaaggg aataatgggg tatggtgcag
     1501 ataaaagatt acatactgca aaattaatag acatttcaga agaactccca gttgtaattg
     1561 aaatagtgga taaagaggaa aatataaata aaattcgtcc atattttaat gaaattattt
     1621 ctaaaggttt tataaccata gaaaagattc atgttataaa gtatagaaat gattaaaatt
     1681 ctattttcta tcctttttta ccttctttta taaatttact ttgatttata attggaacaa
     1741 ttaccattgc cgggcattta agacatgcct cttttaaatc tgttttagaa tcatatttta
     1801 ttattgcaag attgttatcg acatatatcc tatttagatc attggtaacc ttttcacata
     1861 ttttacaacc aatacagcct tttttacaaa tatcttttac aatttttcca ttataatgac
     1921 tcgaacacgc aacaaaatag ccaccatcaa tcggaaccat ctgaatcact tttgttggac
     1981 agacagccac acatttttca catccaatac ataaattttc atcaacccat actctattta
     2041 attcatctct ttttattgca ttaacagggc atactttgat acaatctcct ttccctacac
     2101 aaccatattt acatgccttt tcaccttgaa aaaaactata tacaacagaa caatcctctt
     2161 ctccattaaa aatataatct ttcttagcaa ttgcatcatc tccaagacat tttacttttg
     2221 caacatattt taatttagcc tctcctgctt ttcctaacaa gttagatata ttatcaacaa
     2281 cattctgccc accagcagag caaagattta tatcaacatc cttctcaata atagcttcag
     2341 catagccagc acatcctgga tatccacatg caccacaatt aactcctgga agaattttga
     2401 taatctgatc aattctttca tcttttttta cctcaaaaat tttagcaaaa aaggcaagca
     2461 taaatccacc taaaaaacct ataaggctta cgacaaatat cccaattaaa atctgaatga
     2521 atatcatatt acattcctta tttaaattta attatggttt tatatattct aacattgatt
     2581 tatcagcagc taaaaaagcc aatgccataa gacctgccga aataaaggca attggagcac
     2641 ctttaaatgc ctctggaact tcactcattt caagtctctc tcttatagtt gccattaaaa
     2701 aaagagcaag taaaaaacta actccaccca taaaaccatg aacagtagaa gagataaaat
     2761 cataattcat atcaatattt aaaacagcaa ccccaagcac agcacaattt gtggtgatta
     2821 aagggagata tataccgaga gcattatata atgaaggaat attcttcttt aaaataattt
     2881 caactaattg aacgagggat gctattacta aaataaatac tattattttt aaaaaagtaa
     2941 gattgtaagg taagagtata aaatgataaa caacataagt aaccatactc gataaagtca
     3001 taacaaatat aacggcaagc cccattccta aaacagaatc aagtttctta ctaaccccaa
     3061 taaatgggca taatcctaaa aatcttgcca gtacaaaatt attaataaaa atagtgccaa
     3121 tagaaataat aattaaatta ctcattctta tctccctttt ttagatttgc attatattta
     3181 gttccaaatg gtagtattac atcttttaag gtctttgcat tgtatagctg ttctaaagtt
     3241 acgtttgcac ctttaaaatt tgctccagtt aaatcagcac cattaaattt tgcttcaata
     3301 agacttgcat tttcaaaaga gcaatttcgt aaatcagaac cactaaaatc aacattatca
     3361 agatttaaat tagaaaaatc cagttttttt agattgcaat aacttaaatc agacgaaaat
     3421 agatcgctat tctttaaaat agaacctctt aagtcagaac ttgaaagatt acagtaactt
     3481 aaatttgcat ttgtaaaatc aacatttttt aacttactat tttttagtat tgaattgttt
     3541 agatttgtat ttataaattt agagccacta aaattgcttc cactaaaatc ctttcttgag
     3601 agatcctgat ttgaaaaatc aaatttagta tttttacaaa aaccagtaat aatagaaaaa
     3661 ataataaaaa taaaaaatat atttttattc aatttatcct ctttattaaa agaattgact
     3721 tttttattat atcaaatttt ttttattatg tcaaaaaaag ttttaagaac aattgaacaa
     3781 atgtcgttca aaacaaatac tgaatattga tcttgaaaaa atgaaaaaga aaaaaattat
     3841 tatttttcat tcgaagcctc caaattatat tttactaaaa gttcattttt ataaaataat
     3901 ttaatccact tattaggatt ttctctaact tctattttca tatttgctaa tgaatatcct
     3961 ttatatttag gaacaatgta tatcttactg ttataactta tttcatttac ctctgatact
     4021 tttcttgttg ttctttttgt gaatgcattt tctatttctt caatttcatt ttttttgaca
     4081 tctataaaaa catctttgct atttttaaat acttcctctg gtgttttgcc tatagttcta
     4141 tttattgttt gattatgttt tattatataa tcttctaaaa ctttatttgc ttcatctata
     4201 ttttttgccc ctttggactt caaataaaat ggtaattgct tctgaaatgt taaaaacttc
     4261 ctttcaactt tgcctttccc ctgtggttga taaggttttg agtttattaa agttattcct
     4321 aattcattca atgccctcgg tattagcggt ttttctgttt ctttttcaag atcaaaatac
     4381 attccattac gctttatata attatatttt gagtcattgt cataataaat agcaatagga
     4441 tatccatatg ttaaaataag ttctttcagg gctattatat gattctcaag actatctgat
     4501 ttaacaaact tagcatataa tacatacctt gatttatcat ctataaataa aattaaacaa
     4561 tatttttcat atatatccgg tatccaacta tgctctgaca catccccctg tactatctgt
     4621 ccaacacatt ctgcttcaaa tctttttctg tattttttca ctgttttcga ttttaaatat
     4681 actttttcct cgtttaaaat gtttcttaaa gtttctatac tacaattagg aaagttttca
     4741 atcttttcta atgctatttc ttttaacacc ttcatagatg ggctatattt tatccctttg
     4801 aactcgtaac ataattcact ataaatttgt tttaattttt cctttgtctc tttatcaaat
     4861 atttttcttt tctatgacct ctttcttttt ctaatggttc tttattctta tatcttttat
     4921 aaagtgttga taaccatgaa attgaacaat taagagattt tgctaatgct gaaatagtta
     4981 tctctttttt atccaatttc tcaaattgat agttcatatg tttctttaat atcaaattat
     5041 catctccttg aaaagaattt ttcttatttt ttttattgtg atgataatct gatattttct
     5101 ttttcttatt ttgagatata tttattcttt catttttggt atcacaatct aaaaaatctt
     5161 tcttgacatt taatactcgt cctgttacaa tctcattctc tatgagagtg attatttttt
     5221 ctttacctat ccctgaaatt tataa
//
LOCUS       0116245_10002908        5607 bp    DNA              UNK 01-JAN-1980
DEFINITION  Ga0116245_10002908. | GENOME_ACESSION: IMG_3300010338 CONTIG_ID:
            0116245_10002908 SOURCE: JGI_medium ORIG_COORD: 19573_25180.
ACCESSION   0116245_10002908
VERSION     0116245_10002908
KEYWORDS    .
SOURCE      .
  ORGANISM  .
            .
FEATURES             Location/Qualifiers
     CDS             complement(3..341)
                     /product="hypothetical protein & Hypo-rule applied"
     CDS             complement(404..589)
                     /product="hypothetical protein & Hypo-rule applied"
     Spacer_Hit      572..607
                     /gene="200"
                     /evalue="3.9386e-06"
     Spacer_Hit_Main 573..607
                     /gene="17"
                     /evalue="1.32732e-05"
     Spacer_Hit      573..607
                     /gene="279"
                     /evalue="1.32732e-05"
     Spacer_Hit      574..607
                     /gene="307"
                     /evalue="4.40323e-05"
     Spacer_Hit      574..607
                     /gene="122"
                     /evalue="4.40323e-05"
     CDS             774..2507
                     /product="Radical SAM superfamily enzyme YgiQ,
                     UPF0313family & COG1032"
     CDS             complement(2481..4382)
                     /product="NAD+ synthase (glutamine-hydrolysing) &KO:K01950"
ORIGIN
        1 atagcaatag gatatccata tgttaaaata agttctttca gggctattat atgattctca
       61 agactatctg atttaacaaa cttagcatat aatacatacc ttgatttatc atctataaat
      121 aaaattaaac aatatttttc atatatatcc ggtatccaac tatgctctga cacatccccc
      181 tgtactatct gtccaacaca ttctgcttca aatctttttc tgtatttttt cactgttttc
      241 gattttaaat atactttttc ctcgtttaaa atgtttctta aagtttctat actacaatta
      301 ggaaagtttt caatcttttc taatgctatt tcttttaaca ccttcataga tgggctatat
      361 tttatccctt tgaactcgta acataattca ctataaattt gttttaattt ttcctttgtc
      421 tctttatcaa atatttttct tttctatgac ctctttcttt ttctaatggt tctttattct
      481 tatatctttt ataaagtgtt gataaccatg aaattgaaca attaagagat tttgctaatg
      541 ctgaaatagt tatctctttt ttatccaatt tctcaaattg atagttcata tgtttcttta
      601 atatcaaatt atcatctcct tgaaaagaat ttttcttatt ttttttattg tgatgataat
      661 ctgatatttt ctttttctta ttttgagata tatttattct ttcatttttg gtatcacaat
      721 ctaaaaaatc tttcttgaca tttaatactc gtcctgttac aatctcattc tctatgagag
      781 tgattatttt ttctttacct atccctgaaa tttataacaa atacaataga ggaaatcatc
      841 aaatttttgc agaatatatg caatctattg taaagaaaga aaatatatct gatattgaga
      901 taataaagtt aaatcgtgat attgttgata ggtataacaa taataaaata gtagaagaga
      961 taataaattt aaaaccagat atagtatgtc taagctcgta tgtatggaat attgaaagaa
     1021 atattgcaat ttctaaatta ttaagagaaa atgacataat aacaattaca ggtggtcctg
     1081 agattcaact cgataatgaa tatcttttta aaaaagatcc atttgatata tatgtgattg
     1141 gggaaggtga aaaggcactt ttgcatcttt taagaaacat aaaagaaaat aacaataaga
     1201 ttatctatgg caatagtgtt aacttcaatg aatttttatt acaatattct gaaataacag
     1261 atcaatataa atatgataaa cttttttata ttgaggtaga gagggggtgt aattttaaat
     1321 gcaactattg tgtatatggt aaaacaagag attttcttac taaaatagat gaacaaatct
     1381 ttaaatcaat aatagaaaaa ttttataaca aaaaagagat tgaagagata tatcttcttt
     1441 caccaactct taatcataat aaacttttct ttaaaaatat actagaaaat ttaatatctc
     1501 tcaaagaaaa atcaaaaagt gatatacaga tatttggaga attaagacca gaactcctta
     1561 ccaaggggga tatccccctt cttaaaaaag ctggttttaa gacaatagag atagggattc
     1621 aatcgtttaa taaagaggct atagcaaaca taaatagaaa tagtaataaa tttcaattaa
     1681 aagatcttgc ctatttacta ctcgaaaatg gaatagatct aataatagat tttataatag
     1741 gtctacctgg cgagactttt aatagtatga tagagacaat acaactcctt gataaataca
     1801 atcttcttca ctattgtaat ttctatagac ttcagatctt acattcaacc gagttaaaaa
     1861 gaatttttaa caataatggc tttaaatatc aaaaagagcc accatacttt gtcattaata
     1921 cagataatct ctgttttaat aatatatcag atatctatct ctatcttgaa caaaataaag
     1981 attactcata taacgaagat tttataataa aagaaaaaga gcaatttttt gtaattaata
     2041 accaaaatga tatggactat tttatacaaa ataactattt ttatcatagt ggttctctta
     2101 tttttcttga caactttgat tttgaaaaaa tatataaact ttttgataat tttttctata
     2161 aaaatccaga aatttttcat cattgttata tatattcaag aaaaaaaatt tcaaaaaaag
     2221 atataactcg actaaaaaag ctattttatt catacccaaa ctattatgat agatataatg
     2281 aagcaacaaa ttttttaaaa gacccattat cgaaaagatt gacaattctt gtagatagtt
     2341 cttttgacaa tgaatatatt gattctctct atgatgattt taccattgat tttataatct
     2401 ttaatgaaaa tcaactgaaa gatatagtag atattgcgat aacatttgat atgaatattt
     2461 ttgaatttaa agaaaatatg ttatatctta aaaatatcga aacttaaatc tgatggcatt
     2521 ctccatgaac ctcttggtga gagatctatt gtcccaacct ttggacctgc tggcacacag
     2581 tctcttttcc attgatttgt aaaaaaacga tttataaaaa tagaaagata cttttttatt
     2641 gtatcttcgt catactttgc tttaaaggca tgctttgaaa ggtataaaat cttttcaaaa
     2701 gaaaagcccc accttacaaa atagtataga aagaaatcat gtaattcata aggtcctatt
     2761 atatcctctg ttttttgaga aatctcattc ttgtctggtg gtaacaattc cggtgagatt
     2821 ggctgattta caatatttat taaaatatct cttatatttc cctcatattc gttttctgca
     2881 atccatttaa caaggaattt aacaagagtc ttgggaattg atgaattaac attatacata
     2941 cttatatgat caccattata tgtacaaaat ccaatagcaa gttctgacat atcccctgta
     3001 cctataacta ttccattata tttatttgca atagtcataa gaagatatgt tcttgctcga
     3061 gcctgaatat tctcatatgt tgtgtctttc tctgtatgtt ctattttatc cagaataagt
     3121 tgagaaattt cttttatatc tatattctta tattcaagtc ccaatccatc taataaaaga
     3181 gtaatattgt taagagtgaa attcgatgtt ccaaatcctg gcattgttat tggtaatata
     3241 tcattaagac ttctttttaa taacttaaaa gtcttcaata taacaagtaa agcaagtgta
     3301 gaatcaagcc ccccagaaac ccctattaca gcctttgtct ttggtggtaa actttcaaat
     3361 ctttttgcaa gcccagcagt ctgaatatta aaaatctcgt tacatctctc tgctaaacta
     3421 tctttatcag aagggacaaa agggtgagta ttaatctttc ttataagttc aaaattttta
     3481 ttttctattc taaattctac ttttctaaaa tcttttttac tctctttaaa agaatttatc
     3541 cttgctcttt cattattaag tttttcaaca tcaatatcag caaaaataat ctgagattct
     3601 cttttaaatc tctctgattg tgcgacaatt gtcccatact caacagcaaa agcatcacca
     3661 tcaaaaacaa gatcctttgt tgactcccat accccactgg atgcataaag atatgctgat
     3721 atggttctta ttgattgact aatagcaaga gttcttctat actcactctt accaataaga
     3781 gcattacttg ccgataaatt gcatataata tttgcaccag ccattgccaa ttctgaagat
     3841 ggaggaatag tagtccagag atcctcgcat atctctatcc ctatttttat catgccggta
     3901 tttgaatcct caaaaataag atcattgcca aaagggatga ctttttcatt tataattatc
     3961 tctttattaa aaacttcaga tgaagaagaa aagtatctat tttcataaaa ttccatataa
     4021 tttggtaaga atatttttgg aacaattcct ataatctttc ctctgtttat aacaacagca
     4081 caattgtata acttattatt attacgaatt ggagcaccaa taataactaa aatatcataa
     4141 ttttctgtct ctcttgttat ctcaaaaatt gcatttaaac tctttgttat taaagtgcta
     4201 tttgaaaaaa gatcttcaca ggtatagcca gttattgaga gttctggaaa aagaataaga
     4261 gaagatttat tcttagaagc ctcttttata ctcttaatta ttattttctt attgaaatcc
     4321 acatctgaaa ttttaaattc tggcaccacc agacttactc ttaaaaaatt atatctattc
     4381 attgtttatt ccttgaatca atatttagtt tgatatctat tataatattc cactaatatg
     4441 atctctttat taaactcaaa atcaatttta tcaataaata tttcattaga attagatatt
     4501 tcaacaggga aagaataata ttttttttca ttattttcaa gaatatattc atttgaattt
     4561 gttataatat ttttgaataa atgaactcct tttatatcaa gatcactttt tatatagata
     4621 gaatttatat tctcctgagt ctcaaattgt attatctgaa aattattatt tttaagatat
     4681 aatggagtaa aatattcctt aatatcctgt ggatttaaaa tattgaaatt aactctttta
     4741 ttgtttacaa aaaaatctat aataccagaa tagttattta tataaaaatt ctgtgtggtg
     4801 ctctttctaa cagataaata ttcaatcacg gttgaaaaag atatatctga tcttatatta
     4861 taaattccct cttttaaaaa aaagatatat cttgaattat ttctcaattc tttatcatta
     4921 aaaaagagat tgtatcttat gtttggaaca tttaatgcaa gataaccata catatcaatt
     4981 gcagtttcat caaaatcaat atctggcttt actatctctt ctttcgaaat ataactttta
     5041 cttattaata aattttttgt aatatattct ttattaagaa ttgaaggatt tctcgattca
     5101 taaattcgag ataacagttt atcaagatct ttacacattt cgtaatctat taaaaccttt
     5161 tcattttttt ctaagatatt gctataattt atcaatcttt ctactgaatc agtaatatta
     5221 aaaattctct ttttctttaa taattcgaat tttgtagaaa atggtctaaa atatagagaa
     5281 ccattataac atgaaagtaa ggtgttaaaa ttatttagtt tatcaataat aaactctgct
     5341 ctatttacaa gtaaaaaaat cgtatctgtc tcaataaaaa ctacagagtt atcagaaaat
     5401 aaattaagat taaaatatcc cctacccttt tcaagtataa gatgcgtctc ttttatcgat
     5461 ttttctttat taaaactctc aatcttctca atgtataaag tagaatccgg atataaataa
     5521 tataccccct ctcttctgat ataaaatgct atatagctat ctcttccagt ctcaattgta
     5581 atgccattga caattttagt atgagaa
//
LOCUS       a0116166_1009057        5749 bp    DNA              UNK 01-JAN-1980
DEFINITION  Ga0116166_1009057. | GENOME_ACESSION: IMG_3300009711 CONTIG_ID:
            a0116166_1009057 SOURCE: JGI_medium ORIG_COORD: 451_6200.
ACCESSION   a0116166_1009057
VERSION     a0116166_1009057
KEYWORDS    .
SOURCE      .
  ORGANISM  .
            .
FEATURES             Location/Qualifiers
     CDS             complement(1..483)
                     /product="hypothetical protein & Hypo-rule applied"
     CDS             complement(546..731)
                     /product="hypothetical protein & Hypo-rule applied"
     Spacer_Hit      714..749
                     /gene="200"
                     /evalue="3.9386e-06"
     Spacer_Hit_Main 715..749
                     /gene="17"
                     /evalue="1.32732e-05"
     Spacer_Hit      715..749
                     /gene="279"
                     /evalue="1.32732e-05"
     Spacer_Hit      716..749
                     /gene="307"
                     /evalue="4.40323e-05"
     Spacer_Hit      716..749
                     /gene="122"
                     /evalue="4.40323e-05"
     CDS             916..2649
                     /product="Radical SAM superfamily enzyme YgiQ,
                     UPF0313family & COG1032"
     CDS             complement(2623..4524)
                     /product="NAD+ synthase (glutamine-hydrolysing) &KO:K01950"
ORIGIN
        1 ttgataaggt tttgagttta ttaaagttat tcctaattca ttcaatgccc tcggtattag
       61 cggtttttct gtttcttttt caagatcaaa atacattcca ttacgcttta tataattata
      121 ttttgagtca ttgtcataat aaatagcaat aggatatcca tatgttaaaa taagttcttt
      181 cagggctatt atatgattct caagactatc tgatttaaca aacttagcat ataatacata
      241 ccttgattta tcatctataa ataaaattaa acaatatttt tcatatatat ccggtatcca
      301 actatgctct gacacatccc cctgtactat ctgtccaaca cattctgctt caaatctttt
      361 tctgtatttt ttcactgttt tcgattttaa atatactttt tcctcgttta aaatgtttct
      421 taaagtttct atactacaat taggaaagtt ttcaatcttt tctaatgcta tttcttttaa
      481 caccttcata gatgggctat attttatccc tttgaactcg taacataatt cactataaat
      541 ttgttttaat ttttcctttg tctctttatc aaatattttt cttttctatg acctctttct
      601 ttttctaatg gttctttatt cttatatctt ttataaagtg ttgataacca tgaaattgaa
      661 caattaagag attttgctaa tgctgaaata gttatctctt ttttatccaa tttctcaaat
      721 tgatagttca tatgtttctt taatatcaaa ttatcatctc cttgaaaaga atttttctta
      781 ttttttttat tgtgatgata atctgatatt ttctttttct tattttgaga tatatttatt
      841 ctttcatttt tggtatcaca atctaaaaaa tctttcttga catttaatac tcgtcctgtt
      901 acaatctcat tctctatgag agtgattatt ttttctttac ctatccctga aatttataac
      961 aaatacaata gaggaaatca tcaaattttt gcagaatata tgcaatctat tgtaaagaaa
     1021 gaaaatatat ctgatattga gataataaag ttaaatcgtg atattgttga taggtataac
     1081 aataataaaa tagtagaaga gataataaat ttaaaaccag atatagtatg tctaagctcg
     1141 tatgtatgga atattgaaag aaatattgca atttctaaat tattaagaga aaatgacata
     1201 ataacaatta caggtggtcc tgagattcaa ctcgataatg aatatctttt taaaaaagat
     1261 ccatttgata tatatgtgat tggggaaggt gaaaaggcac ttttgcatct tttaagaaac
     1321 ataaaagaaa ataacaataa gatcatctat ggcaatagcg ttaacttcaa tgaattttta
     1381 ttacaatatt ctgaaataac agatcaatat aaatatgata aactttttta tattgaggta
     1441 gagagggggt gtaattttaa atgcaactat tgtgtatatg gtaaaacaag agattttctt
     1501 actaaaatag atgaacaaat ctttaaatca ataatagaaa aattttataa caaaaaagag
     1561 attgaagaga tatatcttct ttcaccaact cttaatcata ataaactttt ctttaaaaat
     1621 atactagaaa atttaatatc tctcaaagaa aaatcaaaaa gtgatataca gatatttgga
     1681 gaattaagac cagaactcct taccaagggg gatatccccc ttcttaaaaa agctggtttt
     1741 aagacaatag agatagggat tcaatcgttt aataaagagg ctatagcaaa cataaataga
     1801 aatagtaata aatttcaatt aaaagatctt gcctatttac tactcgaaaa tggaatagat
     1861 ctaataatag attttataat aggtctacct ggcgagactt ttaatagtat gatagagaca
     1921 atacaactcc ttgataaata caatcttctt cactattgta atttctatag acttcagatc
     1981 ttacattcaa ccgagttaaa aagaattttt aacaataatg gctttaaata tcaaaaagag
     2041 ccaccatact ttgtcattaa tacagataat ctctgtttta ataatatatc agatatctat
     2101 ctctatcttg aacaaaataa agattactca tataacgaag attttataat aaaagaaaaa
     2161 gagcaatttt ttgtaattaa taaccaaaat gatatggact attttataca aaataactat
     2221 ttttatcata gtggttctct tatttttctt gacaactttg attttgaaaa aatatataaa
     2281 ctttttgata attttttcta taaaaatcca gaaatttttc atcattgtta tatatattca
     2341 agaaaaaaaa tttcaaaaaa agatataact cgactaaaaa agctatttta ttcataccca
     2401 aactattatg atagatataa tgaagcaaca aattttttaa aagacccatt atcgaaaaga
     2461 ttgacaattc ttgtagatag ttcttttgac aatgaatata ttgattctct ctatgatgat
     2521 tttaccattg attttataat ctttaatgaa aatcaactga aagatatagt agatattgcg
     2581 ataacatttg atatgaatat ttttgaattt aaagaaaata tgttatatct taaaaatatc
     2641 gaaacttaaa tctgatggca ttctccatga acctcttggt gagagatcta ttgtcccaac
     2701 ctttggacct gctggcacac agtctctttt ccattgattt gtaaaaaaac gatttataaa
     2761 aatagaaaga tactttttta ttgtatcttc gtcatacttt gctttaaagg catgctttga
     2821 aaggtataaa atcttttcaa aagaaaagcc ccaccttaca aaatagtata gaaagaaatc
     2881 atgtaattca taaggtccta ttatatcctc tgttttttga gaaatctcat tcttgtctgg
     2941 tggtaacaat tccggggaga ttggctgatt tacaatattt attaaaatat ctcttatatt
     3001 tccctcatat tcgttttctg caatccattt aacaaggaat ttaacaagag tcttgggaat
     3061 tgatgaatta acattataca tacttatatg atcaccatta tatgtacaaa atccaatagc
     3121 aagttctgac atatcccctg tacctataac tattccatta tatttatttg caatagtcat
     3181 aagaagatat gttcttgctc gagcctgaat attctcatat gttgtgtctt tctctgtatg
     3241 ttctatttta tccagaataa gttgagaaat ttcttttata tctatattct tatattcaag
     3301 tcccaatcca tctaataaaa gagtaatatt gttaagagtg aaattcgatg ttccaaatcc
     3361 tggcattgtt attggtaata tatcattaag acttcttttt aataacttaa aagtcttcaa
     3421 tataacaagt aaagcaagtg tagaatcaag ccccccagaa acccctatta cagcctttgt
     3481 ctttggtggt aaactttcaa atctttttgc aagcccagca gtctgaatat taaaaatctc
     3541 gttacatctc tctgctaaac tatctttatc agaagggaca aaagggtgag tattaatctt
     3601 tcttataagt tcaaaatttt tattttctat tctaaattct acttttctaa aatctttttt
     3661 actctcttta aaagaattta tccttgctct ttcattatta agtttttcaa catcaatatc
     3721 agcaaaaata atctgagatt ctcttttaaa tctctctgat tgtgcgacaa ttgtcccata
     3781 ctcaacagca aaagcatcac catcaaaaac aagatccttt gttgactccc ataccccact
     3841 ggatgcataa agatatgctg atatggttct tattgattga ctaatagcaa gagttcttct
     3901 atactcactc ttaccaataa gagcattact tgccgataaa ttgcatataa tatttgcacc
     3961 agccattgcc aattctgaag atggaggaat agtagtccag agatcctcgc atatctctat
     4021 ccctattttt atcatgccgg tatttgaatc ctcaaaaata agatcattgc caaaagggat
     4081 gactttttca tttataatta tctctttatt aaaaacttca gatgaagaag aaaagtatct
     4141 attttcataa aattccatat aatttggtaa gaatattttt ggaacaattc ctataatctt
     4201 tcctctgttt ataacaacag cacaattgta taacttatta ttattacgaa ttggagcacc
     4261 aataataact aaaatatcat aattttctgt ctctcttgtt atctcaaaaa ttgcatttaa
     4321 actctttgtt attaaagtgc tatttgaaaa aagatcttca caggtatagc cagttattga
     4381 gagttctgga aaaagaataa gagaagattt attcttagaa gcctctttta tactcttaat
     4441 tattattttc ttattgaaat ccacatctga aattttaaat tctggcacca ccagacttac
     4501 tcttaaaaaa ttatatctat tcattgttta ttccttgaat caatatttag tttgatatct
     4561 attataatat tccactaata tgatctcttt attaaactca aaatcaattt tatcaataaa
     4621 tatttcatta gaattagata tttcaacagg gaaagaataa tatttttttt cattattttc
     4681 aagaatatat tcatttgaat ttgttataat atttttgaat aaatgaactc cttttatatc
     4741 aagatcactt tttatataga tagaatttat attctcctga gtctcaaatt gtattatctg
     4801 aaaattatta tttttaagat ataatggagt aaaatattcc ttaatatcct gtggatttaa
     4861 aatattgaaa ttaactcttt tattgtttac aaaaaaatct ataataccag aatagttatt
     4921 tatataaaaa ttctgtgtgg tgctctttct aacagataaa tattcaatca cggttgaaaa
     4981 agatatatct gatcttatat tataaattcc ctcttttaaa aaaaagatat atcttgaatt
     5041 atttctcaat tctttatcat taaaaaagag attgtatctt atgtttggaa catttaatgc
     5101 aagataacca tacatatcaa ttgcagtttc atcaaaatca atatctggct ttactatctc
     5161 ttctttcgaa atataacttt tacttattaa taaatttttt gtaatatatt ctttattaag
     5221 aattgaagga tttctcgatt cataaattcg agataacagt ttatcaagat ctttacacat
     5281 ttcgtaatct attaaaacct tttcattttt ttctaagata ttgctataat ttatcaatct
     5341 ttctactgaa tcagtaatat taaaaattct ctttttcttt aataattcga attttgtaga
     5401 aaatggtcta aaatatagag aaccattata acatgaaagt aaggtgttaa aattatttag
     5461 tttatcaata ataaactctg ctctatttac aagtaaaaaa atcgtatctg tctcaataaa
     5521 aactacagag ttatcagaaa ataaattaag attaaaatat cccctaccct tttcaagtat
     5581 aagatgcgtc tcttttatcg atttttcttt attaaaactc tcaatcttct caatgtataa
     5641 agtagaatcc ggatataaat aatatacccc ctctcttctg atataaaatg ctatatagct
     5701 atctcttcca gtctcaattg taatgccatt gacaatttta gtatgagaa
//
LOCUS       a0116165_1007696        5603 bp    DNA              UNK 01-JAN-1980
DEFINITION  Ga0116165_1007696. | GENOME_ACESSION: IMG_3300009712 CONTIG_ID:
            a0116165_1007696 SOURCE: JGI_medium ORIG_COORD: 451_6054.
ACCESSION   a0116165_1007696
VERSION     a0116165_1007696
KEYWORDS    .
SOURCE      .
  ORGANISM  .
            .
FEATURES             Location/Qualifiers
     CDS             complement(2..337)
                     /product="hypothetical protein & Hypo-rule applied"
     CDS             complement(400..585)
                     /product="hypothetical protein & Hypo-rule applied"
     Spacer_Hit      568..603
                     /gene="200"
                     /evalue="3.9386e-06"
     Spacer_Hit_Main 569..603
                     /gene="17"
                     /evalue="1.32732e-05"
     Spacer_Hit      569..603
                     /gene="279"
                     /evalue="1.32732e-05"
     Spacer_Hit      570..603
                     /gene="307"
                     /evalue="4.40323e-05"
     Spacer_Hit      570..603
                     /gene="122"
                     /evalue="4.40323e-05"
     CDS             770..2503
                     /product="Radical SAM superfamily enzyme YgiQ,
                     UPF0313family & COG1032"
     CDS             complement(2477..4378)
                     /product="NAD+ synthase (glutamine-hydrolysing) &KO:K01950"
ORIGIN
        1 caataggata tccatatgtt aaaataagtt ctttcagggc tattatatga ttctcaagac
       61 tatctgattt aacaaactta gcatataata cataccttga tttatcatct ataaataaaa
      121 ttaaacaata tttttcatat acatccggta tccaactatg ctctgacaca tccccctgta
      181 ctatctgtcc aacacattct gcttcaaatc tttttctgta ttttttcact gttttcgatt
      241 ttaaatatac tttttcctcg tttaaaatgt ttcttaaagt ttctatacta caattaggaa
      301 agttttcaat cttttctaat gctatttctt ttaacacctt catagatggg ctatatttta
      361 tccctttgaa ctcgtaacat aattcactat aaatttgttt taatttttcc tttgtctctt
      421 tatcaaatat ttttcttttc tatgacctct ttctttttct aatggttctt tattcttata
      481 tcttttataa agtgttgata accatgaaat tgaacaatta agagattttg ctaatgctga
      541 aatagttatc tcttttttat ccaatttctc aaattgatag ttcatatgtt tctttaatat
      601 caaattatca tctccttgaa aagaattttt cttatttttt ttattgtgat gataatctga
      661 tattttcttt ttcttatttt gagatatatt tattctttca tttttggtat cacaatctaa
      721 aaaatctttc ttgacattta atactcgtcc tgttacaatc tcattctcta tgagagtgat
      781 tattttttct ttacctatcc ctgaaattta taacaaatac aatagaggaa atcatcaaat
      841 ttttgcagaa tatatgcaat ctattgtaaa gaaagaaaat atatctgata ttgagataat
      901 aaagttaaat cgtgatattg ttgataggta taacaataat aaaatagtag aagagataat
      961 aaatttaaaa ccagatatag tatgtctaag ctcgtatgta tggaatattg aaagaaatat
     1021 tgcaatttct aaattattaa gagaaaatga cataataaca attacaggtg gtcctgagat
     1081 tcaactcgat aatgaatatc tttttaaaaa agatccattt gatatatatg tgattgggga
     1141 aggtgaaaag gcacttttgc atcttttaag aaacataaaa gaaaataaca ataagattat
     1201 ctatggcaat agtgttaact tcaatgaatt tttattacaa tattctgaaa taacagatca
     1261 atataaatat gataaacttt tttatattga ggtagagagg gggtgtaatt ttaaatgcaa
     1321 ctattgtgta tatggtaaaa caagagattt tcttactaaa atagatgaac aaatctttaa
     1381 atcaataata gaaaaatttt ataacaaaaa agagattgaa gagatatatc ttctttcacc
     1441 aactcttaat cataataaac ttttctttaa aaatatacta gaaaatttaa tatctctcaa
     1501 agaaaaatca aaaagtgata tacagatatt tggagaatta agaccagaac tccttaccaa
     1561 gggggatatc ccccttctta aaaaagctgg ttttaagaca atagagatag ggattcaatc
     1621 gtttaataaa gaggctatag caaacataaa tagaaatagt aataaatttc aattaaaaga
     1681 tcttgcctat ttactactcg aaaatggaat agatctaata atagatttta taataggtct
     1741 acctggcgag acttttaata gtatgataga gacaatacaa ctccttgata aatacaatct
     1801 tcttcactat tgtaatttct atagacttca gatcttacat tcaaccgagt taaaaagaat
     1861 ttttaacaat aatggcttta aatatcaaaa agagccacca tactttgtca ttaatacaga
     1921 taatctctgt tttaataata tatcagatat ctatctctat cttgaacaaa ataaagatta
     1981 ctcatataac gaagatttta taataaaaga aaaagagcaa ttttttgtaa ttaataacca
     2041 aaatgatatg gactatttta tacaaaataa ctatttttat catagtggtt ctcttatttt
     2101 tcttgacaac tttgattttg aaaaaatata taaacttttt gataattttt tctataaaaa
     2161 tccagaaatt tttcatcatt gttatatata ttcaagaaaa aaaatttcaa aaaaagatat
     2221 aactcgacta aaaaagctat tttattcata cccaaactat tatgatagat ataatgaagc
     2281 aacaaatttt ttaaaagacc cattatcgaa aagattgaca attcttgtag atagttcttt
     2341 tgacaatgaa tatattgatt ctctctatga tgattttacc attgatttta taatctttaa
     2401 tgaaaatcaa ctgaaagata tagtagatat tgcgataaca tttgatatga atatttttga
     2461 atttaaagaa aatatgttat atcttaaaaa tatcgaaact taaatctgat ggcattctcc
     2521 atgaacctct tggtgagaga tctattgtcc caacctttgg acctgctggc acacagtctc
     2581 ttttccattg atttgtaaaa aaacgattta taaaaataga aagatacttt tttattgtat
     2641 cttcgtcata ctttgcttta aaggcatgct ttgaaaggta taaaatcttt tcaaaagaaa
     2701 agccccacct tacaaaatag tatagaaaga aatcatgtaa ttcataaggt cctattatat
     2761 cctctgtttt ttgagaaatc tcattcttgt ctggtggtaa caattccggt gagattggct
     2821 gatttacaat atttattaaa atatctctta tatttccctc atattcgttt tctgcaatcc
     2881 atttaacaag gaatttaaca agagtcttgg gaattgatga attaacatta tacatactta
     2941 tatgatcacc attatatgta caaaatccaa tagcaagttc tgacatatcc cctgtaccta
     3001 taactattcc attatattta tttgcaatag tcataagaag atatgttctt gctcgagcct
     3061 gaatattctc atatgttgtg tctttctctg tatgttctat tttatccaga ataagttgag
     3121 aaatttcttt tatatctata ttcttatatt caagtcccaa tccatctaat aaaagagtaa
     3181 tattgttaag agtgaaattc gatgttccaa atcctggcat tgttattggt aatatatcat
     3241 taagacttct ttttaataac ttaaaagtct tcaatataac aagtaaagca agtgtagaat
     3301 caagcccccc agaaacccct attacagcct ttgtctttgg tggtaaactt tcaaatcttt
     3361 ttgcaagccc agcagtctga atattaaaaa tctcgttaca tctctctgct aaactatctt
     3421 tatcagaagg gacaaaaggg tgagtattaa tctttcttat aagttcaaaa tttttatttt
     3481 ctattctaaa ttctactttt ctaaaatctt ttttactctc tttaaaagaa tttatccttg
     3541 ctctttcatt attaagtttt tcaacatcaa tatcagcaaa aataatctga gattctcttt
     3601 taaatctctc tgattgtgcg acaattgtcc catactcaac agcaaaagca tcaccatcaa
     3661 aaacaagatc ctttgttgac tcccataccc cactggatgc ataaagatat gctgatatgg
     3721 ttcttattga ttgactaata gcaagagttc ttctatactc actcttacca ataagagcat
     3781 tacttgccga taaattgcat ataatatttg caccagccat tgccaattct gaagatggag
     3841 gaatagtagt ccagagatcc tcgcatatct ctatccctat ttttatcatg ccggtatttg
     3901 aatcctcaaa aataagatca ttgccaaaag ggatgacttt ttcatttata attatctctt
     3961 tattaaaaac ttcagatgaa gaagaaaagt atctattttc ataaaattcc atataatttg
     4021 gtaagaatat ttttggaaca attcctataa tctttcctct gtttataaca acagcacaat
     4081 tgtataactt attattatta cgaattggag caccaataat aactaaaata tcataatttt
     4141 ctgtctctct tgttatctca aaaattgcat ttaaactctt tgttattaaa gtgctatttg
     4201 aaaaaagatc ttcacaggta tagccagtta ttgagagttc tggaaaaaga ataagagaag
     4261 atttattctt agaagcctct tttatactct taattattat tttcttattg aaatccacat
     4321 ctgaaatttt aaattctggc accaccagac ttactcttaa aaaattatat ctattcattg
     4381 tttattcctt gaatcaatat ttagtttgat atctattata atattccact aatatgatct
     4441 ctttattaaa ctcaaaatca attttatcaa taaatatttc attagaatta gatatttcaa
     4501 cagggaaaga ataatatttt ttttcattat tttcaagaat atattcattt gaatttgtta
     4561 taatattttt gaataaatga actcctttta tatcaagatc actttttata tagatagaat
     4621 ttatattctc ctgagtctca aattgtatta tctgaaaatt attattttta agatataatg
     4681 gagtaaaata ttccttaata tcctgtggat ttaaaatatt gaaattaact cttttattgt
     4741 ttacaaaaaa atctataata ccagaatagt tatttatata aaaattctgt gtggtgctct
     4801 ttctaacaga taaatattca atcacggttg aaaaagatat atctgatctt atattataaa
     4861 ttccctcttt taaaaaaaag atatatcttg aattatttct caattcttta tcattaaaaa
     4921 agagattgta tcttatgttt ggaacattta atgcaagata accatacata tcaattgcag
     4981 tttcatcaaa atcaatatct ggctttacta tctcttcttt cgaaatataa cttttactta
     5041 ttaataaatt ttttgtaata tattctttat taagaattga aggatttctc gattcataaa
     5101 ttcgagataa cagtttatca agatctttac acatttcgta atctattaaa accttttcat
     5161 ttttttctaa gatattgcta taatttatca atctttctac tgaatcagta atattaaaaa
     5221 ttctcttttt ctttaataat tcgaattttg tagaaaatgg tctaaaatat agagaaccat
     5281 tataacatga aagtaaggtg ttaaaattat ttagtttatc aataataaac tctgctctat
     5341 ttacaagtaa aaaaatcgta tctgtctcaa taaaaactac agagttatca gaaaataaat
     5401 taagattaaa atatccccta cccttttcaa gtataagatg cgtctctttt atcgattttt
     5461 ctttattaaa actctcaatc ttctcaatgt ataaagtaga atccggatat aaataatata
     5521 ccccctctct tctgatataa aatgctatat agctatctct tccagtctca attgtaatgc
     5581 cattgacaat tttagtatga gaa
//
LOCUS       a0209204_1002415        7368 bp    DNA              UNK 01-JAN-1980
DEFINITION  Ga0209204_1002415. | GENOME_ACESSION: IMG_3300025631 CONTIG_ID:
            a0209204_1002415 SOURCE: JGI_small ORIG_COORD: 7938_15306.
ACCESSION   a0209204_1002415
VERSION     a0209204_1002415
KEYWORDS    .
SOURCE      .
  ORGANISM  .
            .
FEATURES             Location/Qualifiers
     CDS             complement(829..2934)
                     /product="uncharacterized protein DUF3857 & pfam12969"
     CDS             complement(2944..3171)
                     /product="hypothetical protein"
     CDS             complement(3203..3928)
                     /product="transcriptional/translational regulatory
                     proteinYebC/TACO1 & COG0217"
     CDS             complement(4236..4775)
                     /product="integrase-like protein & pfam00665"
     CDS             complement(4832..5035)
                     /product="hypothetical protein"
     CDS             5202..6935
                     /product="radical SAM superfamily enzyme YgiQ
                     (UPF0313family) & COG1032"
     CDS             complement(6909..7367)
                     /product="NAD+ synthase (glutamine-hydrolysing) &KO:K01950"
     Spacer_Hit_Main 5001..5035
                     /gene="17"
                     /evalue="1.32732e-05"
     Spacer_Hit      5000..5035
                     /gene="200"
                     /evalue="3.9386e-06"
     Spacer_Hit      5002..5035
                     /gene="307"
                     /evalue="4.40323e-05"
     Spacer_Hit      5002..5035
                     /gene="122"
                     /evalue="4.40323e-05"
     Spacer_Hit      5001..5035
                     /gene="279"
                     /evalue="1.32732e-05"
ORIGIN
        1 tccagcattt aaaaaactcc tcccaattct tttatcaaac cccattcctt ctgccaccat
       61 atttatgtct gcaccggttt tttcgcaaag atcagcaacc atatttatat aggaaatttt
      121 cattgcaaga aatgaatttg atgcatgctt tataagttct gctgttgctg gatttgttat
      181 aatcaattta aatcctttat cagtcaaagg tttatagagg tctagaaaaa tattttttgc
      241 cctatcactc tccacaccta cgacaattct atctggatta agaaagtcat ataaagccga
      301 accttctctt aaaaattccg gatttgatgc aacatcaaag tctacattct ttttagcata
      361 tctctttact gtctttttta cccattgatg agtattgact ggaacagtgg atttttcaat
      421 aagaagcttg taactattta atctaatagc aatctctctt gatatctcct ctatttgaga
      481 aagatcggcc ttcccggtat cactttgagg agttccaaca caaaaaaata tcacatcaga
      541 aaaatttatt gccttttcaa gatcattggt aaaggttatt ctattattct taatattttt
      601 tattaaaagt tcatcaagtc cgggctcata gataggagat atccccttgt ttaatttttc
      661 gagtttttcc tcaatttttt ctacacacat tacctcattt ccaagttcag aaaaacaggc
      721 cgctgtaaca agtccaacat acccggctcc aataacagtt attttcatct aaaaactcca
      781 ttttaataaa aaattatata tgaaaaatat agatcaaaaa aaatttttct atttttctat
      841 cataatccat tcttttgaaa gaatggctct atcttcaaaa acctttttta tatctttata
      901 attttctatg tcaatctctg gatttttata aactatctca gaattaaatt ttatatttct
      961 cttctcaact gaaaaattag ccctaaattc tatatcatta aatatatcta taataggctc
     1021 tggcacaaaa gagactttat atttatccgg gatcgttata tcaatagaaa tcttaatttt
     1081 gccaatataa tcaacataaa atggcaattt tcttttatcc tttacaacat tgtttgcctt
     1141 ataattaaaa ccaggtatat taaagagttt tatatttgca ccagaggtca aagaaaaatt
     1201 atttacaata aaattttctt caagatatat attattatca aagtcagata ggttattaac
     1261 aaagttataa tttataagat tgatatcttc tgaaatagaa ttcaatcttg aaataatata
     1321 tttatcaagt tcctcttttg ataatagtct taaatgtctt atattttttt catcaattcc
     1381 tttaattatt gttattcttt ttactttaag agaattgtct tccttcaatt cacagatata
     1441 tttctgttct gtaatattat catcaagaga aaaggaagat agtttaaaaa gatcgctatt
     1501 cgaaatcgga agagcaaagg cattattact ctcaagattc ttctgataaa tagagaaatt
     1561 actattttca aaactgagta tcctcttttc tccatttata ttcaccatac acaatacaga
     1621 atcaaattgc tttaaatttg gcaaatcttt cattaatgtt ttatgagtgg aatatttata
     1681 aaataaaata taagattcta tatcataaat gttgcataat cttgtaaaaa gaaaagattt
     1741 atcgagtgca ttgagcgaat taaattgtaa aattctatcc tctgaaagtg ggacatatct
     1801 tgaattttta aaagagatat tggaatagtc aatctttctg tttatataat cataaagtaa
     1861 ttttactatt ttttctttat cattttctct gcctattatc ttttcaccaa atcttttaat
     1921 attttctgaa attttagttg aaaaatactt ttcataatat atccttgata aattttgcca
     1981 ttcatcatta aatgaaaaca ttattgctgg taaaatttta tcaatatcag gtgtattata
     2041 ttcatcatct ataaaggggg atatctgatt taattccata tataatttat tggtattaat
     2101 attactattt actttaattt ctggcttatt aaatggtatt aagccttcat atatattata
     2161 ttttaaattg atatttgaag gataactgat tgttattact tttttttcaa catattcttc
     2221 ctgaacaaga tcctcctcaa gaaaaaaagg attttcaaga taatcaaatt ttccctttat
     2281 ttctgcctcc catatatgaa ctgctccaac ctcactatct tttaaaccaa attttattct
     2341 atgtaaaata tcatattgag gatctctatt gtatattggc tcatcgttta tagcctcctc
     2401 ttccacaaaa gaaagagatc catttttaga aaccgtaatc ccataaagaa gtcttgcatt
     2461 tgaaaagagt ttgttataat aaaaatattg ggttgactct tcttttccct cttcatttag
     2521 tatcttaaat ccaattttta tattcatttt ataattgaga ttttcatcaa ttactatctc
     2581 ttttttattc aacaatatag caatattttc attattagcc ctattaacct cttttgactt
     2641 tttccatata aagttaatat ctggatcttt tatctcattt atgttttcaa attcctcaaa
     2701 cattctctcc tgtttaaatt gtattttttt tacctcttct ttgttaaatt ctcttatttt
     2761 accttttatt acaaaaaaaa ctttgttttt ctctattttt aataatttcc ctttgtattc
     2821 gctcccatca ttaagaataa ttatatgaat ggcatttttc ttacttccta tctctccacc
     2881 gcttttacag caaagaatta ataataccat gaacaataaa attagttttc tcattttaaa
     2941 tccttatata aacttgttac tctttttatt tttttctgtt tcttccttct cttttttgta
     3001 attttctaaa agagttttat aatcatttat ggctgattct atctctttta ctaatttttc
     3061 tggtgtgtcc actatttcaa gcttatttat tattgaatag ccaatattta tggctgctct
     3121 tctataatta atttcaagaa gatccagtat ctttttttta tcttcgctca tattcttacc
     3181 ttaaaaaaat ttaaattaaa aattactctt cataatcaag atttgaatag acagcctgaa
     3241 catcatcaag atcttccagt ttttctataa gagcaagaac tttttctgct ctatcttttg
     3301 gaagagtgac ataactattt ggaaccattg taatttcagc agaaatatga gggatatttt
     3361 tttcatcaaa acatttaaga actgactcaa agttatctgg tgttgtgtag acttctataa
     3421 atttaccttc attaacaaca tcatccgccc cagcttcaat tgctatctca aaagccttat
     3481 cctctgtaat tacatttgta tcaaaaacaa ttacaccttt tttactaaac atataagaga
     3541 cacatccact tgctcctaaa ttaccgccat tctttgtcat aattgatctc acatcactcg
     3601 ctgttctatt tttattatct gtcattatct ccattaaaat agcaactcca tcaggtccat
     3661 acccttcata agtaaattct tcataattta caccctcaat ttctccacta ccctttttaa
     3721 tagctctttc aagagtatct ttaggcatgt ttgcctcttt tgccttaaga atagcatttc
     3781 ttaatctcgg attactatct ggatctgatc ctcccatttt agcagcaact gttagttctc
     3841 ttattatttt ggtaaatatt tttcctcttt ttgcatcatt tgccgacttt ttgtgctgaa
     3901 tattagccca tttactatgg cctgacataa aaacaactcc ttaaaaataa gtaataagcc
     3961 aaataaatat atcaaatcaa atattttatg tcaataataa ttaaaaagag tgtcgttcaa
     4021 aacaaatact taatattgat cttgaaaaaa tgaaaaagaa aaaaattatt atttttcatt
     4081 cgaagcctcc aaattatatt ttactaaaag ttcattttta taaaataatt taatccactt
     4141 attaggattt tctctaaatt ctattttcat acttgctaat gaatatccct tatatttagg
     4201 aacaatgtat atcttactgt tataacttat ttcatttacc tctgaaatgt taaaaacttc
     4261 ctttcaactt tgcctttccc ctgtgtttga taaggttttg agtttattaa agttattcct
     4321 aattcattca atgccctcgg tattagcggt ttttctgttt ctttttcaag atcaaaatac
     4381 attccattac gctttatata attatatttt gagtcattgt cataataaat agcaatagga
     4441 tatccatatg ttaaaataag ttctttcagg gctattatat gattctcaag actatctgat
     4501 ttaacaaact tagcatataa tacatacctt gatttatcat ctataaataa aattaaacaa
     4561 tatttttcat atatatccgg tatccaacta tgctctgaca catccccctg tactatctgt
     4621 ccaacacatt ctgcttcaaa tctttttctg tattttttca ctgttttcga ttttaaatat
     4681 actttttcct cgtttaaaat gtttcttaaa gtttctatac tacaattagg aaagttttca
     4741 atcttttcta atgctatttc ttttaacacc ttcatagatg ggctatattt tatccctttg
     4801 aactcgtaac ataattcact ataaatttgt tttaattttt cctttgtctc tttatcaaat
     4861 atttttcttt tctatgacct ctttcttttt ctaatggttc tttattctta tatcttttat
     4921 aaagtgttga taaccatgaa attgaacaat taagagattt tgctaatgct gaaatagtta
     4981 tctctttttt atccaatttc tcaaattgat agttcatatg tttctttaat atcaaattat
     5041 catctccttg aaaagaattt ttcttatttt ttttattgtg atgataatct gatattttct
     5101 ttttcttatt ttgagatata tttattcttt catttttggt atcacaatct aaaaaatctt
     5161 tcttgacatt taatactcgt cctgttacaa tctcattctc tatgagagtg attatttttt
     5221 ctttacctat ccctgaaatt tataacaaat acaatagagg aaatcatcaa atttttgcag
     5281 aatatatgca atctattgta aagaaagaaa atatatctga tattgagata ataaagttaa
     5341 atcgtgatat tgttgatagg tataacaata ataaaatagt agaagagata ataaatttaa
     5401 aaccagatat agtatgtcta agctcgtatg tatggaatat tgaaagaaat attgcaattt
     5461 ctaaattatt aagagaaaat gacataataa caattacagg tggtcctgag attcaactcg
     5521 ataatgaata tctttttaaa aaagatccat ttgatatata tgtgattggg gaaggtgaaa
     5581 aggcactttt gcatctttta agaaacataa aagaaaataa caataagatt atctatggca
     5641 atagtgttaa cttcaatgaa tttttattac aatattctga aataacagat caatataaat
     5701 atgataaact tttttatatt gaggtagaga gggggtgtaa ttttaaatgc aactattgtg
     5761 tatatggtaa aacaagagat tttcttacta aaatagatga acaaatcttt aaatcaataa
     5821 tagaaaaatt ttataacaaa aaagagattg aagagatata tcttctttca ccaactctta
     5881 atcataataa acttttcttt aaaaatatac tggaaaattt aatatctctc aaagaaaaat
     5941 caaaaagtga tatacagata tttggagaat taagaccaga actccttacc aagggggata
     6001 tcccccttct taaaaaagct ggttttaaga caatagagat agggattcaa tcgtttaata
     6061 aagaggctat agcaaacata aatagaaata gtaataaatt tcaattaaaa gatcttgcct
     6121 atttactact cgaaaatgga atagatctaa taatagattt tataataggt ctacctggcg
     6181 agacttttaa tagtatgata gagacaatac aactccttga taaatacaat cttcttcact
     6241 attgtaattt ctatagactt cagatcttac attcaaccga gttaaaaaga atttttaaca
     6301 ataatggctt taaatatcaa aaagagccac catactttgt cattaataca gataatctct
     6361 gttttaataa tatatcagat atctatctct atcttgaaca aaataaagat tactcatata
     6421 acgaagattt tataataaaa gaaaaagagc aattttttgt aattaataac caaaatgata
     6481 tggactattt tatacaaaat aactattttt atcatagtgg ttctcttatt tttcttgaca
     6541 actttgattt tgaaaaaata tataaacttt ttgataattt tttctataaa aatccagaaa
     6601 tttttcatca ttgttatata tattcaagaa aaaaaatttc aaaaaaagat ataactcgac
     6661 taaaaaagct attttattca tacccaaact attatgatag atataatgaa gcaacaaatt
     6721 ttttaaaaga cccattatcg aaaagattga caattcttgt agatagttct tttgacaatg
     6781 aatatattga ttctctctat gatgatttta ccattgattt tataatcttt aatgaaaatc
     6841 aactgaaaga tatagtagat attgcgataa catttgatat gaatattttt gaatttaaag
     6901 aaaatatgtt atatcttaaa aatatcgaaa cttaaatctg atggcattct ccatgaacct
     6961 cttggtgaga gatctattgt cccaaccttt ggacctgctg gcacacagtc tcttttccat
     7021 tgatttgtaa aaaaacgatt tataaaaata gaaagatact tttttattgt atcttcgtca
     7081 tactttgctt taaaggcatg ctttgaaagg tataaaatct tttcaaaaga aaagccccac
     7141 cttacaaaat agtatagaaa gaaatcatgt aattcataag gtcctattat atcctctgtt
     7201 ttttgagaaa tctcattctt gtctggtggt aacaattccg gggagattgg ctgatttaca
     7261 atatttatta aaatatctct tatatttccc tcatattcgt tttctgcaat ccatttaaca
     7321 aggaatttaa caagagtctt gggaattgat gaattaacat tatacata
//
LOCUS       a0209409_1001083        5247 bp    DNA              UNK 01-JAN-1980
DEFINITION  Ga0209409_1001083. | GENOME_ACESSION: IMG_3300025589 CONTIG_ID:
            a0209409_1001083 SOURCE: JGI_small ORIG_COORD: 19443_24690.
ACCESSION   a0209409_1001083
VERSION     a0209409_1001083
KEYWORDS    .
SOURCE      .
  ORGANISM  .
            .
FEATURES             Location/Qualifiers
     CDS             complement(44..247)
                     /product="hypothetical protein"
     Spacer_Hit      212..247
                     /gene="200"
                     /evalue="3.9386e-06"
     Spacer_Hit_Main 213..247
                     /gene="17"
                     /evalue="1.32732e-05"
     Spacer_Hit      213..247
                     /gene="279"
                     /evalue="1.32732e-05"
     Spacer_Hit      214..247
                     /gene="307"
                     /evalue="4.40323e-05"
     Spacer_Hit      214..247
                     /gene="122"
                     /evalue="4.40323e-05"
     CDS             414..2147
                     /product="radical SAM superfamily enzyme YgiQ
                     (UPF0313family) & COG1032"
     CDS             complement(2121..4022)
                     /product="NAD+ synthase (glutamine-hydrolysing) &KO:K01950"
ORIGIN
        1 tttatccctt tgaactcgta acataattca ctataaattt gttttaattt ttcctttgtc
       61 tctttatcaa atatttttct tttctatgac ctctttcttt ttctaatggt tctttattct
      121 tatatctttt ataaagtgtt gataaccatg aaattgaaca attaagagat tttgctaatg
      181 ctgaaatagt tatctctttt ttatccaatt tctcaaattg atagttcata tgtttcttta
      241 atatcaaatt atcatctcct tgaaaagaat ttttcttatt ttttttattg tgatgataat
      301 ctgatatttt ctttttctta ttttgagata tatttattct ttcatttttg gtatcacaat
      361 ctaaaaaatc tttcttgaca tttaatactc gtcctgttac aatctcattc tctatgagag
      421 tgattatttt ttctttacct atccctgaaa tttataacaa atacaataga ggaaatcatc
      481 aaatttttgc agaatatatg caatctattg taaagaaaga aaatatatct gatattgaga
      541 taataaagtt aaatcgtgat attgttgata ggtataacaa taataaaata gtagaagaga
      601 taataaattt aaaaccagat atagtatgtc taagctcgta tgtatggaat attgaaagaa
      661 atattgcaat ttctaaatta ttaagagaaa atgacataat aacaattaca ggtggtcctg
      721 agattcaact cgataatgaa tatcttttta aaaaagatcc atttgatata tatgtgattg
      781 gggaaggtga aaaggcactt ttgcatcttt taagaaacat aaaagaaaat aacaataaga
      841 ttatctatgg caatagtgtt aacttcaatg aatttttatt acaatattct gaaataacag
      901 atcaatataa atatgataaa cttttttata ttgaggtaga gagggggtgt aattttaaat
      961 gcaactattg tgtatatggt aaaacaagag attttcttac taaaatagat gaacaaatct
     1021 ttaaatcaat aatagaaaaa ttttataaca aaaaagagat tgaagagata tatcttcttt
     1081 caccaactct taatcataat aaacttttct ttaaaaatat actagaaaat ttaatatctc
     1141 tcaaagaaaa atcaaaaagt gatatacaga tatttggaga attaagacca gaactcctta
     1201 ccaaggggga tatccccctt cttaaaaaag ctggttttaa gacaatagag atagggattc
     1261 aatcgtttaa taaagaggct atagcaaaca taaatagaaa tagtaataaa tttcaattaa
     1321 aagatcttgc ctatttacta ctcgaaaatg gaatagatct aataatagat tttataatag
     1381 gtctacctgg cgagactttt aatagtatga tagagacaat acaactcctt gataaataca
     1441 atcttcttca ctattgtaat ttctatagac ttcagatctt acattcaacc gagttaaaaa
     1501 gaatttttaa caataatggc tttaaatatc aaaaagagcc accatacttt gtcattaata
     1561 cagataatct ctgttttaat aatatatcag atatctatct ctatcttgaa caaaataaag
     1621 attactcata taacgaagat tttataataa aagaaaaaga gcaatttttt gtaattaata
     1681 accaaaatga tatggactat tttatacaaa ataactattt ttatcatagt ggttctctta
     1741 tttttcttga caactttgat tttgaaaaaa tatataaact ttttgataat tttttctata
     1801 aaaatccaga aatttttcat cattgttata tatattcaag aaaaaaaatt tcaaaaaaag
     1861 atataactcg actaaaaaag ctattttatt catacccaaa ctattatgat agatataatg
     1921 aagcaacaaa ttttttaaaa gacccattat cgaaaagatt gacaattctt gtagatagtt
     1981 cttttgacaa tgaatatatt gattctctct atgatgattt taccattgat tttataatct
     2041 ttaatgaaaa tcaactgaaa gatatagtag atattgcgat aacatttgat atgaatattt
     2101 ttgaatttaa agaaaatatg ttatatctta aaaatatcga aacttaaatc tgatggcatt
     2161 ctccatgaac ctcttggtga gagatctatt gtcccaacct ttggacctgc tggcacacag
     2221 tctcttttcc attgatttgt aaaaaaacga tttataaaaa tagaaagata cttttttatt
     2281 gtatcttcgt catactttgc tttaaaggca tgctttgaaa ggtataaaat cttttcaaaa
     2341 gaaaagcccc accttacaaa atagtataga aagaaatcat gtaattcata aggtcctatt
     2401 atatcctctg ttttttgaga aatctcattc ttgtctggtg gtaacaattc cggtgagatt
     2461 ggctgattta caatatttat taaaatatct cttatatttc cctcatattc gttttctgca
     2521 atccatttaa caaggaattt aacaagagtc ttgggaattg atgaattaac attatacata
     2581 cttatatgat caccattata tgtacaaaat ccaatagcaa gttctgacat atcccctgta
     2641 cctataacta ttccattata tttatttgca atagtcataa gaagatatgt tcttgctcga
     2701 gcctgaatat tctcatatgt tgtgtctttc tctgtatgtt ctattttatc cagaataagt
     2761 tgagaaattt cttttatatc tatattctta tattcaagtc ccaatccatc taataaaaga
     2821 gtaatattgt taagagtgaa attcgatgtt ccaaatcctg gcattgttat tggtaatata
     2881 tcattaagac ttctttttaa taacttaaaa gtcttcaata taacaagtaa agcaagtgta
     2941 gaatcaagcc ccccagaaac ccctattaca gcctttgtct ttggtggtaa actttcaaat
     3001 ctttttgcaa gcccagcagt ctgaatatta aaaatctcgt tacatctctc tgctaaacta
     3061 tctttatcag aagggacaaa agggtgagta ttaatctttc ttataagttc aaaattttta
     3121 ttttctattc taaattctac ttttctaaaa tcttttttac tctctttaaa agaatttatc
     3181 cttgctcttt cattattaag tttttcaaca tcaatatcag caaaaataat ctgagattct
     3241 cttttaaatc tctctgattg tgcgacaatt gtcccatact caacagcaaa agcatcacca
     3301 tcaaaaacaa gatcctttgt tgactcccat accccactgg atgcataaag atatgctgat
     3361 atggttctta ttgattgact aatagcaaga gttcttctat actcactctt accaataaga
     3421 gcattacttg ccgataaatt gcatataata tttgcaccag ccattgccaa ttctgaagat
     3481 ggaggaatag tagtccagag atcctcgcat atctctatcc ctatttttat catgccggta
     3541 tttgaatcct caaaaataag atcattgcca aaagggatga ctttttcatt tataattatc
     3601 tctttattaa aaacttcaga tgaagaagaa aagtatctat tttcataaaa ttccatataa
     3661 tttggtaaga atatttttgg aacaattcct ataatctttc ctctgtttat aacaacagca
     3721 caattgtata acttattatt attacgaatt ggagcaccaa taataactaa aatatcataa
     3781 ttttctgtct ctcttgttat ctcaaaaatt gcatttaaac tctttgttat taaagtgcta
     3841 tttgaaaaaa gatcttcaca ggtatagcca gttattgaga gttctggaaa aagaataaga
     3901 gaagatttat tcttagaagc ctcttttata ctcttaatta ttattttctt attgaaatcc
     3961 acatctgaaa ttttaaattc tggcaccacc agacttactc ttaaaaaatt atatctattc
     4021 attgtttatt ccttgaatca atatttagtt tgatatctat tataatattc cactaatatg
     4081 atctctttat taaactcaaa atcaatttta tcaataaata tttcattaga attagatatt
     4141 tcaacaggga aagaataata ttttttttca ttattttcaa gaatatattc atttgaattt
     4201 gttataatat ttttgaataa atgaactcct tttatatcaa gatcactttt tatatagata
     4261 gaatttatat tctcctgagt ctcaaattgt attatctgaa aattattatt tttaagatat
     4321 aatggagtaa aatattcctt aatatcctgt ggatttaaaa tattgaaatt aactctttta
     4381 ttgtttacaa aaaaatctat aataccagaa tagttattta tataaaaatt ctgtgtggtg
     4441 ctctttctaa cagataaata ttcaatcacg gttgaaaaag atatatctga tcttatatta
     4501 taaattccct cttttaaaaa aaagatatat cttgaattat ttctcaattc tttatcatta
     4561 aaaaagagat tgtatcttat gtttggaaca tttaatgcaa gataaccata catatcaatt
     4621 gcagtttcat caaaatcaat atctggcttt actatctctt ctttcgaaat ataactttta
     4681 cttattaata aattttttgt aatatattct ttattaagaa ttgaaggatt tctcgattca
     4741 taaattcgag ataacagttt atcaagatct ttacacattt cgtaatctat taaaaccttt
     4801 tcattttttt ctaagatatt gctataattt atcaatcttt ctactgaatc agtaatatta
     4861 aaaattctct ttttctttaa taattcgaat tttgtagaaa atggtctaaa atatagagaa
     4921 ccattataac atgaaagtaa ggtgttaaaa ttatttagtt tatcaataat aaactctgct
     4981 ctatttacaa gtaaaaaaat cgtatctgtc tcaataaaaa ctacagagtt atcagaaaat
     5041 aaattaagat taaaatatcc cctacccttt tcaagtataa gatgcgtctc ttttatcgat
     5101 ttttctttat taaaactctc aatcttctca atgtataaag tagaatccgg atataaataa
     5161 tataccccct ctcttctgat ataaaatgct atatagctat ctcttccagt ctcaattgta
     5221 atgccattga caattttagt atgagaa
//
