# Supplementary material for: Uncovering the functional diversity of rare CRISPR-Cas systems with deep terascale clustering
Source: Science. Author manuscript; Available in PMC 2024 Mar 4. (PMC10910872; doi:10.1126/science.adi1910)
Supplement: data S5 [file NIHMS1969090-supplement-data_S5.zip › VII_spacer_search/spacer_id_42_targets.gb]

LOCUS       contig_9587             5538 bp    DNA              UNK 01-JAN-1980
DEFINITION  . | GENOME_ACESSION: EMBL_ERZ795060 CONTIG_ID: contig_9587 SOURCE:
            EMBL_metagenomes ORIG_COORD: 801_6339.
ACCESSION   contig_9587
VERSION     contig_9587
KEYWORDS    .
SOURCE      .
  ORGANISM  .
            .
FEATURES             Location/Qualifiers
     CDS             complement(35..316)
                     /product="hypothetical protein"
     CDS             complement(407..682)
                     /product="hypothetical protein"
     Spacer_Hit      503..538
                     /gene="227"
                     /evalue="7.2274e-08"
     Spacer_Hit      503..538
                     /gene="301"
                     /evalue="7.2274e-08"
     Spacer_Hit_Main 503..538
                     /gene="42"
                     /evalue="7.2274e-08"
     Spacer_Hit      504..538
                     /gene="143"
                     /evalue="2.43566e-07"
     CDS             859..1053
                     /product="hypothetical protein"
     CDS             1606..1887
                     /product="hypothetical protein"
     CDS             1919..2296
                     /product="hypothetical protein"
     CDS             2376..3104
                     /product="hypothetical protein"
     CDS             3123..3344
                     /product="hypothetical protein"
     CDS             3475..3825
                     /product="hypothetical protein"
ORIGIN
        1 actggaattt ttgatataaa gtaaaaatta ctatttacga tttaaaaact ttttgatata
       61 tattcatttt ttctcttcct gtatttgttt ttactatctt tgattgccct tttttaatcc
      121 aaccataatc taatttaaca ttatgaacca ttccagcacc atcccaaaaa tatgctgcct
      181 ctttttcttt cagattattt aaaatatcct ttgcctgacc tgtgaatttt ttctgtgtct
      241 caacatcagg tattttccca ggaattatta ctggtttttt atacctgaat cccaatcttt
      301 ttaatgtaat taccattcct tcttcggtat aatttatatt aaatctttct ttaacatatt
      361 tacaggcaaa ttttaaagtt cggaatatag ttattttcta aatatttcac aaaaactctg
      421 tttcttgttc tttagtcatc ttattattat gacctttaaa attattcttt aagatttctt
      481 ctatcccttt ttccttatat tttgatgtta catcgcttat atatctttca ctaactaata
      541 aagcttcctg aattctctcc cattcccaac ctttgcccca taaaactaaa catttaactt
      601 tatccgcatc tcttttgttt tttaaacttt tgtgaatata tattaaattt tgtatctctt
      661 tatctgaaag ccttttcccc ataattttaa ttatagcaca ttattaattt tttttcttac
      721 tttttaaaaa atttttagta tataataaat tccattatac ttcaaaatta actatatttt
      781 aatttttatt taattataga ttaacaattt tttaagaaat aaaatgcata aaattttaaa
      841 aataaaaatg aggtttttat gacaataaaa gtagacttac atgttcattc taaatattca
      901 gaacatcctt cccaatggct tttacaaaga ttgggaacaa aagagtcata tacagaacca
      961 attcaaattt atgaacttgc taaaaaaaat gggatgactt atgtcacaat aactgatcac
     1021 aataaatttg agaaaatcct ttacaatttt tgagaaaaaa tttagttttt ttgaaaaaaa
     1081 taaagtgggg gacagaccta taattttctt atgatttaaa gaggggcaga cctataattt
     1141 ttttatagtt aaaattaaaa tagggacaga cctataaatt ttttataatt aacaatggac
     1201 taacctatac ttatcattat gtgaaactaa ttttcgtata atcatcttaa tataatcgac
     1261 gctggataaa ttataaatta aaatttcaat ataattttat gaaagaaaaa gttcaaaaaa
     1321 tttttttctt tgtttgagaa acagtagata tcaagatgga ctcctaatcc ttgatcctta
     1381 taccatttca cttttcttct tctcatatcc tctattttat tcttcaccct ctcacccttc
     1441 tttttaaaaa catccatact atactttccc gcaagttcaa aatagaaatt caatatttta
     1501 ttttataaaa ataaacacaa aaaactatat ataatcttga caattttttt aaaatttgtt
     1561 actttatgtt tctaagttaa atttaaatta aggagaaaaa tattaatggc aaccaataaa
     1621 tctactttaa aaagagagag acagaatcaa aaaagaagaa taagaaatag aatgattaaa
     1681 tcaagaattc atacaacatt aaaaagagtc attgcagcca tcaatgaaaa ggatagagaa
     1741 aaagttgagt ctctttttag aaattatatg agttttgttg ataaggcagt aaaagtgggt
     1801 gttctacata aaaataatgc tgctagaaaa aaatcaagac tcgctataaa aataaaaaag
     1861 gcttttaatg aaggcaaata tgcttaaagt aatttttttt attaaaaata ggtagtatat
     1921 gacaaaatta gaagcagcca ttttgatttt agaaaaatta aaaagggaag aatataacaa
     1981 tttattagaa attattcctg agaatgaaaa aaatgtaaag ttaaaaaaaa aggaaaatct
     2041 aaaatcaaaa agaatatcca gagtagtagt tgaaaaaatt ataaatttat ttatagagat
     2101 cataaaagaa aaaatgttag agggtgaaaa aatagagttt cgtggatttg gctcttttga
     2161 aagaagatta agaagaccca aaaaaactca aaatccaaaa accggggaag ttgttaatct
     2221 acaatctcgc tatatccctt tttttaagcc aagcaaagaa tttaaattat tatttaaaaa
     2281 tattaaagaa aaataatttt ttaaaaatta ttgttgactt tttttataga aaatacaata
     2341 attatatcta taatataata atatattagg gtgttatgaa attagtatgt aaaattttag
     2401 ttgttgatga tgaaaaactt actcttgatt tttttgactt aatgctttca aaattaggat
     2461 ttgaggtctt aaaagccact gatggtattg aggcattgga aaaaataaaa agtcataacc
     2521 cggatgttgt tttattggat aatcttttac ctaaaatgac gggatttgag gttgttcaaa
     2581 ttctaaaaaa agataaagat tttagtcaat ataaagattt accgattata atgttttctg
     2641 gtatggatag tccccaggat aaaatattag ggcttgaaat ggggattgaa gattatatta
     2701 caaagccttt taattttagt gaggttctgg caagaatcag aaatgtttta agacacaaag
     2761 aacttgttaa ccagatatta aaaagagaga aaagacttgc tatttcagag actttaataa
     2821 ataatataat agctttttca aggcatataa aaaagccatt aacagaatta ttaagagagg
     2881 ctgataaaat cgattgttct aataaagaaa atgtggtaaa atttatcgaa aaatttaaga
     2941 gggattatga tgaaataatt gctcttcata agagtcttga agaacaactt tatgatattg
     3001 agaataaaaa aaataaatta aaagaagaag aattatcatt agaagaactc gaaaaaagaa
     3061 ttgttaaata tttaaataat aaagaaaata gtgaagataa ataaaaattt tggtattaaa
     3121 ttatgttgac aaaagaaaaa ttacagtgta ttaaattatt tgaagaaggg cttcaacttt
     3181 atagggcaaa gaattttagt gatgctttat taaaatttga agaagctctt aaagtttatc
     3241 cagaagatgg accttcgaaa gtctttgtag aaagatgcaa atatttttta caaaatccag
     3301 taccagaaga ctgggatggt gtttttgaga tgaaaacaaa atagatcttt ttaaaataaa
     3361 aatagattat aactaagtcg aatataactt aaaaaattag aagttgagta taattttgaa
     3421 taatgtaaat aattttttct atactatatt atttaaaaag ggattttatt tctaatgtct
     3481 ggaattttag aaaactatta taataataaa aaaataaaaa ccatattggg taaagataca
     3541 aattttaatg gtaatttatc ttttaaggac tctttaaaaa taaatggtat atttattggc
     3601 tcaatcaatt cttctggagt tcttgtaata ggtaaaggtg ccattgttca ggcaaatgtt
     3661 actgcgaaga ccgtgattat taatgggaca attaaaggag atgtattagc agaagaaaag
     3721 gtagaaatgc tcccaaccgg tagagtttat ggcaatatta aggcaaaaaa agttaagata
     3781 tccgatggtg ttatttttaa cggcaaatgc gagattatta gatagcaaga tattttttta
     3841 aatagataat ttaaaaatta tttatttagc aactatttat taatggcaat tttaataaag
     3901 tcgaaaattg ttaatataaa atctgacttt atttaattaa aaataacgtg tagttttttt
     3961 tagaattaaa aatttaatct ataatatatt tagatttaaa ttatttttat gtattttctt
     4021 agtatttctt tatttaaaaa aatcacttaa tataagaatg atggagaata attttatata
     4081 taaaaaatta atttttaaat atctttttat cagaggaaaa ttatgagtga aattatcaac
     4141 aacctaaata ataatttaga aaataacaag gaggaattta acatatctca gaataatttt
     4201 gaagataatg aaaaagagag gagtatggaa aaaggaatcg aaaatttaaa tggagaaaat
     4261 gaaaatttac ctcaggaaaa taacgaagag acatctaaaa aaaaggcaaa gaaaatgatt
     4321 gtggtagaga caaaatctaa aaaaagtaaa accaatgtaa atggcaacgg cacaataaaa
     4381 aaaatagaat ataccaagaa taattatgat aaagaaaaag taaacaatga tccgaatgcc
     4441 ccaaggttaa atattaatga tcttactaat atgagtataa caagattaaa agaagaggca
     4501 gaaaaagtag gattaaaact ggaaaacatt aatcagatga aaaaacagga tattatcttc
     4561 cttattttaa aacaacatac agaaaatgat gggataattt atgcctctgg ggttcttgag
     4621 atattgccag atggatttgg ttttttaaga agtgtaaatt ataattatct atcgggtcct
     4681 gatgatattt atatatcacc aagtcagata agattatttg gattaaagac aggagacact
     4741 gttagtggac agataagacc acctaaagag ggagaaaaat attttgcctt attaagggta
     4801 gaaagcgtaa atggtgaacc cccagaaaat gtggcaaaca ggattctttt tgataacctg
     4861 actccattac acccaaataa aaaatttaac ctttctggaa gtccagaaac ctgtaacctt
     4921 actacaagaa taatagatct ttttaccccg atcggaaaag gacagagatc tttgatagtt
     4981 gctccaccaa gaactggtaa gacgaccatt ttacagacaa tagcaaatgc aattacgaca
     5041 aatcatccag aagtatatat gatagtcctt ttaatagacg aaagaccaga agaggttact
     5101 gaaatgcaga gaagtgttaa ggcagaggtg gtaagttcta catttgacga accgcctaca
     5161 agacatgttc aggttgctga aatggtattg gaaaaggcaa aaagactggt tgaacataaa
     5221 aaggatgttg taatacttct tgattcaata acaagacttg caagggctta taatcaggtt
     5281 gtgcctactt ctggtaaaat tttatcaggt ggtgttgatt ctaatgctct tcataagcca
     5341 aagagatttt ttggtgctgc aagaaatatt gaagaagggg gaagtcttac aataattgca
     5401 actggtttaa tagagactgg ttctaaaatg gacgaagtta tatttgaaga atttaaagga
     5461 actggtaaca tggaaatcaa tcttgataga agacttgctg ataaaagagt atttcctgct
     5521 atcaatatta aaaaatct
//
LOCUS       contig_3683             5579 bp    DNA              UNK 01-JAN-1980
DEFINITION  . | GENOME_ACESSION: EMBL_ERZ795046 CONTIG_ID: contig_3683 SOURCE:
            EMBL_metagenomes ORIG_COORD: 0_5579.
ACCESSION   contig_3683
VERSION     contig_3683
KEYWORDS    .
SOURCE      .
  ORGANISM  .
            .
FEATURES             Location/Qualifiers
     CDS             complement(579..1754)
                     /product="hypothetical protein"
     CDS             2093..2593
                     /product="hypothetical protein"
     CDS             2756..3184
                     /product="hypothetical protein"
     CDS             3193..4335
                     /product="hypothetical protein"
     CDS             complement(4938..5180)
                     /product="hypothetical protein"
     Spacer_Hit      5001..5036
                     /gene="227"
                     /evalue="0.000214636"
     Spacer_Hit      5001..5036
                     /gene="301"
                     /evalue="0.000214636"
     Spacer_Hit_Main 5001..5036
                     /gene="42"
                     /evalue="0.000214636"
     Spacer_Hit      5002..5036
                     /gene="143"
                     /evalue="0.00072333"
ORIGIN
        1 aatggggata tggtattaag ttatcttcaa ccaaaggttt ttgaggtatt tcagttattg
       61 ggtttttcaa agttctttaa tatttctgca agccttgaag aggcaaaaca gattttaaag
      121 ggtactaaaa aagaggaaca agttcagcct ggtaatttcc cgaagatatt taaatgtcct
      181 atatgtaaaa agactcttaa agcagttaaa ccaggaagat ttagatgctc agagtgtaaa
      241 actatcttaa atgtagataa tgatggacat gtattttttg ggtaacttaa aacaacataa
      301 ttaactaaaa tatttccttt ctttttaaaa attagttttt ttctttatta ttaaaagaaa
      361 ataaaaagag tatatttttt tgttaaaaaa ctattattac ctaataaggt ggatatctgt
      421 atggagaaca agtaaatact tttatagtat aaaaaatctc cagtggaata gaatatatct
      481 gttgcaagaa aataggatta tagccattca gtagaagtat cttaataaaa gagccattat
      541 tttgttacaa aaaattaaaa ggtatataat cgtttaaatt aatttttctt tttaaactgt
      601 aaataatttt tgtttttaat aaaaagggtg gaaaaaagag atattatccc aataaaagtt
      661 aaagccaaaa agactgattc tgtttttttt gttaaatccg ctaaccttcc agaaagagtt
      721 gaaattgtta tgcaaccaga aatatagcag gcaataaagg tgctatttac aagatattta
      781 tctttctcta aacttaactt tactactcca gagcttaaaa gaggatacaa tatggcatgt
      841 gtaataccgt ataaaaagcc agatagcatt aattgaaatt tatttactaa aaaacctgta
      901 ttaattgccc caattattaa agaagaaaat gctgtaaata aaagtataat tggatctata
      961 acatcaaatt ttttagaaaa tattattcta aaagaaattg ttgtgatagc ataagcaata
     1021 aaatataaag atagtttcga aaaattgaat ttctcaaaac ttaaaggtgg gataaatgtc
     1081 tcaaaaatgc taaaagcccc tccaagtata aatccataaa taaaaaatat ccataactct
     1141 tttcgtttta atactcttag taaactgtta tctatttttt cataattttt tcttttctct
     1201 ttcataaata aagtagtaaa tatagcaaaa aaagcaaaaa tagcaccaag taagaataga
     1261 tatttataag aaaatatttt tattactttt tcaccaagat aagtagagat tggatttgat
     1321 ataataccag aaatgccaaa taatgcaatg ccgccaaccc ttttttcaac aggaataaaa
     1381 tcaaaagcaa ggcttgcatt tacagtaaaa ccaattgcat aagaaaaaga agatattatt
     1441 cgtaatatta ctaataatat tatatttgta gaataaaaaa acataaaaat ataagagata
     1501 aattcaagag aatatgttat taaaattaat atttttttgc ttatattttc tacatatctc
     1561 cctaaaaaaa gaacaaataa tatgagtcct atggcattaa tattcataaa aaaaccaata
     1621 aaagtctttg ataaacccaa ttgtattaaa tagggtgata aatttttcaa tgcaccatga
     1681 cttgaaaaga ataagaaatt ttgtaaaaaa agaatccaga agtatatatt agtataacga
     1741 gttatatttt tcatttttat ttatccgatt ttagtcaaat ggaatgttaa aaattcttaa
     1801 tacagttatt aaaatttttt ttaaattttg taaagtattt caataaaata attatacctt
     1861 taaagaactt ttaatttact acatattttt gaattagtat aagttattgc tgtgaaaatt
     1921 taatatttaa ataattatca aaattttgat ctggaattgt attgagatat aaaatttgtg
     1981 taataagtaa aatttatgta aaataagtta gaatatgtaa aggatatttt caaaaatatt
     2041 gtgattaata attagaaaat aattttttaa aaaacatatt taggaggttt ttatgattaa
     2101 gtttgatttt gttatagggg attttctttt tgataaaatc aaaaatttag cagaaattaa
     2161 aaatattaag atttctacac ttgtaagaga tataatttta aagatgattc ctcttttgga
     2221 aaaaaaacat tttaaagagg caagaagaaa aaaagattat ccaatagtta tggcaactca
     2281 taggattaaa gtatttttac cggaaagatt atacaatgaa ctaaaggtaa ttcatgatca
     2341 ccttaatacc ttcagtatgg caacgttgat aagagagata atggaggcat attttcagag
     2401 tgtggaaaaa ttgggggaaa aggaatttga agaaatgata aaaaaattgg aagataagat
     2461 cgagaggatt aagaaaaaaa gagggagtat aaataaatgg ggtggagata tccccataaa
     2521 tatcgccaaa ctttatattt atttaatcgg gctggataaa aatttctgcc taaggaaaat
     2581 aaaattttta taaatcccaa aatatatatt aaaaatatgt aataatttag aataaaaata
     2641 aaatcttctc taattaatat ttttcttcaa aataagtata aatttaaatt taacttttga
     2701 caaaatcaat ttctttaagt ataattatat atatattttc aaggaggtat gatttatgaa
     2761 tataaagcaa atatctattt ttttagaaaa caaaaaaggg agattagcag aggttacaaa
     2821 atatcttgcc gataataata tcaatataag agcattatca cttgctgata caaaggattt
     2881 tggggtgtta aggctaattg tcgatgacta tgagaaatgc ttaaaggttt taaaagaaaa
     2941 agaatttata gcacaggtaa cagatgttat agcaatagaa atagaggata ggccaggtgg
     3001 tttatataaa gtattaaaag tgatagaaga taataatatt aatatagaat atatgtatgc
     3061 cacagtagaa aaaaataaag atagtgcaat agtgatcttc agagttgatg acacagaaaa
     3121 aacatatgaa gttttaaaaa agaataatat agcttttagt aatggcaaag gtttagggat
     3181 ttaaaattta ttatgtcaaa aaagaaaaaa gaaaagaaaa acaaagaaaa agattgttat
     3241 cttaattgtt caaaagtaga aattcaaaga ttgaatattt taaaattaaa aaaaagagtt
     3301 aaaaaaaatg aagagataat tgataaacta aaaacattaa tagaagtaaa ttcaattata
     3361 gcttctagtc ttgatagaaa gaagacctta aaatctatac tggatcagac aaaatatctt
     3421 atgaaatgtt ctaaaagtag tattttattg atagatccag agacaaataa attaaaattt
     3481 gaggttctaa caaatgaaga ggataaagca attctttctg atataagact ttccatggga
     3541 gaagggatcg ccgggactgt atgggaaaat gggcaatcta tattaataaa agatgcgaca
     3601 aaagatgtaa gattcagtaa aaaggcggat gaaaaaacaa aagatacaac aagatcactc
     3661 atagcagttc ctcttgtagt aaatggcgaa attataggtg taatggaggc aatgaataaa
     3721 ctggatggaa caagttttac caattttgat cttgaaattt ttaaaacact ggcaatgcag
     3781 gctgctattg gaattgagaa tgccaatctc tatgaacagg ctgttacaga tgggcttaca
     3841 agattattct tacatagata ctttgataaa atgatagaag tagaatataa taaggcgaaa
     3901 agttttaata aacctctttc tttaataata tttgatatcg atcattttaa gaaaataaat
     3961 gatatttatg gccatcaggc aggggatatg atattaaaaa aagtggcttc tgtaataaaa
     4021 gagaattgta aagacaacta tatcccatgc agatatggtg gagaagaatt tactgtaatt
     4081 ttaccagaaa cagagataga agaggcatta tcttttggtt ggctaataaa taaagaaatt
     4141 caaaaattag aaatacctta tgaggaaaat attatcaaat tgacaatatc tggaggtatt
     4201 tcgaatttag aaaaaaataa ggcaaaagat tttatatcac ttatcaaaat ggctgatacg
     4261 gcattatatt attctaaaga aagtggaaga aatagaatat ctgtatttga aaaagaattc
     4321 tctataaaag aataattctc tctattcaaa ttataataga tttttagatt ttgatttgct
     4381 aaaatttttc taagtcaatt ttaaaatatt ataattatat caagttataa cttgttttac
     4441 tactctaggt tacctaaata ttatatttct ctaataagta ttcctttggg gatttatacc
     4501 ccaatgattt tagttttgac tctctattat agtaatttat atactctata aatttgctct
     4561 ctaaatctat tagtccggaa aatatatatt ttggcaagac ttttttttat tttcttattt
     4621 attgcttata cctgtgcatt agtccatgaa tgtttaaatt ttattgttct gtgctctatt
     4681 ttattatctt tgcataactt gacaaataaa tgctctctat actttggttt gctttttagt
     4741 gagttatagc aaaattccac accattatct gttaatatat caacaaaatt ttaatttgta
     4801 agttatccag gatcgattat atgaaaatta gttccgataa atgcttttaa agcatcttta
     4861 tgatgttgag ttgttatttc attttcaaaa aaatctatta ctttattttt aaattcatta
     4921 aatgtttcat aataagttta agttgttaaa attatctttt ttgtttttac tatctttaat
     4981 tgcccttttt ccttatattt tgattttaca tcgcttatat atctttcatt aactaataaa
     5041 gcttcctgaa ttttctccca ttcccaacct ttaccccata aaactaaaca tttaacttta
     5101 tccgcatctc ttttgttgtt taaaattttg tgaatatata ttaaattttg tatctcttta
     5161 tctgaaagtc ttttccccat gattttaatt atagcagggt gtgattttat ttttaggcag
     5221 ataataaaga tagaattatc ctatggtcaa ttttatttga gaaaaagttg taatagtctt
     5281 atttattttt tggtagaatt taaaataaat ttttacttaa tagtatgtct caaacccaac
     5341 tacctgatag aaatcgttgt agattgcctt ataaaaaggc gtggtgttac cggaaaagtg
     5401 ggataattct ctgcttttat tccatttttt tatgtttgtt agtctcaaga ataactttaa
     5461 tgttattaca ctacacttca tctcgacccc ggtaatacca agtttattat attcttttaa
     5521 gaatagtagg ataattctcc tcagtaaagc acccatgctg aaaaaattaa gatcagcat
//
LOCUS       a0116166_1020791        3422 bp    DNA              UNK 01-JAN-1980
DEFINITION  Ga0116166_1020791. | GENOME_ACESSION: IMG_3300009711 CONTIG_ID:
            a0116166_1020791 SOURCE: JGI_medium ORIG_COORD: 0_3422.
ACCESSION   a0116166_1020791
VERSION     a0116166_1020791
KEYWORDS    .
SOURCE      .
  ORGANISM  .
            .
FEATURES             Location/Qualifiers
     CDS             175..675
                     /product="hypothetical protein & Hypo-rule applied"
     CDS             838..1266
                     /product="Uncharacterized conserved protein, containstandem
                     ACT domains & COG4747"
     CDS             1275..2417
                     /product="Two-component response regulator, PleD
                     family,consists of two REC domains and a diguanylate
                     cyclase(GGDEF) domain/GAF domain-containing protein,
                     putativemethionine-R-sulfoxide reductase & COG3706,COG1956"
     CDS             complement(3020..3262)
                     /product="hypothetical protein & Hypo-rule applied"
     Spacer_Hit_Main 3083..3118
                     /gene="42"
                     /evalue="0.000214636"
     Spacer_Hit      3083..3118
                     /gene="301"
                     /evalue="0.000214636"
     Spacer_Hit      3083..3118
                     /gene="227"
                     /evalue="0.000214636"
     Spacer_Hit      3084..3118
                     /gene="143"
                     /evalue="0.00072333"
ORIGIN
        1 tttaatattt aaataattat caaaattttg atctggaatt gtattgagat ataaaatttg
       61 tgtaataagt aaaatttatg taaaataagt tagaatatgt aaaggatatt ttcaaaaata
      121 ttgtgattaa taattagaaa ataatttttt aaaaaacata tttaggaggt ttttatgatt
      181 aagtttgatt ttgttatagg ggattttctt tttgataaaa tcaaaaattt agcagaaatt
      241 aaaaatatta agatttctac acttgtaaga gatataattt taaagatgat tcctcttttg
      301 gaaaaaaaac attttaaaga ggcaagaaga aaaaaagatt atccaatagt tatggcaact
      361 cataggatta aagtattttt accggaaaga ttatacaatg aactaaaggt aattcatgat
      421 caccttaata ccttcagtat ggcaacgttg ataagagaga taatggaggc atattttcag
      481 agtgtggaaa aattggggga aaaggaattt gaagaaatga taaaaaaatt ggaagataag
      541 atcgagagga ttaagaaaaa aagagggagt ataaataaat ggggtggaga tatccccata
      601 aatatcgcca aactttatat ttatttaatc gggctggata aaaatttctg cctaaggaaa
      661 ataaaatttt tataaatccc aaaatatata ttaaaaatat gtaataattt agaataaaaa
      721 taaaatcttc tctaattaat atttttcttc aaaataagta taaatttaaa tttaactttt
      781 gacaaaatca atttctttaa gtataattat atatatattt tcaaggaggt atgatttatg
      841 aatataaagc aaatatctat ttttttagaa aacaaaaaag ggagattagc agaggttaca
      901 aaatatcttg ccgataataa tatcaatata agagcattat cacttgctga tacaaaggat
      961 tttggggtgt taaggctaat tgtcgatgac tatgagaaat gcttaaaggt tttaaaagaa
     1021 aaagaattta tagcacaggt aacagatgtt atagcaatag aaatagagga taggccaggt
     1081 ggtttatata aagtattaaa agtgatagaa gataataata ttaatataga atatatgtat
     1141 gccacagtag aaaaaaataa agatagtgca atagtgatct tcagagttga tgacacagaa
     1201 aaaacatatg aagttttaaa aaagaataat atagctttta gtaatggcaa aggtttaggg
     1261 atttaaaatt tattatgtca aaaaagaaaa aagaaaagaa aaacaaagaa aaagattgtt
     1321 atcttaattg ttcaaaagta gaaattcaaa gattgaatat tttaaaatta aaaaaaagag
     1381 ttaaaaaaaa tgaagagata attgataaac taaaaacatt aatagaagta aattcaatta
     1441 tagcttctag tcttgataga aagaagacct taaaatctat actggatcag acaaaatatc
     1501 ttatgaaatg ttctaaaagt agtattttat tgatagatcc agagacaaat aaattaaaat
     1561 ttgaggttct aacaaatgaa gaggataaag caattctttc tgatataaga ctttccatgg
     1621 gagaagggat cgccgggact gtatgggaaa atgggcaatc tatattaata aaagatgcga
     1681 caaaagatgt aagattcagt aaaaaggcgg atgaaaaaac aaaagataca acaagatcac
     1741 tcatagcagt tcctcttgta gtaaatggcg aaattatagg tgtaatggag gcaatgaata
     1801 aactggatgg aacaagtttt accaattttg atcttgaaat ttttaaaaca ctggcaatgc
     1861 aggctgctat tggaattgag aatgccaatc tctatgaaca ggctgttaca gatgggctta
     1921 caagattatt cttacataga tactttgata aaatgataga agtagaatat aataaggcga
     1981 aaagttttaa taaacctctt tctttaataa tatttgatat cgatcatttt aagaaaataa
     2041 atgatactta tggccatcag gcaggggata tgatattaaa aaaagtggct tctgtaataa
     2101 aagagaattg taaagacaac tatatcccat gcagatatgg tggagaagaa tttactgtaa
     2161 ttttaccaga aacagagata gaagaggcat tatcttttgg ttggctaata aataaagaaa
     2221 ttcaaaaatt agaaatacct tatgaggaaa atattatcaa attgacaata tctggaggta
     2281 tttcgaattt agaaaaaaat aaggcaaaag attttatatc acttatcaaa atggctgata
     2341 cggcattata ttattctaaa gaaagtggaa gaaatagaat atctgtattt gaaaaagaat
     2401 tctctataaa agaataattc tctctattca aattataata gatttttaga ttttgatttg
     2461 ctaaaatttt tctaagtcaa ttttaaaata ttataattat atcaagttat aacttgtttt
     2521 actactctag gttacctaaa tattatattt ctctaataag tattcctttg gggatttata
     2581 ccccaatgat tttagttttg actctctatt atagtaattt atatactcta taaatttgct
     2641 ctctaaatct attagtccgg aaaatatata ttttggcaag actttttttt attttcttat
     2701 ttattgctta tacctgtgca ttagtccatg aatgtttaaa ttttattgtt ctgtgctcta
     2761 ttttattatc tttgcataac ttgacaaata aatgctctct atactttggt ttgcttttta
     2821 gtgagttata gcaaaattct acaccattat ctgttaatat atcaacaaaa ttttaatttg
     2881 taagttatcc aggatcgatt atatgaaaat tagttccgat aaatgctttt aaagcatctt
     2941 tatgatgttg agttgttatt tcattttcaa aaaaatctat tactttattt ttaaattcat
     3001 taaatgtttc ataataagtt taagttgtta aaattatctt ttttgttttt actatcttta
     3061 attgcccttt ttccttatat tttgatttta catcgcttat atatctttca ttaactaata
     3121 aagcttcctg aattttctcc cattcccaac ctttacccca taaaactaaa catttaactt
     3181 tatccgcatc tcttttgttg tttaaaattt tgtgaatata tattaaattt tgtatctctt
     3241 tatctgaaag tcttttcccc atgattttaa ttatagcagg gtgtgatttt atttttaggc
     3301 agataataaa gatagaatta tcctatggtc aattttattt gagaaaaagt tgtaatagtc
     3361 ttatttattt tttggtagaa tttaaaataa atttttactt aatagtatgt ctcaaaccca
     3421 ac
//
LOCUS       a0209720_1003176        5309 bp    DNA              UNK 01-JAN-1980
DEFINITION  Ga0209720_1003176. | GENOME_ACESSION: IMG_3300025605 CONTIG_ID:
            a0209720_1003176 SOURCE: JGI_small ORIG_COORD: 6233_11542.
ACCESSION   a0209720_1003176
VERSION     a0209720_1003176
KEYWORDS    .
SOURCE      .
  ORGANISM  .
            .
FEATURES             Location/Qualifiers
     CDS             complement(579..1754)
                     /product="predicted MFS family arabinose efflux permease
                     &COG2814"
     CDS             2093..2593
                     /product="hypothetical protein"
     CDS             2756..3184
                     /product="hypothetical protein"
     CDS             3193..4335
                     /product="PleD family two-component
                     responseregulator/putative methionine-R-sulfoxide reductase
                     withGAF domain & COG3706,COG1956"
     CDS             complement(4938..5180)
                     /product="hypothetical protein"
     Spacer_Hit      5001..5036
                     /gene="227"
                     /evalue="0.000214636"
     Spacer_Hit_Main 5001..5036
                     /gene="42"
                     /evalue="0.000214636"
     Spacer_Hit      5002..5036
                     /gene="143"
                     /evalue="0.00072333"
     Spacer_Hit      5001..5036
                     /gene="301"
                     /evalue="0.000214636"
ORIGIN
        1 aaatggggat atggtattaa gttatcttca accaaaggtt tttgaggtat ttcagttatt
       61 gggtttttca aagttcttta atatttctgc aagccttgaa gaggcaaaac agattttaaa
      121 gggtactaaa aaagaggaac aagttcagcc tggtaatttc ccgaagatat ttaaatgtcc
      181 tatatgtaaa aagactctta aagcagttaa accaggaaga tttagatgct cagagtgtaa
      241 aactatctta aatgtagata atgatggaca tgtatttttt gggtaactta aaacaacata
      301 attaactaaa atatttcctt tctttttaaa aattagtttt tttctttatt attaaaagaa
      361 aataaaaaga gtatattttt ttgttaaaaa actattatta cctaataagg tggatatctg
      421 tatggagaac aagtaaatac ttttatagta taaaaaatct ccagtggaat agaatatatc
      481 tgttgcaaga aaatagatta tagccattca gtagaagtat cttaataaaa gagccattat
      541 tttgttacaa aaaattaaaa ggtatataat cgtttaaatt aatttttctt tttaaactgt
      601 aaataatttt tgtttttaat aaaaagggtg gaaaaaagag atattatccc aataaaagtt
      661 aaagccaaaa agactgattc tgtttttttt gttaaatccg ctaaccttcc agaaagagtt
      721 gaaattgtta tgcaaccaga aatatagcag gcaataaagg tgctatttac aagatattta
      781 tctttctcta aacttaactt tactactcca gagcttaaaa gaggatacaa tatggcatgt
      841 gtaataccgt ataaaaagcc agatagcatt aattgaaatt tatttactaa aaaacctgta
      901 ttaattgccc caattattaa agaagaaaat gctgtaaata aaagtataat tggatctata
      961 acatcaaatt ttttagaaaa tattattcta aaagaaattg ttgtgatagc ataagcaata
     1021 aaatataaag atagtttcga aaaattgaat ttctcaaaac ttaaaggtgg gataaatgtc
     1081 tcaaaaatgc taaaagcccc tccaagtata aatccataaa taaaaaatat ccataactct
     1141 tttcgtttta atactcttag taaactgtta tctatttttt cataattttt tcttttctct
     1201 ttcataaata aagtagtaaa tatagcaaaa aaagcaaaaa tagcaccaag taagaataga
     1261 tatttataag aaaatatttt tattactttt tcaccaagat aagtagagat tggatttgat
     1321 ataataccag aaatgccaaa taatgcaatg ccgccaaccc ttttttcaac aggaataaaa
     1381 tcaaaagcaa ggcttgcatt tacagtaaaa ccaattgcat aagaaaaaga agatattatt
     1441 cgtaatatta ctaataatat tatatttgta gaataaaaaa acataaaaat ataagagata
     1501 aattcaagag aatatgttat taaaattaat atttttttgc ttatattttc tacatatctc
     1561 cctaaaaaaa gaacaaataa tatgagtcct atggcattaa tattcataaa aaaaccaata
     1621 aaagtctttg ataaacccaa ttgtattaaa tagggtgata aatttttcaa tgcaccatga
     1681 cttgaaaaga ataagaaatt ttgtaaaaaa agaatccaga agtatatatt agtataacga
     1741 gttatatttt tcatttttat ttatccgatt ttagtcaaat ggaatgttaa aaattcttaa
     1801 tacagttatt aaaatttttt ttaaattttg taaagtattt caataaaata attatacctt
     1861 taaagaactt ttaatttact acatattttt gaattagtat aagttattgc tgtgaaaatt
     1921 taatatttaa ataattatca aaattttgat ctggaattgt attgagatat aaaatttgtg
     1981 taataagtaa aatttatgta aaataagtta gaatatgtaa aggatatttt caaaaatatt
     2041 gtgattaata attagaaaat aattttttaa aaaacatatt taggaggttt ttatgattaa
     2101 gtttgatttt gttatagggg attttctttt tgataaaatc aaaaatttag cagaaattaa
     2161 aaatattaag atttctacac ttgtaagaga tataatttta aagatgattc ctcttttgga
     2221 aaaaaaacat tttaaagagg caagaagaaa aaaagattat ccaatagtta tggcaactca
     2281 taggattaaa gtatttttac cggaaagatt atacaatgaa ctaaaggtaa ttcatgatca
     2341 ccttaatacc ttcagtatgg caacgttgat aagagagata atggaggcat attttcagag
     2401 tgtggaaaaa ttgggggaaa aggaatttga agaaatgata aaaaaattgg aagataagat
     2461 cgagaggatt aagaaaaaaa gagggagtat aaataaatgg ggtggagata tccccataaa
     2521 tatcgccaaa ctttatattt atttaatcgg gctggataaa aatttctgcc taaggaaaat
     2581 aaaattttta taaatcccaa aatatatatt aaaaatatgt aataatttag aataaaaata
     2641 aaatcttctc taattaatat ttttcttcaa aataagtata aatttaaatt taacttttga
     2701 caaaatcaat ttctttaagt ataattatat atatattttc aaggaggtat gatttatgaa
     2761 tataaagcaa atatctattt ttttagaaaa caaaaaaggg agattagcag aggttacaaa
     2821 atatcttgcc gataataata tcaatataag agcattatca cttgctgata caaaggattt
     2881 tggggtgtta aggctaattg tcgatgacta tgagaaatgc ttaaaggttt taaaagaaaa
     2941 agaatttata gcacaggtaa cagatgttat agcaatagaa atagaggata ggccaggtgg
     3001 tttatataaa gtattaaaag tgatagaaga taataatatt aatatagaat atatgtatgc
     3061 cacagtagaa aaaaataaag atagtgcaat agtgatcttc agagttgatg acacagaaaa
     3121 aacatatgaa gttttaaaaa agaataatat agcttttagt aatggcaaag gtttagggat
     3181 ttaaaattta ttatgtcaaa aaagaaaaaa gaaaagaaaa acaaagaaaa agattgttat
     3241 cttaattgtt caaaagtaga aattcaaaga ttgaatattt taaaattaaa aaaaagagtt
     3301 aaaaaaaatg aagagataat tgataaacta aaaacattaa tagaagtaaa ttcaattata
     3361 gcttctagtc ttgatagaaa gaagacctta aaatctatac tggatcagac aaaatatctt
     3421 atgaaatgtt ctaaaagtag tattttattg atagatccag agacaaataa attaaaattt
     3481 gaggttctaa caaatgaaga ggataaagca attctttctg atataagact ttccatggga
     3541 gaagggatcg ccgggactgt atgggaaaat gggcaatcta tattaataaa agatgcgaca
     3601 aaagatgtaa gattcagtaa aaaggcggat gaaaaaacaa aagatacaac aagatcactc
     3661 atagcagttc ctcttgtagt aaatggcgaa attataggtg taatggaggc aatgaataaa
     3721 ctggatggaa caagttttac caattttgat cttgaaattt ttaaaacact ggcaatgcag
     3781 gctgctattg gaattgagaa tgccaatctc tatgaacagg ctgttacaga tgggcttaca
     3841 agattattct tacatagata ctttgataaa atgatagaag tagaatataa taaggcgaaa
     3901 agttttaata aacctctttc tttaataata tttgatatcg atcattttaa gaaaataaat
     3961 gatatttatg gccatcaggc aggggatatg atattaaaaa aagtggcttc tgtaataaaa
     4021 gagaattgta aagacaacta tatcccatgc agatatggtg gagaagaatt tactgtaatt
     4081 ttaccagaaa cagagataga agaggcatta tcttttggtt ggctaataaa taaagaaatt
     4141 caaaaattag aaatacctta tgaggaaaat attatcaaat tgacaatatc tggaggtatt
     4201 tcgaatttag aaaaaaataa ggcaaaagat tttatatcac ttatcaaaat ggctgatacg
     4261 gcattatatt attctaaaga aagtggaaga aatagaatat ctgtatttga aaaagaattc
     4321 tctataaaag aataattctc tctattcaaa ttataataga tttttagatt ttgatttgct
     4381 aaaatttttc taagtcaatt ttaaaatatt ataattatat caagttataa cttgttttac
     4441 tactctaggt tacctaaata ttatatttct ctaataagta ttcctttggg gatttatacc
     4501 ccaatgattt tagttttgac tctctattat agtaatttat atactctata aatttgctct
     4561 ctaaatctat tagtccggaa aatatatatt ttggcaagac ttttttttat tttcttattt
     4621 attgcttata cctgtgcatt agtccatgaa tgtttaaatt ttattgttct gtgctctatt
     4681 ttattatctt tgcataactt gacaaataaa tgctctctat actttggttt gctttttagt
     4741 gagttatagc aaaattccac accattatct gttaatatat caacaaaatt ttaatttgta
     4801 agttatccag gatcgattat atgaaaatta gttccgataa atgcttttaa agcatcttta
     4861 tgatgttgag ttgttatttc attttcaaaa aaatctatta ctttattttt aaattcatta
     4921 aatgtttcat aataagttta agttgttaaa attatctttt ttgtttttac tatctttaat
     4981 tgcccttttt ccttatattt tgattttaca tcgcttatat atctttcatt aactaataaa
     5041 gcttcctgaa ttttctccca ttcccaacct ttaccccata aaactaaaca tttaacttta
     5101 tccgcatctc ttttgttgtt taaaattttg tgaatatata ttaaattttg tatctcttta
     5161 tctgaaagtc ttttccccat gattttaatt atagcagggt gtgattttat ttttaggcag
     5221 ataataaaga tagaattatc ctatggtcaa ttttatttga gaaaaagttg taatagtctt
     5281 atttattttt tggtagaatt taaaataaa
//
LOCUS       0116245_10001557        5607 bp    DNA              UNK 01-JAN-1980
DEFINITION  Ga0116245_10001557. | GENOME_ACESSION: IMG_3300010338 CONTIG_ID:
            0116245_10001557 SOURCE: JGI_medium ORIG_COORD: 32637_38244.
ACCESSION   0116245_10001557
VERSION     0116245_10001557
KEYWORDS    .
SOURCE      .
  ORGANISM  .
            .
FEATURES             Location/Qualifiers
     CDS             complement(107..751)
                     /product="Transposase & COG3415"
     Spacer_Hit      572..607
                     /gene="227"
                     /evalue="3.9386e-06"
     Spacer_Hit_Main 572..607
                     /gene="42"
                     /evalue="3.9386e-06"
     Spacer_Hit      572..607
                     /gene="301"
                     /evalue="3.9386e-06"
     Spacer_Hit      573..607
                     /gene="143"
                     /evalue="1.32732e-05"
     CDS             928..1122
                     /product="Predicted metal-dependent phosphoesterase
                     TrpH,contains PHP domain & COG0613"
     CDS             1675..1956
                     /product="small subunit ribosomal protein S20 & KO:K02968"
     CDS             1988..2365
                     /product="integration host factor subunit beta & KO:K05788"
     CDS             2445..3173
                     /product="DNA-binding response regulator, OmpR
                     family,contains REC and winged-helix (wHTH) domain &
                     COG0745"
     CDS             3192..3413
                     /product="hypothetical protein & Hypo-rule applied"
     CDS             3544..3894
                     /product="protein CcmA, bactofilin family & COG1664"
ORIGIN
        1 aaattatatt ttctgtggta ttttttattt taagaataaa aattttgaat ttattgatag
       61 attgccgtta ttactggaat ttttgatata aagtaaaaat tactatttac gatttaaaaa
      121 ctttttgata tatattcatt ttttctcttc ctgtatttgt ttttactatc tttgattgcc
      181 cttttttaat ccaaccataa tctaatttaa cattatgaac cattccagca ccatcccaaa
      241 aatatgctgc ctctttttct ttcagattat ttaaaatatc ctttgcctga cctgtgaatt
      301 ttttctgtgt ctcaacatca ggtattttcc caggaattat tactggtttt ttatacctga
      361 atcccaatct ttttaatgta attaccattc cttcttcggt ataatttata ttaaatcttt
      421 ctttaacata tttacacgca aattttgagt ttggaatata gctattttct aaatatttca
      481 caaactctgt ttgctgctct ttagtcattt tattattatg acctttaaaa ttattcttta
      541 agatttcttc tatccctttc tctttatatt ttgatgttac atcacttata tatctttcac
      601 taactaataa agcttcctga attctctccc atttccaccc tttgccccat aaaactaaac
      661 atttaacttt atccgcatct cttttgtttt ttaaactttt gtgaatatat attaaatttt
      721 gtatctcttt atctgaaagc cttttcccca taattttaat tatagcacat tattaatttt
      781 ttttcttact ttttaaaaaa tttttagtat ataataaatt ccattatact tcaaaattaa
      841 ctatatttta atttttattt aattatagat taacaatttt ttaagaaata aaatgcataa
      901 aattttaaaa ataaaaatga ggtttttatg acaataaaag tagacttaca tgttcattct
      961 aaatattcag aacatccttc ccaatggctt ttacaaagat tgggaacaaa agagtcatat
     1021 acagaaccaa ttcaaattta tgaacttgct aaaaaaaatg ggatgactta tgtcacaata
     1081 actgatcaca ataaatttga gaaaatcctt tacaattttt gagaaaaaat ttagtttttt
     1141 tgaaaaaaat aaagtggggg acagacctat aattttctta tgatttaaag aggggcagac
     1201 ctataatttt tttatagtta aaattaaaat agggacagac ctataaattt tttataatta
     1261 acaatggact aacctatact tatcattatg tgaaactaat tttcgtataa tcatcttaat
     1321 ataatcgacg ctggataaat tataaattaa aatttcaata taattttatg aaagaaaaag
     1381 ttcaaaaaat ttttttcttt gtttgagaaa cagtagatat caagatggac tcctaatcct
     1441 tgatccttat accatttcac ttttcttctt ctcatatcct ctattttatt cttcaccctc
     1501 tcacccttct ttttaaaaac atccatacta tactttcccg caagttcaaa atagaaattc
     1561 aatattttat tttataaaaa taaacacaaa aaactatata taatcttgac aattttttta
     1621 aaatttgtta ctttatgttt ctaagttaaa tttaaattaa ggagaaaaat attaatggca
     1681 accaataaat ctactttaaa aagagagaga cagaatcaaa aaagaagaat aagaaataga
     1741 atgattaaat caagaattca tacaacatta aaaagagtca ttgcagccat caatgaaaag
     1801 gatagagaaa aagttgagtc tctttttaga aattatatga gttttgttga taaggcagta
     1861 aaagtgggtg ttctacataa aaataatgct gctagaaaaa aatcaagact cgctataaaa
     1921 ataaaaaagg cttttaatga aggcaaatat gcttaaagta atttttttta ttaaaaatag
     1981 gtagtatatg acaaaattag aagcagccat tttgatttta gaaaaattaa aaagggaaga
     2041 atataacaat ttattagaaa ttattcctga gaatgaaaaa aatgtaaagt taaaaaaaaa
     2101 ggaaaatcta aaatcaaaaa gaatatccag agtagtagtt gaaaaaatta taaatttatt
     2161 tatagagatc ataaaagaaa aaatgttaga gggtgaaaaa atagagtttc gtggatttgg
     2221 ctcttttgaa agaagattaa gaagacccaa aaaaactcaa aatccaaaaa ccggggaagt
     2281 tgttaatcta caatctcgct atatcccttt ttttaagcca agcaaagaat ttaaattatt
     2341 atttaaaaat attaaagaaa aataattttt taaaaattat tgttgacttt ttttatagaa
     2401 aatacaataa ttatatctat aatataataa tatattaggg tgttatgaaa ttagtatgta
     2461 aaattttagt tgttgatgat gaaaaactta ctcttgattt ttttgactta atgctttcaa
     2521 aattaggatt tgaggtctta aaagccactg atggtattga ggcattggaa aaaataaaaa
     2581 gtcataaccc ggatgttgtt ttattggata atcttttacc taaaatgacg ggatttgagg
     2641 ttgttcaaat tctaaaaaaa gataaagatt ttagtcaata taaagattta ccgattataa
     2701 tgttttctgg tatggatagt ccccaggata aaatattagg gcttgaaatg gggattgaag
     2761 attatattac aaagcctttt aattttagtg aggttctggc aagaatcaga aatgttttaa
     2821 gacacaaaga acttgttaac cagatattaa aaagagagaa aagacttgct atttcagaga
     2881 ctttaataaa taatataata gctttttcaa ggcatataaa aaagccatta acagaattat
     2941 taagagaggc tgataaaatc gattgttcta ataaagaaaa tgtggtaaaa tttatcgaaa
     3001 aatttaagag ggattatgat gaaataattg ctcttcataa gagtcttgaa gaacaacttt
     3061 atgatattga gaataaaaaa aataaattaa aagaagaaga attatcatta gaagaactcg
     3121 aaaaaagaat tgctaaatat ttaaataata aagaaaatag tgaagataaa taaaaatttt
     3181 ggtattaaat tatgttgaca aaagaaaaat tacagtgtat taaattattt gaagaagggc
     3241 ttcaacttta tagggcaaag aattttagtg atgctttatt aaaatttgaa gaagctctta
     3301 aagtttatcc agaagatgga ccttcgaaag tctttgtaga aagatgcaaa tattttttac
     3361 aaaatccagt accagaagac tgggatggtg tttttgagat gaaaacaaaa tagatctttt
     3421 taaaataaaa atagattata actaagtcga atataactta aaaaattaga agttgagtat
     3481 aattttgaat aatgtaaata attttttcta tactatatta tttaaaaagg gattttattt
     3541 ctaatgtctg gaattttaga aaactattat aataataaaa aaataaaaac catattgggt
     3601 aaagatacaa attttaatgg taatttatct tttaaggact ctttaaaaat aaatggtata
     3661 tttattggct caatcaattc ttctggagtt cttgtaatag gtaaaggtgc cattgttcag
     3721 gcaaatgtta ctgcgaagac cgtgattatt aatgggacaa ttaaaggaga tgtattagca
     3781 gaagaaaagg tagaaatgct cccaaccggt agagtttatg gcaatattaa ggcaaaaaaa
     3841 gttaagatat ccgatggtgt tatttttaac ggcaaatgcg agattattag atagcaagat
     3901 atttttttaa atagataatt taaaaattat ttatttagca actatttatt aatggcaatt
     3961 ttaataaagt cgaaaattgt taatataaaa tctgacttta tttaattaaa aataacgtgt
     4021 agtttttttt agaattaaaa atttaatcta taatatattt agatttaaat tatttttatg
     4081 tattttctta gtatttcttt atttaaaaaa atcacttaat ataagaatga tggagaataa
     4141 ttttatatat aaaaaattaa tttttaaata tctttttatc agaggaaaat tatgagtgaa
     4201 attatcaaca acctaaataa taatttagaa aataacaagg aggaatttaa catatctcag
     4261 aataattttg aagataatga aaaagagagg agtatggaaa aaggaatcga aaatttaaat
     4321 ggagaaaatg aaaatttacc tcaggaaaat aacgaagaga catctaaaaa aaaggcaaag
     4381 aaaatgattg tggtagagac aaaatctaaa aaaagtaaaa ccaatgtaaa tggcaacggc
     4441 acaataaaaa aaatagaata taccaagaat aattatgata aagaaaaagt aaacaatgat
     4501 ccgaatgccc caaggttaaa tattaatgat cttactaata tgagtataac aagattaaaa
     4561 gaagaggcag aaaaagtagg attaaaactg gaaaacatta atcagatgaa aaaacaggat
     4621 attatcttcc ttattttaaa acaacataca gaaaatgatg ggataattta tgcctctggg
     4681 gttcttgaga tattgccaga tggatttggt tttttaagaa gtgtaaatta taattatcta
     4741 tcgggtcctg atgatattta tatatcacca agtcagataa gattatttgg attaaagaca
     4801 ggagacactg ttagtggaca gataagacca cctaaagagg gagaaaaata ttttgcctta
     4861 ttaagggtag aaagcgtaaa tggtgaaccc ccagaaaatg tggcaaacag gattcttttt
     4921 gataacctga ctccattaca cccaaataaa aaatttaacc tttctggaag tccagaaacc
     4981 tgtaacctta ctacaagaat aatagatctt tttaccccga tcggaaaagg acagagatct
     5041 ttgatagttg ctccaccaag aactggtaag acgaccattt tacagacaat agcaaatgca
     5101 attacgacaa atcatccaga agtatatatg atagtccttt taatagacga aagaccagaa
     5161 gaggttactg aaatgcagag aagtgttaag gcagaggtgg taagttctac atttgacgaa
     5221 ccgcctacaa gacatgttca ggttgctgaa atggtattgg aaaaggcaaa aagactggtt
     5281 gaacataaaa aggatgttgt aatacttctt gattcaataa caagacttgc aagggcttat
     5341 aatcaggttg tgcctacttc tggtaaaatt ttatcaggtg gtgttgattc taatgctctt
     5401 cataagccaa agagattttt tggtgctgca agaaatattg aagaaggggg aagtcttaca
     5461 ataattgcaa ctggtttaat agagactggt tctaaaatgg acgaagttat atttgaagaa
     5521 tttaaaggaa ctggtaacat ggaaatcaat cttgatagaa gacttgctga taaaagagta
     5581 tttcctgcta tcaatattaa aaaatct
//
LOCUS       0116245_10000676        8160 bp    DNA              UNK 01-JAN-1980
DEFINITION  Ga0116245_10000676. | GENOME_ACESSION: IMG_3300010338 CONTIG_ID:
            0116245_10000676 SOURCE: JGI_medium ORIG_COORD: 0_8160.
ACCESSION   0116245_10000676
VERSION     0116245_10000676
KEYWORDS    .
SOURCE      .
  ORGANISM  .
            .
FEATURES             Location/Qualifiers
     CDS             1749..2120
                     /product="stage II sporulation protein AA (anti-sigma
                     Ffactor antagonist) & KO:K06378"
     CDS             complement(2142..2993)
                     /product="hypothetical protein & Hypo-rule applied"
     CDS             3150..4349
                     /product="UDP:flavonoid glycosyltransferase YjiC,
                     YdhEfamily & COG1819"
     CDS             complement(4377..4814)
                     /product="Transposase & COG3335"
     CDS             complement(4905..5180)
                     /product="hypothetical protein & Hypo-rule applied"
     Spacer_Hit      5001..5036
                     /gene="227"
                     /evalue="7.2274e-08"
     Spacer_Hit      5001..5036
                     /gene="301"
                     /evalue="7.2274e-08"
     Spacer_Hit_Main 5001..5036
                     /gene="42"
                     /evalue="7.2274e-08"
     Spacer_Hit      5002..5036
                     /gene="143"
                     /evalue="2.43566e-07"
     CDS             complement(5299..5856)
                     /product="8-oxo-dGTP pyrophosphatase MutT, NUDIX family
                     &COG0494"
     CDS             complement(5865..7826)
                     /product="alpha-galactosidase & KO:K07407"
     CDS             complement(8080..8160)
                     /product="hypothetical protein & Hypo-rule applied"
ORIGIN
        1 cgcaaacctt ggagaatgga cattaagatg taaatccgta ttaaaaatct ccccttatac
       61 tatatataac gaggaggttt ttactcttcc agacttaata attgagccag gttgctatgc
      121 tctaataagg ggaaaatctt atgattattt ggttaatagt agtaatgttg tatttatttc
      181 taaaaaggat aagctacctt tctggagtaa tgatggtttt atagagttga aagggaccgc
      241 tggttctgat tttgttagat ttggaactaa taatatatcc cctacaaatt cgaatgattg
      301 gagtggtaat aatgcaccag aactccctta ttctgaagat ggatacggca agagcatcgc
      361 aagagataaa tttaacactg ataccaataa tggttctgac tggactttta tagaatttgc
      421 aacagcaggt gggccaaatg atgttacctc aaatacagat tctgataatg atggaattcc
      481 ggattgttca gaaactgaca acaattctac ctttgctggc ttacctttat atcaatgggg
      541 ggcaagaatt gggcagagag atatttttat acatattgat tatatgaatt ctactgatcc
      601 cggagttata ccaagaaaag aggctttaga aaaactaata cctatttttg aacctcataa
      661 tattaagatg cactttgatg taggtgatct ttttggagat tctacctctg attttaatct
      721 tgataaaaga aatcatagag tcccttttgc aacagcagtt gcttttggaa tttttccaaa
      781 caaagcaaat ctttatgagt acaaaaataa gtatatgcca attgctaaaa gacagatttt
      841 tcattatctt ttgatgagtt attctcaaaa cgaagatgga tcagctggat ctggtggacg
      901 ggctgaaata aatgggaatg atattattat cacaatgggt aattggggat taaaaaccga
      961 tacctcttct gatttacagc tacttatcaa ctatcaggct gcctgtatta tgcatgaatt
     1021 gggacataat cttggcttaa ggcatggtgg tgatatagat aataattata aaccaaatta
     1081 ttatagcata atgaattata tgtattcttt taatggtcta ccagaaatag gaaatctaag
     1141 agaaggtgat aggtattact ggtatatgta taagactaaa ggagataata attttgcaca
     1201 atattttcca aatggctata aagatatgca taatactgct tatacctcta attttttaat
     1261 ggattattca aatggtattg ggcaaaatat ttatgaatca agttttagtg aaacaattgg
     1321 acttggcaga agtggtagta gtggcgttga ttataatgga aatggcgata gcactgataa
     1381 tctttctaat tataatattg atgaaacatc tacaattgat actctttctg attatgatga
     1441 ttgggctaat ttaaatcttt tttttgcaag gttttttagt ggaaataact ctgtaatgag
     1501 aatggatctt aatgaggttt ttatattccc ggacattatt ggtaatgata gacaggaggt
     1561 ggatgaagag aagttattaa agccttttta atatattttg aattttagtt tgtataatct
     1621 tctttatata aatagagaaa tagagatttt ttctcttatt aaatataaaa ataaatgcaa
     1681 ttaattttat tttttaatta ataatctaat cttttgacaa actcaaaaaa attcactata
     1741 tattaattat ggcaaataat aaaaaagaga taaaaataga agattctata agacttacta
     1801 taacagaaga aaatgatatt actttaatta ctataaaagg atatattgat tatagcaatt
     1861 atcttgattt tcaaagagag ataaattttt ttattaaaaa taatgcaaaa ataatattta
     1921 tatgcaaaga attaaattat atatcttctt ctggcattgc ctcttttgtt caatttgcaa
     1981 aaaaaataga agaaaaaaaa ggcaaggttg ttcttgttaa tattcaaaat aaaattcagg
     2041 aaatatttaa tcttattaaa atgagcaatt ttctcctcat cacagataat attaataaag
     2101 ccagagaaat tttaaaatag attaatataa tttttattca attatgggga tatctctttt
     2161 cttatctctt ctttcatctt ttcaatattt ttcttagagt aaaatttatc tccgaatcta
     2221 taataaaatc caaaatttgc taatgatgga aaatttaccc atttccctgc tggcacacta
     2281 tcccatggaa ccggaaaagt ataacctcct tctattgcaa aactccattc catcttatag
     2341 ccgaatctta cctcaaatcc agccatgact ggcgaaatga atatataagt aggtccacct
     2401 tccagatcta tatcaaatct tggaaaaaca gtatagtaaa gagcaaatct cctatatggc
     2461 ccaaatctaa aacttgctgt tatatccggg ataatataaa aagtatgctt ttttaattgt
     2521 aaataatttt tacctactac tggctcccat tccggagtat taaagttact atcctgatat
     2581 ctgtagccaa atctaaatct tgctcctaaa aaaaagaatt tattctttgt ttcaaatatt
     2641 ttaaaatgaa gtaataatgc tcctatatat acatgaggaa tcgggcttgc cccaccttca
     2701 attgcaatat tgaaataatc agtaacagca tatctgtatc ctaatttaaa agtagaaaaa
     2761 ccagtccatt catcatttgt tcttaaataa aatgaatgtt caccagttct catcatccca
     2821 cctttctgac agaagactgg attatttgtc tcataatcct ttattttctc ttttaaaatt
     2881 ttttctactt ttttttctat ttcttcgttt gatatattat tagaactatt gtctgaaaaa
     2941 agatagaaag cgataaataa aatagtaata attataaaat attttttact cataaaaatc
     3001 cccttttatg tttaattaat actattttaa tataattaaa aaagtataaa aaagcaagtt
     3061 tttttaaaaa atatatttaa gaattttaaa tattttactt tattgacaaa ttatatcttt
     3121 ttgaatataa aaaatgaaag gatgttatta tgaatttatt aattccaata tattctccac
     3181 caacagggac ttatgggagt cttacaagac taattgctat tgcaaataag ttcataaaag
     3241 aaggccattc agtagcattc tgtgcatcag gctatgttaa aaatatttta aaagaaaggg
     3301 attataaagt atatgagatt ccagaaacaa caatattagg tttaccaaaa tttatttcaa
     3361 ataacattgt taaaggatca cagaaaacat ctcttccagt aaaagaagga agatcattcg
     3421 gaagtatctg gtttcttttt gtttttactg gctatgcaaa gagaaaaaaa ctttttgaga
     3481 tagtaaaatc tgaaattaat gctacttttg attttaaagc agatattatt ttaacagaaa
     3541 tggaattagg ggcatatctt actgcatata ttttgaataa accaatagtc acgacatatg
     3601 ctaaaatatc tgaaagtgga aaagaaggat ttttctataa aaaaattcaa aaatcaactg
     3661 attatgtagt aagaaaattt ttgaaagtaa aaaactcaaa attggatgaa tttatttttg
     3721 gaaaaagagt gttaaaacta attccctcaa taccagaatt agatacaact aatccagaaa
     3781 gagaagatat ttgctatact ggaaacttat tagagccaat aaaaatagtt gaaaataaat
     3841 ttatacccga aaataataaa aaatatgtat tttgttattt tggtagtggg tcaattcctt
     3901 tcacaattgt aaaaaatata ttacctcagg taattaatag gatggaaaat acaatttgtt
     3961 atgtagcatc ccattttatc aaagaagagt ttaatattgg aaatgtattt tttgtaaaat
     4021 atattcaggc atcagaatta ttaccacatt gtaaattaac aatttgtcat ggaggactaa
     4081 atacaatcac acaatcactg gaggctggtg ttcctttaat tgtttttcca ggagcaattt
     4141 ttgaaagaag atttaatgcc gaaagagtag aagcattaaa atgtggattt attggggaat
     4201 tgagtgattt taatgctaaa tggctttatg aaaagatatc tgcaatagaa ggtttaaata
     4261 ttaaagcaat acaggaaagt tttaaaaaat acaaaggagt tgaaactgca tataaaagga
     4321 ttattgactg gataaaaaag aatagttaat ataccaacaa aattttaatt tgtaagttat
     4381 ccaggatcga ttatatgaaa attagttcct atgaatgctt ttaaagcatt tttatgatgt
     4441 tgatttttta tttcattttc aaaaaaatct attactttat ttttaaattc attaaatgtt
     4501 ttataataag ctgttaaaat tatctttttt gaatatttcc acaatctttt aattaagtta
     4561 agatttggtg aatatggtgg caaatatatc aattttacct caacttttgt taaattatta
     4621 atatattctc taaataactt gcttttatta ctttttgcat tatcaagaaa tatatatatt
     4681 ttttttaatt ctggatgcgt tgttattatt ttatccaaca attgaatatt agaatcttta
     4741 tcaacagaaa ttttcccagt aattattact ggttttttat acctgaatcc caatcttttt
     4801 aatgtaatta ccattccttc ttcggtataa tttatattaa atctttcttt aacatattta
     4861 caggcaaatt ttaaagttcg gaatatagtt attttctaaa tatttcacaa aaactctgtt
     4921 tcttgttctt tagtcatctt attattatga cctttaaaat tattctttaa gatttcttct
     4981 atcccttttt ccttatattt tgatgttaca tcgcttatat atctttcact aactaataaa
     5041 gcttcctgaa ttctctccca ttcccaacct ttgccccata aaactaaaca tttaacttta
     5101 tccgcatctc ttttgttttt taaacttttg tgaatatata ttaaattttg tatctcttta
     5161 tctgaaagcc ttttccccat aattttaatt atagcacatt attaattttt tttcttactt
     5221 tttaaaaaag ttttagtata aataattttt caaaatttta ttaggataaa tttgtgtctt
     5281 aaatttaatt ataataactt attgtttttt taaatattct ttagcaaaca taactgacat
     5341 taaagataaa gaattatcca taaaatcact atttaaaata caatcgaata tctcctccat
     5401 tggttttatc actatttcga tctcttctgt taagtcaaga tttacttctt tggttttttt
     5461 acaatctttt gcaagaaaaa aataacaaaa attattttga attgctggat ttactcttat
     5521 tttttttaat aaaataattt cattagaagt ataaccggtt tcctcttcaa gttctctttt
     5581 tgcagccttt tctggatctt cattttgttc aatagcacca gctgggacct catttgttat
     5641 tatatttgca ccgagtctat gttgacgaac aagaatgaca tttttctctt tggtataagc
     5701 aaatatattt acccaattat ggagtttcaa agataaaaaa ttattattaa tatttttcga
     5761 tggtagaaaa cactgcattt cgtttatttt aaatatctta caactaaaga cttctttttc
     5821 tgaaagaatt ttccatattt tatcctctga ctgcatttat actcctaaac taatatttta
     5881 aaaagtctgg aaccatgggg tggcattttt aattcaatta ttccatccag atccagatct
     5941 atctcttcat tggtccatac atcaacaaga gttcttattt tatatttaag aatatcataa
     6001 ttaaaaagat taattttctt tttaacagtg attgatctaa aattaaatat tcctaaaaat
     6061 cctgctgtat tataatagat ttctgggatt tccctttcca taacatcgac tggtattgca
     6121 tcccctttaa aacacaaatc agcatacata ttaatttttt tcatctcttc aaatatctca
     6181 tctgataatt ctgaaaagtt gtcactataa aaaagtgtgc ctcctgcagt aattattgca
     6241 ttgatctgag tttttctttc attttctgtt aattttgtct ttttatttct tatcattaga
     6301 caatccggat catttatcca taaattttta ttcataaaac ttcttaccat aaaatttctt
     6361 atagaatttc tacaaccaat cattgcacca gtttgtaaaa atgtgcccat tatttttttc
     6421 cagaaaggag cagtatcagg acctactctc ataatattaa cattacctat accagcagaa
     6481 agaggcattc cacaaccaat taatattgta ttgtttccag cttcctcttt aataactctc
     6541 ataccatatt ttaaaacttc tgttcttgac attctgtaat tattatgatt cccccctctc
     6601 atacatccgg cgaaaagaaa atccagttta aggcatttaa atccccattg atgaacaatt
     6661 gtttttatta cttttcttat atactcctca catcttggat ttgttacatc aagagcataa
     6721 taaaatttac tcttccataa aggattatat ccagcaacaa ttggtttacc ggtctctgtt
     6781 cgtaaaaaat agtcgggaaa ttctttgtat aaagtagaat ccttttctgc gataaaggga
     6841 gccaaccata ttgcaggaat gaatccctct tctttaattt tatttgaaat ttcttccatt
     6901 ttgttctgaa attgtggttc taaatcaaac cagtctccta catgtttttg atatccatcg
     6961 tctatttgaa taagattaat atcgagattc ttttttttga ttattttaat attgtcataa
     7021 attatttggg gattaatttt attataataa taataccagg tagaccatcc ttttatgttt
     7081 gtctttagaa tatttatatt catctgattc tttataaatt tgaaatattt tgattggatg
     7141 tcatttatct ccccttttgc cattattata gaatcaagag ttattgattc agaagcttta
     7201 agcatttttc tgccaaaatc aaatacaagt tcaaaatagt ttttctttga ttcttttcta
     7261 taaataataa gacgaatata gaaaaattga ttaaaaggag gtccctgacc aactaaaaaa
     7321 gcctcatttt ttcttaaatc agtaattaca gaatacattt cactggagag attccctgca
     7381 gtatttgatg gtaaattagc aagattgctt gatgtaagcg ataccaattg aagccagggt
     7441 cttaaaggtt tttcatatac tctataactt cttgaagttg accatgattg atacccattt
     7501 cttaaaaaag agatattcat agaatcaaaa tctttcaaaa aattatcaag tccattttct
     7561 gttgggaaaa ccagtcttgt tattcttatg gaagaatcag agatatttgt tatttttaaa
     7621 gataatagag aaccaaaact tggagaattg tcccattttc cttttaattc tatatattca
     7681 tttttgaata gtaaattgga tctactattt gtctctattt tttttaatgg aaaaattttt
     7741 ctcttaatac caaattttaa ttgaacagat ggatttatat caagagaatc ccatataata
     7801 tcaaaattta ttttttcccc attcaagagt aaatcctgtg aataagattg tatacaataa
     7861 aaaattttat aatatcaaaa aaattactat tggtaaatat attttaatat ttttttagaa
     7921 atttctcata taattattaa ttccaaaaaa aataaaaata aatagaaata aaacttatag
     7981 ttataataca attgtcgcat aaatttattt aaagataaaa atatcctaaa atgcaattat
     8041 tttttcaata aacatttgag agttttaaat attatttatc tattctgcaa caaaataatt
     8101 taaataccaa accacctctg gcttttttag ataaaccctt tttctcctga atattccaat
//
LOCUS       a0209720_1001349        5579 bp    DNA              UNK 01-JAN-1980
DEFINITION  Ga0209720_1001349. | GENOME_ACESSION: IMG_3300025605 CONTIG_ID:
            a0209720_1001349 SOURCE: JGI_small ORIG_COORD: 0_5579.
ACCESSION   a0209720_1001349
VERSION     a0209720_1001349
KEYWORDS    .
SOURCE      .
  ORGANISM  .
            .
FEATURES             Location/Qualifiers
     CDS             complement(79..723)
                     /product="transposase & COG3415"
     CDS             900..1094
                     /product="predicted metal-dependent phosphoesterase TrpH
                     &COG0613"
     CDS             complement(1319..1498)
                     /product="hypothetical protein"
     CDS             1647..1928
                     /product="small subunit ribosomal protein S20 & KO:K02968"
     CDS             1960..2337
                     /product="nucleoid DNA-binding protein & COG0776"
     CDS             2417..3145
                     /product="DNA-binding response OmpR family regulator
                     &COG0745"
     CDS             3164..3385
                     /product="hypothetical protein"
     CDS             3516..3866
                     /product="cytoskeletal protein CcmA (bactofilin family)
                     &COG1664"
     Spacer_Hit      545..579
                     /gene="143"
                     /evalue="1.32732e-05"
     Spacer_Hit      544..579
                     /gene="227"
                     /evalue="3.9386e-06"
     Spacer_Hit      544..579
                     /gene="301"
                     /evalue="3.9386e-06"
     Spacer_Hit_Main 544..579
                     /gene="42"
                     /evalue="3.9386e-06"
ORIGIN
        1 tttaagaata aaaattttga atttattgat agattgccgt tattactgga atttttgata
       61 taaagtaaaa attactattt acgatttaaa aactttttga tatatattca ttttttctct
      121 tcctgtattt gtttttacta tctttgattg ccctttttta atccaaccat aatctaattt
      181 aacattatga accattccag caccatccca aaaatatgct gcctcttttt ctttcagatt
      241 atttaaaata tcctttgcct gacctgtgaa ttttttctgt gtctcaacat caggtatttt
      301 cccaggaatt attactggtt ttttatacct gaatcccaat ctttttaatg taattaccat
      361 tccttcttcg gtataattta tattaaatct ttctttaaca tatttacacg caaattttga
      421 gtttggaata tagctatttt ctaaatattt cacaaactct gtttgctgct ctttagtcat
      481 tttattatta tgacctttaa aattattctt taagatttct tctatccctt tctctttata
      541 ttttgatgtt acatcactta tatatctttc actaactaat aaagcttcct gaattctctc
      601 ccatttccac cctttgcccc ataaaactaa acatttaact ttatccgcat ctcttttgtt
      661 ttttaaactt ttgtgaatat atattaaatt ttgtatctct ttatctgaaa gccttttccc
      721 cataatttta attatagcac attattaatt ttttttctta ctttttaaaa aatttttagt
      781 atataataaa ttccattata cttcaaaatt aactatattt taatttttat ttaattatag
      841 attaacaatt ttttaagaaa taaaatgcat aaaattttaa aaataaaaat gaggttttta
      901 tgacaataaa agtagactta catgttcatt ctaaatattc agaacatcct tcccaatggc
      961 ttttacaaag attgggaaca aaagagtcat atacagaacc aattcaaatt tatgaacttg
     1021 ctaaaaaaaa tgggatgact tatgtcacaa taactgatca caataaattt gagaaaatcc
     1081 tttacaattt ttgagaaaaa atttagtttt tttgaaaaaa ataaagtggg ggacagacct
     1141 ataattttct tatgatttaa agaggggcag acctataatt tttttatagt taaaattaaa
     1201 atagggacag acctataaat tttttataat taacaatgga ctaacctata cttatcatta
     1261 tgtgaaacta attttcgtat aatcatctta atataatcga cgctggataa attataaatt
     1321 aaaatttcaa tataatttta tgaaagaaaa agttcaaaaa atttttttct ttgtttgaga
     1381 aacagtagat atcaagatgg actcctaatc cttgatcctt ataccatttc acttttcttc
     1441 ttctcatatc ctctatttta ttcttcaccc tctcaccctt ctttttaaaa acatccatac
     1501 tatactttcc cgcaagttca aaatagaaat tcaatatttt attttataaa aataaacaca
     1561 aaaaactata tataatcttg acaatttttt taaaatttgt tactttatgt ttctaagtta
     1621 aatttaaatt aaggagaaaa atattaatgg caaccaataa atctacttta aaaagagaga
     1681 gacagaatca aaaaagaaga ataagaaata gaatgattaa atcaagaatt catacaacat
     1741 taaaaagagt cattgcagcc atcaatgaaa aggatagaga aaaagttgag tctcttttta
     1801 gaaattatat gagttttgtt gataaggcag taaaagtggg tgttctacat aaaaataatg
     1861 ctgctagaaa aaaatcaaga ctcgctataa aaataaaaaa ggcttttaat gaaggcaaat
     1921 atgcttaaag taattttttt tattaaaaat aggtagtata tgacaaaatt agaagcagcc
     1981 attttgattt tagaaaaatt aaaaagggaa gaatataaca atttattaga aattattcct
     2041 gagaatgaaa aaaatgtaaa gttaaaaaaa aaggaaaatc taaaatcaaa aagaatatcc
     2101 agagtagtag ttgaaaaaat tataaattta tttatagaga tcataaaaga aaaaatgtta
     2161 gagggtgaaa aaatagagtt tcgtggattt ggctcttttg aaagaagatt aagaagaccc
     2221 aaaaaaactc aaaatccaaa aaccggggaa gttgttaatc tacaatctcg ctatatccct
     2281 ttttttaagc caagcaaaga atttaaatta ttatttaaaa atattaaaga aaaataattt
     2341 tttaaaaatt attgttgact ttttttatag aaaatacaat aattatatct ataatataat
     2401 aatatattag ggtgttatga aattagtatg taaaatttta gttgttgatg atgaaaaact
     2461 tactcttgat ttttttgact taatgctttc aaaattagga tttgaggtct taaaagccac
     2521 tgatggtatt gaggcattgg aaaaaataaa aagtcataac ccggatgttg ttttattgga
     2581 taatctttta cctaaaatga cgggatttga ggttgttcaa attctaaaaa aagataaaga
     2641 ttttagtcaa tataaagatt taccgattat aatgttttct ggtatggata gtccccagga
     2701 taaaatatta gggcttgaaa tggggattga agattatatt acaaagcctt ttaattttag
     2761 tgaggttctg gcaagaatca gaaatgtttt aagacacaaa gaacttgtta accagatatt
     2821 aaaaagagag aaaagacttg ctatttcaga gactttaata aataatataa tagctttttc
     2881 aaggcatata aaaaagccat taacagaatt attaagagag gctgataaaa tcgattgttc
     2941 taataaagaa aatgtggtaa aatttatcga aaaatttaag agggattatg atgaaataat
     3001 tgctcttcat aagagtcttg aagaacaact ttatgatatt gagaataaaa aaaataaatt
     3061 aaaagaagaa gaattatcat tagaagaact cgaaaaaaga attgctaaat atttaaataa
     3121 taaagaaaat agtgaagata aataaaaatt ttggtattaa attatgttga caaaagaaaa
     3181 attacagtgt attaaattat ttgaagaagg gcttcaactt tatagggcaa agaattttag
     3241 tgatgcttta ttaaaatttg aagaagctct taaagtttat ccagaagatg gaccttcgaa
     3301 agtctttgta gaaagatgca aatatttttt acaaaatcca gtaccagaag actgggatgg
     3361 tgtttttgag atgaaaacaa aatagatctt tttaaaataa aaatagatta taactaagtc
     3421 gaatataact taaaaaatta gaagttgagt ataattttga ataatgtaaa taattttttc
     3481 tatactatat tatttaaaaa gggattttat ttctaatgtc tggaatttta gaaaactatt
     3541 ataataataa aaaaataaaa accatattgg gtaaagatac aaattttaat ggtaatttat
     3601 cttttaagga ctctttaaaa ataaatggta tatttattgg ctcaatcaat tcttctggag
     3661 ttcttgtaat aggtaaaggt gccattgttc aggcaaatgt tactgcgaag accgtgatta
     3721 ttaatgggac aattaaagga gatgtattag cagaagaaaa ggtagaaatg ctcccaaccg
     3781 gtagagttta tggcaatatt aaggcaaaaa aagttaagat atccgatggt gttattttta
     3841 acggcaaatg cgagattatt agatagcaag atattttttt aaatagataa tttaaaaatt
     3901 atttatttag caactattta ttaatggcaa ttttaataaa gtcgaaaatt gttaatataa
     3961 aatctgactt tatttaatta aaaataacgt gtagtttttt ttagaattaa aaatttaatc
     4021 tataatatat ttagatttaa attattttta tgtattttct tagtatttct ttatttaaaa
     4081 aaatcactta atataagaat gatggagaat aattttatat ataaaaaatt aatttttaaa
     4141 tatcttttta tcagaggaaa attatgagtg aaattatcaa caacctaaat aataatttag
     4201 aaaataacaa ggaggaattt aacatatctc agaataattt tgaagataat gaaaaagaga
     4261 ggagtatgga aaaaggaatc gaaaatttaa atggagaaaa tgaaaattta cctcaggaaa
     4321 ataacgaaga gacatctaaa aaaaaggcaa agaaaatgat tgtggtagag acaaaatcta
     4381 aaaaaagtaa aaccaatgta aatggcaacg gcacaataaa aaaaatagaa tataccaaga
     4441 ataattatga taaagaaaaa gtaaacaatg atccgaatgc cccaaggtta aatattaatg
     4501 atcttactaa tatgagtata acaagattaa aagaagaggc agaaaaagta ggattaaaac
     4561 tggaaaacat taatcagatg aaaaaacagg atattatctt ccttatttta aaacaacata
     4621 cagaaaatga tgggataatt tatgcctctg gggttcttga gatattgcca gatggatttg
     4681 gttttttaag aagtgtaaat tataattatc tatcgggtcc tgatgatatt tatatatcac
     4741 caagtcagat aagattattt ggattaaaga caggagacac tgttagtgga cagataagac
     4801 cacctaaaga gggagaaaaa tattttgcct tattaagggt agaaagcgta aatggtgaac
     4861 ccccagaaaa tgtggcaaac aggattcttt ttgataacct gactccatta cacccaaata
     4921 aaaaatttaa cctttctgga agtccagaaa cctgtaacct tactacaaga ataatagatc
     4981 tttttacccc gatcggaaaa ggacagagat ctttgatagt tgctccacca agaactggta
     5041 agacgaccat tttacagaca atagcaaatg caattacgac aaatcatcca gaagtatata
     5101 tgatagtcct tttaatagac gaaagaccag aagaggttac tgaaatgcag agaagtgtta
     5161 aggcagaggt ggtaagttct acatttgacg aaccgcctac aagacatgtt caggttgctg
     5221 aaatggtatt ggaaaaggca aaaagactgg ttgaacataa aaaggatgtt gtaatacttc
     5281 ttgattcaat aacaagactt gcaagggctt ataatcaggt tgtgcctact tctggtaaaa
     5341 ttttatcagg tggtgttgat tctaatgctc ttcataagcc aaagagattt tttggtgctg
     5401 caagaaatat tgaagaaggg ggaagtctta caataattgc aactggttta atagagactg
     5461 gttctaaaat ggacgaagtt atatttgaag aatttaaagg aactggtaac atggaaatca
     5521 atcttgatag aagacttgct gataaaagag tatttcctgc tatcaatatt aaaaaatct
//
LOCUS       contig_5450             7969 bp    DNA              UNK 01-JAN-1980
DEFINITION  . | GENOME_ACESSION: EMBL_ERZ795046 CONTIG_ID: contig_5450 SOURCE:
            EMBL_metagenomes ORIG_COORD: 685_8654.
ACCESSION   contig_5450
VERSION     contig_5450
KEYWORDS    .
SOURCE      .
  ORGANISM  .
            .
FEATURES             Location/Qualifiers
     CDS             1749..2120
                     /product="hypothetical protein"
     CDS             complement(2142..2993)
                     /product="hypothetical protein"
     CDS             3150..4349
                     /product="hypothetical protein"
     CDS             complement(4377..4814)
                     /product="hypothetical protein"
     CDS             complement(4905..5180)
                     /product="hypothetical protein"
     CDS             complement(5299..5856)
                     /product="hypothetical protein"
     CDS             complement(5865..7826)
                     /product="hypothetical protein"
     Spacer_Hit_Main 5001..5036
                     /gene="42"
                     /evalue="7.2274e-08"
     Spacer_Hit      5002..5036
                     /gene="143"
                     /evalue="2.43566e-07"
     Spacer_Hit      5001..5036
                     /gene="301"
                     /evalue="7.2274e-08"
     Spacer_Hit      5001..5036
                     /gene="227"
                     /evalue="7.2274e-08"
ORIGIN
        1 cgcaaacctt ggagaatgga cattaagatg taaatccgta ttaaaaatct ccccttatac
       61 tatatataac gaggaggttt ttactcttcc agacttaata attgagccag gttgctatgc
      121 tctaataagg ggaaaatctt atgattattt ggttaatagt agtaatgttg tatttatttc
      181 taaaaaggat aagctacctt tctggagtaa tgatggtttt atagagttga aagggaccgc
      241 tggttctgat tttgttagat ttggaactaa taatatatcc cctacaaatt cgaatgattg
      301 gagtggtaat aatgcaccag aactccctta ttctgaagat ggatacggca agagcatcgc
      361 aagagataaa tttaacactg ataccaataa tggttctgac tggactttta tagaatttgc
      421 aacagcaggt gggccaaatg atgttacctc aaatacagat tctgataatg atggaattcc
      481 ggattgttca gaaactgaca acaattctac ctttgctggc ttacctttat atcaatgggg
      541 ggcaagaatt gggcagagag atatttttat acatattgat tatatgaatt ctactgatcc
      601 cggagttata ccaagaaaag aggctttaga aaaactaata cctatttttg aacctcataa
      661 tattaagatg cactttgatg taggtgatct ttttggagat tctacctctg attttaatct
      721 tgataaaaga aatcatagag tcccttttgc aacagcagtt gcttttggaa tttttccaaa
      781 caaagcaaat ctttatgagt acaaaaataa gtatatgcca attgctaaaa gacagatttt
      841 tcattatctt ttgatgagtt attctcaaaa cgaagatgga tcagctggat ctggtggacg
      901 ggctgaaata aatgggaatg atattattat cacaatgggt aattggggat taaaaaccga
      961 tacctcttct gatttacagc tacttatcaa ctatcaggct gcctgtatta tgcatgaatt
     1021 gggacataat cttggcttaa ggcatggtgg tgatatagat aataattata aaccaaatta
     1081 ttatagcata atgaattata tgtattcttt taatggtcta ccagaaatag gaaatctaag
     1141 agaaggtgat aggtattact ggtatatgta taagactaaa ggagataata attttgcaca
     1201 atattttcca aatggctata aagatatgca taatactgct tatacctcta attttttaat
     1261 ggattattca aatggtattg ggcaaaatat ttatgaatca agttttagtg aaacaattgg
     1321 acttggcaga agtggtagta gtggcgttga ttataatgga aatggcgata gcactgataa
     1381 tctttctaat tataatattg atgaaacatc tacaattgat actctttctg attatgatga
     1441 ttgggctaat ttaaatcttt tttttgcaag gttttttagt ggaaataact ctgtaatgag
     1501 aatggatctt aatgaggttt ttatattccc ggacattatt ggtaatgata gacaggaggt
     1561 ggatgaagag aagttattaa agccttttta atatattttg aattttagtt tgtataatct
     1621 tctttatata aatagagaaa tagagatttt ttctcttatt aaatataaaa ataaatgcaa
     1681 ttaattttat tttttaatta ataatctaat cttttgacaa actcaaaaaa attcactata
     1741 tattaattat ggcaaataat aaaaaagaga taaaaataga agattctata agacttacta
     1801 taacagaaga aaatgatatt actttaatta ctataaaagg atatattgat tatagcaatt
     1861 atcttgattt tcaaagagag ataaattttt ttattaaaaa taatgcaaaa ataatattta
     1921 tatgcaaaga attaaattat atatcttctt ctggcattgc ctcttttgtt caatttgcaa
     1981 aaaaaataga agaaaaaaaa ggcaaggttg ttcttgttaa tattcaaaat aaaattcagg
     2041 aaatatttaa tcttattaaa atgagcaatt ttctcctcat cacagataat attaataaag
     2101 ccagagaaat tttaaaatag attaatataa tttttattca attatgggga tatctctttt
     2161 cttatctctt ctttcatctt ttcaatattt ttcttagagt aaaatttatc tccgaatcta
     2221 taataaaatc caaaatttgc taatgatgga aaatttaccc atttccctgc tggcacacta
     2281 tcccatggaa ccggaaaagt ataacctcct tctattgcaa aactccattc catcttatag
     2341 ccgaatctta cctcaaatcc agccatgact ggcgaaatga atatataagt aggtccacct
     2401 tccagatcta tatcaaatct tggaaaaaca gtatagtaaa gagcaaatct cctatatggc
     2461 ccaaatctaa aacttgctgt tatatccggg ataatataaa aagtatgctt ttttaattgt
     2521 aaataatttt tacctactac tggctcccat tccggagtat taaagttact atcctgatat
     2581 ctgtagccaa atctaaatct tgctcctaaa aaaaagaatt tattctttgt ttcaaatatt
     2641 ttaaaatgaa gtaataatgc tcctatatat acatgaggaa tcgggcttgc cccaccttca
     2701 attgcaatat tgaaataatc agtaacagca tatctgtatc ctaatttaaa agtagaaaaa
     2761 ccagtccatt catcatttgt tcttaaataa aatgaatgtt caccagttct catcatccca
     2821 cctttctgac agaagactgg attatttgtc tcataatcct ttattttctc ttttaaaatt
     2881 ttttctactt ttttttctat ttcttcgttt gatatattat tagaactatt gtctgaaaaa
     2941 agatagaaag cgataaataa aatagtaata attataaaat attttttact cataaaaatc
     3001 cccttttatg tttaattaat actattttaa tataattaaa aaagtataaa aaagcaagtt
     3061 tttttaaaaa atatatttaa gaattttaaa tattttactt tattgacaaa ttatatcttt
     3121 ttgaatataa aaaatgaaag gatgttatta tgaatttatt aattccaata tattctccac
     3181 caacagggac ttatgggagt cttacaagac taattgctat tgcaaataag ttcataaaag
     3241 aaggccattc agtagcattc tgtgcatcag gctatgttaa aaatatttta aaagaaaggg
     3301 attataaagt atatgagatt ccagaaacaa caatattagg tttaccaaaa tttatttcaa
     3361 ataacattgt taaaggatca cagaaaacat ctcttccagt aaaagaagga agatcattcg
     3421 gaagtatctg gtttcttttt gtttttactg gctatgcaaa gagaaaaaaa ctttttgaga
     3481 tagtaaaatc tgaaattaat gctacttttg attttaaagc agatattatt ttaacagaaa
     3541 tggaattagg ggcatatctt actgcatata ttttgaataa accaatagtc acgacatatg
     3601 ctaaaatatc tgaaagtgga aaagaaggat ttttctataa aaaaattcaa aaatcaactg
     3661 attatgtagt aagaaaattt ttgaaagtaa aaaactcaaa attggatgaa tttatttttg
     3721 gaaaaagagt gttaaaacta attccctcaa taccagaatt agatacaact aatccagaaa
     3781 gagaagatat ttgctatact ggaaacttat tagagccaat aaaaatagtt gaaaataaat
     3841 ttatacccga aaataataaa aaatatgtat tttgttattt tggtagtggg tcaattcctt
     3901 tcacaattgt aaaaaatata ttacctcagg taattaatag gatggaaaat acaatttgtt
     3961 atgtagcatc ccattttatc aaagaagagt ttaatattgg aaatgtattt tttgtaaaat
     4021 atattcaggc atcagaatta ttaccacatt gtaaattaac aatttgtcat ggaggactaa
     4081 atacaatcac acaatcactg gaggctggtg ttcctttaat tgtttttcca ggagcaattt
     4141 ttgaaagaag atttaatgcc gaaagagtag aagcattaaa atgtggattt attggggaat
     4201 tgagtgattt taatgctaaa tggctttatg aaaagatatc tgcaatagaa ggtttaaata
     4261 ttaaagcaat acaggaaagt tttaaaaaat acaaaggagt tgaaactgca tataaaagga
     4321 ttattgactg gataaaaaag aatagttaat ataccaacaa aattttaatt tgtaagttat
     4381 ccaggatcga ttatatgaaa attagttcct atgaatgctt ttaaagcatc tttatgatgt
     4441 tgatttttta tttcattttc aaaaaaatct attactttat ttttaaattc attaaatgtt
     4501 ttataataag ctgttaaaat tatctttttt gaatatttcc acaatctttt aattaagtta
     4561 agatttggtg aatatggtgg caaatatatc aattttacct caacttttgt taaattatta
     4621 atatattctc taaataactt gcttttatta ctttttgcat tatcaagaaa tatatatatt
     4681 ttttttaatt ctggatgcgt tgttattatt ttatccaaca attgaatatt agaatcttta
     4741 tcaacagaaa ttttcccagt aattattact ggttttttat acctgaatcc caatcttttt
     4801 aatgtaatta ccattccttc ttcggtataa tttatattaa atctttcttt aacatattta
     4861 caggcaaatt ttaaagttcg gaatatagtt attttctaaa tatttcacaa aaactctgtt
     4921 tcttgttctt tagtcatctt attattatga cctttaaaat tattctttaa gatttcttct
     4981 atcccttttt ccttatattt tgatgttaca tcgcttatat atctttcact aactaataaa
     5041 gcttcctgaa ttctctccca ttcccaacct ttgccccata aaactaaaca tttaacttta
     5101 tccgcatctc ttttgttttt taaacttttg tgaatatata ttaaattttg tatctcttta
     5161 tctgaaagcc ttttccccat aattttaatt atagcacatt attaattttt tttcttactt
     5221 tttaaaaaag ttttagtata aataattttt caaaatttta ttaggataaa tttgtgtctt
     5281 aaatttaatt ataataactt attgtttttt taaatattct ttagcaaaca taactgacat
     5341 taaagataaa gaattatcca taaaatcact atttaaaata caatcgaata tctcctccat
     5401 tggttttatc actatttcga tctcttctgt taagtcaaga tttacttctt tggttttttt
     5461 acaatctttt gcaagaaaaa aataacaaaa attattttga attgctggat ttactcttat
     5521 tttttttaat aaaataattt cattagaagt ataaccggtt tcctcttcaa gttctctttt
     5581 tgcagccttt tctggatctt cattttgttc aatagcacca gctgggacct catttgttat
     5641 tatatttgca ccgagtctat gttgacgaac aagaatgaca tttttctctt tggtataagc
     5701 aaatatattt acccaattat ggagtttcaa agataaaaaa ttattattaa tatttttcga
     5761 tggtagaaaa cactgcattt cgtttatttt aaatatctta caactaaaga cttctttttc
     5821 tgaaagaatt ttccatattt tatcctctga ctgcatttat actcctaaac taatatttta
     5881 aaaagtctgg aaccatgggg tggcattttt aattcaatta ttccatccag atccagatct
     5941 atctcttcat tggtccatac atcaacaaga gttcttattt tatatttaag aatatcataa
     6001 ttaaaaagat taattttctt tttaacagtg attgatctaa aattaaatat tcctaaaaat
     6061 cctgctgtat tataatagat ttctgggatt tccctttcca taacatcgac tggtattgca
     6121 tcccctttaa aacacaaatc agcatacata ttaatttttt tcatctcttc aaatatctca
     6181 tctgataatt ctgaaaagtt gtcactataa aaaagtgtgc ctcctgcagt aattattgca
     6241 ttgatctgag tttttctttc attttctgtt aattttgtct ttttatttct tatcattaga
     6301 caatccggat catttatcca taaattttta ttcataaaac ttcttaccat aaaatttctt
     6361 atagaatttc tacaaccaat cattgcacca gtttgtaaaa atgtgcccat tatttttttc
     6421 cagaaaggag cagtatcagg acctactctc ataatattaa cattacctat accagcagaa
     6481 agaggcattc cacaaccaat taatattgta ttgtttccag cttcctcttt aataactctc
     6541 ataccatatt ttaaaacttc tgttcttgac attctgtaat tattatgatt cccccctctc
     6601 atacatccgg cgaaaagaaa atccagttta aggcatttaa atccccattg atgaacaatt
     6661 gtttttatta cttttcttat atactcctca catcttggat ttgttacatc aagagcataa
     6721 taaaatttac tcttccataa aggattatat ccagcaacaa ttggtttacc ggtctctgtt
     6781 cgtaaaaaat agtcgggaaa ttctttgtat aaagtagaat ccttttctgc gataaaggga
     6841 gccaaccata ttgcaggaat gaatccctct tctttaattt tatttgaaat ttcttccatt
     6901 ttgttctgaa attgtggttc taaatcaaac cagtctccta catgtttttg atatccatcg
     6961 tctatttgaa taagattaat atcgagattc ttttttttga ttattttaat attgtcataa
     7021 attatttggg gattaatttt attataataa taataccagg tagaccatcc ttttatgttt
     7081 gtctttagaa tatttatatt catctgattc tttataaatt tgaaatattt tgattggatg
     7141 tcatttatct ccccttttgc cattattata gaatcaagag ttattgattc agaagcttta
     7201 agcatttttc tgccaaaatc aaatacaagt tcaaaatagt ttttctttga ttcttttcta
     7261 taaataataa gacgaatata gaaaaattga ttaaaaggag gtccctgacc aactaaaaaa
     7321 gcctcatttt ttcttaaatc agtaattaca gaatacattt cactggagag attccctgca
     7381 gtatttgatg gtaaattagc aagattgctt gatgtaagcg ataccaattg aagccagggt
     7441 cttaaaggtt tttcatatac tctataactt cttgaagttg accatgattg atacccattt
     7501 cttaaaaaag agatattcat agaatcaaaa tctttcaaaa aattatcaag tccattttct
     7561 gttgggaaaa ccagtcttgt tattcttatg gaagaatcag agatatttgt tatttttaaa
     7621 gataatagag aaccaaaact tggagaattg tcccattttc cttttaattc tatatattca
     7681 tttttgaata gtaaattgga tctactattt gtctctattt tttttaatgg aaaaattttt
     7741 ctcttaatac caaattttaa ttgaacagat ggatttatat caagagaatc ccatataata
     7801 tcaaaattta ttttttcccc attcaagagt aaatcctgtg aataagattg tatacaataa
     7861 aaaattttat aatatcaaaa aaattactat tggtaaatat attttaatat ttttttagaa
     7921 atttctcata taattattaa ttccaaaaaa aataaaaata aatagaaat
//
LOCUS       a0209409_1001063       10036 bp    DNA              UNK 01-JAN-1980
DEFINITION  Ga0209409_1001063. | GENOME_ACESSION: IMG_3300025589 CONTIG_ID:
            a0209409_1001063 SOURCE: JGI_small ORIG_COORD: 6297_16333.
ACCESSION   a0209409_1001063
VERSION     a0209409_1001063
KEYWORDS    .
SOURCE      .
  ORGANISM  .
            .
FEATURES             Location/Qualifiers
     CDS             complement(579..1754)
                     /product="predicted MFS family arabinose efflux permease
                     &COG2814"
     CDS             2093..2593
                     /product="hypothetical protein"
     CDS             2756..3184
                     /product="hypothetical protein"
     CDS             3193..4335
                     /product="PleD family two-component
                     responseregulator/putative methionine-R-sulfoxide reductase
                     withGAF domain & COG3706,COG1956"
     CDS             complement(4938..5180)
                     /product="hypothetical protein"
     Spacer_Hit_Main 5001..5036
                     /gene="42"
                     /evalue="0.000214636"
     Spacer_Hit      5001..5036
                     /gene="227"
                     /evalue="0.000214636"
     Spacer_Hit      5001..5036
                     /gene="301"
                     /evalue="0.000214636"
     Spacer_Hit      5002..5036
                     /gene="143"
                     /evalue="0.00072333"
     CDS             complement(5317..5859)
                     /product="hypothetical protein"
     CDS             6265..6597
                     /product="hypothetical protein"
     CDS             6714..7205
                     /product="GNAT superfamily N-acetyltransferase & COG0454"
     CDS             7562..7780
                     /product="hypothetical protein"
     CDS             complement(8073..9413)
                     /product="transglutaminase/protease-like cytokinesisprotein
                     3 & COG5279"
ORIGIN
        1 aatggggata tggtattaag ttatcttcaa ccaaaggttt ttgaggtatt tcagttattg
       61 ggtttttcaa agttctttaa tatttctgca agccttgaag aggcaaaaca gattttaaag
      121 ggtactaaaa aagaggaaca agttcagcct ggtaatttcc cgaagatatt taaatgtcct
      181 atatgtaaaa agactcttaa agcagttaaa ccaggaagat ttagatgctc agagtgtaaa
      241 actatcttaa atgtagataa tgatggacat gtattttttg ggtaacttaa aacaacataa
      301 ttaactaaaa tatttccttt ctttttaaaa attagttttt ttctttatta ttaaaagaaa
      361 ataaaaagag tatatttttt tgttaaaaaa ctattattac ctaataaggt ggatatctgt
      421 atggagaaca agtaaatact tttatagtat aaaaaatctc cagtggaata gaatatatct
      481 gttgcaagaa aataggatta tagccattca gtagaagtat cttaataaaa gagccattat
      541 tttgttacaa aaaattaaaa ggtatataat cgtttaaatt aatttttctt tttaaactgt
      601 aaataatttt tgtttttaat aaaaagggtg gaaaaaagag atattatccc aataaaagtt
      661 aaagccaaaa agactgattc tgtttttttt gttaaatccg ctaaccttcc agaaagagtt
      721 gaaattgtta tgcaaccaga aatatagcag gcaataaagg tgctatttac aagatattta
      781 tctttctcta aacttaactt tactactcca gagcttaaaa gaggatacaa tatggcatgt
      841 gtaataccgt ataaaaagcc agatagcatt aattgaaatt tatttactaa aaaacctgta
      901 ttaattgccc caattattaa agaagaaaat gctgtaaata aaagtataat tggatctata
      961 acatcaaatt ttttagaaaa tattattcta aaagaaattg ttgtgatagc ataagcaata
     1021 aaatataaag atagtttcga aaaattgaat ttctcaaaac ttaaaggtgg gataaatgtc
     1081 tcaaaaatgc taaaagcccc tccaagtata aatccataaa taaaaaatat ccataactct
     1141 tttcgtttta atactcttag taaactgtta tctatttttt cataattttt tcttttctct
     1201 ttcataaata aagtagtaaa tatagcaaaa aaagcaaaaa tagcaccaag taagaataga
     1261 tatttataag aaaatatttt tattactttt tcaccaagat aagtagagat tggatttgat
     1321 ataataccag aaatgccaaa taatgcaatg ccgccaaccc ttttttcaac aggaataaaa
     1381 tcaaaagcaa ggcttgcatt tacagtaaaa ccaattgcat aagaaaaaga agatattatt
     1441 cgtaatatta ctaataatat tatatttgta gaataaaaaa acataaaaat ataagagata
     1501 aattcaagag aatatgttat taaaattaat atttttttgc ttatattttc tacatatctc
     1561 cctaaaaaaa gaacaaataa tatgagtcct atggcattaa tattcataaa aaaaccaata
     1621 aaagtctttg ataaacccaa ttgtattaaa tagggtgata aatttttcaa tgcaccatga
     1681 cttgaaaaga ataagaaatt ttgtaaaaaa agaatccaga agtatatatt agtataacga
     1741 gttatatttt tcatttttat ttatccgatt ttagtcaaat ggaatgttaa aaattcttaa
     1801 tacagttatt aaaatttttt ttaaattttg taaagtattt caataaaata attatacctt
     1861 taaagaactt ttaatttact acatattttt gaattagtat aagttattgc tgtgaaaatt
     1921 taatatttaa ataattatca aaattttgat ctggaattgt attgagatat aaaatttgtg
     1981 taataagtaa aatttatgta aaataagtta gaatatgtaa aggatatttt caaaaatatt
     2041 gtgattaata attagaaaat aattttttaa aaaacatatt taggaggttt ttatgattaa
     2101 gtttgatttt gttatagggg attttctttt tgataaaatc aaaaatttag cagaaattaa
     2161 aaatattaag atttctacac ttgtaagaga tataatttta aagatgattc ctcttttgga
     2221 aaaaaaacat tttaaagagg caagaagaaa aaaagattat ccaatagtta tggcaactca
     2281 taggattaaa gtatttttac cggaaagatt atacaatgaa ctaaaggtaa ttcatgatca
     2341 ccttaatacc ttcagtatgg caacgttgat aagagagata atggaggcat attttcagag
     2401 tgtggaaaaa ttgggggaaa aggaatttga agaaatgata aaaaaattgg aagataagat
     2461 cgagaggatt aagaaaaaaa gagggagtat aaataaatgg ggtggagata tccccataaa
     2521 tatcgccaaa ctttatattt atttaatcgg gctggataaa aatttctgcc taaggaaaat
     2581 aaaattttta taaatcccaa aatatatatt aaaaatatgt aataatttag aataaaaata
     2641 aaatcttctc taattaatat ttttcttcaa aataagtata aatttaaatt taacttttga
     2701 caaaatcaat ttctttaagt ataattatat atatattttc aaggaggtat gatttatgaa
     2761 tataaagcaa atatctattt ttttagaaaa caaaaaaggg agattagcag aggttacaaa
     2821 atatcttgcc gataataata tcaatataag agcattatca cttgctgata caaaggattt
     2881 tggggtgtta aggctaattg tcgatgacta tgagaaatgc ttaaaggttt taaaagaaaa
     2941 agaatttata gcacaggtaa cagatgttat agcaatagaa atagaggata ggccaggtgg
     3001 tttatataaa gtattaaaag tgatagaaga taataatatt aatatagaat atatgtatgc
     3061 cacagtagaa aaaaataaag atagtgcaat agtgatcttc agagttgatg acacagaaaa
     3121 aacatatgaa gttttaaaaa agaataatat agcttttagt aatggcaaag gtttagggat
     3181 ttaaaattta ttatgtcaaa aaagaaaaaa gaaaagaaaa acaaagaaaa agattgttat
     3241 cttaattgtt caaaagtaga aattcaaaga ttgaatattt taaaattaaa aaaaagagtt
     3301 aaaaaaaatg aagagataat tgataaacta aaaacattaa tagaagtaaa ttcaattata
     3361 gcttctagtc ttgatagaaa gaagacctta aaatctatac tggatcagac aaaatatctt
     3421 atgaaatgtt ctaaaagtag tattttattg atagatccag agacaaataa attaaaattt
     3481 gaggttctaa caaatgaaga ggataaagca attctttctg atataagact ttccatggga
     3541 gaagggatcg ccgggactgt atgggaaaat gggcaatcta tattaataaa agatgcgaca
     3601 aaagatgtaa gattcagtaa aaaggcggat gaaaaaacaa aagatacaac aagatcactc
     3661 atagcagttc ctcttgtagt aaatggcgaa attataggtg taatggaggc aatgaataaa
     3721 ctggatggaa caagttttac caattttgat cttgaaattt ttaaaacact ggcaatgcag
     3781 gctgctattg gaattgagaa tgccaatctc tatgaacagg ctgttacaga tgggcttaca
     3841 agattattct tacatagata ctttgataaa atgatagaag tagaatataa taaggcgaaa
     3901 agttttaata aacctctttc tttaataata tttgatatcg atcattttaa gaaaataaat
     3961 gatatttatg gccatcaggc aggggatatg atattaaaaa aagtggcttc tgtaataaaa
     4021 gagaattgta aagacaacta tatcccatgc agatatggtg gagaagaatt tactgtaatt
     4081 ttaccagaaa cagagataga agaggcatta tcttttggtt ggctaataaa taaagaaatt
     4141 caaaaattag aaatacctta tgaggaaaat attatcaaat tgacaatatc tggaggtatt
     4201 tcgaatttag aaaaaaataa ggcaaaagat tttatatcac ttatcaaaat ggctgatacg
     4261 gcattatatt attctaaaga aagtggaaga aatagaatat ctgtatttga aaaagaattc
     4321 tctataaaag aataattctc tctattcaaa ttataataga tttttagatt ttgatttgct
     4381 aaaatttttc taagtcaatt ttaaaatatt ataattatat caagttataa cttgttttac
     4441 tactctaggt tacctaaata ttatatttct ctaataagta ttcctttggg gatttatacc
     4501 ccaatgattt tagttttgac tctctattat agtaatttat atactctata aatttgctct
     4561 ctaaatctat tagtccggaa aatatatatt ttggcaagac ttttttttat tttcttattt
     4621 attgcttata cctgtgcatt agtccatgaa tgtttaaatt ttattgttct gtgctctatt
     4681 ttattatctt tgcataactt gacaaataaa tgctctctat actttggttt gctttttagt
     4741 gagttatagc aaaattccac accattatct gttaatatat caacaaaatt ttaatttgta
     4801 agttatccag gatcgattat atgaaaatta gttccgataa atgcttttaa agcatcttta
     4861 tgatgttgag ttgttatttc attttcaaaa aaatctatta ctttattttt aaattcatta
     4921 aatgtttcat aataagttta agttgttaaa attatctttt ttgtttttac tatctttaat
     4981 tgcccttttt ccttatattt tgattttaca tcgcttatat atctttcatt aactaataaa
     5041 gcttcctgaa ttttctccca ttcccaacct ttaccccata aaactaaaca tttaacttta
     5101 tccgcatctc ttttgttgtt taaaattttg tgaatatata ttaaattttg tatctcttta
     5161 tctgaaagtc ttttccccat gattttaatt atagcagggt gtgattttat ttttaggcag
     5221 ataataaaga tagaattatc ctatggtcaa ttttatttga gaaaaagttg taatagtctt
     5281 atttattttt tggtagaatt taaaataaat ttttacttaa tagtatgtct caaacccaac
     5341 tacctgatag aaatcgttgt agattgcctt ataaaaaggc gtggtgttac cggaaaagtg
     5401 ggataattct ctgcttttat tccatttttt tatgtttgtt agtctcaaga ataactttaa
     5461 tgttattaca ctacacttca tctcgacccc ggtaatacca agtttattat attcttttaa
     5521 gaatagtagg ataattctcc tcagtaaagc acccatgctg aaaaaattaa gatcagcatg
     5581 gatctttttc aaaaatctgt aatcctgttt tgagatatac agatgaatac ggctatctcc
     5641 atttattctt tcatatttat ttccatcctc tggaccgaaa caatatattt cttttactct
     5701 attggtatag agttgcaaga tataaacaat aagtccagaa atagaaatgt taaatttcct
     5761 tgcaacattt tccagccttt ttttcatagc agagttaacc actatgtgta actcatgttc
     5821 aaaattataa ttttttaaaa tcttacgaat attattcata aaaccctcct taacaaaaaa
     5881 ttattttcta tatattaatc acaaaatttt tgagaaaatc ctttacaagt tttagaaaaa
     5941 aaataaaaaa attttgccta aaaatgaaat cacacctcga aatagcacat ttttattttt
     6001 tcttgcattt taaaaaattt ttagtataat ataaatatgg aaaagagtag acggtattta
     6061 ctagaaaccc tgacatttag cgaataataa tggaactttg aaaaagattt taaacatctt
     6121 tgaaagattg ggtattgtta aatgaaaaaa tttattaaga attgaaaatt tctggttgcc
     6181 ccttcagagt ttgtatagat gaatatttca atctatactc ccgaaagttg acaagaaaca
     6241 aagtaatttg tagaggaaat aaaaatgaaa aaaatgataa ttggcattat tgttggatca
     6301 ttaataggaa ttattgatgt gattccaatg attttacaaa aattaacttg ggatgcaaat
     6361 atttctgctt tttcgatgtg ggtagttatt ggattatttg tctcattata taattataaa
     6421 attcctacat atatcggaag tattattacg gcttttttag tactattgcc ttgtgcgatt
     6481 attattggtt ggaaagagcc tttttcttta attcctatat cagttatgac tttggtttta
     6541 agttttttgc taggtttagt aataagattt attaagcaaa gaatgaatat tgaataatta
     6601 ataaatggca actcatctca caacagtgag tatgcagcat ttatggttgg acaagttaga
     6661 ttttacccaa ttgccttctt gagtgcgcta aggcaacttt acatggacct gaaatgttat
     6721 gtgccattaa caacttgggg ggtgataaat taattatgat tattaatttt aagataatcg
     6781 gtaaaaatca attgaatatg ataaaagaat tatgggagaa attaaataaa atacatttaa
     6841 ctgattcaaa atatttcaaa gaccactatg aaaaatttac atttgaaaaa cgttgtgaaa
     6901 agtttaattt aatcgatgat aacaaaatac gaatagaagt aattgaaaat caaaggaaat
     6961 ttataggtta ttgcatttca acaatcgaaa atgacaatgg tgaaatagat tcgctatttg
     7021 ttgaagacaa atatcgaaaa agcggttatg gtagtcaatt attagaaaat gccgttaaat
     7081 ggttaaagta taataattgc aagaaaatta tggtttcagt tgctgaagga catgaatcag
     7141 ttattgaatt ttatatgaaa cataaatttt atccaagact tacatatctt tatctaaagg
     7201 agtgaagatt atataacgac atataaatta tctaaacgag ttgctacgct tggatctacg
     7261 taaagattct tttagcgtag ggctttaggt ggaataccag gattaaaaac gtgtttttta
     7321 aatataatct ggaggtttac atgacaaact tgggttaata aaattcattt taggatttat
     7381 tataattatt tcattatttt ttaatacaga ttgtagtatt aattataatt atatagaaaa
     7441 aattactaaa attgccttac ccaaaaaatt aaaagctatt caaatagtaa ataatggcga
     7501 atttgtaata atagggaaat ttcttatatt agataaaaat gaaattcaaa attttatttc
     7561 tatgaataat tttaaaaaat ttgaaaatga tcaaaatcaa gttattgaat ttgttacttt
     7621 attaaaagaa gaaaatagga tattatttaa caataataaa atattctatt atttgaaaaa
     7681 cagatcagaa actaatcaat ggagtgtatt attagataaa tctttaggag agttatggat
     7741 tgaaatatta tatcctgatt cttctggaaa taatccatga aggtaaaaaa tctaacatgg
     7801 cacttctcac aaacatgcaa aactttatat ttcattttgc tactaacgag tatgtgtgta
     7861 ttaagttgtt aattgataaa ataaacaaaa aaagtatatt ttcaataaat aaaaaatttt
     7921 tttataaatc taaatccaca agaattcatc acatctcact cgttaatatc atattttatt
     7981 atctgttttg aaccataaac cttttcttta taaaatataa ccataaatta ataaaatatc
     8041 tactctaaaa taaaattaaa agtaaagatt ttttatcttt tcttaatttt acctaaatgt
     8101 cccatgccaa ttcttccttc aatccctatg gtatggctcc atgcttctgt tggatcgctc
     8161 tttttttctt tatcaataaa atatagtgct tcataataga agccaactgt ataatggaat
     8221 gcattttttt taacattatc ataaccaaga aagatagaag gacccactat acggatatcc
     8281 tgatttgggc tatacgatcc accatgacat agtggattta ggtaatacat tctagagata
     8341 tttaccccta tttcaaaaag agaaaagtgt cgagtataaa tgtccccgaa tttagtagcc
     8401 aattttatcc ttgatgaaag aagtatataa ttgggctccc catagccata acgataggtt
     8461 aaaaggagat cacatgccgg ctgaaaattc actccaaaac caaaaaaact aaaaggataa
     8521 taaaaaatat ctccgtccaa tccaaatgaa aaatggcttt gaatagaaga ctgataatct
     8581 tgcccataat agtaagaata aaaattgtta tttaaatact taataaaaaa tgtcattcca
     8641 cacttcaaaa atattccgct tgaaatttcc catgctgtct gatttatggc tttttctctt
     8701 ctttcttctt catctggaac aatatgaata tcctcttcat ttccatcaat atacatttta
     8761 ccccaaaaaa tataccttgc tggtggttct cgcaatgcaa attgatattt gtcaataggt
     8821 ttatctaaaa gttgccattt ttcctcctct gggaaatgat catttataaa gatttttgga
     8881 tctgcaagaa aatataggtt tgtataatga aaaacaaaag aattaccatt aaggtaacca
     8941 gaaccccatg tagcatcaat tagataccat ttgcctttaa tctttacagc attccatgca
     9001 tgattggatt tttttggtac cattccagca acatatccat agccttttgc aaagcctatt
     9061 attgttacgc attcaatacc tgcaatatcg caaaattcct gaaaaagatt tgcatatcca
     9121 gcacacacgg ttttccttgt ataaaaaaca tttatagcac ttgtatcaag aattctattt
     9181 gaaaaaaaag catgtacatc ataagagata ttatgagtaa tccagaaata aattgctctc
     9241 actttctcaa agtcatcact ggctggttta ataagatatg acacaagact ctccatatct
     9301 tctgtggatg gtgctcttaa agcatactca tcaatataag tataatctcg tgatattaaa
     9361 aaataagaaa ccattaaaaa aataaaaata aagaaaattt tatttggtct catacagata
     9421 tcccccttta taaaatatac tcccctacta cgataaaata tatcacaatc cttttatgag
     9481 aaataattgt tattttacaa atatatccct tcaggctatg acatatgtcc tattttactt
     9541 tttatagaaa tatccgttat attattaagg catatatacc attttttata aagaggatat
     9601 accctaatag ttataaaaat atccttccac cctcttttta ataaatctta actttattat
     9661 aaacaaaaat taatattatt ctaccttaat tctaacccct tctgaatgag aactaaattc
     9721 tggggcatac atacattgaa tcgttgttat gccatttgaa aattctcctt tatgtgttac
     9781 tcttaatgaa tattcaaaaa cataactacc ttttgctaac catggaataa aaaaattagt
     9841 tgaggcatcc tttgtaacct gataatacca taatccatcc tgatatttat atgtagatat
     9901 aactgttact ggttcgagac tactcgctct tgcatctttc aaatgtatgt attccatgtt
     9961 tctatcaact tctaattcaa tcctaacaac aacttcatca cctactttta attttgtttt
    10021 ctcaacaggt tctatt
//
LOCUS       a0116167_1004655        5309 bp    DNA              UNK 01-JAN-1980
DEFINITION  Ga0116167_1004655. | GENOME_ACESSION: IMG_3300009654 CONTIG_ID:
            a0116167_1004655 SOURCE: JGI_medium ORIG_COORD: 4649_9958.
ACCESSION   a0116167_1004655
VERSION     a0116167_1004655
KEYWORDS    .
SOURCE      .
  ORGANISM  .
            .
FEATURES             Location/Qualifiers
     CDS             complement(579..1754)
                     /product="Predicted arabinose efflux permease, MFS family
                     &COG2814"
     CDS             2093..2593
                     /product="hypothetical protein & Hypo-rule applied"
     CDS             2756..3184
                     /product="Uncharacterized conserved protein, containstandem
                     ACT domains & COG4747"
     CDS             3193..4335
                     /product="Two-component response regulator, PleD
                     family,consists of two REC domains and a diguanylate
                     cyclase(GGDEF) domain/GAF domain-containing protein,
                     putativemethionine-R-sulfoxide reductase & COG3706,COG1956"
     CDS             complement(4938..5180)
                     /product="hypothetical protein & Hypo-rule applied"
     Spacer_Hit      5001..5036
                     /gene="301"
                     /evalue="0.000214636"
     Spacer_Hit      5001..5036
                     /gene="227"
                     /evalue="0.000214636"
     Spacer_Hit      5002..5036
                     /gene="143"
                     /evalue="0.00072333"
     Spacer_Hit_Main 5001..5036
                     /gene="42"
                     /evalue="0.000214636"
ORIGIN
        1 aaatggggat atggtattaa gttatcttca accaaaggtt tttgaggtat ttcagttatt
       61 gggtttttca aagttcttta atatttctgc aagccttgaa gaggcaaaac agattttaaa
      121 gggtactaaa aaagaggaac aagttcagcc tggtaatttc ccgaagatat ttaaatgtcc
      181 tatatgtaaa aagactctta aagcagttaa accaggaaga tttagatgct cagagtgtaa
      241 aactatctta aatgtagata atgatggaca tgtatttttt gggtaactta aaacaacata
      301 attaactaaa atatttcctt tctttttaaa aattagtttt tttctttatt attaaaagaa
      361 aataaaaaga gtatattttt tgttaaaaaa ctattattac ctaataaggt ggatatctgt
      421 atggagaaca agtaaatact tttatagtat aaaaaatctc cagtggaata gaatatatct
      481 gttgcaagaa aataggatta tagccattca gtagaagtat cttaataaaa gagccattat
      541 tttgttacaa aaaattaaaa ggtatataat cgtttaaatt aatttttctt tttaaactgt
      601 aaataatttt tgtttttaat aaaaagggtg gaaaaaagag atattatccc aataaaagtt
      661 aaagccaaaa agactgattc tgtttttttt gttaaatccg ctaaccttcc agaaagagtt
      721 gaaattgtta tgcaaccaga aatatagcag gcaataaagg tgctatttac aagatattta
      781 tctttctcta aacttaactt tactactcca gagcttaaaa gaggatacaa tatggcatgt
      841 gtaataccgt ataaaaagcc agatagcatt aattgaaatt tatttactaa aaaacctgta
      901 ttaattgccc caattattaa agaagaaaat gctgtaaata aaagtataat tggatctata
      961 acatcaaatt ttttagaaaa tattattcta aaagaaattg ttgtgatagc ataagcaata
     1021 aaatataaag atagtttcga aaaattgaat ttctcaaaac ttaaaggtgg gataaatgtc
     1081 tcaaaaatgc taaaagcccc tccaagtata aatccataaa taaaaaatat ccataactct
     1141 tttcgtttta atactcttag taaactgtta tctatttttt cataattttt tcttttctct
     1201 ttcataaata aagtagtaaa tatagcaaaa aaagcaaaaa tagcaccaag taagaataga
     1261 tatttataag aaaatatttt tattactttt tcaccaagat aagtagagat tggatttgat
     1321 ataataccag aaatgccaaa taatgcaatg ccgccaaccc ttttttcaac aggaataaaa
     1381 tcaaaagcaa ggcttgcatt tacagtaaaa ccaattgcat aagaaaaaga agatattatt
     1441 cgtaatatta ctaataatat tatatttgta gaataaaaaa acataaaaat ataagagata
     1501 aattcaagag aatatgttat taaaattaat atttttttgc ttatattttc tacatatctc
     1561 cctaaaaaaa gaacaaataa tatgagtcct atggcattaa tattcataaa aaaaccaata
     1621 aaagtctttg ataaacccaa ttgtattaaa tagggtgata aatttttcaa tgcaccatga
     1681 cttgaaaaga ataagaaatt ttgtaaaaaa agaatccaga agtatatatt agtataacga
     1741 gttatatttt tcatttttat ttatccgatt ttagtcaaat ggaatgttaa aaattcttaa
     1801 tacagttatt aaaatttttt ttaaattttg taaagtattt caataaaata attatacctt
     1861 taaagaactt ttaatttact acatattttt gaattagtat aagttattgc tgtgaaaatt
     1921 taatatttaa ataattatca aaattttgat ctggaattgt attgagatat aaaatttgtg
     1981 taataagtaa aatttatgta aaataagtta gaatatgtaa aggatatttt caaaaatatt
     2041 gtgattaata attagaaaat aattttttaa aaaacatatt taggaggttt ttatgattaa
     2101 gtttgatttt gttatagggg attttctttt tgataaaatc aaaaatttag cagaaattaa
     2161 aaatattaag atttctacac ttgtaagaga tataatttta aagatgattc ctcttttgga
     2221 aaaaaaacat tttaaagagg caagaagaaa aaaagattat ccaatagtta tggcaactca
     2281 taggattaaa gtatttttac cggaaagatt atacaatgaa ctaaaggtaa ttcatgatca
     2341 ccttaatacc ttcagtatgg caacgttgat aagagagata atggaggcat attttcagag
     2401 tgtggaaaaa ttgggggaaa aggaatttga agaaatgata aaaaaattgg aagataagat
     2461 cgagaggatt aagaaaaaaa gagggagtat aaataaatgg ggtggagata tccccataaa
     2521 tatcgccaaa ctttatattt atttaatcgg gctggataaa aatttctgcc taaggaaaat
     2581 aaaattttta taaatcccaa aatatatatt aaaaatatgt aataatttag aataaaaata
     2641 aaatcttctc taattaatat ttttcttcaa aataagtata aatttaaatt taacttttga
     2701 caaaatcaat ttctttaagt ataattatat atatattttc aaggaggtat gatttatgaa
     2761 tataaagcaa atatctattt ttttagaaaa caaaaaaggg agattagcag aggttacaaa
     2821 atatcttgcc gataataata tcaatataag agcattatca cttgctgata caaaggattt
     2881 tggggtgtta aggctaattg tcgatgacta tgagaaatgc ttaaaggttt taaaagaaaa
     2941 agaatttata gcacaggtaa cagatgttat agcaatagaa atagaggata ggccaggtgg
     3001 tttatataaa gtattaaaag tgatagaaga taataatatt aatatagaat atatgtatgc
     3061 cacagtagaa aaaaataaag atagtgcaat agtgatcttc agagttgatg acacagaaaa
     3121 aacatatgaa gttttaaaaa agaataatat agcttttagt aatggcaaag gtttagggat
     3181 ttaaaattta ttatgtcaaa aaagaaaaaa gaaaagaaaa acaaagaaaa agattgttat
     3241 cttaattgtt caaaagtaga aattcaaaga ttgaatattt taaaattaaa aaaaagagtt
     3301 aaaaaaaatg aagagataat tgataaacta aaaacattaa tagaagtaaa ttcaattata
     3361 gcttctagtc ttgatagaaa gaagacctta aaatctatac tggatcagac aaaatatctt
     3421 atgaaatgtt ctaaaagtag tattttattg atagatccag agacaaataa attaaaattt
     3481 gaggttctaa caaatgaaga ggataaagca attctttctg atataagact ttccatggga
     3541 gaagggatcg ccgggactgt atgggaaaat gggcaatcta tattaataaa agatgcgaca
     3601 aaagatgtaa gattcagtaa aaaggcggat gaaaaaacaa aagatacaac aagatcactc
     3661 atagcagttc ctcttgtagt aaatggcgaa attataggtg taatggaggc aatgaataaa
     3721 ctggatggaa caagttttac caattttgat cttgaaattt ttaaaacact ggcaatgcag
     3781 gctgctattg gaattgagaa tgccaatctc tatgaacagg ctgttacaga tgggcttaca
     3841 agattattct tacatagata ctttgataaa atgatagaag tagaatataa taaggcgaaa
     3901 agttttaata aacctctttc tttaataata tttgatatcg atcattttaa gaaaataaat
     3961 gatatttatg gccatcaggc aggggatatg atattaaaaa aagtggcttc tgtaataaaa
     4021 gagaattgta aagacaacta tatcccatgc agatatggtg gagaagaatt tactgtaatt
     4081 ttaccagaaa cagagataga agaggcatta tcttttggtt ggctaataaa taaagaaatt
     4141 caaaaattag aaatacctta tgaggaaaat attatcaaat tgacaatatc tggaggtatt
     4201 tcgaatttag aaaaaaataa ggcaaaagat tttatatcac ttatcaaaat ggctgatacg
     4261 gcattatatt attctaaaga aagtggaaga aatagaatat ctgtatttga aaaagaattc
     4321 tctataaaag aataattctc tctattcaaa ttataataga tttttagatt ttgatttgct
     4381 aaaatttttc taagtcaatt ttaaaatatt ataattatat caagttataa cttgttttac
     4441 tactctaggt tacctaaata ttatatttct ctaataagta ttcctttggg gatttatacc
     4501 ccaatgattt tagttttgac tctctattat agtaatttat atactctata aatttgctct
     4561 ctaaatctat tagtccggaa aatatatatt ttggcaagac ttttttttat tttcttattt
     4621 attgcttata cctgtgcatt agtccatgaa tgtttaaatt ttattgttct gtgctctatt
     4681 ttattatctt tgcataactt gacaaataaa tgctctctat actttggttt gctttttagt
     4741 gagttatagc aaaattccac accattatct gttaatatat caacaaaatt ttaatttgta
     4801 agttatccag gatcgattat atgaaaatta gttccgataa atgcttttaa agcatcttta
     4861 tgatgttgag ttgttatttc attttcaaaa aaatctatta ctttattttt aaattcatta
     4921 aatgtttcat aataagttta agttgttaaa attatctttt ttgtttttac tatctttaat
     4981 tgcccttttt ccttatattt tgattttaca tcgcttatat atctttcatt aactaataaa
     5041 gcttcctgaa ttttctccca ttcccaacct ttaccccata aaactaaaca tttaacttta
     5101 tccgcatctc ttttgttgtt taaaattttg tgaatatata ttaaattttg tatctcttta
     5161 tctgaaagtc ttttccccat gattttaatt atagcagggt gtgattttat ttttaggcag
     5221 ataataaaga tagaattatc ctatggtcaa ttttatttga gaaaaagttg taatagtctt
     5281 atttattttt tggtagaatt taaaataaa
//
LOCUS       contig_4414             5586 bp    DNA              UNK 01-JAN-1980
DEFINITION  . | GENOME_ACESSION: EMBL_ERZ795060 CONTIG_ID: contig_4414 SOURCE:
            EMBL_metagenomes ORIG_COORD: 6300_11886.
ACCESSION   contig_4414
VERSION     contig_4414
KEYWORDS    .
SOURCE      .
  ORGANISM  .
            .
FEATURES             Location/Qualifiers
     CDS             complement(579..1754)
                     /product="hypothetical protein"
     CDS             2093..2593
                     /product="hypothetical protein"
     CDS             2756..3184
                     /product="hypothetical protein"
     CDS             3193..4335
                     /product="hypothetical protein"
     CDS             complement(4938..5180)
                     /product="hypothetical protein"
     Spacer_Hit      5002..5036
                     /gene="143"
                     /evalue="0.00072333"
     Spacer_Hit      5001..5036
                     /gene="227"
                     /evalue="0.000214636"
     Spacer_Hit_Main 5001..5036
                     /gene="42"
                     /evalue="0.000214636"
     Spacer_Hit      5001..5036
                     /gene="301"
                     /evalue="0.000214636"
ORIGIN
        1 aatggggata tggtattaag ttatcttcaa ccaaaggttt ttgaggtatt tcagttattg
       61 ggtttttcaa agttctttaa tatttctgca agccttgaag aggcaaaaca gattttaaag
      121 ggtactaaaa aagaggaaca agttcagcct ggtaatttcc cgaagatatt taaatgtcct
      181 atatgtaaaa agactcttaa agcagttaaa ccaggaagat ttagatgctc agagtgtaaa
      241 actatcttaa atgtagataa tgatggacat gtattttttg ggtaacttaa aacaacataa
      301 ttaactaaaa tatttccttt ctttttaaaa attagttttt ttctttatta ttaaaagaaa
      361 ataaaaagag tatatttttt tgttaaaaaa ctattattac ctaataaggt ggatatctgt
      421 atggagaaca agtaaatact tttatagtat aaaaaatctc cagtggaata gaatatatct
      481 gttgcaagaa aataggatta tagccattca gtagaagtat cttaataaaa gagccattat
      541 tttgttacaa aaaattaaaa ggtatataat cgtttaaatt aatttttctt tttaaactgt
      601 aaataatttt tgtttttaat aaaaagggtg gaaaaaagag atattatccc aataaaagtt
      661 aaagccaaaa agactgattc tgtttttttt gttaaatccg ctaaccttcc agaaagagtt
      721 gaaattgtta tgcaaccaga aatatagcag gcaataaagg tgctatttac aagatattta
      781 tctttctcta aacttaactt tactactcca gagcttaaaa gaggatacaa tatggcatgt
      841 gtaataccgt ataaaaagcc agatagcatt aattgaaatt tatttactaa aaaacctgta
      901 ttaattgccc caattattaa agaagaaaat gctgtaaata aaagtataat tggatctata
      961 acatcaaatt ttttagaaaa tattattcta aaagaaattg ttgtgatagc ataagcaata
     1021 aaatataaag atagtttcga aaaattgaat ttctcaaaac ttaaaggtgg gataaatgtc
     1081 tcaaaaatgc taaaagcccc tccaagtata aatccataaa taaaaaatat ccataactct
     1141 tttcgtttta atactcttag taaactgtta tctatttttt cataattttt tcttttctct
     1201 ttcataaata aagtagtaaa tatagcaaaa aaagcaaaaa tagcaccaag taagaataga
     1261 tatttataag aaaatatttt tattactttt tcaccaagat aagtagagat tggatttgat
     1321 ataataccag aaatgccaaa taatgcaatg ccgccaaccc ttttttcaac aggaataaaa
     1381 tcaaaagcaa ggcttgcatt tacagtaaaa ccaattgcat aagaaaaaga agatattatt
     1441 cgtaatatta ctaataatat tatatttgta gaataaaaaa acataaaaat ataagagata
     1501 aattcaagag aatatgttat taaaattaat atttttttgc ttatattttc tacatatctc
     1561 cctaaaaaaa gaacaaataa tatgagtcct atggcattaa tattcataaa aaaaccaata
     1621 aaagtctttg ataaacccaa ttgtattaaa tagggtgata aatttttcaa tgcaccatga
     1681 cttgaaaaga ataagaaatt ttgtaaaaaa agaatccaga agtatatatt agtataacga
     1741 gttatatttt tcatttttat ttatccgatt ttagtcaaat ggaatgttaa aaattcttaa
     1801 tacagttatt aaaatttttt ttaaattttg taaagtattt caataaaata attatacctt
     1861 taaagaactt ttaatttact acatattttt gaattagtat aagttattgc tgtgaaaatt
     1921 taatatttaa ataattatca aaattttgat ctggaattgt attgagatat aaaatttgtg
     1981 taataagtaa aatttatgta aaataagtta gaatatgtaa aggatatttt caaaaatatt
     2041 gtgattaata attagaaaat aattttttaa aaaacatatt taggaggttt ttatgattaa
     2101 gtttgatttt gttatagggg attttctttt tgataaaatc aaaaatttag cagaaattaa
     2161 aaatattaag atttctacac ttgtaagaga tataatttta aagatgattc ctcttttgga
     2221 aaaaaaacat tttaaagagg caagaagaaa aaaagattat ccaatagtta tggcaactca
     2281 taggattaaa gtatttttac cggaaagatt atacaatgaa ctaaaggtaa ttcatgatca
     2341 ccttaatacc ttcagtatgg caacgttgat aagagagata atggaggcat attttcagag
     2401 tgtggaaaaa ttgggggaaa aggaatttga agaaatgata aaaaaattgg aagataagat
     2461 cgagaggatt aagaaaaaaa gagggagtat aaataaatgg ggtggagata tccccataaa
     2521 tatcgccaaa ctttatattt atttaatcgg gctggataaa aatttctgcc taaggaaaat
     2581 aaaattttta taaatcccaa aatatatatt aaaaatatgt aataatttag aataaaaata
     2641 aaatcttctc taattaatat ttttcttcaa aataagtata aatttaaatt taacttttga
     2701 caaaatcaat ttctttaagt ataattatat atatattttc aaggaggtat gatttatgaa
     2761 tataaagcaa atatctattt ttttagaaaa caaaaaaggg agattagcag aggttacaaa
     2821 atatcttgcc gataataata tcaatataag agcattatca cttgctgata caaaggattt
     2881 tggggtgtta aggctaattg tcgatgacta tgagaaatgc ttaaaggttt taaaagaaaa
     2941 agaatttata gcacaggtaa cagatgttat agcaatagaa atagaggata ggccaggtgg
     3001 tttatataaa gtattaaaag tgatagaaga taataatatt aatatagaat atatgtatgc
     3061 cacagtagaa aaaaataaag atagtgcaat agtgatcttc agagttgatg acacagaaaa
     3121 aacatatgaa gttttaaaaa agaataatat agcttttagt aatggcaaag gtttagggat
     3181 ttaaaattta ttatgtcaaa aaagaaaaaa gaaaagaaaa acaaagaaaa agattgttat
     3241 cttaattgtt caaaagtaga aattcaaaga ttgaatattt taaaattaaa aaaaagagtt
     3301 aaaaaaaatg aagagataat tgataaacta aaaacattaa tagaagtaaa ttcaattata
     3361 gcttctagtc ttgatagaaa gaagacctta aaatctatac tggatcagac aaaatatctt
     3421 atgaaatgtt ctaaaagtag tattttattg atagatccag agacaaataa attaaaattt
     3481 gaggttctaa caaatgaaga ggataaagca attctttctg atataagact ttccatggga
     3541 gaagggatcg ccgggactgt atgggaaaat gggcaatcta tattaataaa agatgcgaca
     3601 aaagatgtaa gattcagtaa aaaggcggat gaaaaaacaa aagatacaac aagatcactc
     3661 atagcagttc ctcttgtagt aaatggcgaa attataggtg taatggaggc aatgaataaa
     3721 ctggatggaa caagttttac caattttgat cttgaaattt ttaaaacact ggcaatgcag
     3781 gctgctattg gaattgagaa tgccaatctc tatgaacagg ctgttacaga tgggcttaca
     3841 agattattct tacatagata ctttgataaa atgatagaag tagaatataa taaggcgaaa
     3901 agttttaata aacctctttc tttaataata tttgatatcg atcattttaa gaaaataaat
     3961 gatacttatg gccatcaggc aggggatatg atattaaaaa aagtggcttc tgtaataaaa
     4021 gagaattgta aagacaacta tatcccatgc agatatggtg gagaagaatt tactgtaatt
     4081 ttaccagaaa cagagataga agaggcatta tcttttggtt ggctaataaa taaagaaatt
     4141 caaaaattag aaatacctta tgaggaaaat attatcaaat tgacaatatc tggaggtatt
     4201 tcgaatttag aaaaaaataa ggcaaaagat tttatatcac ttatcaaaat ggctgatacg
     4261 gcattatatt attctaaaga aagtggaaga aatagaatat ctgtatttga aaaagaattc
     4321 tctataaaag aataattctc tctattcaaa ttataataga tttttagatt ttgatttgct
     4381 aaaatttttc taagtcaatt ttaaaatatt ataattatat caagttataa cttgttttac
     4441 tactctaggt tacctaaata ttatatttct ctaataagta ttcctttggg gatttatacc
     4501 ccaatgattt tagttttgac tctctattat agtaatttat atactctata aatttgctct
     4561 ctaaatctat tagtccggaa aatatatatt ttggcaagac ttttttttat tttcttattt
     4621 attgcttata cctgtgcatt agtccatgaa tgtttaaatt ttattgttct gtgctctatt
     4681 ttattatctt tgcataactt gacaaataaa tgctctctat actttggttt gctttttagt
     4741 gagttatagc aaaattccac accattatct gttaatatat caacaaaatt ttaatttgta
     4801 agttatccag gatcgattat atgaaaatta gttccgataa atgcttttaa agcatcttta
     4861 tgatgttgag ttgttatttc attttcaaaa aaatctatta ctttattttt aaattcatta
     4921 aatgtttcat aataagttta agttgttaaa attatctttt ttgtttttac tatctttaat
     4981 tgcccttttt ccttatattt tgattttaca tcgcttatat atctttcatt aactaataaa
     5041 gcttcctgaa ttttctccca ttcccaacct ttaccccata aaactaaaca tttaacttta
     5101 tccgcatctc ttttgttgtt taaaattttg tgaatatata ttaaattttg tatctcttta
     5161 tctgaaagtc ttttccccat gattttaatt atagcagggt gtgattttat ttttaggcag
     5221 ataataaaga tagaattatc ctatggtcaa ttttatttga gaaaaagttg taatagtctt
     5281 atttattttt tggtagaatt taaaataaat ttttacttaa tagtatgtct caaacccaac
     5341 tacctgatag aaatcgttgt agattgcctt ataaaaaggc gtggtgttac cggaaaagtg
     5401 ggataattct ctgcttttat tccatttttt tatgtttgtt agtctcaaga ataactttaa
     5461 tgttattaca ctacacttca tctcgacccc ggtaatacca agtttattat attcttttaa
     5521 gaatagtagg ataattctcc tcagtaaagc acccatgctg aaaaaattaa gatcagcatg
     5581 gatctt
//
LOCUS       a0209204_1006646        5595 bp    DNA              UNK 01-JAN-1980
DEFINITION  Ga0209204_1006646. | GENOME_ACESSION: IMG_3300025631 CONTIG_ID:
            a0209204_1006646 SOURCE: JGI_small ORIG_COORD: 1376_6971.
ACCESSION   a0209204_1006646
VERSION     a0209204_1006646
KEYWORDS    .
SOURCE      .
  ORGANISM  .
            .
FEATURES             Location/Qualifiers
     CDS             complement(95..739)
                     /product="transposase & COG3415"
     Spacer_Hit      560..595
                     /gene="301"
                     /evalue="3.9386e-06"
     Spacer_Hit      560..595
                     /gene="227"
                     /evalue="3.9386e-06"
     Spacer_Hit_Main 560..595
                     /gene="42"
                     /evalue="3.9386e-06"
     Spacer_Hit      561..595
                     /gene="143"
                     /evalue="1.32732e-05"
     CDS             916..1110
                     /product="predicted metal-dependent phosphoesterase TrpH
                     &COG0613"
     CDS             1663..1944
                     /product="small subunit ribosomal protein S20 & KO:K02968"
     CDS             1976..2353
                     /product="nucleoid DNA-binding protein & COG0776"
     CDS             2433..3161
                     /product="DNA-binding response OmpR family regulator
                     &COG0745"
     CDS             3180..3401
                     /product="hypothetical protein"
     CDS             3532..3882
                     /product="cytoskeletal protein CcmA (bactofilin family)
                     &COG1664"
ORIGIN
        1 ctgtggtatt ttttatttta agaataaaaa ttttgaattt attgatagat tgccgttatt
       61 actggaattt ttgatataaa gtaaaaatta ctatttacga tttaaaaact ttttgatata
      121 tattcatttt ttctcttcct gtatttgttt ttactatctt tgattgccct tttttaatcc
      181 aaccataatc taatttaaca ttatgaacca ttccagcacc atcccaaaaa tatgctgcct
      241 ctttttcttt cagattattt aaaatatcct ttgcctgacc tgtgaatttt ttctgtgtct
      301 caacatcagg tattttccca ggaattatta ctggtttttt atacctgaat cccaatcttt
      361 ttaatgtaat taccattcct tcttcggtat aatttatatt aaatctttct ttaacatatt
      421 tacacgcaaa ttttgagttt ggaatatagc tattttctaa atatttcaca aactctgttt
      481 gctgctcttt agtcatttta ttattatgac ctttaaaatt attctttaag atttcttcta
      541 tccctttctc tttatatttt gatgttacat cacttatata tctttcacta actaataaag
      601 cttcctgaat tctctcccat ttccaccctt tgccccataa aactaaacat ttaactttat
      661 ccgcatctct tttgtttttt aaacttttgt gaatatatat taaattttgt atctctttat
      721 ctgaaagcct tttccccata attttaatta tagcacatta ttaatttttt ttcttacttt
      781 ttaaaaaatt tttagtatat aataaattcc attatacttc aaaattaact atattttaat
      841 ttttatttaa ttatagatta acaatttttt aagaaataaa atgcataaaa ttttaaaaat
      901 aaaaatgagg tttttatgac aataaaagta gacttacatg ttcattctaa atattcagaa
      961 catccttccc aatggctttt acaaagattg ggaacaaaag agtcatatac agaaccaatt
     1021 caaatttatg aacttgctaa aaaaaatggg atgacttatg tcacaataac tgatcacaat
     1081 aaatttgaga aaatccttta caatttttga gaaaaaattt agtttttttg aaaaaaataa
     1141 agtgggggac agacctataa ttttcttatg atttaaagag gggcagacct ataatttttt
     1201 tatagttaaa attaaaatag ggacagacct ataaattttt tataattaac aatggactaa
     1261 cctatactta tcattatgtg aaactaattt tcgtataatc atcttaatat aatcgacgct
     1321 ggataaatta taaattaaaa tttcaatata attttatgaa agaaaaagtt caaaaaattt
     1381 ttttctttgt ttgagaaaca gtagatatca agatggactc ctaatccttg atccttatac
     1441 catttcactt ttcttcttct catatcctct attttattct tcaccctctc acccttcttt
     1501 ttaaaaacat ccatactata ctttcccgca agttcaaaat agaaattcaa tattttattt
     1561 tataaaaata aacacaaaaa actatatata atcttgacaa tttttttaaa atttgttact
     1621 ttatgtttct aagttaaatt taaattaagg agaaaaatat taatggcaac caataaatct
     1681 actttaaaaa gagagagaca gaatcaaaaa agaagaataa gaaatagaat gattaaatca
     1741 agaattcata caacattaaa aagagtcatt gcagccatca atgaaaagga tagagaaaaa
     1801 gttgagtctc tttttagaaa ttatatgagt tttgttgata aggcagtaaa agtgggtgtt
     1861 ctacataaaa ataatgctgc tagaaaaaaa tcaagactcg ctataaaaat aaaaaaggct
     1921 tttaatgaag gcaaatatgc ttaaagtaat tttttttatt aaaaataggt agtatatgac
     1981 aaaattagaa gcagccattt tgattttaga aaaattaaaa agggaagaat ataacaattt
     2041 attagaaatt attcctgaga atgaaaaaaa tgtaaagtta aaaaaaaagg aaaatctaaa
     2101 atcaaaaaga atatccagag tagtagttga aaaaattata aatttattta tagagatcat
     2161 aaaagaaaaa atgttagagg gtgaaaaaat agagtttcgt ggatttggct cttttgaaag
     2221 aagattaaga agacccaaaa aaactcaaaa tccaaaaacc ggggaagttg ttaatctaca
     2281 atctcgctat atcccttttt ttaagccaag caaagaattt aaattattat ttaaaaatat
     2341 taaagaaaaa taatttttta aaaattattg ttgacttttt ttatagaaaa tacaataatt
     2401 atatctataa tataataata tattagggtg ttatgaaatt agtatgtaaa attttagttg
     2461 ttgatgatga aaaacttact cttgattttt ttgacttaat gctttcaaaa ttaggatttg
     2521 aggtcttaaa agccactgat ggtattgagg cattggaaaa aataaaaagt cataacccgg
     2581 atgttgtttt attggataat cttttaccta aaatgacggg atttgaggtt gttcaaattc
     2641 taaaaaaaga taaagatttt agtcaatata aagatttacc gattataatg ttttctggta
     2701 tggatagtcc ccaggataaa atattagggc ttgaaatggg gattgaagat tatattacaa
     2761 agccttttaa ttttagtgag gttctggcaa gaatcagaaa tgttttaaga cacaaagaac
     2821 ttgttaacca gatattaaaa agagagaaaa gacttgctat ttcagagact ttaataaata
     2881 atataatagc tttttcaagg catataaaaa agccattaac agaattatta agagaggctg
     2941 ataaaatcga ttgttctaat aaagaaaatg tggtaaaatt tatcgaaaaa tttaagaggg
     3001 attatgatga aataattgct cttcataaga gtcttgaaga acaactttat gatattgaga
     3061 ataaaaaaaa taaattaaaa gaagaagaat tatcattaga agaactcgaa aaaagaattg
     3121 ctaaatattt aaataataaa gaaaatagtg aagataaata aaaattttgg tattaaatta
     3181 tgttgacaaa agaaaaatta cagtgtatta aattatttga agaagggctt caactttata
     3241 gggcaaagaa ttttagtgat gctttattaa aatttgaaga agctcttaaa gtttatccag
     3301 aagatggacc ttcgaaagtc tttgtagaaa gatgcaaata ttttttacaa aatccagtac
     3361 cagaagactg ggatggtgtt tttgagatga aaacaaaata gatcttttta aaataaaaat
     3421 agattataac taagtcgaat ataacttaaa aaattagaag ttgagtataa ttttgaataa
     3481 tgtaaataat tttttctata ctatattatt taaaaaggga ttttatttct aatgtctgga
     3541 attttagaaa actattataa taataaaaaa ataaaaacca tattgggtaa agatacaaat
     3601 tttaatggta atttatcttt taaggactct ttaaaaataa atggtatatt tattggctca
     3661 atcaattctt ctggagttct tgtaataggt aaaggtgcca ttgttcaggc aaatgttact
     3721 gcgaagaccg tgattattaa tgggacaatt aaaggagatg tattagcaga agaaaaggta
     3781 gaaatgctcc caaccggtag agtttatggc aatattaagg caaaaaaagt taagatatcc
     3841 gatggtgtta tttttaacgg caaatgcgag attattagat agcaagatat ttttttaaat
     3901 agataattta aaaattattt atttagcaac tatttattaa tggcaatttt aataaagtcg
     3961 aaaattgtta atataaaatc tgactttatt taattaaaaa taacgtgtag ttttttttag
     4021 aattaaaaat ttaatctata atatatttag atttaaatta tttttatgta ttttcttagt
     4081 atttctttat ttaaaaaaat cacttaatat aagaatgatg gagaataatt ttatatataa
     4141 aaaattaatt tttaaatatc tttttatcag aggaaaatta tgagtgaaat tatcaacaac
     4201 ctaaataata atttagaaaa taacaaggag gaatttaaca tatctcagaa taattttgaa
     4261 gataatgaaa aagagaggag tatggaaaaa ggaatcgaaa atttaaatgg agaaaatgaa
     4321 aatttacctc aggaaaataa cgaagagaca tctaaaaaaa aggcaaagaa aatgattgtg
     4381 gtagagacaa aatctaaaaa aagtaaaacc aatgtaaatg gcaacggcac aataaaaaaa
     4441 atagaatata ccaagaataa ttatgataaa gaaaaagtaa acaatgatcc gaatgcccca
     4501 aggttaaata ttaatgatct tactaatatg agtataacaa gattaaaaga agaggcagaa
     4561 aaagtaggat taaaactgga aaacattaat cagatgaaaa aacaggatat tatcttcctt
     4621 attttaaaac aacatacaga aaatgatggg ataatttatg cctctggggt tcttgagata
     4681 ttgccagatg gatttggttt tttaagaagt gtaaattata attatctatc gggtcctgat
     4741 gatatttata tatcaccaag tcagataaga ttatttggat taaagacagg agacactgtt
     4801 agtggacaga taagaccacc taaagaggga gaaaaatatt ttgccttatt aagggtagaa
     4861 agcgtaaatg gtgaaccccc agaaaatgtg gcaaacagga ttctttttga taacctgact
     4921 ccattacacc caaataaaaa atttaacctt tctggaagtc cagaaacctg taaccttact
     4981 acaagaataa tagatctttt taccccgatc ggaaaaggac agagatcttt gatagttgct
     5041 ccaccaagaa ctggtaagac gaccatttta cagacaatag caaatgcaat tacgacaaat
     5101 catccagaag tatatatgat agtcctttta atagacgaaa gaccagaaga ggttactgaa
     5161 atgcagagaa gtgttaaggc agaggtggta agttctacat ttgacgaacc gcctacaaga
     5221 catgttcagg ttgctgaaat ggtattggaa aaggcaaaaa gactggttga acataaaaag
     5281 gatgttgtaa tacttcttga ttcaataaca agacttgcaa gggcttataa tcaggttgtg
     5341 cctacttctg gtaaaatttt atcaggtggt gttgattcta atgctcttca taagccaaag
     5401 agattttttg gtgctgcaag aaatattgaa gaagggggaa gtcttacaat aattgcaact
     5461 ggtttaatag agactggttc taaaatggac gaagttatat ttgaagaatt taaaggaact
     5521 ggtaacatgg aaatcaatct tgatagaaga cttgctgata aaagagtatt tcctgctatc
     5581 aatattaaaa aatct
//
LOCUS       contig_9230             5538 bp    DNA              UNK 01-JAN-1980
DEFINITION  . | GENOME_ACESSION: EMBL_ERZ795046 CONTIG_ID: contig_9230 SOURCE:
            EMBL_metagenomes ORIG_COORD: 0_5538.
ACCESSION   contig_9230
VERSION     contig_9230
KEYWORDS    .
SOURCE      .
  ORGANISM  .
            .
FEATURES             Location/Qualifiers
     CDS             complement(35..316)
                     /product="hypothetical protein"
     CDS             complement(407..682)
                     /product="hypothetical protein"
     CDS             859..1053
                     /product="hypothetical protein"
     CDS             1606..1887
                     /product="hypothetical protein"
     CDS             1919..2296
                     /product="hypothetical protein"
     CDS             2376..3104
                     /product="hypothetical protein"
     CDS             3123..3344
                     /product="hypothetical protein"
     CDS             3475..3825
                     /product="hypothetical protein"
     Spacer_Hit_Main 503..538
                     /gene="42"
                     /evalue="7.2274e-08"
     Spacer_Hit      504..538
                     /gene="143"
                     /evalue="2.43566e-07"
     Spacer_Hit      503..538
                     /gene="301"
                     /evalue="7.2274e-08"
     Spacer_Hit      503..538
                     /gene="227"
                     /evalue="7.2274e-08"
ORIGIN
        1 actggaattt ttgatataaa gtaaaaatta ctatttacga tttaaaaact ttttgatata
       61 tattcatttt ttctcttcct gtatttgttt ttactatctt tgattgccct tttttaatcc
      121 aaccataatc taatttaaca ttatgaacca ttccagcacc atcccaaaaa tatgctgcct
      181 ctttttcttt cagattattt aaaatatcct ttgcctgacc tgtgaatttt ttctgtgtct
      241 caacatcagg tattttccca ggaattatta ctggtttttt atacctgaat cccaatcttt
      301 ttaatgtaat taccattcct tcttcggtat aatttatatt aaatctttct ttaacatatt
      361 tacaggcaaa ttttaaagtt cggaatatag ttattttcta aatatttcac aaaaactctg
      421 tttcttgttc tttagtcatc ttattattat gacctttaaa attattcttt aagatttctt
      481 ctatcccttt ttccttatat tttgatgtta catcgcttat atatctttca ctaactaata
      541 aagcttcctg aattctctcc cattcccaac ctttgcccca taaaactaaa catttaactt
      601 tatccgcatc tcttttgttt tttaaacttt tgtgaatata tattaaattt tgtatctctt
      661 tatctgaaag ccttttcccc ataattttaa ttatagcaca ttattaattt tttttcttac
      721 tttttaaaaa atttttagta tataataaat tccattatac ttcaaaatta actatatttt
      781 aatttttatt taattataga ttaacaattt tttaagaaat aaaatgcata aaattttaaa
      841 aataaaaatg aggtttttat gacaataaaa gtagacttac atgttcattc taaatattca
      901 gaacatcctt cccaatggct tttacaaaga ttgggaacaa aagagtcata tacagaacca
      961 attcaaattt atgaacttgc taaaaaaaat gggatgactt atgtcacaat aactgatcac
     1021 aataaatttg agaaaatcct ttacaatttt tgagaaaaaa tttagttttt ttgaaaaaaa
     1081 taaagtgggg gacagaccta taattttctt atgatttaaa gaggggcaga cctataattt
     1141 ttttatagtt aaaattaaaa tagggacaga cctataaatt ttttataatt aacaatggac
     1201 taacctatac ttatcattat gtgaaactaa ttttcgtata atcatcttaa tataatcgac
     1261 gctggataaa ttataaatta aaatttcaat ataattttat gaaagaaaaa gttcaaaaaa
     1321 tttttttctt tgtttgagaa acagtagata tcaagatgga ctcctaatcc ttgatcctta
     1381 taccatttca cttttcttct tctcatatcc tctattttat tcttcaccct ctcacccttc
     1441 tttttaaaaa catccatact atactttccc gcaagttcaa aatagaaatt caatatttta
     1501 ttttataaaa ataaacacaa aaaactatat ataatcttga caattttttt aaaatttgtt
     1561 actttatgtt tctaagttaa atttaaatta aggagaaaaa tattaatggc aaccaataaa
     1621 tctactttaa aaagagagag acagaatcaa aaaagaagaa taagaaatag aatgattaaa
     1681 tcaagaattc atacaacatt aaaaagagtc attgcagcca tcaatgaaaa ggatagagaa
     1741 aaagttgagt ctctttttag aaattatatg agttttgttg ataaggcagt aaaagtgggt
     1801 gttctacata aaaataatgc tgctagaaaa aaatcaagac tcgctataaa aataaaaaag
     1861 gcttttaatg aaggcaaata tgcttaaagt aatttttttt attaaaaata ggtagtatat
     1921 gacaaaatta gaagcagcca ttttgatttt agaaaaatta aaaagggaag aatataacaa
     1981 tttattagaa attattcctg agaatgaaaa aaatgtaaag ttaaaaaaaa aggaaaatct
     2041 aaaatcaaaa agaatatcca gagtagtagt tgaaaaaatt ataaatttat ttatagagat
     2101 cataaaagaa aaaatgttag agggtgaaaa aatagagttt cgtggatttg gctcttttga
     2161 aagaagatta agaagaccca aaaaaactca aaatccaaaa accggggaag ttgttaatct
     2221 acaatctcgc tatatccctt tttttaagcc aagcaaagaa tttaaattat tatttaaaaa
     2281 tattaaagaa aaataatttt ttaaaaatta ttgttgactt tttttataga aaatacaata
     2341 attatatcta taatataata atatattagg gtgttatgaa attagtatgt aaaattttag
     2401 ttgttgatga tgaaaaactt actcttgatt tttttgactt aatgctttca aaattaggat
     2461 ttgaggtctt aaaagccact gatggtattg aggcattgga aaaaataaaa agtcataacc
     2521 cggatgttgt tttattggat aatcttttac ctaaaatgac gggatttgag gttgttcaaa
     2581 ttctaaaaaa agataaagat tttagtcaat ataaagattt accgattata atgttttctg
     2641 gtatggatag tccccaggat aaaatattag ggcttgaaat ggggattgaa gattatatta
     2701 caaagccttt taattttagt gaggttctgg caagaatcag aaatgtttta agacacaaag
     2761 aacttgttaa ccagatatta aaaagagaga aaagacttgc tatttcagag actttaataa
     2821 ataatataat agctttttca aggcatataa aaaagccatt aacagaatta ttaagagagg
     2881 ctgataaaat cgattgttct aataaagaaa atgtggtaaa atttatcgaa aaatttaaga
     2941 gggattatga tgaaataatt gctcttcata agagtcttga agaacaactt tatgatattg
     3001 agaataaaaa aaataaatta aaagaagaag aattatcatt agaagaactc gaaaaaagaa
     3061 ttgctaaata tttaaataat aaagaaaata gtgaagataa ataaaaattt tggtattaaa
     3121 ttatgttgac aaaagaaaaa ttacagtgta ttaaattatt tgaagaaggg cttcaacttt
     3181 atagggcaaa gaattttagt gatgctttat taaaatttga agaagctctt aaagtttatc
     3241 cagaagatgg accttcgaaa gtctttgtag aaagatgcaa atatttttta caaaatccag
     3301 taccagaaga ctgggatggt gtttttgaga tgaaaacaaa atagatcttt ttaaaataaa
     3361 aatagattat aactaagtcg aatataactt aaaaaattag aagttgagta taattttgaa
     3421 taatgtaaat aattttttct atactatatt atttaaaaag ggattttatt tctaatgtct
     3481 ggaattttag aaaactatta taataataaa aaaataaaaa ccatattggg taaagataca
     3541 aattttaatg gtaatttatc ttttaaggac tctttaaaaa taaatggtat atttattggc
     3601 tcaatcaatt cttctggagt tcttgtaata ggtaaaggtg ccattgttca ggcaaatgtt
     3661 actgcgaaga ccgtgattat taatgggaca attaaaggag atgtattagc agaagaaaag
     3721 gtagaaatgc tcccaaccgg tagagtttat ggcaatatta aggcaaaaaa agttaagata
     3781 tccgatggtg ttatttttaa cggcaaatgc gagattatta gatagcaaga tattttttta
     3841 aatagataat ttaaaaatta tttatttagc aactatttat taatggcaat tttaataaag
     3901 tcgaaaattg ttaatataaa atctgacttt atttaattaa aaataacgtg tagttttttt
     3961 tagaattaaa aatttaatct ataatatatt tagatttaaa ttatttttat gtattttctt
     4021 agtatttctt tatttaaaaa aatcacttaa tataagaatg atggagaata attttatata
     4081 taaaaaatta atttttaaat atctttttat cagaggaaaa ttatgagtga aattatcaac
     4141 aacctaaata ataatttaga aaataacaag gaggaattta acatatctca gaataatttt
     4201 gaagataatg aaaaagagag gagtatggaa aaaggaatcg aaaatttaaa tggagaaaat
     4261 gaaaatttac ctcaggaaaa taacgaagag acatctaaaa aaaaggcaaa gaaaatgatt
     4321 gtggtagaga caaaatctaa aaaaagtaaa accaatgtaa atggcaacgg cacaataaaa
     4381 aaaatagaat ataccaagaa taattatgat aaagaaaaag taaacaatga tccgaatgcc
     4441 ccaaggttaa atattaatga tcttactaat atgagtataa caagattaaa agaagaggca
     4501 gaaaaagtag gattaaaact ggaaaacatt aatcagatga aaaaacagga tattatcttc
     4561 cttattttaa aacaacatac agaaaatgat gggataattt atgcctctgg ggttcttgag
     4621 atattgccag atggatttgg ttttttaaga agtgtaaatt ataattatct atcgggtcct
     4681 gatgatattt atatatcacc aagtcagata agattatttg gattaaagac aggagacact
     4741 gttagtggac agataagacc acctaaagag ggagaaaaat attttgcctt attaagggta
     4801 gaaagcgtaa atggtgaacc cccagaaaat gtggcaaaca ggattctttt tgataacctg
     4861 actccattac acccaaataa aaaatttaac ctttctggaa gtccagaaac ctgtaacctt
     4921 actacaagaa taatagatct ttttaccccg atcggaaaag gacagagatc tttgatagtt
     4981 gctccaccaa gaactggtaa gacgaccatt ttacagacaa tagcaaatgc aattacgaca
     5041 aatcatccag aagtatatat gatagtcctt ttaatagacg aaagaccaga agaggttact
     5101 gaaatgcaga gaagtgttaa ggcagaggtg gtaagttcta catttgacga accgcctaca
     5161 agacatgttc aggttgctga aatggtattg gaaaaggcaa aaagactggt tgaacataaa
     5221 aaggatgttg taatacttct tgattcaata acaagacttg caagggctta taatcaggtt
     5281 gtgcctactt ctggtaaaat tttatcaggt ggtgttgatt ctaatgctct tcataagcca
     5341 aagagatttt ttggtgctgc aagaaatatt gaagaagggg gaagtcttac aataattgca
     5401 actggtttaa tagagactgg ttctaaaatg gacgaagtta tatttgaaga atttaaagga
     5461 actggtaaca tggaaatcaa tcttgataga agacttgctg ataaaagagt atttcctgct
     5521 atcaatatta aaaaatct
//
LOCUS       contig_8300             5855 bp    DNA              UNK 01-JAN-1980
DEFINITION  . | GENOME_ACESSION: EMBL_ERZ772709 CONTIG_ID: contig_8300 SOURCE:
            EMBL_metagenomes ORIG_COORD: 0_5855.
ACCESSION   contig_8300
VERSION     contig_8300
KEYWORDS    .
SOURCE      .
  ORGANISM  .
            .
FEATURES             Location/Qualifiers
     CDS             complement(556..1182)
                     /product="hypothetical protein"
     CDS             complement(1431..1754)
                     /product="hypothetical protein"
     CDS             2093..2593
                     /product="hypothetical protein"
     CDS             2756..3184
                     /product="hypothetical protein"
     CDS             3193..4335
                     /product="hypothetical protein"
     CDS             complement(4938..5180)
                     /product="hypothetical protein"
     Spacer_Hit      5001..5036
                     /gene="301"
                     /evalue="0.000214636"
     Spacer_Hit_Main 5001..5036
                     /gene="42"
                     /evalue="0.000214636"
     Spacer_Hit      5001..5036
                     /gene="227"
                     /evalue="0.000214636"
     Spacer_Hit      5002..5036
                     /gene="143"
                     /evalue="0.00072333"
     CDS             complement(5317..5787)
                     /product="hypothetical protein"
ORIGIN
        1 tcttcaacca aaggtttttg aggtatttca gttattgggt ttttcaaagt tctttaatat
       61 ttctgcaagc cttgaagagg caaaacagat tttaaagggt actaaaaaag aggaacaagt
      121 tcagcctggt aatttcccga agatatttaa atgtcctata tgtaaaaaga ctcttaaagc
      181 agttaaacca ggaagattta gatgctcaga gtgtaaaact atcttaaatg tagataatga
      241 tggacatgta ttttttgggt aacttaaaac aacataatta actaaaatat ttcctttctt
      301 tttaaaaatt agtttttttc tttattatta aaagaaaata aaaagagtat atttttttgt
      361 ttaaaaacta ttattaccta ataaggtgga tatctgtatg gagaacaagt aaatactttt
      421 atagtataaa aaatctccag tggaatagaa tatatctgtt gcaagaaaat aggattatag
      481 ccattcagta gaagtatctt aataaaagag ccattatttt gttacaaaaa attaaaaggt
      541 atataatcgt ttaaattaat ttttcttttt aaactgtaaa taatttttgt ttttaataaa
      601 aagggtggaa aaaagagata ttatcccaat aaaagttaaa gccaaaaaga ctgattctgt
      661 tttttttgtt aaatccgcta accttccaga aagagttgaa attgttatgc aaccagaaat
      721 atagcaggca ataaaggtgc tatttacaag atatttatct ttctctaaac ttaactttac
      781 tactccagag cttaaaagag gatacaatat ggcatgtgta ataccgtata aaaagccaga
      841 tagcattaat tgaaatttat ttactaaaaa acctgtatta attgccccaa ttattaaaga
      901 agaaaatgct gtaaataaaa gtataattgg atctataaca tcaaattttt tagaaaatat
      961 tattctaaaa gaaattgttg tgatagcata agcaataaaa tataaagata gtttcgaaaa
     1021 attgaatttc tcaaaactta aaggtgggat aaatgtctca aaaatgctaa aagcccctcc
     1081 aagtataaat ccataaataa aaaatatcca taactctttt cgttttaata ctcttagtaa
     1141 actgttatct attttttcat aattttttct tttctctttc ataaataaag tagtaaatat
     1201 agcaaaaaaa gcaaaaatag caccaagtaa gaatagatat ttataagaaa atatttttat
     1261 tactttttca ccaagataag tagagattgg atttgatata ataccagaaa tgccaaataa
     1321 tgcaatgccg ccaacccttt tttcaacagg aataaaatca aaagcaaggc ttgcatttac
     1381 agtaaaacca attgcataag aaaaagaaga tattattcgt aatattaatg ttaaaatatt
     1441 gctatttggt ttgaaaatat tatatttgta gaataaaaaa acataaaaat ataagagata
     1501 aattcaagag aatatgttat taaaattaat atttttttgc ttatattttc tacatatctc
     1561 cctaaaaaaa gaacaaataa tatgagtcct atggcattaa tattcataaa aaaaccaata
     1621 aaagtctttg ataaacccaa ttgtattaaa tagggtgata aatttttcaa tgcaccatga
     1681 cttgaaaaga ataagaaatt ttgtaaaaaa agaatccaga agtatatatt agtataacga
     1741 gttatatttt tcatttttat ttatccgatt ttagtcaaat ggaatgttaa aaattcttaa
     1801 tacagttatt aaaatttttt ttaaattttg taaagtattt caataaaata attatacctt
     1861 taaagaactt ttaatttact acatattttt gaattagtat aagttattgc tgtgaaaatt
     1921 taatatttaa ataattatca aaattttgat ctggaattgt attgagatat aaaatttgtg
     1981 taataagtaa aatttatgta aaataagtta gaatatgtaa aggatatttt caaaaatatt
     2041 gtgattaata attagaaaat aattttttaa aaaacatatt taggaggttt ttatgattaa
     2101 gtttgatttt gttatagggg attttctttt tgataaaatc aaaaatttag cagaaattaa
     2161 aaatattaag atttctacac ttgtaagaga tataatttta aagatgattc ctcttttgga
     2221 aaaaaaacat tttaaagagg caagaagaaa aaaagattat ccaatagtta tggcaactca
     2281 taggattaaa gtatttttac cggaaagatt atacaatgaa ctaaaggtaa ttcatgatca
     2341 ccttaatacc ttcagtatgg caacgttgat aagagagata atggaggcat attttcagag
     2401 tgtggaaaaa ttgggggaaa aggaatttga agaaatgata aaaaaattgg aagataagat
     2461 cgagaggatt aagaaaaaaa gagggagtat aaataaatgg ggtggagata tccccataaa
     2521 tatcgccaaa ctttatattt atttaatcgg gctggataaa aatttctgcc taaggaaaat
     2581 aaaattttta taaatcccaa aatatatatt aaaaatatgt aataatttag aataaaaata
     2641 aaatcttctc taattaatat ttttcttcaa aataagtata aatttaaatt taacttttga
     2701 caaaatcaat ttctttaagt ataattatat atatattttc aaggaggtat gatttatgaa
     2761 tataaagcaa atatctattt ttttagaaaa caaaaaaggg agattagcag aggttacaaa
     2821 atatcttgcc gataataata tcaatataag agcattatca cttgctgata caaaggattt
     2881 tggggtgtta aggctaattg tcgatgacta tgagaaatgc ttaaaggttt taaaagaaaa
     2941 agaatttata gcacaggtaa cagatgttat agcaatagaa atagaggata ggccaggtgg
     3001 tttatataaa gtattaaaag tgatagaaga taataatatt aatatagaat atatgtatgc
     3061 cacagtagaa aaaaataaag atagtgcaat agtgatcttc agagttgatg acacagaaaa
     3121 aacatatgaa gttttaaaaa agaataatat agcttttagt aatggcaaag gtttagggat
     3181 ttaaaattta ttatgtcaaa aaagaaaaaa gaaaagaaaa acaaagaaaa agattgttat
     3241 cttaattgtt caaaagtaga aattcaaaga ttgaatattt taaaattaaa aaaaagagtt
     3301 aaaaaaaatg aagagataat tgataaacta aaaacattaa tagaagtaaa ttcaattata
     3361 gcttctagtc ttgatagaaa gaagacctta aaatctatac tggatcagac aaaatatctt
     3421 atgaaatgtt ctaaaagtag tattttattg atagatccag agacaaataa attaaaattt
     3481 gaggttctaa caaatgaaga ggataaagca attctttctg atataagact ttccatggga
     3541 gaagggatcg ccgggactgt atgggaaaat gggcaatcta tattaataaa agatgcgaca
     3601 aaagatgtaa gattcagtaa aaaggcggat gaaaaaacaa aagatacaac aagatcactc
     3661 atagcagttc ctcttgtagt aaatggcgaa attataggtg taatggaggc aatgaataaa
     3721 ctggatggaa caagttttac caattttgat cttgaaattt ttaaaacact ggcaatgcag
     3781 gctgctattg gaattgagaa tgccaatctc tatgaacagg ctgttacaga tgggcttaca
     3841 agattattct tacatagata ctttgataaa atgatagaag tagaatataa taaggcgaaa
     3901 agttttaata aacctctttc tttaataata tttgatatcg atcattttaa gaaaataaat
     3961 gatatttatg gccatcaggc aggggatatg atattaaaaa aagtggcttc tgtaataaaa
     4021 gagaattgta aagacaacta tatcccatgc agatatggtg gagaagaatt tactgtaatt
     4081 ttaccagaaa cagagataga agaggcatta tcttttggtt ggctaataaa taaagaaatt
     4141 caaaaattag aaatacctta tgaggaaaat attatcaaat tgacaatatc tggaggtatt
     4201 tcgaatttag aaaaaaataa ggcaaaagat tttatctcac ttatcaaaat ggctgatacg
     4261 gcattatatt attctaaaga aagtggaaga aatagaatat ctgtatttga aaaagaattc
     4321 tctataaaag aataattctc tctattcaaa ttataataga tttttagatt ttgatttgct
     4381 aaaatttttc taagtcaatt ttaaaatatt ataattatat caagttataa cttgttttac
     4441 tactctaggt tacctaaata ttatatttct ctaataagta ttcctttggg gatttatacc
     4501 ccaatgattt tagttttgac tctctattat agtaatttat atactctata aatttgctct
     4561 ctaaatctat tagtccggaa aatatatatt ttggcaagac ttttttttat tttcttattt
     4621 attgcttata cctgtgcatt agtccatgaa tgtttaaatt ttattgttct gtgctctatt
     4681 ttattatctt tgcataactt gacaaataaa tgctctctat actttggttt gctttttagt
     4741 gagttatagc aaaattccac accattatct gttaatatat caacaaaatt ttaatttgta
     4801 agttatccag gatcgattat atgaaaatta gttccgataa atgcttttaa agcatcttta
     4861 tgatgttgag ttgttatttc attttcaaaa aaatctatta ctttattttt aaattcatta
     4921 aatgtttcat aataagttta agttgttaaa attatctttt ttgtttttac tatctttaat
     4981 tgcccttttt ccttatattt tgattttaca tcgcttatat atctttcatt aactaataaa
     5041 gcttcctgaa ttttctccca ttcccaacct ttaccccata aaactaaaca tttaacttta
     5101 tccgcatctc ttttgttgtt taaaattttg tgaatatata ttaaattttg tatctcttta
     5161 tctgaaagtc ttttccccat gattttaatt atagcagggt gtgattttat ttttaggcag
     5221 ataataaaga tagaattatc ctatggtcaa ttttatttga gaaaaagttg taatagtctt
     5281 atttattttt tggtagaatt taaaataaat ttttacttaa tagtatgtct caaacccaac
     5341 tacctgatag aaatcgttgt agattgcctt ataaaaaggc gtggtgttac cggaaaagtg
     5401 ggataattct ctgcttttat tccatttttt tatgtttgtt agtctcaaga ataactttaa
     5461 tgttattaca ctacacttca tctcgacccc ggtaatacca agtttattat attcttttaa
     5521 gaatagtagg ataattctcc tcagtaaagc acccatgctg aaaaaattaa gatcagcatg
     5581 gatctttttc aaaaatctgt aatcctgttt tgagatatac agatgaatac ggctatctcc
     5641 atttattctt tcatatttat ttccatcctc tggaccgaaa caatatattt cttttactct
     5701 attggtatag agttgcaaga tataaacaat aagtccagaa atagaaatgt taaatttcct
     5761 tgcaacattt tccagccttt ttttcatagc agagttaacc actatgtgta actcatgttc
     5821 aaaattataa ttttttaaaa tcttacgaat attat
//
LOCUS       a0116165_1002256        5319 bp    DNA              UNK 01-JAN-1980
DEFINITION  Ga0116165_1002256. | GENOME_ACESSION: IMG_3300009712 CONTIG_ID:
            a0116165_1002256 SOURCE: JGI_medium ORIG_COORD: 8538_13857.
ACCESSION   a0116165_1002256
VERSION     a0116165_1002256
KEYWORDS    .
SOURCE      .
  ORGANISM  .
            .
FEATURES             Location/Qualifiers
     CDS             complement(579..1754)
                     /product="Predicted arabinose efflux permease, MFS family
                     &COG2814"
     CDS             2093..2593
                     /product="hypothetical protein & Hypo-rule applied"
     CDS             2756..3184
                     /product="Uncharacterized conserved protein, containstandem
                     ACT domains & COG4747"
     CDS             3193..4335
                     /product="Two-component response regulator, PleD
                     family,consists of two REC domains and a diguanylate
                     cyclase(GGDEF) domain/GAF domain-containing protein,
                     putativemethionine-R-sulfoxide reductase & COG3706,COG1956"
     CDS             complement(4938..5180)
                     /product="hypothetical protein & Hypo-rule applied"
     Spacer_Hit      5001..5036
                     /gene="227"
                     /evalue="0.000214636"
     Spacer_Hit      5002..5036
                     /gene="143"
                     /evalue="0.00072333"
     Spacer_Hit_Main 5001..5036
                     /gene="42"
                     /evalue="0.000214636"
     Spacer_Hit      5001..5036
                     /gene="301"
                     /evalue="0.000214636"
ORIGIN
        1 aatggggata tggtattaag ttatcttcaa ccaaaggttt ttgaggtatt tcagttattg
       61 ggtttttcaa agttctttaa tatttctgca agccttgaag aggcaaaaca gattttaaag
      121 ggtactaaaa aagaggaaca agttcagcct ggtaatttcc cgaagatatt taaatgtcct
      181 atatgtaaaa agactcttaa agcagttaaa ccaggaagat ttagatgctc agagtgtaaa
      241 actatcttaa atgtagataa tgatggacat gtattttttg ggtaacttaa aacaacataa
      301 ttaactaaaa tatttccttt ctttttaaaa attagttttt ttctttatta ttaaaagaaa
      361 ataaaaagag tatatttttt tgttaaaaaa ctattattac ctaataaggt ggatatctgt
      421 atggagaaca agtaaatact tttatagtat aaaaaatctc cagtggaata gaatatatct
      481 gttgcaagaa aataggatta tagccattca gtagaagtat cttaataaaa gagccattat
      541 tttgttacaa aaaattaaaa ggtatataat cgtttaaatt aatttttctt tttaaactgt
      601 aaataatttt tgtttttaat aaaaagggtg gaaaaaagag atattatccc aataaaagtt
      661 aaagccaaaa agactgattc tgtttttttt gttaaatccg ctaaccttcc agaaagagtt
      721 gaaattgtta tgcaaccaga aatatagcag gcaataaagg tgctatttac aagatattta
      781 tctttctcta aacttaactt tactactcca gagcttaaaa gaggatacaa tatggcatgt
      841 gtaataccgt ataaaaagcc agatagcatt aattgaaatt tatttactaa aaaacctgta
      901 ttaattgccc caattattaa agaagaaaat gctgtaaata aaagtataat tggatctata
      961 acatcaaatt ttttagaaaa tattattcta aaagaaattg ttgtgatagc ataagcaata
     1021 aaatataaag atagtttcga aaaattgaat ttctcaaaac ttaaaggtgg gataaatgtc
     1081 tcaaaaatgc taaaagcccc tccaagtata aatccataaa taaaaaatat ccataactct
     1141 tttcgtttta atactcttag taaactgtta tctatttttt cataattttt tcttttctct
     1201 ttcataaata aagtagtaaa tatagcaaaa aaagcaaaaa tagcaccaag taagaataga
     1261 tatttataag aaaatatttt tattactttt tcaccaagat aagtagagat tggatttgat
     1321 ataataccag aaatgccaaa taatgcaatg ccgccaaccc ttttttcaac aggaataaaa
     1381 tcaaaagcaa ggcttgcatt tacagtaaaa ccaattgcat aagaaaaaga agatattatt
     1441 cgtaatatta ctaataatat tatatttgta gaataaaaaa acataaaaat ataagagata
     1501 aattcaagag aatatgttat taaaattaat atttttttgc ttatattttc tacatatctc
     1561 cctaaaaaaa gaacaaataa tatgagtcct atggcattaa tattcataaa aaaaccaata
     1621 aaagtctttg ataaacccaa ttgtattaaa tagggtgata aatttttcaa tgcaccatga
     1681 cttgaaaaga ataagaaatt ttgtaaaaaa agaatccaga agtatatatt agtataacga
     1741 gttatatttt tcatttttat ttatccgatt ttagtcaaat ggaatgttaa aaattcttaa
     1801 tacagttatt aaaatttttt ttaaattttg taaagtattt caataaaata attatacctt
     1861 taaagaactt ttaatttact acatattttt gaattagtat aagttattgc tgtgaaaatt
     1921 taatatttaa ataattatca aaattttgat ctggaattgt attgagatat aaaatttgtg
     1981 taataagtaa aatttatgta aaataagtta gaatatgtaa aggatatttt caaaaatatt
     2041 gtgattaata attagaaaat aattttttaa aaaacatatt taggaggttt ttatgattaa
     2101 gtttgatttt gttatagggg attttctttt tgataaaatc aaaaatttag cagaaattaa
     2161 aaatattaag atttctacac ttgtaagaga tataatttta aagatgattc ctcttttgga
     2221 aaaaaaacat tttaaagagg caagaagaaa aaaagattat ccaatagtta tggcaactca
     2281 taggattaaa gtatttttac cggaaagatt atacaatgaa ctaaaggtaa ttcatgatca
     2341 ccttaatacc ttcagtatgg caacgttgat aagagagata atggaggcat attttcagag
     2401 tgtggaaaaa ttgggggaaa aggaatttga agaaatgata aaaaaattgg aagataagat
     2461 cgagaggatt aagaaaaaaa gagggagtat aaataaatgg ggtggagata tccccataaa
     2521 tatcgccaaa ctttatattt atttaatcgg gctggataaa aatttctgcc taaggaaaat
     2581 aaaattttta taaatcccaa aatatatatt aaaaatatgt aataatttag aataaaaata
     2641 aaatcttctc taattaatat ttttcttcaa aataagtata aatttaaatt taacttttga
     2701 caaaatcaat ttctttaagt ataattatat atatattttc aaggaggtat gatttatgaa
     2761 tataaagcaa atatctattt ttttagaaaa caaaaaaggg agattagcag aggttacaaa
     2821 atatcttgcc gataataata tcaatataag agcattatca cttgctgata caaaggattt
     2881 tggggtgtta aggctaattg tcgatgacta tgagaaatgc ttaaaggttt taaaagaaaa
     2941 agaatttata gcacaggtaa cagatgttat agcaatagaa atagaggata ggccaggtgg
     3001 tttatataaa gtattaaaag tgatagaaga taataatatt aatatagaat atatgtatgc
     3061 cacagtagaa aaaaataaag atagtgcaat agtgatcttc agagttgatg acacagaaaa
     3121 aacatatgaa gttttaaaaa agaataatat agcttttagt aatggcaaag gtttagggat
     3181 ttaaaattta ttatgtcaaa aaagaaaaaa gaaaagaaaa acaaagaaaa agattgttat
     3241 cttaattgtt caaaagtaga aattcaaaga ttgaatattt taaaattaaa aaaaagagtt
     3301 aaaaaaaatg aagagataat tgataaacta aaaacattaa tagaagtaaa ttcaattata
     3361 gcttctagtc ttgatagaaa gaagacctta aaatctatac tggatcagac aaaatatctt
     3421 atgaaatgtt ctaaaagtag tattttattg atagatccag agacaaataa attaaaattt
     3481 gaggttctaa caaatgaaga ggataaagca attctttctg atataagact ttccatggga
     3541 gaagggatcg ccgggactgt atgggaaaat gggcaatcta tattaataaa agatgcgaca
     3601 aaagatgtaa gattcagtaa aaaggcggat gaaaaaacaa aagatacaac aagatcactc
     3661 atagcagttc ctcttgtagt aaatggcgaa attataggtg taatggaggc aatgaataaa
     3721 ctggatggaa caagttttac caattttgat cttgaaattt ttaaaacact ggcaatgcag
     3781 gctgctattg gaattgagaa tgccaatctc tatgaacagg ctgttacaga tgggcttaca
     3841 agattattct tacatagata ctttgataaa atgatagaag tagaatataa taaggcgaaa
     3901 agttttaata aacctctttc tttaataata tttgatatcg atcattttaa gaaaataaat
     3961 gatatttatg gccatcaggc aggggatatg atattaaaaa aagtggcttc tgtaataaaa
     4021 gagaattgta aagacaacta tatcccatgc agatatggtg gagaagaatt tactgtaatt
     4081 ttaccagaaa cagagataga agaggcatta tcttttggtt ggctaataaa taaagaaatt
     4141 caaaaattag aaatacctta tgaggaaaat attatcaaat tgacaatatc tggaggtatt
     4201 tcgaatttag aaaaaaataa ggcaaaagat tttatatcac ttatcaaaat ggctgatacg
     4261 gcattatatt attctaaaga aagtggaaga aatagaatat ctgtatttga aaaagaattc
     4321 tctataaaag aataattctc tctattcaaa ttataataga tttttagatt ttgatttgct
     4381 aaaatttttc taagtcaatt ttaaaatatt ataattatat caagttataa cttgttttac
     4441 tactctaggt tacctaaata ttatatttct ctaataagta ttcctttggg gatttatacc
     4501 ccaatgattt tagttttgac tctctattat agtaatttat atactctata aatttgctct
     4561 ctaaatctat tagtccggaa aatatatatt ttggcaagac ttttttttat tttcttattt
     4621 attgcttata cctgtgcatt agtccatgaa tgtttaaatt ttattgttct gtgctctatt
     4681 ttattatctt tgcataactt gacaaataaa tgctctctat actttggttt gctttttagt
     4741 gagttatagc aaaattccac accattatct gttaatatat caacaaaatt ttaatttgta
     4801 agttatccag gatcgattat atgaaaatta gttccgataa atgcttttaa agcatcttta
     4861 tgatgttgag ttgttatttc attttcaaaa aaatctatta ctttattttt aaattcatta
     4921 aatgtttcat aataagttta agttgttaaa attatctttt ttgtttttac tatctttaat
     4981 tgcccttttt ccttatattt tgattttaca tcgcttatat atctttcatt aactaataaa
     5041 gcttcctgaa ttttctccca ttcccaacct ttaccccata aaactaaaca tttaacttta
     5101 tccgcatctc ttttgttgtt taaaattttg tgaatatata ttaaattttg tatctcttta
     5161 tctgaaagtc ttttccccat gattttaatt atagcagggt gtgattttat ttttaggcag
     5221 ataataaaga tagaattatc ctatggtcaa ttttatttga gaaaaagttg taatagtctt
     5281 atttattttt tggtagaatt taaaataaat ttttactta
//
LOCUS       0116245_10001028       10036 bp    DNA              UNK 01-JAN-1980
DEFINITION  Ga0116245_10001028. | GENOME_ACESSION: IMG_3300010338 CONTIG_ID:
            0116245_10001028 SOURCE: JGI_medium ORIG_COORD: 8631_18667.
ACCESSION   0116245_10001028
VERSION     0116245_10001028
KEYWORDS    .
SOURCE      .
  ORGANISM  .
            .
FEATURES             Location/Qualifiers
     CDS             complement(579..1754)
                     /product="Predicted arabinose efflux permease, MFS family
                     &COG2814"
     CDS             2093..2593
                     /product="hypothetical protein & Hypo-rule applied"
     CDS             2756..3184
                     /product="Uncharacterized conserved protein, containstandem
                     ACT domains & COG4747"
     CDS             3193..4335
                     /product="Two-component response regulator, PleD
                     family,consists of two REC domains and a diguanylate
                     cyclase(GGDEF) domain/GAF domain-containing protein,
                     putativemethionine-R-sulfoxide reductase & COG3706,COG1956"
     CDS             complement(4938..5180)
                     /product="hypothetical protein & Hypo-rule applied"
     CDS             complement(5317..5859)
                     /product="hypothetical protein & Hypo-rule applied"
     CDS             6265..6597
                     /product="hypothetical protein & Hypo-rule applied"
     CDS             6714..7205
                     /product="N-acetyltransferase, GNAT superfamily
                     (includeshistone acetyltransferase HPA2) & COG0454"
     CDS             7562..7780
                     /product="hypothetical protein & Hypo-rule applied"
     CDS             complement(8073..9374)
                     /product="Cytokinesis protein 3, contains
                     TGc(transglutaminase/protease-like) domain & COG5279"
     Spacer_Hit      5001..5036
                     /gene="227"
                     /evalue="0.000214636"
     Spacer_Hit      5001..5036
                     /gene="301"
                     /evalue="0.000214636"
     Spacer_Hit_Main 5001..5036
                     /gene="42"
                     /evalue="0.000214636"
     Spacer_Hit      5002..5036
                     /gene="143"
                     /evalue="0.00072333"
ORIGIN
        1 aatggggata tggtattaag ttatcttcaa ccaaaggttt ttgaggtatt tcagttattg
       61 ggtttttcaa agttctttaa tatttctgca agccttgaag aggcaaaaca gattttaaag
      121 ggtactaaaa aagaggaaca agttcagcct ggtaatttcc cgaagatatt taaatgtcct
      181 atatgtaaaa agactcttaa agcagttaaa ccaggaagat ttagatgctc agagtgtaaa
      241 actatcttaa atgtagataa tgatggacat gtattttttg ggtaacttaa aacaacataa
      301 ttaactaaaa tatttccttt ctttttaaaa attagttttt ttctttatta ttaaaagaaa
      361 ataaaaagag tatatttttt tgttaaaaaa ctattattac ctaataaggt ggatatctgt
      421 atggagaaca agtaaatact tttatagtat aaaaaatctc cagtggaata gaatatatct
      481 gttgcaagaa aataggatta tagccattca gtagaagtat cttaataaaa gagccattat
      541 tttgttacaa aaaattaaaa ggtatataat cgtttaaatt aatttttctt tttaaactgt
      601 aaataatttt tgtttttaat aaaaagggtg gaaaaaagag atattatccc aataaaagtt
      661 aaagccaaaa agactgattc tgtttttttt gttaaatccg ctaaccttcc agaaagagtt
      721 gaaattgtta tgcaaccaga aatatagcag gcaataaagg tgctatttac aagatattta
      781 tctttctcta aacttaactt tactactcca gagcttaaaa gaggatacaa tatggcatgt
      841 gtaataccgt ataaaaagcc agatagcatt aattgaaatt tatttactaa aaaacctgta
      901 ttaattgccc caattattaa agaagaaaat gctgtaaata aaagtataat tggatctata
      961 acatcaaatt ttttagaaaa tattattcta aaagaaattg ttgtgatagc ataagcaata
     1021 aaatataaag atagtttcga aaaattgaat ttctcaaaac ttaaaggtgg gataaatgtc
     1081 tcaaaaatgc taaaagcccc tccaagtata aatccataaa taaaaaatat ccataactct
     1141 tttcgtttta atactcttag taaactgtta tctatttttt cataattttt tcttttctct
     1201 ttcataaata aagtagtaaa tatagcaaaa aaagcaaaaa tagcaccaag taagaataga
     1261 tatttataag aaaatatttt tattactttt tcaccaagat aagtagagat tggatttgat
     1321 ataataccag aaatgccaaa taatgcaatg ccgccaaccc ttttttcaac aggaataaaa
     1381 tcaaaagcaa ggcttgcatt tacagtaaaa ccaattgcat aagaaaaaga agatattatt
     1441 cgtaatatta ctaataatat tatatttgta gaataaaaaa acataaaaat ataagagata
     1501 aattcaagag aatatgttat taaaattaat atttttttgc ttatattttc tacatatctc
     1561 cctaaaaaaa gaacaaataa tatgagtcct atggcattaa tattcataaa aaaaccaata
     1621 aaagtctttg ataaacccaa ttgtattaaa tagggtgata aatttttcaa tgcaccatga
     1681 cttgaaaaga ataagaaatt ttgtaaaaaa agaatccaga agtatatatt agtataacga
     1741 gttatatttt tcatttttat ttatccgatt ttagtcaaat ggaatgttaa aaattcttaa
     1801 tacagttatt aaaatttttt ttaaattttg taaagtattt caataaaata attatacctt
     1861 taaagaactt ttaatttact acatattttt gaattagtat aagttattgc tgtgaaaatt
     1921 taatatttaa ataattatca aaattttgat ctggaattgt attgagatat aaaatttgtg
     1981 taataagtaa aatttatgta aaataagtta gaatatgtaa aggatatttt caaaaatatt
     2041 gtgattaata attagaaaat aattttttaa aaaacatatt taggaggttt ttatgattaa
     2101 gtttgatttt gttatagggg attttctttt tgataaaatc aaaaatttag cagaaattaa
     2161 aaatattaag atttctacac ttgtaagaga tataatttta aagatgattc ctcttttgga
     2221 aaaaaaacat tttaaagagg caagaagaaa aaaagattat ccaatagtta tggcaactca
     2281 taggattaaa gtatttttac cggaaagatt atacaatgaa ctaaaggtaa ttcatgatca
     2341 ccttaatacc ttcagtatgg caacgttgat aagagagata atggaggcat attttcagag
     2401 tgtggaaaaa ttgggggaaa aggaatttga agaaatgata aaaaaattgg aagataagat
     2461 cgagaggatt aagaaaaaaa gagggagtat aaataaatgg ggtggagata tccccataaa
     2521 tatcgccaaa ctttatattt atttaatcgg gctggataaa aatttctgcc taaggaaaat
     2581 aaaattttta taaatcccaa aatatatatt aaaaatatgt aataatttag aataaaaata
     2641 aaatcttctc taattaatat ttttcttcaa aataagtata aatttaaatt taacttttga
     2701 caaaatcaat ttctttaagt ataattatat atatattttc aaggaggtat gatttatgaa
     2761 tataaagcaa atatctattt ttttagaaaa caaaaaaggg agattagcag aggttacaaa
     2821 atatcttgcc gataataata tcaatataag agcattatca cttgctgata caaaggattt
     2881 tggggtgtta aggctaattg tcgatgacta tgagaaatgc ttaaaggttt taaaagaaaa
     2941 agaatttata gcacaggtaa cagatgttat agcaatagaa atagaggata ggccaggtgg
     3001 tttatataaa gtattaaaag tgatagaaga taataatatt aatatagaat atatgtatgc
     3061 cacagtagaa aaaaataaag atagtgcaat agtgatcttc agagttgatg acacagaaaa
     3121 aacatatgaa gttttaaaaa agaataatat agcttttagt aatggcaaag gtttagggat
     3181 ttaaaattta ttatgtcaaa aaagaaaaaa gaaaagaaaa acaaagaaaa agattgttat
     3241 cttaattgtt caaaagtaga aattcaaaga ttgaatattt taaaattaaa aaaaagagtt
     3301 aaaaaaaatg aagagataat tgataaacta aaaacattaa tagaagtaaa ttcaattata
     3361 gcttctagtc ttgatagaaa gaagacctta aaatctatac tggatcagac aaaatatctt
     3421 atgaaatgtt ctaaaagtag tattttattg atagatccag agacaaataa attaaaattt
     3481 gaggttctaa caaatgaaga ggataaagca attctttctg atataagact ttccatggga
     3541 gaagggatcg ccgggactgt atgggaaaat gggcaatcta tattaataaa agatgcgaca
     3601 aaagatgtaa gattcagtaa aaaggcggat gaaaaaacaa aagatacaac aagatcactc
     3661 atagcagttc ctcttgtagt aaatggcgaa attataggtg taatggaggc aatgaataaa
     3721 ctggatggaa caagttttac caattttgat cttgaaattt ttaaaacact ggcaatgcag
     3781 gctgctattg gaattgagaa tgccaatctc tatgaacagg ctgttacaga tgggcttaca
     3841 agattattct tacatagata ctttgataaa atgatagaag tagaatataa taaggcgaaa
     3901 agttttaata aacctctttc tttaataata tttgatatcg atcattttaa gaaaataaat
     3961 gatatttatg gccatcaggc aggggatatg atattaaaaa aagtggcttc tgtaataaaa
     4021 gagaattgta aagacaacta tatcccatgc agatatggtg gagaagaatt tactgtaatt
     4081 ttaccagaaa cagagataga agaggcatta tcttttggtt ggctaataaa taaagaaatt
     4141 caaaaattag aaatacctta tgaggaaaat attatcaaat tgacaatatc tggaggtatt
     4201 tcgaatttag aaaaaaataa ggcaaaagat tttatatcac ttatcaaaat ggctgatacg
     4261 gcattatatt attctaaaga aagtggaaga aatagaatat ctgtatttga aaaagaattc
     4321 tctataaaag aataattctc tctattcaaa ttataataga tttttagatt ttgatttgct
     4381 aaaatttttc taagtcaatt ttaaaatatt ataattatat caagttataa cttgttttac
     4441 tactctaggt tacctaaata ttatatttct ctaataagta ttcctttggg gatttatacc
     4501 ccaatgattt tagttttgac tctctattat agtaatttat atactctata aatttgctct
     4561 ctaaatctat tagtccggaa aatatatatt ttggcaagac ttttttttat tttcttattt
     4621 attgcttata cctgtgcatt agtccatgaa tgtttaaatt ttattgttct gtgctctatt
     4681 ttattatctt tgcataactt gacaaataaa tgctctctat actttggttt gctttttagt
     4741 gagttatagc aaaattccac accattatct gttaatatat caacaaaatt ttaatttgta
     4801 agttatccag gatcgattat atgaaaatta gttccgataa atgcttttaa agcatcttta
     4861 tgatgttgag ttgttatttc attttcaaaa aaatctatta ctttattttt aaattcatta
     4921 aatgtttcat aataagttta agttgttaaa attatctttt ttgtttttac tatctttaat
     4981 tgcccttttt ccttatattt tgattttaca tcgcttatat atctttcatt aactaataaa
     5041 gcttcctgaa ttttctccca ttcccaacct ttaccccata aaactaaaca tttaacttta
     5101 tccgcatctc ttttgttgtt taaaattttg tgaatatata ttaaattttg tatctcttta
     5161 tctgaaagtc ttttccccat gattttaatt atagcagggt gtgattttat ttttaggcag
     5221 ataataaaga tagaattatc ctatggtcaa ttttatttga gaaaaagttg taatagtctt
     5281 atttattttt tggtagaatt taaaataaat ttttacttaa tagtatgtct caaacccaac
     5341 tacctgatag aaatcgttgt agattgcctt ataaaaaggc gtggtgttac cggaaaagtg
     5401 ggataattct ctgcttttat tccatttttt tatgtttgtt agtctcaaga ataactttaa
     5461 tgttattaca ctacacttca tctcgacccc ggtaatacca agtttattat attcttttaa
     5521 gaatagtagg ataattctcc tcagtaaagc acccatgctg aaaaaattaa gatcagcatg
     5581 gatctttttc aaaaatctgt aatcctgttt tgagatatac agatgaatac ggctatctcc
     5641 atttattctt tcatatttat ttccatcctc tggaccgaaa caatatattt cttttactct
     5701 attggtatag agttgcaaga tataaacaat aagtccagaa atagaaatgt taaatttcct
     5761 tgcaacattt tccagccttt ttttcatagc agagttaacc actatgtgta actcatgttc
     5821 aaaattataa ttttttaaaa tcttacgaat attattcata aaaccctcct taacaaaaaa
     5881 ttattttcta tatattaatc acaaaatttt tgagaaaatc ctttacaagt tttagaaaaa
     5941 aaataaaaaa attttgccta aaaatgaaat cacacctcga aatagcacat ttttattttt
     6001 tcttgcattt taaaaaattt ttagtataat ataaatatgg aaaagagtag acggtattta
     6061 ctagaaaccc tgacatttag cgaataataa tggaactttg aaaaagattt taaacatctt
     6121 tgaaagattg ggtattgtta aatgaaaaaa tttattaaga attgaaaatt tctggttgcc
     6181 ccttcagagt ttgtatagat gaatatttca atctatactc ccgaaagttg acaagaaaca
     6241 aagtaatttg tagaggaaat aaaaatgaaa aaaatgataa ttggcattat tgttggatca
     6301 ttaataggaa ttattgatgt gattccaatg attttacaaa aattaacttg ggatgcaaat
     6361 atttctgctt tttcgatgtg ggtagttatt ggattatttg tctcattata taattataaa
     6421 attcctacat atatcggaag tattattacg gcttttttag tactattgcc ttgtgcgatt
     6481 attattggtt ggaaagagcc tttttcttta attcctatat cagttatgac tttggtttta
     6541 agttttttgc taggtttagt aataagattt attaagcaaa gaatgaatat tgaataatta
     6601 ataaatggca actcatctca caacagtgag tatgcagcat ttatggttgg acaagttaga
     6661 ttttacccaa ttgccttctt gagtgcgcta aggcaacttt acatggacct gaaatgttat
     6721 gtgccattaa caacttgggg ggtgataaat taattatgat tattaatttt aagataatcg
     6781 gtaaaaatca attgaatatg ataaaagaat tatgggagaa attaaataaa atacatttaa
     6841 ctgattcaaa atatttcaaa gaccactatg aaaaatttac atttgaaaaa cgttgtgaaa
     6901 agtttaattt aatcgatgat aacaaaatac gaatagaagt aattgaaaat caaaggaaat
     6961 ttataggtta ttgcatttca acaatcgaaa atgacaatgg tgaaatagat tcgctatttg
     7021 ttgaagacaa atatcgaaaa agcggttatg gtagtcaatt attagaaaat gccgttaaat
     7081 ggttaaagta taataattgc aagaaaatta tggtttcagt tgctgaagga catgaatcag
     7141 ttattgaatt ttatatgaaa cataaatttt atccaagact tacatatctt tatctaaagg
     7201 agtgaagatt atataacgac atataaatta tctaaacgag ttgctacgct tggatctacg
     7261 taaagattct tttagcgtag ggctttaggt ggaataccag gattaaaaac gtgtttttta
     7321 aatataatct ggaggtttac atgacaaact tgggttaata aaattcattt taggatttat
     7381 tataattatt tcattatttt ttaatacaga ttgtagtatt aattataatt atatagaaaa
     7441 aattactaaa attgccttac ccaaaaaatt aaaagctatt caaatagtaa ataatggcga
     7501 atttgtaata atagggaaat ttcttatatt agataaaaat gaaattcaaa attttatttc
     7561 tatgaataat tttaaaaaat ttgaaaatga tcaaaatcaa gttattgaat ttgttacttt
     7621 attaaaagaa gaaaatagga tattatttaa caataataaa atattctatt atttgaaaaa
     7681 cagatcagaa actaatcaat ggagtgtatt attagataaa tctttaggag agttatggat
     7741 tgaaatatta tatcctgatt cttctggaaa taatccatga aggtaaaaaa tctaacatgg
     7801 cacttctcac aaacatgcaa aactttatat ttcattttgc tactaacgag tatgtgtgta
     7861 ttaagttgtt aattgataaa ataaacaaaa aaagtatatt ttcaataaat aaaaaatttt
     7921 tttataaatc taaatccaca agaattcatc acatctcact cgttaatatc atattttatt
     7981 atctgttttg aaccataaac cttttcttta taaaatataa ccataaatta ataaaatatc
     8041 tactctaaaa taaaattaaa agtaaagatt ttttatcttt tcttaatttt acctaaatgt
     8101 cccatgccaa ttcttccttc aatccctatg gtatggctcc atgcttctgt tggatcgctc
     8161 tttttttctt tatcaataaa atatagtgct tcataataga agccaactgt ataatggaat
     8221 gcattttttt taacattatc ataaccaaga aagatagaag gacccactat acggatatcc
     8281 tgatttgggc tatacgatcc accatgacat agtggattta ggtaatacat tctagagata
     8341 tttaccccta tttcaaaaag agaaaagtgt cgagtataaa tgtccccgaa tttagtagcc
     8401 aattttatcc ttgatgaaag aagtatataa ttgggctccc catagccata acgataggtt
     8461 aaaaggagat cacatgccgg ctgaaaattc actccaaaac caaaaaaact aaaaggataa
     8521 taaaaaatat ctccgtccaa tccaaatgaa aaatggcttt gaatagaaga ctgataatct
     8581 tgcccataat agtaagaata aaaattgtta tttaaatact taataaaaaa tgtcattcca
     8641 cacttcaaaa atattccgct tgaaatttcc catgctgtct gatttatggc tttttctctt
     8701 ctttcttctt catctggaac aatatgaata tcctcttcat ttccatcaat atacatttta
     8761 ccccaaaaaa tataccttgc tggtggttct cgcaatgcaa attgatattt gtcaataggt
     8821 ttatctaaaa gttgccattt ttcctcctct gggaaatgat catttataaa gatttttgga
     8881 tctgcaagaa aatataggtt tgtataatga aaaacaaaag aattaccatt aaggtaacca
     8941 gaaccccatg tagcatcaat tagataccat ttgcctttaa tctttacagc attccatgca
     9001 tgattggatt tttttggtac cattccagca acatatccat agccttttgc aaagcctatt
     9061 attgttacgc attcaatacc tgcaatatcg caaaattcct gaaaaagatt tgcatatcca
     9121 gcacacacgg ttttccttgt ataaaaaaca tttatagcac ttgtatcaag aattctattt
     9181 gaaaaaaaag catgtacatc ataagagata ttatgagtaa tccagaaata aattgctctc
     9241 actttctcaa agtcatcact ggctggttta ataagatatg acacaagact ctccatatct
     9301 tctgtggatg gtgctcttaa agcatactca tcaatataag tataatctcg tgatattaaa
     9361 aaataagaaa ccattaaaaa aataaaaata aagaaaattt tatttggtct catacagata
     9421 tcccccttta taaaatatac tcccctacta cgataaaata tatcacaatc cttttatgag
     9481 aaataattgt tattttacaa atatatccct tcaggctatg acatatgtcc tattttactt
     9541 tttatagaaa tatccgttat attattaagg catatatacc attttttata aagaggatat
     9601 accctaatag ttataaaaat atccttccac cctcttttta ataaatctta actttattat
     9661 aaacaaaaat taatattatt ctaccttaat tctaacccct tctgaatgag aactaaattc
     9721 tggggcatac atacattgaa tcgttgttat gccatttgaa aattctcctt tatgtgttac
     9781 tcttaatgaa tattcaaaaa cataactacc ttttgctaac catggaataa aaaaattagt
     9841 tgaggcatcc tttgtaacct gataatacca taatccatcc tgatatttat atgtagatat
     9901 aactgttact ggttcgagac tactcgctct tgcatctttc aaatgtatgt attccatgtt
     9961 tctatcaact tctaattcaa tcctaacaac aacttcatca cctactttta attttgtttt
    10021 ctcaacaggt tctatt
//
LOCUS       contig_6524             7969 bp    DNA              UNK 01-JAN-1980
DEFINITION  . | GENOME_ACESSION: EMBL_ERZ795060 CONTIG_ID: contig_6524 SOURCE:
            EMBL_metagenomes ORIG_COORD: 715_8684.
ACCESSION   contig_6524
VERSION     contig_6524
KEYWORDS    .
SOURCE      .
  ORGANISM  .
            .
FEATURES             Location/Qualifiers
     CDS             1749..2120
                     /product="hypothetical protein"
     CDS             complement(2142..2993)
                     /product="hypothetical protein"
     CDS             3150..4349
                     /product="hypothetical protein"
     CDS             complement(4377..4814)
                     /product="hypothetical protein"
     CDS             complement(4905..5180)
                     /product="hypothetical protein"
     CDS             complement(5299..5856)
                     /product="hypothetical protein"
     CDS             complement(5865..7826)
                     /product="hypothetical protein"
     Spacer_Hit      5001..5036
                     /gene="227"
                     /evalue="7.2274e-08"
     Spacer_Hit      5002..5036
                     /gene="143"
                     /evalue="2.43566e-07"
     Spacer_Hit_Main 5001..5036
                     /gene="42"
                     /evalue="7.2274e-08"
     Spacer_Hit      5001..5036
                     /gene="301"
                     /evalue="7.2274e-08"
ORIGIN
        1 cgcaaacctt ggagaatgga cattaagatg taaatccgta ttaaaaatct ccccttatac
       61 tatatataac gaggaggttt ttactcttcc agacttaata attgagccag gttgctatgc
      121 tctaataagg ggaaaatctt atgattattt ggttaatagt agtaatgttg tatttatttc
      181 taaaaaggat aagctacctt tctggagtaa tgatggtttt atagagttga aagggaccgc
      241 tggttctgat tttgttagat ttggaactaa taatatatcc cctacaaatt cgaatgattg
      301 gagtggtaat aatgcaccag aactccctta ttctgaagat ggatacggca agagcatcgc
      361 aagagataaa tttaacactg ataccaataa tggttctgac tggactttta tagaatttgc
      421 aacagcaggt gggccaaatg atgttacctc aaatacagat tctgataatg atggaattcc
      481 ggattgttca gaaactgaca acaattctac ctttgctggc ttacctttat atcaatgggg
      541 ggcaagaatt gggcagagag atatttttat acatattgat tatatgaatt ctactgatcc
      601 cggagttata ccaagaaaag aggctttaga aaaactaata cctatttttg aacctcataa
      661 tattaagatg cactttgatg taggtgatct ttttggagat tctacctctg attttaatct
      721 tgataaaaga aatcatagag tcccttttgc aacagcagtt gcttttggaa tttttccaaa
      781 caaagcaaat ctttatgagt acaaaaataa gtatatgcca attgctaaaa gacagatttt
      841 tcattatctt ttgatgagtt attctcaaaa cgaagatgga tcagctggat ctggtggacg
      901 ggctgaaata aatgggaatg atattattat cacaatgggt aattggggat taaaaaccga
      961 tacctcttct gatttacagc tacttatcaa ctatcaggct gcctgtatta tgcatgaatt
     1021 gggacataat cttggcttaa ggcatggtgg tgatatagat aataattata aaccaaatta
     1081 ttatagcata atgaattata tgtattcttt taatggtcta ccagaaatag gaaatctaag
     1141 agaaggtgat aggtattact ggtatatgta taagactaaa ggagataata attttgcaca
     1201 atattttcca aatggctata aagatatgca taatactgct tatacctcta attttttaat
     1261 ggattattca aatggtattg ggcaaaatat ttatgaatca agttttagtg aaacaattgg
     1321 acttggcaga agtggtagta gtggcgttga ttataatgga aatggcgata gcactgataa
     1381 tctttctaat tataatattg atgaaacatc tacaattgat actctttctg attatgatga
     1441 ttgggctaat ttaaatcttt tttttgcaag gttttttagt ggaaataact ctgtaatgag
     1501 aatggatctt aatgaggttt ttatattccc ggacattatt ggtaatgata gacaggaggt
     1561 ggatgaagag aagttattaa agccttttta atatattttg aattttagtt tgtataatct
     1621 tctttatata aatagagaaa tagagatttt ttctcttatt aaatataaaa ataaatgcaa
     1681 ttaattttat tttttaatta ataatctaat cttttgacaa actcaaaaaa attcactata
     1741 tattaattat ggcaaataat aaaaaagaga taaaaataga agattctata agacttacta
     1801 taacagaaga aaatgatatt actttaatta ctataaaagg atatattgat tatagcaatt
     1861 atcttgattt tcaaagagag ataaattttt ttattaaaaa taatgcaaaa ataatattta
     1921 tatgcaaaga attaaattat atatcttctt ctggcattgc ctcttttgtt caatttgcaa
     1981 aaaaaataga agaaaaaaaa ggcaaggttg ttcttgttaa tattcaaaat aaaattcagg
     2041 aaatatttaa tcttattaaa atgagcaatt ttctcctcat cacagataat attaataaag
     2101 ccagagaaat tttaaaatag attaatataa tttttattca attatgggga tatctctttt
     2161 cttatctctt ctttcatctt ttcaatattt ttcttagagt aaaatttatc tccgaatcta
     2221 taataaaatc caaaatttgc taatgatgga aaatttaccc atttccctgc tggcacacta
     2281 tcccatggaa ccggaaaagt ataacctcct tctattgcaa aactccattc catcttatag
     2341 ccgaatctta cctcaaatcc agccatgact ggcgaaatga atatataagt aggtccacct
     2401 tccagatcta tatcaaatct tggaaaaaca gtatagtaaa gagcaaatct cctatatggc
     2461 ccaaatctaa aacttgctgt tatatccggg ataatataaa aagtatgctt ttttaattgt
     2521 aaataatttt tacctactac tggctcccat tccggagtat taaagttact atcctgatat
     2581 ctgtagccaa atctaaatct tgctcctaaa aaaaagaatt tattctttgt ttcaaatatt
     2641 ttaaaatgaa gtaataatgc tcctatatat acatgaggaa tcgggcttgc cccaccttca
     2701 attgcaatat tgaaataatc agtaacagca tatctgtatc ctaatttaaa agtagaaaaa
     2761 ccagtccatt catcatttgt tcttaaataa aatgaatgtt caccagttct catcatccca
     2821 cctttctgac agaagactgg attatttgtc tcataatcct ttattttctc ttttaaaatt
     2881 ttttctactt ttttttctat ttcttcgttt gatatattat tagaactatt gtctgaaaaa
     2941 agatagaaag cgataaataa aatagtaata attataaaat attttttact cataaaaatc
     3001 cccttttatg tttaattaat actattttaa tataattaaa aaagtataaa aaagcaagtt
     3061 tttttaaaaa atatatttaa gaattttaaa tattttactt tattgacaaa ttatatcttt
     3121 ttgaatataa aaaatgaaag gatgttatta tgaatttatt aattccaata tattctccac
     3181 caacagggac ttatgggagt cttacaagac taattgctat tgcaaataag ttcataaaag
     3241 aaggccattc agtagcattc tgtgcatcag gctatgttaa aaatatttta aaagaaaggg
     3301 attataaagt atatgagatt ccagaaacaa caatattagg tttaccaaaa tttatttcaa
     3361 ataacattgt taaaggatca cagaaaacat ctcttccagt aaaagaagga agatcattcg
     3421 gaagtatctg gtttcttttt gtttttactg gctatgcaaa gagaaaaaaa ctttttgaga
     3481 tagtaaaatc tgaaattaat gctacttttg attttaaagc agatattatt ttaacagaaa
     3541 tggaattagg ggcatatctt actgcatata ttttgaataa accaatagtc acgacatatg
     3601 ctaaaatatc tgaaagtgga aaagaaggat ttttctataa aaaaattcaa aaatcaactg
     3661 attatgtagt aagaaaattt ttgaaagtaa aaaactcaaa attggatgaa tttatttttg
     3721 gaaaaagagt gttaaaacta attccctcaa taccagaatt agatacaact aatccagaaa
     3781 gagaagatat ttgctatact ggaaacttat tagagccaat aaaaacagtt gaaaataaat
     3841 ttatacccga aaataataaa aaatatgtat tttgttattt tggtagtggg tcaattcctt
     3901 tcacaattgt aaaaaatata ttacctcagg taattaatag gatggaaaat acaatttgtt
     3961 atgtagcatc ccattttatc aaagaagagt ttaatattgg aaatgtattt tttgtaaaat
     4021 atattcaggc atcagaatta ttaccacatt gtaaattaac aatttgtcat ggaggactaa
     4081 atacaatcac acaatcactg gaggctggtg ttcctttaat tgtttttcca ggagcaattt
     4141 ttgaaagaag atttaatgcc gaaagagtag aagcattaaa atgtggattt attggggaat
     4201 tgagtgattt taatgctaaa tggctttatg aaaagatatc tgcaatagaa ggtttaaata
     4261 ttaaagcaat acaggaaagt tttaaaaaat acaaaggagt tgaaactgca tataaaagga
     4321 ttattgactg gataaaaaag aatagttaat ataccaacaa aattttaatt tgtaagttat
     4381 ccaggatcga ttatatgaaa attagttcct atgaatgctt ttaaagcatc tttatgatgt
     4441 tgatttttta tttcattttc aaaaaaatct attactttat ttttaaattc attaaatgtt
     4501 ttataataag ctgttaaaat tatctttttt gaatatttcc acaatctttt aattaagtta
     4561 agatttggtg aatatggtgg caaatatatc aattttacct caacttttgt taaattatta
     4621 atatattctc taaataactt gcttttatta ctttttgcat tatcaagaaa tatatatatt
     4681 ttttttaatt ctggatgcgt tgttattatt ttatccaaca attgaatatt agaatcttta
     4741 tcaacagaaa ttttcccagt aattattact ggttttttat acctgaatcc caatcttttt
     4801 aatgtaatta ccattccttc ttcggtataa tttatattaa atctttcttt aacatattta
     4861 caggcaaatt ttaaagttcg gaatatagtt attttctaaa tatttcacaa aaactctgtt
     4921 tcttgttctt tagtcatctt attattatga cctttaaaat tattctttaa gatttcttct
     4981 atcccttttt ccttatattt tgatgttaca tcgcttatat atctttcact aactaataaa
     5041 gcttcctgaa ttctctccca ttcccaacct ttgccccata aaactaaaca tttaacttta
     5101 tccgcatctc ttttgttttt taaacttttg tgaatatata ttaaattttg tatctcttta
     5161 tctgaaagcc ttttccccat aattttaatt atagcacatt attaattttt tttcttactt
     5221 tttaaaaaag ttttagtata aataattttt caaaatttta ttaggataaa tttgtgtctt
     5281 aaatttaatt ataataactt attgtttttt taaatattct ttagcaaaca taactgacat
     5341 taaagataaa gaattatcca taaaatcact atttaaaata caatcgaata tctcctccat
     5401 tggttttatc actatttcga tctcttctgt taagtcaaga tttacttctt tggttttttt
     5461 acaatctttt gcaagaaaaa aataacaaaa attattttga attgctggat ttactcttat
     5521 tttttttaat aaaataattt cattagaagt ataaccggtt tcctcttcaa gttctctttt
     5581 tgcagccttt tctggatctt cattttgttc aatagcacca gctgggacct catttgttat
     5641 tatatttgca ccgagtctat gttgacgaac aagaatgaca tttttctctt tggtataagc
     5701 aaatatattt acccaattat ggagtttcaa agataaaaaa ttattattaa tatttttcga
     5761 tggtagaaaa cactgcattt cgtttatttt aaatatctta caactaaaga cttctttttc
     5821 tgaaagaatt ttccatattt tatcctctga ctgcatttat actcctaaac taatatttta
     5881 aaaagtctgg aaccatgggg tggcattttt aattcaatta ttccatccag atccagatct
     5941 atctcttcat tggtccatac atcaacaaga gttcttattt tatatttaag aatatcataa
     6001 ttaaaaagat taattttctt tttaacagtg attgatctaa aattaaatat tcctaaaaat
     6061 cctgctgtat tataatagat ttctgggatt tccctttcca taacatcgac tggtattgca
     6121 tcccctttaa aacacaaatc agcatacata ttaatttttt tcatctcttc aaatatctca
     6181 tctgataatt ctgaaaagtt gtcactataa aaaagtgtgc ctcctgcagt aattattgca
     6241 ttgatctgag tttttctttc attttctgtt aattttgtct ttttatttct tatcattaga
     6301 caatccggat catttatcca taaattttta ttcataaaac ttcttaccat aaaatttctt
     6361 atagaatttc tacaaccaat cattgcacca gtttgtaaaa atgtgcccat tatttttttc
     6421 cagaaaggag cagtatcagg acctactctc ataatattaa cattacctat accagcagaa
     6481 agaggcattc cacaaccaat taatattgta ttgtttccag cttcctcttt aataactctc
     6541 ataccatatt ttaaaacttc tgttcttgac attctgtaat tattatgatt cccccctctc
     6601 atacatccgg cgaaaagaaa atccagttta aggcatttaa atccccattg atgaacaatt
     6661 gtttttatta cttttcttat atactcctca catcttggat ttgttacatc aagagcataa
     6721 taaaatttac tcttccataa aggattatat ccagcaacaa ttggtttacc ggtctctgtt
     6781 cgtaaaaaat agtcgggaaa ttctttgtat aaagtagaat ccttttctgc gataaaggga
     6841 gccaaccata ttgcaggaat gaatccctct tctttaattt tatttgaaat ttcttccatt
     6901 ttgttctgaa attgtggttc taaatcaaac cagtctccta catgtttttg atatccatcg
     6961 tctatttgaa taagattaat atcgagattc ttttttttga ttattttaat attgtcataa
     7021 attatttggg gattaatttt attataataa taataccagg tagaccatcc ttttatgttt
     7081 gtctttagaa tatttatatt catctgattc tttataaatt tgaaatattt tgattggatg
     7141 tcatttatct ccccttttgc cattattata gaatcaagag ttattgattc agaagcttta
     7201 agcatttttc tgccaaaatc aaatacaagt tcaaaatagt ttttctttga ttcttttcta
     7261 taaataataa gacgaatata gaaaaattga ttaaaaggag gtccctgacc aactaaaaaa
     7321 gcctcatttt ttcttaaatc agtaattaca gaatacattt cactggagag attccctgca
     7381 gtatttgatg gtaaattagc aagattgctt gatgtaagcg ataccaattg aagccagggt
     7441 cttaaaggtt tttcatatac tctataactt cttgaagttg accatgattg atacccattt
     7501 cttaaaaaag agatattcat agaatcaaaa tctttcaaaa aattatcaag tccattttct
     7561 gttgggaaaa ccagtcttgt tattcttatg gaagaatcag agatatttgt tatttttaaa
     7621 gataatagag aaccaaaact tggagaattg tcccattttc cttttaattc tatatattca
     7681 tttttgaata gtaaattgga tctactattt gtctctattt tttttaatgg aaaaattttt
     7741 ctcttaatac caaattttaa ttgaacagat ggatttatat caagagaatc ccatataata
     7801 tcaaaattta ttttttcccc attcaagagt aaatcctgtg aataagattg tatacaataa
     7861 aaaattttat aatatcaaaa aaattactat tggtaaatat attttaatat ttttttagaa
     7921 atttctcata taattattaa ttccaaaaaa aataaaaata aatagaaat
//
LOCUS       a0116188_1018850        3837 bp    DNA              UNK 01-JAN-1980
DEFINITION  Ga0116188_1018850. | GENOME_ACESSION: IMG_3300009658 CONTIG_ID:
            a0116188_1018850 SOURCE: JGI_medium ORIG_COORD: 0_3837.
ACCESSION   a0116188_1018850
VERSION     a0116188_1018850
KEYWORDS    .
SOURCE      .
  ORGANISM  .
            .
FEATURES             Location/Qualifiers
     CDS             complement(2..310)
                     /product="hypothetical protein & Hypo-rule applied"
     CDS             649..1149
                     /product="hypothetical protein & Hypo-rule applied"
     CDS             1312..1740
                     /product="Uncharacterized conserved protein, containstandem
                     ACT domains & COG4747"
     CDS             1749..2891
                     /product="Two-component response regulator, PleD
                     family,consists of two REC domains and a diguanylate
                     cyclase(GGDEF) domain/GAF domain-containing protein,
                     putativemethionine-R-sulfoxide reductase & COG3706,COG1956"
     CDS             complement(3494..3736)
                     /product="hypothetical protein & Hypo-rule applied"
     Spacer_Hit      3557..3592
                     /gene="301"
                     /evalue="0.000214636"
     Spacer_Hit      3557..3592
                     /gene="227"
                     /evalue="0.000214636"
     Spacer_Hit      3558..3592
                     /gene="143"
                     /evalue="0.00072333"
     Spacer_Hit_Main 3557..3592
                     /gene="42"
                     /evalue="0.000214636"
ORIGIN
        1 atattactaa taatattata tttgtagaat aaaaaaacat aaaaatataa gagataaatt
       61 caagagaata tgttattaaa attaatattt ttttgcttat attttctaca tatctcccta
      121 aaaaaagaac aaataatatg agtcctatgg cattaatatt cataaaaaaa ccaataaaag
      181 tctttgataa acccaattgt attaaatagg gtgataaatt tttcaatgca ccatgacttg
      241 aaaagaataa gaaattttgt aaaaaaagaa tccagaagta tatattagta taacgagtta
      301 tatttttcat ttttatttat ccgattttag tcaaatggaa tgttaaaaat tcttaataca
      361 gttattaaaa ttttttttaa attttgtaaa gtatttcaat aaaataatta tacctttaaa
      421 gaacttttaa tttactacat atttttgaat tagtataagt tattgctgtg aaaatttaat
      481 atttaaataa ttatcaaaat tttgatctgg aattgtattg agatataaaa tttgtgtaat
      541 aagtaaaatt tatgtaaaat aagttagaat atgtaaagga tattttcaaa aatattgtga
      601 ttaataatta gaaaataatt ttttaaaaaa catatttagg aggtttttat gattaagttt
      661 gattttgtta taggggattt tctttttgat aaaatcaaaa atttagcaga aattaaaaat
      721 attaagattt ctacacttgt aagagatata attttaaaga tgattcctct tttggaaaaa
      781 aaacatttta aagaggcaag aagaaaaaaa gattatccaa tagttatggc aactcatagg
      841 attaaagtat ttttaccgga aagattatac aatgaactaa aggtaattca tgatcacctt
      901 aataccttca gtatggcaac gttgataaga gagataatgg aggcatattt tcagagtgtg
      961 gaaaaattgg gggaaaagga atttgaagaa atgataaaaa aattggaaga taagatcgag
     1021 aggattaaga aaaaaagagg gagtataaat aaatggggtg gagatatccc cataaatatc
     1081 gccaaacttt atatttattt aatcgggctg gataaaaatt tctgcctaag gaaaataaaa
     1141 tttttataaa tcccaaaata tatattaaaa atatgtaata atttagaata aaaataaaat
     1201 cttctctaat taatattttt cttcaaaata agtataaatt taaatttaac ttttgacaaa
     1261 atcaatttct ttaagtataa ttatatatat attttcaagg aggtatgatt tatgaatata
     1321 aagcaaatat ctattttttt agaaaacaaa aaagggagat tagcagaggt tacaaaatat
     1381 cttgccgata ataatatcaa tataagagca ttatcacttg ctgatacaaa ggattttggg
     1441 gtgttaaggc taattgtcga tgactatgag aaatgcttaa aggttttaaa agaaaaagaa
     1501 tttatagcac aggtaacaga tgttatagca atagaaatag aggataggcc aggtggttta
     1561 tataaagtat taaaagtgat agaagataat aatattaata tagaatatat gtatgccaca
     1621 gtagaaaaaa ataaagatag tgcaatagtg atcttcagag ttgatgacac agaaaaaaca
     1681 tatgaagttt taaaaaagaa taatatagct tttagtaatg gcaaaggttt agggatttaa
     1741 aatttattat gtcaaaaaag aaaaaagaaa agaaaaacaa agaaaaagat tgttatctta
     1801 attgttcaaa agtagaaatt caaagattga atattttaaa attaaaaaaa agagttaaaa
     1861 aaaatgaaga gataattgat aaactaaaaa cattaataga agtaaattca attatagctt
     1921 ctagtcttga tagaaagaag accttaaaat ctatactgga tcagacaaaa tatcttatga
     1981 aatgttctaa aagtagtatt ttattgatag atccagagac aaataaatta aaatttgagg
     2041 ttctaacaaa tgaagaggat aaagcaattc tttctgatat aagactttcc atgggagaag
     2101 ggatcgccgg gactgtatgg gaaaatgggc aatctatatt aataaaagat gcgacaaaag
     2161 atgtaagatt cagtaaaaag gcggatgaaa aaacaaaaga tacaacaaga tcactcatag
     2221 cagttcctct tgtagtaaat ggcgaaatta taggtgtaat ggaggcaatg aataaactgg
     2281 atggaacaag ttttaccaat tttgatcttg aaatttttaa aacactggca atgcaggctg
     2341 ctattggaat tgagaatgcc aatctctatg aacaggctgt tacagatggg cttacaagat
     2401 tattcttaca tagatacttt gataaaatga tagaagtaga atataataag gcgaaaagtt
     2461 ttaataaacc tctttcttta ataatatttg atatcgatca ttttaagaaa ataaatgata
     2521 tttatggcca tcaggcaggg gatatgatat taaaaaaagt ggcttctgta ataaaagaga
     2581 attgtaaaga caactatatc ccatgcagat atggtggaga agaatttact gtaattttac
     2641 cagaaacaga gatagaagag gcattatctt ttggttggct aataaataaa gaaattcaaa
     2701 aattagaaat accttatgag gaaaatatta tcaaattgac aatatctgga ggtatttcga
     2761 atttagaaaa aaataaggca aaagatttta tctcacttat caaaatggct gatacggcat
     2821 tatattattc taaagaaagt ggaagaaata gaatatctgt atttgaaaaa gaattctcta
     2881 taaaagaata attctctcta ttcaaattat aatagatttt tagattttga tttgctaaaa
     2941 tttttctaag tcaattttaa aatattataa ttatatcaag ttataacttg ttttactact
     3001 ctaggttacc taaatattat atttctctaa taagtattcc tttggggatt tataccccaa
     3061 tgattttagt tttgactctc tattatagta atttatatac tctataaatt tgctctctaa
     3121 atctattagt ccggaaaata tatattttgg caagactttt ttttattttc ttatttattg
     3181 cttatacctg tgcattagtc catgaatgtt taaattttat tgttctgtgc tctattttat
     3241 tatctttgca taacttgaca aataaatgct ctctatactt tggtttgctt tttagtgagt
     3301 tatagcaaaa ttccacacca ttatctgtta atatatcaac aaaattttaa tttgtaagtt
     3361 atccaggatc gattatatga aaattagttc cgataaatgc ttttaaagca tctttatgat
     3421 gttgagttgt tatttcattt tcaaaaaaat ctattacttt atttttaaat tcattaaatg
     3481 tttcataata agtttaagtt gttaaaatta tcttttttgt ttttactatc tttaattgcc
     3541 ctttttcctt atattttgat tttacatcgc ttatatatct ttcattaact aataaagctt
     3601 cctgaatttt ctcccattcc caacctttac cccataaaac taaacattta actttatccg
     3661 catctctttt gttgtttaaa attttgtgaa tatatattaa attttgtatc tctttatctg
     3721 aaagtctgtt ccccataatt ttaattatag cacattatta attttttttt tcttactttt
     3781 taaaaaattt ttagtttata taagaaatac aagcaagcca aatgatttcc agaagga
//
LOCUS       a0209204_1012814        4078 bp    DNA              UNK 01-JAN-1980
DEFINITION  Ga0209204_1012814. | GENOME_ACESSION: IMG_3300025631 CONTIG_ID:
            a0209204_1012814 SOURCE: JGI_small ORIG_COORD: 0_4078.
ACCESSION   a0209204_1012814
VERSION     a0209204_1012814
KEYWORDS    .
SOURCE      .
  ORGANISM  .
            .
FEATURES             Location/Qualifiers
     CDS             3..197
                     /product="hypothetical protein"
     CDS             430..930
                     /product="hypothetical protein"
     CDS             1093..1521
                     /product="hypothetical protein"
     CDS             1530..2672
                     /product="PleD family two-component
                     responseregulator/putative methionine-R-sulfoxide reductase
                     withGAF domain & COG3706,COG1956"
     CDS             complement(3275..3517)
                     /product="hypothetical protein"
     CDS             complement(3654..4076)
                     /product="hypothetical protein"
     Spacer_Hit      3338..3373
                     /gene="301"
                     /evalue="0.000214636"
     Spacer_Hit      3338..3373
                     /gene="227"
                     /evalue="0.000214636"
     Spacer_Hit_Main 3338..3373
                     /gene="42"
                     /evalue="0.000214636"
     Spacer_Hit      3339..3373
                     /gene="143"
                     /evalue="0.00072333"
ORIGIN
        1 ttgatagatt taagagtgaa gtaatagaaa aaattgagga ttttgtaaga agttttaaaa
       61 gggtaaacga caatctaaag aaaaataaca taaaggaagg attagaaaat tatatttttt
      121 gtggtctttt ttattttaaa aataaaaatt tcgaatttct tgatagatta cctctattac
      181 tggaattttt gatatgaggt aaaaattact atttacgatt taaaaacttt tttgtataag
      241 ttattgctgt gaaagtttaa tatttaaata attatcaaaa ttttgatctg gaattgtatt
      301 gagatataaa atttgtgtaa taagtaaaat ttatgtaaaa taagttagaa tatgtaaagg
      361 atattttcaa aaatattgtg attaataatt agaaaataat tttttaaaaa acatatttag
      421 gaggttttta tgattaagtt tgattttgtt ataggggatt ttctttttga taaaatcaaa
      481 aatttagcag aaattaaaaa tattaagatt tctacacttg taagagatat aattttaaag
      541 atgattcctc ttttggaaaa aaaacatttt aaagaggcaa gaagaaaaaa agattatcca
      601 atagttatgg caactcatag gattaaagta tttttaccgg aaagattata caatgaacta
      661 aaggtaattc atgatcacct taataccttc agtatggcaa cgttgataag agagataatg
      721 gaggcatatt ttcagagtgt ggaaaaattg ggggaaaagg aatttgaaga aatgataaaa
      781 aaattggaag ataagatcga gaggattaag aaaaaaagag ggagtataaa taaatggggt
      841 ggagatatcc ccataaatat cgccaaactt tatatttatt taatcgggct ggataaaaat
      901 ttctgcctaa ggaaaataaa atttttataa atcccaaaat atatattaaa aatatgtaat
      961 aatttagaat aaaaataaaa tcttctctaa ttaatatttt tcttcaaaat aagtataaat
     1021 ttaaatttaa cttttgacaa aatcaatttc tttaagtata attatatata tattttcaag
     1081 gaggtatgat ttatgaatat aaagcaaata tctatttttt tagaaaacaa aaaagggaga
     1141 ttagcagagg ttacaaaata tcttgccgat aataatatca atataagagc attatcactt
     1201 gctgatacaa aggattttgg ggtgttaagg ctaattgtcg atgactatga gaaatgctta
     1261 aaggttttaa aagaaaaaga atttatagca caggtaacag atgttatagc aatagaaata
     1321 gaggataggc caggtggttt atataaagta ttaaaagtga tagaagataa taatattaat
     1381 atagaatata tgtatgccac agtagaaaaa aataaagata gtgcaatagt gatcttcaga
     1441 gttgatgaca cagaaaaaac atatgaagtt ttaaaaaaga ataatatagc ttttagtaat
     1501 ggcaaaggtt tagggattta aaatttatta tgtcaaaaaa gaaaaaagaa aagaaaaaca
     1561 aagaaaaaga ttgttatctt aattgttcaa aagtagaaat tcaaagattg aatattttaa
     1621 aattaaaaaa aagagttaaa aaaaatgaag agataattga taaactaaaa acattaatag
     1681 aagtaaattc aattatagct tctagtcttg atagaaagaa gaccttaaaa tctatactgg
     1741 atcagacaaa atatcttatg aaatgttcta aaagtagtat tttattgata gatccagaga
     1801 caaataaatt aaaatttgag gttctaacaa atgaagagga taaagcaatt ctttctgata
     1861 taagactttc catgggagaa gggatcgccg ggactgtatg ggaaaatggg caatctatat
     1921 taataaaaga tgcgacaaaa gatgtaagat tcagtaaaaa ggcggatgaa aaaacaaaag
     1981 atacaacaag atcactcata gcagttcctc ttgtagtaaa tggcgaaatt ataggtgtaa
     2041 tggaggcaat gaataaactg gatggaacaa gttttaccaa ttttgatctt gaaattttta
     2101 aaacactggc aatgcaggct gctattggaa ttgagaatgc caatctctat gaacaggctg
     2161 ttacagatgg gcttacaaga ttattcttac atagatactt tgataaaatg atagaagtag
     2221 aatataataa ggcgaaaagt tttaataaac ctctttcttt aataatattt gatatcgatc
     2281 attttaagaa aataaatgat acttatggcc atcaggcagg ggatatgata ttaaaaaaag
     2341 tggcttctgt aataaaagag aattgtaaag acaactatat cccatgcaga tatggtggag
     2401 aagaatttac tgtaatttta ccagaaacag agatagaaga ggcattatct tttggttggc
     2461 taataaataa agaaattcaa aaattagaaa taccttatga ggaaaatatt atcaaattga
     2521 caatatctgg aggtatttcg aatttagaaa aaaataaggc aaaagatttt atatcactta
     2581 tcaaaatggc tgatacggca ttatattatt ctaaagaaag tggaagaaat agaatatctg
     2641 tatttgaaaa agaattctct ataaaagaat aattctctct attcaaatta taatagattt
     2701 ttagattttg atttgctaaa atttttctaa gtcaatttta aaatattata attatatcaa
     2761 gttataactt gttttactac tctaggttac ctaaatatta tatttctcta ataagtattc
     2821 ctttggggat ttatacccca atgattttag ttttgactct ctattatagt aatttatata
     2881 ctctataaat ttgctctcta aatctattag tccggaaaat atatattttg gcaagacttt
     2941 tttttatttt cttatttatt gcttatacct gtgcattagt ccatgaatgt ttaaatttta
     3001 ttgttctgtg ctctatttta ttatctttgc ataacttgac aaataaatgc tctctatact
     3061 ttggtttgct ttttagtgag ttatagcaaa attccacacc attatctgtt aatatatcaa
     3121 caaaatttta atttgtaagt tatccaggat cgattatatg aaaattagtt ccgataaatg
     3181 cttttaaagc atctttatga tgttgagttg ttatttcatt ttcaaaaaaa tctattactt
     3241 tatttttaaa ttcattaaat gtttcataat aagtttaagt tgttaaaatt atcttttttg
     3301 tttttactat ctttaattgc cctttttcct tatattttga ttttacatcg cttatatatc
     3361 tttcattaac taataaagct tcctgaattt tctcccattc ccaaccttta ccccataaaa
     3421 ctaaacattt aactttatcc gcatctcttt tgttgtttaa aattttgtga atatatatta
     3481 aattttgtat ctctttatct gaaagtcttt tccccatgat tttaattata gcagggtgtg
     3541 attttatttt taggcagata ataaagatag aattatccta tggtcaattt tatttgagaa
     3601 aaagttgtaa tagtcttatt tattttttgg tagaatttaa aataaatttt tacttaatag
     3661 tatgtctcaa acccaactac ctgatagaaa tcgttgtaga ttgccttata aaaaggcgtg
     3721 gtgttaccgg aaaagtggga taattctctg cttttattcc atttttttat gtttgttagt
     3781 ctcaagaata actttaatgt tattacacta cacttcatct cgaccccggt aataccaagt
     3841 ttattatatt cttttaagaa tagtaggata attctcctca gtaaagcacc catgctgaaa
     3901 aaattaagat cagcatggat ctttttcaaa aatctgtaat cctgttttga gatatacaga
     3961 tgaatacggc tatctccatt tattctttca tatttatttc catcctctgg accgaaacaa
     4021 tatatttctt ttactctatt ggtatagagt tgcaagatat aaacaataag tccagaaa
//
