# Supplementary material for: Uncovering the functional diversity of rare CRISPR-Cas systems with deep terascale clustering
Source: Science. Author manuscript; Available in PMC 2024 Mar 4. (PMC10910872; doi:10.1126/science.adi1910)
Supplement: data S5 [file NIHMS1969090-supplement-data_S5.zip › VII_spacer_search/spacer_id_39_targets.gb]

LOCUS       0116238_10100741        2213 bp    DNA              UNK 01-JAN-1980
DEFINITION  Ga0116238_10100741. | GENOME_ACESSION: IMG_3300010347 CONTIG_ID:
            0116238_10100741 SOURCE: JGI_large ORIG_COORD: 0_2213.
ACCESSION   0116238_10100741
VERSION     0116238_10100741
KEYWORDS    .
SOURCE      .
  ORGANISM  .
            .
FEATURES             Location/Qualifiers
     CDS             complement(1..81)
                     /product="hypothetical protein & Hypo-rule applied"
     CDS             276..863
                     /product="hypothetical protein & Hypo-rule applied"
     CDS             complement(797..2212)
                     /product="Transposase, Mutator family & pfam00872"
     Spacer_Hit      1524..1559
                     /gene="18"
                     /evalue="7.2274e-08"
     Spacer_Hit      1524..1559
                     /gene="280"
                     /evalue="7.2274e-08"
     Spacer_Hit_Main 1695..1726
                     /gene="39"
                     /evalue="1.49324e-05"
     Spacer_Hit      1524..1559
                     /gene="201"
                     /evalue="7.2274e-08"
     Spacer_Hit      1525..1559
                     /gene="308"
                     /evalue="2.43566e-07"
     Spacer_Hit      1695..1726
                     /gene="298"
                     /evalue="1.49324e-05"
     Spacer_Hit      1695..1726
                     /gene="224"
                     /evalue="1.65915e-05"
     Spacer_Hit      1695..1726
                     /gene="140"
                     /evalue="1.49324e-05"
     Spacer_Hit      1525..1559
                     /gene="123"
                     /evalue="2.43566e-07"
ORIGIN
        1 tcttttcatt gaggagttaa ctacaatatg taattcatga tctacagtat agttttctaa
       61 aattttacaa atgttattca taaaaaaaat cctccttaac attattataa aaattatttt
      121 ctatatatta atcacaaaat ttttaagaaa atcctttaca acttttagaa aaaaaattta
      181 aaaatttttt tttaaaaata aaactgcccc cttaattata attttcttaa aaattttctt
      241 gactattatt aaataattta ttaatttcct tatatatgaa aagaataatt ataattctaa
      301 atttaatatt attattttct ttttttattc atcccaattc agtggaagaa aagaaatatg
      361 aatttgattc atctttattt aaaaaatatt catctaatga gatagatatt gataaatttc
      421 agaaaagaga caaggcttta ggaattacgc atgctgtatt tgctgggatt agttatgcag
      481 gttttcttgc cattgatgca ataggggccg ccttgttgta ttatgccttt actgatccag
      541 cctccacaaa ttataagcca ttacaatatg ctcacatagc tgttgttata ccaactttat
      601 tatcttatgc aacatttgta actcttgcct ttgttaaatt aggcctaaaa cttaaaaatg
      661 gatttagcat aaagaagact cattttgttg ccgcaattgt ctctctctct ttctactttt
      721 tagaagtagt tagtataatc ttatcagcag tattttttac gaataattat cagtataaag
      781 aatatgttgg acttgctcat ggaattgtct gtggggcagc cactctttct attactgtct
      841 ctattataac aattttttta taaattctaa tcactatata ttttgacaaa actaaaaatt
      901 ttgacaaaaa ttcacaattg ctgaaaatga ttaaaataat attagagtta acaactatca
      961 actttatttc tgaggttaat ttcagagcat tatgattgtg aaaataatac ataaaataaa
     1021 tcaatctttt tcttctaatc ttatttctaa ttctataatg tgtcttttgt ttttttctga
     1081 actttctatt tgttcgttct acctgatttg tagttcgtat ttttgtccag agcgatttgt
     1141 caaacaacat atatgtaaac aactctttat tttcataata tttctttaac atttcaacca
     1201 cttttggcaa cttttcattt acaatagggt cacttatgaa taaccagtat cttttttccg
     1261 cctcatttat attgtcagaa tcaaaaatat tcaaaaactt taaatattta tttcttaata
     1321 ttttaaattc tgacaacccg tccataatct tatttatttc aaccttttct tctttattca
     1381 aatctctttt aagaaaaaga tttcttttcc tgaatagaaa ttgtctcaat ttatttccgc
     1441 tacattttaa ccctcttggc aataacttta tttttatttg attacggatt attctatgcc
     1501 aatcaagaaa atgttttata gcatttttaa taagatgaaa aatgcaggtt tgaagcaaaa
     1561 tattgctaaa aatctgcttt atcgtattta tatacaagga agaggcatct tttgtgcagg
     1621 atataacatc aaatccttca ttttttatct ttttaagttc attctctatt atctcattag
     1681 taggttttcc atcacatatc tttgtagaga ttatcgtatt ctttaccaaa tcagtggcaa
     1741 atatgatgcc gtctttctta tcataaacct catcaatccc catatgtcct gaaaattttt
     1801 cttttgtctc cttttctatc tctttttttg attcatcatc tatttctaca acaccaaccc
     1861 aattccagat agttgatgga accgatttta aattgtaatt ttttcttgca tattttgacg
     1921 cataacttat cgtcatttca ttttttataa ctggttttac cgctcttatt attgtattat
     1981 catcataacg tcttttacca gttacacctt ctatcttatc tgtgacatat ttatatttat
     2041 tgctattttt atcaaaatac ttatattgac ctatgtagta aatagtatat tgaactttgt
     2101 caatattcgc attctgcaca attctaattt ttttcttatg caaaatagct tctgcaccta
     2161 tttcaggaaa atatttttta gggactatta aattcttttc gacaacaaaa ata
//
