# Supplementary material for: Uncovering the functional diversity of rare CRISPR-Cas systems with deep terascale clustering
Source: Science. Author manuscript; Available in PMC 2024 Mar 4. (PMC10910872; doi:10.1126/science.adi1910)
Supplement: data S5 [file NIHMS1969090-supplement-data_S5.zip › VII_spacer_search/spacer_id_25_targets.gb]

LOCUS       0116245_10051020        2767 bp    DNA              UNK 01-JAN-1980
DEFINITION  Ga0116245_10051020. | GENOME_ACESSION: IMG_3300010338 CONTIG_ID:
            0116245_10051020 SOURCE: JGI_medium ORIG_COORD: 0_2767.
ACCESSION   0116245_10051020
VERSION     0116245_10051020
KEYWORDS    .
SOURCE      .
  ORGANISM  .
            .
FEATURES             Location/Qualifiers
     CDS             complement(235..966)
                     /product="prephenate dehydrogenase & KO:K00210"
     CDS             complement(1035..1580)
                     /product="2'-5' RNA ligase & KO:K01975"
     CDS             complement(1657..2685)
                     /product="Transposase/Transposase & COG3415,COG3335"
     Spacer_Hit      2371..2405
                     /gene="287"
                     /evalue="2.74011e-07"
     Spacer_Hit      2371..2405
                     /gene="208"
                     /evalue="2.74011e-07"
     Spacer_Hit      2371..2405
                     /gene="315"
                     /evalue="2.43566e-07"
     Spacer_Hit      2371..2405
                     /gene="130"
                     /evalue="2.43566e-07"
     Spacer_Hit_Main 2371..2405
                     /gene="25"
                     /evalue="2.43566e-07"
ORIGIN
        1 cactcgcttc ctaaaaagca aaactcatct ctcttcttaa aatatagcct ttcaaagaac
       61 ttatatataa atataatatt aacacttttt ttctttttag tcaactattt atatactaaa
      121 tatttttgcc cactctctaa ataggtttta ggcttttatc atattatcta ttctttgtca
      181 agcgtttttt ttattttttg ttgaaaattt ttttttaaaa aaaatctcaa tcagttactt
      241 taaaccattt tttaaatctt cattaatttg aatcaattta tttatcaatg cctctcttag
      301 ttctaacgca taaggatttt cattttcaat tgtccagaat agatctgaac tatcattttt
      361 aagaatttct gtcattttta ataaatagtc aaaagtaaca gtcttcattt cagagtcttt
      421 aatccctata tcattaaggg cttttgctaa aaaatgagat atcccctgta tcattgccat
      481 ttctctatca tgttgatccg catcttttaa aataaccgac agttttaatt tttctttcaa
      541 aaaatttata ataagatcaa ttttattaga cctaacagga gagacaacta ttctatgtcc
      601 ttcaatgcca cttttagcac tatttggacc aaataaagga tgtgtcccta taatctcatt
      661 tgtggcataa agatattttt ctaataaaaa aagaggtttt tttttcacag aacagacatc
      721 tataaaaagt gaatttttat ttataaaagg tttattctgt tttaaaaaat tctcaataaa
      781 ttgaactgga atggctatta tgataatctc tttttttaga gcctcttcta gggatacaaa
      841 attatagtta aattgagaat tatcttttaa atttgagtca taaatataaa tattaaaata
      901 tttatttaaa atattagcaa taaattttcc aaaattccca aagccaatta ttgagatatc
      961 tttcatggaa taagatatta ctaaaaactt ttgtttttgt caaaaaataa ataataattt
     1021 agaattataa aaatttatga aagtaaagaa ccattccata tttcagtata aatagggcca
     1081 tttttatgta actctgattt aaataaagtt acctcttcga ttgtaaagaa tatcttttct
     1141 tctatctctt taattaaatt atatgaaata aatctttctc tttcattcaa tcttgcaagg
     1201 gtaatatgaa atttaaattc ttctattttt tctttatttt ctttaaaatc ccacaaatta
     1261 tccttaatta aaaaggctaa cttttttaat tcctcttctc cttgtttgcc tgaaatgtat
     1321 attattcttg ctttaccttt ttctggaaat tgccccatag aatcaaggct tgcttttatt
     1381 atatgtatat ctcttatagc aaattttatt ttattaatta tctctggtaa aaatatttct
     1441 tctacttctc ctaaaaaaag aagtgtaata tgaagattct gcggttttgt tagcctataa
     1501 cattttggta ttattttagc ataagaatat attttttctt ttatattgtc ttttaatttt
     1561 ataccaacaa atagtctcat gttttaaata atatataaaa tcgctatctt tgtcaaaaaa
     1621 aatatttata cccaacaaaa tatagtttgt caagatctat gcagaagaaa aaatatgaaa
     1681 attttctgta agcaaacttt ttatttcttc tatatgattt ttaatttcgg tattaaaaaa
     1741 gttatctatt gcaaaaataa agttattttt tgtatcataa tatttattat atatcacttt
     1801 cttctttaaa aatccccata acctctctat taagttcaaa ttaggcgaat aagtcggaag
     1861 atggattaac tctattttag atgtttttaa atactctttt attaaagaac aattatagta
     1921 tttcgcatta tcgcatatta tataaatctt atttaattca ctatgtttgg attctatctc
     1981 tttaaataat tctatcgtag attgggcatt tattctctcc tctcttctta caattatttc
     2041 attatctatt ggactataaa ccccatttat attcactctt tctctacctg tattgctttt
     2101 tatttcttta tttttacctt cttcaatcca tgcatatgct ggcataacat tgtaagtcgg
     2161 atgaactgcg tccataaaat atactttttc atctttttta agactttttc ttaatttctc
     2221 atacttttct aaatgttttt tctgcttttc tacatcagat ttacccggaa ttgcttttgt
     2281 ctttttatac gaaaatccca atctatgaag aagtatcact acaccttctc ttgtgtaagt
     2341 tatattatat ttatctttta tgtatttcat tatatctatg gctcttgaat ataaattatt
     2401 tcttatatgt tcttttaatt cttcttcctg ttcttggctc aatttaggct tcttaccttc
     2461 ataatttaaa atcaatagcc cttcttcccc tttatcttta tatatcttaa aatatcttct
     2521 cgctgtcctc tcatctatca gtagaatctc ttctatctct tcaaaactat accctctcga
     2581 taaggcaaca atacatttaa ttctatctct aattctccca tctttaattt ttttatgaag
     2641 agattctaat ttttttactt catcatcttt taatttaaag tccatatatt tacttaatac
     2701 actatttttt ctaaaaagta aattctaaaa ataaaaaatt ttgtcaaact aaaaaatttt
     2761 tggtata
//
LOCUS       a0116190_1038605        2140 bp    DNA              UNK 01-JAN-1980
DEFINITION  Ga0116190_1038605. | GENOME_ACESSION: IMG_3300009655 CONTIG_ID:
            a0116190_1038605 SOURCE: JGI_medium ORIG_COORD: 0_2140.
ACCESSION   a0116190_1038605
VERSION     a0116190_1038605
KEYWORDS    .
SOURCE      .
  ORGANISM  .
            .
FEATURES             Location/Qualifiers
     CDS             complement(2..850)
                     /product="Transposase & COG3415"
     Spacer_Hit      536..570
                     /gene="208"
                     /evalue="2.74011e-07"
     Spacer_Hit      536..570
                     /gene="315"
                     /evalue="2.43566e-07"
     Spacer_Hit      536..570
                     /gene="130"
                     /evalue="2.43566e-07"
     Spacer_Hit_Main 536..570
                     /gene="25"
                     /evalue="2.43566e-07"
     Spacer_Hit      536..570
                     /gene="287"
                     /evalue="2.74011e-07"
     CDS             1128..2138
                     /product="Asp-tRNAAsn/Glu-tRNAGln amidotransferase
                     Bsubunit/Asp-tRNAAsn/Glu-tRNAGln amidotransferase C
                     subunit& COG0064,COG0721"
ORIGIN
        1 tcaaattagg cgaataagtc ggaagatgga ttaactctat tttagatgtt tttaaatact
       61 cttttattaa agaacaatta tagtatttcg cattatcgca tattatataa atcttattta
      121 attcactatg tttggattct atctctttaa ataattctat cgtagattgg gcatttattc
      181 tctcctctct tcttacaatt atttcattat ctattggact ataaacccca tttatattca
      241 ctctttctct acctgtattg ctttttattt ctttattttt accttcttca atccatgcat
      301 atgctggcat aacattgtaa gtcggatgaa ctgcgtccat aaaatatact ttttcatctt
      361 ttttaagact ttttcttaat ttctcatact tttctaaatg ttttttctgc ttttctacat
      421 cagatttacc cggaattgct tttgtctttt tatacgaaaa tcccaatcta tgaagaagta
      481 tcactacacc ttctcttgtg taagttatat tatatttatc ttttatgtat ttcattatat
      541 ctatggctct tgaatataaa ttatttctta tatgttcttt taattcttct tcctgttctt
      601 ggctcaattt aggcttctta ccttcataat ttaaaatcaa tagcccttct tcccctttat
      661 ctttatatat cttaaaatat cttctcgctg tcctctcatc tatcagtaga atctcttcta
      721 tctcttcaaa actataccct ctcgataagg caacaataca tttaattcta tctctaattc
      781 tcccatcttt aattttttta tgaagagatt ctaatttttt tacttcatca tcttttaatt
      841 taaagtccat atatttactt aatacactat tttttctaaa aagtaaattc taaaaataaa
      901 aaattttgtc aaactaaaaa atttttggta tatttcattt acctctgaaa tgttaaaaac
      961 ttccttttaa ctttgccttt tccctgtggt tgattttgag atatatttat tctttcattt
     1021 ttggtatcac acttctctta aaaccatatc aaaaaatttt gacaaaatga taaaattagg
     1081 atataaaaat atcttgaatc ttactctaaa atgaaaggta gactaaaatg tcaaaaaaag
     1141 aagaaaaaat agatattgat tcccttataa aactctctgc gattgaaatc acagaagaag
     1201 agaaggaata ttttaaaaaa gaactatcaa attttttaga atatgcagaa ataattaata
     1261 gtgttgattg taataagtta caaccggcaa gtcatgcggt agaaaaagag gcttatttaa
     1321 gagatgatat cccaattgaa tatgataaat tagaatcatt attaaataat gctccttaca
     1381 aagaagggac aagttatatt gtccccccac aaaaagggag aactggtaaa gaaaaagaac
     1441 tcggtgaagc aaaatttaca gaccaaaatg tagaatatga ggctgtaatt ggattagaag
     1501 tacatgctca tttaaagaca aaatcaaaac tcttctgtaa ttgtagtact gagtttggga
     1561 aatccccaaa tgcaaatacc tgtcccgttt gtacggggca accaggtgta ttaccagtat
     1621 taaataaaga ggctgtaaac atggcgataa tggctggcct tgcaatgaat tgtaagataa
     1681 atcatagatc tatttttgca agaaaaaact atttttatcc agatttacca aaggcttatc
     1741 agatatcaca atatgaagag cctctttgta gtggtggatg gatagatatc gaaatagatg
     1801 gcaaaattaa aagaataaga ttgaatagaa tacatatgga agaggatgct ggtaaaatgg
     1861 tgcatgtagg agcacccggg atatggggat caaaagcaag tgctgttgac tataatagat
     1921 ccagtgtccc tttaatagag atagtatcag agccagatat aaatagtgcc aaagaggcaa
     1981 aagagtatgt tataatgtta agattaatac ttgtctctct tggaatatgt gatggcaacc
     2041 ttgaagaagg tagccttaga tgtgatgcaa atatttctat aagaccaaaa ggaaccagcg
     2101 gattaggagt taaaacagaa ataaagaata tgaactcttt
//
LOCUS       0116238_10012204        7409 bp    DNA              UNK 01-JAN-1980
DEFINITION  Ga0116238_10012204. | GENOME_ACESSION: IMG_3300010347 CONTIG_ID:
            0116238_10012204 SOURCE: JGI_large ORIG_COORD: 0_7409.
ACCESSION   0116238_10012204
VERSION     0116238_10012204
KEYWORDS    .
SOURCE      .
  ORGANISM  .
            .
FEATURES             Location/Qualifiers
     CDS             334..2310
                     /product="single-stranded-DNA-specific exonuclease
                     &KO:K07462"
     CDS             complement(2307..3326)
                     /product="Sugar transferase involved in LPS
                     biosynthesis(colanic, teichoic acid) & COG2148"
     CDS             3529..3861
                     /product="hypothetical protein & Hypo-rule applied"
     CDS             complement(3915..4220)
                     /product="hypothetical protein & Hypo-rule applied"
     Spacer_Hit      4194..4229
                     /gene="231"
                     /evalue="0.000214636"
     Spacer_Hit      4198..4229
                     /gene="46"
                     /evalue="0.000813747"
     CDS             complement(4287..5315)
                     /product="Transposase/Transposase & COG3415,COG3335"
     Spacer_Hit      5001..5035
                     /gene="130"
                     /evalue="2.43566e-07"
     Spacer_Hit_Main 5001..5035
                     /gene="25"
                     /evalue="2.43566e-07"
     Spacer_Hit      5001..5035
                     /gene="208"
                     /evalue="2.74011e-07"
     Spacer_Hit      5001..5035
                     /gene="287"
                     /evalue="2.74011e-07"
     Spacer_Hit      5001..5035
                     /gene="315"
                     /evalue="2.43566e-07"
     CDS             5593..7371
                     /product="aspartyl-tRNA(Asn)/glutamyl-tRNA(Gln)amidotransfe
                     rase subunit B & KO:K02434"
ORIGIN
        1 tagcaatgga tgcagcagat atgcttataa aagatggcta ttctgtaaga gttgtgaata
       61 tgttttctat ttttcttttt gatagaatgg ataaagagta taaggagtat attcttccaa
      121 agaacgttaa aaaaagaatt gcgattgaag caggaattaa agatatctgg tataaatatg
      181 ttgggcttga tggggatgtt ataggtatga caaaatttgg tatttccggc aaagcagaag
      241 atctgggaag atattttggt tttacaaaag aaaatgttta tgagaaagcc ttacaattat
      301 taaaatctta acagttagtt aattagagaa attatgaata ttttaaaaga aaaactcgat
      361 cttaatttta taaaaaaatg gcaggacaag ggttttgaaa caataatttt atcaattctt
      421 gacagaagaa acataaaaac agagtcagaa gttatatctt tcctgtatcc agaatttgaa
      481 ttactcgact caccattctt atactcaaaa attatcagtg cctatcaaag gcttgataga
      541 gcaattaaaa atagagaaag tataattata tttggggata gggatgttga tggcacaact
      601 tcaatagcaa tattggtcga ttttttaaaa agatttaatg caaaagttga ttgggaatta
      661 ccagtaggga tcgataatta tggactctca atggataaag tgaataaatg gagaaataaa
      721 tatagtttgt gcataaccgt tgattgtgga attactaata tttctgaaat aaaagaatta
      781 aaaaacaatg ggatagatac aattattatt gatcatcatt ctcctcttga gataatacca
      841 gaggcttatg caataataaa tccaaagtgt gaggatagca ttgattttaa aaatgttgcg
      901 gcaagtggtg ttacatttct ttttatattt ggttatatat tttataagag tcaattttat
      961 aataaaaata ttctttttat ttatgaatct aaaaatagtt taaaattaaa tctgtataga
     1021 aatcttattt taatagagaa tgttgagttt aaagataaac taccctcttt tattgagaag
     1081 attgacttta tattttatga tttaaataat aataaaatta aaaattttat cttaaaattt
     1141 ttaaataata agaaatgtta tcatataaat aattttgatt atcttaaaga aatagatgtt
     1201 gctatttgcg agcatatcat atttttaaaa aatctattta acttaataca cgagatagaa
     1261 aatataaaaa caaaatatct tccgcttact gctcttggga caattgctga cattatgccc
     1321 attattaata ttaacagaat atttgttgct aatgggctaa aattcttaaa taagttaaaa
     1381 aatattacag aattatgcaa aagagtagaa gtggattgtg aaaatattac tgtaaaagat
     1441 ctttcctggt gtgtatgccc tttattaaat gcttctggta gaatgggaga tgcgactata
     1501 actgttcttt ttttaatgga caatgataat tataactttt atattcaatc catactggat
     1561 aataacaaag aaagaaaaat tcacgaagaa tttgcaatta ataccttcaa agacgaatgt
     1621 gaaaataaca aaaattttta taataacaat ttagcatttt tttatagtga taaaattcat
     1681 agaggcatta ctggaattgc tgcggcaaaa ctttcttcca aaacaaattg ccctaccata
     1741 gttgcagcaa aagaggggga tttttttatt ggctcaataa gagggaaatc caattatcat
     1801 tttgttgagt ttcttgatgc tggtaaagaa tttttacttg aatatggagg tcatcattct
     1861 gcagctggtt ttagatttca taaagataaa ctcgaagatt ttatcatatt tcttaaagaa
     1921 aattcacata aattgaacaa tgaaataaaa gaaaatgatt ttatcaaaat agatgcagaa
     1981 attccagagc aatatcttaa ttatgatcta ttcaagacta tttttacact cgaaccattt
     2041 ggtgaaggga atcctcctcc tattttatta acaaaaaaca ttaagatcaa cagctggaat
     2101 tttttaggca aagataaaaa acatataaaa atatatttta atacaataaa agagcaaatt
     2161 atcggaatct tatggaataa agcagagttt tttaactcaa tctattcaga agataaaaga
     2221 tacaatattc tttatcaatt agagttgaat aaatttaaca atcaagtaat ccctcaatta
     2281 attattttag atatagagat ttgtgactaa taggcatatc tttttacttt tttaccaaat
     2341 attgtaagaa agattatttt tatatcaaaa aagaatgacc aattttcaat atattcaata
     2401 tcatatttta ctctcattcc aatatcagaa tcccctctcc aaccatttac ctgtgcccaa
     2461 ccggttaaac ctggttttac ccaatgcctt atatgatatt tatcatattt tttataaaac
     2521 tcttctgtgt gcaaaagcat atgtggtctt ggaccaacaa tagacatatc ccccttcaag
     2581 atattaaata gctgaggaag ttcatctaaa ttatattttc ttaaaaaatc ccctattttg
     2641 gtctttcttg gatcatcttt tgtagcctgt tttacatcag attcttcatt tactatcatg
     2701 gtacgaaatt tataaatttt aaattctctc tgtttataac ctgttctttt ctgagtaaaa
     2761 aaaacaggac cttttgatat tgctttaatc aaaatagtaa taactaaaaa aactggagat
     2821 aaaactataa gcccaattaa agaaaagact atatcaaata atctctttat aaatctatta
     2881 aacatatttt caagtggaac atttcttatg ccaattaaag gatatccttc aatctgtctc
     2941 atagaaggat taacacttat tattttaaaa tagtctggaa tcaattctgc tttaactcca
     3001 tacttttcac aaatatttgt aatatcaaca atcttttgtt ctgctctcat gggtagagca
     3061 actataacat tgtctataat aaaacttttt aatattaatt ctattttatc tgttgttcct
     3121 aaaatcagac tctttattgt atcagtatat tctgggttat ctgttttaag aatctcctca
     3181 ttatcatcta aaaaaccaat tattcttata cctaattctg gatttgagac tatttttcta
     3241 taaaagttta atccaacctg cccagccccg atgattaaat atcttctaaa attatatcct
     3301 tttcttctca aaatggaaag aatcattttt ataaatagtc tctctgttaa aaatattgag
     3361 aaggtaatta aagagaaata taatatctgt ttgtcattga atctatatat attaaaaata
     3421 ttagaaatat aaaaaaaaga ataaagaatt atctgaaaaa taataagatt ttttataatt
     3481 aatccaaaag gacgaaatct ataagtatgg gtaaattcat ttttttcaat gataaaatat
     3541 agcaccaaaa ttataactga agaaactatt aattccttta attgccagaa taaaattgaa
     3601 ccaaaaacaa tgtatttgct tataataaat gaggctatta aaaataccaa atctaaaaaa
     3661 acaagaactg ctaaaaataa actgctattc tgttttaaca tattatacta taacacctat
     3721 acggtagagt tagttattta taaaatattt tactttaaaa ataaaaaaaa gtcaaaaaga
     3781 attaattata atttttgggg taaaatagaa gggaaagatt ttacttttaa atggaaaaag
     3841 atagaattat cccatggtta attttgtttg agaaaaattt ataatagatt tattaatttc
     3901 tgaataaaat tctttcaata atatgtctca aagcctatta cctggtagca atcgttgtag
     3961 attgctttgt aaaatggggt ggtattgcct tcaaagtggg ataattctct ggccttattc
     4021 cactttttaa tctttgttaa cctcaagaat aactttaatg tcattatact acacttcatc
     4081 tcaacccctg taatcccaag tttctcatac tcttccaaaa aaagtaggat aattctcctc
     4141 agtaaacaac ccatgctgaa aaaattaaga tcagcatgga tcttctttaa gaacctataa
     4201 tcctgttttg acagatacac atgaatcctt gcatccccat ctattctttc gtatttattc
     4261 ccaacaaaat atagtttgtc aaaaatctat gcagaagaaa aaatatgaaa attttctgta
     4321 agcaaacttt ttatttcttc tatatgattt ttaatttcgg tattaaaaaa gttatctatt
     4381 gcaaaaataa agttattttt tgtatcataa tatttattat atatcacttt cttctttaaa
     4441 aatccccata acctctctat taagttcaaa ttaggcgaat aagtcggaag atggattaac
     4501 tctattttag atgtttttaa atactctttt attaaagaac aattatagta tttcgcatta
     4561 tcgcatatta tataaatctt atttaattca ctatgtttgg attctatctc tttaaataat
     4621 tctatcgtag attgggcatt tattctctcc tctcttctta caattatttc attatctatt
     4681 ggactataaa ccccatttat attcactctt tctctacctg tattgctttt tatttcttta
     4741 tttttacctt cttcaatcca tgcatatgct ggcataacat tgtaagtcgg atgaactgcg
     4801 tccataaaat atactttttc atctttttta agactttttc ttaatttctc atacttttct
     4861 aaatgttttt tctgcttttc tacatcagat ttacccggaa ttgcttttgt ctttttatac
     4921 gaaaatccca atctatgaag aagtatcact acaccttctc ttgtgtaagt tatattatat
     4981 ttatctttta tgtatttcat tatatctatg gctcttgaat ataaattatt tcttatatgt
     5041 tcttttaatt cttcttcctg ttcttggctc aatttaggct tcttaccttc ataatttaaa
     5101 atcaatagcc cttcttcccc tttatcttta tatatcttaa aatatcttct cgctgtcctc
     5161 tcatctatca gtagaatctc ttctatctct tcaaaactat accctctcga taaggcaaca
     5221 atacatttaa ttctatctct aattctccca tctttaattt ttttatgaag agattctaat
     5281 ttttttactt catcatcttt taatttaaag tccatatatt tacttaatac actatttttt
     5341 ctaaaaagta aattctaaaa ataaaaaatt ttgtcaaact aaaaaatttt tggtatattt
     5401 catttacctc tgaaatgtta aaaacttcct tttaactttg ccttttccct gtggttgatt
     5461 ttgagatata tttattcttt catttttggt atcacacttc tcttaaaacc atatcaaaaa
     5521 attttgacaa aatgataaaa ttaggatata aaaatatctt gaatcttact ctaaaatgaa
     5581 aggtagacta aaatgtcaaa aaaagaagaa aaaatagata ttgattccct tataaaactc
     5641 tctgcgattg aaatcacaga agaagagaag gaatatttta aaaaagaact atcaaatttt
     5701 ttagaatatg cagaaataat taatagtgtt gattgtaata agttacaacc ggcaagtcat
     5761 gcggtagaaa aagaggctta tttaagagat gatatcccaa ttgaatatga taaattagaa
     5821 tcattattaa ataatgctcc ttacaaagaa gggacaagtt atattgtccc cccacaaaaa
     5881 gggagaactg gtaaagaaaa agaactcggt gaagcaaaat ttacagacca aaatgtagaa
     5941 tatgaggctg taattggatt agaagtacat gctcatttaa agacaaaatc aaaactcttc
     6001 tgtaattgta gtactgagtt tgggaaatcc ccaaatgcaa atacctgtcc cgtttgtacg
     6061 gggcaaccag gtgtattacc agtattaaat aaagaggctg taaacatggc gataatggct
     6121 ggccttgcaa tgaattgtaa gataaatcat agatctattt ttgcaagaaa aaactatttt
     6181 tatccagatt taccaaaggc ttatcagata tcacaatatg aagagcctct ttgtagtggt
     6241 ggatggatag atatcgaaat agatggcaaa attaaaagaa taagattgaa tagaatacat
     6301 atggaagagg atgctggtaa aatggtgcat gtaggagcac ccgggatatg gggatcaaaa
     6361 gcaagtgctg ttgactataa tagatccagt gtccctttaa tagagatagt atcagagcca
     6421 gatataaata gtgccaaaga ggcaaaagag tatgttataa tgttaagatc aatacttgtc
     6481 tctcttggaa tatgtgatgg caaccttgaa gaaggtagcc ttagatgtga tgcaaatatt
     6541 tctataagac caaaaggaac cagcggatta ggagttaaaa cagaaataaa gaatatgaac
     6601 tcttttaaag caatagaaag ggcaattgat tttgaaatag agagacagat aaaattaaaa
     6661 aagagtggta aaattataga gcaggagaca agattatggg atgaagcttc gcaaaagaca
     6721 tatacaatga gaacaaaaga ggagtcccat gattatcgat actttccaga tccagaccta
     6781 cttcctctta tagttgaaga taaaacaata gaagaattaa gaaaaaaaat aggcttacta
     6841 cctcttgaga gaaaaaagat atatattgaa aaatttaacc ttacagaaga cgaagcaaga
     6901 cttcttataa caaatccaaa atatgctgat tattttgata aatgtctaaa aaattatgca
     6961 aattcaagaa atcttgctaa ctggtttttt aatgaattac tatcttttgt atcaggcgat
     7021 atagaattga ttcatataaa gccagaagaa tttatagaac ttttagtaag gattgataat
     7081 aatgagataa gtggtaaaat tgggaaatat gttatatcaa aatcatttga gataaaaaag
     7141 agttttaatt taattattga agaagaggga ttaaaacaga taactgatga aagacaaatt
     7201 gaggcgatta ttaataagat tttagaaaat aatcaatctc aagtaaaaga atataaatca
     7261 ggtaagagta aagtttttgg attttttgtt ggggaaataa tgaaagaaac aaaaggaaag
     7321 gcaaatccga agatggtaaa tgaaatttta aaacgacttc ttgattctta atttaataat
     7381 taataaatat attatattcc ctacctaat
//
LOCUS       a0209720_1000880       10035 bp    DNA              UNK 01-JAN-1980
DEFINITION  Ga0209720_1000880. | GENOME_ACESSION: IMG_3300025605 CONTIG_ID:
            a0209720_1000880 SOURCE: JGI_small ORIG_COORD: 14168_24203.
ACCESSION   a0209720_1000880
VERSION     a0209720_1000880
KEYWORDS    .
SOURCE      .
  ORGANISM  .
            .
FEATURES             Location/Qualifiers
     CDS             complement(2865..3596)
                     /product="prephenate dehydrogenase & KO:K00210"
     CDS             complement(3665..4210)
                     /product="2'-5' RNA ligase & KO:K01975"
     CDS             complement(4287..5315)
                     /product="transposase/transposase & COG3415,COG3335"
     Spacer_Hit      5001..5035
                     /gene="287"
                     /evalue="2.74011e-07"
     Spacer_Hit      5001..5035
                     /gene="208"
                     /evalue="2.74011e-07"
     Spacer_Hit_Main 5001..5035
                     /gene="25"
                     /evalue="2.43566e-07"
     Spacer_Hit      5001..5035
                     /gene="130"
                     /evalue="2.43566e-07"
     Spacer_Hit      5001..5035
                     /gene="315"
                     /evalue="2.43566e-07"
     CDS             5461..6435
                     /product="hypothetical protein"
     CDS             6722..7174
                     /product="transcriptional repressor NrdR & KO:K07738"
     CDS             7215..9317
                     /product="ribonucleoside-triphosphate reductase &KO:K00527"
     CDS             9344..9904
                     /product="ribonucleoside-triphosphate reductase &KO:K00527"
ORIGIN
        1 accagtgagt tcggtcctcc acttggtttt acccaagctt caacctggac atagatagat
       61 caagtggctt cgggtctatt gcatgcaact taattcgccc tattaggact cggtttccct
      121 tcggcttcgt gacttcttat cacttaacct tgctacatac aataactcgc cggatcatta
      181 agcaaaaggc acgcagtcac tttcgttcct acggcttgta gactgttggt ttcaggttct
      241 atttcactcc cctctcgggg ttcttttcac ctttccctca cggtacttct ccactatcgg
      301 tcaccatata gtatttagcc ttggatggtg gtccacccag attccaacca gattccaagt
      361 gtccggttgt actcaggata ctcctaagaa atattatcaa tttcgcatac aggactttca
      421 ccttcttcgg ttagccttcc cagactattc tgctatcaat aatatttcta tatcggagtc
      481 ctacaacccc tatgttgcaa gcaacatagg tttgggctct tccaatttcg ctcgccgcta
      541 ctttcggaat ctctttttga tttcttctcc tcggggtact tagatggttc aattctcccg
      601 gtttcgcctc accataatac cttatcttat ggtgatacac agacattact ctgtgtgggt
      661 ttccccattc ggtaatccac ggatcaacgc ttgtttgcaa ctccccgtgg cttttcgcag
      721 cttaccacga ccttcatcgc cttatggtgc cataggcatc ccccaacagc ccttatctgc
      781 ctgaccatat tattatagcc tattctaatg ctctattctt actttactct taatccttat
      841 aattcattat aaattgtcaa agaacactgg gttatcgtgg acttgaacca cggacctcgt
      901 gcttatcagg cacgcgctct aaccacctga gctaataacc ctcttctata taaaaaagct
      961 atatttaagg agatgagttt taaagagaga aggaagacaa aattatcctt aaaaaggagg
     1021 tgatccaacc gcactttcca gtacggttac cttgttacga cttcaccccc ctcaccaagc
     1081 acaccttagg tacccccctc cttgcggtta gggtaataac ttcgggtgtc ctcaactcgg
     1141 gtggtgtgac gggcggtgtg tacaaggccc gggaacgtat tcaccgcagc gtgctgatct
     1201 gcgattacta gcgattccaa cttcatggag tcgagttgca gactccaatc tgaactacgg
     1261 actgtttttt gggattggct ccacctcgcg gtattgctac cctttgtaca gcccattgta
     1321 gcacgtgtgt agcccaggac ataagggcca tgaggacttg acgtcatccc caccttcctc
     1381 cgatttgtca tcggcagttc cgttagagtg ccctggcttt acccagatgg caactaacag
     1441 taagggttgc gctcgttgcg ggacttaacc caacatctca caacacgagc tgacgacagc
     1501 catgcagcac ctgtctacct gtccttgcgg aacgggatat ctctacccct gtcaggtaga
     1561 tgtcaagccc tggtaaggtt cttcgcgtat catcgaatta aaccacatgc tccaccgctt
     1621 gtgcgggccc ccgtcaattc ctttgagttt cacccttgcg agcatactcc ccaggcggta
     1681 cacttaacgc gtttgcttcg gcactagatg attaaatcac ctaacgccta gtgtacaacg
     1741 tttacagtgt ggactaccag ggtatctaat cctgtttgct ccccacactt tcgcatttca
     1801 gtgtcagttg tagaccagag actcgccttc gccacaggta ttcttccgca tatctacaga
     1861 tttcacccct acacgcggaa ttccagtctc cccttctaca ctccagtctt acagtttgca
     1921 agccatactc gaagttaagc ttcggtattt taactcacac ttgtaaaacc acctacatgc
     1981 cctttacgcc cagtgattcc gaacaacgct tgccacctac gtattaccgc ggctgctggc
     2041 acgtagttag ccgtggctta ttcgtatggt accgtcatta gtccgtcttt ccactacgaa
     2101 ccttattctt cccatacaaa aggactttac aacatttctg ccttcttcgt ccacgcggcg
     2161 tcgctccgtc agggtctccc ccattgcgga agattcttag ctgctgcctc ccgtaggagt
     2221 ctggaccgtg tctcagttcc aatgtggccg ttcaccctct caggccggct acccatcgtc
     2281 gccttggtag gcctttaccc taccaactag ctaatggaac gcaagctcat cctaaggcaa
     2341 ggcatttgcc tctttcacct cccggcatat ccagtattac tatgcatttc tgcatactat
     2401 cccagtcctt agggtagatt ctcacgtgtt actcacccgt gcgccagttg ttacctatat
     2461 cgctacaggt aacccctttg acttgcatgc ttaaaacgcg ccaccagcgt tcgttctgag
     2521 ccaggatcaa actctccatt atatggtaat gtgtttccga agaaacacat ctgttatata
     2581 taaatattta ctatttaata tacattaaga gcttaaccct tcctctctct cactcgcttc
     2641 ctaaaaagca aaactcatct ctcttcttaa aatatagcct ttcaaagaac ttatatataa
     2701 atataatatt aacacttttt ttctttttag tcaactattt atatactaaa tatttttgcc
     2761 cactctctaa ataggtttta ggcttttatc atattatcta ttctttgtca agcgtttttt
     2821 ttattttttg ttgaaaattt ttttttaaaa aaaatctcaa tcagttactt taaaccattt
     2881 tttaaatctt cattaatttg aatcaattta tttatcaatg cctctcttag ttctaacgca
     2941 taaggatttt cattttcaat tgtccagaat agatctgaac tatcattttt aagaatttct
     3001 gtcattttta ataaatagtc aaaagtaaca gtcttcattt cagagtcttt aatccctata
     3061 tcattaaggg cttttgctaa aaaatgagat atcccctgta tcattgccat ttctctatca
     3121 tgttgatccg catcttttaa aataaccgac agttttaatt tttctttcaa aaaatttata
     3181 ataagatcaa ttttattaga cctaacagga gagacaacta ttctatgtcc ttcaatgcca
     3241 cttttagcac tatttggacc aaataaagga tgtgtcccta taatctcatt tgtggcataa
     3301 agatattttt ctaataaaaa aagaggtttt tttttcacag aacagacatc tataaaaagt
     3361 gaatttttat ttataaaagg tttattctgt tttaaaaaat tctcaataaa ttgaactgga
     3421 atggctatta tgataatctc tttttttaga gcctcttcta gggatacaaa attatagtta
     3481 aattgagaat tatcttttaa atttgagtca taaatataaa tattaaaata tttatttaaa
     3541 atattagcaa taaattttcc aaaattccca aagccaatta ttgagatatc tttcatggaa
     3601 taagatatta ctaaaaactt ttgtttttgt caaaaaataa ataataattt agaattataa
     3661 aaatttatga aagtaaagaa ccattccata tttcagtata aatagggcca tttttatgta
     3721 actctgattt aaataaagtt acctcttcga ttgtaaagaa tatcttttct tctatctctt
     3781 taattaaatt atatgaaata aatctttctc tttcattcaa tcttgcaagg gtaatatgaa
     3841 atttaaattc ttctattttt tctttatttt ctttaaaatc ccacaaatta tccttaatta
     3901 aaaaggctaa cttttttaat tcctcttctc cttgtttgcc tgaaatgtat attattcttg
     3961 ctttaccttt ttctggaaat tgccccatag aatcaaggct tgcttttatt atatgtatat
     4021 ctcttatagc aaattttatt ttattaatta tctctggtaa aaatatttct tctacttctc
     4081 ctaaaaaaag aagtgtaata tgaagattct gcggttttgt tagcctataa cattttggta
     4141 ttattttagc ataagaatat attttttctt ttatattgtc ttttaatttt ataccaacaa
     4201 atagtctcat gttttaaata atatataaaa tcgctatctt tgtcaaaaaa aatatttata
     4261 cccaacaaaa tatagtttgt caagatctat gcagaagaaa aaatatgaaa attttctgta
     4321 agcaaacttt ttatttcttc tatatgattt ttaatttcgg tattaaaaaa gttatctatt
     4381 gcaaaaataa agttattttt tgtatcataa tatttattat atatcacttt cttctttaaa
     4441 aatccccata acctctctat taagttcaaa ttaggcgaat aagtcggaag atggattaac
     4501 tctattttag atgtttttaa atactctttt attaaagaac aattatagta tttcgcatta
     4561 tcgcatatta tataaatctt atttaattca ctatgtttgg attctatctc tttaaataat
     4621 tctatcgtag attgggcatt tattctctcc tctcttctta caattatttc attatctatt
     4681 ggactataaa ccccatttat attcactctt tctctacctg tattgctttt tatttcttta
     4741 tttttacctt cttcaatcca tgcatatgct ggcataacat tgtaagtcgg atgaactgcg
     4801 tccataaaat atatcttttc ttctttttta agactttttc ttaatttctc atacttttct
     4861 aaatgttttt tctgcttttc tacatcagat ttacccggaa ttgcttttgt ctttttatac
     4921 gaaaatccca atctatgaag aagtatcact acaccttctc ttgtgtaagt tatattatat
     4981 ttatctttta tgtatttcat tatatctatg gctcttgaat ataaattatt tcttatatgt
     5041 tcttttaatt cttcttcctg ttcttggctc aatttaggct tcttaccttc ataatttaaa
     5101 atcaatagcc cttcttcccc tttatcttta tatatcttaa aatatcttct cgctgtcctc
     5161 tcatctatca gtagaatctc ttctatctct tcaaaactat accctctcga taaggcaaca
     5221 atacatttaa ttctatctct aattctccca tctttaattt ttttatgaag agattctaat
     5281 ttttttactt catcatcttt taatttaaag tccatatatt tacttaatac actatttttt
     5341 ctaaaaagta aattctaaaa ataaaaaatt ttgtcaaact aaaaaatttt tggtataata
     5401 actttacata aattaaaaaa tattttatta tatatgaaat tttttcactt gggattttat
     5461 atgaataatg ttattatgtt tgttcatcaa gggaaccaag attattttaa aatagtttta
     5521 aagcaagcaa aaaagacaaa tgagcaaaat aaaattgttg ttattggtaa tagatctttt
     5581 aaaaaaataa aaggcattga gttttataat attaaaaatt tcaaaaattc attttctcaa
     5641 atatataagc attattcgcc aaatccttac aactttgaat tattctgttt tgaaagatgg
     5701 tttatcataa aagactttat gatagaaaat aaacttgatt atgtttttgc ttgcgattct
     5761 gatcttatga tttacgcaaa tttatatgaa gatatttctt tatataaaaa ttatcttgct
     5821 tgtttttgtt ccactcatta tcaggaaaat tttagatggt cagcttctgg acatatctca
     5881 ttttggacac ttgaaggaat taaaaaattt tgtgctttta ttgaagaata ttatactact
     5941 gacaaaatca atatcctttt tcaaaaagtg aattatcata attctaataa tgtacctggt
     6001 ggaatctgcg atatgacttt attatattta ttttatttag aaaataaaga ccatattaaa
     6061 aatttgttga tagtggataa tgatcatgct tttgatgaca atataaatgt aagtgaaaat
     6121 tattataaag atgaatatga atttaattta acaaaaaaag taaaaaatat taaatttatc
     6181 aataaaaagc cttattgtaa taatttaata ttaaataaag atatcaattt taaagtgtta
     6241 catttccaga atggagcaaa gaatatcata aataattatt acgatgcgga tgggatttta
     6301 gaaattattc aaataaaaat tctttactct ttaaaaattt tattaaaaaa catactaata
     6361 aaaattaaaa gcctaattaa aagtgtatta aatatactca ttatgtttta tcgaagaatt
     6421 tttaataaaa actaatatgt ttttatgttt gtggtggttt tgattttatt aaagttatct
     6481 atattcttca atatatgtaa atatttttaa agtttctatc aaaagtctgc acctctagca
     6541 actatctgtt tgtgataatt ttaattatat tttatctgct gcatcttttt aaataagaga
     6601 taattaatat ttaaaaatat ttaaaaaaaa ttaaaaatta atcttgactt ttactatata
     6661 tagtgttatt tttagaaaga atagtaaata aaacactata tatagtgttt aaggtaaaat
     6721 aatgaaatgc ccattttgtg gttttataga agataaagtt atagaaacaa gggaatcccc
     6781 tgatggaact aatataagaa gaagaagaga atgccttaaa tgtggcttta gatttacctc
     6841 ttatgaacag ataaaagaaa aacctttaat ggttataaaa aaagacaaaa gaagagagat
     6901 ttttagtatt gaaaagttaa gtagtggaat atataaagca atagaaaaaa gggcaatacc
     6961 gcaaaaaaaa gtagaagaac ttgttaatag tatagaaaaa gaggccatgt taaaggccgg
     7021 tgaggatatg gagataacat ctgaaaagat aggagaaatg gttatggaaa aattaaaaga
     7081 gctggataag gttgcctata taagatttgc atctgtttat agaaaatttg aggatgtggg
     7141 tgaatttata gaagaaatag aaaaaataaa ttaaaaaaat ataaaataaa aaagtaaatt
     7201 taaagggagg gaagatgaac aactggcgac aaaatttttt aggcatagac aaatcaaata
     7261 acaacaacga gcaaagagtg ataaaacatg taatcaaaag agatggacaa ttagaattct
     7321 ataatcctca aaaaatttat aatgcaatca attctgctgc ggtcgaatgc ggcataaatg
     7381 atccagaact tgttcaaaga ttaacagatc ttacagaaaa aaaacttaaa gaatttatgt
     7441 caaaaagaca taaaaattct gctccagcga tagaagagat tcaggatata gtagagactg
     7501 tgttaattga agaaaagcaa gttgcaatag caaaggctta cattatttac agggaaaaac
     7561 ataaagtaat aagagattca aaaaaattaa tgcttgatat agatgctaca atggaaggtt
     7621 atttgagtca atctgactgg agagtaaatg aaaattcaaa tgtaaattac tctcttggcg
     7681 gcttgattct tcacaattcc ggtacaataa cagcaaatta ctggttaaaa aatatctatc
     7741 cagaagaaat tgcagaggct catagaaatg cggattttca tcttcatgat ctatccatgt
     7801 ttagtggtta ctgtgctgga tggtcgttaa gacagctaat acaagaagga cttggtgggg
     7861 ttccgggaaa gataagttca aaaccagcaa aacatcttta tactcttgta tttcagatag
     7921 taaattttct tggtataatg caaaatgaat gggctggtgc tcaggctttt tccagttttg
     7981 acacatattt agcccctttt gttagagtgg ataaactttc atatcaggag gttaaacagg
     8041 caattcagag ttttatattt ggagtaaata caccttctcg atggggaagt caggctccat
     8101 ttacaaatat tactcttgat tgggtagtcc cagatgatct taaagataaa ccagcaatag
     8161 ttggtggtaa accatacgaa aattatactt atggagattt tcaaaaagag atggatatga
     8221 taaatagagc atttattgaa ataatgcttg agggtgatgc agacggaaga ggttttcaat
     8281 atccaatacc aacttataat atcacaagag attttgaatg ggatacagat aacgccaaat
     8341 tattattcga aatgacagca aaatatggaa caccttattt ccaaaatttt ataaacagtg
     8401 acttaaatcc taatgatgta agatcaatgt gttgtaggct tcaattagat aagagagaat
     8461 taagaaaaaa aggtggtgga ctttttggag cagatgaact tactggttca ataggggtag
     8521 taacaataaa tttacctcga attggctatt taacaaaaac aaagagggaa ttctttgaaa
     8581 gacttgatca ttttatgaga cttgcaaaag agtctttggt aataaaaaga aaggttataa
     8641 atagattaat ggaaaatggg cttttccctt atacaaagag atatctaaaa cattttgata
     8701 atcatttttc taccattgga ataaatggaa tgaatgaatg tcttttaaat tttatgggga
     8761 aagatataac aactcaagaa ggtagagcat ttgcattaga ggttcttgac tttatgagaa
     8821 agaaacttgc agattatcag gaagaaaccg gtgatctttt taatttagaa gcaactccag
     8881 cagaatcaac aagctatagg cttgcaaaac acgacaaaca aaaataccca gacatcataa
     8941 caagtgggga taaagatcct tattatacaa actcaactca actacctgtt aattatacca
     9001 cagatatttt tgaagcactc gatttacagg aagagttgca atgtaaatat actggtggaa
     9061 ctgtttttca tggatttctt ggagaggcaa tagaagattg gagaacatgc agggatctgg
     9121 taaaagcaat cgcatataat tatagaattc cctattttac aattactcct actttttcta
     9181 tatgtcctgt tcatggttat ttagcaggag aacattttta ctgtgaaaag tgtgctgata
     9241 gagaaagaga ggagattatg cttgagatag aaaaattaaa aaagttaaga tcagaacttg
     9301 caaataaaaa caattaaata aatattttat taggagagaa aatatgcaaa catcaatatt
     9361 tgatgagagt ttaggtaatc aatcgattac aaataaaaca gagatttcat ataactcgat
     9421 tgaggagatt gataaacgaa ttgtcgaatt agaaaaaaaa ctaaaagagg taaaaggaaa
     9481 agaaactgaa gtatatacaa gaatagtagg ataccacaga gatgtcaaaa actggaacaa
     9541 tgggaaaaaa gaagagtata aatatagagt tacttttgat atagaattaa aatcaataaa
     9601 agagagacta gacttagcaa aaaaagataa ttcaagaaat gaagagaata taaaccaaaa
     9661 agagattgct ttttataagg tttttcatag ccatacatgt agaaattgtc caccagtgtt
     9721 gaatttctta aaaacagtaa atatcccggg cgaagagata gatgtgttga atgagattgg
     9781 atttaactct gcaaaaaagt ataatataat gtcaactcct gctgttgtcc tatttgataa
     9841 agaggataga gtaattacaa tagtaaatag tttagaaaaa ttaaaagaaa tttttaaaaa
     9901 ttaaaaaggt agaaattgaa tttctttggt tttcaaaaaa caacattaat tgactatcct
     9961 ggtaaattag cagccaccat ttttactggt ggctgtaatt taagatgccc gttttgtcat
    10021 aataaggaac ttgta
//
LOCUS       a0209204_1005799        5397 bp    DNA              UNK 01-JAN-1980
DEFINITION  Ga0209204_1005799. | GENOME_ACESSION: IMG_3300025631 CONTIG_ID:
            a0209204_1005799 SOURCE: JGI_small ORIG_COORD: 0_5397.
ACCESSION   a0209204_1005799
VERSION     a0209204_1005799
KEYWORDS    .
SOURCE      .
  ORGANISM  .
            .
FEATURES             Location/Qualifiers
     CDS             326..2302
                     /product="single-stranded-DNA-specific exonuclease
                     &KO:K07462"
     CDS             complement(2299..3693)
                     /product="lipopolysaccharide/colanic/teichoic
                     acidbiosynthesis glycosyltransferase & COG2148"
     CDS             complement(3915..4220)
                     /product="hypothetical protein"
     Spacer_Hit      4194..4229
                     /gene="231"
                     /evalue="0.000214636"
     Spacer_Hit      4198..4229
                     /gene="46"
                     /evalue="0.000813747"
     CDS             complement(4287..5315)
                     /product="transposase/transposase & COG3415,COG3335"
     Spacer_Hit      5001..5035
                     /gene="208"
                     /evalue="2.74011e-07"
     Spacer_Hit      5001..5035
                     /gene="287"
                     /evalue="2.74011e-07"
     Spacer_Hit      5001..5035
                     /gene="130"
                     /evalue="2.43566e-07"
     Spacer_Hit      5001..5035
                     /gene="315"
                     /evalue="2.43566e-07"
     Spacer_Hit_Main 5001..5035
                     /gene="25"
                     /evalue="2.43566e-07"
ORIGIN
        1 gatgcagcag atatgcttat aaaagatggc tattctgtaa gagttgtgaa tatgttttct
       61 atttttcttt ttgatagaat ggataaagag tataaggagt atattcttcc aaagaacgtt
      121 aaaaaaagaa ttgcgattga agcaggaatt aaagatatct ggtataaata tattgggctt
      181 gatggggatg ttataggtat gacaaaattt ggtatttccg gcaaagcaga agatctggga
      241 agatattttg gttttacaaa agaaaatgtt tatgagaaag ccttacaatt attaaaatct
      301 taacagttag ttaattagag aaattatgaa tattttaaaa gaaaaactcg atcttaattt
      361 tataaaaaaa tggcaggaca agggttttga aacaataatt ttatcaattc ttgacagaag
      421 aaacataaaa acagagtcag aagttatatc tttcctgtat ccagaatttg aattactcga
      481 ctcaccattc ttatactcaa aaattatcag tgcctatcaa aggcttgata gagcaattaa
      541 aaatagagaa agtataatta tatttgggga tagggatgtt gatggcacaa cttcaatagc
      601 aatattggtc gattttttaa aaagatttaa tgcaaaagtt gattgggaat taccagtagg
      661 gatcgataat tatggactct caatggataa agtgaataaa tggagaaata aatatagttt
      721 gtgcataacc gttgattgtg gaattactaa tatttctgaa ataaaagaat taaaaaacaa
      781 tgggatagat acaattatta ttgatcatca ttctcctctt gagataatac cagaggctta
      841 tgcaataata aatccaaagt gtgaggatag cattgatttt aaaaatgttg cggcaagtgg
      901 tgttacattt ctttttatat ttggttatat attttataag agtcaatttt ataataaaaa
      961 tattcttttt atttatgaat ctaaaaatag tttaaaatta aatctgtata gaaatcttat
     1021 tttaatagag aatgttgagt ttaaagataa actaccctct tttattgaga agattgactt
     1081 tatattttat gatttaaata ataataaaat taaaaatttt atcttaaaat ttttaaataa
     1141 taagaaatgt tatcatataa ataattttga ttatcttaaa gaaatagatg ttgctatttg
     1201 cgagcatatc atatttttaa aaaatctatt taacttaata cacgagatag aaaatataaa
     1261 aacaaaatat cttccgctta ctgctcttgg gacaattgct gatattatgc ccattattaa
     1321 tattaacaga atatttgttg ctaatgggct aaaattctta aataagttaa aaaatattac
     1381 agaattatgc aaaagagtag aagtggattg tgaaaatatt actgtaaaag atctttcctg
     1441 gtgtgtatgc cctttattaa atgcttctgg tagaatggga gatgcgacta taactgttct
     1501 ttttttaatg gacaatgata attataactt ttatattcaa tccatactgg ataataacaa
     1561 agaaagaaaa attcacgaag aatttgcaat taataccttc aaagacgaat gtgaaaataa
     1621 caaaaatttt tataataaca atttagcatt tttttatagt gataaaattc atagaggcat
     1681 tactggaatt gctgcggcaa aactttcttc caaaacaaat tgccctacca tagttgcagc
     1741 aaaagagggg gattttttta ttggctcaat aagagggaaa tccaattatc attttgttga
     1801 gtttcttgat gctggtaaag aatttttact tgaatatgga ggtcatcatt ctgcagctgg
     1861 ttttagattt cataaagata aactcgaaga ttttatcata tttcttaaag aaaattcaca
     1921 taaattgaac aatgaaataa aagaagatga ttttatcaaa atagatgcag aaattccaga
     1981 gcaatatctt aattatgatc tattcaagac tatttttaca ctcgaaccat ttggtgaagg
     2041 gaatcctcct cctattttat taacaaaaaa cattaagatc aacagctgga attttttagg
     2101 caaagataaa aaacatataa aaatatattt taatacaata aaagagcaaa ttatcggaat
     2161 cttatggaat aaagcagagt tttttaactc aatctattca gaagataaaa gatacaatat
     2221 tctttatcaa ttagagttga ataaatttaa caatcaagta atccctcaat taattatttt
     2281 agatatagag atttgtgact aataggcata tctttttact tttttaccaa atattgtaag
     2341 aaagattatt tttatatcaa aaaagaatga ccaattttca atatattcaa tatcatattt
     2401 tactctcatt ccaatatcag aatcccctct ccaaccattt acctgtgccc aaccggttaa
     2461 acctggtttt acccaatgcc ttatatgata tttatcatat tttttataaa actcttctgt
     2521 gtgcaaaagc atatgtggtc ttggaccaac aatagacata tcccccttca agatattaaa
     2581 tagctgagga agttcatcta aattatattt tcttaaaaaa tcccctattt tggtctttct
     2641 tggatcatct tttgtagcct gttttacatc agattcttca tttactatca tggtacgaaa
     2701 tttataaatt ttaaattctc tctgtttata acctgttctt ttctgagtaa aaaaaacagg
     2761 accttttgat gttgctttaa tcaaaatagt aataactaaa aaaactggag ataaaactat
     2821 aagcccaatt aaagaaaaga ctatatcaaa taatctcttt ataaatctat taaacatatt
     2881 ttcaagtgga acatttctta tgccaattaa aggatatcct tcaatctgtc tcataaaagg
     2941 attaacactt attattttaa aatagtctgg aatcaattct gctttaactc catacttttc
     3001 acaaatattt gtaatatcaa caatcttttg ttctgctctc atgggtagag caactataac
     3061 attgtctata ataaaacttt ttaatattaa ttctatttta tctgttgttc ctaaaatcag
     3121 actctttatt gtatcagtat attctgggtt atctgtttta agaatctcct cattatcatc
     3181 taaaaaacca attattctta tacctaattc tggatttgag actatttttc tataaaagtt
     3241 taatccaacc tgcccagccc cgatgattaa atatcttcta aaattatatc cttttcttct
     3301 caaaatggaa agaatcattt ttataaatag tctctctgtt aaaaatattg agaaggtaat
     3361 taaagagaaa tataatatct gtttgtcatt gaatctatat atattaaaaa tattagaaat
     3421 ataaaaaaaa gaataaagaa ttatctgaaa aataataaga ttttttataa ttaatccaaa
     3481 aggacgaaat ctataagtat gggtaaattc atttttttca atgataaaat atagcaccaa
     3541 aattataact gaagaaacta ttaattcctt taattgccag aataaaattg aaccaaaaac
     3601 aatgtatttg cttataataa atgaggctat taaaaatacc aaatctaaaa aaacaagaac
     3661 tgctaaaaat aaactgctat tctgttttaa catattatac tataacacct atacggtaga
     3721 gttagttatt tataaaatat tttactttaa aaataaaaaa aagtcaaaaa gaattaatta
     3781 taatttttgg ggaaaataga agggaaagat tttactttta aatggaaaaa gatagaatta
     3841 tcccatggtt aattttgttt gagaaaagat tgtaataggc taatttattt tttttataat
     3901 ttgaaatatt ttttttaata gtatgtctca aaacccacta cctgatagca atcgttgtag
     3961 attgccttgt aaaatagggt ggtattgcct tcaaagtggg ataattctct ggccttattc
     4021 cactttttaa tctttgttaa cctcaagaat aactttaatg tcattatact acacttcatc
     4081 tcaacccctg taatcccaag tttctcatac tcttccaaaa aaagtaggat aattctcctc
     4141 agtaaacaac ccatgctgaa aaaattaaga tcagcatgga tcttctttaa gaacctataa
     4201 tcctgttttg acagatacac atgaatcctt gcatccccat ctattctttc gtatttattc
     4261 ccaacaaaat atagtttgtc aaaaatctat gcagaagaaa aaatatgaaa attttctgta
     4321 agcaaacttt ttatttcttc tatatgattt ttaatttcgg tattaaaaaa gttatctatt
     4381 gcaaaaataa agttattttt tgtatcataa tatttattat atatcacttt cttctttaaa
     4441 aatccccata acctctctat taagttcaaa ttaggcgaat aagtcggaag atggattaac
     4501 tctattttag atgtttttaa atactctttt attaaagaac aattatagta tttcgcatta
     4561 tcgcatatta tataaatctt atttaattca ctatgtttgg attctatctc tttaaataat
     4621 tctatcgtag attgggcatt tattctctcc tctcttctta caattatttc attatctatt
     4681 ggactataaa ccccatttat attcactctt tctctacctg tattgctttt tatttcttta
     4741 tttttacctt cttcaatcca tgcatatgct ggcataacat tgtaagtcgg atgaactgcg
     4801 tccataaaat atactttttc atctttttta agactttttc ttaatttctc atacttttct
     4861 aaatgttttt tctgcttttc tacatcagat ttacccggaa ttgcttttgt ctttttatac
     4921 gaaaatccca atctatgaag aagtatcact acaccttctc ttgtgtaagt tatattatat
     4981 ttatctttta tgtatttcat tatatctatg gctcttgaat ataaattatt tcttatatgt
     5041 tcttttaatt cttcttcctg ttcttggctc aatttaggct tcttaccttc ataatttaaa
     5101 atcaatagcc cttcttcccc tttatcttta tatatcttaa aatatcttct cgctgtcctc
     5161 tcatctatca gtagaatctc ttctatctct tcaaaactat accctctcga taaggcaaca
     5221 atacatttaa ttctatctct aattctccca tctttaattt ttttatgaag agattctaat
     5281 ttttttactt catcatcttt taatttaaag tccatatatt tacttaatac actatttttt
     5341 ctaaaaagta aattctaaaa ataaaaaatt ttgtcaaact aaaaaatttt tggtata
//
