# Supplementary material for: Uncovering the functional diversity of rare CRISPR-Cas systems with deep terascale clustering
Source: Science. Author manuscript; Available in PMC 2024 Mar 4. (PMC10910872; doi:10.1126/science.adi1910)
Supplement: data S5 [file NIHMS1969090-supplement-data_S5.zip › VII_spacer_search/spacer_id_47_targets.gb]

LOCUS       a0116145_1044706        2127 bp    DNA              UNK 01-JAN-1980
DEFINITION  Ga0116145_1044706. | GENOME_ACESSION: IMG_3300009704 CONTIG_ID:
            a0116145_1044706 SOURCE: JGI_medium ORIG_COORD: 0_2127.
ACCESSION   a0116145_1044706
VERSION     a0116145_1044706
KEYWORDS    .
SOURCE      .
  ORGANISM  .
            .
FEATURES             Location/Qualifiers
     CDS             2..229
                     /product="hypothetical protein & Hypo-rule applied"
     CDS             complement(274..1341)
                     /product="hypothetical protein & Hypo-rule applied"
     Spacer_Hit      1102..1138
                     /gene="232"
                     /evalue="1.90632e-08"
     Spacer_Hit_Main 1103..1138
                     /gene="47"
                     /evalue="7.2274e-08"
     CDS             1548..1748
                     /product="large subunit ribosomal protein L31 & KO:K02909"
     CDS             complement(1966..2127)
                     /product="hypothetical protein & Hypo-rule applied"
ORIGIN
        1 taattttatt ttttatacca gtatagatct taaaaaaaat aatagtcctc aatactatat
       61 ttccttgatc tacaacaatt catatatctg gaaagaattt atattgtcat attttgacta
      121 tccagtattt aacattgaag cagttaaaga gaatgaaaaa attaaaattg ctggggctgg
      181 caatgctcta tttttatttg attttgattt aaaaaaaata aaaaaatagt aaaaaatggg
      241 attttaacac acatggtatc cccttgtcat aatctaacta gctaattgct ttaaataatt
      301 tttataaata tcaacttcat catccagata tattggttta aataataaaa cctcctcatt
      361 tatctctggg caaagttctt ttagtatatc ttttggactc ccattcttat aactattaaa
      421 cctttttaaa ttaaaatatt caacatattt atatgcttta tcataaaaat cattttttga
      481 ataaaatctc tcataacaat aaaactcatc ttctataagt ctatgagaag tctcaacatc
      541 actttggtat gtttttgctt ttggtggtat tctcctatga tacattttgc atatcttctc
      601 tattattttg gtaaaatcac tctccctttc tctaaaccca ttggtaaact ctttaccatt
      661 atctgtttgt attttataac cttctaattt aacattaaac ttttttaaat gtaataataa
      721 ttttgttata aatgttattg aattacttat agatttttca tcagcataac ttataaaaat
      781 tgcccctgtt cttatacatc ttgctgtata ttgatatttt ggcaatttat gtaatactaa
      841 ttcactataa agttctggaa tatcagttaa atattttata tcaacctgta tcttctcaaa
      901 tgctttatat tttttcttat attctcttaa atcctttttt ctttctttct ttttcttatt
      961 tatcttctta aaaccatact tcttcataac tttaagtata gtcggaatag aatatggaat
     1021 cgtacattct tcttttattt ttttagcagt tacccttttc ttattttcaa taattttctc
     1081 acaaaaatct tttatcttaa actcataaaa taacataatt tttctagggc tatttttagg
     1141 tcgtttacta taatctttaa aatcaatatt attatccgac aaaaatcttt ttatccattt
     1201 tttaacagtt ttaacagttg tattaaactt ttttgcagtc ggcttaattc caatttcatt
     1261 aacagatttg ataatcttct ttcttaagaa agaaatatct ttacaatttt tataaatttc
     1321 gtaataattt aattcataca tggttatcct ccttctattt tatattttac taatattact
     1381 ctttaacata tatcgttgat atttgttaag agttatctta aggggatacc atgtattttt
     1441 attaatcatg aatcaatgag atttttcttt acttttttta aaaaatttat tataattaca
     1501 aaatataaaa agagatatct aaaattaata tagaaggagt aaattgtatg aagaaaggta
     1561 tacatccaaa atatgaagaa gcaactgtta cctgtgtatg tggaaatact tttaaaacaa
     1621 gatcagttgt aaaagatata aaagtagaaa tctgttctca atgtcatcca ttttttactg
     1681 gtaagcaaca tttagttgat actgctggta gaattgagag atttaagagt aaatataaga
     1741 ttaaatagtt taatattatt tactctccca aatgaggata tcattatagt ttttagggga
     1801 agagttatat aaattttatt atattaattt tattacaata agatatcctc attctctgaa
     1861 ttaactaaaa tcattcttaa tttctcaccc ataccattaa ggcaaatttt aaaaaaatta
     1921 agattattta ctagcaaaaa atagataata ttttattaat ttcttttatt cactaatatt
     1981 tccatttgta acatcaatgg cagcaatttt atttcgcacc ttaccaccta ttgtagtaaa
     2041 atctccacca acatataaag tatttccaga taatgccaaa ttttgaactc tttgattagg
     2101 gtctggtgca aaagatgtaa cattgcc
//
LOCUS       a0209720_1002312        5871 bp    DNA              UNK 01-JAN-1980
DEFINITION  Ga0209720_1002312. | GENOME_ACESSION: IMG_3300025605 CONTIG_ID:
            a0209720_1002312 SOURCE: JGI_small ORIG_COORD: 0_5871.
ACCESSION   a0209720_1002312
VERSION     a0209720_1002312
KEYWORDS    .
SOURCE      .
  ORGANISM  .
            .
FEATURES             Location/Qualifiers
     CDS             complement(7..1074)
                     /product="hypothetical protein"
     CDS             1263..2123
                     /product="lipopolysaccharide transport system
                     permeaseprotein & KO:K09690"
     CDS             2129..3013
                     /product="integrase/recombinase XerC & KO:K03733"
     CDS             3113..3526
                     /product="hypothetical protein"
     CDS             3609..3974
                     /product="hypothetical protein"
     CDS             3971..4495
                     /product="heptaprenyl diphosphate synthase & KO:K00805"
     CDS             4467..5450
                     /product="pyruvate formate lyase activating enzyme
                     &KO:K04069"
     Spacer_Hit_Main 836..871
                     /gene="47"
                     /evalue="7.2274e-08"
     Spacer_Hit      835..871
                     /gene="232"
                     /evalue="1.90632e-08"
ORIGIN
        1 cataatctaa ctagctaatt gctttaaata atttttataa atatcaactt catcatccag
       61 atatattggt ttaaataata aaacctcctc atttatctct gggcaaagtt cttttagtat
      121 atcttttgga ctcccattct tataactatt aaaccttttt aaattaaaat attcaacata
      181 tttatatgct ttatcataaa aatcattttt tgaataaaat ctctcataac aataaaactc
      241 atcttctata agtctatgag aagtctcaac atcactttgg tatgtttttg cttttggtgg
      301 tattctccta tgatacattt tgcatatctt ctctattatt ttggtaaaat cactctccct
      361 ttctctaaac ccattggtaa actctttacc attatctgtt tgtattttat aaccttctaa
      421 tttaacatta aactttttta aatgtaataa taattttgtt ataaatgtta ttgaattact
      481 tatagatttt tcatcagcat aacttataaa aattgcccct gttcttatac atcttgctgt
      541 atattgatat tttggcaatt tatgtaatac taattcacta taaagttctg gaatatcagt
      601 taaatatttt atatcaacct gtatcttctc aaatgcttta tattttttct tatattctct
      661 taaatccttt tttctttctt tctttttctt atttatcttc ttaaaaccat acttcttcat
      721 aactttaagt atagtcggaa tagaatatgg aatcgtacat tcttctttta tttttttagc
      781 agttaccctt ttcttatttt caataatttt ctcacaaaaa tcttttatct taaactcata
      841 aaataacata atttttctag ggctattttt aggtcgttta ctataatctt taaaatcaat
      901 attattatcc gacaaaaatc tttttatcca ttttttaaca gttttaacag ttgtattaaa
      961 cttttttgca gtcggcttaa ttccaatttc attaacagaa ttaataatct tttttcttaa
     1021 gaaagaaata tctttacaat ttttataaat ttcgtaataa tttaattcat acatggttat
     1081 cctccttcta ttttatattt tactaatatt actctttaac atatatcgtt gatatttgtt
     1141 aagagttatc ttaaggggat accatgtatt tttattaatc atatttcaaa aaaattaata
     1201 tttacatttt tttaaaattt agttaatatt gactctattc ataaaaatca aaaggacaca
     1261 aaatgtcaaa agaaaaaact caagggtggg atattataat aacatccaaa agaaaaaatt
     1321 atcttagctt aaaagatttt aaagatatca tagatcatcg agatttaata tttaattttg
     1381 ttaatagaga ctttgtgact caatataaac agacaattct tggcccttta tggtatttaa
     1441 tacaaccaat tttaacaaca attgtattta caattatatt tggtaatata gcaagaattc
     1501 caacagacgg attaccaggt cctctttttt atttaggtgg cataacctta tggaattttt
     1561 ttagttctac tttaacctct acatcaaata tttttacctc taatgctggt atatttggaa
     1621 aagtctattt tccccgtatt gttgtcccta tttcaattat gatttctaat tatataagat
     1681 tattaattca gtttttgttg tttttatcga tttatatatt ttttattttt aacttaaaga
     1741 caataaggcc aaatatatac ttattatttt tgccgttgat tttaatacaa ctatcattac
     1801 tttccttagc ctgtggaatg tttatctcct caattaccac aaaatatcgt gatcttcaat
     1861 atcttgttgg atttggggtt caactctgga tgtatgcaag ccctgtagta tatcctatat
     1921 ctcaaatagc agaaaaatgg caatgggtat ttattgtaaa tccagtaagt tattccttag
     1981 aattatttaa atacgcattt acaggatatg gaactcttaa tctaaaatat ttctttataa
     2041 gctgttttgt cactattatt cttttgctat taagttttag atcatttaaa aaggcagaag
     2101 agacatttat cgatagggta taaatttaat gtcattagat agagatattg aaaaatattt
     2161 attatactta tcttcccaaa aaggactttc tgaaaataca atcatttcat ataaaaatga
     2221 cttgaataaa ttttataact atcttacaaa agaaaatctt gattttgaaa atctaaaaag
     2281 atatcatttc agaggatttt tagtagaatt atcaaaagaa aaaatgaata aaaaatcgat
     2341 aaatagaatt ttggcaagca taaaaggatt tgtaagatat aaaataagat atggatataa
     2401 agacaaggca aatattttag aagtagaatc ccagaaaaca gcaaaatatt taccaaaatt
     2461 tctttttgaa gaagaattcg atactcttat aaattttagt tgtaataaaa aagaagattt
     2521 tagagacagg gctatttttg aattaatttt tgcaactgga ttaagagttt ctgaattgac
     2581 ttcattagat ttatctcata tttcctcttt taataatgaa ataagaataa ctggaaaagg
     2641 gaataaagag agaattgtcc tgtatggcga gaaatgtaaa gaaattctta aagagtatct
     2701 taatgtaaga gatgaattta atcccaaaga gaatgccttg tttcttaatc ttagcggaaa
     2761 gagattgtct cagcgagggg taaggcatat tcttgataaa agaataaaag agatctcttt
     2821 taaaaagaag atatcccccc attctctaag acacagtttt gctacagcaa tgataagaaa
     2881 tggtgctgat ataagaacag tgcaaactct tttgggacat tcaagtttag caacaaccca
     2941 gatttatact catctagggc ttgatgaatt aaaggatata cattataaat ttcatcctca
     3001 tgggaaaaaa taaaaaattt ttattttttt cttgattttt aataaattaa attttattat
     3061 taaagataat gatagattaa agacgatata aatttaggag gtatttaaat ttatgaaaaa
     3121 tcgatttttt ttaatattta tttttttgtt aattgctggt tttaattcac tcttttcaga
     3181 agattctatt cctattgata aatatgatac aaaaaatatt atgttatctt ctattatcta
     3241 tactaaatta ggattaattc ttgtttatta tgtagatgat attgcaaagg aggcttatgt
     3301 gccatttgaa ttttttagag atgggagagc aaaacaggta atagaagatg atattatggt
     3361 tacacctcaa gcaaacatta tttataagaa tggtaaacct tttaaagtta aaatttatgt
     3421 cccaacaaag acaagaggta ctgcatataa actaatggat gccatgccag aagatataaa
     3481 agaaaaattt aagaatacca cagatcttta ttttgaatac aaataacatt ttaatatttt
     3541 aataggttat ataaaaaatg atttaaaatt ttaaaagggg gatatccccc ttttaaattc
     3601 tatctaaaat gaagataaga atagtcgata tcataatatt aattattttc cttatattaa
     3661 gttttataat aatttcaaca aggattattt caaaaaaaga taataatata ctcctgataa
     3721 atactgaaaa agagaatttt aaatactcct taaatgagaa taggacaatt gtcgtaaatg
     3781 ggaaaatagg catcactatt atagagataa ataatggtag gtttagattt gttgaatcca
     3841 gttgtcagaa taagacctgc gttaaaactg gctgggttag tatatcagac tatccaataa
     3901 tctgcctgcc aaatagagtt tcagcatata ttgagtccaa cgaagaaaaa gattttgatg
     3961 ttattacaag atgataaaag ataaaaaatt ggttgcattt tttgctggtt tttctgcttt
     4021 tattgcggta tttgagaatt ttataccatt gccatttccc tttttaagac tcggattttc
     4081 aaatatacct attatgcttg gattaaatat ctttaacttt tttgaatttt cttttatcgt
     4141 attattcaaa accgttttct cacatctttt tagagggaca ctcttttctg ttcctttttt
     4201 aattggaatt tctggtgcca ttctattcat aatattttta tatccaactt ataagttgtt
     4261 taaaaattat atctcattta tatcagctgg gattttaggt gccttttttc ataatacagg
     4321 ccagatatta gtagctttac tttttatccc tttaaaaccg gttctttttt ttggaaatat
     4381 tttaataata tttggcacta tttttggctt gattactgga ataatttgta atatattata
     4441 taataagaat attttaagga ttttttatgg aagtaagact ctatcaaaaa attaatgata
     4501 aaacagagtg tctcttgtgc cccaataact gtaagttaaa agaaggacaa tctggcttat
     4561 gcaacataag agaaaatgta aatggaaata taataaatcc atattctgga ataatttcat
     4621 cgagtggaat tgatccaata gaaaaaaaac ctttgtatca tttttatccg ggatctgaaa
     4681 tatactccat aggatttttt ggttgcacat taaagtgtca attctgtcag aactggcaaa
     4741 taagccagaa taaaccttta gactatttta aaaaaatatc gccagaggat tttgtcttat
     4801 atcttaaaaa aaataatttt aacaaaatag cctacacata ttcagagcca actttatact
     4861 atgagtgggt gttagaaact gctaaattgt gtagaaagaa tgatattaag aatgtcattg
     4921 taactaatgg ctatcttaat aaagagccag caaaagaact attaaaattt atagatgcag
     4981 caaacataga tctaaaagga gcagacgatc aattttataa aaagaattgc aatggtaaaa
     5041 tagagccagt aaaagaattt attaagatag catttgattt aaatgttcat attgaactaa
     5101 caacacttgt aattacaaat acaaatgata gtatggagga ttgtaagaag attatggatt
     5161 ttatcaaatc tatttctaca gatatcccct ttcatatatc aagatatcac tcagcttata
     5221 aatttaatct tccaccaact caagaaaaaa caataaaaga ttgggttaac tatgcaaaaa
     5281 atcatcttaa tttcgtatat ggtggtaatg ttctttttga taatgatact tattgccaca
     5341 attgtaaatc gcttttaata aaaagaaatt tttatttagt aagtctaata ggtattgata
     5401 acaaaggaat ttgcctaaaa tgtagtagta aaaataatat tattatgtag tcttattgct
     5461 ttttgaaaaa catttttaat tgaaagacac tatataaaaa ccaaaaaatc taataaaaac
     5521 agaataaata ttgcaactta ttttattcat atttagttaa atgaatgcca gttttatcca
     5581 aaaaactttc ctattttttg attcttccga tataattttg tattttaaat aagtcatctc
     5641 tttatactaa caaaatttta atttgtaagt tatcctgcat ctatatggga attaatttta
     5701 taagtatagg tatatcccta ttaaaaaaat tataggtctg tcccttactt taattttttt
     5761 caaaaaaact aatttttttt ctaaaacttg taaaggattt tttcaaaaat tttgtgatta
     5821 atatatagaa atattttttt ggaggattta ttatgaatac aaaattaaat t
//
