# Supplementary material for: Uncovering the functional diversity of rare CRISPR-Cas systems with deep terascale clustering
Source: Science. Author manuscript; Available in PMC 2024 Mar 4. (PMC10910872; doi:10.1126/science.adi1910)
Supplement: Table S2 [file NIHMS1969090-supplement-Table_S2.xlsx]

## Sheet: Sheet1
CRISPR Type	Subtype	Cas name	Other/legacy names
V	V-A	Cas12a	Cpf1
II	II	Cas9	Cas5 (pre 2010, ambiguous old naming)
III	III-A/D	Cas7	Csm3
III	III-B/C	Cas7	Cmr4
III	III-E	gRAMP	gRAMP, Cas7-11
IV	IV	Cas8-like	Csf1
IV	IV	Cas7	Csf2
IV	IV	Cas5	Csf3
IV	IV	DinG	Csf4
IV	IV	Cas6	Csf5
III	III-D	Cas5	Csx10
VI	II-A	Cas13a	c2c2
