# Supplementary material for: Uncovering the functional diversity of rare CRISPR-Cas systems with deep terascale clustering
Source: Science. Author manuscript; Available in PMC 2024 Mar 4. (PMC10910872; doi:10.1126/science.adi1910)
Supplement: Table S3 [file NIHMS1969090-supplement-Table_S3.xlsx]

## Sheet: Sheet1
Pipeline	number of passing clusters	number of hit clusters recovered (out of 187*)	number of hit clusters recovered from CARF subset (out of 19)	number of hit clusters recovered from effector subset** (out of 19)*	average cluster size of recovered hits	average effective sample size from clusters of recovered hits	discovery rate	fraction lost	fraction lost of CARF subset	fraction lost of effector subset**
full pipeline	127993	178	17	19	21.1685	17.6031	0.0013907	0.0481283	0.105263	0	note: remaining systems were found through protein-protein associations
naïve weighted with 30% clusters with all CRISPR finders	59857	157	17	17	19.6433	16.5701	0.00262292	0.160428	0.105263	0.105263
naïve weighted with 50% clusters with all CRISPR finders	77240	127	13	15	14	12.2431	0.00164423	0.320856	0.315789	0.210526
naïve weighted with 30% clusters and CRT only	30533	146	16	17	19.4521	16.2829	0.00478171	0.219251	0.157895	0.105263
naïve weighted with 50% clusters and CRT only	40199	115	12	14	14.2609	12.4255	0.00286077	0.385027	0.368421	0.263158
All filtered using N_eff >= 3, weighted_score > 0.35		*, excluding PhageCas9		**Effector-Modules + Cas-Fusions							note: color scales are from lowest value to highest value in each column

## Sheet: Full_Pipeline
GCF_000058485.1&&NC_008278&&6031418_6034760_1	(Cas5_Cas3 fusion).gb	TRUE
EMBL_ERZ505329&&contig_129&&28461_30633_-1	(Cas7 + Cas8_Cas5 fusion).gb	TRUE
IMG_3300021472&&a0190363_1001919&&8327_9779_1	(Csa5_Csa4 fusion).gb	TRUE
GCF_021018745.1&&NZ_CP063845&&4894452_4896432_-1	(Cmr6_Cmr1 fusion).gb	TRUE
IMG_3300001592&&Draft_10000135&&23396_24782_1	(Cas6_Cas5_fusion).gb	TRUE
GCA_904380115.1&&CAJFHU010000034&&10263_14391_-1	(Cas9_Cas1 fusion).gb	TRUE
WGS_JABLTL01&&JABLTL010073043&&184_2911_1	(Cas8_Cas5 fusion).gb	TRUE
IMG_3300045747&&a0485825_0053347&&1617_1944_1	(RHH TA system).gb	TRUE
EMBL_ERZ1742239&&contig_29570&&162_1638_1	(AbiE + DUF87).gb	TRUE
IMG_3300013103&&0164318_10140015&&1204_2056_1	(AbiEi + AbiEii).gb	FALSE
IMG_3300044960&&Ga0484958_001236&&27209_27470_-1	(small ORFs).gb	TRUE
IMG_3300005452&&a0068706_1004208&&1242_2085_1	(AbiEii).gb	TRUE
EMBL_ERZ1033877&&contig_98&&37922_38591_-1	(DarT DarG toxin-antitoxin ribosylation).gb	TRUE
IMG_3300014205&&0172380_10021645&&1390_1759_1	(TA system).gb	TRUE
IMG_3300001380&&6J14229_10033242&&787_1210_1	(nucleotidyltransferase + HTH).gb	TRUE
IMG_3300031358&&a0307438_1001316&&8395_8671_1	(DUF370 + RNaseH TA).gb	TRUE
IMG_3300034066&&a0335019_0002251&&7799_8117_-1	(DUF2442 + DUF4160).gb	TRUE
GCF_003337175.1&&NZ_NETH01000035&&6357_6546_1	(Cas9 HicAB TA).gb	TRUE
MG-RAST_mgm4611649.3&&465870&&0_567_1	(DUF3368 TA system).gb	TRUE
EMBL_ERZ511474&&contig_784&&79398_79716_-1	(Nucleotidyltransferase HEPN, antitoxin).gb	TRUE
IMG_3300009455&&0114939_10000745&&24543_24870_1	(TA DUF3368 _ UPF0175).gb	TRUE
GCF_012037625.1&&NZ_JAAVJS010000002&&280535_280832_-1	(Cas9 TA system).gb	TRUE
EMBL_ERZ1505400&&contig_18950&&117_258_1	(addiction gene orf associated with Cas9).gb	TRUE
IMG_3300025308&&0209211_10037079&&3340_3646_-1	(PHD + PIN TA).gb	TRUE
GCA_013285545.1&&JAAXLU010000071&&33674_34109_-1	(DUF86 + Nucleotidyltransferase).gb	TRUE
EMBL_MGYG000003147&&MGYG000003147_7&&47692_56296_-1	(massive defense genes).gb	TRUE
WGS_BOFR01&&BOFR01000007&&165916_179089_-1	(massive defense system).gb	TRUE
GCA_020629965.1&&JAHDCG010000247&&2680_3286_1	(DUF3761).gb	TRUE
GCA_019359625.1&&JAHHGW010000067&&164750_165512_-1	(DUF4384 + TPR).gb	TRUE
GCA_018238085.1&&JABCUA010000354&&227_1190_-1	(DUF2797).gb	TRUE
IMG_3300015360&&0163144_10061397&&188_1256_1	(Ras GTPase).gb	TRUE
IMG_3300037311&&a0394881_0014120&&7964_8594_-1	(DUF3761).gb	TRUE
IMG_3300026531&&a0256835_1021849&&344_1451_1	(DUF4407 + other protein).gb	TRUE
GCA_018712075.1&&DVHN01000112&&0_1944_1	(DUF1882_primase).gb	TRUE
GCF_002075285.3&&NZ_CP021983&&497963_498752_-1	(23S rRNA IVP + DUF2325 + RT sometimes).gb	TRUE
GCA_013359445.1&&JABWBV010000281&&2844_3129_-1	(DUF370).gb	TRUE
IMG_3300012091&&a0136625_1012864&&2_971_1	(WYL).gb	TRUE
GCF_014695895.1&&NZ_JACJPD010000040&&5457_6090_-1	(type II secretion GspH).gb	TRUE
GCA_016840085.1&&JAEOTA010000034&&18467_19766_-1	(DUF2797 large zinc finger protein).gb	TRUE
IMG_3300026484&&a0256837_1016836&&561_990_-1	(FlhB).gb	TRUE
IMG_3300027532&&a0209544_1004784&&1334_3008_1	(SWIM).gb	TRUE
GCA_002358875.1&&DEPS01000038&&15824_19211_-1	(RVT + group II intron PrimPol).gb	TRUE
WGS_JACDJC01&&JACDJC010011245&&1712_3152_-1	(TPR + DNA polA).gb	TRUE
IMG_3300009499&&0114930_10001113&&3299_5312_-1	(Tbf2).gb	TRUE
EMBL_ERZ724514&&contig_3192&&343_1033_-1	(DUF3761).gb	TRUE
WGS_RRYU01&&RRYU01005723&&198_2535_1	(large WYL).gb	TRUE
GCA_016223105.1&&JACRPR010000238&&1_1870_1	(Tbf2 WYL).gb	TRUE
GCA_016876015.1&&VGOD01000184&&7922_8489_1	(RNaseH).gb	TRUE
IMG_3300019992&&Ga0197015_1040&&6129_7227_-1	(Cas2 + 3-_5 proofreading exonuclease).gb	TRUE
IMG_3300035668&&a0372944_0001891&&1173_5076_-1	(Acquisition-associated NACHT).gb	TRUE
GCA_903844205.1&&CAIMSW010000586&&959_2393_-1	(HlfK).gb	TRUE
GCA_016179065.1&&JACOSD010000405&&5712_7455_-1	(vWA + RDD).gb	TRUE
IMG_3300002498&&TOLCLC_10008146&&3727_6961_-1	(CARF_CYTH_HD).gb	TRUE
GCF_000024805.1&&NC_013440&&7674710_7676006_1	(SAVED TIR).gb	TRUE
IMG_3300042939&&a0453142_0007685&&8027_9725_-1	(Cutinase_Lipase_SAVED).gb	TRUE
IMG_3300046790&&a0495499_0000077&&7424_8333_1	(SMODS + SAVED CHAT).gb	FALSE
IMG_3300034111&&a0335063_0013299&&1300_3253_1	(SAVED_APH_TCAD9).gb	TRUE
IMG_3300026484&&a0256837_1008848&&1106_4061_-1	(csx1 + Phage RNAPol).gb	TRUE
IMG_3300031994&&0310691_10021322&&2165_3863_1	(CARF_5p_nucleotidase).gb	TRUE
GCA_020634195.1&&JACKCE010000043&&1971_2784_-1	(EAD7 _ SAVED).gb	TRUE
EMBL_ERZ894180&&contig_692&&8871_11661_-1	(CARF_DUF859 + many nearby genes).gb	TRUE
EMBL_ERZ773005&&contig_5&&212166_213489_1	(SAVED_TIR2).gb	TRUE
GCA_016712315.1&&JADJRG010000028&&300098_302447_1	(SIR2 _ CHAT _ SAVED + SMODS).gb	TRUE
GCA_900541305.1&&UQJJ01000039&&1337_4901_1	(CARF_DUF859_ATPase + many nearby genes).gb	TRUE
EMBL_ERZ795034&&contig_47960&&1548_2448_-1	(CARF_Sigma).gb	FALSE
GCF_000224065.1&&NZ_AFWT01000006&&121441_122968_1	(CARF_ATPase_HTH + RNAPol).gb	TRUE
IMG_3300020198&&0194120_10015339&&5702_6689_1	(CARF_TIR_Mrr).gb	TRUE
IMG_3300031566&&0307378_10017289&&164_1499_1	(CARF_EAD7).gb	TRUE
EMBL_ERZ404942&&contig_42542&&228_1605_-1	(CARF_RelA).gb	TRUE
IMG_3300031539&&0307380_10010365&&4440_5463_-1	(CARF_2p_deoxyribosyltransferase).gb	TRUE
IMG_3300009523&&a0116221_1002542&&6420_8025_-1	(CARF_SIR2).gb	TRUE
IMG_3300044617&&a0453743_0023453&&2386_4123_-1	(DinG_HNH).gb	TRUE
GCA_004138175.2&&RYFE02000070&&3219_4437_1	(CasMu-I).gb	TRUE
IMG_3300020641&&Ga0206884_1077&&6347_8576_1	(Cas12 + Cas3).gb	TRUE
IMG_3300027823&&0209490_10014851&&1048_2638_1	(Cas12 + IscB + HTH).gb	TRUE
IMG_3300031760&&0326513_10063483&&752_1769_-1	(Cas8_HNH).gb	TRUE
GCA_018268035.1&&JAFDXI010000155&&1871_5534_-1	(DUF3800_TPR + Cas12).gb	TRUE
EMBL_ERZ584659&&contig_33476&&1228_2278_-1	(new III subtype).gb	TRUE
IMG_3300009712&&a0116165_1003158&&2597_4427_-1	(VII b-CASP).gb	TRUE
IMG_3300010349&&0116240_10096391&&801_1509_-1	(CasMuV MuB).gb	TRUE
GCA_018369695.1&&JAGZBW010000011&&6634_10387_-1	(Cas3_PDDEXK).gb	TRUE
IMG_3300010327&&0116246_10008300&&2259_3435_-1	(Cas5_HNH).gb	TRUE
IMG_3300006527&&Ga0100159_100137&&71478_72558_1	(Cse2_VRR).gb	TRUE
IMG_3300009503&&0123519_10124867&&69_1659_-1	(DUF2225).gb	TRUE
IMG_3300018012&&0187810_10022321&&90_1506_-1	(Cut8).gb	TRUE
EMBL_ERZ584659&&contig_1773&&510_1521_-1	(DUF2283).gb	TRUE
GCA_013140405.1&&JABFSV010000514&&13559_13769_-1	(DUF2281).gb	TRUE
GCF_000419585.1&&NZ_ATTH01000001&&941528_943577_-1	(UvrD_NERD nuclease).gb	TRUE
EMBL_ERZ842392&&contig_23636&&3690_4530_1	(Sigma_factor + Csx1).gb	TRUE
IMG_3300025717&&a0207419_1001204&&18142_19330_1	(Tubulin system).gb	TRUE
GCA_910584945.1&&CAJUDY010000014&&24554_26873_1	(TPR_MALT).gb	TRUE
GCF_021531665.1&&NZ_JADYUH010000077&&9506_10499_-1	(M78 peptidase).gb	TRUE
WGS_MTBK01&&MTBK01177382&&2891_4688_1	(RecJ_HD).gb	TRUE
IMG_3300027878&&0209181_10066870&&0_1041_1	(WYL operonized with cascade).gb	TRUE
IMG_3300031520&&a0272428_1002147&&25604_25976_-1	(Holliday Junction Resolvase).gb	TRUE
EMBL_ERZ4560494&&contig_2628&&7202_8435_1	(Sigma_factor + Csx1 + large Csx1).gb	TRUE
EMBL_ERZ779846&&contig_3976&&4008_5559_-1	(large Sigma_factor).gb	TRUE
IMG_3300008252&&0105357_10033588&&329_1373_1	(Moca oxoreductase + SDR).gb	TRUE
IMG_3300002223&&7J26845_10007859&&1305_2472_1	(TIR cascade).gb	TRUE
IMG_3300014149&&a0181613_1011337&&962_3059_-1	(NACHT).gb	TRUE
IMG_3300009032&&0105048_10143319&&1427_2051_-1	(DUF4231).gb	TRUE
IMG_3300042340&&a0453917_0000106&&32810_35291_-1	(mega Cas8-like).gb	TRUE
IMG_3300047317&&a0495604_0021803&&2293_4057_-1	(SNF2 instead of Cas3).gb	TRUE
IMG_3300026516&&a0209573_1000325&&56350_57046_-1	(Cas9 associated Y1).gb	TRUE
EMBL_ERZ653703&&contig_1622&&2425_3673_-1	(XRE HTH regulator operonized with Cas effectors).gb	TRUE
IMG_3300018407&&a0187900_1000594&&12585_14151_-1	(DUF87 + NurA 5 to 3 nuclease).gb	TRUE
IMG_3300045107&&a0484955_0013512&&3038_6074_-1	(Cas8_Fic fusion).gb	TRUE
GCA_017934005.1&&JAGBKJ010000834&&818_3053_-1	(DUF3800_TPR).gb	TRUE
EMBL_ERZ1030305&&contig_263&&8899_9757_1	(methyltransferase).gb	TRUE
IMG_3300009083&&0105047_10063153&&274_994_-1	(DUF3891).gb	TRUE
GCA_001570385.1&&BBYL01000030&&535_1639_-1	(unknown accessory).gb	TRUE
GCF_016757215.1&&NZ_JAESIY010000005&&313654_315544_1	(TPR HATPase).gb	TRUE
IMG_3300007521&&0105044_10068709&&481_2728_1	(Tfb2_Cas3Cterminus_WYL).gb	TRUE
IMG_3300033167&&a0334898_1003770&&3048_4593_-1	(EamA _ F420H2_quin_red).gb	TRUE
IMG_3300003177&&DffDRAFT_1003423&&1014_3828_-1	(Phage RNAPol).gb	TRUE
IMG_3300043390&&Ga0454692_000076&&4479_7614_1	(vWA + Tubulin).gb	FALSE
IMG_3300048589&&a0498927_0037426&&1005_1464_1	(Cas12 + bzip).gb	TRUE
IMG_3300009175&&0073936_10076949&&1196_1451_-1	(DUF5679, zinc ribbon).gb	TRUE
IMG_3300041417&&a0439242_0072051&&1423_2242_1	(methyltransferase + cascade).gb	TRUE
GCA_003086515.1&&QEFL01000015&&20967_22101_-1	(nurA dsDNA break repair + DUF87).gb	TRUE
IMG_3300026546&&0256913_10022199&&462_1617_-1	(toprim).gb	TRUE
IMG_3300044730&&a0453757_0004423&&6344_8234_-1	(APH_EcKinase).gb	TRUE
GCA_011362195.1&&DTDN01000009&&39236_40742_-1	(vWA + FHA + PP2C).gb	TRUE
IMG_3300026304&&a0209240_1021588&&337_1153_1	(TIR2).gb	TRUE
GCF_018502485.1&&NZ_CP075546&&993250_997099_1	(ATPase + Metallophosphatase).gb	TRUE
IMG_3300031670&&0307374_10003486&&16416_17127_1	(DUF5919).gb	TRUE
IMG_3300048987&&a0467049_0000162&&19133_19934_1	(transmembrane_vWA + DUF4407).gb	TRUE
GCF_001029445.1&&NZ_LDOT01000053&&7692_9432_1	(Radical SAM protein).gb	TRUE
IMG_3300012931&&0153915_10003429&&308_1193_1	(PRiA3 + zf).gb	TRUE
IMG_3300037311&&a0394881_0008304&&11617_12277_1	(EAD11).gb	TRUE
EMBL_ERZ778503&&contig_16504&&109_2353_-1	(Kinase).gb	TRUE
WGS_CADHRT01&&CADHRT010000022&&25862_26885_1	(Mrr nuclease + ATPase).gb	FALSE
IMG_3300037509&&a0394184_0000482&&19069_20062_1	(WYL I-D).gb	TRUE
IMG_3300000574&&7J11328_10007417&&1272_1539_-1	(DUF433).gb	TRUE
GCA_015662405.1&&DQUE01000208&&5320_7480_-1	(PAP_phosphatase_CorA).gb	TRUE
EMBL_ERZ3455816&&contig_9406&&2751_3312_1	(multi-gene system including greA greB).gb	TRUE
EMBL_ERZ724078&&contig_5708&&5799_7854_-1	(RepA replication).gb	TRUE
IMG_3300031654&&a0315549_1044866&&183_2397_-1	(metal system).gb	TRUE
GCA_017544725.1&&JAFYDR010000170&&27158_28184_1	(Y1 TPase type III).gb	TRUE
IMG_3300015214&&0172382_10011895&&7267_8365_1	(UPF0158).gb	TRUE
GCF_001655635.1&&NZ_LSNH01000001&&2031044_2032025_-1	(wWA + kinase).gb	TRUE
EMBL_ERZ724507&&contig_6357&&940_1633_-1	(DUF4145).gb	TRUE
GCF_900453405.1&&NZ_UGPM01000003&&1785257_1786514_-1	(DUF3800).gb	TRUE
GCF_902500215.1&&NZ_CABVOU010000021&&55311_56466_-1	(Toprim).gb	TRUE
EMBL_ERZ773219&&contig_530&&18381_19626_1	(Recep domain + 4 unknown genes).gb	TRUE
GCA_001508235.1&&LGFR01000093&&2560_3565_-1	(unknown + DUF2791 + DUF2791_ATPase).gb	TRUE
IMG_3300032272&&0316189_10000814&&17931_20814_1	(TPR Protein Kinase).gb	TRUE
IMG_3300005573&&a0078972_1000107&&101916_102516_1	(RNaseH).gb	TRUE
EMBL_ERZ795109&&contig_975&&4795_5770_1	(vwa + PPC + kinase system) .gb	TRUE
EMBL_ERZ405284&&contig_1793&&4535_5441_1	(Mrr nuclease).gb	TRUE
IMG_3300031631&&a0307987_1000023&&70180_70972_-1	(TIR).gb	TRUE
IMG_3300004628&&a0070399_1037568&&498_2109_1	(Csx20 operonized with Alpha Amylase).gb	FALSE
EMBL_ERZ1699236&&contig_1829&&258_2607_-1	(vATP-synt_E).gb	TRUE
IMG_3300035698&&Ga0374944_616918&&9967_11707_-1	(NACHT_PDDEXK + cascade).gb	TRUE
IMG_3300012983&&0123349_10003896&&1100_3251_1	(Cas13b + CorA).gb	TRUE
GCA_020434175.1&&JAGRBH010000503&&340_1450_-1	(unknown transmembrane protein).gb	FALSE
IMG_3300012943&&0164241_10011111&&1329_2733_-1	(Cut8_TPR).gb	TRUE
IMG_3300014153&&a0181527_1048931&&1181_2084_-1	(unknown).gb	TRUE
EMBL_ERZ650341&&contig_14933&&186_501_1	(Nif11).gb	TRUE
IMG_3300031911&&0307412_10000093&&68229_68721_-1	(PRiA4 ORF3).gb	TRUE
IMG_3300028191&&a0265595_1000410&&37454_38072_1	(DUF6155).gb	TRUE
WGS_JAAUYB01&&JAAUYB010070855&&3244_3730_1	(Prok_E2 + ThiF + ThiS + NYN + CorA).gb	TRUE
EMBL_MGYG000290606&&MGYG000290606_2&&40_988_-1	(Cas9 or Cas12 associated WYL).gb	TRUE
IMG_3300001598&&EMG_10018732&&309_3072_1	(mega peptidase).gb	TRUE
GCA_019359445.1&&JAHHHJ010000029&&16098_16602_1	(RAMA + DUF444 + PIN).gb	TRUE
EMBL_ERZ1764562&&contig_378&&16539_17331_1	(NERD).gb	TRUE
IMG_3300024353&&a0209979_1002041&&5779_7255_-1	(Mrr nuclease).gb	FALSE
IMG_3300033463&&0310690_10163143&&217_2491_-1	(TPR).gb	TRUE
EMBL_ERZ778607&&contig_14514&&540_2586_-1	(betalactamase).gb	TRUE
EMBL_ERZ773360&&contig_3930&&5259_6435_-1	(MazF).gb	TRUE
EMBL_ERZ4560656&&contig_7640&&76_1108_-1	(HTH _ M78 peptidase).gb	TRUE
IMG_3300026546&&0256913_10013832&&2_1481_1	(TPR Rho RNA binding).gb	TRUE
IMG_3300048583&&a0498911_0096679&&1007_1916_1	(HIRAN Cas9, one case ATPase).gb	TRUE
GCF_016526145.1&&NZ_JADDUE010000010&&220137_220869_-1	(DUF5343 + Helicase_HNH_ResIII).gb	TRUE
IMG_3300024423&&a0190286_1002039&&2400_5370_-1	(Tubulin + other protein + vWa).gb	TRUE
EMBL_ERZ4560480&&contig_4482&&7569_10323_-1	(PKinase).gb	TRUE
GCA_903847485.1&&CAINDV010000696&&9392_10559_-1	(Fic Cascade).gb	TRUE
IMG_3300000574&&7J11328_10033202&&130_1651_1	(DUF4407 + transpeptidase).gb	TRUE
IMG_3300020192&&0163147_10009373&&460_1681_-1	(NACHT).gb	TRUE
EMBL_ERZ772753&&contig_7251&&225_1815_-1	(pentapeptide + unknown domain).gb	TRUE
GCF_003668875.1&&NZ_RAWM01000178&&1907_2396_-1	(DUF2204).gb	TRUE
IMG_3300046534&&a0491194_0030312&&2144_2783_-1	(RNaseT).gb	TRUE
IMG_3300007964&&a0100400_1019481&&1335_1944_-1	(SLATT).gb	FALSE
IMG_3300028048&&0256405_10015800&&2772_4671_-1	(ATPase_DUF4435 + Cas12).gb	TRUE
EMBL_ERZ827088&&contig_3603&&12691_12832_1	(RNaseT).gb	TRUE
IMG_3300034107&&a0335037_0001347&&11328_12051_-1	(transmembrane NARF).gb	TRUE
IMG_3300009585&&a0105160_1000939&&4188_8637_1	(RNAPol + Sigma_factor + unknown gene).gb	TRUE
		178

## Sheet: c30_weighted
GCF_000058485.1&&NC_008278&&6031418_6034760_1	(Cas5_Cas3 fusion).gb	TRUE
EMBL_ERZ505329&&contig_129&&28461_30633_-1	(Cas7 + Cas8_Cas5 fusion).gb	TRUE
IMG_3300021472&&a0190363_1001919&&8327_9779_1	(Csa5_Csa4 fusion).gb	TRUE
GCF_021018745.1&&NZ_CP063845&&4894452_4896432_-1	(Cmr6_Cmr1 fusion).gb	TRUE
IMG_3300001592&&Draft_10000135&&23396_24782_1	(Cas6_Cas5_fusion).gb	TRUE
GCA_904380115.1&&CAJFHU010000034&&10263_14391_-1	(Cas9_Cas1 fusion).gb	TRUE
WGS_JABLTL01&&JABLTL010073043&&184_2911_1	(Cas8_Cas5 fusion).gb	TRUE
IMG_3300045747&&a0485825_0053347&&1617_1944_1	(RHH TA system).gb	TRUE
EMBL_ERZ1742239&&contig_29570&&162_1638_1	(AbiE + DUF87).gb	FALSE
IMG_3300013103&&0164318_10140015&&1204_2056_1	(AbiEi + AbiEii).gb	FALSE
IMG_3300044960&&Ga0484958_001236&&27209_27470_-1	(small ORFs).gb	TRUE
IMG_3300005452&&a0068706_1004208&&1242_2085_1	(AbiEii).gb	TRUE
EMBL_ERZ1033877&&contig_98&&37922_38591_-1	(DarT DarG toxin-antitoxin ribosylation).gb	TRUE
IMG_3300014205&&0172380_10021645&&1390_1759_1	(TA system).gb	TRUE
IMG_3300001380&&6J14229_10033242&&787_1210_1	(nucleotidyltransferase + HTH).gb	TRUE
IMG_3300031358&&a0307438_1001316&&8395_8671_1	(DUF370 + RNaseH TA).gb	TRUE
IMG_3300034066&&a0335019_0002251&&7799_8117_-1	(DUF2442 + DUF4160).gb	TRUE
GCF_003337175.1&&NZ_NETH01000035&&6357_6546_1	(Cas9 HicAB TA).gb	TRUE
MG-RAST_mgm4611649.3&&465870&&0_567_1	(DUF3368 TA system).gb	TRUE
EMBL_ERZ511474&&contig_784&&79398_79716_-1	(Nucleotidyltransferase HEPN, antitoxin).gb	FALSE
IMG_3300009455&&0114939_10000745&&24543_24870_1	(TA DUF3368 _ UPF0175).gb	TRUE
GCF_012037625.1&&NZ_JAAVJS010000002&&280535_280832_-1	(Cas9 TA system).gb	TRUE
EMBL_ERZ1505400&&contig_18950&&117_258_1	(addiction gene orf associated with Cas9).gb	TRUE
IMG_3300025308&&0209211_10037079&&3340_3646_-1	(PHD + PIN TA).gb	TRUE
GCA_013285545.1&&JAAXLU010000071&&33674_34109_-1	(DUF86 + Nucleotidyltransferase).gb	FALSE
EMBL_MGYG000003147&&MGYG000003147_7&&47692_56296_-1	(massive defense genes).gb	TRUE
WGS_BOFR01&&BOFR01000007&&165916_179089_-1	(massive defense system).gb	TRUE
GCA_020629965.1&&JAHDCG010000247&&2680_3286_1	(DUF3761).gb	TRUE
GCA_019359625.1&&JAHHGW010000067&&164750_165512_-1	(DUF4384 + TPR).gb	TRUE
GCA_018238085.1&&JABCUA010000354&&227_1190_-1	(DUF2797).gb	TRUE
IMG_3300015360&&0163144_10061397&&188_1256_1	(Ras GTPase).gb	TRUE
IMG_3300037311&&a0394881_0014120&&7964_8594_-1	(DUF3761).gb	TRUE
IMG_3300026531&&a0256835_1021849&&344_1451_1	(DUF4407 + other protein).gb	TRUE
GCA_018712075.1&&DVHN01000112&&0_1944_1	(DUF1882_primase).gb	TRUE
GCF_002075285.3&&NZ_CP021983&&497963_498752_-1	(23S rRNA IVP + DUF2325 + RT sometimes).gb	TRUE
GCA_013359445.1&&JABWBV010000281&&2844_3129_-1	(DUF370).gb	TRUE
IMG_3300012091&&a0136625_1012864&&2_971_1	(WYL).gb	TRUE
GCF_014695895.1&&NZ_JACJPD010000040&&5457_6090_-1	(type II secretion GspH).gb	TRUE
GCA_016840085.1&&JAEOTA010000034&&18467_19766_-1	(DUF2797 large zinc finger protein).gb	TRUE
IMG_3300026484&&a0256837_1016836&&561_990_-1	(FlhB).gb	TRUE
IMG_3300027532&&a0209544_1004784&&1334_3008_1	(SWIM).gb	TRUE
GCA_002358875.1&&DEPS01000038&&15824_19211_-1	(RVT + group II intron PrimPol).gb	TRUE
WGS_JACDJC01&&JACDJC010011245&&1712_3152_-1	(TPR + DNA polA).gb	TRUE
IMG_3300009499&&0114930_10001113&&3299_5312_-1	(Tbf2).gb	FALSE
EMBL_ERZ724514&&contig_3192&&343_1033_-1	(DUF3761).gb	TRUE
WGS_RRYU01&&RRYU01005723&&198_2535_1	(large WYL).gb	TRUE
GCA_016223105.1&&JACRPR010000238&&1_1870_1	(Tbf2 WYL).gb	TRUE
GCA_016876015.1&&VGOD01000184&&7922_8489_1	(RNaseH).gb	TRUE
IMG_3300019992&&Ga0197015_1040&&6129_7227_-1	(Cas2 + 3-_5 proofreading exonuclease).gb	TRUE
IMG_3300035668&&a0372944_0001891&&1173_5076_-1	(Acquisition-associated NACHT).gb	TRUE
GCA_903844205.1&&CAIMSW010000586&&959_2393_-1	(HlfK).gb	TRUE
GCA_016179065.1&&JACOSD010000405&&5712_7455_-1	(vWA + RDD).gb	TRUE
IMG_3300002498&&TOLCLC_10008146&&3727_6961_-1	(CARF_CYTH_HD).gb	TRUE
GCF_000024805.1&&NC_013440&&7674710_7676006_1	(SAVED TIR).gb	TRUE
IMG_3300042939&&a0453142_0007685&&8027_9725_-1	(Cutinase_Lipase_SAVED).gb	TRUE
IMG_3300046790&&a0495499_0000077&&7424_8333_1	(SMODS + SAVED CHAT).gb	FALSE
IMG_3300034111&&a0335063_0013299&&1300_3253_1	(SAVED_APH_TCAD9).gb	TRUE
IMG_3300026484&&a0256837_1008848&&1106_4061_-1	(csx1 + Phage RNAPol).gb	FALSE
IMG_3300031994&&0310691_10021322&&2165_3863_1	(CARF_5p_nucleotidase).gb	TRUE
GCA_020634195.1&&JACKCE010000043&&1971_2784_-1	(EAD7 _ SAVED).gb	TRUE
EMBL_ERZ894180&&contig_692&&8871_11661_-1	(CARF_DUF859 + many nearby genes).gb	TRUE
EMBL_ERZ773005&&contig_5&&212166_213489_1	(SAVED_TIR2).gb	TRUE
GCA_016712315.1&&JADJRG010000028&&300098_302447_1	(SIR2 _ CHAT _ SAVED + SMODS).gb	TRUE
GCA_900541305.1&&UQJJ01000039&&1337_4901_1	(CARF_DUF859_ATPase + many nearby genes).gb	TRUE
EMBL_ERZ795034&&contig_47960&&1548_2448_-1	(CARF_Sigma).gb	TRUE
GCF_000224065.1&&NZ_AFWT01000006&&121441_122968_1	(CARF_ATPase_HTH + RNAPol).gb	TRUE
IMG_3300020198&&0194120_10015339&&5702_6689_1	(CARF_TIR_Mrr).gb	TRUE
IMG_3300031566&&0307378_10017289&&164_1499_1	(CARF_EAD7).gb	TRUE
EMBL_ERZ404942&&contig_42542&&228_1605_-1	(CARF_RelA).gb	TRUE
IMG_3300031539&&0307380_10010365&&4440_5463_-1	(CARF_2p_deoxyribosyltransferase).gb	TRUE
IMG_3300009523&&a0116221_1002542&&6420_8025_-1	(CARF_SIR2).gb	TRUE
IMG_3300044617&&a0453743_0023453&&2386_4123_-1	(DinG_HNH).gb	TRUE
GCA_004138175.2&&RYFE02000070&&3219_4437_1	(CasMu-I).gb	FALSE
IMG_3300020641&&Ga0206884_1077&&6347_8576_1	(Cas12 + Cas3).gb	TRUE
IMG_3300027823&&0209490_10014851&&1048_2638_1	(Cas12 + IscB + HTH).gb	FALSE
IMG_3300031760&&0326513_10063483&&752_1769_-1	(Cas8_HNH).gb	TRUE
GCA_018268035.1&&JAFDXI010000155&&1871_5534_-1	(DUF3800_TPR + Cas12).gb	TRUE
EMBL_ERZ584659&&contig_33476&&1228_2278_-1	(new III subtype).gb	TRUE
IMG_3300009712&&a0116165_1003158&&2597_4427_-1	(VII b-CASP).gb	TRUE
IMG_3300010349&&0116240_10096391&&801_1509_-1	(CasMuV MuB).gb	TRUE
GCA_018369695.1&&JAGZBW010000011&&6634_10387_-1	(Cas3_PDDEXK).gb	TRUE
IMG_3300010327&&0116246_10008300&&2259_3435_-1	(Cas5_HNH).gb	TRUE
IMG_3300006527&&Ga0100159_100137&&71478_72558_1	(Cse2_VRR).gb	TRUE
IMG_3300009503&&0123519_10124867&&69_1659_-1	(DUF2225).gb	FALSE
IMG_3300018012&&0187810_10022321&&90_1506_-1	(Cut8).gb	TRUE
EMBL_ERZ584659&&contig_1773&&510_1521_-1	(DUF2283).gb	TRUE
GCA_013140405.1&&JABFSV010000514&&13559_13769_-1	(DUF2281).gb	TRUE
GCF_000419585.1&&NZ_ATTH01000001&&941528_943577_-1	(UvrD_NERD nuclease).gb	TRUE
EMBL_ERZ842392&&contig_23636&&3690_4530_1	(Sigma_factor + Csx1).gb	TRUE
IMG_3300025717&&a0207419_1001204&&18142_19330_1	(Tubulin system).gb	FALSE
GCA_910584945.1&&CAJUDY010000014&&24554_26873_1	(TPR_MALT).gb	TRUE
GCF_021531665.1&&NZ_JADYUH010000077&&9506_10499_-1	(M78 peptidase).gb	TRUE
WGS_MTBK01&&MTBK01177382&&2891_4688_1	(RecJ_HD).gb	TRUE
IMG_3300027878&&0209181_10066870&&0_1041_1	(WYL operonized with cascade).gb	TRUE
IMG_3300031520&&a0272428_1002147&&25604_25976_-1	(Holliday Junction Resolvase).gb	TRUE
EMBL_ERZ4560494&&contig_2628&&7202_8435_1	(Sigma_factor + Csx1 + large Csx1).gb	TRUE
EMBL_ERZ779846&&contig_3976&&4008_5559_-1	(large Sigma_factor).gb	TRUE
IMG_3300008252&&0105357_10033588&&329_1373_1	(Moca oxoreductase + SDR).gb	TRUE
IMG_3300002223&&7J26845_10007859&&1305_2472_1	(TIR cascade).gb	FALSE
IMG_3300014149&&a0181613_1011337&&962_3059_-1	(NACHT).gb	TRUE
IMG_3300009032&&0105048_10143319&&1427_2051_-1	(DUF4231).gb	TRUE
IMG_3300042340&&a0453917_0000106&&32810_35291_-1	(mega Cas8-like).gb	TRUE
IMG_3300047317&&a0495604_0021803&&2293_4057_-1	(SNF2 instead of Cas3).gb	TRUE
IMG_3300026516&&a0209573_1000325&&56350_57046_-1	(Cas9 associated Y1).gb	TRUE
EMBL_ERZ653703&&contig_1622&&2425_3673_-1	(XRE HTH regulator operonized with Cas effectors).gb	TRUE
IMG_3300018407&&a0187900_1000594&&12585_14151_-1	(DUF87 + NurA 5 to 3 nuclease).gb	TRUE
IMG_3300045107&&a0484955_0013512&&3038_6074_-1	(Cas8_Fic fusion).gb	TRUE
GCA_017934005.1&&JAGBKJ010000834&&818_3053_-1	(DUF3800_TPR).gb	TRUE
EMBL_ERZ1030305&&contig_263&&8899_9757_1	(methyltransferase).gb	TRUE
IMG_3300009083&&0105047_10063153&&274_994_-1	(DUF3891).gb	TRUE
GCA_001570385.1&&BBYL01000030&&535_1639_-1	(unknown accessory).gb	TRUE
GCF_016757215.1&&NZ_JAESIY010000005&&313654_315544_1	(TPR HATPase).gb	TRUE
IMG_3300007521&&0105044_10068709&&481_2728_1	(Tfb2_Cas3Cterminus_WYL).gb	TRUE
IMG_3300033167&&a0334898_1003770&&3048_4593_-1	(EamA _ F420H2_quin_red).gb	TRUE
IMG_3300003177&&DffDRAFT_1003423&&1014_3828_-1	(Phage RNAPol).gb	TRUE
IMG_3300043390&&Ga0454692_000076&&4479_7614_1	(vWA + Tubulin).gb	FALSE
IMG_3300048589&&a0498927_0037426&&1005_1464_1	(Cas12 + bzip).gb	TRUE
IMG_3300009175&&0073936_10076949&&1196_1451_-1	(DUF5679, zinc ribbon).gb	TRUE
IMG_3300041417&&a0439242_0072051&&1423_2242_1	(methyltransferase + cascade).gb	TRUE
GCA_003086515.1&&QEFL01000015&&20967_22101_-1	(nurA dsDNA break repair + DUF87).gb	TRUE
IMG_3300026546&&0256913_10022199&&462_1617_-1	(toprim).gb	TRUE
IMG_3300044730&&a0453757_0004423&&6344_8234_-1	(APH_EcKinase).gb	TRUE
GCA_011362195.1&&DTDN01000009&&39236_40742_-1	(vWA + FHA + PP2C).gb	TRUE
IMG_3300026304&&a0209240_1021588&&337_1153_1	(TIR2).gb	FALSE
GCF_018502485.1&&NZ_CP075546&&993250_997099_1	(ATPase + Metallophosphatase).gb	TRUE
IMG_3300031670&&0307374_10003486&&16416_17127_1	(DUF5919).gb	TRUE
IMG_3300048987&&a0467049_0000162&&19133_19934_1	(transmembrane_vWA + DUF4407).gb	TRUE
GCF_001029445.1&&NZ_LDOT01000053&&7692_9432_1	(Radical SAM protein).gb	TRUE
IMG_3300012931&&0153915_10003429&&308_1193_1	(PRiA3 + zf).gb	FALSE
IMG_3300037311&&a0394881_0008304&&11617_12277_1	(EAD11).gb	TRUE
EMBL_ERZ778503&&contig_16504&&109_2353_-1	(Kinase).gb	TRUE
WGS_CADHRT01&&CADHRT010000022&&25862_26885_1	(Mrr nuclease + ATPase).gb	FALSE
IMG_3300037509&&a0394184_0000482&&19069_20062_1	(WYL I-D).gb	TRUE
IMG_3300000574&&7J11328_10007417&&1272_1539_-1	(DUF433).gb	TRUE
GCA_015662405.1&&DQUE01000208&&5320_7480_-1	(PAP_phosphatase_CorA).gb	TRUE
EMBL_ERZ3455816&&contig_9406&&2751_3312_1	(multi-gene system including greA greB).gb	TRUE
EMBL_ERZ724078&&contig_5708&&5799_7854_-1	(RepA replication).gb	TRUE
IMG_3300031654&&a0315549_1044866&&183_2397_-1	(metal system).gb	TRUE
GCA_017544725.1&&JAFYDR010000170&&27158_28184_1	(Y1 TPase type III).gb	TRUE
IMG_3300015214&&0172382_10011895&&7267_8365_1	(UPF0158).gb	FALSE
GCF_001655635.1&&NZ_LSNH01000001&&2031044_2032025_-1	(wWA + kinase).gb	TRUE
EMBL_ERZ724507&&contig_6357&&940_1633_-1	(DUF4145).gb	TRUE
GCF_900453405.1&&NZ_UGPM01000003&&1785257_1786514_-1	(DUF3800).gb	TRUE
GCF_902500215.1&&NZ_CABVOU010000021&&55311_56466_-1	(Toprim).gb	TRUE
EMBL_ERZ773219&&contig_530&&18381_19626_1	(Recep domain + 4 unknown genes).gb	TRUE
GCA_001508235.1&&LGFR01000093&&2560_3565_-1	(unknown + DUF2791 + DUF2791_ATPase).gb	TRUE
IMG_3300032272&&0316189_10000814&&17931_20814_1	(TPR Protein Kinase).gb	TRUE
IMG_3300005573&&a0078972_1000107&&101916_102516_1	(RNaseH).gb	TRUE
EMBL_ERZ795109&&contig_975&&4795_5770_1	(vwa + PPC + kinase system) .gb	TRUE
EMBL_ERZ405284&&contig_1793&&4535_5441_1	(Mrr nuclease).gb	TRUE
IMG_3300031631&&a0307987_1000023&&70180_70972_-1	(TIR).gb	TRUE
IMG_3300004628&&a0070399_1037568&&498_2109_1	(Csx20 operonized with Alpha Amylase).gb	FALSE
EMBL_ERZ1699236&&contig_1829&&258_2607_-1	(vATP-synt_E).gb	TRUE
IMG_3300035698&&Ga0374944_616918&&9967_11707_-1	(NACHT_PDDEXK + cascade).gb	TRUE
IMG_3300012983&&0123349_10003896&&1100_3251_1	(Cas13b + CorA).gb	FALSE
GCA_020434175.1&&JAGRBH010000503&&340_1450_-1	(unknown transmembrane protein).gb	FALSE
IMG_3300012943&&0164241_10011111&&1329_2733_-1	(Cut8_TPR).gb	TRUE
IMG_3300014153&&a0181527_1048931&&1181_2084_-1	(unknown).gb	TRUE
EMBL_ERZ650341&&contig_14933&&186_501_1	(Nif11).gb	TRUE
IMG_3300031911&&0307412_10000093&&68229_68721_-1	(PRiA4 ORF3).gb	FALSE
IMG_3300028191&&a0265595_1000410&&37454_38072_1	(DUF6155).gb	TRUE
WGS_JAAUYB01&&JAAUYB010070855&&3244_3730_1	(Prok_E2 + ThiF + ThiS + NYN + CorA).gb	TRUE
EMBL_MGYG000290606&&MGYG000290606_2&&40_988_-1	(Cas9 or Cas12 associated WYL).gb	TRUE
IMG_3300001598&&EMG_10018732&&309_3072_1	(mega peptidase).gb	TRUE
GCA_019359445.1&&JAHHHJ010000029&&16098_16602_1	(RAMA + DUF444 + PIN).gb	TRUE
EMBL_ERZ1764562&&contig_378&&16539_17331_1	(NERD).gb	TRUE
IMG_3300024353&&a0209979_1002041&&5779_7255_-1	(Mrr nuclease).gb	FALSE
IMG_3300033463&&0310690_10163143&&217_2491_-1	(TPR).gb	TRUE
EMBL_ERZ778607&&contig_14514&&540_2586_-1	(betalactamase).gb	FALSE
EMBL_ERZ773360&&contig_3930&&5259_6435_-1	(MazF).gb	TRUE
EMBL_ERZ4560656&&contig_7640&&76_1108_-1	(HTH _ M78 peptidase).gb	TRUE
IMG_3300026546&&0256913_10013832&&2_1481_1	(TPR Rho RNA binding).gb	TRUE
IMG_3300048583&&a0498911_0096679&&1007_1916_1	(HIRAN Cas9, one case ATPase).gb	TRUE
GCF_016526145.1&&NZ_JADDUE010000010&&220137_220869_-1	(DUF5343 + Helicase_HNH_ResIII).gb	TRUE
IMG_3300024423&&a0190286_1002039&&2400_5370_-1	(Tubulin + other protein + vWa).gb	FALSE
EMBL_ERZ4560480&&contig_4482&&7569_10323_-1	(PKinase).gb	TRUE
GCA_903847485.1&&CAINDV010000696&&9392_10559_-1	(Fic Cascade).gb	FALSE
IMG_3300000574&&7J11328_10033202&&130_1651_1	(DUF4407 + transpeptidase).gb	TRUE
IMG_3300020192&&0163147_10009373&&460_1681_-1	(NACHT).gb	FALSE
EMBL_ERZ772753&&contig_7251&&225_1815_-1	(pentapeptide + unknown domain).gb	TRUE
GCF_003668875.1&&NZ_RAWM01000178&&1907_2396_-1	(DUF2204).gb	FALSE
IMG_3300046534&&a0491194_0030312&&2144_2783_-1	(RNaseT).gb	TRUE
IMG_3300007964&&a0100400_1019481&&1335_1944_-1	(SLATT).gb	FALSE
IMG_3300028048&&0256405_10015800&&2772_4671_-1	(ATPase_DUF4435 + Cas12).gb	TRUE
EMBL_ERZ827088&&contig_3603&&12691_12832_1	(RNaseT).gb	TRUE
IMG_3300034107&&a0335037_0001347&&11328_12051_-1	(transmembrane NARF).gb	FALSE
IMG_3300009585&&a0105160_1000939&&4188_8637_1	(RNAPol + Sigma_factor + unknown gene).gb	FALSE
		157

## Sheet: c50_weighted
GCF_000058485.1&&NC_008278&&6031418_6034760_1	(Cas5_Cas3 fusion).gb	TRUE
EMBL_ERZ505329&&contig_129&&28461_30633_-1	(Cas7 + Cas8_Cas5 fusion).gb	TRUE
IMG_3300021472&&a0190363_1001919&&8327_9779_1	(Csa5_Csa4 fusion).gb	FALSE
GCF_021018745.1&&NZ_CP063845&&4894452_4896432_-1	(Cmr6_Cmr1 fusion).gb	TRUE
IMG_3300001592&&Draft_10000135&&23396_24782_1	(Cas6_Cas5_fusion).gb	TRUE
GCA_904380115.1&&CAJFHU010000034&&10263_14391_-1	(Cas9_Cas1 fusion).gb	FALSE
WGS_JABLTL01&&JABLTL010073043&&184_2911_1	(Cas8_Cas5 fusion).gb	FALSE
IMG_3300045747&&a0485825_0053347&&1617_1944_1	(RHH TA system).gb	TRUE
EMBL_ERZ1742239&&contig_29570&&162_1638_1	(AbiE + DUF87).gb	FALSE
IMG_3300013103&&0164318_10140015&&1204_2056_1	(AbiEi + AbiEii).gb	FALSE
IMG_3300044960&&Ga0484958_001236&&27209_27470_-1	(small ORFs).gb	TRUE
IMG_3300005452&&a0068706_1004208&&1242_2085_1	(AbiEii).gb	FALSE
EMBL_ERZ1033877&&contig_98&&37922_38591_-1	(DarT DarG toxin-antitoxin ribosylation).gb	TRUE
IMG_3300014205&&0172380_10021645&&1390_1759_1	(TA system).gb	TRUE
IMG_3300001380&&6J14229_10033242&&787_1210_1	(nucleotidyltransferase + HTH).gb	FALSE
IMG_3300031358&&a0307438_1001316&&8395_8671_1	(DUF370 + RNaseH TA).gb	TRUE
IMG_3300034066&&a0335019_0002251&&7799_8117_-1	(DUF2442 + DUF4160).gb	TRUE
GCF_003337175.1&&NZ_NETH01000035&&6357_6546_1	(Cas9 HicAB TA).gb	TRUE
MG-RAST_mgm4611649.3&&465870&&0_567_1	(DUF3368 TA system).gb	TRUE
EMBL_ERZ511474&&contig_784&&79398_79716_-1	(Nucleotidyltransferase HEPN, antitoxin).gb	FALSE
IMG_3300009455&&0114939_10000745&&24543_24870_1	(TA DUF3368 _ UPF0175).gb	TRUE
GCF_012037625.1&&NZ_JAAVJS010000002&&280535_280832_-1	(Cas9 TA system).gb	TRUE
EMBL_ERZ1505400&&contig_18950&&117_258_1	(addiction gene orf associated with Cas9).gb	TRUE
IMG_3300025308&&0209211_10037079&&3340_3646_-1	(PHD + PIN TA).gb	TRUE
GCA_013285545.1&&JAAXLU010000071&&33674_34109_-1	(DUF86 + Nucleotidyltransferase).gb	FALSE
EMBL_MGYG000003147&&MGYG000003147_7&&47692_56296_-1	(massive defense genes).gb	TRUE
WGS_BOFR01&&BOFR01000007&&165916_179089_-1	(massive defense system).gb	TRUE
GCA_020629965.1&&JAHDCG010000247&&2680_3286_1	(DUF3761).gb	TRUE
GCA_019359625.1&&JAHHGW010000067&&164750_165512_-1	(DUF4384 + TPR).gb	TRUE
GCA_018238085.1&&JABCUA010000354&&227_1190_-1	(DUF2797).gb	FALSE
IMG_3300015360&&0163144_10061397&&188_1256_1	(Ras GTPase).gb	TRUE
IMG_3300037311&&a0394881_0014120&&7964_8594_-1	(DUF3761).gb	TRUE
IMG_3300026531&&a0256835_1021849&&344_1451_1	(DUF4407 + other protein).gb	TRUE
GCA_018712075.1&&DVHN01000112&&0_1944_1	(DUF1882_primase).gb	TRUE
GCF_002075285.3&&NZ_CP021983&&497963_498752_-1	(23S rRNA IVP + DUF2325 + RT sometimes).gb	TRUE
GCA_013359445.1&&JABWBV010000281&&2844_3129_-1	(DUF370).gb	TRUE
IMG_3300012091&&a0136625_1012864&&2_971_1	(WYL).gb	TRUE
GCF_014695895.1&&NZ_JACJPD010000040&&5457_6090_-1	(type II secretion GspH).gb	TRUE
GCA_016840085.1&&JAEOTA010000034&&18467_19766_-1	(DUF2797 large zinc finger protein).gb	FALSE
IMG_3300026484&&a0256837_1016836&&561_990_-1	(FlhB).gb	FALSE
IMG_3300027532&&a0209544_1004784&&1334_3008_1	(SWIM).gb	TRUE
GCA_002358875.1&&DEPS01000038&&15824_19211_-1	(RVT + group II intron PrimPol).gb	TRUE
WGS_JACDJC01&&JACDJC010011245&&1712_3152_-1	(TPR + DNA polA).gb	FALSE
IMG_3300009499&&0114930_10001113&&3299_5312_-1	(Tbf2).gb	TRUE
EMBL_ERZ724514&&contig_3192&&343_1033_-1	(DUF3761).gb	TRUE
WGS_RRYU01&&RRYU01005723&&198_2535_1	(large WYL).gb	TRUE
GCA_016223105.1&&JACRPR010000238&&1_1870_1	(Tbf2 WYL).gb	TRUE
GCA_016876015.1&&VGOD01000184&&7922_8489_1	(RNaseH).gb	TRUE
IMG_3300019992&&Ga0197015_1040&&6129_7227_-1	(Cas2 + 3-_5 proofreading exonuclease).gb	TRUE
IMG_3300035668&&a0372944_0001891&&1173_5076_-1	(Acquisition-associated NACHT).gb	TRUE
GCA_903844205.1&&CAIMSW010000586&&959_2393_-1	(HlfK).gb	TRUE
GCA_016179065.1&&JACOSD010000405&&5712_7455_-1	(vWA + RDD).gb	FALSE
IMG_3300002498&&TOLCLC_10008146&&3727_6961_-1	(CARF_CYTH_HD).gb	TRUE
GCF_000024805.1&&NC_013440&&7674710_7676006_1	(SAVED TIR).gb	TRUE
IMG_3300042939&&a0453142_0007685&&8027_9725_-1	(Cutinase_Lipase_SAVED).gb	TRUE
IMG_3300046790&&a0495499_0000077&&7424_8333_1	(SMODS + SAVED CHAT).gb	FALSE
IMG_3300034111&&a0335063_0013299&&1300_3253_1	(SAVED_APH_TCAD9).gb	TRUE
IMG_3300026484&&a0256837_1008848&&1106_4061_-1	(csx1 + Phage RNAPol).gb	FALSE
IMG_3300031994&&0310691_10021322&&2165_3863_1	(CARF_5p_nucleotidase).gb	TRUE
GCA_020634195.1&&JACKCE010000043&&1971_2784_-1	(EAD7 _ SAVED).gb	FALSE
EMBL_ERZ894180&&contig_692&&8871_11661_-1	(CARF_DUF859 + many nearby genes).gb	FALSE
EMBL_ERZ773005&&contig_5&&212166_213489_1	(SAVED_TIR2).gb	TRUE
GCA_016712315.1&&JADJRG010000028&&300098_302447_1	(SIR2 _ CHAT _ SAVED + SMODS).gb	FALSE
GCA_900541305.1&&UQJJ01000039&&1337_4901_1	(CARF_DUF859_ATPase + many nearby genes).gb	TRUE
EMBL_ERZ795034&&contig_47960&&1548_2448_-1	(CARF_Sigma).gb	TRUE
GCF_000224065.1&&NZ_AFWT01000006&&121441_122968_1	(CARF_ATPase_HTH + RNAPol).gb	TRUE
IMG_3300020198&&0194120_10015339&&5702_6689_1	(CARF_TIR_Mrr).gb	TRUE
IMG_3300031566&&0307378_10017289&&164_1499_1	(CARF_EAD7).gb	TRUE
EMBL_ERZ404942&&contig_42542&&228_1605_-1	(CARF_RelA).gb	TRUE
IMG_3300031539&&0307380_10010365&&4440_5463_-1	(CARF_2p_deoxyribosyltransferase).gb	TRUE
IMG_3300009523&&a0116221_1002542&&6420_8025_-1	(CARF_SIR2).gb	FALSE
IMG_3300044617&&a0453743_0023453&&2386_4123_-1	(DinG_HNH).gb	TRUE
GCA_004138175.2&&RYFE02000070&&3219_4437_1	(CasMu-I).gb	TRUE
IMG_3300020641&&Ga0206884_1077&&6347_8576_1	(Cas12 + Cas3).gb	TRUE
IMG_3300027823&&0209490_10014851&&1048_2638_1	(Cas12 + IscB + HTH).gb	TRUE
IMG_3300031760&&0326513_10063483&&752_1769_-1	(Cas8_HNH).gb	TRUE
GCA_018268035.1&&JAFDXI010000155&&1871_5534_-1	(DUF3800_TPR + Cas12).gb	TRUE
EMBL_ERZ584659&&contig_33476&&1228_2278_-1	(new III subtype).gb	TRUE
IMG_3300009712&&a0116165_1003158&&2597_4427_-1	(VII b-CASP).gb	TRUE
IMG_3300010349&&0116240_10096391&&801_1509_-1	(CasMuV MuB).gb	FALSE
GCA_018369695.1&&JAGZBW010000011&&6634_10387_-1	(Cas3_PDDEXK).gb	TRUE
IMG_3300010327&&0116246_10008300&&2259_3435_-1	(Cas5_HNH).gb	TRUE
IMG_3300006527&&Ga0100159_100137&&71478_72558_1	(Cse2_VRR).gb	TRUE
IMG_3300009503&&0123519_10124867&&69_1659_-1	(DUF2225).gb	FALSE
IMG_3300018012&&0187810_10022321&&90_1506_-1	(Cut8).gb	TRUE
EMBL_ERZ584659&&contig_1773&&510_1521_-1	(DUF2283).gb	FALSE
GCA_013140405.1&&JABFSV010000514&&13559_13769_-1	(DUF2281).gb	TRUE
GCF_000419585.1&&NZ_ATTH01000001&&941528_943577_-1	(UvrD_NERD nuclease).gb	TRUE
EMBL_ERZ842392&&contig_23636&&3690_4530_1	(Sigma_factor + Csx1).gb	FALSE
IMG_3300025717&&a0207419_1001204&&18142_19330_1	(Tubulin system).gb	FALSE
GCA_910584945.1&&CAJUDY010000014&&24554_26873_1	(TPR_MALT).gb	TRUE
GCF_021531665.1&&NZ_JADYUH010000077&&9506_10499_-1	(M78 peptidase).gb	FALSE
WGS_MTBK01&&MTBK01177382&&2891_4688_1	(RecJ_HD).gb	TRUE
IMG_3300027878&&0209181_10066870&&0_1041_1	(WYL operonized with cascade).gb	TRUE
IMG_3300031520&&a0272428_1002147&&25604_25976_-1	(Holliday Junction Resolvase).gb	TRUE
EMBL_ERZ4560494&&contig_2628&&7202_8435_1	(Sigma_factor + Csx1 + large Csx1).gb	TRUE
EMBL_ERZ779846&&contig_3976&&4008_5559_-1	(large Sigma_factor).gb	FALSE
IMG_3300008252&&0105357_10033588&&329_1373_1	(Moca oxoreductase + SDR).gb	TRUE
IMG_3300002223&&7J26845_10007859&&1305_2472_1	(TIR cascade).gb	FALSE
IMG_3300014149&&a0181613_1011337&&962_3059_-1	(NACHT).gb	FALSE
IMG_3300009032&&0105048_10143319&&1427_2051_-1	(DUF4231).gb	TRUE
IMG_3300042340&&a0453917_0000106&&32810_35291_-1	(mega Cas8-like).gb	TRUE
IMG_3300047317&&a0495604_0021803&&2293_4057_-1	(SNF2 instead of Cas3).gb	TRUE
IMG_3300026516&&a0209573_1000325&&56350_57046_-1	(Cas9 associated Y1).gb	TRUE
EMBL_ERZ653703&&contig_1622&&2425_3673_-1	(XRE HTH regulator operonized with Cas effectors).gb	TRUE
IMG_3300018407&&a0187900_1000594&&12585_14151_-1	(DUF87 + NurA 5 to 3 nuclease).gb	TRUE
IMG_3300045107&&a0484955_0013512&&3038_6074_-1	(Cas8_Fic fusion).gb	TRUE
GCA_017934005.1&&JAGBKJ010000834&&818_3053_-1	(DUF3800_TPR).gb	FALSE
EMBL_ERZ1030305&&contig_263&&8899_9757_1	(methyltransferase).gb	TRUE
IMG_3300009083&&0105047_10063153&&274_994_-1	(DUF3891).gb	TRUE
GCA_001570385.1&&BBYL01000030&&535_1639_-1	(unknown accessory).gb	TRUE
GCF_016757215.1&&NZ_JAESIY010000005&&313654_315544_1	(TPR HATPase).gb	FALSE
IMG_3300007521&&0105044_10068709&&481_2728_1	(Tfb2_Cas3Cterminus_WYL).gb	FALSE
IMG_3300033167&&a0334898_1003770&&3048_4593_-1	(EamA _ F420H2_quin_red).gb	TRUE
IMG_3300003177&&DffDRAFT_1003423&&1014_3828_-1	(Phage RNAPol).gb	FALSE
IMG_3300043390&&Ga0454692_000076&&4479_7614_1	(vWA + Tubulin).gb	FALSE
IMG_3300048589&&a0498927_0037426&&1005_1464_1	(Cas12 + bzip).gb	TRUE
IMG_3300009175&&0073936_10076949&&1196_1451_-1	(DUF5679, zinc ribbon).gb	TRUE
IMG_3300041417&&a0439242_0072051&&1423_2242_1	(methyltransferase + cascade).gb	FALSE
GCA_003086515.1&&QEFL01000015&&20967_22101_-1	(nurA dsDNA break repair + DUF87).gb	TRUE
IMG_3300026546&&0256913_10022199&&462_1617_-1	(toprim).gb	FALSE
IMG_3300044730&&a0453757_0004423&&6344_8234_-1	(APH_EcKinase).gb	TRUE
GCA_011362195.1&&DTDN01000009&&39236_40742_-1	(vWA + FHA + PP2C).gb	TRUE
IMG_3300026304&&a0209240_1021588&&337_1153_1	(TIR2).gb	TRUE
GCF_018502485.1&&NZ_CP075546&&993250_997099_1	(ATPase + Metallophosphatase).gb	TRUE
IMG_3300031670&&0307374_10003486&&16416_17127_1	(DUF5919).gb	FALSE
IMG_3300048987&&a0467049_0000162&&19133_19934_1	(transmembrane_vWA + DUF4407).gb	TRUE
GCF_001029445.1&&NZ_LDOT01000053&&7692_9432_1	(Radical SAM protein).gb	TRUE
IMG_3300012931&&0153915_10003429&&308_1193_1	(PRiA3 + zf).gb	FALSE
IMG_3300037311&&a0394881_0008304&&11617_12277_1	(EAD11).gb	TRUE
EMBL_ERZ778503&&contig_16504&&109_2353_-1	(Kinase).gb	FALSE
WGS_CADHRT01&&CADHRT010000022&&25862_26885_1	(Mrr nuclease + ATPase).gb	FALSE
IMG_3300037509&&a0394184_0000482&&19069_20062_1	(WYL I-D).gb	TRUE
IMG_3300000574&&7J11328_10007417&&1272_1539_-1	(DUF433).gb	FALSE
GCA_015662405.1&&DQUE01000208&&5320_7480_-1	(PAP_phosphatase_CorA).gb	TRUE
EMBL_ERZ3455816&&contig_9406&&2751_3312_1	(multi-gene system including greA greB).gb	TRUE
EMBL_ERZ724078&&contig_5708&&5799_7854_-1	(RepA replication).gb	FALSE
IMG_3300031654&&a0315549_1044866&&183_2397_-1	(metal system).gb	FALSE
GCA_017544725.1&&JAFYDR010000170&&27158_28184_1	(Y1 TPase type III).gb	TRUE
IMG_3300015214&&0172382_10011895&&7267_8365_1	(UPF0158).gb	TRUE
GCF_001655635.1&&NZ_LSNH01000001&&2031044_2032025_-1	(wWA + kinase).gb	TRUE
EMBL_ERZ724507&&contig_6357&&940_1633_-1	(DUF4145).gb	TRUE
GCF_900453405.1&&NZ_UGPM01000003&&1785257_1786514_-1	(DUF3800).gb	TRUE
GCF_902500215.1&&NZ_CABVOU010000021&&55311_56466_-1	(Toprim).gb	TRUE
EMBL_ERZ773219&&contig_530&&18381_19626_1	(Recep domain + 4 unknown genes).gb	TRUE
GCA_001508235.1&&LGFR01000093&&2560_3565_-1	(unknown + DUF2791 + DUF2791_ATPase).gb	TRUE
IMG_3300032272&&0316189_10000814&&17931_20814_1	(TPR Protein Kinase).gb	FALSE
IMG_3300005573&&a0078972_1000107&&101916_102516_1	(RNaseH).gb	TRUE
EMBL_ERZ795109&&contig_975&&4795_5770_1	(vwa + PPC + kinase system) .gb	TRUE
EMBL_ERZ405284&&contig_1793&&4535_5441_1	(Mrr nuclease).gb	FALSE
IMG_3300031631&&a0307987_1000023&&70180_70972_-1	(TIR).gb	FALSE
IMG_3300004628&&a0070399_1037568&&498_2109_1	(Csx20 operonized with Alpha Amylase).gb	TRUE
EMBL_ERZ1699236&&contig_1829&&258_2607_-1	(vATP-synt_E).gb	TRUE
IMG_3300035698&&Ga0374944_616918&&9967_11707_-1	(NACHT_PDDEXK + cascade).gb	TRUE
IMG_3300012983&&0123349_10003896&&1100_3251_1	(Cas13b + CorA).gb	FALSE
GCA_020434175.1&&JAGRBH010000503&&340_1450_-1	(unknown transmembrane protein).gb	FALSE
IMG_3300012943&&0164241_10011111&&1329_2733_-1	(Cut8_TPR).gb	FALSE
IMG_3300014153&&a0181527_1048931&&1181_2084_-1	(unknown).gb	FALSE
EMBL_ERZ650341&&contig_14933&&186_501_1	(Nif11).gb	TRUE
IMG_3300031911&&0307412_10000093&&68229_68721_-1	(PRiA4 ORF3).gb	FALSE
IMG_3300028191&&a0265595_1000410&&37454_38072_1	(DUF6155).gb	TRUE
WGS_JAAUYB01&&JAAUYB010070855&&3244_3730_1	(Prok_E2 + ThiF + ThiS + NYN + CorA).gb	TRUE
EMBL_MGYG000290606&&MGYG000290606_2&&40_988_-1	(Cas9 or Cas12 associated WYL).gb	TRUE
IMG_3300001598&&EMG_10018732&&309_3072_1	(mega peptidase).gb	TRUE
GCA_019359445.1&&JAHHHJ010000029&&16098_16602_1	(RAMA + DUF444 + PIN).gb	TRUE
EMBL_ERZ1764562&&contig_378&&16539_17331_1	(NERD).gb	TRUE
IMG_3300024353&&a0209979_1002041&&5779_7255_-1	(Mrr nuclease).gb	FALSE
IMG_3300033463&&0310690_10163143&&217_2491_-1	(TPR).gb	TRUE
EMBL_ERZ778607&&contig_14514&&540_2586_-1	(betalactamase).gb	FALSE
EMBL_ERZ773360&&contig_3930&&5259_6435_-1	(MazF).gb	FALSE
EMBL_ERZ4560656&&contig_7640&&76_1108_-1	(HTH _ M78 peptidase).gb	TRUE
IMG_3300026546&&0256913_10013832&&2_1481_1	(TPR Rho RNA binding).gb	TRUE
IMG_3300048583&&a0498911_0096679&&1007_1916_1	(HIRAN Cas9, one case ATPase).gb	TRUE
GCF_016526145.1&&NZ_JADDUE010000010&&220137_220869_-1	(DUF5343 + Helicase_HNH_ResIII).gb	FALSE
IMG_3300024423&&a0190286_1002039&&2400_5370_-1	(Tubulin + other protein + vWa).gb	TRUE
EMBL_ERZ4560480&&contig_4482&&7569_10323_-1	(PKinase).gb	TRUE
GCA_903847485.1&&CAINDV010000696&&9392_10559_-1	(Fic Cascade).gb	FALSE
IMG_3300000574&&7J11328_10033202&&130_1651_1	(DUF4407 + transpeptidase).gb	TRUE
IMG_3300020192&&0163147_10009373&&460_1681_-1	(NACHT).gb	FALSE
EMBL_ERZ772753&&contig_7251&&225_1815_-1	(pentapeptide + unknown domain).gb	TRUE
GCF_003668875.1&&NZ_RAWM01000178&&1907_2396_-1	(DUF2204).gb	TRUE
IMG_3300046534&&a0491194_0030312&&2144_2783_-1	(RNaseT).gb	TRUE
IMG_3300007964&&a0100400_1019481&&1335_1944_-1	(SLATT).gb	FALSE
IMG_3300028048&&0256405_10015800&&2772_4671_-1	(ATPase_DUF4435 + Cas12).gb	FALSE
EMBL_ERZ827088&&contig_3603&&12691_12832_1	(RNaseT).gb	TRUE
IMG_3300034107&&a0335037_0001347&&11328_12051_-1	(transmembrane NARF).gb	FALSE
IMG_3300009585&&a0105160_1000939&&4188_8637_1	(RNAPol + Sigma_factor + unknown gene).gb	TRUE
		127

## Sheet: c30_weighted_CRT
GCF_000058485.1&&NC_008278&&6031418_6034760_1	(Cas5_Cas3 fusion).gb	TRUE
EMBL_ERZ505329&&contig_129&&28461_30633_-1	(Cas7 + Cas8_Cas5 fusion).gb	TRUE
IMG_3300021472&&a0190363_1001919&&8327_9779_1	(Csa5_Csa4 fusion).gb	TRUE
GCF_021018745.1&&NZ_CP063845&&4894452_4896432_-1	(Cmr6_Cmr1 fusion).gb	TRUE
IMG_3300001592&&Draft_10000135&&23396_24782_1	(Cas6_Cas5_fusion).gb	TRUE
GCA_904380115.1&&CAJFHU010000034&&10263_14391_-1	(Cas9_Cas1 fusion).gb	TRUE
WGS_JABLTL01&&JABLTL010073043&&184_2911_1	(Cas8_Cas5 fusion).gb	TRUE
IMG_3300045747&&a0485825_0053347&&1617_1944_1	(RHH TA system).gb	TRUE
EMBL_ERZ1742239&&contig_29570&&162_1638_1	(AbiE + DUF87).gb	FALSE
IMG_3300013103&&0164318_10140015&&1204_2056_1	(AbiEi + AbiEii).gb	FALSE
IMG_3300044960&&Ga0484958_001236&&27209_27470_-1	(small ORFs).gb	TRUE
IMG_3300005452&&a0068706_1004208&&1242_2085_1	(AbiEii).gb	TRUE
EMBL_ERZ1033877&&contig_98&&37922_38591_-1	(DarT DarG toxin-antitoxin ribosylation).gb	TRUE
IMG_3300014205&&0172380_10021645&&1390_1759_1	(TA system).gb	TRUE
IMG_3300001380&&6J14229_10033242&&787_1210_1	(nucleotidyltransferase + HTH).gb	TRUE
IMG_3300031358&&a0307438_1001316&&8395_8671_1	(DUF370 + RNaseH TA).gb	TRUE
IMG_3300034066&&a0335019_0002251&&7799_8117_-1	(DUF2442 + DUF4160).gb	TRUE
GCF_003337175.1&&NZ_NETH01000035&&6357_6546_1	(Cas9 HicAB TA).gb	TRUE
MG-RAST_mgm4611649.3&&465870&&0_567_1	(DUF3368 TA system).gb	TRUE
EMBL_ERZ511474&&contig_784&&79398_79716_-1	(Nucleotidyltransferase HEPN, antitoxin).gb	FALSE
IMG_3300009455&&0114939_10000745&&24543_24870_1	(TA DUF3368 _ UPF0175).gb	FALSE
GCF_012037625.1&&NZ_JAAVJS010000002&&280535_280832_-1	(Cas9 TA system).gb	TRUE
EMBL_ERZ1505400&&contig_18950&&117_258_1	(addiction gene orf associated with Cas9).gb	TRUE
IMG_3300025308&&0209211_10037079&&3340_3646_-1	(PHD + PIN TA).gb	TRUE
GCA_013285545.1&&JAAXLU010000071&&33674_34109_-1	(DUF86 + Nucleotidyltransferase).gb	FALSE
EMBL_MGYG000003147&&MGYG000003147_7&&47692_56296_-1	(massive defense genes).gb	TRUE
WGS_BOFR01&&BOFR01000007&&165916_179089_-1	(massive defense system).gb	TRUE
GCA_020629965.1&&JAHDCG010000247&&2680_3286_1	(DUF3761).gb	TRUE
GCA_019359625.1&&JAHHGW010000067&&164750_165512_-1	(DUF4384 + TPR).gb	TRUE
GCA_018238085.1&&JABCUA010000354&&227_1190_-1	(DUF2797).gb	TRUE
IMG_3300015360&&0163144_10061397&&188_1256_1	(Ras GTPase).gb	TRUE
IMG_3300037311&&a0394881_0014120&&7964_8594_-1	(DUF3761).gb	TRUE
IMG_3300026531&&a0256835_1021849&&344_1451_1	(DUF4407 + other protein).gb	TRUE
GCA_018712075.1&&DVHN01000112&&0_1944_1	(DUF1882_primase).gb	TRUE
GCF_002075285.3&&NZ_CP021983&&497963_498752_-1	(23S rRNA IVP + DUF2325 + RT sometimes).gb	TRUE
GCA_013359445.1&&JABWBV010000281&&2844_3129_-1	(DUF370).gb	TRUE
IMG_3300012091&&a0136625_1012864&&2_971_1	(WYL).gb	TRUE
GCF_014695895.1&&NZ_JACJPD010000040&&5457_6090_-1	(type II secretion GspH).gb	TRUE
GCA_016840085.1&&JAEOTA010000034&&18467_19766_-1	(DUF2797 large zinc finger protein).gb	TRUE
IMG_3300026484&&a0256837_1016836&&561_990_-1	(FlhB).gb	TRUE
IMG_3300027532&&a0209544_1004784&&1334_3008_1	(SWIM).gb	TRUE
GCA_002358875.1&&DEPS01000038&&15824_19211_-1	(RVT + group II intron PrimPol).gb	TRUE
WGS_JACDJC01&&JACDJC010011245&&1712_3152_-1	(TPR + DNA polA).gb	FALSE
IMG_3300009499&&0114930_10001113&&3299_5312_-1	(Tbf2).gb	FALSE
EMBL_ERZ724514&&contig_3192&&343_1033_-1	(DUF3761).gb	TRUE
WGS_RRYU01&&RRYU01005723&&198_2535_1	(large WYL).gb	TRUE
GCA_016223105.1&&JACRPR010000238&&1_1870_1	(Tbf2 WYL).gb	TRUE
GCA_016876015.1&&VGOD01000184&&7922_8489_1	(RNaseH).gb	TRUE
IMG_3300019992&&Ga0197015_1040&&6129_7227_-1	(Cas2 + 3-_5 proofreading exonuclease).gb	TRUE
IMG_3300035668&&a0372944_0001891&&1173_5076_-1	(Acquisition-associated NACHT).gb	TRUE
GCA_903844205.1&&CAIMSW010000586&&959_2393_-1	(HlfK).gb	FALSE
GCA_016179065.1&&JACOSD010000405&&5712_7455_-1	(vWA + RDD).gb	TRUE
IMG_3300002498&&TOLCLC_10008146&&3727_6961_-1	(CARF_CYTH_HD).gb	TRUE
GCF_000024805.1&&NC_013440&&7674710_7676006_1	(SAVED TIR).gb	FALSE
IMG_3300042939&&a0453142_0007685&&8027_9725_-1	(Cutinase_Lipase_SAVED).gb	TRUE
IMG_3300046790&&a0495499_0000077&&7424_8333_1	(SMODS + SAVED CHAT).gb	FALSE
IMG_3300034111&&a0335063_0013299&&1300_3253_1	(SAVED_APH_TCAD9).gb	TRUE
IMG_3300026484&&a0256837_1008848&&1106_4061_-1	(csx1 + Phage RNAPol).gb	FALSE
IMG_3300031994&&0310691_10021322&&2165_3863_1	(CARF_5p_nucleotidase).gb	TRUE
GCA_020634195.1&&JACKCE010000043&&1971_2784_-1	(EAD7 _ SAVED).gb	TRUE
EMBL_ERZ894180&&contig_692&&8871_11661_-1	(CARF_DUF859 + many nearby genes).gb	TRUE
EMBL_ERZ773005&&contig_5&&212166_213489_1	(SAVED_TIR2).gb	TRUE
GCA_016712315.1&&JADJRG010000028&&300098_302447_1	(SIR2 _ CHAT _ SAVED + SMODS).gb	TRUE
GCA_900541305.1&&UQJJ01000039&&1337_4901_1	(CARF_DUF859_ATPase + many nearby genes).gb	TRUE
EMBL_ERZ795034&&contig_47960&&1548_2448_-1	(CARF_Sigma).gb	TRUE
GCF_000224065.1&&NZ_AFWT01000006&&121441_122968_1	(CARF_ATPase_HTH + RNAPol).gb	TRUE
IMG_3300020198&&0194120_10015339&&5702_6689_1	(CARF_TIR_Mrr).gb	TRUE
IMG_3300031566&&0307378_10017289&&164_1499_1	(CARF_EAD7).gb	TRUE
EMBL_ERZ404942&&contig_42542&&228_1605_-1	(CARF_RelA).gb	TRUE
IMG_3300031539&&0307380_10010365&&4440_5463_-1	(CARF_2p_deoxyribosyltransferase).gb	TRUE
IMG_3300009523&&a0116221_1002542&&6420_8025_-1	(CARF_SIR2).gb	TRUE
IMG_3300044617&&a0453743_0023453&&2386_4123_-1	(DinG_HNH).gb	TRUE
GCA_004138175.2&&RYFE02000070&&3219_4437_1	(CasMu-I).gb	FALSE
IMG_3300020641&&Ga0206884_1077&&6347_8576_1	(Cas12 + Cas3).gb	TRUE
IMG_3300027823&&0209490_10014851&&1048_2638_1	(Cas12 + IscB + HTH).gb	FALSE
IMG_3300031760&&0326513_10063483&&752_1769_-1	(Cas8_HNH).gb	TRUE
GCA_018268035.1&&JAFDXI010000155&&1871_5534_-1	(DUF3800_TPR + Cas12).gb	TRUE
EMBL_ERZ584659&&contig_33476&&1228_2278_-1	(new III subtype).gb	TRUE
IMG_3300009712&&a0116165_1003158&&2597_4427_-1	(VII b-CASP).gb	TRUE
IMG_3300010349&&0116240_10096391&&801_1509_-1	(CasMuV MuB).gb	TRUE
GCA_018369695.1&&JAGZBW010000011&&6634_10387_-1	(Cas3_PDDEXK).gb	TRUE
IMG_3300010327&&0116246_10008300&&2259_3435_-1	(Cas5_HNH).gb	TRUE
IMG_3300006527&&Ga0100159_100137&&71478_72558_1	(Cse2_VRR).gb	TRUE
IMG_3300009503&&0123519_10124867&&69_1659_-1	(DUF2225).gb	FALSE
IMG_3300018012&&0187810_10022321&&90_1506_-1	(Cut8).gb	TRUE
EMBL_ERZ584659&&contig_1773&&510_1521_-1	(DUF2283).gb	TRUE
GCA_013140405.1&&JABFSV010000514&&13559_13769_-1	(DUF2281).gb	TRUE
GCF_000419585.1&&NZ_ATTH01000001&&941528_943577_-1	(UvrD_NERD nuclease).gb	TRUE
EMBL_ERZ842392&&contig_23636&&3690_4530_1	(Sigma_factor + Csx1).gb	TRUE
IMG_3300025717&&a0207419_1001204&&18142_19330_1	(Tubulin system).gb	FALSE
GCA_910584945.1&&CAJUDY010000014&&24554_26873_1	(TPR_MALT).gb	TRUE
GCF_021531665.1&&NZ_JADYUH010000077&&9506_10499_-1	(M78 peptidase).gb	TRUE
WGS_MTBK01&&MTBK01177382&&2891_4688_1	(RecJ_HD).gb	TRUE
IMG_3300027878&&0209181_10066870&&0_1041_1	(WYL operonized with cascade).gb	FALSE
IMG_3300031520&&a0272428_1002147&&25604_25976_-1	(Holliday Junction Resolvase).gb	TRUE
EMBL_ERZ4560494&&contig_2628&&7202_8435_1	(Sigma_factor + Csx1 + large Csx1).gb	TRUE
EMBL_ERZ779846&&contig_3976&&4008_5559_-1	(large Sigma_factor).gb	TRUE
IMG_3300008252&&0105357_10033588&&329_1373_1	(Moca oxoreductase + SDR).gb	TRUE
IMG_3300002223&&7J26845_10007859&&1305_2472_1	(TIR cascade).gb	FALSE
IMG_3300014149&&a0181613_1011337&&962_3059_-1	(NACHT).gb	TRUE
IMG_3300009032&&0105048_10143319&&1427_2051_-1	(DUF4231).gb	TRUE
IMG_3300042340&&a0453917_0000106&&32810_35291_-1	(mega Cas8-like).gb	TRUE
IMG_3300047317&&a0495604_0021803&&2293_4057_-1	(SNF2 instead of Cas3).gb	TRUE
IMG_3300026516&&a0209573_1000325&&56350_57046_-1	(Cas9 associated Y1).gb	TRUE
EMBL_ERZ653703&&contig_1622&&2425_3673_-1	(XRE HTH regulator operonized with Cas effectors).gb	TRUE
IMG_3300018407&&a0187900_1000594&&12585_14151_-1	(DUF87 + NurA 5 to 3 nuclease).gb	TRUE
IMG_3300045107&&a0484955_0013512&&3038_6074_-1	(Cas8_Fic fusion).gb	TRUE
GCA_017934005.1&&JAGBKJ010000834&&818_3053_-1	(DUF3800_TPR).gb	TRUE
EMBL_ERZ1030305&&contig_263&&8899_9757_1	(methyltransferase).gb	TRUE
IMG_3300009083&&0105047_10063153&&274_994_-1	(DUF3891).gb	TRUE
GCA_001570385.1&&BBYL01000030&&535_1639_-1	(unknown accessory).gb	TRUE
GCF_016757215.1&&NZ_JAESIY010000005&&313654_315544_1	(TPR HATPase).gb	TRUE
IMG_3300007521&&0105044_10068709&&481_2728_1	(Tfb2_Cas3Cterminus_WYL).gb	TRUE
IMG_3300033167&&a0334898_1003770&&3048_4593_-1	(EamA _ F420H2_quin_red).gb	TRUE
IMG_3300003177&&DffDRAFT_1003423&&1014_3828_-1	(Phage RNAPol).gb	TRUE
IMG_3300043390&&Ga0454692_000076&&4479_7614_1	(vWA + Tubulin).gb	FALSE
IMG_3300048589&&a0498927_0037426&&1005_1464_1	(Cas12 + bzip).gb	TRUE
IMG_3300009175&&0073936_10076949&&1196_1451_-1	(DUF5679, zinc ribbon).gb	TRUE
IMG_3300041417&&a0439242_0072051&&1423_2242_1	(methyltransferase + cascade).gb	FALSE
GCA_003086515.1&&QEFL01000015&&20967_22101_-1	(nurA dsDNA break repair + DUF87).gb	TRUE
IMG_3300026546&&0256913_10022199&&462_1617_-1	(toprim).gb	TRUE
IMG_3300044730&&a0453757_0004423&&6344_8234_-1	(APH_EcKinase).gb	TRUE
GCA_011362195.1&&DTDN01000009&&39236_40742_-1	(vWA + FHA + PP2C).gb	TRUE
IMG_3300026304&&a0209240_1021588&&337_1153_1	(TIR2).gb	FALSE
GCF_018502485.1&&NZ_CP075546&&993250_997099_1	(ATPase + Metallophosphatase).gb	FALSE
IMG_3300031670&&0307374_10003486&&16416_17127_1	(DUF5919).gb	TRUE
IMG_3300048987&&a0467049_0000162&&19133_19934_1	(transmembrane_vWA + DUF4407).gb	TRUE
GCF_001029445.1&&NZ_LDOT01000053&&7692_9432_1	(Radical SAM protein).gb	TRUE
IMG_3300012931&&0153915_10003429&&308_1193_1	(PRiA3 + zf).gb	FALSE
IMG_3300037311&&a0394881_0008304&&11617_12277_1	(EAD11).gb	TRUE
EMBL_ERZ778503&&contig_16504&&109_2353_-1	(Kinase).gb	TRUE
WGS_CADHRT01&&CADHRT010000022&&25862_26885_1	(Mrr nuclease + ATPase).gb	FALSE
IMG_3300037509&&a0394184_0000482&&19069_20062_1	(WYL I-D).gb	TRUE
IMG_3300000574&&7J11328_10007417&&1272_1539_-1	(DUF433).gb	TRUE
GCA_015662405.1&&DQUE01000208&&5320_7480_-1	(PAP_phosphatase_CorA).gb	TRUE
EMBL_ERZ3455816&&contig_9406&&2751_3312_1	(multi-gene system including greA greB).gb	TRUE
EMBL_ERZ724078&&contig_5708&&5799_7854_-1	(RepA replication).gb	TRUE
IMG_3300031654&&a0315549_1044866&&183_2397_-1	(metal system).gb	TRUE
GCA_017544725.1&&JAFYDR010000170&&27158_28184_1	(Y1 TPase type III).gb	TRUE
IMG_3300015214&&0172382_10011895&&7267_8365_1	(UPF0158).gb	FALSE
GCF_001655635.1&&NZ_LSNH01000001&&2031044_2032025_-1	(wWA + kinase).gb	TRUE
EMBL_ERZ724507&&contig_6357&&940_1633_-1	(DUF4145).gb	TRUE
GCF_900453405.1&&NZ_UGPM01000003&&1785257_1786514_-1	(DUF3800).gb	TRUE
GCF_902500215.1&&NZ_CABVOU010000021&&55311_56466_-1	(Toprim).gb	TRUE
EMBL_ERZ773219&&contig_530&&18381_19626_1	(Recep domain + 4 unknown genes).gb	TRUE
GCA_001508235.1&&LGFR01000093&&2560_3565_-1	(unknown + DUF2791 + DUF2791_ATPase).gb	TRUE
IMG_3300032272&&0316189_10000814&&17931_20814_1	(TPR Protein Kinase).gb	TRUE
IMG_3300005573&&a0078972_1000107&&101916_102516_1	(RNaseH).gb	TRUE
EMBL_ERZ795109&&contig_975&&4795_5770_1	(vwa + PPC + kinase system) .gb	TRUE
EMBL_ERZ405284&&contig_1793&&4535_5441_1	(Mrr nuclease).gb	TRUE
IMG_3300031631&&a0307987_1000023&&70180_70972_-1	(TIR).gb	TRUE
IMG_3300004628&&a0070399_1037568&&498_2109_1	(Csx20 operonized with Alpha Amylase).gb	FALSE
EMBL_ERZ1699236&&contig_1829&&258_2607_-1	(vATP-synt_E).gb	TRUE
IMG_3300035698&&Ga0374944_616918&&9967_11707_-1	(NACHT_PDDEXK + cascade).gb	TRUE
IMG_3300012983&&0123349_10003896&&1100_3251_1	(Cas13b + CorA).gb	FALSE
GCA_020434175.1&&JAGRBH010000503&&340_1450_-1	(unknown transmembrane protein).gb	FALSE
IMG_3300012943&&0164241_10011111&&1329_2733_-1	(Cut8_TPR).gb	TRUE
IMG_3300014153&&a0181527_1048931&&1181_2084_-1	(unknown).gb	TRUE
EMBL_ERZ650341&&contig_14933&&186_501_1	(Nif11).gb	TRUE
IMG_3300031911&&0307412_10000093&&68229_68721_-1	(PRiA4 ORF3).gb	FALSE
IMG_3300028191&&a0265595_1000410&&37454_38072_1	(DUF6155).gb	TRUE
WGS_JAAUYB01&&JAAUYB010070855&&3244_3730_1	(Prok_E2 + ThiF + ThiS + NYN + CorA).gb	TRUE
EMBL_MGYG000290606&&MGYG000290606_2&&40_988_-1	(Cas9 or Cas12 associated WYL).gb	TRUE
IMG_3300001598&&EMG_10018732&&309_3072_1	(mega peptidase).gb	TRUE
GCA_019359445.1&&JAHHHJ010000029&&16098_16602_1	(RAMA + DUF444 + PIN).gb	FALSE
EMBL_ERZ1764562&&contig_378&&16539_17331_1	(NERD).gb	TRUE
IMG_3300024353&&a0209979_1002041&&5779_7255_-1	(Mrr nuclease).gb	FALSE
IMG_3300033463&&0310690_10163143&&217_2491_-1	(TPR).gb	FALSE
EMBL_ERZ778607&&contig_14514&&540_2586_-1	(betalactamase).gb	FALSE
EMBL_ERZ773360&&contig_3930&&5259_6435_-1	(MazF).gb	FALSE
EMBL_ERZ4560656&&contig_7640&&76_1108_-1	(HTH _ M78 peptidase).gb	TRUE
IMG_3300026546&&0256913_10013832&&2_1481_1	(TPR Rho RNA binding).gb	TRUE
IMG_3300048583&&a0498911_0096679&&1007_1916_1	(HIRAN Cas9, one case ATPase).gb	TRUE
GCF_016526145.1&&NZ_JADDUE010000010&&220137_220869_-1	(DUF5343 + Helicase_HNH_ResIII).gb	TRUE
IMG_3300024423&&a0190286_1002039&&2400_5370_-1	(Tubulin + other protein + vWa).gb	FALSE
EMBL_ERZ4560480&&contig_4482&&7569_10323_-1	(PKinase).gb	TRUE
GCA_903847485.1&&CAINDV010000696&&9392_10559_-1	(Fic Cascade).gb	FALSE
IMG_3300000574&&7J11328_10033202&&130_1651_1	(DUF4407 + transpeptidase).gb	TRUE
IMG_3300020192&&0163147_10009373&&460_1681_-1	(NACHT).gb	FALSE
EMBL_ERZ772753&&contig_7251&&225_1815_-1	(pentapeptide + unknown domain).gb	FALSE
GCF_003668875.1&&NZ_RAWM01000178&&1907_2396_-1	(DUF2204).gb	FALSE
IMG_3300046534&&a0491194_0030312&&2144_2783_-1	(RNaseT).gb	TRUE
IMG_3300007964&&a0100400_1019481&&1335_1944_-1	(SLATT).gb	FALSE
IMG_3300028048&&0256405_10015800&&2772_4671_-1	(ATPase_DUF4435 + Cas12).gb	TRUE
EMBL_ERZ827088&&contig_3603&&12691_12832_1	(RNaseT).gb	TRUE
IMG_3300034107&&a0335037_0001347&&11328_12051_-1	(transmembrane NARF).gb	FALSE
IMG_3300009585&&a0105160_1000939&&4188_8637_1	(RNAPol + Sigma_factor + unknown gene).gb	FALSE
		146

## Sheet: c50_weighted_CRT
GCF_000058485.1&&NC_008278&&6031418_6034760_1	(Cas5_Cas3 fusion).gb	TRUE
EMBL_ERZ505329&&contig_129&&28461_30633_-1	(Cas7 + Cas8_Cas5 fusion).gb	TRUE
IMG_3300021472&&a0190363_1001919&&8327_9779_1	(Csa5_Csa4 fusion).gb	FALSE
GCF_021018745.1&&NZ_CP063845&&4894452_4896432_-1	(Cmr6_Cmr1 fusion).gb	TRUE
IMG_3300001592&&Draft_10000135&&23396_24782_1	(Cas6_Cas5_fusion).gb	TRUE
GCA_904380115.1&&CAJFHU010000034&&10263_14391_-1	(Cas9_Cas1 fusion).gb	FALSE
WGS_JABLTL01&&JABLTL010073043&&184_2911_1	(Cas8_Cas5 fusion).gb	FALSE
IMG_3300045747&&a0485825_0053347&&1617_1944_1	(RHH TA system).gb	TRUE
EMBL_ERZ1742239&&contig_29570&&162_1638_1	(AbiE + DUF87).gb	FALSE
IMG_3300013103&&0164318_10140015&&1204_2056_1	(AbiEi + AbiEii).gb	FALSE
IMG_3300044960&&Ga0484958_001236&&27209_27470_-1	(small ORFs).gb	TRUE
IMG_3300005452&&a0068706_1004208&&1242_2085_1	(AbiEii).gb	FALSE
EMBL_ERZ1033877&&contig_98&&37922_38591_-1	(DarT DarG toxin-antitoxin ribosylation).gb	TRUE
IMG_3300014205&&0172380_10021645&&1390_1759_1	(TA system).gb	TRUE
IMG_3300001380&&6J14229_10033242&&787_1210_1	(nucleotidyltransferase + HTH).gb	FALSE
IMG_3300031358&&a0307438_1001316&&8395_8671_1	(DUF370 + RNaseH TA).gb	TRUE
IMG_3300034066&&a0335019_0002251&&7799_8117_-1	(DUF2442 + DUF4160).gb	TRUE
GCF_003337175.1&&NZ_NETH01000035&&6357_6546_1	(Cas9 HicAB TA).gb	TRUE
MG-RAST_mgm4611649.3&&465870&&0_567_1	(DUF3368 TA system).gb	TRUE
EMBL_ERZ511474&&contig_784&&79398_79716_-1	(Nucleotidyltransferase HEPN, antitoxin).gb	FALSE
IMG_3300009455&&0114939_10000745&&24543_24870_1	(TA DUF3368 _ UPF0175).gb	FALSE
GCF_012037625.1&&NZ_JAAVJS010000002&&280535_280832_-1	(Cas9 TA system).gb	TRUE
EMBL_ERZ1505400&&contig_18950&&117_258_1	(addiction gene orf associated with Cas9).gb	TRUE
IMG_3300025308&&0209211_10037079&&3340_3646_-1	(PHD + PIN TA).gb	TRUE
GCA_013285545.1&&JAAXLU010000071&&33674_34109_-1	(DUF86 + Nucleotidyltransferase).gb	FALSE
EMBL_MGYG000003147&&MGYG000003147_7&&47692_56296_-1	(massive defense genes).gb	TRUE
WGS_BOFR01&&BOFR01000007&&165916_179089_-1	(massive defense system).gb	TRUE
GCA_020629965.1&&JAHDCG010000247&&2680_3286_1	(DUF3761).gb	TRUE
GCA_019359625.1&&JAHHGW010000067&&164750_165512_-1	(DUF4384 + TPR).gb	TRUE
GCA_018238085.1&&JABCUA010000354&&227_1190_-1	(DUF2797).gb	FALSE
IMG_3300015360&&0163144_10061397&&188_1256_1	(Ras GTPase).gb	TRUE
IMG_3300037311&&a0394881_0014120&&7964_8594_-1	(DUF3761).gb	TRUE
IMG_3300026531&&a0256835_1021849&&344_1451_1	(DUF4407 + other protein).gb	TRUE
GCA_018712075.1&&DVHN01000112&&0_1944_1	(DUF1882_primase).gb	TRUE
GCF_002075285.3&&NZ_CP021983&&497963_498752_-1	(23S rRNA IVP + DUF2325 + RT sometimes).gb	TRUE
GCA_013359445.1&&JABWBV010000281&&2844_3129_-1	(DUF370).gb	TRUE
IMG_3300012091&&a0136625_1012864&&2_971_1	(WYL).gb	TRUE
GCF_014695895.1&&NZ_JACJPD010000040&&5457_6090_-1	(type II secretion GspH).gb	TRUE
GCA_016840085.1&&JAEOTA010000034&&18467_19766_-1	(DUF2797 large zinc finger protein).gb	FALSE
IMG_3300026484&&a0256837_1016836&&561_990_-1	(FlhB).gb	FALSE
IMG_3300027532&&a0209544_1004784&&1334_3008_1	(SWIM).gb	TRUE
GCA_002358875.1&&DEPS01000038&&15824_19211_-1	(RVT + group II intron PrimPol).gb	TRUE
WGS_JACDJC01&&JACDJC010011245&&1712_3152_-1	(TPR + DNA polA).gb	FALSE
IMG_3300009499&&0114930_10001113&&3299_5312_-1	(Tbf2).gb	FALSE
EMBL_ERZ724514&&contig_3192&&343_1033_-1	(DUF3761).gb	TRUE
WGS_RRYU01&&RRYU01005723&&198_2535_1	(large WYL).gb	TRUE
GCA_016223105.1&&JACRPR010000238&&1_1870_1	(Tbf2 WYL).gb	TRUE
GCA_016876015.1&&VGOD01000184&&7922_8489_1	(RNaseH).gb	TRUE
IMG_3300019992&&Ga0197015_1040&&6129_7227_-1	(Cas2 + 3-_5 proofreading exonuclease).gb	TRUE
IMG_3300035668&&a0372944_0001891&&1173_5076_-1	(Acquisition-associated NACHT).gb	TRUE
GCA_903844205.1&&CAIMSW010000586&&959_2393_-1	(HlfK).gb	FALSE
GCA_016179065.1&&JACOSD010000405&&5712_7455_-1	(vWA + RDD).gb	FALSE
IMG_3300002498&&TOLCLC_10008146&&3727_6961_-1	(CARF_CYTH_HD).gb	TRUE
GCF_000024805.1&&NC_013440&&7674710_7676006_1	(SAVED TIR).gb	FALSE
IMG_3300042939&&a0453142_0007685&&8027_9725_-1	(Cutinase_Lipase_SAVED).gb	TRUE
IMG_3300046790&&a0495499_0000077&&7424_8333_1	(SMODS + SAVED CHAT).gb	FALSE
IMG_3300034111&&a0335063_0013299&&1300_3253_1	(SAVED_APH_TCAD9).gb	TRUE
IMG_3300026484&&a0256837_1008848&&1106_4061_-1	(csx1 + Phage RNAPol).gb	FALSE
IMG_3300031994&&0310691_10021322&&2165_3863_1	(CARF_5p_nucleotidase).gb	TRUE
GCA_020634195.1&&JACKCE010000043&&1971_2784_-1	(EAD7 _ SAVED).gb	FALSE
EMBL_ERZ894180&&contig_692&&8871_11661_-1	(CARF_DUF859 + many nearby genes).gb	FALSE
EMBL_ERZ773005&&contig_5&&212166_213489_1	(SAVED_TIR2).gb	TRUE
GCA_016712315.1&&JADJRG010000028&&300098_302447_1	(SIR2 _ CHAT _ SAVED + SMODS).gb	FALSE
GCA_900541305.1&&UQJJ01000039&&1337_4901_1	(CARF_DUF859_ATPase + many nearby genes).gb	TRUE
EMBL_ERZ795034&&contig_47960&&1548_2448_-1	(CARF_Sigma).gb	TRUE
GCF_000224065.1&&NZ_AFWT01000006&&121441_122968_1	(CARF_ATPase_HTH + RNAPol).gb	TRUE
IMG_3300020198&&0194120_10015339&&5702_6689_1	(CARF_TIR_Mrr).gb	TRUE
IMG_3300031566&&0307378_10017289&&164_1499_1	(CARF_EAD7).gb	TRUE
EMBL_ERZ404942&&contig_42542&&228_1605_-1	(CARF_RelA).gb	TRUE
IMG_3300031539&&0307380_10010365&&4440_5463_-1	(CARF_2p_deoxyribosyltransferase).gb	TRUE
IMG_3300009523&&a0116221_1002542&&6420_8025_-1	(CARF_SIR2).gb	FALSE
IMG_3300044617&&a0453743_0023453&&2386_4123_-1	(DinG_HNH).gb	TRUE
GCA_004138175.2&&RYFE02000070&&3219_4437_1	(CasMu-I).gb	TRUE
IMG_3300020641&&Ga0206884_1077&&6347_8576_1	(Cas12 + Cas3).gb	TRUE
IMG_3300027823&&0209490_10014851&&1048_2638_1	(Cas12 + IscB + HTH).gb	FALSE
IMG_3300031760&&0326513_10063483&&752_1769_-1	(Cas8_HNH).gb	TRUE
GCA_018268035.1&&JAFDXI010000155&&1871_5534_-1	(DUF3800_TPR + Cas12).gb	TRUE
EMBL_ERZ584659&&contig_33476&&1228_2278_-1	(new III subtype).gb	TRUE
IMG_3300009712&&a0116165_1003158&&2597_4427_-1	(VII b-CASP).gb	TRUE
IMG_3300010349&&0116240_10096391&&801_1509_-1	(CasMuV MuB).gb	FALSE
GCA_018369695.1&&JAGZBW010000011&&6634_10387_-1	(Cas3_PDDEXK).gb	TRUE
IMG_3300010327&&0116246_10008300&&2259_3435_-1	(Cas5_HNH).gb	TRUE
IMG_3300006527&&Ga0100159_100137&&71478_72558_1	(Cse2_VRR).gb	TRUE
IMG_3300009503&&0123519_10124867&&69_1659_-1	(DUF2225).gb	FALSE
IMG_3300018012&&0187810_10022321&&90_1506_-1	(Cut8).gb	TRUE
EMBL_ERZ584659&&contig_1773&&510_1521_-1	(DUF2283).gb	FALSE
GCA_013140405.1&&JABFSV010000514&&13559_13769_-1	(DUF2281).gb	TRUE
GCF_000419585.1&&NZ_ATTH01000001&&941528_943577_-1	(UvrD_NERD nuclease).gb	TRUE
EMBL_ERZ842392&&contig_23636&&3690_4530_1	(Sigma_factor + Csx1).gb	FALSE
IMG_3300025717&&a0207419_1001204&&18142_19330_1	(Tubulin system).gb	FALSE
GCA_910584945.1&&CAJUDY010000014&&24554_26873_1	(TPR_MALT).gb	FALSE
GCF_021531665.1&&NZ_JADYUH010000077&&9506_10499_-1	(M78 peptidase).gb	FALSE
WGS_MTBK01&&MTBK01177382&&2891_4688_1	(RecJ_HD).gb	TRUE
IMG_3300027878&&0209181_10066870&&0_1041_1	(WYL operonized with cascade).gb	FALSE
IMG_3300031520&&a0272428_1002147&&25604_25976_-1	(Holliday Junction Resolvase).gb	TRUE
EMBL_ERZ4560494&&contig_2628&&7202_8435_1	(Sigma_factor + Csx1 + large Csx1).gb	TRUE
EMBL_ERZ779846&&contig_3976&&4008_5559_-1	(large Sigma_factor).gb	FALSE
IMG_3300008252&&0105357_10033588&&329_1373_1	(Moca oxoreductase + SDR).gb	TRUE
IMG_3300002223&&7J26845_10007859&&1305_2472_1	(TIR cascade).gb	FALSE
IMG_3300014149&&a0181613_1011337&&962_3059_-1	(NACHT).gb	FALSE
IMG_3300009032&&0105048_10143319&&1427_2051_-1	(DUF4231).gb	TRUE
IMG_3300042340&&a0453917_0000106&&32810_35291_-1	(mega Cas8-like).gb	TRUE
IMG_3300047317&&a0495604_0021803&&2293_4057_-1	(SNF2 instead of Cas3).gb	FALSE
IMG_3300026516&&a0209573_1000325&&56350_57046_-1	(Cas9 associated Y1).gb	TRUE
EMBL_ERZ653703&&contig_1622&&2425_3673_-1	(XRE HTH regulator operonized with Cas effectors).gb	TRUE
IMG_3300018407&&a0187900_1000594&&12585_14151_-1	(DUF87 + NurA 5 to 3 nuclease).gb	TRUE
IMG_3300045107&&a0484955_0013512&&3038_6074_-1	(Cas8_Fic fusion).gb	TRUE
GCA_017934005.1&&JAGBKJ010000834&&818_3053_-1	(DUF3800_TPR).gb	FALSE
EMBL_ERZ1030305&&contig_263&&8899_9757_1	(methyltransferase).gb	TRUE
IMG_3300009083&&0105047_10063153&&274_994_-1	(DUF3891).gb	TRUE
GCA_001570385.1&&BBYL01000030&&535_1639_-1	(unknown accessory).gb	TRUE
GCF_016757215.1&&NZ_JAESIY010000005&&313654_315544_1	(TPR HATPase).gb	FALSE
IMG_3300007521&&0105044_10068709&&481_2728_1	(Tfb2_Cas3Cterminus_WYL).gb	FALSE
IMG_3300033167&&a0334898_1003770&&3048_4593_-1	(EamA _ F420H2_quin_red).gb	TRUE
IMG_3300003177&&DffDRAFT_1003423&&1014_3828_-1	(Phage RNAPol).gb	FALSE
IMG_3300043390&&Ga0454692_000076&&4479_7614_1	(vWA + Tubulin).gb	FALSE
IMG_3300048589&&a0498927_0037426&&1005_1464_1	(Cas12 + bzip).gb	TRUE
IMG_3300009175&&0073936_10076949&&1196_1451_-1	(DUF5679, zinc ribbon).gb	TRUE
IMG_3300041417&&a0439242_0072051&&1423_2242_1	(methyltransferase + cascade).gb	FALSE
GCA_003086515.1&&QEFL01000015&&20967_22101_-1	(nurA dsDNA break repair + DUF87).gb	TRUE
IMG_3300026546&&0256913_10022199&&462_1617_-1	(toprim).gb	FALSE
IMG_3300044730&&a0453757_0004423&&6344_8234_-1	(APH_EcKinase).gb	TRUE
GCA_011362195.1&&DTDN01000009&&39236_40742_-1	(vWA + FHA + PP2C).gb	TRUE
IMG_3300026304&&a0209240_1021588&&337_1153_1	(TIR2).gb	FALSE
GCF_018502485.1&&NZ_CP075546&&993250_997099_1	(ATPase + Metallophosphatase).gb	FALSE
IMG_3300031670&&0307374_10003486&&16416_17127_1	(DUF5919).gb	FALSE
IMG_3300048987&&a0467049_0000162&&19133_19934_1	(transmembrane_vWA + DUF4407).gb	TRUE
GCF_001029445.1&&NZ_LDOT01000053&&7692_9432_1	(Radical SAM protein).gb	TRUE
IMG_3300012931&&0153915_10003429&&308_1193_1	(PRiA3 + zf).gb	FALSE
IMG_3300037311&&a0394881_0008304&&11617_12277_1	(EAD11).gb	TRUE
EMBL_ERZ778503&&contig_16504&&109_2353_-1	(Kinase).gb	FALSE
WGS_CADHRT01&&CADHRT010000022&&25862_26885_1	(Mrr nuclease + ATPase).gb	FALSE
IMG_3300037509&&a0394184_0000482&&19069_20062_1	(WYL I-D).gb	TRUE
IMG_3300000574&&7J11328_10007417&&1272_1539_-1	(DUF433).gb	FALSE
GCA_015662405.1&&DQUE01000208&&5320_7480_-1	(PAP_phosphatase_CorA).gb	TRUE
EMBL_ERZ3455816&&contig_9406&&2751_3312_1	(multi-gene system including greA greB).gb	TRUE
EMBL_ERZ724078&&contig_5708&&5799_7854_-1	(RepA replication).gb	FALSE
IMG_3300031654&&a0315549_1044866&&183_2397_-1	(metal system).gb	FALSE
GCA_017544725.1&&JAFYDR010000170&&27158_28184_1	(Y1 TPase type III).gb	TRUE
IMG_3300015214&&0172382_10011895&&7267_8365_1	(UPF0158).gb	TRUE
GCF_001655635.1&&NZ_LSNH01000001&&2031044_2032025_-1	(wWA + kinase).gb	TRUE
EMBL_ERZ724507&&contig_6357&&940_1633_-1	(DUF4145).gb	TRUE
GCF_900453405.1&&NZ_UGPM01000003&&1785257_1786514_-1	(DUF3800).gb	TRUE
GCF_902500215.1&&NZ_CABVOU010000021&&55311_56466_-1	(Toprim).gb	TRUE
EMBL_ERZ773219&&contig_530&&18381_19626_1	(Recep domain + 4 unknown genes).gb	TRUE
GCA_001508235.1&&LGFR01000093&&2560_3565_-1	(unknown + DUF2791 + DUF2791_ATPase).gb	TRUE
IMG_3300032272&&0316189_10000814&&17931_20814_1	(TPR Protein Kinase).gb	FALSE
IMG_3300005573&&a0078972_1000107&&101916_102516_1	(RNaseH).gb	TRUE
EMBL_ERZ795109&&contig_975&&4795_5770_1	(vwa + PPC + kinase system) .gb	TRUE
EMBL_ERZ405284&&contig_1793&&4535_5441_1	(Mrr nuclease).gb	FALSE
IMG_3300031631&&a0307987_1000023&&70180_70972_-1	(TIR).gb	FALSE
IMG_3300004628&&a0070399_1037568&&498_2109_1	(Csx20 operonized with Alpha Amylase).gb	TRUE
EMBL_ERZ1699236&&contig_1829&&258_2607_-1	(vATP-synt_E).gb	TRUE
IMG_3300035698&&Ga0374944_616918&&9967_11707_-1	(NACHT_PDDEXK + cascade).gb	TRUE
IMG_3300012983&&0123349_10003896&&1100_3251_1	(Cas13b + CorA).gb	FALSE
GCA_020434175.1&&JAGRBH010000503&&340_1450_-1	(unknown transmembrane protein).gb	FALSE
IMG_3300012943&&0164241_10011111&&1329_2733_-1	(Cut8_TPR).gb	FALSE
IMG_3300014153&&a0181527_1048931&&1181_2084_-1	(unknown).gb	FALSE
EMBL_ERZ650341&&contig_14933&&186_501_1	(Nif11).gb	FALSE
IMG_3300031911&&0307412_10000093&&68229_68721_-1	(PRiA4 ORF3).gb	FALSE
IMG_3300028191&&a0265595_1000410&&37454_38072_1	(DUF6155).gb	TRUE
WGS_JAAUYB01&&JAAUYB010070855&&3244_3730_1	(Prok_E2 + ThiF + ThiS + NYN + CorA).gb	TRUE
EMBL_MGYG000290606&&MGYG000290606_2&&40_988_-1	(Cas9 or Cas12 associated WYL).gb	TRUE
IMG_3300001598&&EMG_10018732&&309_3072_1	(mega peptidase).gb	TRUE
GCA_019359445.1&&JAHHHJ010000029&&16098_16602_1	(RAMA + DUF444 + PIN).gb	TRUE
EMBL_ERZ1764562&&contig_378&&16539_17331_1	(NERD).gb	TRUE
IMG_3300024353&&a0209979_1002041&&5779_7255_-1	(Mrr nuclease).gb	FALSE
IMG_3300033463&&0310690_10163143&&217_2491_-1	(TPR).gb	TRUE
EMBL_ERZ778607&&contig_14514&&540_2586_-1	(betalactamase).gb	FALSE
EMBL_ERZ773360&&contig_3930&&5259_6435_-1	(MazF).gb	FALSE
EMBL_ERZ4560656&&contig_7640&&76_1108_-1	(HTH _ M78 peptidase).gb	TRUE
IMG_3300026546&&0256913_10013832&&2_1481_1	(TPR Rho RNA binding).gb	TRUE
IMG_3300048583&&a0498911_0096679&&1007_1916_1	(HIRAN Cas9, one case ATPase).gb	TRUE
GCF_016526145.1&&NZ_JADDUE010000010&&220137_220869_-1	(DUF5343 + Helicase_HNH_ResIII).gb	FALSE
IMG_3300024423&&a0190286_1002039&&2400_5370_-1	(Tubulin + other protein + vWa).gb	TRUE
EMBL_ERZ4560480&&contig_4482&&7569_10323_-1	(PKinase).gb	TRUE
GCA_903847485.1&&CAINDV010000696&&9392_10559_-1	(Fic Cascade).gb	FALSE
IMG_3300000574&&7J11328_10033202&&130_1651_1	(DUF4407 + transpeptidase).gb	TRUE
IMG_3300020192&&0163147_10009373&&460_1681_-1	(NACHT).gb	FALSE
EMBL_ERZ772753&&contig_7251&&225_1815_-1	(pentapeptide + unknown domain).gb	FALSE
GCF_003668875.1&&NZ_RAWM01000178&&1907_2396_-1	(DUF2204).gb	TRUE
IMG_3300046534&&a0491194_0030312&&2144_2783_-1	(RNaseT).gb	TRUE
IMG_3300007964&&a0100400_1019481&&1335_1944_-1	(SLATT).gb	FALSE
IMG_3300028048&&0256405_10015800&&2772_4671_-1	(ATPase_DUF4435 + Cas12).gb	FALSE
EMBL_ERZ827088&&contig_3603&&12691_12832_1	(RNaseT).gb	TRUE
IMG_3300034107&&a0335037_0001347&&11328_12051_-1	(transmembrane NARF).gb	FALSE
IMG_3300009585&&a0105160_1000939&&4188_8637_1	(RNAPol + Sigma_factor + unknown gene).gb	TRUE
		115
