# Supplementary material for: Uncovering the functional diversity of rare CRISPR-Cas systems with deep terascale clustering
Source: Science. Author manuscript; Available in PMC 2024 Mar 4. (PMC10910872; doi:10.1126/science.adi1910)
Supplement: Table S4 [file NIHMS1969090-supplement-Table_S4.xlsx]

## Sheet: 5K
Guide/site name	Guide sequence	Condition	indel_rep1	indel_rep2	indel_rep3	indel_rep4	P-value (two-tailed T-test)
VEGFA guide 1	CCAGGCCCTCGTCATTGCAGCAGCCCCCGCAT	all proteins	11.7846	11.1467	10.2502	10.7054	4.6667e-08
		-Cas5	0	0	0	0	0.355918
		-Cas6	0.116785	0.11248	0.0809318	0.0758479	0.000110354
		-Cas7	0	0	0.00542564	0	0.961511
		-Cas8-HNH	0	0	0	0	0.355918
		HNH KO	0	0.00980584	0	0	0.739075
		NT guide	0	0	0.00582615	0
VEGFA guide 2	TTCTCTACCCACGAAGGGTTACGGCAAAGCAT	all proteins	4.16698	4.97481	4.65866	5.01601	3.72389e-07
		-Cas5	0.0971109	0.0215943	0.0302563	0.064082	0.889194
		-Cas6	0.0427411	0.0390005	0.046459	0.0331541	0.532516
		-Cas7	0.0460193	0.0381774	0.0304338	0.0284576	0.375471
		-Cas8-HNH	0.0478211	0.067379	0.0545926	0.0521664	0.725675
		HNH KO	0.0324105	0.0132074	0	0.0319756	0.110141
		NT guide	0.0211238	0.0320266	0.0633021	0.0835561
CA2 guide 1	AGACCAATTGTCATGCTTGACACAACTGCTGT	all proteins	12.5962	13.6349	10.652	13.4584	1.65012e-06
		-Cas5	0.0221764	0.00612267	0.00454938	0	0.140156
		-Cas6	0	0.0205735	0.00452202	0	0.246325
		-Cas7	0	0.0309598	0	0	0.355918
		-Cas8-HNH	0	0	0.010015	0.00272131	0.226931
		HNH KO	0.00718713	0.00623675	0	0	0.13558
		NT guide	0	0	0	0
CA2 guide 2	AATTGTCATGCTTGACACAACTGCTGTGGCTG	all proteins	3.60855	3.18804	3.44597	3.08913	1.35272e-07
		-Cas5	0	0.00784396	0	0	0.355918
		-Cas6	0	0.028175	0.0225428	0.0179008	0.0305131
		-Cas7	0.00550772	0	0	0.00793815	0.144338
		-Cas8-HNH	0	0.0090269	0	0.0125551	0.142469
		HNH KO	0.00306715	0	0.0203451	0	0.275981
		NT guide	0	0	0	0

## Sheet: 5L
Guide/site name	Guide sequence	Condition	indel_rep1	indel_rep2	indel_rep3	indel_rep4	P-value (two-tailed T-test)
VEGFA guide 1	CCATCCTGTGTGCCCCTGATGCGATGCGGGGG	all proteins	12.3611	13.2772	9.10876	12.586	1.49363e-05
		-Cas5-HNH	0.108054	0.0516503	0.0570858	0.132203	0.756066
		-Cas6	0.0843583	0.0726663	0.0845726	0.0702155	0.986673
		-Cas7	0.157737	0.172424	0.245322	0.182973	0.00648526
		-Cas8	0.0433574	0.0907886	0.142394	0.0373562	0.995608
		-Cas11	2.21621	1.86402	2.22272	1.90306	1.04763e-06
		HNH KO	0.066788	0.247704	0.0753509	0.0556758	0.528991
		NT guide	0.0776969	0.0484879	0.0540476	0.132949
VEGFA guide 2	ATGCCCACCTGCATGGTGATGTTGGACTCCTC	all proteins	8.91335	8.8201	9.73524	9.23159	9.37739e-09
		-Cas5-HNH	0.0058713	0.0118917	0.016349	0.033945	0.00578343
		-Cas6	0.004645	0.00911868	0.0126717	0.0206403	0.00333332
		-Cas7	0.575859	0.560966	0.499318	0.556099	1.06447e-06
		-Cas8	0	0.00459453	0.0203057	0.0137426	0.00317527
		-Cas11	5.29627	5.19145	5.95238	4.36586	4.24631e-06
		HNH KO	0.0107614	0.010291	0.00543833	0.0148205	0.00283048
		NT guide	0.0899648	0.0689039	0.0620546	0.132949
DYNC1H1 guide 1	TCCTACATTAGAGAGTCTGGCAAGGCAGACAG	all proteins	7.52932	9.17845	7.60147	8.57476	9.15454e-07
		-Cas5-HNH	0.0371281	0.055204	0.122752	0.0668614	0.495409
		-Cas6	0.0674414	0.0721063	0.0565422	0.0962729	0.485606
		-Cas7	0.77186	0.758278	0.564302	0.762343	3.76141e-05
		-Cas8	0.0908289	0.0896696	0.0396326	0.0557068	0.43307
		-Cas11	2.75607	2.96807	2.77179	3.22475	2.63369e-07
		HNH KO	0.197036	0.0651051	0.0731781	0.0405661	0.98379
		NT guide	0.0462888	0.175703	0.0713281	0.0863744
DYNC1H1 guide 2	GAGCCACTGCATTGCTAATGAAAGAATGCAAA	all proteins	9.97751	9.05584	8.28649	10.6875	1.94911e-06
		-Cas5-HNH	0.00406934	0	0	0.00851064	0.0191912
		-Cas6	0	0	0	0	0.0163303
		-Cas7	0.840542	0.677464	0.799096	1.00798	5.28908e-05
		-Cas8	0.0096268	0.00808146	0.00174356	0.00566508	0.0222434
		-Cas11	2.51046	3.44632	3.56899	3.25025	1.26334e-05
		HNH KO	0.00631772	0	0.00610044	0.00164902	0.0194471
		NT guide	0.0422637	0.163153	0.0652143	0.0780692
