# Supplementary material for: Uncovering the functional diversity of rare CRISPR-Cas systems with deep terascale clustering
Source: Science. Author manuscript; Available in PMC 2024 Mar 4. (PMC10910872; doi:10.1126/science.adi1910)
Supplement: Table S5 [file NIHMS1969090-supplement-Table_S5.xlsx]

## Sheet: Sheet5
ACR75983_1	GCA_000020605.1	515619	Bacteria;Firmicutes;Clostridia;Eubacteriales;Lachnospiraceae;;[Eubacterium] rectale	Eubacterium_rectale_ATCC_33656
ACU08249_1	GCA_000023725.1	531844	Bacteria;Bacteroidetes;Flavobacteriia;Flavobacteriales;Flavobacteriaceae;;Flavobacteriaceae bacterium 3519-10	Flavobacteriaceae_bacterium_3519-10
ADH98639_1	GCA_000093085.1	439292	Bacteria;Firmicutes;Bacilli;Bacillales;Bacillaceae;Salisediminibacterium;Salisediminibacterium selenitireducens	Bacillus_selenitireducens_MLS10
ADM27971_1	GCA_000145985.1	583356	Archaea;Crenarchaeota;Thermoprotei;Desulfurococcales;Desulfurococcaceae;Ignisphaera;Ignisphaera aggregans	Ignisphaera_aggregans_DSM_17230
ADM28347_1	GCA_000145985.1	583356	Archaea;Crenarchaeota;Thermoprotei;Desulfurococcales;Desulfurococcaceae;Ignisphaera;Ignisphaera aggregans	Ignisphaera_aggregans_DSM_17230
AEN05627_1	GCA_000224475.1	756883	Archaea;Euryarchaeota;Halobacteria;Haloferacales;;;halophilic archaeon DL31	halophilic_archaeon_DL31
AEN06073_1	GCA_000224475.1	756883	Archaea;Euryarchaeota;Halobacteria;Haloferacales;;;halophilic archaeon DL31	halophilic_archaeon_DL31
AEN07384_1	GCA_000224475.1	756883	Archaea;Euryarchaeota;Halobacteria;Haloferacales;;;halophilic archaeon DL31	halophilic_archaeon_DL31
AFK85269_1	GCA_000307585.2	1094508	Bacteria;Firmicutes;Clostridia;Thermoanaerobacterales;Thermoanaerobacterales Family III. Incertae Sedis;Thermoanaerobacterium;Thermoanaerobacterium saccharolyticum	Thermoanaerobacterium_saccharolyticum_JWSL-YS485
AFK86223_1	GCA_000307585.2	1094508	Bacteria;Firmicutes;Clostridia;Thermoanaerobacterales;Thermoanaerobacterales Family III. Incertae Sedis;Thermoanaerobacterium;Thermoanaerobacterium saccharolyticum	Thermoanaerobacterium_saccharolyticum_JWSL-YS485
AFZ48803_1	GCA_000317655.1	292563	Bacteria;Cyanobacteria;;Chroococcales;Geminocystaceae;Cyanobacterium;Cyanobacterium stanieri	Cyanobacterium_stanieri_PCC_7202
AHF89312_1	GCA_000242935.3	794903	Bacteria;Verrucomicrobia;Opitutae;Opitutales;Opitutaceae;;Opitutaceae bacterium TAV5	Opitutaceae_bacterium_TAV5
AHJ69372_1	GCA_000576185.2	364410	Bacteria;Proteobacteria;Alphaproteobacteria;Rhodospirillales;Acetobacteraceae;Granulibacter;Granulibacter bethesdensis	Granulibacter_bethesdensis_NIH2.1
AHM59161_1	GCA_000597885.1	1257021	Bacteria;Bacteroidetes;Cytophagia;Cytophagales;Flammeovirgaceae;;Flammeovirgaceae bacterium 311	Flammeovirgaceae_bacterium_311
AHM63551_1	GCA_000597885.1	1257021	Bacteria;Bacteroidetes;Cytophagia;Cytophagales;Flammeovirgaceae;;Flammeovirgaceae bacterium 311	Flammeovirgaceae_bacterium_311
AKC82246_1	GCA_000972765.1	1637999	Bacteria;Verrucomicrobia;;;;;Verrucomicrobia bacterium IMCC26134	Verrucomicrobia_bacterium_IMCC26134
AKC83900_1	GCA_000972765.1	1637999	Bacteria;Verrucomicrobia;;;;;Verrucomicrobia bacterium IMCC26134	Verrucomicrobia_bacterium_IMCC26134
AKJ27945_1	GCA_001017435.1	413882	Bacteria;Proteobacteria;Betaproteobacteria;Burkholderiales;;;[Polyangium] brachysporum	Polyangium_brachysporum_DSM_7029
AKT47133_1	GCA_001189495.1	888727	Bacteria;Firmicutes;Clostridia;Eubacteriales;Eubacteriales Family XIII. Incertae Sedis;;[Eubacterium] sulci	Eubacterium_sulci_ATCC_35585
ALK98332_1	GCA_001412595.2	1707785	Bacteria;Proteobacteria;Betaproteobacteria;Burkholderiales;Oxalobacteraceae;Massilia;Massilia sp. WG5	Massilia_WG5
ALZ17958_1	GCA_001516185.2	287	Bacteria;Proteobacteria;Gammaproteobacteria;Pseudomonadales;Pseudomonadaceae;Pseudomonas;Pseudomonas aeruginosa	Pseudomonas_aeruginosa_W36662
ALZ19623_1	GCA_001516185.2	287	Bacteria;Proteobacteria;Gammaproteobacteria;Pseudomonadales;Pseudomonadaceae;Pseudomonas;Pseudomonas aeruginosa	Pseudomonas_aeruginosa_W36662
AMH95368_1	GCA_001560915.1	1495144	Archaea;Thermoplasmatota;Thermoplasmata;;;;methanogenic archaeon ISO4-H5	methanogenic_archaeon_ISO4-H5
AMP89181_2	GCA_001590615.2	91890	Bacteria;Proteobacteria;Gammaproteobacteria;Legionellales;Legionellaceae;Legionella;Legionella pneumophila	Legionella_pneumophila_sub_pascullei_F-4185
AMP90284_1	GCA_001590615.2	91890	Bacteria;Proteobacteria;Gammaproteobacteria;Legionellales;Legionellaceae;Legionella;Legionella pneumophila	Legionella_pneumophila_sub_pascullei_F-4185
APV52088_1	GCA_001953215.1	1904640	Bacteria;Proteobacteria;Betaproteobacteria;;;;Betaproteobacteria bacterium GR16-43	Betaproteobacteria_bacterium_GR16-43
ARA93282_1	GCA_001518995.2	1779382	Bacteria;Bacteroidetes;;Bacteroidetes Order II. Incertae sedis;Rhodothermaceae;;Rhodothermaceae bacterium RA	Rhodothermaceae_bacterium_RA
ARA93621_1	GCA_001518995.2	1779382	Bacteria;Bacteroidetes;;Bacteroidetes Order II. Incertae sedis;Rhodothermaceae;;Rhodothermaceae bacterium RA	Rhodothermaceae_bacterium_RA
ARP50368_1	GCA_002119605.1	1572656	Bacteria;Firmicutes;Clostridia;Eubacteriales;Oscillospiraceae;;Ruminococcaceae bacterium CPB6	Ruminococcaceae_bacterium_CPB6
ARV62538_1	GCA_002163975.1	1940762	Bacteria;Cyanobacteria;;Nostocales;;;Nostocales cyanobacterium HT-58-2	Nostocales_cyanobacterium_HT-58-2
ATU05138_1	GCA_002761215.1	1540872	Bacteria;Gracilibacteria;;;;;Gracilibacteria bacterium HOT-871	Candidatus_Gracilibacteria_bacterium_HOT-871
AVM67439_1	GCA_002998695.1	2081703	Bacteria;Firmicutes;Clostridia;Eubacteriales;Peptostreptococcaceae;;Peptostreptococcaceae bacterium oral taxon 929	Peptostreptococcaceae_bacterium_oral_taxon_929_W2294
AWB27280_1	GCA_003058365.1	1679096	Archaea;Euryarchaeota;Halobacteria;Halobacteriales;Haloarculaceae;Halococcoides;Halococcoides cellulosivorans	Haloarculaceae_archaeon_HArcel1
AWB27852_1	GCA_003058365.1	1679096	Archaea;Euryarchaeota;Halobacteria;Halobacteriales;Haloarculaceae;Halococcoides;Halococcoides cellulosivorans	Haloarculaceae_archaeon_HArcel1
AWB28440_1	GCA_003058365.1	1679096	Archaea;Euryarchaeota;Halobacteria;Halobacteriales;Haloarculaceae;Halococcoides;Halococcoides cellulosivorans	Haloarculaceae_archaeon_HArcel1
AWZ48144_1	GCA_003288255.1	2082193	Bacteria;Firmicutes;Clostridia;Eubacteriales;Clostridiaceae;;Clostridiaceae bacterium 14S0207	Clostridiaceae_bacterium_14S0207
BAK12638_1	GCA_000270125.2	932677	Bacteria;Proteobacteria;Gammaproteobacteria;Enterobacterales;Erwiniaceae;Pantoea;Pantoea ananatis	Pantoea_ananatis_AJ13355
BAP90102_1	GCA_000828975.1	1469502	Bacteria;Proteobacteria;Betaproteobacteria;Burkholderiales;;;Burkholderiales bacterium GJ-E10	Burkholderiales_bacterium_GJ-E10
BAZ42446_1	GCA_004296455.1	2005461	Bacteria;Cyanobacteria;;Nostocales;Calotrichaceae;Calothrix;Calothrix sp. NIES-4101	Calothrix_NIES-4101
BCB50282_1	GCA_012151455.1	663	Bacteria;Proteobacteria;Gammaproteobacteria;Vibrionales;Vibrionaceae;Vibrio;Vibrio alginolyticus	Vibrio_alginolyticus_YM19
BCJ55937_1	GCA_018326205.1	2721544	Bacteria;Actinobacteria;Actinomycetia;Micromonosporales;Micromonosporaceae;Actinoplanes;Actinoplanes sp. NBRC 14428	Actinoplanes_NBRC_14428
BCL80710_1	GCA_015099395.1	2717365	Bacteria;Chloroflexi;Ktedonobacteria;;;;Ktedonobacteria bacterium brp13	Ktedonobacteria_bacterium_brp13
BCL81251_1	GCA_015099395.1	2717365	Bacteria;Chloroflexi;Ktedonobacteria;;;;Ktedonobacteria bacterium brp13	Ktedonobacteria_bacterium_brp13
BCL82861_1	GCA_015099395.1	2717365	Bacteria;Chloroflexi;Ktedonobacteria;;;;Ktedonobacteria bacterium brp13	Ktedonobacteria_bacterium_brp13
BCU67300_1	GCA_019704295.1	2823152	Archaea;Crenarchaeota;Thermoprotei;Sulfolobales;;;Sulfolobales archaeon HS-7	Sulfolobales_archaeon_HS-7
BCU68233_1	GCA_019704295.1	2823152	Archaea;Crenarchaeota;Thermoprotei;Sulfolobales;;;Sulfolobales archaeon HS-7	Sulfolobales_archaeon_HS-7
BCW14687_1	GCA_019977095.1	2830985	Bacteria;Actinobacteria;Actinomycetia;Micrococcales;Micrococcaceae;Arthrobacter;Arthrobacter sp. NtRootA4	Arthrobacter_NtRootA4
BCW90611_1	GCA_019670725.1	2829083	Bacteria;Proteobacteria;Alphaproteobacteria;;;;Alphaproteobacteria bacterium SO-S41	Alphaproteobacteria_bacterium_SO-S41
BDA78654_1	GCA_003114835.2	1917830	Bacteria;Spirochaetes;Spirochaetia;Leptospirales;Leptospiraceae;Leptospira;Leptospira kobayashii	Leptospira_kobayashii_E30
BDA79564_1	GCA_003114835.2	1917830	Bacteria;Spirochaetes;Spirochaetia;Leptospirales;Leptospiraceae;Leptospira;Leptospira kobayashii	Leptospira_kobayashii_E30
CAB1249863_1	GCA_902809935.1	2799560	Bacteria;Firmicutes;Clostridia;Eubacteriales;Oscillospiraceae;;Ruminococcaceae bacterium BL-4	Ruminococcaceae_bacterium_BL-4
CAB1253368_1	GCA_902810075.1	2799561	Bacteria;Firmicutes;Clostridia;Eubacteriales;Oscillospiraceae;;Ruminococcaceae bacterium BL-6	Ruminococcaceae_bacterium_BL-6
CAG5080264_1	GCA_907165195.1	2829795	Bacteria;Bacteroidetes;Flavobacteriia;Flavobacteriales;Cryomorphaceae;;Cryomorphaceae bacterium CECT 30217	Cryomorphaceae_bacterium_CECT_30217_AS29M-1
CAG7843877_1	GCA_910822395.1	2820673	Bacteria;Actinobacteria;Actinomycetia;Micrococcales;Microbacteriaceae;Pseudoclavibacter;Pseudoclavibacter sp. 125703-2019	Pseudoclavibacter_125703-2019
CAL61680_1	GCA_000026125.1	204773	Bacteria;Proteobacteria;Betaproteobacteria;Burkholderiales;Oxalobacteraceae;Herminiimonas;Herminiimonas arsenicoxydans	Herminiimonas_arsenicoxydans
CBK40104_1	GCA_000196815.1	330214	Bacteria;Nitrospirae;Nitrospira;Nitrospirales;Nitrospiraceae;;Nitrospira defluvii	Nitrospira_defluvii
CBL44863_1	GCA_000198515.1	83406	Bacteria;Proteobacteria;Gammaproteobacteria;;;;gamma proteobacterium HdN1	gamma_proteobacterium_HdN1
CCK76122_1	GCA_000967895.1	698738	Bacteria;Proteobacteria;Gammaproteobacteria;Oceanospirillales;Oceanospirillaceae;Oleispira;Oleispira antarctica	Oleispira_antarctica_RB-8
QBG48179_1	GCA_004299845.1	2488809	Bacteria;Verrucomicrobia;;;;;Verrucomicrobia bacterium S94	Verrucomicrobia_bacterium_S94
QBR71603_1	GCA_004564215.1	1978229	Bacteria;Proteobacteria;Alphaproteobacteria;Hyphomicrobiales;Beijerinckiaceae;;Beijerinckiaceae bacterium	Beijerinckiaceae_bacterium_MG08
QCX39811_1	GCA_006065315.1	2584122	Bacteria;Bacteroidetes;Flavobacteriia;Flavobacteriales;Flavobacteriaceae;;Flavobacteriaceae bacterium 10Alg115	Flavobacteriaceae_bacterium_10Alg115
QDQ86490_1	GCA_007556835.1	2593958	Bacteria;Proteobacteria;Betaproteobacteria;Burkholderiales;Alcaligenaceae;;Alcaligenaceae bacterium SJ-26	Alcaligenaceae_bacterium_SJ-26
QDT08649_1	GCA_007741555.1	1930275	Bacteria;Planctomycetes;;;;;Planctomycetes bacterium K23_9	Planctomycetes_bacterium_K23_9
QDT09274_1	GCA_007741555.1	1930275	Bacteria;Planctomycetes;;;;;Planctomycetes bacterium K23_9	Planctomycetes_bacterium_K23_9
QDT12485_1	GCA_007741555.1	1930275	Bacteria;Planctomycetes;;;;;Planctomycetes bacterium K23_9	Planctomycetes_bacterium_K23_9
QDU59757_1	GCA_007748055.1	2527975	Bacteria;Planctomycetes;;;;;Planctomycetes bacterium Pan216	Planctomycetes_bacterium_Pan216
QDU71859_1	GCA_007748075.1	2527982	Bacteria;Planctomycetes;;;;;Planctomycetes bacterium Pan265	Planctomycetes_bacterium_Pan265
QDU85678_1	GCA_007750655.1	2528008	Bacteria;Planctomycetes;;;;;Planctomycetes bacterium Pla163	Planctomycetes_bacterium_Pla163
QDV03296_1	GCA_007751255.1	2528012	Bacteria;Planctomycetes;;;;;Planctomycetes bacterium Pla86	Planctomycetes_bacterium_Pla86
QDV04797_1	GCA_007751475.1	2528018	Bacteria;Planctomycetes;;;;;Planctomycetes bacterium Poly30	Planctomycetes_bacterium_Poly30
QDV05629_1	GCA_007751475.1	2528018	Bacteria;Planctomycetes;;;;;Planctomycetes bacterium Poly30	Planctomycetes_bacterium_Poly30
QDV07181_1	GCA_007751475.1	2528018	Bacteria;Planctomycetes;;;;;Planctomycetes bacterium Poly30	Planctomycetes_bacterium_Poly30
QDV76760_1	GCA_007753455.1	2527962	Bacteria;Planctomycetes;;;;;Planctomycetes bacterium K2D	Planctomycetes_bacterium_K2D
QDV89851_1	GCA_007753915.1	2528035	Bacteria;Planctomycetes;Phycisphaerae;;;;Phycisphaerae bacterium RAS2	Phycisphaerae_bacterium_RAS2
QDV92297_1	GCA_007753915.1	2528035	Bacteria;Planctomycetes;Phycisphaerae;;;;Phycisphaerae bacterium RAS2	Phycisphaerae_bacterium_RAS2
QED27194_1	GCA_007993755.1	2600177	Bacteria;Proteobacteria;Deltaproteobacteria;Bradymonadales;;;Bradymonadales bacterium V1718	Bradymonadales_bacterium_V1718
QED29633_1	GCA_007993755.1	2600177	Bacteria;Proteobacteria;Deltaproteobacteria;Bradymonadales;;;Bradymonadales bacterium V1718	Bradymonadales_bacterium_V1718
QEP43495_1	GCA_008375315.1	947515	Bacteria;Proteobacteria;Gammaproteobacteria;Chromatiales;Ectothiorhodospiraceae;;Ectothiorhodospiraceae bacterium BW-2	Ectothiorhodospiraceae_bacterium_BW-2
QFY88713_1	GCA_009497875.2	947516	Bacteria;Proteobacteria;Gammaproteobacteria;;;;gamma proteobacterium SS-5	gamma_proteobacterium_SS-5
QGG50717_1	GCA_009649975.1	759811	Bacteria;Firmicutes;Bacilli;Bacillales;Bacillaceae;Lysinibacillus;Lysinibacillus pakistanensis	Lysinibacillus_pakistanensis_LZH-9
QHI68272_1	GCA_009905215.1	2697043	Bacteria;Kiritimatiellaeota;Tichowtungiia;Tichowtungiales;Tichowtungiaceae;Tichowtungia;Tichowtungia aerotolerans	Kiritimatiellaeota_bacterium_S-5007
QHI68767_1	GCA_009905215.1	2697043	Bacteria;Kiritimatiellaeota;Tichowtungiia;Tichowtungiales;Tichowtungiaceae;Tichowtungia;Tichowtungia aerotolerans	Kiritimatiellaeota_bacterium_S-5007
QHQ34136_1	GCA_009931615.1	2683284	Bacteria;Proteobacteria;Alphaproteobacteria;Rhodobacterales;Rhodobacteraceae;;Rhodobacteraceae bacterium 9Alg 56	Rhodobacteraceae_bacterium_9Alg_56
QHS17849_1	GCA_010092465.1	1071085	Archaea;Euryarchaeota;Halobacteria;Halobacteriales;;;haloarchaeon 3A1-DGR	haloarchaeon_3A1-DGR
QIE42355_1	GCA_011040475.1	2745590	Bacteria;Proteobacteria;Alphaproteobacteria;Rhodobacterales;Rhodobacteraceae;;Rhodobacteraceae bacterium SC52	Rhodobacteraceae_bacterium_SC52
QJE73612_1	GCA_012913305.1	2728875	Bacteria;Proteobacteria;Alphaproteobacteria;Rhodospirillales;Rhodospirillaceae;;Rhodospirillaceae bacterium B3	Rhodospirillaceae_bacterium_B3
QKQ98256_1	GCA_013343275.1	2594798	Archaea;Euryarchaeota;Nanohaloarchaea;;;;Nanohaloarchaea archaeon	Nanohaloarchaea_archaeon_M3_22
QKT03150_1	GCA_013348725.1	2740164	Bacteria;Proteobacteria;Gammaproteobacteria;Chromatiales;Ectothiorhodospiraceae;;Ectothiorhodospiraceae bacterium 2226	Ectothiorhodospiraceae_bacterium_2226
QNK61814_1	GCA_014302835.1	2762321	Bacteria;Bacteroidetes;Sphingobacteriia;Sphingobacteriales;Sphingobacteriaceae;Pedobacter;Pedobacter sp. PAMC26386	Pedobacter_PAMC26386
QNM01482_1	GCA_014337175.1	2763672	Bacteria;Firmicutes;Clostridia;Eubacteriales;Lachnospiraceae;;Lachnospiraceae bacterium sunii NSJ-8	Lachnospiraceae_bacterium_sunii_NSJ-8
QNM05740_1	GCA_014337195.1	2763669	Bacteria;Firmicutes;Clostridia;Eubacteriales;Lachnospiraceae;;Lachnospiraceae bacterium NSJ-38	Lachnospiraceae_bacterium_NSJ-38
QNM07848_1	GCA_014337215.1	2763667	Bacteria;Firmicutes;Clostridia;Eubacteriales;Lachnospiraceae;;Lachnospiraceae bacterium NSJ-29	Lachnospiraceae_bacterium_NSJ-29
QOS41004_1	GCA_014984185.1	744512	Bacteria;Spirochaetes;Spirochaetia;Spirochaetales;Treponemataceae;Treponema;Treponema rectale	Treponema_rectale_CHPA
QOX63627_1	GCA_015243575.1	1898207	Bacteria;Firmicutes;Clostridia;Eubacteriales;;;Clostridiales bacterium	Clostridiales_bacterium_MT110
QPQ36530_1	GCA_015999545.1	2792480	Bacteria;Firmicutes;Bacilli;Bacillales;Bacillaceae;Lysinibacillus;Lysinibacillus sp. JNUCC-52	Lysinibacillus_JNUCC-52
QQD21899_1	GCA_016132425.1	2666188	Bacteria;Proteobacteria;Gammaproteobacteria;Oceanospirillales;Oceanospirillaceae;;Oceanospirillaceae bacterium ASx5O	Oceanospirillaceae_bacterium_ASO5
QQD23574_1	GCA_016132445.1	2661630	Bacteria;Proteobacteria;Gammaproteobacteria;Oceanospirillales;Oceanospirillaceae;Venatorbacter;Venatorbacter cucullus	Oceanospirillaceae_bacterium_xL5
QQK07096_1	GCA_016458825.1	1898207	Bacteria;Firmicutes;Clostridia;Eubacteriales;;;Clostridiales bacterium	Clostridiales_bacterium_AMB_01
QQL43954_1	GCA_010681825.2	2707525	Bacteria;Verrucomicrobia;Verrucomicrobiae;Verrucomicrobiales;;;Verrucomicrobiales bacterium T37	Verrucomicrobiales_bacterium_T37
QQL45662_1	GCA_010681825.2	2707525	Bacteria;Verrucomicrobia;Verrucomicrobiae;Verrucomicrobiales;;;Verrucomicrobiales bacterium T37	Verrucomicrobiales_bacterium_T37
QRF65975_1	GCA_016806125.1	2692755	Bacteria;Proteobacteria;Alphaproteobacteria;Rhodobacterales;Rhodobacteraceae;;Rhodobacteraceae bacterium C31	Rhodobacteraceae_bacterium_C31
QRF75571_1	GCA_016806715.1	2268204	Archaea;Thermoplasmatota;Thermoplasmata;Thermoplasmatales;;;Thermoplasmatales archaeon	Thermoplasmatales_archaeon_B_DKE
QRN83032_1	GCA_016887485.1	2026724	Bacteria;Chloroflexi;;;;;Chloroflexi bacterium	Chloroflexi_bacterium_ZRK35
QSG02421_1	GCA_017094485.1	2784880	Archaea;Euryarchaeota;Halobacteria;Halobacteriales;;;Halobacteriales archaeon AArc-S	Halobacteriales_archaeon_AArc-S
QSG02874_1	GCA_017094485.1	2784880	Archaea;Euryarchaeota;Halobacteria;Halobacteriales;;;Halobacteriales archaeon AArc-S	Halobacteriales_archaeon_AArc-S
QSG09585_1	GCA_017094525.1	2784884	Archaea;Euryarchaeota;Halobacteria;Halobacteriales;Haloarculaceae;Halapricum;Halapricum desulfuricans	Haloarculaceae_archaeon_HSR12-2
QSG14109_1	GCA_017094465.1	2784882	Archaea;Euryarchaeota;Halobacteria;Halobacteriales;Haloarculaceae;Halapricum;Halapricum desulfuricans	Haloarculaceae_archaeon_HSR-Est
QSZ27999_1	GCA_017357865.1	2755338	Bacteria;;;;;;thermophilic bacterium 3443-3Ac	thermophilic_bacterium_3443-3Ac
QTE68578_1	GCA_017569285.1	1898207	Bacteria;Firmicutes;Clostridia;Eubacteriales;;;Clostridiales bacterium	Clostridiales_bacterium_XBB3002
QTE75211_1	GCA_017569265.1	2806336	Bacteria;Firmicutes;Clostridia;Eubacteriales;;;Clostridiales bacterium FE2010	Clostridiales_bacterium_FE2010
QTG13653_1	GCA_017584185.1	358	Bacteria;Proteobacteria;Alphaproteobacteria;Hyphomicrobiales;Rhizobiaceae;Agrobacterium;Agrobacterium tumefaciens	Agrobacterium_tumefaciens_Q1594
QTN31128_1	GCA_017798145.1	2562705	Bacteria;Verrucomicrobia;Verrucomicrobiae;Verrucomicrobiales;Akkermansiaceae;;Akkermansiaceae bacterium	Akkermansiaceae_bacterium_AJA081-3
QTN31733_1	GCA_017798145.1	2562705	Bacteria;Verrucomicrobia;Verrucomicrobiae;Verrucomicrobiales;Akkermansiaceae;;Akkermansiaceae bacterium	Akkermansiaceae_bacterium_AJA081-3
QTN32727_1	GCA_017798145.1	2562705	Bacteria;Verrucomicrobia;Verrucomicrobiae;Verrucomicrobiales;Akkermansiaceae;;Akkermansiaceae bacterium	Akkermansiaceae_bacterium_AJA081-3
QTN39214_1	GCA_017798125.1	1898111	Bacteria;Bacteroidetes;Flavobacteriia;Flavobacteriales;Cryomorphaceae;;Cryomorphaceae bacterium	Cryomorphaceae_bacterium_ECT2AJA-044
QUA53838_1	GCA_018118585.1	1898207	Bacteria;Firmicutes;Clostridia;Eubacteriales;;;Clostridiales bacterium	Clostridiales_bacterium_WTE2008
QVL36694_1	GCA_018398915.1	2268202	Bacteria;Synergistetes;;;;;Synergistetes bacterium	Synergistetes_bacterium_L-13
QWK91273_1	GCA_018798885.1	2840474	Bacteria;Proteobacteria;Alphaproteobacteria;Rhodobacterales;Rhodobacteraceae;Gemmobacter;Gemmobacter fulva	Gemmobacter_con5
QXD31301_1	GCA_014529625.2	2684113	Bacteria;Verrucomicrobia;Opitutae;;;;Opitutae bacterium ISCC 53	Opitutae_bacterium_ISCC_53
QXD32927_1	GCA_014529625.2	2684113	Bacteria;Verrucomicrobia;Opitutae;;;;Opitutae bacterium ISCC 53	Opitutae_bacterium_ISCC_53
QXQ07219_1	GCA_019285715.1	2836944	Bacteria;Proteobacteria;Alphaproteobacteria;Sphingomonadales;Sphingosinicellaceae;;Sphingosinicellaceae bacterium	Sphingosinicellaceae_bacterium_PAMC_29368
QYJ01602_1	GCA_019448215.1	340021	Bacteria;Proteobacteria;Alphaproteobacteria;Rhodobacterales;Roseobacteraceae;Thalassobius;Thalassobius mediterraneus	Thalassobius_mediterraneus_DP8N14-7
UBB26218_1	GCA_020080105.1	69284	Bacteria;Proteobacteria;Gammaproteobacteria;Xanthomonadales;Xanthomonadaceae;Pseudoxanthomonas;Pseudoxanthomonas japonensis	Pseudoxanthomonas_japonensis_XL7
VVC56550_1	GCA_901457705.2	2572036	Bacteria;Proteobacteria;Alphaproteobacteria;Hyphomicrobiales;Beijerinckiaceae;;Beijerinckiaceae bacterium RH AL1	Beijerinckiaceae_bacterium_RH_AL1
WP_000701749_1	GCF_005222625.1	173	Bacteria;Spirochaetes;Spirochaetia;Leptospirales;Leptospiraceae;Leptospira;Leptospira interrogans	Leptospira_interrogans_FMAS_AW1
WP_002574513_1	GCF_013112035.1	208479	Bacteria;Firmicutes;Clostridia;Eubacteriales;Lachnospiraceae;Enterocloster;Enterocloster bolteae	Enterocloster_bolteae_CBBP-2
WP_002610839_1	GCF_000165485.1	378806	Bacteria;Proteobacteria;Deltaproteobacteria;Myxococcales;Archangiaceae;Stigmatella;Stigmatella aurantiaca	Stigmatella_aurantiaca_DW43-1
WP_002679079_1	GCF_000008185.1	243275	Bacteria;Spirochaetes;Spirochaetia;Spirochaetales;Treponemataceae;Treponema;Treponema denticola	Treponema_denticola_ATCC_35405
WP_002979743_1	GCF_900636535.1	250	Bacteria;Bacteroidetes;Flavobacteriia;Flavobacteriales;Weeksellaceae;Chryseobacterium;Chryseobacterium gleum	Chryseobacterium_gleum_NCTC11432
WP_003020190_1	GCF_002222595.2	537007	Bacteria;Firmicutes;Clostridia;Eubacteriales;Lachnospiraceae;Blautia;Blautia hansenii	Blautia_hansenii_DSM_20583
WP_003280523_1	GCF_015291885.1	316	Bacteria;Proteobacteria;Gammaproteobacteria;Pseudomonadales;Pseudomonadaceae;Pseudomonas;Pseudomonas stutzeri	Pseudomonas_stutzeri_ATCC_14405
WP_003516520_1	GCF_000184925.1	637887	Bacteria;Firmicutes;Clostridia;Eubacteriales;Oscillospiraceae;Acetivibrio;Acetivibrio thermocellus	Acetivibrio_thermocellus_DSM_1313
WP_003866570_1	GCF_000019065.1	399726	Bacteria;Firmicutes;Clostridia;Thermoanaerobacterales;Thermoanaerobacteraceae;Thermoanaerobacter;Thermoanaerobacter sp. X514	Thermoanaerobacter_X514
WP_004043274_1	GCF_000025685.1	309800	Archaea;Euryarchaeota;Halobacteria;Haloferacales;Haloferacaceae;Haloferax;Haloferax volcanii	Haloferax_volcanii_DS2
WP_004060584_1	GCF_000306765.2	523841	Archaea;Euryarchaeota;Halobacteria;Haloferacales;Haloferacaceae;Haloferax;Haloferax mediterranei	Haloferax_mediterranei_ATCC_33500_CGMCC_1.2087
WP_004267944_1	GCF_000025625.1	547559	Archaea;Euryarchaeota;Halobacteria;Natrialbales;Natrialbaceae;Natrialba;Natrialba magadii	Natrialba_magadii_ATCC_43099
WP_004513164_1	GCF_000012925.1	269799	Bacteria;Proteobacteria;Deltaproteobacteria;Desulfuromonadales;Geobacteraceae;Geobacter;Geobacter metallireducens	Geobacter_metallireducens_GS-15
WP_004871012_1	GCF_000175575.2	637389	Bacteria;Proteobacteria;Acidithiobacillia;Acidithiobacillales;Acidithiobacillaceae;Acidithiobacillus;Acidithiobacillus caldus	Acidithiobacillus_caldus_ATCC_51756
WP_004967114_1	GCF_018200015.1	662476	Archaea;Euryarchaeota;Halobacteria;Halobacteriales;Haloarculaceae;Haloarcula;Haloarcula sinaiiensis	Haloarcula_sinaiiensis_ATCC_33800
WP_005506498_1	GCF_001558255.2	673	Bacteria;Proteobacteria;Gammaproteobacteria;Vibrionales;Vibrionaceae;Grimontia;Grimontia hollisae	Grimontia_hollisae_FDAARGOS_111
WP_005934470_1	GCF_002734145.1	853	Bacteria;Firmicutes;Clostridia;Eubacteriales;Oscillospiraceae;Faecalibacterium;Faecalibacterium prausnitzii	Faecalibacterium_prausnitzii_A2165
WP_005964470_1	GCF_005886435.1	888050	Bacteria;Actinobacteria;Actinomycetia;Actinomycetales;Actinomycetaceae;Schaalia;Schaalia cardiffensis	Schaalia_cardiffensis_F0333
WP_005983451_1	GCF_000212675.2	690850	Bacteria;Proteobacteria;Deltaproteobacteria;Desulfovibrionales;Desulfovibrionaceae;Desulfocurvibacter;Desulfocurvibacter africanus	Desulfocurvibacter_africanus_sub_africanus_Walvis_Bay
WP_006079980_1	GCF_000147735.2	693974	Bacteria;Proteobacteria;Gammaproteobacteria;Alteromonadales;Shewanellaceae;Shewanella;Shewanella baltica	Shewanella_baltica_BA175
WP_006442064_1	GCF_008281175.1	553973	Bacteria;Firmicutes;Clostridia;Eubacteriales;Lachnospiraceae;Lachnoclostridium;[Clostridium] hylemonae	Clostridium_hylemonae_DSM_15053
WP_006520342_1	GCF_000233715.2	767817	Bacteria;Firmicutes;Clostridia;Eubacteriales;Desulfallaceae;Desulfoscipio;Desulfoscipio gibsoniae	Desulfoscipio_gibsoniae_DSM_7213
WP_006523522_1	GCF_000233715.2	767817	Bacteria;Firmicutes;Clostridia;Eubacteriales;Desulfallaceae;Desulfoscipio;Desulfoscipio gibsoniae	Desulfoscipio_gibsoniae_DSM_7213
WP_006617665_1	GCF_016745315.1	147317	Bacteria;Cyanobacteria;;Oscillatoriales;Microcoleaceae;Arthrospira;Arthrospira sp. PCC 9108	Arthrospira_PCC_9108
WP_006715408_1	GCF_000231405.2	871968	Bacteria;Firmicutes;Clostridia;Eubacteriales;Peptococcaceae;Desulfitobacterium;Desulfitobacterium metallireducens	Desulfitobacterium_metallireducens_DSM_15288
WP_006748621_1	GCF_000227685.2	713585	Bacteria;Proteobacteria;Gammaproteobacteria;Chromatiales;Ectothiorhodospiraceae;Thioalkalivibrio;Thioalkalivibrio paradoxus	Thioalkalivibrio_paradoxus_ARh_1
WP_006749137_1	GCF_000227685.2	713585	Bacteria;Proteobacteria;Gammaproteobacteria;Chromatiales;Ectothiorhodospiraceae;Thioalkalivibrio;Thioalkalivibrio paradoxus	Thioalkalivibrio_paradoxus_ARh_1
WP_006767371_1	GCF_000959505.1	350701	Bacteria;Proteobacteria;Betaproteobacteria;Burkholderiales;Burkholderiaceae;Burkholderia;Burkholderia dolosa	Burkholderia_dolosa_AU0158
WP_006780621_1	GCF_005886215.1	742737	Bacteria;Firmicutes;Clostridia;Eubacteriales;Clostridiaceae;Hungatella;Hungatella hathewayi	Hungatella_hathewayi_WAL-18680
WP_006856121_1	GCF_900537995.1	536231	Bacteria;Firmicutes;Clostridia;Eubacteriales;Lachnospiraceae;Roseburia;Roseburia intestinalis	Roseburia_intestinalis_L1-82
WP_006895489_1	GCF_002848445.1	2059875	Bacteria;Actinobacteria;Actinomycetia;Corynebacteriales;Gordoniaceae;Gordonia;Gordonia sp. YC-JH1	Gordonia_YC-JH1
WP_006929608_1	GCF_001886815.1	880073	Bacteria;Calditrichaeota;Calditrichia;Calditrichales;Calditrichaceae;Caldithrix;Caldithrix abyssi	Caldithrix_abyssi_DSM_13497_LF13
WP_006930990_1	GCF_001886815.1	880073	Bacteria;Calditrichaeota;Calditrichia;Calditrichales;Calditrichaceae;Caldithrix;Caldithrix abyssi	Caldithrix_abyssi_DSM_13497_LF13
WP_007013912_1	GCF_000767465.1	1088721	Bacteria;Proteobacteria;Alphaproteobacteria;Sphingomonadales;Sphingomonadaceae;Novosphingobium;Novosphingobium pentaromativorans	Novosphingobium_pentaromativorans_US6-1
WP_007014691_1	GCF_000767465.1	1088721	Bacteria;Proteobacteria;Alphaproteobacteria;Sphingomonadales;Sphingomonadaceae;Novosphingobium;Novosphingobium pentaromativorans	Novosphingobium_pentaromativorans_US6-1
WP_007015647_1	GCF_000767465.1	1088721	Bacteria;Proteobacteria;Alphaproteobacteria;Sphingomonadales;Sphingomonadaceae;Novosphingobium;Novosphingobium pentaromativorans	Novosphingobium_pentaromativorans_US6-1
WP_007017515_1	GCF_012295615.1	207949	Bacteria;Proteobacteria;Gammaproteobacteria;Oceanospirillales;Oceanospirillaceae;Bermanella;Bermanella marisrubri	Bermanella_marisrubri_RED65
WP_007141704_1	GCF_000226975.2	358396	Archaea;Euryarchaeota;Halobacteria;Natrialbales;Natrialbaceae;Halobiforma;Halobiforma lacisalsi	Halobiforma_lacisalsi_AJ5
WP_007143111_1	GCF_000226975.2	358396	Archaea;Euryarchaeota;Halobacteria;Natrialbales;Natrialbaceae;Halobiforma;Halobiforma lacisalsi	Halobiforma_lacisalsi_AJ5
WP_007953847_1	GCF_000271665.2	1192197	Bacteria;Firmicutes;Negativicutes;Selenomonadales;Sporomusaceae;Pelosinus;Pelosinus fermentans	Pelosinus_fermentans_JBW45
WP_008084226_1	GCF_000025665.1	439481	Archaea;Thermoplasmatota;;;;Aciduliprofundum;Aciduliprofundum boonei	Aciduliprofundum_boonei_T469
WP_008282886_1	GCF_002080415.1	215743	Bacteria;Proteobacteria;Alphaproteobacteria;Rhodobacterales;Roseobacteraceae;Roseovarius;Roseovarius mucosus	Roseovarius_mucosus_SMR3
WP_008371880_1	GCF_016904155.1	410072	Bacteria;Firmicutes;Clostridia;Eubacteriales;Lachnospiraceae;Coprococcus;Coprococcus comes	Coprococcus_comes_FDAARGOS_1339
WP_008416456_1	GCF_000196895.1	795797	Archaea;Euryarchaeota;Halobacteria;Halobacteriales;Halobacteriaceae;Halalkalicoccus;Halalkalicoccus jeotgali	Halalkalicoccus_jeotgali_B3
WP_008525996_1	GCF_000470655.1	1033806	Archaea;Euryarchaeota;Halobacteria;Halobacteriales;Haloarculaceae;Halorhabdus;Halorhabdus tiamatea	Halorhabdus_tiamatea_SARL4B_type_strain_SARL4B
WP_008527493_1	GCF_000470655.1	1033806	Archaea;Euryarchaeota;Halobacteria;Halobacteriales;Haloarculaceae;Halorhabdus;Halorhabdus tiamatea	Halorhabdus_tiamatea_SARL4B_type_strain_SARL4B
WP_008583620_1	GCF_000243115.2	929713	Bacteria;Bacteroidetes;Chitinophagia;Chitinophagales;Chitinophagaceae;Niabella;Niabella soli	Niabella_soli_DSM_19437
WP_008735105_1	GCF_000299335.2	391936	Bacteria;Proteobacteria;Gammaproteobacteria;Oceanospirillales;Alcanivoracaceae;Alcanivorax;Alcanivorax pacificus	Alcanivorax_pacificus_W11-5
WP_009205834_1	GCF_000297055.2	1163617	Bacteria;Proteobacteria;Betaproteobacteria;Nitrosomonadales;Sulfuricellaceae;Sulfuricella;Sulfuricella denitrificans	Sulfuricella_denitrificans_skB26
WP_009239889_1	GCF_016466415.2	329	Bacteria;Proteobacteria;Betaproteobacteria;Burkholderiales;Burkholderiaceae;Ralstonia;Ralstonia pickettii	Ralstonia_pickettii_K-288
WP_009241736_1	GCF_016466415.2	329	Bacteria;Proteobacteria;Betaproteobacteria;Burkholderiales;Burkholderiaceae;Ralstonia;Ralstonia pickettii	Ralstonia_pickettii_K-288
WP_009321751_1	GCF_900683755.1	1550024	Bacteria;Firmicutes;Clostridia;Eubacteriales;Oscillospiraceae;Ruthenibacterium;Ruthenibacterium lactatiformans	Ruthenibacterium_lactatiformans
WP_009486848_1	GCF_000230955.2	751944	Archaea;Euryarchaeota;Halobacteria;Halobacteriales;Halobacteriaceae;Halobacterium;Halobacterium sp. DL1	Halobacterium_DL1
WP_009543429_1	GCF_000017845.1	43989	Bacteria;Cyanobacteria;;Chroococcales;Aphanothecaceae;Crocosphaera;Crocosphaera subtropica	Crocosphaera_subtropica_ATCC_51142
WP_009616845_1	GCF_001654435.1	53408	Bacteria;Proteobacteria;Gammaproteobacteria;Pseudomonadales;Pseudomonadaceae;Pseudomonas;Pseudomonas citronellolis	Pseudomonas_citronellolis_SJTE-3
WP_009825026_1	GCF_003352105.1	1389011	Bacteria;Proteobacteria;Alphaproteobacteria;Rhodobacterales;Roseobacteraceae;Sulfitobacter;Sulfitobacter sp. SK025	Sulfitobacter_SK025
WP_010110382_1	GCF_000755985.1	342113	Bacteria;Proteobacteria;Betaproteobacteria;Burkholderiales;Burkholderiaceae;Burkholderia;Burkholderia oklahomensis	Burkholderia_oklahomensis_EO147
WP_010123252_1	GCF_002151445.1	1030157	Bacteria;Proteobacteria;Alphaproteobacteria;Sphingomonadales;Sphingomonadaceae;Sphingomonas;Sphingomonas sp. KC8	Sphingomonas_KC8
WP_010308936_1	GCF_000179235.2	232348	Bacteria;Cyanobacteria;;Synechococcales;Synechococcaceae;Synechococcus;Synechococcus sp. CB0101	Synechococcus_CB0101
WP_010659224_1	GCF_009017375.1	529	Bacteria;Proteobacteria;Alphaproteobacteria;Hyphomicrobiales;Brucellaceae;Brucella;Brucella anthropi	Brucella_anthropi_T16R-87
WP_010878039_1	GCF_000008665.1	224325	Archaea;Euryarchaeota;Archaeoglobi;Archaeoglobales;Archaeoglobaceae;Archaeoglobus;Archaeoglobus fulgidus	Archaeoglobus_fulgidus_DSM_4304
WP_010903876_1	GCF_000006805.1	64091	Archaea;Euryarchaeota;Halobacteria;Halobacteriales;Halobacteriaceae;Halobacterium;Halobacterium salinarum	Halobacterium_salinarum_NRC-1_ATCC_700922
WP_010916695_1	GCF_000011185.1	273116	Archaea;Thermoplasmatota;Thermoplasmata;Thermoplasmatales;Thermoplasmataceae;Thermoplasma;Thermoplasma volcanium	Thermoplasma_volcanium_GSS1
WP_010938822_1	GCF_000015485.1	391774	Bacteria;Proteobacteria;Deltaproteobacteria;Desulfovibrionales;Desulfovibrionaceae;Desulfovibrio;Desulfovibrio vulgaris	Desulfovibrio_vulgaris_DP4
WP_010942487_1	GCF_000007985.2	243231	Bacteria;Proteobacteria;Deltaproteobacteria;Desulfuromonadales;Geobacteraceae;Geobacter;Geobacter sulfurreducens	Geobacter_sulfurreducens_PCA
WP_010960424_1	GCF_000008325.1	243233	Bacteria;Proteobacteria;Gammaproteobacteria;Methylococcales;Methylococcaceae;Methylococcus;Methylococcus capsulatus	Methylococcus_capsulatus_Bath
WP_011009367_1	GCF_000007225.1	178306	Archaea;Crenarchaeota;Thermoprotei;Thermoproteales;Thermoproteaceae;Pyrobaculum;Pyrobaculum aerophilum	Pyrobaculum_aerophilum_IM2
WP_011043431_1	GCF_000012325.1	167879	Bacteria;Proteobacteria;Gammaproteobacteria;Alteromonadales;Colwelliaceae;Colwellia;Colwellia psychrerythraea	Colwellia_psychrerythraea_34H_BAA-681
WP_011110677_1	GCF_000009145.1	228410	Bacteria;Proteobacteria;Betaproteobacteria;Nitrosomonadales;Nitrosomonadaceae;Nitrosomonas;Nitrosomonas europaea	Nitrosomonas_europaea_ATCC_19718
WP_011118602_1	GCF_000196115.1	243090	Bacteria;Planctomycetes;Planctomycetia;Pirellulales;Pirellulaceae;Rhodopirellula;Rhodopirellula baltica	Rhodopirellula_baltica_SH_1
WP_011132364_1	GCF_000011465.1	59919	Bacteria;Cyanobacteria;;Synechococcales;Prochlorococcaceae;Prochlorococcus;Prochlorococcus marinus	Prochlorococcus_marinus_sub_pastoris_CCMP1986_MED4
WP_011159684_1	GCF_000195775.1	258594	Bacteria;Proteobacteria;Alphaproteobacteria;Hyphomicrobiales;Bradyrhizobiaceae;Rhodopseudomonas;Rhodopseudomonas palustris	Rhodopseudomonas_palustris_CGA009
WP_011175501_1	GCF_000011565.2	264201	Bacteria;Chlamydiae;Chlamydiia;Parachlamydiales;Parachlamydiaceae;Protochlamydia;Protochlamydia amoebophila	Candidatus_Protochlamydia_amoebophila_UWE25
WP_011221450_1	GCF_000196255.1	298386	Bacteria;Proteobacteria;Gammaproteobacteria;Vibrionales;Vibrionaceae;Photobacterium;Photobacterium profundum	Photobacterium_profundum_SS9
WP_011238727_1	GCF_000025965.1	76114	Bacteria;Proteobacteria;Betaproteobacteria;Rhodocyclales;Rhodocyclaceae;Aromatoleum;Aromatoleum aromaticum	Aromatoleum_aromaticum_EbN1
WP_011239117_1	GCF_000025965.1	76114	Bacteria;Proteobacteria;Betaproteobacteria;Rhodocyclales;Rhodocyclaceae;Aromatoleum;Aromatoleum aromaticum	Aromatoleum_aromaticum_EbN1
WP_011261013_1	GCF_000011805.1	312309	Bacteria;Proteobacteria;Gammaproteobacteria;Vibrionales;Vibrionaceae;Aliivibrio;Aliivibrio fischeri	Aliivibrio_fischeri_ES114
WP_011277659_1	GCF_000012285.1	330779	Archaea;Crenarchaeota;Thermoprotei;Sulfolobales;Sulfolobaceae;Sulfolobus;Sulfolobus acidocaldarius	Sulfolobus_acidocaldarius_DSM_639
WP_011279143_1	GCF_000012285.1	330779	Archaea;Crenarchaeota;Thermoprotei;Sulfolobales;Sulfolobaceae;Sulfolobus;Sulfolobus acidocaldarius	Sulfolobus_acidocaldarius_DSM_639
WP_011310608_1	GCF_000012745.1	292415	Bacteria;Proteobacteria;Betaproteobacteria;Nitrosomonadales;Thiobacillaceae;Thiobacillus;Thiobacillus denitrificans	Thiobacillus_denitrificans_ATCC_25259
WP_011322062_1	GCF_000026045.1	348780	Archaea;Euryarchaeota;Halobacteria;Halobacteriales;Haloarculaceae;Natronomonas;Natronomonas pharaonis	Natronomonas_pharaonis_DSM_2160_Gabara
WP_011344941_1	GCF_000012865.1	246194	Bacteria;Firmicutes;Clostridia;Thermoanaerobacterales;Thermoanaerobacteraceae;Carboxydothermus;Carboxydothermus hydrogenoformans	Carboxydothermus_hydrogenoformans_Z-2901
WP_011357346_1	GCF_000012485.1	319225	Bacteria;Chlorobi;Chlorobia;Chlorobiales;Chlorobiaceae;Pelodictyon;Pelodictyon luteolum	Pelodictyon_luteolum_DSM_273
WP_011367708_1	GCF_000012665.1	207559	Bacteria;Proteobacteria;Deltaproteobacteria;Desulfovibrionales;Desulfovibrionaceae;Desulfovibrio;Desulfovibrio alaskensis	Desulfovibrio_alaskensis_G20
WP_011372897_1	GCF_000012965.1	326298	Bacteria;Proteobacteria;Epsilonproteobacteria;Campylobacterales;Thiovulaceae;Sulfurimonas;Sulfurimonas denitrificans	Sulfurimonas_denitrificans_DSM_1251
WP_011380983_1	GCF_000196355.1	323848	Bacteria;Proteobacteria;Betaproteobacteria;Nitrosomonadales;Nitrosomonadaceae;Nitrosospira;Nitrosospira multiformis	Nitrosospira_multiformis_ATCC_25196
WP_011395446_1	GCF_000012985.1	349521	Bacteria;Proteobacteria;Gammaproteobacteria;Oceanospirillales;Hahellaceae;Hahella;Hahella chejuensis	Hahella_chejuensis_KCTC_2396
WP_011432380_1	GCF_000013225.1	321332	Bacteria;Cyanobacteria;;Synechococcales;Synechococcaceae;Synechococcus;Synechococcus sp. JA-2-3B'a(2-13)	Synechococcus_JA-2-3Ba_2-13_JA-2-3Ba2-13
WP_011445252_1	GCF_000013325.1	279238	Bacteria;Proteobacteria;Alphaproteobacteria;Sphingomonadales;Sphingomonadaceae;Novosphingobium;Novosphingobium aromaticivorans	Novosphingobium_aromaticivorans_DSM_12444
WP_011468592_1	GCF_000013665.1	203122	Bacteria;Proteobacteria;Gammaproteobacteria;Cellvibrionales;Cellvibrionaceae;Saccharophagus;Saccharophagus degradans	Saccharophagus_degradans_2-40
WP_011479604_1	GCF_000013705.1	265072	Bacteria;Proteobacteria;Betaproteobacteria;Nitrosomonadales;Methylophilaceae;Methylobacillus;Methylobacillus flagellatus	Methylobacillus_flagellatus_KT
WP_011482162_1	GCF_000013865.1	296591	Bacteria;Proteobacteria;Betaproteobacteria;Burkholderiales;Comamonadaceae;Polaromonas;Polaromonas sp. JS666	Polaromonas_JS666
WP_011497713_1	GCF_000013765.1	318161	Bacteria;Proteobacteria;Gammaproteobacteria;Alteromonadales;Shewanellaceae;Shewanella;Shewanella denitrificans	Shewanella_denitrificans_OS217
WP_011498279_1	GCF_000013725.1	259564	Archaea;Euryarchaeota;Methanomicrobia;Methanosarcinales;Methanosarcinaceae;Methanococcoides;Methanococcoides burtonii	Methanococcoides_burtonii_DSM_6242
WP_011510386_1	GCF_000013885.1	323097	Bacteria;Proteobacteria;Alphaproteobacteria;Hyphomicrobiales;Bradyrhizobiaceae;Nitrobacter;Nitrobacter hamburgensis	Nitrobacter_hamburgensis_X14
WP_011524689_1	GCF_000014005.1	204669	Bacteria;Acidobacteria;Acidobacteriia;Acidobacteriales;Acidobacteriaceae;Koribacter;Koribacter versatilis	Candidatus_Koribacter_versatilis_Ellin345
WP_011526369_1	GCF_000055945.1	363253	Bacteria;Proteobacteria;Deltaproteobacteria;Desulfovibrionales;Desulfovibrionaceae;Lawsonia;Lawsonia intracellularis	Lawsonia_intracellularis_PHEMN1-00
WP_011529306_1	GCF_000196275.1	319795	Bacteria;Deinococcus-Thermus;Deinococci;Deinococcales;Deinococcaceae;Deinococcus;Deinococcus geothermalis	Deinococcus_geothermalis_DSM_11300
WP_011542746_1	GCF_000013985.1	317655	Bacteria;Proteobacteria;Alphaproteobacteria;Sphingomonadales;Sphingomonadaceae;Sphingopyxis;Sphingopyxis alaskensis	Sphingopyxis_alaskensis_RB2256
WP_011571573_1	GCF_000009185.1	362976	Archaea;Euryarchaeota;Halobacteria;Haloferacales;Haloferacaceae;Haloquadratum;Haloquadratum walsbyi	Haloquadratum_walsbyi_DSM_16790_DSM_16790_HBSQ001
WP_011586768_1	GCF_000014145.1	269798	Bacteria;Bacteroidetes;Cytophagia;Cytophagales;Cytophagaceae;Cytophaga;Cytophaga hutchinsonii	Cytophaga_hutchinsonii_ATCC_33406
WP_011586863_1	GCF_000014145.1	269798	Bacteria;Bacteroidetes;Cytophagia;Cytophagales;Cytophagaceae;Cytophaga;Cytophaga hutchinsonii	Cytophaga_hutchinsonii_ATCC_33406
WP_011628239_1	GCF_000014785.1	187272	Bacteria;Proteobacteria;Gammaproteobacteria;Chromatiales;Ectothiorhodospiraceae;Alkalilimnicola;Alkalilimnicola ehrlichii	Alkalilimnicola_ehrlichii_MLHE-1
WP_011630047_1	GCF_000014785.1	187272	Bacteria;Proteobacteria;Gammaproteobacteria;Chromatiales;Ectothiorhodospiraceae;Alkalilimnicola;Alkalilimnicola ehrlichii	Alkalilimnicola_ehrlichii_MLHE-1
WP_011638268_1	GCF_000014705.1	318167	Bacteria;Proteobacteria;Gammaproteobacteria;Alteromonadales;Shewanellaceae;Shewanella;Shewanella frigidimarina	Shewanella_frigidimarina_NCIMB_400
WP_011639757_1	GCF_000014725.1	335541	Bacteria;Firmicutes;Clostridia;Eubacteriales;Syntrophomonadaceae;Syntrophomonas;Syntrophomonas wolfei	Syntrophomonas_wolfei_sub_wolfei_Goettingen_G311
WP_011640615_1	GCF_000014725.1	335541	Bacteria;Firmicutes;Clostridia;Eubacteriales;Syntrophomonadaceae;Syntrophomonas;Syntrophomonas wolfei	Syntrophomonas_wolfei_sub_wolfei_Goettingen_G311
WP_011642135_1	GCF_000014745.1	394221	Bacteria;Proteobacteria;Alphaproteobacteria;Maricaulales;Maricaulaceae;Maricaulis;Maricaulis maris	Maricaulis_maris_MCS10
WP_011646677_1	GCF_000013025.1	228405	Bacteria;Proteobacteria;Alphaproteobacteria;Hyphomonadales;Hyphomonadaceae;Hyphomonas;Hyphomonas neptunium	Hyphomonas_neptunium_ATCC_15444
WP_011698262_1	GCF_000014965.1	335543	Bacteria;Proteobacteria;Deltaproteobacteria;Syntrophobacterales;Syntrophobacteraceae;Syntrophobacter;Syntrophobacter fumaroxidans	Syntrophobacter_fumaroxidans_MPOB
WP_011722379_1	GCF_000014125.1	386415	Bacteria;Firmicutes;Clostridia;Eubacteriales;Clostridiaceae;Clostridium;Clostridium novyi	Clostridium_novyi_NT
WP_011745596_1	GCF_000015125.1	290317	Bacteria;Chlorobi;Chlorobia;Chlorobiales;Chlorobiaceae;Chlorobium;Chlorobium phaeobacteroides	Chlorobium_phaeobacteroides_DSM_266
WP_011747409_1	GCF_000203895.1	318586	Bacteria;Proteobacteria;Alphaproteobacteria;Rhodobacterales;Rhodobacteraceae;Paracoccus;Paracoccus denitrificans	Paracoccus_denitrificans_PD1222
WP_011753226_1	GCF_000015225.1	368408	Archaea;Crenarchaeota;Thermoprotei;Thermofilales;Thermofilaceae;Thermofilum;Thermofilum pendens	Thermofilum_pendens_Hrk_5
WP_011754471_1	GCF_000015265.1	196162	Bacteria;Actinobacteria;Actinomycetia;Propionibacteriales;Nocardioidaceae;Nocardioides;Nocardioides sp. JS614	Nocardioides_JS614
WP_011762312_1	GCF_000015205.1	384616	Archaea;Crenarchaeota;Thermoprotei;Thermoproteales;Thermoproteaceae;Pyrobaculum;Pyrobaculum islandicum	Pyrobaculum_islandicum_DSM_4184
WP_011813627_1	GCF_000015585.1	349124	Bacteria;Proteobacteria;Gammaproteobacteria;Chromatiales;Ectothiorhodospiraceae;Halorhodospira;Halorhodospira halophila	Halorhodospira_halophila_SL1
WP_011820170_1	GCF_000015665.1	167542	Bacteria;Cyanobacteria;;Synechococcales;Prochlorococcaceae;Prochlorococcus;Prochlorococcus marinus	Prochlorococcus_marinus_MIT_9515
WP_011822277_1	GCF_000015145.1	415426	Archaea;Crenarchaeota;Thermoprotei;Desulfurococcales;Pyrodictiaceae;Hyperthermus;Hyperthermus butylicus	Hyperthermus_butylicus_DSM_5456
WP_011838775_1	GCF_000015945.1	399550	Archaea;Crenarchaeota;Thermoprotei;Desulfurococcales;Desulfurococcaceae;Staphylothermus;Staphylothermus marinus	Staphylothermus_marinus_F1
WP_011850425_1	GCF_000015805.1	410359	Archaea;Crenarchaeota;Thermoprotei;Thermoproteales;Thermoproteaceae;Pyrobaculum;Pyrobaculum calidifontis	Pyrobaculum_calidifontis_JCM_11548
WP_011862764_1	GCF_000015965.1	167546	Bacteria;Cyanobacteria;;Synechococcales;Prochlorococcaceae;Prochlorococcus;Prochlorococcus marinus	Prochlorococcus_marinus_MIT_9301
WP_011877080_1	GCF_000016165.1	349161	Bacteria;Firmicutes;Clostridia;Eubacteriales;Peptococcaceae;Desulfotomaculum;Desulfotomaculum reducens	Desulfotomaculum_reducens_MI-1
WP_011890423_1	GCF_008586845.1	1094	Bacteria;Chlorobi;Chlorobia;Chlorobiales;Chlorobiaceae;Chlorobium;Chlorobium phaeovibrioides	Chlorobium_phaeovibrioides_PhvTcv-s14
WP_011916574_1	GCF_000016545.1	351627	Bacteria;Firmicutes;Clostridia;Thermoanaerobacterales;Thermoanaerobacterales Family III. Incertae Sedis;Caldicellulosiruptor;Caldicellulosiruptor saccharolyticus	Caldicellulosiruptor_saccharolyticus_DSM_8903
WP_011921294_1	GCF_001266655.1	43687	Archaea;Crenarchaeota;Thermoprotei;Sulfolobales;Sulfolobaceae;Metallosphaera;Metallosphaera sedula	Metallosphaera_sedula_ARS50-1
WP_011942369_1	GCF_000016725.1	349163	Bacteria;Proteobacteria;Alphaproteobacteria;Rhodospirillales;Acetobacteraceae;Acidiphilium;Acidiphilium cryptum	Acidiphilium_cryptum_JF-5
WP_011956323_1	GCF_000016665.1	357808	Bacteria;Chloroflexi;Chloroflexia;Chloroflexales;Roseiflexaceae;Roseiflexus;Roseiflexus sp. RS-1	Roseiflexus_RS-1
WP_011972750_1	GCF_000017185.1	419665	Archaea;Euryarchaeota;Methanococci;Methanococcales;Methanococcaceae;Methanococcus;Methanococcus aeolicus	Methanococcus_aeolicus_Nankai-3
WP_011980980_1	GCF_000010345.1	387093	Bacteria;Proteobacteria;Epsilonproteobacteria;Campylobacterales;Sulfurovaceae;Sulfurovum;Sulfurovum sp. NBC37-1	Sulfurovum_NBC37-1
WP_011984383_1	GCF_000017505.1	404589	Bacteria;Proteobacteria;Deltaproteobacteria;Myxococcales;Anaeromyxobacteraceae;Anaeromyxobacter;Anaeromyxobacter sp. Fw109-5	Anaeromyxobacter_Fw109-5
WP_011998638_1	GCF_000017945.1	453591	Archaea;Crenarchaeota;Thermoprotei;Desulfurococcales;Desulfurococcaceae;Ignicoccus;Ignicoccus hospitalis	Ignicoccus_hospitalis_KIN4I
WP_011998649_1	GCF_000017945.1	453591	Archaea;Crenarchaeota;Thermoprotei;Desulfurococcales;Desulfurococcaceae;Ignicoccus;Ignicoccus hospitalis	Ignicoccus_hospitalis_KIN4I
WP_012035158_1	GCF_000063445.1	351160	Archaea;Euryarchaeota;Methanomicrobia;Methanocellales;Methanocellaceae;Methanocella;Methanocella arvoryzae	Methanocella_arvoryzae_MRE50
WP_012035975_1	GCF_000063445.1	351160	Archaea;Euryarchaeota;Methanomicrobia;Methanocellales;Methanocellaceae;Methanocella;Methanocella arvoryzae	Methanocella_arvoryzae_MRE50
WP_012043200_1	GCF_000015165.1	288000	Bacteria;Proteobacteria;Alphaproteobacteria;Hyphomicrobiales;Bradyrhizobiaceae;Bradyrhizobium;Bradyrhizobium sp. BTAi1	Bradyrhizobium_BTAi1
WP_012062045_1	GCF_000016985.1	293826	Bacteria;Firmicutes;Clostridia;Eubacteriales;Clostridiaceae;Alkaliphilus;Alkaliphilus metalliredigens	Alkaliphilus_metalliredigens_QYMF
WP_012066226_1	GCF_000017165.1	406327	Archaea;Euryarchaeota;Methanococci;Methanococcales;Methanococcaceae;Methanococcus;Methanococcus vannielii	Methanococcus_vannielii_SB
WP_012082296_1	GCF_000010325.1	387092	Bacteria;Proteobacteria;Epsilonproteobacteria;Nautiliales;Nitratiruptoraceae;Nitratiruptor;Nitratiruptor sp. SB155-2	Nitratiruptor_SB155-2
WP_012096822_1	GCF_000017505.1	404589	Bacteria;Proteobacteria;Deltaproteobacteria;Myxococcales;Anaeromyxobacteraceae;Anaeromyxobacter;Anaeromyxobacter sp. Fw109-5	Anaeromyxobacter_Fw109-5
WP_012112372_1	GCF_000017565.1	402881	Bacteria;Proteobacteria;Alphaproteobacteria;Hyphomicrobiales;Parvibaculaceae;Parvibaculum;Parvibaculum lavamentivorans	Parvibaculum_lavamentivorans_DS-1
WP_012143299_1	GCF_000018025.1	425104	Bacteria;Proteobacteria;Gammaproteobacteria;Alteromonadales;Shewanellaceae;Shewanella;Shewanella sediminis	Shewanella_sediminis_HAW-EB3
WP_012154668_1	GCF_000018285.1	398579	Bacteria;Proteobacteria;Gammaproteobacteria;Alteromonadales;Shewanellaceae;Shewanella;Shewanella pealeana	Shewanella_pealeana_ATCC_700345
WP_012156449_1	GCF_000018285.1	398579	Bacteria;Proteobacteria;Gammaproteobacteria;Alteromonadales;Shewanellaceae;Shewanella;Shewanella pealeana	Shewanella_pealeana_ATCC_700345
WP_012160210_1	GCF_000018325.1	350688	Bacteria;Firmicutes;Clostridia;Eubacteriales;Clostridiaceae;Alkaliphilus;Alkaliphilus oremlandii	Alkaliphilus_oremlandii_OhILAs
WP_012164190_1	GCF_000018105.1	329726	Bacteria;Cyanobacteria;;Synechococcales;Acaryochloridaceae;Acaryochloris;Acaryochloris marina	Acaryochloris_marina_MBIC11017
WP_012168925_1	GCF_000010525.1	438753	Bacteria;Proteobacteria;Alphaproteobacteria;Hyphomicrobiales;Xanthobacteraceae;Azorhizobium;Azorhizobium caulinodans	Azorhizobium_caulinodans_ORS_571
WP_012179248_1	GCF_000018145.1	398580	Bacteria;Proteobacteria;Alphaproteobacteria;Rhodobacterales;Roseobacteraceae;Dinoroseobacter;Dinoroseobacter shibae	Dinoroseobacter_shibae_DFL_12_DSM_16493
WP_012187024_1	GCF_000018305.1	397948	Archaea;Crenarchaeota;Thermoprotei;Thermoproteales;Thermoproteaceae;Caldivirga;Caldivirga maquilingensis	Caldivirga_maquilingensis_IC-167
WP_012283548_1	GCF_000019165.1	498761	Bacteria;Firmicutes;Clostridia;Eubacteriales;Heliobacteriaceae;Heliomicrobium;Heliomicrobium modesticaldum	Heliomicrobium_modesticaldum_Ice1_ATCC_51547
WP_012302513_1	GCF_000018425.1	477974	Bacteria;Firmicutes;Clostridia;Eubacteriales;Peptococcaceae;Desulforudis;Desulforudis audaxviator	Candidatus_Desulforudis_audaxviator_MP104C
WP_012309998_1	GCF_000019605.1	374847	Archaea;Korarchaeota;;;;Korarchaeum;Korarchaeum cryptofilum	Candidatus_Korarchaeum_cryptofilum_OPF8
WP_012347507_1	GCF_000019785.1	395495	Bacteria;Proteobacteria;Betaproteobacteria;Burkholderiales;;Leptothrix;Leptothrix cholodnii	Leptothrix_cholodnii_SP-6
WP_012373382_1	GCF_000019965.1	452637	Bacteria;Verrucomicrobia;Opitutae;Opitutales;Opitutaceae;Opitutus;Opitutus terrae	Opitutus_terrae_PB90-1
WP_012375957_1	GCF_000019965.1	452637	Bacteria;Verrucomicrobia;Opitutae;Opitutales;Opitutaceae;Opitutus;Opitutus terrae	Opitutus_terrae_PB90-1
WP_012375989_1	GCF_000019965.1	452637	Bacteria;Verrucomicrobia;Opitutae;Opitutales;Opitutaceae;Opitutus;Opitutus terrae	Opitutus_terrae_PB90-1
WP_012384072_1	GCF_000019845.1	395963	Bacteria;Proteobacteria;Alphaproteobacteria;Hyphomicrobiales;Beijerinckiaceae;Beijerinckia;Beijerinckia indica	Beijerinckia_indica_sub_indica_ATCC_9039
WP_012427457_1	GCF_000020125.1	398527	Bacteria;Proteobacteria;Betaproteobacteria;Burkholderiales;Burkholderiaceae;Paraburkholderia;Paraburkholderia phytofirmans	Paraburkholderia_phytofirmans_PsJN
WP_012466742_1	GCF_000020465.1	290315	Bacteria;Chlorobi;Chlorobia;Chlorobiales;Chlorobiaceae;Chlorobium;Chlorobium limicola	Chlorobium_limicola_DSM_245
WP_012494644_1	GCF_000020445.1	395960	Bacteria;Proteobacteria;Alphaproteobacteria;Hyphomicrobiales;Bradyrhizobiaceae;Rhodopseudomonas;Rhodopseudomonas palustris	Rhodopseudomonas_palustris_TIE-1
WP_012505310_1	GCF_000020625.1	290512	Bacteria;Chlorobi;Chlorobia;Chlorobiales;Chlorobiaceae;Prosthecochloris;Prosthecochloris aestuarii	Prosthecochloris_aestuarii_DSM_271
WP_012507707_1	GCF_000020645.1	324925	Bacteria;Chlorobi;Chlorobia;Chlorobiales;Chlorobiaceae;Pelodictyon;Pelodictyon phaeoclathratiforme	Pelodictyon_phaeoclathratiforme_BU-1
WP_012520384_1	GCF_000017265.1	450851	Bacteria;Proteobacteria;Alphaproteobacteria;Caulobacterales;Caulobacteraceae;Phenylobacterium;Phenylobacterium zucineum	Phenylobacterium_zucineum_HLK1
WP_012523895_1	GCF_000017265.1	450851	Bacteria;Proteobacteria;Alphaproteobacteria;Caulobacterales;Caulobacteraceae;Phenylobacterium;Phenylobacterium zucineum	Phenylobacterium_zucineum_HLK1
WP_012537330_1	GCF_000020825.1	380394	Bacteria;Proteobacteria;Acidithiobacillia;Acidithiobacillales;Acidithiobacillaceae;Acidithiobacillus;Acidithiobacillus ferrooxidans	Acidithiobacillus_ferrooxidans_ATCC_53993
WP_012544133_1	GCF_000020945.1	309798	Bacteria;Coprothermobacterota;Coprothermobacteria;Coprothermobacterales;Coprothermobacteraceae;Coprothermobacter;Coprothermobacter proteolyticus	Coprothermobacter_proteolyticus_DSM_5265
WP_012582858_1	GCF_000021645.1	515635	Bacteria;Dictyoglomi;Dictyoglomia;Dictyoglomales;Dictyoglomaceae;Dictyoglomus;Dictyoglomus turgidum	Dictyoglomus_turgidum_DSM_6724
WP_012584948_1	GCF_000021765.1	85643	Bacteria;Proteobacteria;Betaproteobacteria;Rhodocyclales;Zoogloeaceae;Thauera;Thauera sp. MZ1T	Thauera_MZ1T
WP_012589309_1	GCF_000021745.1	395965	Bacteria;Proteobacteria;Alphaproteobacteria;Hyphomicrobiales;Beijerinckiaceae;Methylocella;Methylocella silvestris	Methylocella_silvestris_BL2
WP_012596467_1	GCF_000021805.1	41431	Bacteria;Cyanobacteria;;Chroococcales;Aphanothecaceae;Rippkaea;Rippkaea orientalis	Rippkaea_orientalis_PCC_8801
WP_012598835_1	GCF_000021825.1	65393	Bacteria;Cyanobacteria;;Chroococcales;Aphanothecaceae;Gloeothece;Gloeothece citriformis	Gloeothece_citriformis_PCC_7424
WP_012607777_1	GCF_000020905.1	490899	Archaea;Crenarchaeota;Thermoprotei;Desulfurococcales;Desulfurococcaceae;Desulfurococcus;Desulfurococcus amylolyticus	Desulfurococcus_amylolyticus_1221n
WP_012637033_1	GCF_000021985.1	396588	Bacteria;Proteobacteria;Gammaproteobacteria;Chromatiales;Ectothiorhodospiraceae;Thioalkalivibrio;Thioalkalivibrio sulfidiphilus	Thioalkalivibrio_sulfidiphilus_HL-EbGr7_HL-EbGR7
WP_012673579_1	GCF_000021545.1	204536	Bacteria;Aquificae;Aquificae;Aquificales;Hydrogenothermaceae;Sulfurihydrogenibium;Sulfurihydrogenibium azorense	Sulfurihydrogenibium_azorense_Az-Fu1
WP_012700220_1	GCF_000021045.1	322710	Bacteria;Proteobacteria;Gammaproteobacteria;Pseudomonadales;Pseudomonadaceae;Azotobacter;Azotobacter vinelandii	Azotobacter_vinelandii_DJ_ATCC_BAA-1303
WP_012718953_1	GCF_000022425.1	427318	Archaea;Crenarchaeota;Thermoprotei;Sulfolobales;Sulfolobaceae;Sulfolobus;Sulfolobus islandicus	Sulfolobus_islandicus_M.16.27
WP_012739641_1	GCF_000146185.1	515620	Bacteria;Firmicutes;Clostridia;Eubacteriales;Lachnospiraceae;Lachnospira;Lachnospira eligens	Eubacterium_eligens_ATCC_27750
WP_012794420_1	GCF_000024005.1	485918	Bacteria;Bacteroidetes;Chitinophagia;Chitinophagales;Chitinophagaceae;Chitinophaga;Chitinophaga pinensis	Chitinophaga_pinensis_DSM_2588
WP_012801242_1	GCF_000024085.1	523791	Bacteria;Proteobacteria;Gammaproteobacteria;Kangiellales;Kangiellaceae;Kangiella;Kangiella koreensis	Kangiella_koreensis_DSM_16069
WP_012801294_1	GCF_000024085.1	523791	Bacteria;Proteobacteria;Gammaproteobacteria;Kangiellales;Kangiellaceae;Kangiella;Kangiella koreensis	Kangiella_koreensis_DSM_16069
WP_012805604_1	GCF_000023225.1	525897	Bacteria;Proteobacteria;Deltaproteobacteria;Desulfovibrionales;Desulfomicrobiaceae;Desulfomicrobium;Desulfomicrobium baculatum	Desulfomicrobium_baculatum_DSM_4028
WP_012830739_1	GCF_000024805.1	502025	Bacteria;Proteobacteria;Deltaproteobacteria;Myxococcales;Kofleriaceae;Haliangium;Haliangium ochraceum	Haliangium_ochraceum_DSM_14365
WP_012852263_1	GCF_000024385.1	471852	Bacteria;Actinobacteria;Actinomycetia;Streptosporangiales;Thermomonosporaceae;Thermomonospora;Thermomonospora curvata	Thermomonospora_curvata_DSM_43183
WP_012870296_1	GCF_000024905.1	525903	Bacteria;Synergistetes;Synergistia;Synergistales;Synergistaceae;Thermanaerovibrio;Thermanaerovibrio acidaminovorans	Thermanaerovibrio_acidaminovorans_DSM_6589
WP_012909833_1	GCF_000025185.1	530564	Bacteria;Planctomycetes;Planctomycetia;Pirellulales;Pirellulaceae;Pirellula;Pirellula staleyi	Pirellula_staleyi_DSM_6068
WP_012910975_1	GCF_000025185.1	530564	Bacteria;Planctomycetes;Planctomycetia;Pirellulales;Pirellulaceae;Pirellula;Pirellula staleyi	Pirellula_staleyi_DSM_6068
WP_012937940_1	GCF_000025305.1	591001	Bacteria;Firmicutes;Negativicutes;Acidaminococcales;Acidaminococcaceae;Acidaminococcus;Acidaminococcus fermentans	Acidaminococcus_fermentans_DSM_20731
WP_012965105_1	GCF_000025505.1	589924	Archaea;Euryarchaeota;Archaeoglobi;Archaeoglobales;Archaeoglobaceae;Ferroglobus;Ferroglobus placidus	Ferroglobus_placidus_DSM_10642
WP_012965362_1	GCF_000025505.1	589924	Archaea;Euryarchaeota;Archaeoglobi;Archaeoglobales;Archaeoglobaceae;Ferroglobus;Ferroglobus placidus	Ferroglobus_placidus_DSM_10642
WP_012996163_1	GCF_000025645.1	580331	Bacteria;Firmicutes;Clostridia;Thermoanaerobacterales;Thermoanaerobacteraceae;Thermoanaerobacter;Thermoanaerobacter italicus	Thermoanaerobacter_italicus_Ab9
WP_013013467_1	GCF_000024425.1	504728	Bacteria;Deinococcus-Thermus;Deinococci;Thermales;Thermaceae;Meiothermus;Meiothermus ruber	Meiothermus_ruber_DSM_1279
WP_013037641_1	GCF_000025865.1	547558	Archaea;Euryarchaeota;Methanomicrobia;Methanosarcinales;Methanosarcinaceae;Methanohalophilus;Methanohalophilus mahii	Methanohalophilus_mahii_DSM_5219
WP_013040777_1	GCF_000091125.1	452662	Bacteria;Proteobacteria;Alphaproteobacteria;Sphingomonadales;Sphingomonadaceae;Sphingobium;Sphingobium indicum	Sphingobium_japonicum_UT26S
WP_013043041_1	GCF_000025905.1	583355	Bacteria;Verrucomicrobia;Opitutae;Puniceicoccales;Puniceicoccaceae;Coraliomargarita;Coraliomargarita akajimensis	Coraliomargarita_akajimensis_DSM_45221
WP_013044194_1	GCF_000025905.1	583355	Bacteria;Verrucomicrobia;Opitutae;Puniceicoccales;Puniceicoccaceae;Coraliomargarita;Coraliomargarita akajimensis	Coraliomargarita_akajimensis_DSM_45221
WP_013047818_1	GCF_000025885.1	572547	Bacteria;Synergistetes;Synergistia;Synergistales;Synergistaceae;Aminobacterium;Aminobacterium colombiense	Aminobacterium_colombiense_DSM_12261
WP_013074851_1	GCF_000092905.1	562970	Bacteria;Firmicutes;Bacilli;Bacillales;Alicyclobacillaceae;Kyrpidia;Kyrpidia tusciae	Kyrpidia_tusciae_DSM_2912
WP_013109606_1	GCF_000092105.1	521674	Bacteria;Planctomycetes;Planctomycetia;Planctomycetales;Planctomycetaceae;Planctopirus;Planctopirus limnophila	Planctopirus_limnophila_DSM_3776
WP_013111169_1	GCF_000092105.1	521674	Bacteria;Planctomycetes;Planctomycetia;Planctomycetales;Planctomycetaceae;Planctopirus;Planctopirus limnophila	Planctopirus_limnophila_DSM_3776
WP_013143883_1	GCF_000092465.1	591019	Archaea;Crenarchaeota;Thermoprotei;Desulfurococcales;Desulfurococcaceae;Staphylothermus;Staphylothermus hellenicus	Staphylothermus_hellenicus_DSM_12710
WP_013148182_1	GCF_000093025.1	666681	Bacteria;Proteobacteria;Betaproteobacteria;Nitrosomonadales;Methylophilaceae;Methylotenera;Methylotenera versatilis	Methylotenera_versatilis_301
WP_013159076_1	GCF_000092125.1	526227	Bacteria;Deinococcus-Thermus;Deinococci;Thermales;Thermaceae;Meiothermus;Meiothermus silvanus	Meiothermus_silvanus_DSM_9946
WP_013160067_1	GCF_000091725.1	754252	Bacteria;Actinobacteria;Actinomycetia;Propionibacteriales;Propionibacteriaceae;Propionibacterium;Propionibacterium freudenreichii	Propionibacterium_freudenreichii_sub_shermanii_CIRM-BIA1_CIRM-B1AI
WP_013163927_1	GCF_000092205.1	589865	Bacteria;Proteobacteria;Deltaproteobacteria;Desulfobacterales;Desulfobulbaceae;Desulfurivibrio;Desulfurivibrio alkaliphilus	Desulfurivibrio_alkaliphilus_AHT_2
WP_013164198_1	GCF_000092205.1	589865	Bacteria;Proteobacteria;Deltaproteobacteria;Desulfobacterales;Desulfobulbaceae;Desulfurivibrio;Desulfurivibrio alkaliphilus	Desulfurivibrio_alkaliphilus_AHT_2
WP_013166009_1	GCF_000092925.1	639283	Bacteria;Proteobacteria;Alphaproteobacteria;Hyphomicrobiales;Xanthobacteraceae;Starkeya;Starkeya novella	Starkeya_novella_DSM_506
WP_013175553_1	GCF_000092405.1	643648	Bacteria;Firmicutes;Clostridia;Eubacteriales;Syntrophomonadaceae;Syntrophothermus;Syntrophothermus lipocalidus	Syntrophothermus_lipocalidus_DSM_12680
WP_013181274_1	GCF_000092785.1	716544	Bacteria;Chlamydiae;Chlamydiia;Parachlamydiales;Waddliaceae;Waddlia;Waddlia chondrophila	Waddlia_chondrophila_WSU_86-1044
WP_013193574_1	GCF_000196655.1	644295	Archaea;Euryarchaeota;Methanomicrobia;Methanosarcinales;Methanosarcinaceae;Methanohalobium;Methanohalobium evestigatum	Methanohalobium_evestigatum_Z-7303
WP_013194170_1	GCF_000196655.1	644295	Archaea;Euryarchaeota;Methanomicrobia;Methanosarcinales;Methanosarcinaceae;Methanohalobium;Methanohalobium evestigatum	Methanohalobium_evestigatum_Z-7303
WP_013217637_1	GCF_000143165.1	552811	Bacteria;Chloroflexi;Dehalococcoidia;;;Dehalogenimonas;Dehalogenimonas lykanthroporepellens	Dehalogenimonas_lykanthroporepellens_BL-DC-9
WP_013258750_1	GCF_000143965.1	644282	Bacteria;Proteobacteria;Deltaproteobacteria;Desulfarculales;Desulfarculaceae;Desulfarculus;Desulfarculus baarsii	Desulfarculus_baarsii_DSM_2075
WP_013266463_1	GCF_000144915.1	666510	Archaea;Crenarchaeota;Thermoprotei;Acidilobales;Acidilobaceae;Acidilobus;Acidilobus saccharovorans	Acidilobus_saccharovorans_345-15
WP_013272743_1	GCF_000144625.1	610130	Bacteria;Firmicutes;Clostridia;Eubacteriales;Lachnospiraceae;Lacrimispora;Lacrimispora saccharolytica	Clostridium_saccharolyticum_WM1
WP_013281675_1	GCF_000145035.1	515622	Bacteria;Firmicutes;Clostridia;Eubacteriales;Lachnospiraceae;Butyrivibrio;Butyrivibrio proteoclasticus	Butyrivibrio_proteoclasticus_B316
WP_013298898_1	GCF_000145615.1	580327	Bacteria;Firmicutes;Clostridia;Thermoanaerobacterales;Thermoanaerobacterales Family III. Incertae Sedis;Thermoanaerobacterium;Thermoanaerobacterium thermosaccharolyticum	Thermoanaerobacterium_thermosaccharolyticum_DSM_571
WP_013299437_1	GCF_000152825.2	314260	Bacteria;Proteobacteria;Alphaproteobacteria;Parvularculales;Parvularculaceae;Parvularcula;Parvularcula bermudensis	Parvularcula_bermudensis_HTCC2503
WP_013307509_1	GCF_000153165.2	313603	Bacteria;Bacteroidetes;Flavobacteriia;Flavobacteriales;Flavobacteriaceae;Maribacter;Maribacter sp. HTCC2170	Maribacter_HTCC2170
WP_013327860_1	GCF_000147355.1	563040	Bacteria;Proteobacteria;Epsilonproteobacteria;Campylobacterales;Thiovulaceae;Sulfurimonas;Sulfurimonas autotrophica	Sulfurimonas_autotrophica_DSM_16294
WP_013335453_1	GCF_000148385.1	572478	Archaea;Crenarchaeota;Thermoprotei;Thermoproteales;Thermoproteaceae;Vulcanisaeta;Vulcanisaeta distributa	Vulcanisaeta_distributa_DSM_14429
WP_013344861_1	GCF_000148645.1	550540	Bacteria;Proteobacteria;Gammaproteobacteria;Alteromonadales;Ferrimonadaceae;Ferrimonas;Ferrimonas balearica	Ferrimonas_balearica_DSM_9799
WP_013407149_1	GCF_000166395.1	649349	Bacteria;Bacteroidetes;Cytophagia;Cytophagales;Spirosomaceae;Leadbetterella;Leadbetterella byssophila	Leadbetterella_byssophila_DSM_17132
WP_013408897_1	GCF_000166395.1	649349	Bacteria;Bacteroidetes;Cytophagia;Cytophagales;Spirosomaceae;Leadbetterella;Leadbetterella byssophila	Leadbetterella_byssophila_DSM_17132
WP_013419704_1	GCF_000166055.1	648757	Bacteria;Proteobacteria;Alphaproteobacteria;Hyphomicrobiales;Hyphomicrobiaceae;Rhodomicrobium;Rhodomicrobium vannielii	Rhodomicrobium_vannielii_ATCC_17100
WP_013431368_1	GCF_000166775.1	632348	Bacteria;Firmicutes;Clostridia;Thermoanaerobacterales;Thermoanaerobacterales Family III. Incertae Sedis;Caldicellulosiruptor;Caldicellulosiruptor kronotskyensis	Caldicellulosiruptor_kronotskyensis_2002
WP_013432113_1	GCF_000166695.1	632335	Bacteria;Firmicutes;Clostridia;Thermoanaerobacterales;Thermoanaerobacterales Family III. Incertae Sedis;Caldicellulosiruptor;Caldicellulosiruptor acetigenus	Caldicellulosiruptor_kristjanssonii_I77R1B_177R1B
WP_013433665_1	GCF_000166695.1	632335	Bacteria;Firmicutes;Clostridia;Thermoanaerobacterales;Thermoanaerobacterales Family III. Incertae Sedis;Caldicellulosiruptor;Caldicellulosiruptor acetigenus	Caldicellulosiruptor_kristjanssonii_I77R1B_177R1B
WP_013443902_1	GCF_000183135.1	694427	Bacteria;Bacteroidetes;Bacteroidia;Bacteroidales;Paludibacteraceae;Paludibacter;Paludibacter propionicigenes	Paludibacter_propionicigenes_WB4
WP_013453275_1	GCF_000183425.1	643867	Bacteria;Bacteroidetes;Cytophagia;Cytophagales;Marivirgaceae;Marivirga;Marivirga tractuosa	Marivirga_tractuosa_DSM_4126
WP_013453479_1	GCF_000183425.1	643867	Bacteria;Bacteroidetes;Cytophagia;Cytophagales;Marivirgaceae;Marivirga;Marivirga tractuosa	Marivirga_tractuosa_DSM_4126
WP_013458462_1	GCF_000183745.1	670487	Bacteria;Deinococcus-Thermus;Deinococci;Thermales;Thermaceae;Oceanithermus;Oceanithermus profundus	Oceanithermus_profundus_DSM_14977
WP_013497209_1	GCF_000179635.2	697329	Bacteria;Firmicutes;Clostridia;Eubacteriales;Oscillospiraceae;Ruminococcus;Ruminococcus albus	Ruminococcus_albus_7_DSM_20455
WP_013533958_1	GCF_000185965.1	743721	Bacteria;Proteobacteria;Gammaproteobacteria;Xanthomonadales;Xanthomonadaceae;Pseudoxanthomonas;Pseudoxanthomonas suwonensis	Pseudoxanthomonas_suwonensis_11-1_1-Nov
WP_013537810_1	GCF_000185805.1	648996	Bacteria;Aquificae;Aquificae;Desulfurobacteriales;Desulfurobacteriaceae;Thermovibrio;Thermovibrio ammonificans	Thermovibrio_ammonificans_HB-1
WP_013538103_1	GCF_000185805.1	648996	Bacteria;Aquificae;Aquificae;Desulfurobacteriales;Desulfurobacteriaceae;Thermovibrio;Thermovibrio ammonificans	Thermovibrio_ammonificans_HB-1
WP_013558368_1	GCF_000186385.1	709986	Bacteria;Deinococcus-Thermus;Deinococci;Deinococcales;Deinococcaceae;Deinococcus;Deinococcus maricopensis	Deinococcus_maricopensis_DSM_21211
WP_013558716_1	GCF_000199675.1	926569	Bacteria;Chloroflexi;Anaerolineae;Anaerolineales;Anaerolineaceae;Anaerolinea;Anaerolinea thermophila	Anaerolinea_thermophila_UNI-1
WP_013561795_1	GCF_000186365.1	765177	Archaea;Crenarchaeota;Thermoprotei;Desulfurococcales;Desulfurococcaceae;Desulfurococcus;Desulfurococcus mucosus	Desulfurococcus_mucosus_DSM_2162
WP_013565570_1	GCF_000186345.1	575540	Bacteria;Planctomycetes;Planctomycetia;Isosphaerales;Isosphaeraceae;Isosphaera;Isosphaera pallida	Isosphaera_pallida_ATCC_43644
WP_013565787_1	GCF_000186345.1	575540	Bacteria;Planctomycetes;Planctomycetia;Isosphaerales;Isosphaeraceae;Isosphaera;Isosphaera pallida	Isosphaera_pallida_ATCC_43644
WP_013592937_1	GCF_000176855.2	643561	Bacteria;Proteobacteria;Betaproteobacteria;Burkholderiales;Comamonadaceae;Acidovorax;Acidovorax avenae	Acidovorax_avenae_sub_avenae_ATCC_19860
WP_013606832_1	GCF_000190435.1	158189	Bacteria;Spirochaetes;Spirochaetia;Spirochaetales;Sphaerochaetaceae;Sphaerochaeta;Sphaerochaeta globosa	Sphaerochaeta_globosa_Buddy
WP_013615913_1	GCF_000190555.1	693977	Bacteria;Deinococcus-Thermus;Deinococci;Deinococcales;Deinococcaceae;Deinococcus;Deinococcus proteolyticus	Deinococcus_proteolyticus_MRP
WP_013624959_1	GCF_000190635.1	645991	Bacteria;Firmicutes;Clostridia;Eubacteriales;Peptococcaceae;Syntrophobotulus;Syntrophobotulus glycolicus	Syntrophobotulus_glycolicus_DSM_8271
WP_013628546_1	GCF_000165715.2	756272	Bacteria;Planctomycetes;Planctomycetia;Planctomycetales;Planctomycetaceae;Rubinisphaera;Rubinisphaera brasiliensis	Rubinisphaera_brasiliensis_DSM_5305
WP_013629926_1	GCF_000165715.2	756272	Bacteria;Planctomycetes;Planctomycetia;Planctomycetales;Planctomycetaceae;Rubinisphaera;Rubinisphaera brasiliensis	Rubinisphaera_brasiliensis_DSM_5305
WP_013631830_1	GCF_000190735.1	762903	Bacteria;Bacteroidetes;Sphingobacteriia;Sphingobacteriales;Sphingobacteriaceae;Pseudopedobacter;Pseudopedobacter saltans	Pseudopedobacter_saltans_DSM_12145
WP_013632530_1	GCF_000190735.1	762903	Bacteria;Bacteroidetes;Sphingobacteriia;Sphingobacteriales;Sphingobacteriaceae;Pseudopedobacter;Pseudopedobacter saltans	Pseudopedobacter_saltans_DSM_12145
WP_013633118_1	GCF_000190735.1	762903	Bacteria;Bacteroidetes;Sphingobacteriia;Sphingobacteriales;Sphingobacteriaceae;Pseudopedobacter;Pseudopedobacter saltans	Pseudopedobacter_saltans_DSM_12145
WP_013637984_1	GCF_000191045.1	868864	Bacteria;Aquificae;Aquificae;Desulfurobacteriales;Desulfurobacteriaceae;Desulfurobacterium;Desulfurobacterium thermolithotrophum	Desulfurobacterium_thermolithotrophum_DSM_11699
WP_013653424_1	GCF_000192745.1	991905	Bacteria;Proteobacteria;Alphaproteobacteria;Rhodobacterales;Rhodobacteraceae;Polymorphum;Polymorphum gilvum	Polymorphum_gilvum_SL003B-26A1
WP_013653964_1	GCF_000192745.1	991905	Bacteria;Proteobacteria;Alphaproteobacteria;Rhodobacterales;Rhodobacteraceae;Polymorphum;Polymorphum gilvum	Polymorphum_gilvum_SL003B-26A1
WP_013679446_1	GCF_000193375.1	999630	Archaea;Crenarchaeota;Thermoprotei;Thermoproteales;Thermoproteaceae;Thermoproteus;Thermoproteus uzoniensis	Thermoproteus_uzoniensis_768-20
WP_013682785_1	GCF_000194625.1	693661	Archaea;Euryarchaeota;Archaeoglobi;Archaeoglobales;Archaeoglobaceae;Archaeoglobus;Archaeoglobus veneficus	Archaeoglobus_veneficus_SNP6
WP_013683580_1	GCF_000194625.1	693661	Archaea;Euryarchaeota;Archaeoglobi;Archaeoglobales;Archaeoglobaceae;Archaeoglobus;Archaeoglobus veneficus	Archaeoglobus_veneficus_SNP6
WP_013687935_1	GCF_000194605.1	755732	Bacteria;Bacteroidetes;Flavobacteriia;Flavobacteriales;Crocinitomicaceae;Fluviicola;Fluviicola taffensis	Fluviicola_taffensis_DSM_16823
WP_013702445_1	GCF_000195275.1	869209	Bacteria;Spirochaetes;Spirochaetia;Spirochaetales;Treponemataceae;Treponema;Treponema succinifaciens	Treponema_succinifaciens_DSM_2489
WP_013703391_1	GCF_000195335.1	869210	Bacteria;Deinococcus-Thermus;Deinococci;Thermales;Thermaceae;Marinithermus;Marinithermus hydrothermalis	Marinithermus_hydrothermalis_DSM_14884
WP_013722686_1	GCF_000204645.1	596154	Bacteria;Proteobacteria;Betaproteobacteria;Burkholderiales;Comamonadaceae;Alicycliphilus;Alicycliphilus denitrificans	Alicycliphilus_denitrificans_K601
WP_013738524_1	GCF_000204925.1	1006006	Archaea;Crenarchaeota;Thermoprotei;Sulfolobales;Sulfolobaceae;Metallosphaera;Metallosphaera cuprina	Metallosphaera_cuprina_Ar-4
WP_013739373_1	GCF_000208385.1	760011	Bacteria;Spirochaetes;Spirochaetia;Spirochaetales;Sphaerochaetaceae;Sphaerochaeta;Sphaerochaeta coccoides	Sphaerochaeta_coccoides_DSM_17374
WP_013740736_1	GCF_000208405.1	546271	Bacteria;Firmicutes;Negativicutes;Selenomonadales;Selenomonadaceae;Selenomonas;Selenomonas sputigena	Selenomonas_sputigena_ATCC_35185
WP_013757649_1	GCF_000212415.1	906968	Bacteria;Spirochaetes;Spirochaetia;Spirochaetales;Treponemataceae;Treponema;Treponema brennaborense	Treponema_brennaborense_DSM_12168
WP_013765928_1	GCF_000212735.1	760192	Bacteria;Bacteroidetes;Saprospiria;Saprospirales;Haliscomenobacteraceae;Haliscomenobacter;Haliscomenobacter hydrossis	Haliscomenobacter_hydrossis_DSM_1100
WP_013775418_1	GCF_000213215.1	933801	Archaea;Crenarchaeota;Thermoprotei;Sulfolobales;Sulfolobaceae;Acidianus;Acidianus hospitalis	Acidianus_hospitalis_W1
WP_013778138_1	GCF_000213235.1	1209989	Bacteria;Firmicutes;Clostridia;Thermosediminibacterales;Tepidanaerobacteraceae;Tepidanaerobacter;Tepidanaerobacter acetatoxydans	Tepidanaerobacter_acetatoxydans_Re1
WP_013781031_1	GCF_000213255.1	697281	Bacteria;Firmicutes;Clostridia;Thermoanaerobacterales;Thermoanaerobacterales Family IV. Incertae Sedis;Mahella;Mahella australiensis	Mahella_australiensis_50-1_BON
WP_013795010_1	GCF_000214215.1	491952	Bacteria;Proteobacteria;Gammaproteobacteria;Oceanospirillales;Oceanospirillaceae;Marinomonas;Marinomonas posidonica	Marinomonas_posidonica_IVIA-Po-181
WP_013798420_1	GCF_000214415.1	880724	Archaea;Euryarchaeota;Methanococci;Methanococcales;Methanocaldococcaceae;Methanotorris;Methanotorris igneus	Methanotorris_igneus_Kol_5
WP_013810675_1	GCF_000214435.1	868595	Bacteria;Firmicutes;Clostridia;Eubacteriales;Peptococcaceae;Desulfotomaculum;Desulfotomaculum nigrificans	Desulfotomaculum_nigrificans_CO-1-SRB
WP_013820567_1	GCF_000214665.1	857087	Bacteria;Proteobacteria;Gammaproteobacteria;Methylococcales;Methylococcaceae;Methylomonas;Methylomonas methanica	Methylomonas_methanica_MC09
WP_013833483_1	GCF_000253255.1	702113	Bacteria;Proteobacteria;Alphaproteobacteria;Sphingomonadales;Sphingomonadaceae;Novosphingobium;Novosphingobium sp. PP1Y	Novosphingobium_PP1Y
WP_013843266_1	GCF_000215085.1	696281	Bacteria;Firmicutes;Clostridia;Eubacteriales;Peptococcaceae;Desulfotomaculum;Desulfotomaculum ruminis	Desulfotomaculum_ruminis_DSM_2154
WP_013867619_1	GCF_000179575.2	647113	Archaea;Euryarchaeota;Methanococci;Methanococcales;Methanococcaceae;Methanothermococcus;Methanothermococcus okinawensis	Methanothermococcus_okinawensis_IH1
WP_013871221_1	GCF_000211855.2	983544	Bacteria;Bacteroidetes;Flavobacteriia;Flavobacteriales;Flavobacteriaceae;Lacinutrix;Lacinutrix sp. 5H-3-7-4	Lacinutrix_5H-3-7-4
WP_013897390_1	GCF_000217995.1	679901	Archaea;Euryarchaeota;Methanomicrobia;Methanosarcinales;Methanosarcinaceae;Methanosalsum;Methanosalsum zhilinae	Methanosalsum_zhilinae_DSM_4017
WP_013898005_1	GCF_000217995.1	679901	Archaea;Euryarchaeota;Methanomicrobia;Methanosarcinales;Methanosarcinaceae;Methanosalsum;Methanosalsum zhilinae	Methanosalsum_zhilinae_DSM_4017
WP_013902451_1	GCF_000215705.1	365046	Bacteria;Proteobacteria;Betaproteobacteria;Burkholderiales;Comamonadaceae;Ramlibacter;Ramlibacter tataouinensis	Ramlibacter_tataouinensis_TTB310
WP_013907872_1	GCF_000217795.1	667014	Bacteria;Thermodesulfobacteria;Thermodesulfobacteria;Thermodesulfobacteriales;Thermodesulfobacteriaceae;Thermodesulfatator;Thermodesulfatator indicus	Thermodesulfatator_indicus_DSM_15286
WP_013910189_1	GCF_000215975.1	795359	Bacteria;Thermodesulfobacteria;Thermodesulfobacteria;Thermodesulfobacteriales;Thermodesulfobacteriaceae;Thermodesulfobacterium;Thermodesulfobacterium geofontis	Thermodesulfobacterium_geofontis_OPF15
WP_013930165_1	GCF_000218895.1	761193	Bacteria;Bacteroidetes;Cytophagia;Cytophagales;Spirosomaceae;Runella;Runella slithyformis	Runella_slithyformis_DSM_19594
WP_013962772_1	GCF_000154785.2	391595	Bacteria;Proteobacteria;Alphaproteobacteria;Rhodobacterales;Roseobacteraceae;Roseobacter;Roseobacter litoralis	Roseobacter_litoralis_Och_149
WP_013963117_1	GCF_000154785.2	391595	Bacteria;Proteobacteria;Alphaproteobacteria;Rhodobacterales;Roseobacteraceae;Roseobacter;Roseobacter litoralis	Roseobacter_litoralis_Och_149
WP_013970199_1	GCF_000219725.1	744872	Bacteria;Spirochaetes;Spirochaetia;Spirochaetales;Treponemataceae;Treponema;Treponema caldarium	Treponema_caldarium_DSM_7334
WP_013977615_1	GCF_000270305.1	1042156	Bacteria;Firmicutes;Clostridia;Eubacteriales;Clostridiaceae;Clostridium;Clostridium sp. SY8519	Clostridium_SY8519
WP_013983113_1	GCF_000219605.1	316	Bacteria;Proteobacteria;Gammaproteobacteria;Pseudomonadales;Pseudomonadaceae;Pseudomonas;Pseudomonas stutzeri	Pseudomonas_stutzeri_CGMCC_1.1803
WP_013994807_1	GCF_000973105.1	63186	Bacteria;Bacteroidetes;Flavobacteriia;Flavobacteriales;Flavobacteriaceae;Zobellia;Zobellia galactanivorans	Zobellia_galactanivorans_DsiJT
WP_014018819_1	GCF_000222485.1	880070	Bacteria;Bacteroidetes;Cytophagia;Cytophagales;Cyclobacteriaceae;Cyclobacterium;Cyclobacterium marinum	Cyclobacterium_marinum_DSM_745
WP_014022015_1	GCF_000222485.1	880070	Bacteria;Bacteroidetes;Cytophagia;Cytophagales;Cyclobacteriaceae;Cyclobacterium;Cyclobacterium marinum	Cyclobacterium_marinum_DSM_745
WP_014022520_1	GCF_000222485.1	880070	Bacteria;Bacteroidetes;Cytophagia;Cytophagales;Cyclobacteriaceae;Cyclobacterium;Cyclobacterium marinum	Cyclobacterium_marinum_DSM_745
WP_014026990_1	GCF_000223395.1	694429	Archaea;Crenarchaeota;Thermoprotei;Desulfurococcales;Pyrodictiaceae;Pyrolobus;Pyrolobus fumarii	Pyrolobus_fumarii_1A
WP_014034144_1	GCF_000224085.1	886377	Bacteria;Bacteroidetes;Flavobacteriia;Flavobacteriales;Flavobacteriaceae;Muricauda;Muricauda ruestringensis	Muricauda_ruestringensis_DSM_13258
WP_014062562_1	GCF_000147695.2	697303	Bacteria;Firmicutes;Clostridia;Thermoanaerobacterales;Thermoanaerobacteraceae;Thermoanaerobacter;Thermoanaerobacter wiegelii	Thermoanaerobacter_wiegelii_Rt8.B1
WP_014075434_1	GCF_000283515.1	627192	Bacteria;Proteobacteria;Alphaproteobacteria;Sphingomonadales;Sphingomonadaceae;Sphingobium;Sphingobium sp. SYK-6	Sphingobium_SYK-6
WP_014079980_1	GCF_000225345.1	585394	Bacteria;Firmicutes;Clostridia;Eubacteriales;Lachnospiraceae;Roseburia;Roseburia hominis	Roseburia_hominis_A2-183
WP_014086466_1	GCF_000283535.1	748280	Bacteria;Proteobacteria;Betaproteobacteria;Neisseriales;Chromobacteriaceae;Pseudogulbenkiania;Pseudogulbenkiania sp. NH8B	Pseudogulbenkiania_NH8B
WP_014094484_1	GCF_000283555.1	1041504	Bacteria;Firmicutes;Clostridia;Eubacteriales;Clostridiaceae;Arthromitus;Arthromitus sp. SFB-rat-Yit	Candidatus_Arthromitus_SFB-rat-Yit
WP_014110045_1	GCF_000226565.1	1085623	Bacteria;Proteobacteria;Gammaproteobacteria;Alteromonadales;Alteromonadaceae;Glaciecola;Glaciecola nitratireducens	Glaciecola_nitratireducens_FR1064
WP_014110238_1	GCF_000226565.1	1085623	Bacteria;Proteobacteria;Gammaproteobacteria;Alteromonadales;Alteromonadaceae;Glaciecola;Glaciecola nitratireducens	Glaciecola_nitratireducens_FR1064
WP_014117118_1	GCF_000283575.1	693746	Bacteria;Firmicutes;Clostridia;Eubacteriales;Oscillospiraceae;Oscillibacter;Oscillibacter valericigenes	Oscillibacter_valericigenes_Sjm18-20
WP_014128717_1	GCF_000230275.1	568816	Bacteria;Firmicutes;Negativicutes;Acidaminococcales;Acidaminococcaceae;Acidaminococcus;Acidaminococcus intestini	Acidaminococcus_intestini_RyC-MR95
WP_014132283_1	GCF_000230555.1	1082931	Bacteria;Proteobacteria;Alphaproteobacteria;Hyphomicrobiales;Devosiaceae;Pelagibacterium;Pelagibacterium halotolerans	Pelagibacterium_halotolerans_B2
WP_014132537_1	GCF_000230555.1	1082931	Bacteria;Proteobacteria;Alphaproteobacteria;Hyphomicrobiales;Devosiaceae;Pelagibacterium;Pelagibacterium halotolerans	Pelagibacterium_halotolerans_B2
WP_014149874_1	GCF_000968535.2	1091494	Bacteria;Proteobacteria;Gammaproteobacteria;Methylococcales;Methylococcaceae;Methylotuvimicrobium;Methylotuvimicrobium alcaliphilum	Methylotuvimicrobium_alcaliphilum_20Z
WP_014162956_1	GCF_000233775.1	580340	Bacteria;Synergistetes;Synergistia;Synergistales;Synergistaceae;Thermovirga;Thermovirga lienii	Thermovirga_lienii_DSM_17291
WP_014185575_1	GCF_000235605.1	768706	Bacteria;Firmicutes;Clostridia;Eubacteriales;Peptococcaceae;Desulfosporosinus;Desulfosporosinus orientis	Desulfosporosinus_orientis_DSM_765
WP_014200626_1	GCF_000236705.1	926562	Bacteria;Bacteroidetes;Flavobacteriia;Flavobacteriales;Schleiferiaceae;Owenweeksia;Owenweeksia hongkongensis	Owenweeksia_hongkongensis_DSM_17368
WP_014202722_1	GCF_000236705.1	926562	Bacteria;Bacteroidetes;Flavobacteriia;Flavobacteriales;Schleiferiaceae;Owenweeksia;Owenweeksia hongkongensis	Owenweeksia_hongkongensis_DSM_17368
WP_014221217_1	GCF_000246855.1	700598	Bacteria;Bacteroidetes;Chitinophagia;Chitinophagales;Chitinophagaceae;Niastella;Niastella koreensis	Niastella_koreensis_GR20-10
WP_014221417_1	GCF_000246855.1	700598	Bacteria;Bacteroidetes;Chitinophagia;Chitinophagales;Chitinophagaceae;Niastella;Niastella koreensis	Niastella_koreensis_GR20-10
WP_014254892_1	GCF_000237085.1	720554	Bacteria;Firmicutes;Clostridia;Eubacteriales;Oscillospiraceae;Acetivibrio;Acetivibrio clariflavus	Acetivibrio_clariflavus_DSM_19732
WP_014269415_1	GCF_000236685.1	158190	Bacteria;Spirochaetes;Spirochaetia;Spirochaetales;Sphaerochaetaceae;Sphaerochaeta;Sphaerochaeta pleomorpha	Sphaerochaeta_pleomorpha_Grapes
WP_014290730_1	GCF_000243075.1	511062	Bacteria;Proteobacteria;Gammaproteobacteria;Aeromonadales;Aeromonadaceae;Oceanimonas;Oceanimonas sp. GK1	Oceanimonas_GK1
WP_014293022_1	GCF_000243075.1	511062	Bacteria;Proteobacteria;Gammaproteobacteria;Aeromonadales;Aeromonadaceae;Oceanimonas;Oceanimonas sp. GK1	Oceanimonas_GK1
WP_014356130_1	GCF_000247605.1	931626	Bacteria;Firmicutes;Clostridia;Eubacteriales;Eubacteriaceae;Acetobacterium;Acetobacterium woodii	Acetobacterium_woodii_DSM_1030
WP_014389306_1	GCF_000455605.1	1094466	Bacteria;Bacteroidetes;Flavobacteriia;Flavobacteriales;Flavobacteriaceae;Flavobacterium;Flavobacterium indicum	Flavobacterium_indicum_GPTSA100-9_DSM_17447
WP_014422048_1	GCF_000284615.1	1163748	Bacteria;Proteobacteria;Gammaproteobacteria;Pseudomonadales;Marinobacteraceae;Marinobacter;Marinobacter nauticus	Marinobacter_nauticus_ATCC_49840
WP_014424340_1	GCF_000284095.1	927704	Bacteria;Firmicutes;Negativicutes;Selenomonadales;Selenomonadaceae;Selenomonas;Selenomonas ruminantium	Selenomonas_ruminantium_sub_lactilytica_TAM6421
WP_014427318_1	GCF_000284255.1	983917	Bacteria;Proteobacteria;Betaproteobacteria;Burkholderiales;;Rubrivivax;Rubrivivax gelatinosus	Rubrivivax_gelatinosus_IL144
WP_014427529_1	GCF_000284255.1	983917	Bacteria;Proteobacteria;Betaproteobacteria;Burkholderiales;;Rubrivivax;Rubrivivax gelatinosus	Rubrivivax_gelatinosus_IL144
WP_014436462_1	GCF_000284115.1	1142394	Bacteria;Planctomycetes;Phycisphaerae;Phycisphaerales;Phycisphaeraceae;Phycisphaera;Phycisphaera mikurensis	Phycisphaera_mikurensis_NBRC_102666
WP_014449821_1	GCF_000284315.1	1162668	Bacteria;Nitrospirae;Nitrospira;Nitrospirales;Nitrospiraceae;Leptospirillum;Leptospirillum ferrooxidans	Leptospirillum_ferrooxidans_C2-3
WP_014555053_1	GCF_000237865.1	768065	Archaea;Euryarchaeota;Halobacteria;Haloferacales;Haloferacaceae;Haloquadratum;Haloquadratum walsbyi	Haloquadratum_walsbyi_C23_DSM_16854_C23
WP_014561515_1	GCF_000258405.1	945713	Bacteria;Ignavibacteriae;Ignavibacteria;Ignavibacteriales;Ignavibacteriaceae;Ignavibacterium;Ignavibacterium album	Ignavibacterium_album_JCM_16511
WP_014561988_1	GCF_000258405.1	945713	Bacteria;Ignavibacteriae;Ignavibacteria;Ignavibacteriales;Ignavibacteriaceae;Ignavibacterium;Ignavibacterium album	Ignavibacterium_album_JCM_16511
WP_014586258_1	GCF_000235565.1	1110509	Archaea;Euryarchaeota;Methanomicrobia;Methanotrichales;Methanotrichaceae;Methanothrix;Methanothrix harundinacea	Methanosaeta_harundinacea_6Ac
WP_014586530_1	GCF_000235565.1	1110509	Archaea;Euryarchaeota;Methanomicrobia;Methanotrichales;Methanotrichaceae;Methanothrix;Methanothrix harundinacea	Methanosaeta_harundinacea_6Ac
WP_014628911_1	GCF_000258245.1	798128	Bacteria;Deinococcus-Thermus;Deinococci;Thermales;Thermaceae;Thermus;Thermus thermophilus	Thermus_thermophilus_JL-18
WP_014679417_1	GCF_000242635.2	929556	Bacteria;Bacteroidetes;Sphingobacteriia;Sphingobacteriales;Sphingobacteriaceae;Solitalea;Solitalea canadensis	Solitalea_canadensis_DSM_3403
WP_014680606_1	GCF_000242635.2	929556	Bacteria;Bacteroidetes;Sphingobacteriia;Sphingobacteriales;Sphingobacteriaceae;Solitalea;Solitalea canadensis	Solitalea_canadensis_DSM_3403
WP_014681980_1	GCF_000242635.2	929556	Bacteria;Bacteroidetes;Sphingobacteriia;Sphingobacteriales;Sphingobacteriaceae;Solitalea;Solitalea canadensis	Solitalea_canadensis_DSM_3403
WP_014682739_1	GCF_000252445.1	745776	Bacteria;Deinococcus-Thermus;Deinococci;Deinococcales;Deinococcaceae;Deinococcus;Deinococcus gobiensis	Deinococcus_gobiensis_I-0
WP_014683421_1	GCF_000252445.1	745776	Bacteria;Deinococcus-Thermus;Deinococci;Deinococcales;Deinococcaceae;Deinococcus;Deinococcus gobiensis	Deinococcus_gobiensis_I-0
WP_014737095_1	GCF_000264495.1	1184251	Archaea;Crenarchaeota;Thermoprotei;Desulfurococcales;Desulfurococcaceae;Thermogladius;Thermogladius calderae	Thermogladius_calderae_1633
WP_014737402_1	GCF_000264495.1	1184251	Archaea;Crenarchaeota;Thermoprotei;Desulfurococcales;Desulfurococcaceae;Thermogladius;Thermogladius calderae	Thermogladius_calderae_1633
WP_014745580_1	GCF_000264455.2	1110502	Bacteria;Proteobacteria;Alphaproteobacteria;Rhodospirillales;Rhodospirillaceae;Tistrella;Tistrella mobilis	Tistrella_mobilis_KA081020-065
WP_014768163_1	GCF_000231015.2	768672	Archaea;Crenarchaeota;Thermoprotei;Desulfurococcales;Desulfurococcaceae;Desulfurococcus;Desulfurococcus amylolyticus	Desulfurococcus_amylolyticus_DSM_16532
WP_014769682_1	GCF_000265295.1	760154	Bacteria;Proteobacteria;Epsilonproteobacteria;Campylobacterales;Campylobacteraceae;Sulfurospirillum;Sulfurospirillum barnesii	Sulfurospirillum_barnesii_SES-3
WP_014770875_1	GCF_000265405.1	866536	Bacteria;Bacteroidetes;Cytophagia;Cytophagales;Cyclobacteriaceae;Belliella;Belliella baltica	Belliella_baltica_DSM_15883
WP_014774070_1	GCF_000265405.1	866536	Bacteria;Bacteroidetes;Cytophagia;Cytophagales;Cyclobacteriaceae;Belliella;Belliella baltica	Belliella_baltica_DSM_15883
WP_014802709_1	GCF_000266885.1	869212	Bacteria;Spirochaetes;Spirochaetia;Leptospirales;Leptospiraceae;Turneriella;Turneriella parva	Turneriella_parva_DSM_21527
WP_014804015_1	GCF_000266885.1	869212	Bacteria;Spirochaetes;Spirochaetia;Leptospirales;Leptospiraceae;Turneriella;Turneriella parva	Turneriella_parva_DSM_21527
WP_014807890_1	GCF_000266925.1	891968	Bacteria;Synergistetes;Synergistia;Synergistales;Synergistaceae;Acetomicrobium;Acetomicrobium mobile	Acetomicrobium_mobile_DSM_13181
WP_014808991_1	GCF_000266945.1	706587	Bacteria;Proteobacteria;Deltaproteobacteria;Syntrophobacterales;Syntrophaceae;Desulfomonile;Desulfomonile tiedjei	Desulfomonile_tiedjei_DSM_6799
WP_014816762_1	GCF_000266905.1	710421	Bacteria;Actinobacteria;Actinomycetia;Corynebacteriales;Mycobacteriaceae;Mycolicibacterium;Mycolicibacterium chubuense	Mycolicibacterium_chubuense_NBB4
WP_014818904_1	GCF_000267545.1	1196835	Bacteria;Proteobacteria;Gammaproteobacteria;Pseudomonadales;Pseudomonadaceae;Pseudomonas;Pseudomonas stutzeri	Pseudomonas_stutzeri_CCUG_29243
WP_014827655_1	GCF_000255115.2	646529	Bacteria;Firmicutes;Clostridia;Eubacteriales;Peptococcaceae;Desulfosporosinus;Desulfosporosinus acidiphilus	Desulfosporosinus_acidiphilus_SJ4
WP_014827868_1	GCF_000255115.2	646529	Bacteria;Firmicutes;Clostridia;Eubacteriales;Peptococcaceae;Desulfosporosinus;Desulfosporosinus acidiphilus	Desulfosporosinus_acidiphilus_SJ4
WP_014853681_1	GCF_000279165.1	1123519	Bacteria;Proteobacteria;Gammaproteobacteria;Pseudomonadales;Pseudomonadaceae;Pseudomonas;Pseudomonas stutzeri	Pseudomonas_stutzeri_DSM_10701
WP_014856307_1	GCF_000279145.1	1191523	Bacteria;Ignavibacteriae;Ignavibacteria;Ignavibacteriales;Melioribacteraceae;Melioribacter;Melioribacter roseus	Melioribacter_roseus_P3M-2
WP_014857508_1	GCF_000279145.1	1191523	Bacteria;Ignavibacteriae;Ignavibacteria;Ignavibacteriales;Melioribacteraceae;Melioribacter;Melioribacter roseus	Melioribacter_roseus_P3M-2
WP_014864510_1	GCF_000281695.1	406552	Archaea;Euryarchaeota;Halobacteria;Natrialbales;Natrialbaceae;Natrinema;Natrinema sp. J7-2	Natrinema_J7-2
WP_014871780_1	GCF_000283275.1	490759	Bacteria;Proteobacteria;Gammaproteobacteria;Pseudomonadales;Marinobacteraceae;Marinobacter;Marinobacter sp. BSs20148	Marinobacter_BSs20148
WP_014892211_1	GCF_000304315.1	187303	Bacteria;Proteobacteria;Alphaproteobacteria;Hyphomicrobiales;Methylocystaceae;Methylocystis;Methylocystis sp. SC2	Methylocystis_SC2
WP_014903356_1	GCF_000231385.2	768704	Bacteria;Firmicutes;Clostridia;Eubacteriales;Peptococcaceae;Desulfosporosinus;Desulfosporosinus meridiei	Desulfosporosinus_meridiei_DSM_13257
WP_014956353_1	GCF_000307105.1	651182	Bacteria;Proteobacteria;Deltaproteobacteria;Desulfobacterales;Desulfobacteraceae;Desulfobacula;Desulfobacula toluolica	Desulfobacula_toluolica_Tol2
WP_014960751_1	GCF_000299235.1	1048260	Bacteria;Nitrospirae;Nitrospira;Nitrospirales;Nitrospiraceae;Leptospirillum;Leptospirillum ferriphilum	Leptospirillum_ferriphilum_ML-04
WP_015004918_1	GCF_000299965.1	385025	Bacteria;Proteobacteria;Gammaproteobacteria;Thiotrichales;Piscirickettsiaceae;Cycloclasticus;Cycloclasticus sp. P1	Cycloclasticus_P1_MCCC_1A01040
WP_015017926_1	GCF_000303155.1	1237085	Archaea;Thaumarchaeota;Nitrososphaeria;Nitrososphaerales;Nitrososphaeraceae;Nitrososphaera;Nitrososphaera gargensis	Candidatus_Nitrososphaera_gargensis_Ga9.2
WP_015048542_1	GCF_000305785.2	1117647	Bacteria;Proteobacteria;Gammaproteobacteria;Cellvibrionales;Cellvibrionaceae;Simiduia;Simiduia agarivorans	Simiduia_agarivorans_SA1_DSM_21679_SA1_DSM_21679
WP_015108299_1	GCF_000316515.1	292564	Bacteria;Cyanobacteria;;Synechococcales;Prochlorococcaceae;Cyanobium;Cyanobium gracile	Cyanobium_gracile_PCC_6307
WP_015120327_1	GCF_000316665.1	373994	Bacteria;Cyanobacteria;;Nostocales;Rivulariaceae;Rivularia;Rivularia sp. PCC 7116	Rivularia_PCC_7116
WP_015134878_1	GCF_000316605.1	111781	Bacteria;Cyanobacteria;;Pseudanabaenales;Leptolyngbyaceae;Leptolyngbya;Leptolyngbya sp. PCC 7376	Leptolyngbya_PCC_7376
WP_015137788_1	GCF_000316645.1	28072	Bacteria;Cyanobacteria;;Nostocales;Nostocaceae;Nostoc;Nostoc sp. PCC 7524	Nostoc_PCC_7524
WP_015144250_1	GCF_000317025.1	118163	Bacteria;Cyanobacteria;;Pleurocapsales;Hyellaceae;Pleurocapsa;Pleurocapsa sp. PCC 7327	Pleurocapsa_PCC_7327
WP_015149557_1	GCF_000317105.1	56110	Bacteria;Cyanobacteria;;Oscillatoriales;Oscillatoriaceae;Oscillatoria;Oscillatoria acuminata	Oscillatoria_acuminata_PCC_6304
WP_015157478_1	GCF_000317125.1	251229	Bacteria;Cyanobacteria;;Chroococcidiopsidales;Chroococcidiopsidaceae;Chroococcidiopsis;Chroococcidiopsis thermalis	Chroococcidiopsis_thermalis_PCC_7203
WP_015166034_1	GCF_000317065.1	82654	Bacteria;Cyanobacteria;;Pseudanabaenales;Pseudanabaenaceae;Pseudanabaena;Pseudanabaena sp. PCC 7367	Pseudanabaena_PCC_7367
WP_015167336_1	GCF_000317085.1	1173263	Bacteria;Cyanobacteria;;Synechococcales;Synechococcaceae;Synechococcus;Synechococcus sp. PCC 7502	Synechococcus_PCC_7502
WP_015180057_1	GCF_000317495.1	1173022	Bacteria;Cyanobacteria;;Oscillatoriales;Gomontiellaceae;Crinalium;Crinalium epipsammum	Crinalium_epipsammum_PCC_9333
WP_015188740_1	GCF_000317555.1	1173026	Bacteria;Cyanobacteria;;Chroococcales;Chroococcaceae;Gloeocapsa;Gloeocapsa sp. PCC 7428	Gloeocapsa_PCC_7428
WP_015202075_1	GCF_000317495.1	1173022	Bacteria;Cyanobacteria;;Oscillatoriales;Gomontiellaceae;Crinalium;Crinalium epipsammum	Crinalium_epipsammum_PCC_9333
WP_015215394_1	GCF_000317695.1	272123	Bacteria;Cyanobacteria;;Nostocales;Nostocaceae;Anabaena;Anabaena cylindrica	Anabaena_cylindrica_PCC_7122
WP_015218802_1	GCF_000317675.1	755178	Bacteria;Cyanobacteria;;Chroococcales;Geminocystaceae;Cyanobacterium;Cyanobacterium aponinum	Cyanobacterium_aponinum_PCC_10605
WP_015231708_1	GCF_000317795.1	1056495	Archaea;Crenarchaeota;Thermoprotei;Acidilobales;Caldisphaeraceae;Caldisphaera;Caldisphaera lagunensis	Caldisphaera_lagunensis_DSM_15908
WP_015232926_1	GCF_000317795.1	1056495	Archaea;Crenarchaeota;Thermoprotei;Acidilobales;Caldisphaeraceae;Caldisphaera;Caldisphaera lagunensis	Caldisphaera_lagunensis_DSM_15908
WP_015244891_1	GCF_000242455.2	886293	Bacteria;Planctomycetes;Planctomycetia;Isosphaerales;Isosphaeraceae;Singulisphaera;Singulisphaera acidiphila	Singulisphaera_acidiphila_DSM_18658
WP_015262347_1	GCF_000243135.2	871963	Bacteria;Firmicutes;Clostridia;Eubacteriales;Peptococcaceae;Desulfitobacterium;Desulfitobacterium dichloroeliminans	Desulfitobacterium_dichloroeliminans_LMG_P-21439
WP_015264213_1	GCF_000325705.1	926556	Bacteria;Bacteroidetes;Cytophagia;Cytophagales;Cyclobacteriaceae;Echinicola;Echinicola vietnamensis	Echinicola_vietnamensis_DSM_17526
WP_015277623_1	GCF_000327065.1	644801	Bacteria;Proteobacteria;Gammaproteobacteria;Pseudomonadales;Pseudomonadaceae;Pseudomonas;Pseudomonas stutzeri	Pseudomonas_stutzeri_RCH2
WP_015299868_1	GCF_000328525.1	797302	Archaea;Euryarchaeota;Halobacteria;Natrialbales;Natrialbaceae;Halovivax;Halovivax ruber	Halovivax_ruber_XH-70
WP_015301353_1	GCF_000328525.1	797302	Archaea;Euryarchaeota;Halobacteria;Natrialbales;Natrialbaceae;Halovivax;Halovivax ruber	Halovivax_ruber_XH-70
WP_015301985_1	GCF_000328525.1	797302	Archaea;Euryarchaeota;Halobacteria;Natrialbales;Natrialbaceae;Halovivax;Halovivax ruber	Halovivax_ruber_XH-70
WP_015321536_1	GCF_000328685.1	694430	Archaea;Euryarchaeota;Halobacteria;Natrialbales;Natrialbaceae;Natronococcus;Natronococcus occultus	Natronococcus_occultus_SP4
WP_015325696_1	GCF_000328665.1	867904	Archaea;Euryarchaeota;Methanomicrobia;Methanosarcinales;Methanosarcinaceae;Methanomethylovorans;Methanomethylovorans hollandica	Methanomethylovorans_hollandica_DSM_15978
WP_015350393_1	GCF_000331735.1	1278073	Bacteria;Proteobacteria;Deltaproteobacteria;Myxococcales;Myxococcaceae;Myxococcus;Myxococcus stipitatus	Myxococcus_stipitatus_DSM_14675
WP_015352060_1	GCF_000331735.1	1278073	Bacteria;Proteobacteria;Deltaproteobacteria;Myxococcales;Myxococcaceae;Myxococcus;Myxococcus stipitatus	Myxococcus_stipitatus_DSM_14675
WP_015391703_1	GCF_000340885.1	931276	Bacteria;Firmicutes;Clostridia;Eubacteriales;Clostridiaceae;Clostridium;Clostridium saccharoperbutylacetonicum	Clostridium_saccharoperbutylacetonicum_N1-4_HMT_N1-4HMT
WP_015405596_1	GCF_000341395.1	1167006	Bacteria;Proteobacteria;Deltaproteobacteria;Desulfobacterales;Desulfocapsaceae;Desulfocapsa;Desulfocapsa sulfexigens	Desulfocapsa_sulfexigens_DSM_10523
WP_015410599_1	GCF_000591055.1	268739	Archaea;Euryarchaeota;Halobacteria;Halobacteriales;Haloarculaceae;Natronomonas;Natronomonas moolapensis	Natronomonas_moolapensis_8.8.11
WP_015419370_1	GCF_000213785.1	547143	Bacteria;Aquificae;Aquificae;Aquificales;Aquificaceae;Hydrogenobaculum;Hydrogenobaculum sp. 3684	Hydrogenobaculum_3684
WP_015423717_1	GCF_000146025.2	1408204	Bacteria;Endomicrobia;Endomicrobia;Endomicrobiales;Endomicrobiaceae;Endomicrobium;Endomicrobium trichonymphae	Candidatus_Endomicrobium_trichonymphae_Rs-D17_genomovar_Ri2008
WP_015442774_1	GCF_000348785.1	1313172	Bacteria;Actinobacteria;Acidimicrobiia;Acidimicrobiales;Ilumatobacteraceae;Ilumatobacter;Ilumatobacter coccineus	Ilumatobacter_coccineus_YM16-304
WP_015448345_1	GCF_000230695.2	666685	Bacteria;Proteobacteria;Gammaproteobacteria;Xanthomonadales;Rhodanobacteraceae;Rhodanobacter;Rhodanobacter denitrificans	Rhodanobacter_denitrificans_2APBS1
WP_015448416_1	GCF_000230695.2	666685	Bacteria;Proteobacteria;Gammaproteobacteria;Xanthomonadales;Rhodanobacteraceae;Rhodanobacter;Rhodanobacter denitrificans	Rhodanobacter_denitrificans_2APBS1
WP_015458984_1	GCF_000347675.2	745310	Bacteria;Proteobacteria;Alphaproteobacteria;Sphingomonadales;Sphingomonadaceae;Sphingomonas;Sphingomonas sp. MM-1	Sphingomonas_MM-1
WP_015468256_1	GCF_000348745.1	349215	Bacteria;Proteobacteria;Alphaproteobacteria;;;Micavibrio;Micavibrio aeruginosavorus	Micavibrio_aeruginosavorus_EPB
WP_015487654_1	GCF_000355675.1	1298593	Bacteria;Proteobacteria;Gammaproteobacteria;Oceanospirillales;Oceanospirillaceae;Thalassolituus;Thalassolituus oleivorans	Thalassolituus_oleivorans_MIL-1
WP_015575465_1	GCF_000364805.1	1265601	Bacteria;Actinobacteria;Actinomycetia;Streptomycetales;Streptomycetaceae;Streptomyces;Streptomyces sp. PAMC 26508	Streptomyces_PAMC_26508
WP_015590335_1	GCF_000385565.1	387631	Archaea;Euryarchaeota;Archaeoglobi;Archaeoglobales;Archaeoglobaceae;Archaeoglobus;Archaeoglobus sulfaticallidus	Archaeoglobus_sulfaticallidus_PM70-1
WP_015599028_1	GCF_000230975.2	670307	Bacteria;Proteobacteria;Alphaproteobacteria;Hyphomicrobiales;Hyphomicrobiaceae;Hyphomicrobium;Hyphomicrobium denitrificans	Hyphomicrobium_denitrificans_1NES1
WP_015616110_1	GCF_000389635.1	86416	Bacteria;Firmicutes;Clostridia;Eubacteriales;Clostridiaceae;Clostridium;Clostridium pasteurianum	Clostridium_pasteurianum_BC1
WP_015710025_1	GCF_000214355.1	545695	Bacteria;Spirochaetes;Spirochaetia;Spirochaetales;Treponemataceae;Treponema;Treponema azotonutricium	Treponema_azotonutricium_ZAS-9
WP_015723565_1	GCF_000186885.1	577650	Bacteria;Proteobacteria;Deltaproteobacteria;Desulfobacterales;Desulfobulbaceae;Desulfobulbus;Desulfobulbus propionicus	Desulfobulbus_propionicus_DSM_2032
WP_015753004_1	GCF_000024125.1	313596	Bacteria;Bacteroidetes;Flavobacteriia;Flavobacteriales;Flavobacteriaceae;Robiginitalea;Robiginitalea biformata	Robiginitalea_biformata_HTCC2501
WP_015754351_1	GCF_000024125.1	313596	Bacteria;Bacteroidetes;Flavobacteriia;Flavobacteriales;Flavobacteriaceae;Robiginitalea;Robiginitalea biformata	Robiginitalea_biformata_HTCC2501
WP_015756676_1	GCF_000024205.1	485916	Bacteria;Firmicutes;Clostridia;Eubacteriales;Peptococcaceae;Desulfofarcimen;Desulfofarcimen acetoxidans	Desulfofarcimen_acetoxidans_DSM_771
WP_015763837_1	GCF_000023965.1	485914	Archaea;Euryarchaeota;Halobacteria;Halobacteriales;Haloarculaceae;Halomicrobium;Halomicrobium mukohataei	Halomicrobium_mukohataei_DSM_12286
WP_015807767_1	GCF_000023825.1	485917	Bacteria;Bacteroidetes;Sphingobacteriia;Sphingobacteriales;Sphingobacteriaceae;Pedobacter;Pedobacter heparinus	Pedobacter_heparinus_DSM_2366
WP_015813192_1	GCF_000023125.1	471854	Bacteria;Bacteroidetes;Cytophagia;Cytophagales;Spirosomaceae;Dyadobacter;Dyadobacter fermentans	Dyadobacter_fermentans_DSM_18053
WP_015819893_1	GCF_000023025.1	377629	Bacteria;Proteobacteria;Gammaproteobacteria;Cellvibrionales;Cellvibrionaceae;Teredinibacter;Teredinibacter turnerae	Teredinibacter_turnerae_T7901
WP_015830012_1	GCF_000023745.1	582744	Bacteria;Proteobacteria;Betaproteobacteria;Nitrosomonadales;Methylophilaceae;Methylovorus;Methylovorus glucosotrophus	Methylovorus_glucosetrophus_SIP3-4
WP_015831783_1	GCF_000023705.1	583345	Bacteria;Proteobacteria;Betaproteobacteria;Nitrosomonadales;Methylophilaceae;Methylotenera;Methylotenera mobilis	Methylotenera_mobilis_JLW8
WP_015832996_1	GCF_000023705.1	583345	Bacteria;Proteobacteria;Betaproteobacteria;Nitrosomonadales;Methylophilaceae;Methylotenera;Methylotenera mobilis	Methylotenera_mobilis_JLW8
WP_015852285_1	GCF_000023445.1	526222	Bacteria;Proteobacteria;Deltaproteobacteria;Desulfovibrionales;Desulfovibrionaceae;Maridesulfovibrio;Maridesulfovibrio salexigens	Maridesulfovibrio_salexigens_DSM_2638
WP_015895215_1	GCF_000010305.1	379066	Bacteria;Gemmatimonadetes;Gemmatimonadetes;Gemmatimonadales;Gemmatimonadaceae;Gemmatimonas;Gemmatimonas aurantiaca	Gemmatimonas_aurantiaca_T-27
WP_015903894_1	GCF_000020365.1	177437	Bacteria;Proteobacteria;Deltaproteobacteria;Desulfobacterales;Desulfobacteraceae;Desulforapulum;Desulforapulum autotrophicum	Desulfobacterium_autotrophicum_HRM2
WP_015907761_1	GCF_000022325.1	521460	Bacteria;Firmicutes;Clostridia;Thermoanaerobacterales;Thermoanaerobacterales Family III. Incertae Sedis;Caldicellulosiruptor;Caldicellulosiruptor bescii	Caldicellulosiruptor_bescii_DSM_6725
WP_015912929_1	GCF_000022305.1	535289	Bacteria;Proteobacteria;Betaproteobacteria;Burkholderiales;Comamonadaceae;Acidovorax;Acidovorax ebreus	Acidovorax_ebreus_TPSY
WP_015925225_1	GCF_000022065.1	394503	Bacteria;Firmicutes;Clostridia;Eubacteriales;Oscillospiraceae;Ruminiclostridium;Ruminiclostridium cellulolyticum	Ruminiclostridium_cellulolyticum_H10
WP_015947551_1	GCF_000021905.1	218208	Bacteria;Proteobacteria;Deltaproteobacteria;Desulfobacterales;Desulfobacteraceae;Desulfatibacillum;Desulfatibacillum aliphaticivorans	Desulfatibacillum_aliphaticivorans_AK-1
WP_016334942_1	GCF_000400635.2	129921	Bacteria;Actinobacteria;Actinomycetia;Pseudonocardiales;Pseudonocardiaceae;Amycolatopsis;Amycolatopsis keratiniphila	Amycolatopsis_keratiniphila_HCCB10007
WP_016391187_1	GCF_003391255.1	70775	Bacteria;Proteobacteria;Gammaproteobacteria;Pseudomonadales;Pseudomonadaceae;Pseudomonas;Pseudomonas plecoglossicida	Pseudomonas_plecoglossicida_XSDHY-P
WP_016920597_1	GCF_009685195.1	134	Bacteria;Proteobacteria;Alphaproteobacteria;Hyphomicrobiales;Methylocystaceae;Methylocystis;Methylocystis parvus	Methylocystis_parvus_BRCS2
WP_017287714_1	GCF_002142475.1	411966	Bacteria;Cyanobacteria;;Pseudanabaenales;Leptolyngbyaceae;Leptolyngbya;Leptolyngbya boryana	Leptolyngbya_boryana_IAM_M-101
WP_017750576_1	GCF_001642655.1	1519	Bacteria;Firmicutes;Clostridia;Eubacteriales;Clostridiaceae;Clostridium;Clostridium tyrobutyricum	Clostridium_tyrobutyricum_KCTC_5387
WP_017895370_1	GCF_001642655.1	1519	Bacteria;Firmicutes;Clostridia;Eubacteriales;Clostridiaceae;Clostridium;Clostridium tyrobutyricum	Clostridium_tyrobutyricum_KCTC_5387
WP_018063750_1	GCF_002043005.1	1122214	Bacteria;Proteobacteria;Alphaproteobacteria;Hyphomicrobiales;Aurantimonadaceae;Martelella;Martelella mediterranea	Martelella_mediterranea_DSM_17316_MACL11
WP_018307375_1	GCF_000021925.1	272564	Bacteria;Firmicutes;Clostridia;Eubacteriales;Peptococcaceae;Desulfitobacterium;Desulfitobacterium hafniense	Desulfitobacterium_hafniense_DCB-2
WP_019225337_1	GCF_009796305.1	55583	Bacteria;Firmicutes;Clostridia;Eubacteriales;Peptococcaceae;Dehalobacter;Dehalobacter restrictus	Dehalobacter_restrictus_12DCA
WP_019402558_1	GCF_001271345.1	1702325	Bacteria;Proteobacteria;Alphaproteobacteria;Hyphomicrobiales;Chelatococcaceae;Chelatococcus;Chelatococcus sp. CO-6	Chelatococcus_CO-6
WP_019440355_1	GCF_008931805.1	1202962	Bacteria;Proteobacteria;Gammaproteobacteria;Alteromonadales;Moritellaceae;Moritella;Moritella marina	Moritella_marina_ATCC_15381_MP-1
WP_019441303_1	GCF_008931805.1	1202962	Bacteria;Proteobacteria;Gammaproteobacteria;Alteromonadales;Moritellaceae;Moritella;Moritella marina	Moritella_marina_ATCC_15381_MP-1
WP_020447125_1	GCF_000403645.1	1333523	Archaea;Euryarchaeota;Halobacteria;Natrialbales;Natrialbaceae;Salinarchaeum;Salinarchaeum sp. Harcht-Bsk1	Salinarchaeum_Harcht-Bsk1
WP_020448375_1	GCF_000404225.1	1295009	Archaea;Thermoplasmatota;Thermoplasmata;Methanomassiliicoccales;Methanomassiliicoccaceae;Methanomassiliicoccus;Methanomassiliicoccus intestinalis	Candidatus_Methanomassiliicoccus_intestinalis_Issoire-Mx1
WP_020449595_1	GCF_000404225.1	1295009	Archaea;Thermoplasmatota;Thermoplasmata;Methanomassiliicoccales;Methanomassiliicoccaceae;Methanomassiliicoccus;Methanomassiliicoccus intestinalis	Candidatus_Methanomassiliicoccus_intestinalis_Issoire-Mx1
WP_020952531_1	GCF_000444995.1	1367847	Bacteria;Proteobacteria;Alphaproteobacteria;Rhodobacterales;Rhodobacteraceae;Paracoccus;Paracoccus aminophilus	Paracoccus_aminophilus_JCM_7686
WP_020962367_1	GCF_000446015.1	1365176	Archaea;Crenarchaeota;Thermoprotei;Thermofilales;Thermofilaceae;Thermofilum;Thermofilum adornatum	Thermofilum_adornatum
WP_020977707_1	GCF_000462975.1	882944	Bacteria;Proteobacteria;Gammaproteobacteria;Vibrionales;Vibrionaceae;Vibrio;Vibrio anguillarum	Vibrio_anguillarum_M3
WP_021228554_1	GCF_006363875.1	1208342	Bacteria;Proteobacteria;Alphaproteobacteria;Sphingomonadales;Sphingomonadaceae;Sphingobium;Sphingobium fuliginis	Sphingobium_fuliginis_ATCC_27551
WP_022037183_1	GCF_020181455.1	33038	Bacteria;Firmicutes;Clostridia;Eubacteriales;Lachnospiraceae;Mediterraneibacter;[Ruminococcus] gnavus	Ruminococcus_gnavus_NBRC_114413
WP_022540890_1	GCF_000591035.1	1198449	Archaea;Crenarchaeota;Thermoprotei;Desulfurococcales;Desulfurococcaceae;Aeropyrum;Aeropyrum camini	Aeropyrum_camini_SY1_JCM_12091
WP_022542175_1	GCF_000591035.1	1198449	Archaea;Crenarchaeota;Thermoprotei;Desulfurococcales;Desulfurococcaceae;Aeropyrum;Aeropyrum camini	Aeropyrum_camini_SY1_JCM_12091
WP_023595987_1	GCF_000590495.2	1416914	Bacteria;Proteobacteria;Betaproteobacteria;Burkholderiales;Burkholderiaceae;Pandoraea;Pandoraea pnomenusa	Pandoraea_pnomenusa_3kgm
WP_024362380_1	GCF_002982115.1	1421	Bacteria;Firmicutes;Bacilli;Bacillales;Bacillaceae;Lysinibacillus;Lysinibacillus sphaericus	Lysinibacillus_sphaericus_DSM_28
WP_024689002_1	GCF_000452745.2	1190415	Bacteria;Proteobacteria;Gammaproteobacteria;Pseudomonadales;Pseudomonadaceae;Pseudomonas;Pseudomonas asturiensis	Pseudomonas_asturiensis_CC1524
WP_024752995_1	GCF_008152505.1	162	Bacteria;Spirochaetes;Spirochaetia;Spirochaetales;Treponemataceae;Treponema;Treponema phagedenis	Treponema_phagedenis_S11.1
WP_025242336_1	GCF_000590475.1	316	Bacteria;Proteobacteria;Gammaproteobacteria;Pseudomonadales;Pseudomonadaceae;Pseudomonas;Pseudomonas stutzeri	Pseudomonas_stutzeri_28a24
WP_025261285_1	GCF_000517305.1	1441629	Bacteria;Proteobacteria;Gammaproteobacteria;Pseudomonadales;Pseudomonadaceae;Pseudomonas;Pseudomonas cichorii	Pseudomonas_cichorii_JBC1
WP_025264901_1	GCF_000582555.1	1208320	Bacteria;Proteobacteria;Gammaproteobacteria;Oceanospirillales;Oceanospirillaceae;Thalassolituus;Thalassolituus oleivorans	Thalassolituus_oleivorans_R6-15
WP_025306698_1	GCF_000512735.1	75906	Bacteria;Aquificae;Aquificae;Aquificales;Aquificaceae;Thermocrinis;Thermocrinis ruber	Thermocrinis_ruber_DSM_23557
WP_025345189_1	GCF_000568815.1	1150621	Bacteria;Proteobacteria;Epsilonproteobacteria;Campylobacterales;Campylobacteraceae;Sulfurospirillum;Sulfurospirillum multivorans	Sulfurospirillum_multivorans_DSM_12446
WP_025410348_1	GCF_000522985.1	861299	Bacteria;Gemmatimonadetes;Gemmatimonadetes;Gemmatimonadales;Gemmatimonadaceae;Gemmatirosa;Gemmatirosa kalamazoonesis	Gemmatirosa_kalamazoonesis_KBS708
WP_025410972_1	GCF_000522985.1	861299	Bacteria;Gemmatimonadetes;Gemmatimonadetes;Gemmatimonadales;Gemmatimonadaceae;Gemmatirosa;Gemmatirosa kalamazoonesis	Gemmatirosa_kalamazoonesis_KBS708
WP_025436678_1	GCF_000597865.1	1286171	Bacteria;Firmicutes;Clostridia;Eubacteriales;Peptostreptococcaceae;Peptoclostridium;Peptoclostridium acidaminophilum	Peptoclostridium_acidaminophilum_DSM_3953_al-2
WP_025545630_1	GCF_003574015.1	2109687	Bacteria;Firmicutes;Clostridia;Eubacteriales;Oscillospiraceae;Oscillibacter;Oscillibacter sp. PEA192	Oscillibacter_PEA192
WP_025566623_1	GCF_011067105.1	1288484	Bacteria;Deinococcus-Thermus;Deinococci;Deinococcales;Deinococcaceae;Deinococcus;Deinococcus wulumuqiensis	Deinococcus_wulumuqiensis_R12
WP_025603910_1	GCF_003585765.1	323450	Bacteria;Bacteroidetes;Cytophagia;Cytophagales;Hymenobacteraceae;Pontibacter;Pontibacter actiniarum	Pontibacter_actiniarum_DSM_19842
WP_025605469_1	GCF_003585765.1	323450	Bacteria;Bacteroidetes;Cytophagia;Cytophagales;Hymenobacteraceae;Pontibacter;Pontibacter actiniarum	Pontibacter_actiniarum_DSM_19842
WP_025976838_1	GCF_000635915.2	588932	Bacteria;Proteobacteria;Alphaproteobacteria;Caulobacterales;Caulobacteraceae;Brevundimonas;Brevundimonas naejangsanensis	Brevundimonas_naejangsanensis_B1
WP_026089976_1	GCF_000299365.1	1229908	Archaea;Thaumarchaeota;;Nitrosopumilales;Nitrosopumilaceae;Nitrosopumilus;Nitrosopumilus koreensis	Candidatus_Nitrosopumilus_koreensis_AR1
WP_026848198_1	GCF_000695095.2	1379270	Bacteria;Gemmatimonadetes;Gemmatimonadetes;Gemmatimonadales;Gemmatimonadaceae;Gemmatimonas;Gemmatimonas phototrophica	Gemmatimonas_phototrophica_AP64
WP_026848918_1	GCF_000695095.2	1379270	Bacteria;Gemmatimonadetes;Gemmatimonadetes;Gemmatimonadales;Gemmatimonadaceae;Gemmatimonas;Gemmatimonas phototrophica	Gemmatimonas_phototrophica_AP64
WP_027463895_1	GCF_003444775.1	317577	Bacteria;Deinococcus-Thermus;Deinococci;Deinococcales;Deinococcaceae;Deinococcus;Deinococcus ficus	Deinococcus_ficus_CC-FR2-10
WP_028070198_1	GCF_901482695.1	259	Bacteria;Bacteroidetes;Sphingobacteriia;Sphingobacteriales;Sphingobacteriaceae;Sphingobacterium;Sphingobacterium thalpophilum	Sphingobacterium_thalpophilum_NCTC11429
WP_028339959_1	GCF_012871055.1	1275962	Bacteria;Proteobacteria;Alphaproteobacteria;Hyphomicrobiales;Bradyrhizobiaceae;Bradyrhizobium;Bradyrhizobium elkanii	Bradyrhizobium_elkanii_USDA_61
WP_028380627_1	GCF_900635815.1	28084	Bacteria;Proteobacteria;Gammaproteobacteria;Legionellales;Legionellaceae;Legionella;Legionella cherrii	Legionella_cherrii_NCTC11976
WP_028386761_1	GCF_004571195.1	45065	Bacteria;Proteobacteria;Gammaproteobacteria;Legionellales;Legionellaceae;Legionella;Legionella geestiana	Legionella_geestiana_1308
WP_028701613_1	GCF_001441165.1	1748	Bacteria;Actinobacteria;Actinomycetia;Propionibacteriales;Propionibacteriaceae;Acidipropionibacterium;Acidipropionibacterium acidipropionici	Acidipropionibacterium_acidipropionici_CGMCC_1.2230
WP_028702453_1	GCF_900637925.1	1749	Bacteria;Actinobacteria;Actinomycetia;Propionibacteriales;Propionibacteriaceae;Acidipropionibacterium;Acidipropionibacterium jensenii	Acidipropionibacterium_jensenii_NCTC13652
WP_029162877_1	GCF_000968375.1	1548	Bacteria;Firmicutes;Clostridia;Eubacteriales;Clostridiaceae;Clostridium;Clostridium scatologenes	Clostridium_scatologenes_ATCC_25775
WP_029600767_1	GCF_003149495.1	114	Bacteria;Planctomycetes;Planctomycetia;Gemmatales;Gemmataceae;Gemmata;Gemmata obscuriglobus	Gemmata_obscuriglobus_DSM_5831
WP_029911451_1	GCF_013340845.1	28885	Bacteria;Proteobacteria;Gammaproteobacteria;Thiotrichales;Piscirickettsiaceae;Hydrogenovibrio;Hydrogenovibrio marinus	Hydrogenovibrio_marinus_MH-110
WP_030091401_1	GCF_001456115.1	1332080	Bacteria;Proteobacteria;Alphaproteobacteria;Sphingomonadales;Sphingomonadaceae;Sphingobium;Sphingobium baderi	Sphingobium_baderi_DE-13
WP_033181321_1	GCF_000769405.2	386	Bacteria;Proteobacteria;Alphaproteobacteria;Hyphomicrobiales;Rhizobiaceae;Rhizobium;Rhizobium leguminosarum	Rhizobium_leguminosarum_bv._trifolii_CC275e
WP_034424188_1	GCF_000746025.2	1712410	Bacteria;Firmicutes;Clostridia;Eubacteriales;Peptococcaceae;Thermoanaerosceptrum;Thermoanaerosceptrum fracticalcis	Thermoanaerosceptrum_fracticalcis_DRI-13
WP_035077460_1	GCF_019504385.1	2860336	Bacteria;Proteobacteria;Alphaproteobacteria;Hyphomicrobiales;Devosiaceae;Devosia;Devosia sp. SCS-3	Devosia_SCS-3
WP_035306601_1	GCF_011064825.1	74329	Bacteria;Proteobacteria;Alphaproteobacteria;Caulobacterales;Caulobacteraceae;Brevundimonas;Brevundimonas mediterranea	Brevundimonas_mediterranea_D151-2-6
WP_035566821_1	GCF_000734975.2	1504981	Bacteria;Proteobacteria;Gammaproteobacteria;Oceanospirillales;Halomonadaceae;Halomonas;Halomonas sp. KO116	Halomonas_KO116
WP_035636804_1	GCF_001761465.1	1492737	Bacteria;Bacteroidetes;Flavobacteriia;Flavobacteriales;Flavobacteriaceae;Flavobacterium;Flavobacterium gilvum	Flavobacterium_gilvum_EM1308
WP_035672947_1	GCF_001315015.1	192	Bacteria;Proteobacteria;Alphaproteobacteria;Rhodospirillales;Azospirillaceae;Azospirillum;Azospirillum brasilense	Azospirillum_brasilense_Sp_7
WP_035706620_1	GCF_004328555.1	195105	Bacteria;Proteobacteria;Alphaproteobacteria;Rhodobacterales;Rhodobacteraceae;Haematobacter;Haematobacter massiliensis	Haematobacter_massiliensis_OT1
WP_037397558_1	GCF_002288505.1	794846	Bacteria;Proteobacteria;Alphaproteobacteria;Hyphomicrobiales;Rhizobiaceae;Sinorhizobium;Sinorhizobium sp. CCBAU 05631	Sinorhizobium_CCBAU_05631
WP_037507217_1	GCF_017607425.1	160791	Bacteria;Proteobacteria;Alphaproteobacteria;Sphingomonadales;Sphingomonadaceae;Rhizorhabdus;Rhizorhabdus wittichii	Rhizorhabdus_wittichii_MPO218
WP_038412553_1	GCF_000759535.1	157783	Bacteria;Proteobacteria;Gammaproteobacteria;Pseudomonadales;Pseudomonadaceae;Pseudomonas;Pseudomonas cremoricolorata	Pseudomonas_cremoricolorata_ND07
WP_038449275_1	GCF_000691605.1	959	Bacteria;Proteobacteria;Oligoflexia;Bdellovibrionales;Bdellovibrionaceae;Bdellovibrio;Bdellovibrio bacteriovorus	Bdellovibrio_bacteriovorus_109J
WP_038475286_1	GCF_000724625.1	661478	Bacteria;Armatimonadetes;Fimbriimonadia;Fimbriimonadales;Fimbriimonadaceae;Fimbriimonas;Fimbriimonas ginsengisoli	Fimbriimonas_ginsengisoli_Gsoil_348_GSoil_348
WP_038501945_1	GCF_000699505.1	529884	Bacteria;Actinobacteria;Actinomycetia;Micrococcales;Microbacteriaceae;Rhodoluna;Rhodoluna lacicola	Rhodoluna_lacicola_MWH-Ta8
WP_038529894_1	GCF_000478825.2	1147	Bacteria;Cyanobacteria;;Synechococcales;Merismopediaceae;Synechocystis;Synechocystis sp. PCC 6714	Synechocystis_PCC_6714
WP_038575273_1	GCF_000767465.1	1088721	Bacteria;Proteobacteria;Alphaproteobacteria;Sphingomonadales;Sphingomonadaceae;Novosphingobium;Novosphingobium pentaromativorans	Novosphingobium_pentaromativorans_US6-1
WP_038589261_1	GCF_000758525.1	1536774	Bacteria;Firmicutes;Bacilli;Bacillales;Paenibacillaceae;Paenibacillus;Paenibacillus sp. FSL H7-0357	Paenibacillus_FSL_H7-0357
WP_038596841_1	GCF_000758525.1	1536774	Bacteria;Firmicutes;Bacilli;Bacillales;Paenibacillaceae;Paenibacillus;Paenibacillus sp. FSL H7-0357	Paenibacillus_FSL_H7-0357
WP_038597915_1	GCF_000152925.2	313590	Bacteria;Bacteroidetes;Flavobacteriia;Flavobacteriales;Flavobacteriaceae;Dokdonia;Dokdonia sp. MED134	Dokdonia_MED134
WP_038638113_1	GCF_000788395.1	1348114	Bacteria;Proteobacteria;Gammaproteobacteria;Alteromonadales;Pseudoalteromonadaceae;Pseudoalteromonas;Pseudoalteromonas piratica	Pseudoalteromonas_piratica_OCN003
WP_038642653_1	GCF_000788395.1	1348114	Bacteria;Proteobacteria;Gammaproteobacteria;Alteromonadales;Pseudoalteromonadaceae;Pseudoalteromonas;Pseudoalteromonas piratica	Pseudoalteromonas_piratica_OCN003
WP_038643359_1	GCF_000788395.1	1348114	Bacteria;Proteobacteria;Gammaproteobacteria;Alteromonadales;Pseudoalteromonadaceae;Pseudoalteromonas;Pseudoalteromonas piratica	Pseudoalteromonas_piratica_OCN003
WP_038650490_1	GCF_000590925.1	1294273	Bacteria;Proteobacteria;Alphaproteobacteria;Rhodobacterales;Roseobacteraceae;Roseibacterium;Roseibacterium elongatum	Roseibacterium_elongatum_DSM_19469_DFL-43
WP_038671257_1	GCF_000723465.1	1160721	Bacteria;Firmicutes;Clostridia;Eubacteriales;Oscillospiraceae;Ruminococcus;Ruminococcus bicirculans	Ruminococcus_bicirculans_803
WP_038698030_1	GCF_000747525.1	1538644	Bacteria;Bacteroidetes;Sphingobacteriia;Sphingobacteriales;Sphingobacteriaceae;Sphingobacterium;Sphingobacterium sp. ML3W	Sphingobacterium_ML3W
WP_038699233_1	GCF_000747525.1	1538644	Bacteria;Bacteroidetes;Sphingobacteriia;Sphingobacteriales;Sphingobacteriaceae;Sphingobacterium;Sphingobacterium sp. ML3W	Sphingobacterium_ML3W
WP_039682329_1	GCF_000800395.1	57497	Bacteria;Deinococcus-Thermus;Deinococci;Deinococcales;Deinococcaceae;Deinococcus;Deinococcus radiopugnans	Deinococcus_radiopugnans_DY59
WP_040201612_1	GCF_000827125.1	483547	Bacteria;Proteobacteria;Deltaproteobacteria;Desulfuromonadales;Geobacteraceae;Geoalkalibacter;Geoalkalibacter subterraneus	Geoalkalibacter_subterraneus_Red1
WP_040643781_1	GCF_002310815.1	314281	Bacteria;Proteobacteria;Gammaproteobacteria;Alteromonadales;Pseudoalteromonadaceae;Pseudoalteromonas;Pseudoalteromonas tunicata	Pseudoalteromonas_tunicata_D2
WP_040853085_1	GCF_000355765.4	1288494	Bacteria;Proteobacteria;Betaproteobacteria;Nitrosomonadales;Nitrosomonadaceae;Nitrosospira;Nitrosospira lacus	Nitrosospira_lacus_APG3
WP_041067798_1	GCF_000828615.1	1076588	Bacteria;Proteobacteria;Gammaproteobacteria;;;Thiolapillus;Thiolapillus brandeum	Thiolapillus_brandeum_Hiromi_1
WP_041268423_1	GCF_000317045.1	1173025	Bacteria;Cyanobacteria;;Oscillatoriales;Coleofasciculaceae;Geitlerinema;Geitlerinema sp. PCC 7407	Geitlerinema_PCC_7407
WP_041281967_1	GCF_000024325.1	485915	Bacteria;Proteobacteria;Deltaproteobacteria;Desulfovibrionales;Desulfohalobiaceae;Desulfohalobium;Desulfohalobium retbaense	Desulfohalobium_retbaense_DSM_5692
WP_041394444_1	GCF_000196255.1	298386	Bacteria;Proteobacteria;Gammaproteobacteria;Vibrionales;Vibrionaceae;Photobacterium;Photobacterium profundum	Photobacterium_profundum_SS9
WP_041421851_1	GCF_000018025.1	425104	Bacteria;Proteobacteria;Gammaproteobacteria;Alteromonadales;Shewanellaceae;Shewanella;Shewanella sediminis	Shewanella_sediminis_HAW-EB3
WP_041426988_1	GCF_000014585.1	64471	Bacteria;Cyanobacteria;;Synechococcales;Synechococcaceae;Synechococcus;Synechococcus sp. CC9311	Synechococcus_CC9311
WP_041531012_1	GCF_000021565.1	123214	Bacteria;Aquificae;Aquificae;Aquificales;Hydrogenothermaceae;Persephonella;Persephonella marina	Persephonella_marina_EX-H1
WP_041531711_1	GCF_000012885.1	338963	Bacteria;Proteobacteria;Deltaproteobacteria;Desulfuromonadales;Syntrophotaleaceae;Syntrophotalea;Syntrophotalea carbinolica	Syntrophotalea_carbinolica_DSM_2380
WP_041535801_1	GCF_000017565.1	402881	Bacteria;Proteobacteria;Alphaproteobacteria;Hyphomicrobiales;Parvibaculaceae;Parvibaculum;Parvibaculum lavamentivorans	Parvibaculum_lavamentivorans_DS-1
WP_041584542_1	GCF_000013405.1	56780	Bacteria;Proteobacteria;Deltaproteobacteria;Syntrophobacterales;Syntrophaceae;Syntrophus;Syntrophus aciditrophicus	Syntrophus_aciditrophicus_SB
WP_041596139_1	GCF_000317635.1	65093	Bacteria;Cyanobacteria;;Chroococcales;Aphanothecaceae;Halothece;Halothece sp. PCC 7418	Halothece_PCC_7418
WP_041611293_1	GCF_000214375.1	545694	Bacteria;Spirochaetes;Spirochaetia;Spirochaetales;Treponemataceae;Treponema;Treponema primitia	Treponema_primitia_ZAS-2
WP_041625174_1	GCF_000024545.1	446470	Bacteria;Actinobacteria;Actinomycetia;Glycomycetales;Glycomycetaceae;Stackebrandtia;Stackebrandtia nassauensis	Stackebrandtia_nassauensis_DSM_44728
WP_041645150_1	GCF_000166295.1	225937	Bacteria;Proteobacteria;Gammaproteobacteria;Pseudomonadales;Marinobacteraceae;Marinobacter;Marinobacter adhaerens	Marinobacter_adhaerens_HP15
WP_041657462_1	GCF_000349945.1	748247	Bacteria;Proteobacteria;Betaproteobacteria;Rhodocyclales;Zoogloeaceae;Azoarcus;Azoarcus sp. KH32C	Azoarcus_KH32C
WP_041735226_1	GCF_000023125.1	471854	Bacteria;Bacteroidetes;Cytophagia;Cytophagales;Spirosomaceae;Dyadobacter;Dyadobacter fermentans	Dyadobacter_fermentans_DSM_18053
WP_041758735_1	GCF_000153485.2	313595	Bacteria;Bacteroidetes;Flavobacteriia;Flavobacteriales;Flavobacteriaceae;Psychroflexus;Psychroflexus torquis	Psychroflexus_torquis_ATCC_700755
WP_041929746_1	GCF_000015725.1	420662	Bacteria;Proteobacteria;Betaproteobacteria;Burkholderiales;;Methylibium;Methylibium petroleiphilum	Methylibium_petroleiphilum_PM1
WP_042203748_1	GCF_000186245.1	749222	Bacteria;Proteobacteria;Epsilonproteobacteria;Campylobacterales;Sulfurovaceae;Nitratifractor;Nitratifractor salsuginis	Nitratifractor_salsuginis_DSM_16511
WP_042239472_1	GCF_000648235.2	1353976	Bacteria;Chlamydiae;Chlamydiia;Parachlamydiales;Parachlamydiaceae;Neochlamydia;Neochlamydia sp. S13	Neochlamydia_S13
WP_043105759_1	GCF_001697225.1	1810504	Bacteria;Proteobacteria;Gammaproteobacteria;Immundisolibacterales;Immundisolibacteraceae;Immundisolibacter;Immundisolibacter cernigliae	Immundisolibacter_cernigliae_TR3.2
WP_043290899_1	GCF_000233915.3	1045855	Bacteria;Proteobacteria;Gammaproteobacteria;Xanthomonadales;Xanthomonadaceae;Pseudoxanthomonas;Pseudoxanthomonas spadix	Pseudoxanthomonas_spadix_BD-a59
WP_043346084_1	GCF_000832305.1	68895	Bacteria;Proteobacteria;Betaproteobacteria;Burkholderiales;Burkholderiaceae;Cupriavidus;Cupriavidus basilensis	Cupriavidus_basilensis_4G11
WP_043429746_1	GCF_000196235.1	290399	Bacteria;Actinobacteria;Actinomycetia;Micrococcales;Micrococcaceae;Arthrobacter;Arthrobacter sp. FB24	Arthrobacter_FB24
WP_043703065_1	GCF_020162115.1	307486	Bacteria;Proteobacteria;Betaproteobacteria;Burkholderiales;;Tepidimonas;Tepidimonas taiwanensis	Tepidimonas_taiwanensis_LMG_22826
WP_043798972_1	GCF_000236665.1	640081	Bacteria;Proteobacteria;Betaproteobacteria;Rhodocyclales;Rhodocyclaceae;Azospira;Azospira oryzae	Azospira_oryzae_PS
WP_043871061_1	GCF_000819565.1	1208324	Bacteria;Proteobacteria;Alphaproteobacteria;Rhodobacterales;Roseobacteraceae;Celeribacter;Celeribacter indicus	Celeribacter_indicus_P73
WP_043922330_1	GCF_000235585.1	985665	Bacteria;Firmicutes;Bacilli;Bacillales;Paenibacillaceae;Paenibacillus;Paenibacillus terrae	Paenibacillus_terrae_HPL-003
WP_044001940_1	GCF_000576555.1	1227739	Bacteria;Bacteroidetes;Cytophagia;Cytophagales;Hymenobacteraceae;Hymenobacter;Hymenobacter swuensis	Hymenobacter_swuensis_DY53
WP_044008839_1	GCF_000511355.1	999552	Bacteria;Proteobacteria;Alphaproteobacteria;Rhodobacterales;Roseobacteraceae;Leisingera;Leisingera methylohalidivorans	Leisingera_methylohalidivorans_DSM_14336_MB2
WP_044039316_1	GCF_000577895.1	1216932	Bacteria;Firmicutes;Clostridia;Eubacteriales;Clostridiaceae;Clostridium;Clostridium bornimense	Clostridium_bornimense_M240
WP_044044553_1	GCF_000155675.2	391626	Bacteria;Proteobacteria;Alphaproteobacteria;Rhodobacterales;Roseobacteraceae;Octadecabacter;Octadecabacter antarcticus	Octadecabacter_antarcticus_307
WP_044276565_1	GCF_000281175.1	926550	Bacteria;Chloroflexi;Caldilineae;Caldilineales;Caldilineaceae;Caldilinea;Caldilinea aerophila	Caldilinea_aerophila_DSM_14535_NBRC_104270
WP_044555748_1	GCF_000014885.1	225849	Bacteria;Proteobacteria;Gammaproteobacteria;Alteromonadales;Shewanellaceae;Shewanella;Shewanella piezotolerans	Shewanella_piezotolerans_WP3
WP_044623918_1	GCF_000940995.1	658445	Bacteria;Proteobacteria;Gammaproteobacteria;Vibrionales;Vibrionaceae;Photobacterium;Photobacterium gaetbulicola	Photobacterium_gaetbulicola_Gung47
WP_044941182_1	GCF_020181555.1	292800	Bacteria;Firmicutes;Clostridia;Eubacteriales;Oscillospiraceae;Flavonifractor;Flavonifractor plautii	Flavonifractor_plautii_NBRC_113805
WP_045096204_1	GCF_000953135.1	1212491	Bacteria;Proteobacteria;Gammaproteobacteria;Legionellales;Legionellaceae;Legionella;Legionella fallonii	Legionella_fallonii_LLAP-10
WP_045099548_1	GCF_000953635.1	451	Bacteria;Proteobacteria;Gammaproteobacteria;Legionellales;Legionellaceae;Tatlockia;Tatlockia micdadei	Tatlockia_micdadei_ATCC_33218
WP_045105892_1	GCF_000953655.1	449	Bacteria;Proteobacteria;Gammaproteobacteria;Legionellales;Legionellaceae;Legionella;Legionella hackeliae	Legionella_hackeliae_ATCC_35250
WP_045481995_1	GCF_000829415.1	1028989	Bacteria;Proteobacteria;Gammaproteobacteria;Pseudomonadales;Pseudomonadaceae;Pseudomonas;Pseudomonas sp. StFLB209	Pseudomonas_StFLB209
WP_045531662_1	GCF_000828895.1	1458425	Bacteria;Proteobacteria;Betaproteobacteria;Burkholderiales;Comamonadaceae;Serpentinimonas;Serpentinimonas raichei	Serpentinomonas_raichei_A1
WP_045751138_1	GCF_000953015.1	1581680	Bacteria;Proteobacteria;Betaproteobacteria;Nitrosomonadales;Methylophilaceae;Methylopumilus;Methylopumilus turicensis	Candidatus_Methylopumilus_turicensis_MMS-10A-171
WP_045801049_1	GCF_000963865.1	516051	Bacteria;Bacteroidetes;Flavobacteriia;Flavobacteriales;Flavobacteriaceae;Muricauda;Muricauda lutaonensis	Muricauda_lutaonensis_CC-HSB-11
WP_045801947_1	GCF_000963865.1	516051	Bacteria;Bacteroidetes;Flavobacteriia;Flavobacteriales;Flavobacteriaceae;Muricauda;Muricauda lutaonensis	Muricauda_lutaonensis_CC-HSB-11
WP_045802531_1	GCF_000963865.1	516051	Bacteria;Bacteroidetes;Flavobacteriia;Flavobacteriales;Flavobacteriaceae;Muricauda;Muricauda lutaonensis	Muricauda_lutaonensis_CC-HSB-11
WP_046079227_1	GCF_000968715.2	1609967	Bacteria;Proteobacteria;Gammaproteobacteria;Oceanospirillales;Halomonadaceae;Halomonas;Halomonas sp. HG01	Halomonas_HG01
WP_046273294_1	GCF_001806305.1	1904944	Bacteria;Proteobacteria;Gammaproteobacteria;Xanthomonadales;Xanthomonadaceae;Stenotrophomonas;Stenotrophomonas sp. LM091	Stenotrophomonas_LM091
WP_046312524_1	GCF_000973725.1	400092	Bacteria;Bacteroidetes;Cytophagia;Cytophagales;Hymenobacteraceae;Pontibacter;Pontibacter korlensis	Pontibacter_korlensis_X14-1T
WP_046430091_1	GCF_014489955.1	33025	Bacteria;Firmicutes;Negativicutes;Acidaminococcales;Acidaminococcaceae;Phascolarctobacterium;Phascolarctobacterium faecium	Phascolarctobacterium_faecium_G104
WP_046436215_1	GCF_018847255.1	239935	Bacteria;Verrucomicrobia;Verrucomicrobiae;Verrucomicrobiales;Akkermansiaceae;Akkermansia;Akkermansia muciniphila	Akkermansia_muciniphila_Akk1616
WP_046475414_1	GCF_000981545.1	1608628	Bacteria;Proteobacteria;Alphaproteobacteria;Hyphomicrobiales;Hyphomicrobiaceae;Filomicrobium;Filomicrobium marinum	Candidatus_Filomicrobium_marinum_strain_Y
WP_046550198_1	GCF_000987835.1	206403	Bacteria;Proteobacteria;Epsilonproteobacteria;Campylobacterales;Sulfurovaceae;Sulfurovum;Sulfurovum lithotrophicum	Sulfurovum_lithotrophicum_ATCC_BAA-797
WP_046576610_1	GCF_014263355.1	28095	Bacteria;Proteobacteria;Betaproteobacteria;Burkholderiales;Burkholderiaceae;Burkholderia;Burkholderia gladioli	Burkholderia_gladioli_CGB10
WP_046849545_1	GCF_001007935.1	44574	Bacteria;Proteobacteria;Betaproteobacteria;Nitrosomonadales;Nitrosomonadaceae;Nitrosomonas;Nitrosomonas communis	Nitrosomonas_communis_Nm2
WP_046860334_1	GCF_001007875.1	1543721	Bacteria;Proteobacteria;Gammaproteobacteria;;;Sedimenticola;Sedimenticola thiotaurini	Sedimenticola_thiotaurini_SIP-G1
WP_046903004_1	GCF_001008165.2	1267766	Bacteria;Proteobacteria;Alphaproteobacteria;Sphingomonadales;Erythrobacteraceae;Croceibacterium;Croceibacterium atlanticum	Croceibacterium_atlanticum_26DY36
WP_046961800_1	GCF_001010505.1	1113728	Bacteria;Proteobacteria;Gammaproteobacteria;Oceanospirillales;Alcanivoracaceae;Alcanivorax;Alcanivorax sp. NBRC 101098	Alcanivorax_NBRC_101098
WP_046966813_1	GCF_001887595.1	1440763	Bacteria;Proteobacteria;Gammaproteobacteria;Xanthomonadales;Rhodanobacteraceae;Luteibacter;Luteibacter rhizovicinus	Luteibacter_rhizovicinus_DSM_16549_LJ96
WP_047031331_1	GCF_001011155.1	1620421	Bacteria;Proteobacteria;Alphaproteobacteria;Hyphomicrobiales;Phyllobacteriaceae;Hoeflea;Hoeflea sp. IMCC20628	Hoeflea_IMCC20628
WP_047032908_1	GCF_001011155.1	1620421	Bacteria;Proteobacteria;Alphaproteobacteria;Hyphomicrobiales;Phyllobacteriaceae;Hoeflea;Hoeflea sp. IMCC20628	Hoeflea_IMCC20628
WP_047213278_1	GCF_001017775.3	445709	Bacteria;Proteobacteria;Betaproteobacteria;Burkholderiales;Burkholderiaceae;Pandoraea;Pandoraea thiooxydans	Pandoraea_thiooxydans_DSM_25325
WP_047250802_1	GCF_001020955.1	106634	Bacteria;Proteobacteria;Gammaproteobacteria;Chromatiales;Ectothiorhodospiraceae;Thioalkalivibrio;Thioalkalivibrio versutus	Thioalkalivibrio_versutus_D301
WP_047282580_1	GCF_001020725.2	86185	Bacteria;Proteobacteria;Gammaproteobacteria;Pseudomonadales;Pseudomonadaceae;Pseudomonas;Pseudomonas lundensis	Pseudomonas_lundensis_AU1044
WP_047403057_1	GCF_016838665.1	1491	Bacteria;Firmicutes;Clostridia;Eubacteriales;Clostridiaceae;Clostridium;Clostridium botulinum	Clostridium_botulinum_IBCA10-7060
WP_047754669_1	GCF_001027025.1	1330330	Bacteria;Thermotogae;Thermotogae;Kosmotogales;Kosmotogaceae;Kosmotoga;Kosmotoga pacifica	Kosmotoga_pacifica_SLHLJ1
WP_047822073_1	GCF_001028705.1	1348774	Bacteria;Proteobacteria;Alphaproteobacteria;Sphingomonadales;Erythrobacteraceae;Croceicoccus;Croceicoccus naphthovorans	Croceicoccus_naphthovorans_PQ-2
WP_047822561_1	GCF_001028705.1	1348774	Bacteria;Proteobacteria;Alphaproteobacteria;Sphingomonadales;Erythrobacteraceae;Croceicoccus;Croceicoccus naphthovorans	Croceicoccus_naphthovorans_PQ-2
WP_047860089_1	GCF_001027285.1	48	Bacteria;Proteobacteria;Deltaproteobacteria;Myxococcales;Archangiaceae;Archangium;Archangium gephyra	Archangium_gephyra_DSM_2261
WP_047883774_1	GCF_017329545.1	320778	Bacteria;Proteobacteria;Gammaproteobacteria;Vibrionales;Vibrionaceae;Photobacterium;Photobacterium ganghwense	Photobacterium_ganghwense_C2.2
WP_047886045_1	GCF_017329545.1	320778	Bacteria;Proteobacteria;Gammaproteobacteria;Vibrionales;Vibrionaceae;Photobacterium;Photobacterium ganghwense	Photobacterium_ganghwense_C2.2
WP_048063632_1	GCF_000013725.1	259564	Archaea;Euryarchaeota;Methanomicrobia;Methanosarcinales;Methanosarcinaceae;Methanococcoides;Methanococcoides burtonii	Methanococcoides_burtonii_DSM_6242
WP_048094526_1	GCF_001006045.1	113653	Archaea;Euryarchaeota;Archaeoglobi;Archaeoglobales;Archaeoglobaceae;Geoglobus;Geoglobus ahangari	Geoglobus_ahangari_234
WP_048105504_1	GCF_000812185.1	1410606	Archaea;Thaumarchaeota;;;;Nitrosopelagicus;Nitrosopelagicus brevis	Candidatus_Nitrosopelagicus_brevis_CN25
WP_048106095_1	GCF_000812185.1	1410606	Archaea;Thaumarchaeota;;;;Nitrosopelagicus;Nitrosopelagicus brevis	Candidatus_Nitrosopelagicus_brevis_CN25
WP_048140414_1	GCF_000970285.1	1434110	Archaea;Euryarchaeota;Methanomicrobia;Methanosarcinales;Methanosarcinaceae;Methanosarcina;Methanosarcina horonobensis	Methanosarcina_horonobensis_HB-1_JCM_15518
WP_048178839_1	GCF_000970045.1	1434100	Archaea;Euryarchaeota;Methanomicrobia;Methanosarcinales;Methanosarcinaceae;Methanosarcina;Methanosarcina sp. MTP4	Methanosarcina_MTP4
WP_048183558_1	GCF_000970045.1	1434100	Archaea;Euryarchaeota;Methanomicrobia;Methanosarcinales;Methanosarcinaceae;Methanosarcina;Methanosarcina sp. MTP4	Methanosarcina_MTP4
WP_048184299_1	GCF_000970145.1	1434118	Archaea;Euryarchaeota;Methanomicrobia;Methanosarcinales;Methanosarcinaceae;Methanosarcina;Methanosarcina siciliae	Methanosarcina_siciliae_C2J
WP_048204946_1	GCF_000970325.1	1434104	Archaea;Euryarchaeota;Methanomicrobia;Methanosarcinales;Methanosarcinaceae;Methanococcoides;Methanococcoides methylutens	Methanococcoides_methylutens_MM1
WP_048206261_1	GCF_000970325.1	1434104	Archaea;Euryarchaeota;Methanomicrobia;Methanosarcinales;Methanosarcinaceae;Methanococcoides;Methanococcoides methylutens	Methanococcoides_methylutens_MM1
WP_048529463_1	GCF_001046955.1	988812	Bacteria;Proteobacteria;Alphaproteobacteria;Rhodobacterales;Roseobacteraceae;Marinovum;Marinovum algicola	Marinovum_algicola_DG_898
WP_048706141_1	GCF_001051995.2	1134435	Bacteria;Proteobacteria;Betaproteobacteria;Rhodocyclales;Zoogloeaceae;Thauera;Thauera humireducens	Thauera_humireducens_SgZ-1
WP_048708589_1	GCF_001051995.2	1134435	Bacteria;Proteobacteria;Betaproteobacteria;Rhodocyclales;Zoogloeaceae;Thauera;Thauera humireducens	Thauera_humireducens_SgZ-1
WP_048831224_1	GCF_000328665.1	867904	Archaea;Euryarchaeota;Methanomicrobia;Methanosarcinales;Methanosarcinaceae;Methanomethylovorans;Methanomethylovorans hollandica	Methanomethylovorans_hollandica_DSM_15978
WP_048902314_1	GCF_000025865.1	547558	Archaea;Euryarchaeota;Methanomicrobia;Methanosarcinales;Methanosarcinaceae;Methanohalophilus;Methanohalophilus mahii	Methanohalophilus_mahii_DSM_5219
WP_048919983_1	GCF_001078055.1	1379910	Bacteria;Bacteroidetes;Cytophagia;Cytophagales;Hymenobacteraceae;Rufibacter;Rufibacter radiotolerans	Rufibacter_radiotolerans_DG31D
WP_049638830_1	GCF_001183865.1	1662285	Bacteria;Proteobacteria;Betaproteobacteria;Nitrosomonadales;Methylophilaceae;Methylophilus;Methylophilus sp. TWE2	Methylophilus_TWE2
WP_049685629_1	GCF_000763575.1	2325	Bacteria;Firmicutes;Clostridia;Thermoanaerobacterales;Thermoanaerobacteraceae;Thermoanaerobacter;Thermoanaerobacter kivui	Thermoanaerobacter_kivui_LKT-1
WP_049724122_1	GCF_001187785.1	1579979	Bacteria;Proteobacteria;Gammaproteobacteria;Chromatiales;Wenzhouxiangellaceae;Wenzhouxiangella;Wenzhouxiangella marina	Wenzhouxiangella_marina_KCTC_42284
WP_049725030_1	GCF_001187785.1	1579979	Bacteria;Proteobacteria;Gammaproteobacteria;Chromatiales;Wenzhouxiangellaceae;Wenzhouxiangella;Wenzhouxiangella marina	Wenzhouxiangella_marina_KCTC_42284
WP_049953399_1	GCF_000517625.1	797299	Archaea;Euryarchaeota;Halobacteria;Natrialbales;Natrialbaceae;Halostagnicola;Halostagnicola larsenii	Halostagnicola_larsenii_XH-48
WP_049954083_1	GCF_000517625.1	797299	Archaea;Euryarchaeota;Halobacteria;Natrialbales;Natrialbaceae;Halostagnicola;Halostagnicola larsenii	Halostagnicola_larsenii_XH-48
WP_049994996_1	GCF_004799665.1	1457250	Archaea;Euryarchaeota;Halobacteria;Halobacteriales;Haloarculaceae;Halapricum;Halapricum salinum	Halapricum_salinum_CBA1105
WP_050047596_1	GCF_001011115.1	1604004	Archaea;Euryarchaeota;Halobacteria;Halobacteriales;Halobacteriaceae;Halanaeroarchaeum;Halanaeroarchaeum sulfurireducens	Halanaeroarchaeum_sulfurireducens_HSR2
WP_050412070_1	GCF_001191005.1	1678028	Bacteria;Proteobacteria;Betaproteobacteria;Burkholderiales;Oxalobacteraceae;Massilia;Massilia sp. NR 4-1	Massilia_NR_4-1
WP_050725256_1	GCF_001263175.1	1391653	Bacteria;Proteobacteria;Deltaproteobacteria;Myxococcales;Vulgatibacteraceae;Vulgatibacter;Vulgatibacter incomptus	Vulgatibacter_incomptus_DSM_27710
WP_050725809_1	GCF_001263175.1	1391653	Bacteria;Proteobacteria;Deltaproteobacteria;Myxococcales;Vulgatibacteraceae;Vulgatibacter;Vulgatibacter incomptus	Vulgatibacter_incomptus_DSM_27710
WP_050746970_1	GCF_001652565.1	879274	Bacteria;Proteobacteria;Alphaproteobacteria;Hyphomicrobiales;Rhizobiaceae;Shinella;Shinella sp. HZN7	Shinella_HZN7
WP_050805349_1	GCF_002151445.1	1030157	Bacteria;Proteobacteria;Alphaproteobacteria;Sphingomonadales;Sphingomonadaceae;Sphingomonas;Sphingomonas sp. KC8	Sphingomonas_KC8
WP_051041599_1	GCF_000317475.1	179408	Bacteria;Cyanobacteria;;Oscillatoriales;Oscillatoriaceae;Oscillatoria;Oscillatoria nigro-viridis	Oscillatoria_nigro-viridis_PCC_7112
WP_052257318_1	GCF_900638245.1	266749	Bacteria;Bacteroidetes;Flavobacteriia;Flavobacteriales;Weeksellaceae;Kaistella;Kaistella jeonii	Kaistella_jeonii_NCTC13459
WP_052570944_1	GCF_001027545.1	1408281	Bacteria;Endomicrobia;Endomicrobia;Endomicrobiales;Endomicrobiaceae;Endomicrobium;Endomicrobium proavitum	Endomicrobium_proavitum_Rsa215
WP_052633317_1	GCF_000972865.1	314722	Bacteria;Proteobacteria;Gammaproteobacteria;Xanthomonadales;Xanthomonadaceae;Pseudoxanthomonas;Pseudoxanthomonas suwonensis	Pseudoxanthomonas_suwonensis_J1
WP_053113990_1	GCF_001266795.1	1671721	Bacteria;Proteobacteria;Gammaproteobacteria;Pseudomonadales;Marinobacteraceae;Marinobacter;Marinobacter sp. CP1	Marinobacter_CP1
WP_053115119_1	GCF_001266795.1	1671721	Bacteria;Proteobacteria;Gammaproteobacteria;Pseudomonadales;Marinobacteraceae;Marinobacter;Marinobacter sp. CP1	Marinobacter_CP1
WP_053200483_1	GCF_001267925.1	1262470	Bacteria;Proteobacteria;Betaproteobacteria;Burkholderiales;Oxalobacteraceae;Herbaspirillum;Herbaspirillum hiltneri	Herbaspirillum_hiltneri_N3
WP_053231128_1	GCF_000737325.1	927083	Bacteria;Proteobacteria;Deltaproteobacteria;Myxococcales;Sandaracinaceae;Sandaracinus;Sandaracinus amylolyticus	Sandaracinus_amylolyticus_DSM_53668
WP_053378131_1	GCF_001273775.1	42253	Bacteria;Nitrospirae;Nitrospira;Nitrospirales;Nitrospiraceae;;Nitrospira moscoviensis	Nitrospira_moscoviensis_NSP_M-1
WP_053595076_1	GCF_016638705.1	2590012	Bacteria;Firmicutes;Bacilli;Bacillales;Bacillaceae;Lysinibacillus;Lysinibacillus agricola	Lysinibacillus_agricola_FJAT-51161
WP_054074245_1	GCF_013256255.1	363952	Bacteria;Proteobacteria;Betaproteobacteria;Burkholderiales;Comamonadaceae;Comamonas;Comamonas thiooxydans	Comamonas_thiooxydans_QYY
WP_054092574_1	GCF_002905815.2	321	Bacteria;Proteobacteria;Gammaproteobacteria;Pseudomonadales;Pseudomonadaceae;Pseudomonas;Pseudomonas syringae	Pseudomonas_syringae_pv._syringae_Pss9097
WP_054412290_1	GCF_001280305.1	1385663	Bacteria;Bacteroidetes;Cytophagia;Cytophagales;Hymenobacteraceae;Hymenobacter;Hymenobacter sp. DG25A	Hymenobacter_DG25A
WP_054680775_1	GCF_001314225.1	1714373	Bacteria;Actinobacteria;Actinomycetia;Micrococcales;Microbacteriaceae;Microbacterium;Microbacterium sp. No. 7	Microbacterium_No._7
WP_054731561_1	GCF_001314325.1	33050	Bacteria;Proteobacteria;Alphaproteobacteria;Sphingomonadales;Sphingomonadaceae;Sphingopyxis;Sphingopyxis macrogoltabida	Sphingopyxis_macrogoltabida_203
WP_054837153_1	GCF_003201675.2	1293036	Archaea;Crenarchaeota;Thermoprotei;Sulfolobales;Sulfolobaceae;Metallosphaera;Metallosphaera hakonensis	Metallosphaera_hakonensis_JCM_8857_DSM_7519_HO1-1
WP_054844852_1	GCF_008326425.1	1294262	Archaea;Crenarchaeota;Thermoprotei;Sulfolobales;Sulfolobaceae;Sulfuracidifex;Sulfuracidifex tepidarius	Sulfuracidifex_tepidarius_IC-006
WP_054845131_1	GCF_008326385.1	1294262	Archaea;Crenarchaeota;Thermoprotei;Sulfolobales;Sulfolobaceae;Sulfuracidifex;Sulfuracidifex tepidarius	Sulfuracidifex_tepidarius_IC-007
WP_055046245_1	GCF_001402915.1	1736675	Bacteria;Proteobacteria;Alphaproteobacteria;Hyphomicrobiales;Devosiaceae;Devosia;Devosia sp. A16	Devosia_A16
WP_055360417_1	GCF_001412575.1	1678129	Bacteria;Proteobacteria;Betaproteobacteria;Burkholderiales;Comamonadaceae;Limnohabitans;Limnohabitans sp. 103DPR2	Limnohabitans_103DPR2
WP_055409075_1	GCF_001412615.1	1273541	Archaea;Crenarchaeota;Thermoprotei;Desulfurococcales;Pyrodictiaceae;Pyrodictium;Pyrodictium delaneyi	Pyrodictium_delaneyi_Su06
WP_055410535_1	GCF_001412615.1	1273541	Archaea;Crenarchaeota;Thermoprotei;Desulfurococcales;Pyrodictiaceae;Pyrodictium;Pyrodictium delaneyi	Pyrodictium_delaneyi_Su06
WP_055977397_1	GCF_003063555.1	374606	Bacteria;Proteobacteria;Alphaproteobacteria;Hyphomicrobiales;Phyllobacteriaceae;Aminobacter;Aminobacter sp. MSH1	Aminobacter_MSH1
WP_056807340_1	GCF_003627215.1	1736226	Bacteria;Proteobacteria;Gammaproteobacteria;Pseudomonadales;Pseudomonadaceae;Pseudomonas;Pseudomonas sp. Leaf58	Pseudomonas_Leaf58
WP_057917426_1	GCF_001442745.1	84531	Bacteria;Proteobacteria;Gammaproteobacteria;Xanthomonadales;Xanthomonadaceae;Lysobacter;Lysobacter antibioticus	Lysobacter_antibioticus_76
WP_057922621_1	GCF_001442785.1	435897	Bacteria;Proteobacteria;Gammaproteobacteria;Xanthomonadales;Xanthomonadaceae;Lysobacter;Lysobacter capsici	Lysobacter_capsici_55
WP_057923126_1	GCF_001442785.1	435897	Bacteria;Proteobacteria;Gammaproteobacteria;Xanthomonadales;Xanthomonadaceae;Lysobacter;Lysobacter capsici	Lysobacter_capsici_55
WP_058020538_1	GCF_001444425.1	1249552	Bacteria;Proteobacteria;Gammaproteobacteria;;;Pseudohongiella;Pseudohongiella spirulinae	Pseudohongiella_spirulinae_KCTC_32221
WP_058117211_1	GCF_001454945.1	1297617	Bacteria;Firmicutes;Clostridia;Eubacteriales;;Intestinimonas;Intestinimonas butyriciproducens	Intestinimonas_butyriciproducens_AF211
WP_058154138_1	GCF_001455325.1	152297	Bacteria;Proteobacteria;Gammaproteobacteria;Alteromonadales;Pseudoalteromonadaceae;Pseudoalteromonas;Pseudoalteromonas issachenkonii	Pseudoalteromonas_issachenkonii_KCTC_12958
WP_058257258_1	GCF_900070325.1	1679721	Bacteria;Firmicutes;Clostridia;Eubacteriales;Lachnospiraceae;Herbinix;Herbinix luporum	Herbinix_luporum_SD1D
WP_058388651_1	GCF_019930885.1	28082	Bacteria;Proteobacteria;Gammaproteobacteria;Legionellales;Legionellaceae;Legionella;Legionella anisa	Legionella_anisa_FDAARGOS_1480
WP_058469609_1	GCF_900637635.1	456	Bacteria;Proteobacteria;Gammaproteobacteria;Legionellales;Legionellaceae;Legionella;Legionella jordanis	Legionella_jordanis_NCTC11533
WP_058471982_1	GCF_900637635.1	456	Bacteria;Proteobacteria;Gammaproteobacteria;Legionellales;Legionellaceae;Legionella;Legionella jordanis	Legionella_jordanis_NCTC11533
WP_058479442_1	GCF_900187095.1	66969	Bacteria;Proteobacteria;Gammaproteobacteria;Legionellales;Legionellaceae;Legionella;Legionella waltersii	Legionella_waltersii_NCTC13017
WP_058481355_1	GCF_900187095.1	66969	Bacteria;Proteobacteria;Gammaproteobacteria;Legionellales;Legionellaceae;Legionella;Legionella waltersii	Legionella_waltersii_NCTC13017
WP_058483477_1	GCF_900186965.1	452	Bacteria;Proteobacteria;Gammaproteobacteria;Legionellales;Legionellaceae;Legionella;Legionella spiritensis	Legionella_spiritensis_NCTC11990
WP_058899614_1	GCF_001484065.1	121719	Bacteria;Proteobacteria;Alphaproteobacteria;Hyphomicrobiales;Stappiaceae;Pannonibacter;Pannonibacter phragmitetus	Pannonibacter_phragmitetus_31801
WP_058900486_1	GCF_001484065.1	121719	Bacteria;Proteobacteria;Alphaproteobacteria;Hyphomicrobiales;Stappiaceae;Pannonibacter;Pannonibacter phragmitetus	Pannonibacter_phragmitetus_31801
WP_058901045_1	GCF_001484065.1	121719	Bacteria;Proteobacteria;Alphaproteobacteria;Hyphomicrobiales;Stappiaceae;Pannonibacter;Pannonibacter phragmitetus	Pannonibacter_phragmitetus_31801
WP_058935333_1	GCF_001483865.1	76731	Bacteria;Proteobacteria;Betaproteobacteria;Burkholderiales;;Roseateles;Roseateles depolymerans	Roseateles_depolymerans_KCTC_42856
WP_059055121_1	GCF_001488575.1	1407499	Archaea;Euryarchaeota;Halobacteria;Halobacteriales;Halobacteriaceae;Halobacterium;Halobacterium hubeiense	Halobacterium_hubeiense_JI20-1
WP_059061595_1	GCF_001499655.1	389348	Bacteria;Chlamydiae;Chlamydiia;Parachlamydiales;Parachlamydiaceae;Protochlamydia;Protochlamydia naegleriophila	Candidatus_Protochlamydia_naegleriophila_KNic
WP_059380862_1	GCF_900187265.1	1829	Bacteria;Actinobacteria;Actinomycetia;Corynebacteriales;Nocardiaceae;Rhodococcus;Rhodococcus rhodochrous	Rhodococcus_rhodochrous_NCTC10210
WP_060393089_1	GCF_001534745.1	76759	Bacteria;Proteobacteria;Gammaproteobacteria;Pseudomonadales;Pseudomonadaceae;Pseudomonas;Pseudomonas monteilii	Pseudomonas_monteilii_USDA-ARS-USMARC-56711
WP_060394630_1	GCF_001534745.1	76759	Bacteria;Proteobacteria;Gammaproteobacteria;Pseudomonadales;Pseudomonadaceae;Pseudomonas;Pseudomonas monteilii	Pseudomonas_monteilii_USDA-ARS-USMARC-56711
WP_060533864_1	GCF_001421015.2	1616788	Bacteria;Firmicutes;Bacilli;Bacillales;Paenibacillaceae;Paenibacillus;Paenibacillus bovis	Paenibacillus_bovis_BD3526
WP_060825665_1	GCF_001548055.1	366522	Bacteria;Proteobacteria;Epsilonproteobacteria;Campylobacterales;Campylobacteraceae;Sulfurospirillum;Sulfurospirillum cavolei	Sulfurospirillum_cavolei_UCH003
WP_060836387_1	GCF_001548075.1	35806	Bacteria;Proteobacteria;Alphaproteobacteria;Rhodobacterales;Rhodobacteraceae;Rhodovulum;Rhodovulum sulfidophilum	Rhodovulum_sulfidophilum_DSM_2351
WP_060910069_1	GCF_001549695.1	1355477	Bacteria;Proteobacteria;Alphaproteobacteria;Hyphomicrobiales;Bradyrhizobiaceae;Bradyrhizobium;Bradyrhizobium diazoefficiens	Bradyrhizobium_diazoefficiens_NK6
WP_061059084_1	GCF_001558515.2	672	Bacteria;Proteobacteria;Gammaproteobacteria;Vibrionales;Vibrionaceae;Vibrio;Vibrio vulnificus	Vibrio_vulnificus_FDAARGOS_119
WP_061481310_1	GCF_001583415.1	1771	Bacteria;Actinobacteria;Actinomycetia;Corynebacteriales;Mycobacteriaceae;Mycolicibacterium;Mycolicibacterium phlei	Mycolicibacterium_phlei_CCUG_21000
WP_061503973_1	GCF_001580455.1	94132	Bacteria;Proteobacteria;Betaproteobacteria;Burkholderiales;Comamonadaceae;Ramlibacter;Ramlibacter tataouinensis	Ramlibacter_tataouinensis_5-10
WP_061537189_1	GCF_001584205.1	279058	Bacteria;Proteobacteria;Betaproteobacteria;Burkholderiales;Oxalobacteraceae;Collimonas;Collimonas arenae	Collimonas_arenae_Ter282
WP_061904754_1	GCF_001597285.1	43263	Bacteria;Proteobacteria;Gammaproteobacteria;Pseudomonadales;Pseudomonadaceae;Pseudomonas;Pseudomonas alcaligenes	Pseudomonas_alcaligenes_NEB_585
WP_061976744_1	GCF_001442755.1	1349819	Bacteria;Proteobacteria;Alphaproteobacteria;Hyphomicrobiales;Aurantimonadaceae;Aureimonas;Aureimonas sp. AU20	Aureimonas_AU20
WP_062055577_1	GCF_001430825.1	1453352	Bacteria;Bacteroidetes;Flavobacteriia;Flavobacteriales;Flavobacteriaceae;Sediminicola;Sediminicola sp. YIK13	Sediminicola_YIK13
WP_062056341_1	GCF_001430825.1	1453352	Bacteria;Bacteroidetes;Flavobacteriia;Flavobacteriales;Flavobacteriaceae;Sediminicola;Sediminicola sp. YIK13	Sediminicola_YIK13
WP_062089143_1	GCF_001562195.1	287094	Bacteria;Proteobacteria;Gammaproteobacteria;Alteromonadales;Alteromonadaceae;Alteromonas;Alteromonas stellipolaris	Alteromonas_addita_R10SW13
WP_062100796_1	GCF_001318295.1	1704307	Bacteria;Verrucomicrobia;Spartobacteria;;;Xiphinematobacter;Xiphinematobacter sp. Idaho Grape	Candidatus_Xiphinematobacter_Idaho_Grape
WP_062161998_1	GCF_001456155.1	1721091	Bacteria;Bacteroidetes;Flavobacteriia;Flavobacteriales;Weeksellaceae;Chryseobacterium;Chryseobacterium sp. IHB B 17019	Chryseobacterium_IHB_B_17019
WP_062171570_1	GCF_001562215.1	1793721	Bacteria;Proteobacteria;Gammaproteobacteria;Xanthomonadales;Xanthomonadaceae;Stenotrophomonas;Stenotrophomonas sp. KCTC 12332	Stenotrophomonas_KCTC_12332_YM1
WP_062403951_1	GCF_001412535.1	1678128	Bacteria;Proteobacteria;Betaproteobacteria;Burkholderiales;Comamonadaceae;Limnohabitans;Limnohabitans sp. 63ED37-2	Limnohabitans_63ED37-2
WP_062434255_1	GCF_001521855.1	374982	Bacteria;Cyanobacteria;;Synechococcales;Synechococcaceae;Synechococcus;Synechococcus sp. PCC 73109	Synechococcus_PCC_73109
WP_062479712_1	GCF_001466725.1	1526571	Bacteria;Proteobacteria;Gammaproteobacteria;Alteromonadales;Alteromonadaceae;Lacimicrobium;Lacimicrobium alkaliphilum	Lacimicrobium_alkaliphilum_YelD216
WP_062483478_1	GCF_001458695.1	1715989	Bacteria;Nitrospirae;Nitrospira;Nitrospirales;Nitrospiraceae;;Nitrospira inopinata	Candidatus_Nitrospira_inopinata
WP_062542998_1	GCF_001310085.1	512763	Bacteria;Bacteroidetes;Cytophagia;Cytophagales;Hymenobacteraceae;Rufibacter;Rufibacter tibetensis	Rufibacter_tibetensis_1351
WP_062559316_1	GCF_001455205.1	44577	Bacteria;Proteobacteria;Betaproteobacteria;Nitrosomonadales;Nitrosomonadaceae;Nitrosomonas;Nitrosomonas ureae	Nitrosomonas_ureae_Nm10
WP_062573987_1	GCF_001515585.1	303	Bacteria;Proteobacteria;Gammaproteobacteria;Pseudomonadales;Pseudomonadaceae;Pseudomonas;Pseudomonas putida	Pseudomonas_putida_1A00316
WP_062901310_1	GCF_001610975.1	1219058	Bacteria;Proteobacteria;Alphaproteobacteria;Sphingomonadales;Sphingomonadaceae;Sphingopyxis;Sphingopyxis terrae	Sphingopyxis_terrae_sub_terrae_NBRC_15098_203-1
WP_063092932_1	GCF_015767575.1	2785911	Bacteria;Proteobacteria;Alphaproteobacteria;Rhodospirillales;Thalassospiraceae;Thalassospira;Thalassospira sp. B30-1	Thalassospira_B30-1
WP_063424240_1	GCF_001630725.2	303	Bacteria;Proteobacteria;Gammaproteobacteria;Pseudomonadales;Pseudomonadaceae;Pseudomonas;Pseudomonas putida	Pseudomonas_putida_JQ581
WP_063463729_1	GCF_001632845.1	1442136	Bacteria;Proteobacteria;Gammaproteobacteria;Chromatiales;Ectothiorhodospiraceae;Ectothiorhodospira;Ectothiorhodospira sp. BSL-9	Ectothiorhodospira_BSL-9
WP_063670858_1	GCF_001641285.1	445710	Bacteria;Proteobacteria;Gammaproteobacteria;Xanthomonadales;Rhodanobacteraceae;Dyella;Dyella thiooxydans	Dyella_thiooxydans_ATSB10
WP_064013849_1	GCF_001644565.1	1182568	Bacteria;Deinococcus-Thermus;Deinococci;Deinococcales;Deinococcaceae;Deinococcus;Deinococcus puniceus	Deinococcus_puniceus_DY1
WP_064121524_1	GCF_001648175.1	376489	Bacteria;Proteobacteria;Gammaproteobacteria;Oceanospirillales;Halomonadaceae;Halotalea;Halotalea alkalilenta	Halotalea_alkalilenta_IHB_B_13600
WP_064334199_1	GCF_001652565.1	879274	Bacteria;Proteobacteria;Alphaproteobacteria;Hyphomicrobiales;Rhizobiaceae;Shinella;Shinella sp. HZN7	Shinella_HZN7
WP_064790595_1	GCF_003403095.1	1891279	Bacteria;Proteobacteria;Alphaproteobacteria;Rhodospirillales;Thalassospiraceae;Thalassospira;Thalassospira indica	Thalassospira_indica_PB8BT_MCCC_1A01103TLMG_29620T
WP_065270491_1	GCF_001678945.1	60890	Bacteria;Proteobacteria;Alphaproteobacteria;Rhodobacterales;Roseobacteraceae;Phaeobacter;Phaeobacter gallaeciensis	Phaeobacter_gallaeciensis_JL2886
WP_065319021_1	GCF_001761365.1	1774273	Bacteria;Bacteroidetes;Flavobacteriia;Flavobacteriales;Flavobacteriaceae;Polaribacter;Polaribacter vadi	Polaribacter_vadi_LPB0003
WP_065339539_1	GCF_001682385.1	418699	Bacteria;Proteobacteria;Betaproteobacteria;Rhodocyclales;Zoogloeaceae;Azoarcus;Azoarcus olearius	Azoarcus_olearius_DQS-4
WP_065341216_1	GCF_001682385.1	418699	Bacteria;Proteobacteria;Betaproteobacteria;Rhodocyclales;Zoogloeaceae;Azoarcus;Azoarcus olearius	Azoarcus_olearius_DQS-4
WP_065544196_1	GCF_001689125.2	1796616	Bacteria;Firmicutes;Clostridia;Eubacteriales;Lachnospiraceae;Blautia;Blautia pseudococcoides	Blautia_pseudococcoides_YL58
WP_065545100_1	GCF_001687805.1	45658	Bacteria;Proteobacteria;Gammaproteobacteria;Vibrionales;Vibrionaceae;Vibrio;Vibrio scophthalmi	Vibrio_scophthalmi_VS-05
WP_066046955_1	GCF_001561955.1	991789	Bacteria;Firmicutes;Clostridia;Eubacteriales;Lachnospiraceae;Anaerotignum;Anaerotignum propionicum	Anaerotignum_propionicum_DSM_1682_X2
WP_066093544_1	GCF_001761385.1	1763535	Bacteria;Proteobacteria;Betaproteobacteria;Burkholderiales;Comamonadaceae;Hydrogenophaga;Hydrogenophaga crassostreae	Hydrogenophaga_crassostreae_LPB0072
WP_066099434_1	GCF_001663815.1	1860122	Bacteria;Proteobacteria;Gammaproteobacteria;Chromatiales;Halothiobacillaceae;Halothiobacillus;Halothiobacillus sp. LS2	Halothiobacillus_LS2
WP_066107063_1	GCF_001687105.1	1792508	Bacteria;Proteobacteria;Alphaproteobacteria;Rhodobacterales;Roseobacteraceae;Salipiger;Salipiger sp. CCB-MM3	Salipiger_CCB-MM3
WP_066204338_1	GCF_001659705.1	1850526	Bacteria;Bacteroidetes;Chitinophagia;Chitinophagales;Chitinophagaceae;Arachidicoccus;Arachidicoccus sp. BS20	Arachidicoccus_BS20
WP_066215021_1	GCF_001682195.2	1191459	Bacteria;Bacteroidetes;Cytophagia;Cytophagales;Flammeovirgaceae;Flammeovirga;Flammeovirga sp. MY04	Flammeovirga_MY04
WP_066336307_1	GCF_001831475.1	1763534	Bacteria;Bacteroidetes;Flavobacteriia;Flavobacteriales;Flavobacteriaceae;Flavobacterium;Flavobacterium crassostreae	Flavobacterium_crassostreae_LPB0076
WP_066348706_1	GCF_001548095.1	1615909	Bacteria;Cyanobacteria;;Chroococcales;Chroococcaceae;Geminocystis;Geminocystis sp. NIES-3708	Geminocystis_NIES-3708
WP_066402270_1	GCF_001644645.1	1492898	Bacteria;Bacteroidetes;Chitinophagia;Chitinophagales;Chitinophagaceae;Flavisolibacter;Flavisolibacter tropicus	Flavisolibacter_tropicus_LCS9
WP_066403688_1	GCF_001644645.1	1492898	Bacteria;Bacteroidetes;Chitinophagia;Chitinophagales;Chitinophagaceae;Flavisolibacter;Flavisolibacter tropicus	Flavisolibacter_tropicus_LCS9
WP_066409468_1	GCF_001644645.1	1492898	Bacteria;Bacteroidetes;Chitinophagia;Chitinophagales;Chitinophagaceae;Flavisolibacter;Flavisolibacter tropicus	Flavisolibacter_tropicus_LCS9
WP_066446792_1	GCF_001545155.1	507626	Bacteria;Proteobacteria;Gammaproteobacteria;Oceanospirillales;Halomonadaceae;Halomonas;Halomonas chromatireducens	Halomonas_chromatireducens_AGD_8-3
WP_066500853_1	GCF_001577305.1	37927	Bacteria;Actinobacteria;Actinomycetia;Micrococcales;Micrococcaceae;Sinomonas;Sinomonas atrocyanea	Sinomonas_atrocyanea_KCTC_3377
WP_066510081_1	GCF_001577755.1	1379909	Bacteria;Bacteroidetes;Cytophagia;Cytophagales;Hymenobacteraceae;Rufibacter;Rufibacter sp. DG15C	Rufibacter_DG15C
WP_066556402_1	GCF_001563265.1	1315974	Bacteria;Proteobacteria;Alphaproteobacteria;Sphingomonadales;Sphingomonadaceae;Sphingobium;Sphingobium sp. TKS	Sphingobium_TKS
WP_066707496_1	GCF_002407265.1	1758178	Bacteria;Proteobacteria;Alphaproteobacteria;Rhodobacterales;Roseobacteraceae;Celeribacter;Celeribacter ethanolicus	Celeribacter_ethanolicus_TSPH2
WP_066728407_1	GCF_001611275.1	1823759	Bacteria;Proteobacteria;Deltaproteobacteria;Desulfuromonadales;Desulfuromonadaceae;Desulfuromonas;Desulfuromonas sp. DDH964	Desulfuromonas_DDH964
WP_066749365_1	GCF_001701045.1	1197717	Bacteria;Synergistetes;Synergistia;Synergistales;Synergistaceae;Cloacibacillus;Cloacibacillus porcorum	Cloacibacillus_porcorum_CL-84_T
WP_066774665_1	GCF_001679665.1	1759059	Bacteria;Proteobacteria;Alphaproteobacteria;Hyphomonadales;Hyphomonadaceae;Viadribacter;Viadribacter manganicus	Candidatus_Viadribacter_manganicus_A272
WP_066921197_1	GCF_001579945.1	465721	Bacteria;Proteobacteria;Gammaproteobacteria;Nevskiales;Steroidobacteraceae;Steroidobacter;Steroidobacter denitrificans	Steroidobacter_denitrificans_DSM_18526
WP_066963341_1	GCF_002355275.1	1850238	Bacteria;Proteobacteria;Alphaproteobacteria;Sphingomonadales;Sphingomonadaceae;Rhizorhabdus;Rhizorhabdus dicambivorans	Rhizorhabdus_dicambivorans_Ndbn-20
WP_067182772_1	GCF_001559015.1	267128	Bacteria;Proteobacteria;Alphaproteobacteria;Sphingomonadales;Sphingomonadaceae;Sphingopyxis;Sphingopyxis granuli	Sphingopyxis_granuli_TFA
WP_067200391_1	GCF_001586275.1	1806885	Bacteria;Proteobacteria;Alphaproteobacteria;Sphingomonadales;Sphingomonadaceae;Sphingorhabdus;Sphingorhabdus sp. M41	Sphingorhabdus_M41
WP_067378658_1	GCF_001651805.1	1821621	Bacteria;Proteobacteria;Gammaproteobacteria;Oceanospirillales;Oceanospirillaceae;Marinobacterium;Marinobacterium aestuarii	Marinobacterium_aestuarii_ST58-10
WP_067385633_1	GCF_001651805.1	1821621	Bacteria;Proteobacteria;Gammaproteobacteria;Oceanospirillales;Oceanospirillaceae;Marinobacterium;Marinobacterium aestuarii	Marinobacterium_aestuarii_ST58-10
WP_067544858_1	GCF_001593605.1	1727163	Bacteria;Bacteroidetes;Cytophagia;Cytophagales;Cyclobacteriaceae;Algoriphagus;Algoriphagus sanaruensis	Algoriphagus_sanaruensis_M8-2
WP_067552185_1	GCF_001908835.1	1920883	Bacteria;Proteobacteria;Alphaproteobacteria;Rhodobacterales;Rhodobacteraceae;Marivivens;Marivivens sp. JLT3646	Marivivens_JLT3646
WP_067762245_1	GCF_001654455.1	1176587	Bacteria;Bacteroidetes;Chitinophagia;Chitinophagales;Chitinophagaceae;Niabella;Niabella ginsenosidivorans	Niabella_ginsenosidivorans_BS26
WP_067773199_1	GCF_900097105.1	1679444	Bacteria;Verrucomicrobia;Verrucomicrobiae;Verrucomicrobiales;Akkermansiaceae;Akkermansia;Akkermansia glycaniphila	Akkermansia_glycaniphila
WP_068032298_1	GCF_001579845.1	674703	Bacteria;Proteobacteria;Alphaproteobacteria;Hyphomicrobiales;Hyphomicrobiaceae;Rhodoplanes;Rhodoplanes sp. Z2-YC6860	Rhodoplanes_Z2-YC6860
WP_068131812_1	GCF_008065135.1	980254	Bacteria;Planctomycetes;Planctomycetia;Pirellulales;Pirellulaceae;Roseimaritima;Roseimaritima ulvae	Roseimaritima_ulvae_UC8
WP_068133344_1	GCF_008065135.1	980254	Bacteria;Planctomycetes;Planctomycetia;Pirellulales;Pirellulaceae;Roseimaritima;Roseimaritima ulvae	Roseimaritima_ulvae_UC8
WP_068206577_1	GCF_001543325.1	1622118	Bacteria;Bacteroidetes;Flavobacteriia;Flavobacteriales;Flavobacteriaceae;Lutibacter;Lutibacter profundi	Lutibacter_profundi_LP1
WP_068396384_1	GCF_001590605.1	188932	Bacteria;Bacteroidetes;Sphingobacteriia;Sphingobacteriales;Sphingobacteriaceae;Pedobacter;Pedobacter cryoconitis	Pedobacter_cryoconitis_PAMC_27485
WP_068400838_1	GCF_001590605.1	188932	Bacteria;Bacteroidetes;Sphingobacteriia;Sphingobacteriales;Sphingobacteriaceae;Pedobacter;Pedobacter cryoconitis	Pedobacter_cryoconitis_PAMC_27485
WP_068404343_1	GCF_001590605.1	188932	Bacteria;Bacteroidetes;Sphingobacteriia;Sphingobacteriales;Sphingobacteriaceae;Pedobacter;Pedobacter cryoconitis	Pedobacter_cryoconitis_PAMC_27485
WP_068409908_1	GCF_001610895.1	1636152	Bacteria;Planctomycetes;Planctomycetia;Planctomycetales;Planctomycetaceae;Planctomyces;Planctomyces sp. SH-PL62	Planctomyces_SH-PL62
WP_068415434_1	GCF_001610895.1	1636152	Bacteria;Planctomycetes;Planctomycetia;Planctomycetales;Planctomycetaceae;Planctomyces;Planctomyces sp. SH-PL62	Planctomyces_SH-PL62
WP_068486842_1	GCF_001913155.1	1836467	Bacteria;Bacteroidetes;Flavobacteriia;Flavobacteriales;Flavobacteriaceae;Maribacter;Maribacter hydrothermalis	Maribacter_hydrothermalis_T28
WP_068508735_1	GCF_001548395.1	1080068	Bacteria;Cyanobacteria;;Pseudanabaenales;Leptolyngbyaceae;Leptolyngbya;Leptolyngbya sp. O-77	Leptolyngbya_O-77
WP_068511643_1	GCF_001548275.1	1653476	Bacteria;Thermodesulfobacteria;Thermodesulfobacteria;Thermodesulfobacteriales;Thermodesulfobacteriaceae;Caldimicrobium;Caldimicrobium thiodismutans	Caldimicrobium_thiodismutans_TF1
WP_068618842_1	GCF_001677435.1	1548547	Bacteria;Proteobacteria;Gammaproteobacteria;Chromatiales;Woeseiaceae;Woeseia;Woeseia oceani	Woeseia_oceani_XK5
WP_068711591_1	GCF_001547935.1	1435069	Bacteria;Proteobacteria;Gammaproteobacteria;Vibrionales;Vibrionaceae;Vibrio;Vibrio tritonius	Vibrio_tritonius_AM2
WP_068750572_1	GCF_002022225.1	1909732	Bacteria;Actinobacteria;Actinomycetia;Propionibacteriales;Propionibacteriaceae;Tessaracoccus;Tessaracoccus sp. T2.5-30	Tessaracoccus_T2.5-30
WP_068806315_1	GCF_001697225.1	1810504	Bacteria;Proteobacteria;Gammaproteobacteria;Immundisolibacterales;Immundisolibacteraceae;Immundisolibacter;Immundisolibacter cernigliae	Immundisolibacter_cernigliae_TR3.2
WP_068839590_1	GCF_001611675.1	388950	Bacteria;Bacteroidetes;Cytophagia;Cytophagales;Hymenobacteraceae;Pontibacter;Pontibacter akesuensis	Pontibacter_akesuensis_AKS_1T
WP_068867545_1	GCF_001687065.1	1868325	Bacteria;Chlorobi;Chlorobia;Chlorobiales;Chlorobiaceae;Prosthecochloris;Prosthecochloris sp. CIB 2401	Prosthecochloris_CIB_2401_CIB2401
WP_068991027_1	GCF_001708405.1	1144748	Bacteria;Proteobacteria;Gammaproteobacteria;Kangiellales;Kangiellaceae;Kangiella;Kangiella sediminilitoris	Kangiella_sediminilitoris_KCTC_23892
WP_069039944_1	GCF_001713355.1	1842540	Bacteria;Proteobacteria;Betaproteobacteria;Nitrosomonadales;Sterolibacteriaceae;Methyloversatilis;Methyloversatilis sp. RAC08	Methyloversatilis_RAC08
WP_069040275_1	GCF_001713355.1	1842540	Bacteria;Proteobacteria;Betaproteobacteria;Nitrosomonadales;Sterolibacteriaceae;Methyloversatilis;Methyloversatilis sp. RAC08	Methyloversatilis_RAC08
WP_069084869_1	GCF_001708505.1	1856685	Bacteria;Proteobacteria;Gammaproteobacteria;Pseudomonadales;Pseudomonadaceae;Pseudomonas;Pseudomonas sp. TCU-HL1	Pseudomonas_TCU-HL1
WP_069104307_1	GCF_001714725.1	1842533	Bacteria;Proteobacteria;Betaproteobacteria;Burkholderiales;Comamonadaceae;Acidovorax;Acidovorax sp. RAC01	Acidovorax_RAC01
WP_069180839_1	GCF_001717585.1	1884263	Bacteria;Firmicutes;Negativicutes;Selenomonadales;Selenomonadaceae;Selenomonas;Selenomonas sp. oral taxon 920	Selenomonas_oral_taxon_920_W5150
WP_069284606_1	GCF_001719125.1	1891280	Archaea;Crenarchaeota;Thermoprotei;Sulfolobales;Sulfolobaceae;Sulfolobus;Sulfolobus sp. A20	Sulfolobus_A20
WP_069309023_1	GCF_001720465.1	1896196	Bacteria;Proteobacteria;Alphaproteobacteria;Sphingomonadales;Erythrobacteraceae;Porphyrobacter;Porphyrobacter sp. LM 6	Porphyrobacter_LM_6
WP_069377826_1	GCF_001721645.1	430522	Bacteria;Bacteroidetes;Sphingobacteriia;Sphingobacteriales;Sphingobacteriaceae;Pedobacter;Pedobacter steynii	Pedobacter_steynii_DX4
WP_069378178_1	GCF_001721645.1	430522	Bacteria;Bacteroidetes;Sphingobacteriia;Sphingobacteriales;Sphingobacteriaceae;Pedobacter;Pedobacter steynii	Pedobacter_steynii_DX4
WP_069380645_1	GCF_001721645.1	430522	Bacteria;Bacteroidetes;Sphingobacteriia;Sphingobacteriales;Sphingobacteriaceae;Pedobacter;Pedobacter steynii	Pedobacter_steynii_DX4
WP_069382005_1	GCF_001721645.1	430522	Bacteria;Bacteroidetes;Sphingobacteriia;Sphingobacteriales;Sphingobacteriaceae;Pedobacter;Pedobacter steynii	Pedobacter_steynii_DX4
WP_069608649_1	GCF_001729245.1	2564040	Bacteria;Spirochaetes;Spirochaetia;Leptospirales;Leptospiraceae;Leptospira;Leptospira tipperaryensis	Leptospira_tipperaryensis_GWTS#1
WP_069614710_1	GCF_019357455.1	2795216	Bacteria;Proteobacteria;Alphaproteobacteria;Hyphomicrobiales;Rhizobiaceae;Rhizobium;Rhizobium sp. AB2/73	Rhizobium_AB273
WP_069692589_1	GCF_001741865.1	1526658	Bacteria;Proteobacteria;Alphaproteobacteria;Hyphomicrobiales;Boseaceae;Bosea;Bosea vaviloviae	Bosea_vaviloviae_Vaf18
WP_069810255_1	GCF_001747405.1	274537	Bacteria;Chlorobi;Chlorobia;Chlorobiales;Chlorobiaceae;Chlorobaculum;Chlorobaculum limnaeum	Chlorobaculum_limnaeum_DSM_1677
WP_069902720_1	GCF_000263795.2	795665	Bacteria;Proteobacteria;Betaproteobacteria;Burkholderiales;Comamonadaceae;Hydrogenophaga;Hydrogenophaga sp. PBC	Hydrogenophaga_PBC
WP_069947425_1	GCF_001750105.1	1769779	Bacteria;Proteobacteria;Gammaproteobacteria;Cellvibrionales;Microbulbiferaceae;Microbulbifer;Microbulbifer aggregans	Microbulbifer_aggregans_CCB-MM1
WP_069963102_1	GCF_001746835.1	1838286	Bacteria;Verrucomicrobia;Opitutae;Opitutales;Opitutaceae;Lacunisphaera;Lacunisphaera limnophila	Lacunisphaera_limnophila_IG16b
WP_070236834_1	GCF_001761325.1	1850246	Bacteria;Bacteroidetes;Flavobacteriia;Flavobacteriales;Flavobacteriaceae;Urechidicola;Urechidicola croceus	Urechidicola_croceus_LPB0138
WP_070390869_1	GCF_001767235.1	1458985	Bacteria;Cyanobacteria;;Oscillatoriales;Oscillatoriaceae;Moorena;Moorena producens	Moorea_producens_PAL-8-15-08-1
WP_070390960_1	GCF_001767235.1	1458985	Bacteria;Cyanobacteria;;Oscillatoriales;Oscillatoriaceae;Moorena;Moorena producens	Moorea_producens_PAL-8-15-08-1
WP_070405007_1	GCF_001787355.1	153496	Bacteria;Proteobacteria;Alphaproteobacteria;Rhodospirillales;Acetobacteraceae;Kozakia;Kozakia baliensis	Kozakia_baliensis_NBRC_16680
WP_070954204_1	GCF_001854225.1	535712	Bacteria;Actinobacteria;Actinomycetia;Micrococcales;Microbacteriaceae;Rhodoluna;Rhodoluna planktonica	Candidatus_Rhodoluna_planktonica_MWH-Dar1
WP_070965583_1	GCF_001854125.1	1874317	Bacteria;Proteobacteria;Gammaproteobacteria;Pseudomonadales;Marinobacteraceae;Marinobacter;Marinobacter salinus	Marinobacter_salinus_Hb8
WP_070966921_1	GCF_001854185.1	1497	Bacteria;Firmicutes;Clostridia;Eubacteriales;Clostridiaceae;Clostridium;Clostridium formicaceticum	Clostridium_formicaceticum_ATCC_27076
WP_071016306_1	GCF_001854285.1	1389192	Bacteria;Proteobacteria;Betaproteobacteria;Burkholderiales;Burkholderiaceae;Cupriavidus;Cupriavidus sp. USMAHM13	Cupriavidus_USMAHM13
WP_071023378_1	GCF_001854285.1	1389192	Bacteria;Proteobacteria;Betaproteobacteria;Burkholderiales;Burkholderiaceae;Cupriavidus;Cupriavidus sp. USMAHM13	Cupriavidus_USMAHM13
WP_071184972_1	GCF_001857965.1	1306519	Bacteria;Bacteroidetes;Flavobacteriia;Flavobacteriales;Flavobacteriaceae;Flavobacterium;Flavobacterium commune	Flavobacterium_commune_PK15
WP_071322517_1	GCF_001865675.1	1644131	Bacteria;Proteobacteria;Betaproteobacteria;Burkholderiales;Oxalobacteraceae;Janthinobacterium;Janthinobacterium sp. 1_2014MBL_MicDiv	Janthinobacterium_1_2014MBL_MicDiv
WP_071481785_1	GCF_001870665.2	441209	Bacteria;Proteobacteria;Alphaproteobacteria;Rhodobacterales;Rhodobacteraceae;Rhodobaca;Rhodobaca barguzinensis	Rhodobaca_barguzinensis_alga05
WP_071610927_1	GCF_001877035.1	1552	Bacteria;Firmicutes;Clostridia;Eubacteriales;Clostridiaceae;Clostridium;Clostridium estertheticum	Clostridium_estertheticum_sub_estertheticum_DSM_8809
WP_071612464_1	GCF_001877035.1	1552	Bacteria;Firmicutes;Clostridia;Eubacteriales;Clostridiaceae;Clostridium;Clostridium estertheticum	Clostridium_estertheticum_sub_estertheticum_DSM_8809
WP_071933361_1	GCF_001886955.1	1873524	Archaea;Euryarchaeota;Halobacteria;Halobacteriales;Halobacteriaceae;Halodesulfurarchaeum;Halodesulfurarchaeum formicicum	Halodesulfurarchaeum_formicicum_HSR6
WP_071941963_1	GCF_001886615.1	1897729	Bacteria;Proteobacteria;Gammaproteobacteria;Oceanospirillales;Halomonadaceae;Halomonas;Halomonas aestuarii	Halomonas_aestuarii_Hb3
WP_071969634_1	GCF_001886435.1	314275	Bacteria;Proteobacteria;Gammaproteobacteria;Alteromonadales;Alteromonadaceae;Alteromonas;Alteromonas mediterranea	Alteromonas_mediterranea_RG65
WP_072282417_1	GCF_001887775.1	1842532	Bacteria;Proteobacteria;Deltaproteobacteria;Desulfuromonadales;Syntrophotaleaceae;Syntrophotalea;Syntrophotalea acetylenivorans	Syntrophotalea_acetylenivorans_SFB93
WP_072286764_1	GCF_001888165.1	29542	Bacteria;Proteobacteria;Deltaproteobacteria;Desulfuromonadales;Syntrophotaleaceae;Syntrophotalea;Syntrophotalea acetylenica	Syntrophotalea_acetylenica_DSM_3246
WP_072287555_1	GCF_001888165.1	29542	Bacteria;Proteobacteria;Deltaproteobacteria;Desulfuromonadales;Syntrophotaleaceae;Syntrophotalea;Syntrophotalea acetylenica	Syntrophotalea_acetylenica_DSM_3246
WP_072311123_1	GCF_002334685.1	631220	Bacteria;Proteobacteria;Deltaproteobacteria;Desulfovibrionales;Desulfovibrionaceae;Desulfovibrio;Desulfovibrio sp. G11	Desulfovibrio_G11
WP_072337586_1	GCF_900116045.1	901	Bacteria;Proteobacteria;Deltaproteobacteria;Desulfovibrionales;Desulfovibrionaceae;Desulfovibrio;Desulfovibrio piger	Desulfovibrio_piger_FI11049
WP_072513942_1	GCF_900120375.1	1871025	Bacteria;Firmicutes;;;;Ndongobacter;Ndongobacter massiliensis	Ndongobacter_massiliensis_Marseille-P3170T
WP_072551787_1	GCF_001889005.1	1913577	Bacteria;Bacteroidetes;Flavobacteriia;Flavobacteriales;Flavobacteriaceae;Gramella;Gramella salexigens	Gramella_salexigens_LPB0144
WP_072595935_1	GCF_001890385.1	1921510	Bacteria;Proteobacteria;Alphaproteobacteria;Sphingomonadales;Sphingomonadaceae;Tardibacter;Tardibacter chloracetimidivorans	Tardibacter_chloracetimidivorans_JJ-A5
WP_072596366_1	GCF_001890385.1	1921510	Bacteria;Proteobacteria;Alphaproteobacteria;Sphingomonadales;Sphingomonadaceae;Tardibacter;Tardibacter chloracetimidivorans	Tardibacter_chloracetimidivorans_JJ-A5
WP_075050172_1	GCF_001481685.1	940295	Archaea;Crenarchaeota;Thermoprotei;Desulfurococcales;Desulfurococcaceae;Ignicoccus;Ignicoccus islandicus	Ignicoccus_islandicus_DSM_13165
WP_075050408_1	GCF_001481685.1	940295	Archaea;Crenarchaeota;Thermoprotei;Desulfurococcales;Desulfurococcaceae;Ignicoccus;Ignicoccus islandicus	Ignicoccus_islandicus_DSM_13165
WP_075082044_1	GCF_008087665.1	980251	Bacteria;Planctomycetes;Planctomycetia;Pirellulales;Pirellulaceae;Mariniblastus;Mariniblastus fucicola	Mariniblastus_fucicola_FC18
WP_075086039_1	GCF_008087665.1	980251	Bacteria;Planctomycetes;Planctomycetia;Pirellulales;Pirellulaceae;Mariniblastus;Mariniblastus fucicola	Mariniblastus_fucicola_FC18
WP_075092599_1	GCF_001610835.1	1632864	Bacteria;Planctomycetes;Planctomycetia;Planctomycetales;Planctomycetaceae;Planctomyces;Planctomyces sp. SH-PL14	Planctomyces_SH-PL14
WP_075092937_1	GCF_001610835.1	1632864	Bacteria;Planctomycetes;Planctomycetia;Planctomycetales;Planctomycetaceae;Planctomyces;Planctomyces sp. SH-PL14	Planctomyces_SH-PL14
WP_075094210_1	GCF_001610835.1	1632864	Bacteria;Planctomycetes;Planctomycetia;Planctomycetales;Planctomycetaceae;Planctomyces;Planctomyces sp. SH-PL14	Planctomyces_SH-PL14
WP_075147677_1	GCF_001922305.1	96773	Bacteria;Proteobacteria;Betaproteobacteria;Rhodocyclales;Zoogloeaceae;Thauera;Thauera chlorobenzoica	Thauera_chlorobenzoica_3CB1
WP_075153318_1	GCF_001922385.1	93064	Bacteria;Proteobacteria;Alphaproteobacteria;Sphingomonadales;Sphingomonadaceae;Sphingomonas;Sphingomonas koreensis	Sphingomonas_koreensis_ABOJV
WP_075160175_1	GCF_001922345.1	1926494	Bacteria;Proteobacteria;Betaproteobacteria;Burkholderiales;Burkholderiaceae;Paraburkholderia;Paraburkholderia sp. SOS3	Paraburkholderia_SOS3
WP_075185469_1	GCF_014211975.1	2731755	Bacteria;Proteobacteria;Gammaproteobacteria;Cellvibrionales;Cellvibrionaceae;Teredinibacter;Teredinibacter haidensis	Teredinibacter_haidensis_Bs08
WP_075774709_1	GCF_001940525.2	1915078	Bacteria;Proteobacteria;Alphaproteobacteria;Rhodobacterales;Rhodobacteraceae;Thioclava;Thioclava nitratireducens	Thioclava_nitratireducens_25B10_4
WP_075798741_1	GCF_001941945.1	257708	Bacteria;Proteobacteria;Alphaproteobacteria;Rhodospirillales;Acetobacteraceae;Roseomonas;Roseomonas gilardii	Roseomonas_gilardii_U14-5
WP_075995524_1	GCF_001953055.1	2712698	Bacteria;Proteobacteria;Alphaproteobacteria;Hyphomicrobiales;Phyllobacteriaceae;Salaquimonas;Salaquimonas pukyongi	Salaquimonas_pukyongi_RR3-28
WP_076000608_1	GCF_001953075.1	930806	Bacteria;Proteobacteria;Gammaproteobacteria;Cellvibrionales;Halieaceae;Halioglobus;Halioglobus pacificus	Halioglobus_pacificus_RR3-57
WP_076004472_1	GCF_001953175.1	1839801	Bacteria;Chloroflexi;Dehalococcoidia;;;Dehalogenimonas;Dehalogenimonas formicexedens	Dehalogenimonas_formicexedens_NSZ-14
WP_076198589_1	GCF_001955695.1	1842727	Bacteria;Proteobacteria;Betaproteobacteria;Burkholderiales;Comamonadaceae;Rhodoferax;Rhodoferax koreense	Rhodoferax_koreense_DCY-110
WP_076223414_1	GCF_901421975.1	1325724	Bacteria;Proteobacteria;Alphaproteobacteria;Caulobacterales;Caulobacteraceae;Brevundimonas;Brevundimonas vancanneytii	Brevundimonas_vancanneytii_NCTC9239
WP_076378236_1	GCF_002355595.1	477680	Bacteria;Bacteroidetes;Chitinophagia;Chitinophagales;Chitinophagaceae;Filimonas;Filimonas lacunae	Filimonas_lacunae_NBRC_104114
WP_076379408_1	GCF_002355595.1	477680	Bacteria;Bacteroidetes;Chitinophagia;Chitinophagales;Chitinophagaceae;Filimonas;Filimonas lacunae	Filimonas_lacunae_NBRC_104114
WP_076382073_1	GCF_002355595.1	477680	Bacteria;Bacteroidetes;Chitinophagia;Chitinophagales;Chitinophagaceae;Filimonas;Filimonas lacunae	Filimonas_lacunae_NBRC_104114
WP_076389279_1	GCF_900155645.1	1871034	Bacteria;Actinobacteria;Actinomycetia;Propionibacteriales;Propionibacteriaceae;Propionimicrobium;Propionimicrobium sp. Marseille-P3275	Propionimicrobium_Marseille-P3275_Marseille-P3275T
WP_076579842_1	GCF_001971705.1	588898	Archaea;Euryarchaeota;Halobacteria;Natrialbales;Natrialbaceae;Haloterrigena;Haloterrigena daqingensis	Haloterrigena_daqingensis_JX313
WP_076616032_1	GCF_001971725.1	1936080	Bacteria;Bacteroidetes;Flavobacteriia;Flavobacteriales;Flavobacteriaceae;Winogradskyella;Winogradskyella sp. J14-2	Winogradskyella_J14-2
WP_076625178_1	GCF_001969385.1	1229727	Bacteria;Proteobacteria;Alphaproteobacteria;Rhodobacterales;Roseobacteraceae;Salipiger;Salipiger profundus	Salipiger_profundus_JLT2016
WP_076627751_1	GCF_001969365.1	299262	Bacteria;Proteobacteria;Alphaproteobacteria;Rhodobacterales;Roseobacteraceae;Tateyamaria;Tateyamaria omphalii	Tateyamaria_omphalii_DOK1-4
WP_076702932_1	GCF_001975705.1	1250539	Bacteria;Proteobacteria;Alphaproteobacteria;Rhodobacterales;Roseobacteraceae;Salipiger;Salipiger abyssi	Salipiger_abyssi_JLT2014
WP_076733119_1	GCF_001971745.1	1486034	Bacteria;Bacteroidetes;Flavobacteriia;Flavobacteriales;Flavobacteriaceae;Lacinutrix;Lacinutrix venerupis	Lacinutrix_venerupis_DOK2-8
WP_076747672_1	GCF_001971685.1	1883416	Bacteria;Proteobacteria;Gammaproteobacteria;Oceanospirillales;Halomonadaceae;Halomonas;Halomonas sp. 1513	Halomonas_1513
WP_076879708_1	GCF_001704295.1	1697043	Bacteria;Proteobacteria;Betaproteobacteria;Burkholderiales;Alcaligenaceae;Bordetella;Bordetella sp. H567	Bordetella_H567
WP_077023482_1	GCF_001983935.1	1891926	Bacteria;Planctomycetes;Planctomycetia;Planctomycetales;Planctomycetaceae;Fuerstiella;Fuerstiella marisgermanici	Fuerstia_marisgermanicae_NH11
WP_077023921_1	GCF_001983935.1	1891926	Bacteria;Planctomycetes;Planctomycetia;Planctomycetales;Planctomycetaceae;Fuerstiella;Fuerstiella marisgermanici	Fuerstia_marisgermanicae_NH11
WP_077201151_1	GCF_001969325.1	680	Bacteria;Proteobacteria;Gammaproteobacteria;Vibrionales;Vibrionaceae;Vibrio;Vibrio campbellii	Vibrio_campbellii_LMB29
WP_077326805_1	GCF_001998765.1	649756	Bacteria;Firmicutes;Clostridia;Eubacteriales;Lachnospiraceae;Anaerostipes;Anaerostipes hadrus	Anaerostipes_hadrus_BPB5
WP_077343018_1	GCF_001997295.1	1610493	Bacteria;Actinobacteria;Actinomycetia;Propionibacteriales;Propionibacteriaceae;Tessaracoccus;Tessaracoccus flavus	Tessaracoccus_flavus_RP1
WP_077546217_1	GCF_902502825.2	1335061	Bacteria;Proteobacteria;Alphaproteobacteria;Hyphomicrobiales;Rhizobiaceae;Pseudorhizobium;Pseudorhizobium flavum	Pseudorhizobium_flavum_YW14
WP_077686287_1	GCF_001997345.1	1332264	Bacteria;Actinobacteria;Actinomycetia;Propionibacteriales;Propionibacteriaceae;Tessaracoccus;Tessaracoccus aquimaris	Tessaracoccus_aquimaris_NSG39
WP_077713287_1	GCF_002005145.1	1833852	Bacteria;Firmicutes;Clostridia;Eubacteriales;Peptococcaceae;Desulfotomaculum;Desulfotomaculum ferrireducens	Desulfotomaculum_ferrireducens_GSS09
WP_077753844_1	GCF_002005305.1	225848	Bacteria;Proteobacteria;Gammaproteobacteria;Alteromonadales;Shewanellaceae;Shewanella;Shewanella psychrophila	Shewanella_psychrophila_WP2
WP_078478150_1	GCF_002021815.1	157782	Bacteria;Proteobacteria;Gammaproteobacteria;Pseudomonadales;Pseudomonadaceae;Pseudomonas;Pseudomonas parafulva	Pseudomonas_parafulva_PRS09-11288
WP_078908102_1	GCF_000830005.1	362257	Bacteria;Actinobacteria;Actinomycetia;Streptomycetales;Streptomycetaceae;Streptomyces;Streptomyces vietnamensis	Streptomyces_vietnamensis_GIMV4.0001
WP_079226955_1	GCF_002025705.1	303	Bacteria;Proteobacteria;Gammaproteobacteria;Pseudomonadales;Pseudomonadaceae;Pseudomonas;Pseudomonas putida	Pseudomonas_putida_AA7
WP_079235188_1	GCF_002025255.2	1853690	Archaea;Euryarchaeota;Halobacteria;Haloferacales;Halorubraceae;Halolamina;Halolamina sp. CBA1230	Halolamina_CBA1230
WP_080051443_1	GCF_002056295.1	1931241	Bacteria;Proteobacteria;Gammaproteobacteria;Pseudomonadales;Pseudomonadaceae;Pseudomonas;Pseudomonas phragmitis	Pseudomonas_S-6-2
WP_080051704_1	GCF_002056295.1	1931241	Bacteria;Proteobacteria;Gammaproteobacteria;Pseudomonadales;Pseudomonadaceae;Pseudomonas;Pseudomonas phragmitis	Pseudomonas_S-6-2
WP_080530765_1	GCF_002072815.1	1094342	Bacteria;Proteobacteria;Gammaproteobacteria;Oceanospirillales;Alcanivoracaceae;Alcanivorax;Alcanivorax xenomutans	Alcanivorax_xenomutans_P40
WP_080997182_1	GCF_001267405.1	1525	Bacteria;Firmicutes;Clostridia;Thermoanaerobacterales;Thermoanaerobacteraceae;Moorella;Moorella thermoacetica	Moorella_thermoacetica_DSM_521
WP_080997517_1	GCF_001267195.1	1697053	Bacteria;Proteobacteria;Gammaproteobacteria;Pseudomonadales;Pseudomonadaceae;Thiopseudomonas;Thiopseudomonas alkaliphila	Oblitimonas_alkaliphila_C6819
WP_081142856_1	GCF_002078355.1	74969	Archaea;Thermoplasmatota;Thermoplasmata;Thermoplasmatales;Ferroplasmaceae;Ferroplasma;Ferroplasma acidiphilum	Ferroplasma_acidiphilum_Y
WP_081153352_1	GCF_002076895.1	1967665	Bacteria;Proteobacteria;Gammaproteobacteria;Alteromonadales;Colwelliaceae;Cognaticolwellia;Cognaticolwellia beringensis	Cognaticolwellia_beringensis_NB097-1
WP_081532726_1	GCF_002079305.1	1564506	Bacteria;Proteobacteria;Alphaproteobacteria;Rhodobacterales;Rhodobacteraceae;Rhodovulum;Rhodovulum sp. P5	Rhodovulum_P5
WP_081998158_1	GCF_001506165.1	470934	Bacteria;Proteobacteria;Gammaproteobacteria;Enterobacterales;Erwiniaceae;Pantoea;Pantoea vagans	Pantoea_vagans_ND02
WP_082007276_1	GCF_000800805.1	1577791	Archaea;Thermoplasmatota;Thermoplasmata;Methanomassiliicoccales;Methanomassiliicoccaceae;Methanoplasma;Methanoplasma termitum	Candidatus_Methanoplasma_termitum_MpT1
WP_082188040_1	GCF_001277915.1	1396	Bacteria;Firmicutes;Bacilli;Bacillales;Bacillaceae;Bacillus;Bacillus cereus	Bacillus_cereus_NJ-W
WP_082371793_1	GCF_001281465.1	1267562	Bacteria;Proteobacteria;Betaproteobacteria;Burkholderiales;Burkholderiaceae;Cupriavidus;Cupriavidus gilardii	Cupriavidus_gilardii_CR3
WP_082434361_1	GCF_001402915.1	1736675	Bacteria;Proteobacteria;Alphaproteobacteria;Hyphomicrobiales;Devosiaceae;Devosia;Devosia sp. A16	Devosia_A16
WP_082647876_1	GCF_001442745.1	84531	Bacteria;Proteobacteria;Gammaproteobacteria;Xanthomonadales;Xanthomonadaceae;Lysobacter;Lysobacter antibioticus	Lysobacter_antibioticus_76
WP_082742380_1	GCF_001548015.1	270351	Bacteria;Proteobacteria;Alphaproteobacteria;Hyphomicrobiales;Methylobacteriaceae;Methylobacterium;Methylobacterium aquaticum	Methylobacterium_aquaticum_MA-22A
WP_082938293_1	GCF_001653795.1	1658665	Bacteria;Proteobacteria;Betaproteobacteria;Burkholderiales;;Mitsuaria;Mitsuaria sp. 7	Mitsuaria_7
WP_083076886_1	GCF_900097105.1	1679444	Bacteria;Verrucomicrobia;Verrucomicrobiae;Verrucomicrobiales;Akkermansiaceae;Akkermansia;Akkermansia glycaniphila	Akkermansia_glycaniphila
WP_083076971_1	GCF_002085925.2	1549850	Bacteria;Proteobacteria;Alphaproteobacteria;Rhodobacterales;Rhodobacteraceae;Thioclava;Thioclava electrotropha	Thioclava_electrotropha_Elox9
WP_083645131_1	GCF_001951155.1	1229726	Bacteria;Bacteroidetes;Flavobacteriia;Flavobacteriales;Flavobacteriaceae;Gramella;Gramella flava	Gramella_flava_JLT2011
WP_083750403_1	GCF_000008265.1	263820	Archaea;Thermoplasmatota;Thermoplasmata;Thermoplasmatales;Picrophilaceae;Picrophilus;Picrophilus torridus	Picrophilus_torridus_DSM_9790
WP_083759238_1	GCF_000016185.1	414684	Bacteria;Proteobacteria;Alphaproteobacteria;Rhodospirillales;Rhodospirillaceae;Rhodospirillum;Rhodospirillum centenum	Rhodospirillum_centenum_SW_ATCC_51521
WP_084179501_1	GCF_000724625.1	661478	Bacteria;Armatimonadetes;Fimbriimonadia;Fimbriimonadales;Fimbriimonadaceae;Fimbriimonas;Fimbriimonas ginsengisoli	Fimbriimonas_ginsengisoli_Gsoil_348_GSoil_348
WP_085097696_1	GCF_010726955.1	1793	Bacteria;Actinobacteria;Actinomycetia;Corynebacteriales;Mycobacteriaceae;Mycolicibacterium;Mycolicibacterium fallax	Mycolicibacterium_fallax_JCM_6405
WP_085410430_1	GCF_002108455.1	1834519	Bacteria;Bacteroidetes;Cytophagia;Cytophagales;Spirosomaceae;Fibrella;Fibrella sp. ES10-3-2-2	Fibrella_ES10-3-2-2
WP_085411529_1	GCF_002108455.1	1834519	Bacteria;Bacteroidetes;Cytophagia;Cytophagales;Spirosomaceae;Fibrella;Fibrella sp. ES10-3-2-2	Fibrella_ES10-3-2-2
WP_085473959_1	GCF_004421025.1	561061	Bacteria;Bacteroidetes;Sphingobacteriia;Sphingobacteriales;Sphingobacteriaceae;Sphingobacterium;Sphingobacterium psychroaquaticum	Sphingobacterium_psychroaquaticum_SJ-25
WP_085749031_1	GCF_002116905.1	946333	Bacteria;Proteobacteria;Betaproteobacteria;Burkholderiales;;Rhizobacter;Rhizobacter gummiphilus	Rhizobacter_gummiphilus_NS21
WP_086049986_1	GCF_002119525.1	663	Bacteria;Proteobacteria;Gammaproteobacteria;Vibrionales;Vibrionaceae;Vibrio;Vibrio alginolyticus	Vibrio_alginolyticus_K08M4
WP_086059363_1	GCF_002119745.1	1416803	Bacteria;Proteobacteria;Betaproteobacteria;Burkholderiales;Alcaligenaceae;Bordetella;Bordetella genomosp. 9	Bordetella_genomo_9_AU14267
WP_086067928_1	GCF_002119685.1	1416806	Bacteria;Proteobacteria;Betaproteobacteria;Burkholderiales;Alcaligenaceae;Bordetella;Bordetella genomosp. 8	Bordetella_genomo_8_AU19157
WP_086087044_1	GCF_002119765.1	1235591	Bacteria;Proteobacteria;Alphaproteobacteria;Hyphomicrobiales;;Pseudorhodoplanes;Pseudorhodoplanes sinuspersici	Pseudorhodoplanes_sinuspersici_RIPI110
WP_086889600_1	GCF_002156705.1	745377	Archaea;Euryarchaeota;Halobacteria;Natrialbales;Natrialbaceae;Natrarchaeobaculum;Natrarchaeobaculum aegyptiacum	Natrarchaeobaculum_aegyptiacum_JWNM-HA_15
WP_086913024_1	GCF_002157165.1	553814	Bacteria;Proteobacteria;Betaproteobacteria;Burkholderiales;Comamonadaceae;Acidovorax;Acidovorax carolinensis	Acidovorax_carolinensis_NA2
WP_086963644_1	GCF_002157875.1	1903694	Bacteria;Proteobacteria;Gammaproteobacteria;Aeromonadales;Aeromonadaceae;Oceanisphaera;Oceanisphaera avium	Oceanisphaera_avium_AMac2203
WP_086981668_1	GCF_002157735.2	1891186	Bacteria;Proteobacteria;Gammaproteobacteria;Vibrionales;Vibrionaceae;Vibrio;Vibrio aphrogenes	Vibrio_aphrogenes_CA-1004
WP_087017652_1	GCF_019703835.1	1891207	Bacteria;Proteobacteria;Gammaproteobacteria;Vibrionales;Vibrionaceae;Thaumasiovibrio;Thaumasiovibrio subtropicus	Thaumasiovibrio_subtropicus_C4V358
WP_087067007_1	GCF_900088535.1	1851505	Bacteria;Cyanobacteria;;Synechococcales;Prochlorococcaceae;Cyanobium;Cyanobium sp. NIES-981	Cyanobium_NIES-981
WP_087208085_1	GCF_002158905.1	245188	Bacteria;Proteobacteria;Alphaproteobacteria;Rhodobacterales;Rhodobacteraceae;Yoonia;Yoonia vestfoldensis	Yoonia_vestfoldensis_SMR4r
WP_087465681_1	GCF_002162135.1	1987723	Bacteria;Proteobacteria;Gammaproteobacteria;Cellvibrionales;Cellvibrionaceae;Cellvibrio;Cellvibrio sp. PSBB006	Cellvibrio_PSBB006
WP_087925267_1	GCF_002192455.1	1940	Bacteria;Actinobacteria;Actinomycetia;Streptomycetales;Streptomycetaceae;Streptomyces;Streptomyces albireticuli	Streptomyces_albireticuli_MDJK11
WP_088015164_1	GCF_019334465.1	2058152	Bacteria;Proteobacteria;Gammaproteobacteria;Enterobacterales;Enterobacteriaceae;Klebsiella;Klebsiella grimontii	Klebsiella_grimontii_NY3
WP_088147510_1	GCF_013343095.1	32002	Bacteria;Proteobacteria;Betaproteobacteria;Burkholderiales;Alcaligenaceae;Achromobacter;Achromobacter denitrificans	Achromobacter_denitrificans_FDAARGOS_787
WP_088163613_1	GCF_002196555.1	2003121	Bacteria;Bacteroidetes;Sphingobacteriia;Sphingobacteriales;Sphingobacteriaceae;Sphingobacterium;Sphingobacterium sp. G1-14	Sphingobacterium_G1-14
WP_088234795_1	GCF_900184295.1	33069	Bacteria;Proteobacteria;Gammaproteobacteria;Pseudomonadales;Pseudomonadaceae;Pseudomonas;Pseudomonas viridiflava	Pseudomonas_viridiflava_CFBP_1590
WP_088431481_1	GCF_002075285.3	1641165	Bacteria;Cyanobacteria;;Pseudanabaenales;Prochlorotrichaceae;Halomicronema;Halomicronema hongdechloris	Halomicronema_hongdechloris_C2206
WP_088820217_1	GCF_002214165.1	1920749	Archaea;Micrarchaeota;;;;Mancarchaeum;Mancarchaeum acidiphilum	Candidatus_Mancarchaeum_acidiphilum_Mia14
WP_088820493_1	GCF_002214165.1	1920749	Archaea;Micrarchaeota;;;;Mancarchaeum;Mancarchaeum acidiphilum	Candidatus_Mancarchaeum_acidiphilum_Mia14
WP_088875807_1	GCF_000730165.1	1441467	Bacteria;Proteobacteria;Alphaproteobacteria;Rhodospirillales;Azospirillaceae;Nitrospirillum;Nitrospirillum amazonense	Nitrospirillum_amazonense_CBAmc_CBAmC
WP_088876348_1	GCF_002214345.1	689	Bacteria;Proteobacteria;Gammaproteobacteria;Vibrionales;Vibrionaceae;Vibrio;Vibrio mediterranei	Vibrio_mediterranei_QT6D1
WP_088920378_1	GCF_002215215.1	1192854	Bacteria;Proteobacteria;Gammaproteobacteria;Chromatiales;Granulosicoccaceae;Granulosicoccus;Granulosicoccus antarcticus	Granulosicoccus_antarcticus_IMCC3135
WP_088921805_1	GCF_002215215.1	1192854	Bacteria;Proteobacteria;Gammaproteobacteria;Chromatiales;Granulosicoccaceae;Granulosicoccus;Granulosicoccus antarcticus	Granulosicoccus_antarcticus_IMCC3135
WP_089110518_1	GCF_002218025.2	673372	Bacteria;Proteobacteria;Gammaproteobacteria;Vibrionales;Vibrionaceae;Vibrio;Vibrio casei	Vibrio_casei_DSM_22364
WP_089134893_1	GCF_002218195.1	2584094	Bacteria;Proteobacteria;Alphaproteobacteria;Sphingomonadales;Sphingomonadaceae;Sphingorhabdus;Sphingorhabdus sp. SMR4y	Sphingorhabdus_SMR4y
WP_089138354_1	GCF_002218045.2	76258	Bacteria;Proteobacteria;Gammaproteobacteria;Vibrionales;Vibrionaceae;Vibrio;Vibrio rumoiensis	Vibrio_rumoiensis_FERM_P-14531
WP_089175602_1	GCF_002220095.1	2015316	Bacteria;Proteobacteria;Alphaproteobacteria;Hyphomicrobiales;Boseaceae;Bosea;Bosea sp. AS-1	Bosea_AS-1
WP_089367730_1	GCF_002221505.1	28109	Bacteria;Proteobacteria;Gammaproteobacteria;Alteromonadales;Pseudoalteromonadaceae;Pseudoalteromonas;Pseudoalteromonas nigrifaciens	Pseudoalteromonas_nigrifaciens_KMM_661
WP_089418104_1	GCF_002222655.1	63	Bacteria;Proteobacteria;Betaproteobacteria;Neisseriales;Neisseriaceae;Vitreoscilla;Vitreoscilla filiformis	Vitreoscilla_filiformis_ATCC_15551
WP_089420665_1	GCF_002222635.1	1402135	Bacteria;Proteobacteria;Alphaproteobacteria;Rhodobacterales;Roseobacteraceae;Sulfitobacter;Sulfitobacter pseudonitzschiae	Sulfitobacter_pseudonitzschiae_SMR1
WP_089862984_1	GCF_900187165.1	1494	Bacteria;Firmicutes;Clostridia;Eubacteriales;Clostridiaceae;Clostridium;Clostridium cochlearium	Clostridium_cochlearium_NCTC13027
WP_093097185_1	GCF_900187125.1	1010	Bacteria;Bacteroidetes;Sphingobacteriia;Sphingobacteriales;Sphingobacteriaceae;Sphingobacterium;Sphingobacterium mizutaii	Sphingobacterium_mizutaii_NCTC12149
WP_093979320_1	GCF_002234495.1	616991	Bacteria;Bacteroidetes;Flavobacteriia;Flavobacteriales;Flavobacteriaceae;Arenibacter;Arenibacter algicola	Arenibacter_algicola_SMS7
WP_094058456_1	GCF_002237535.1	1249553	Bacteria;Proteobacteria;Gammaproteobacteria;Oceanospirillales;Oceanospirillaceae;Bacterioplanes;Bacterioplanes sanyensis	Bacterioplanes_sanyensis_NV9
WP_094082107_1	GCF_002240205.1	281093	Bacteria;Chlorobi;Chlorobia;Chlorobiales;Chlorobiaceae;Prosthecochloris;Prosthecochloris sp. GSB1	Prosthecochloris_GSB1_TY_Vent_GSB1_Ty-1
WP_094091035_1	GCF_002240035.1	1867846	Bacteria;Proteobacteria;Gammaproteobacteria;Legionellales;Legionellaceae;Legionella;Legionella clemsonensis	Legionella_clemsonensis_CDC-D5610
WP_094140793_1	GCF_003716975.1	239935	Bacteria;Verrucomicrobia;Verrucomicrobiae;Verrucomicrobiales;Akkermansiaceae;Akkermansia;Akkermansia muciniphila	Akkermansia_muciniphila_EB-AMDK-2
WP_094398154_1	GCF_002250075.1	1517	Bacteria;Firmicutes;Clostridia;Thermoanaerobacterales;Thermoanaerobacterales Family III. Incertae Sedis;Thermoanaerobacterium;Thermoanaerobacterium thermosaccharolyticum	Thermoanaerobacterium_thermosaccharolyticum_TG57
WP_094568876_1	GCF_002257585.1	1234841	Bacteria;Bacteroidetes;Sphingobacteriia;Sphingobacteriales;Sphingobacteriaceae;Mucilaginibacter;Mucilaginibacter xinganensis	Mucilaginibacter_xinganensis_BJC16-A31
WP_094569270_1	GCF_002257585.1	1234841	Bacteria;Bacteroidetes;Sphingobacteriia;Sphingobacteriales;Sphingobacteriaceae;Mucilaginibacter;Mucilaginibacter xinganensis	Mucilaginibacter_xinganensis_BJC16-A31
WP_094570161_1	GCF_002257585.1	1234841	Bacteria;Bacteroidetes;Sphingobacteriia;Sphingobacteriales;Sphingobacteriaceae;Mucilaginibacter;Mucilaginibacter xinganensis	Mucilaginibacter_xinganensis_BJC16-A31
WP_094571077_1	GCF_002257585.1	1234841	Bacteria;Bacteroidetes;Sphingobacteriia;Sphingobacteriales;Sphingobacteriaceae;Mucilaginibacter;Mucilaginibacter xinganensis	Mucilaginibacter_xinganensis_BJC16-A31
WP_094997406_1	GCF_002269385.1	1178778	Bacteria;Bacteroidetes;Flavobacteriia;Flavobacteriales;Flavobacteriaceae;Maribacter;Maribacter cobaltidurans	Maribacter_cobaltidurans_B1
WP_095042424_1	GCF_900066015.1	1806508	Bacteria;Chloroflexi;Ardenticatenia;Ardenticatenales;Ardenticatenaceae;Promineofilum;Promineofilum breve	Candidatus_Promineofilum_breve_Cfx-K
WP_095045199_1	GCF_900066015.1	1806508	Bacteria;Chloroflexi;Ardenticatenia;Ardenticatenales;Ardenticatenaceae;Promineofilum;Promineofilum breve	Candidatus_Promineofilum_breve_Cfx-K
WP_095070678_1	GCF_900187185.1	536441	Bacteria;Bacteroidetes;Flavobacteriia;Flavobacteriales;Weeksellaceae;Chryseobacterium;Chryseobacterium taklimakanense	Chryseobacterium_taklimakanense_NCTC13490
WP_095071879_1	GCF_900198195.1	584609	Bacteria;Bacteroidetes;Flavobacteriia;Flavobacteriales;Flavobacteriaceae;Tenacibaculum;Tenacibaculum jejuense	Tenacibaculum_jejuense_KCTC_22618T
WP_095414791_1	GCF_002277955.1	1331910	Bacteria;Planctomycetes;Planctomycetia;Pirellulales;Thermoguttaceae;Thermogutta;Thermogutta terrifontis	Thermogutta_terrifontis_R1
WP_095837573_1	GCF_020386615.1	2849666	Bacteria;Bacteroidetes;Chitinophagia;Chitinophagales;Chitinophagaceae;Chitinophaga;Chitinophaga sp. MD30B	Chitinophaga_MD30B
WP_095841196_1	GCF_020386615.1	2849666	Bacteria;Bacteroidetes;Chitinophagia;Chitinophagales;Chitinophagaceae;Chitinophaga;Chitinophaga sp. MD30B	Chitinophaga_MD30B
WP_095860077_1	GCF_002300135.1	1422	Bacteria;Firmicutes;Bacilli;Bacillales;Bacillaceae;Geobacillus;Geobacillus stearothermophilus	Geobacillus_stearothermophilus_DSM_458
WP_095979644_1	GCF_002305855.1	1294270	Bacteria;Proteobacteria;Deltaproteobacteria;Myxococcales;Archangiaceae;Melittangium;Melittangium boletus	Melittangium_boletus_DSM_14713
WP_096046882_1	GCF_002309535.1	220622	Bacteria;Proteobacteria;Epsilonproteobacteria;Campylobacterales;Campylobacteraceae;Sulfurospirillum;Sulfurospirillum sp. JPD-1	Sulfurospirillum_JPD-1
WP_096054068_1	GCF_002310455.2	155892	Bacteria;Proteobacteria;Alphaproteobacteria;Caulobacterales;Caulobacteraceae;Caulobacter;Caulobacter vibrioides	Caulobacter_vibrioides_CB1
WP_096054426_1	GCF_002310495.1	2576891	Bacteria;Verrucomicrobia;Opitutae;Opitutales;Opitutaceae;Nibricoccus;Nibricoccus aquaticus	Nibricoccus_aquaticus_HZ-65
WP_096054690_1	GCF_002310495.1	2576891	Bacteria;Verrucomicrobia;Opitutae;Opitutales;Opitutaceae;Nibricoccus;Nibricoccus aquaticus	Nibricoccus_aquaticus_HZ-65
WP_096347468_1	GCF_009497895.1	553151	Bacteria;Proteobacteria;Gammaproteobacteria;Pseudomonadales;Pseudomonadaceae;Halopseudomonas;Halopseudomonas pelagia	Pseudomonas_pelagia_Kongs-67
WP_096347500_1	GCF_009497895.1	553151	Bacteria;Proteobacteria;Gammaproteobacteria;Pseudomonadales;Pseudomonadaceae;Halopseudomonas;Halopseudomonas pelagia	Pseudomonas_pelagia_Kongs-67
WP_096349540_1	GCF_002355435.1	1550579	Bacteria;Bacteroidetes;Sphingobacteriia;Sphingobacteriales;Sphingobacteriaceae;Mucilaginibacter;Mucilaginibacter gotjawali	Mucilaginibacter_gotjawali_SA3-7
WP_096353536_1	GCF_002355435.1	1550579	Bacteria;Bacteroidetes;Sphingobacteriia;Sphingobacteriales;Sphingobacteriaceae;Mucilaginibacter;Mucilaginibacter gotjawali	Mucilaginibacter_gotjawali_SA3-7
WP_096354481_1	GCF_002355335.1	1333996	Bacteria;Proteobacteria;Alphaproteobacteria;Hyphomicrobiales;Bradyrhizobiaceae;Variibacter;Variibacter gotjawalensis	Variibacter_gotjawalensis_GJW-30
WP_096358447_1	GCF_002355335.1	1333996	Bacteria;Proteobacteria;Alphaproteobacteria;Hyphomicrobiales;Bradyrhizobiaceae;Variibacter;Variibacter gotjawalensis	Variibacter_gotjawalensis_GJW-30
WP_096359088_1	GCF_002355735.1	1620215	Bacteria;Proteobacteria;Gammaproteobacteria;Acidiferrobacterales;Acidiferrobacteraceae;Sulfuricaulis;Sulfuricaulis limicola	Sulfuricaulis_limicola_HA5
WP_096365229_1	GCF_002356355.1	585455	Bacteria;Proteobacteria;Gammaproteobacteria;Chromatiales;;Thiohalobacter;Thiohalobacter thiocyanaticus	Thiohalobacter_thiocyanaticus_FOKN1
WP_096380477_1	GCF_002355535.1	708131	Bacteria;Actinobacteria;Actinomycetia;Micrococcales;Microbacteriaceae;Aurantimicrobium;Aurantimicrobium minutum	Aurantimicrobium_minutum_KNC
WP_096386069_1	GCF_002355455.1	1807358	Bacteria;Cyanobacteria;;Pleurocapsales;Dermocarpellaceae;Stanieria;Stanieria sp. NIES-3757	Stanieria_NIES-3757
WP_096407776_1	GCF_002356555.2	1052	Bacteria;Proteobacteria;Gammaproteobacteria;Chromatiales;Ectothiorhodospiraceae;Halorhodospira;Halorhodospira halochloris	Halorhodospira_halochloris_DSM_1059
WP_096410190_1	GCF_002356555.2	1052	Bacteria;Proteobacteria;Gammaproteobacteria;Chromatiales;Ectothiorhodospiraceae;Halorhodospira;Halorhodospira halochloris	Halorhodospira_halochloris_DSM_1059
WP_096448738_1	GCF_002354895.1	2005884	Bacteria;Proteobacteria;Betaproteobacteria;Rhodocyclales;Zoogloeaceae;Thauera;Thauera sp. K11	Thauera_K11
WP_096462523_1	GCF_002355415.1	1675686	Bacteria;Proteobacteria;Gammaproteobacteria;Acidiferrobacterales;Acidiferrobacteraceae;Sulfurifustis;Sulfurifustis variabilis	Sulfurifustis_variabilis_skN76
WP_096467178_1	GCF_002355375.1	1500254	Bacteria;Firmicutes;Bacilli;Bacillales;Paenibacillaceae;Aneurinibacillus;Aneurinibacillus soli	Aneurinibacillus_soli_CB4
WP_096476763_1	GCF_002356375.1	61435	Bacteria;Chloroflexi;Dehalococcoidia;Dehalococcoidales;Dehalococcoidaceae;Dehalococcoides;Dehalococcoides mccartyi	Dehalococcoides_mccartyi_UCH-ATV1
WP_096626341_1	GCF_002368395.1	2005462	Bacteria;Cyanobacteria;;Nostocales;Calotrichaceae;Calothrix;Calothrix sp. NIES-3974	Calothrix_NIES-3974
WP_096720313_1	GCF_002368355.1	2005460	Bacteria;Cyanobacteria;;Chroococcales;Chroococcaceae;Chondrocystis;Chondrocystis sp. NIES-4102	Chondrocystis_NIES-4102
WP_096779585_1	GCF_002407485.1	347534	Bacteria;Proteobacteria;Gammaproteobacteria;Aeromonadales;Aeromonadaceae;Zobellella;Zobellella denitrificans	Zobellella_denitrificans_F13-1
WP_096780134_1	GCF_002407485.1	347534	Bacteria;Proteobacteria;Gammaproteobacteria;Aeromonadales;Aeromonadaceae;Zobellella;Zobellella denitrificans	Zobellella_denitrificans_F13-1
WP_096806333_1	GCF_002407265.1	1758178	Bacteria;Proteobacteria;Alphaproteobacteria;Rhodobacterales;Roseobacteraceae;Celeribacter;Celeribacter ethanolicus	Celeribacter_ethanolicus_TSPH2
WP_097372632_1	GCF_002504165.1	1411902	Bacteria;Proteobacteria;Alphaproteobacteria;Rhodobacterales;Rhodobacteraceae;Pacificitalea;Pacificitalea manganoxidans	Pacificitalea_manganoxidans_DY25
WP_097789067_1	GCF_002549795.1	475662	Bacteria;Proteobacteria;Gammaproteobacteria;Oceanospirillales;Halomonadaceae;Halomonas;Halomonas beimenensis	Halomonas_beimenensis_NTU-111
WP_097789671_1	GCF_002549795.1	475662	Bacteria;Proteobacteria;Gammaproteobacteria;Oceanospirillales;Halomonadaceae;Halomonas;Halomonas beimenensis	Halomonas_beimenensis_NTU-111
WP_098003374_1	GCF_010726645.1	39688	Bacteria;Actinobacteria;Actinomycetia;Corynebacteriales;Mycobacteriaceae;Mycolicibacterium;Mycolicibacterium duvalii	Mycolicibacterium_duvalii_JCM_6396
WP_098193561_1	GCF_002557795.1	2029983	Bacteria;Bacteroidetes;Chitinophagia;Chitinophagales;Chitinophagaceae;Chitinophaga;Chitinophaga caeni	Chitinophaga_caeni_13
WP_099030741_1	GCF_016695175.1	2003316	Bacteria;Proteobacteria;Gammaproteobacteria;Alteromonadales;Pseudoalteromonadaceae;Pseudoalteromonas;Pseudoalteromonas sp. GCY	Pseudoalteromonas_GCY
WP_099325228_1	GCF_011066545.1	174633	Bacteria;Planctomycetes;Brocadiia;Brocadiales;Brocadiaceae;Kuenenia;Kuenenia stuttgartiensis	Candidatus_Kuenenia_stuttgartiensis_CSTR1
WP_099428558_1	GCF_002736045.1	303	Bacteria;Proteobacteria;Gammaproteobacteria;Pseudomonadales;Pseudomonadaceae;Pseudomonas;Pseudomonas putida	Pseudomonas_putida_E46
WP_099437165_1	GCF_002736205.1	363852	Bacteria;Bacteroidetes;Sphingobacteriia;Sphingobacteriales;Sphingobacteriaceae;Pedobacter;Pedobacter ginsengisoli	Pedobacter_ginsengisoli_T01R-27
WP_099437535_1	GCF_002736205.1	363852	Bacteria;Bacteroidetes;Sphingobacteriia;Sphingobacteriales;Sphingobacteriaceae;Pedobacter;Pedobacter ginsengisoli	Pedobacter_ginsengisoli_T01R-27
WP_099437820_1	GCF_002736205.1	363852	Bacteria;Bacteroidetes;Sphingobacteriia;Sphingobacteriales;Sphingobacteriaceae;Pedobacter;Pedobacter ginsengisoli	Pedobacter_ginsengisoli_T01R-27
WP_099453224_1	GCF_002736125.1	303	Bacteria;Proteobacteria;Gammaproteobacteria;Pseudomonadales;Pseudomonadaceae;Pseudomonas;Pseudomonas putida	Pseudomonas_putida_E41
WP_099472085_1	GCF_006385135.1	2043170	Bacteria;Proteobacteria;Alphaproteobacteria;Emcibacterales;Emcibacteraceae;Paremcibacter;Paremcibacter congregatus	Paremcibacter_congregatus_ZYLT
WP_099518169_1	GCF_002741035.1	1870819	Bacteria;Firmicutes;Bacilli;Bacillales;Paenibacillaceae;Paenibacillus;Paenibacillus sp. BIHB4019	Paenibacillus_BIHB4019
WP_099558028_1	GCF_900231165.1	1482074	Bacteria;Proteobacteria;Alphaproteobacteria;Hyphomicrobiales;Pleomorphomonadaceae;Hartmannibacter;Hartmannibacter diazotrophicus	Hartmannibacter_diazotrophicus_E19T
WP_099558121_1	GCF_900231165.1	1482074	Bacteria;Proteobacteria;Alphaproteobacteria;Hyphomicrobiales;Pleomorphomonadaceae;Hartmannibacter;Hartmannibacter diazotrophicus	Hartmannibacter_diazotrophicus_E19T
WP_099624069_1	GCF_002749615.1	69666	Bacteria;Proteobacteria;Alphaproteobacteria;Caulobacterales;Caulobacteraceae;Caulobacter;Caulobacter mirabilis	Caulobacter_mirabilis_FWC_38
WP_099658185_1	GCF_003669015.1	2478662	Bacteria;Proteobacteria;Betaproteobacteria;Burkholderiales;Comamonadaceae;Acidovorax;Acidovorax sp. 1608163	Acidovorax_1608163
WP_099775516_1	GCF_002753995.1	2049589	Bacteria;Proteobacteria;Gammaproteobacteria;Pseudomonadales;Pseudomonadaceae;Pseudomonas;Pseudomonas sp. HLS-6	Pseudomonas_HLS-6
WP_099798182_1	GCF_002754935.1	1917166	Bacteria;Cyanobacteria;;Thermostichales;Thermostichaceae;Thermostichus;Thermostichus lividus	Synechococcus_lividus_PCC_6715
WP_100050405_1	GCF_004126515.1	337243	Archaea;Euryarchaeota;Halobacteria;Haloferacales;Halorubraceae;Halorubrum;Halorubrum ezzemoulense	Halorubrum_ezzemoulense_Fb21
WP_100074278_1	GCF_002770595.1	1265445	Bacteria;Bacteroidetes;Flavobacteriia;Flavobacteriales;Weeksellaceae;Chryseobacterium;Chryseobacterium camelliae	Chryseobacterium_camelliae_Dolsongi-HT1
WP_100183381_1	GCF_002787055.1	1846278	Archaea;Thaumarchaeota;;;;Nitrosotenuis;Nitrosotenuis aquarius	Candidatus_Nitrosotenuis_aquarius_AQ6F
WP_100443864_1	GCF_003006435.1	40324	Bacteria;Proteobacteria;Gammaproteobacteria;Xanthomonadales;Xanthomonadaceae;Stenotrophomonas;Stenotrophomonas maltophilia	Stenotrophomonas_maltophilia_SJTH1
WP_100691890_1	GCF_002808045.1	2055892	Bacteria;Proteobacteria;Gammaproteobacteria;Alteromonadales;Idiomarinaceae;Idiomarina;Idiomarina sp. X4	Idiomarina_X4
WP_100945640_1	GCF_002831685.1	2058137	Bacteria;Bacteroidetes;Flavobacteriia;Flavobacteriales;Flavobacteriaceae;Polaribacter;Polaribacter sp. ALD11	Polaribacter_ALD11
WP_100995558_1	GCF_002831665.1	2057808	Bacteria;Bacteroidetes;Flavobacteriia;Flavobacteriales;Flavobacteriaceae;Lacinutrix;Lacinutrix sp. Bg11-31	Lacinutrix_Bg11-31
WP_101013054_1	GCF_002831625.1	2058134	Bacteria;Bacteroidetes;Flavobacteriia;Flavobacteriales;Flavobacteriaceae;Nonlabens;Nonlabens sp. MB-3u-79	Nonlabens_MB-3u-79
WP_101014798_1	GCF_002831625.1	2058134	Bacteria;Bacteroidetes;Flavobacteriia;Flavobacteriales;Flavobacteriaceae;Nonlabens;Nonlabens sp. MB-3u-79	Nonlabens_MB-3u-79
WP_101284561_1	GCF_002844375.1	2048283	Bacteria;Proteobacteria;Alphaproteobacteria;Rhodospirillales;Thalassospiraceae;Thalassospira;Thalassospira marina	Thalassospira_marina_CSC3H3
WP_101293051_1	GCF_019599005.1	2866277	Bacteria;Proteobacteria;Gammaproteobacteria;Pseudomonadales;Pseudomonadaceae;Pseudomonas;Pseudomonas sp. S11A 273	Pseudomonas_S11A_273
WP_101293678_1	GCF_019599005.1	2866277	Bacteria;Proteobacteria;Gammaproteobacteria;Pseudomonadales;Pseudomonadaceae;Pseudomonas;Pseudomonas sp. S11A 273	Pseudomonas_S11A_273
WP_101499561_1	GCF_002865605.1	2065379	Bacteria;Proteobacteria;Alphaproteobacteria;Rhodobacterales;Rhodobacteraceae;Paracoccus;Paracoccus jeotgali	Paracoccus_jeotgali_CBA4604
WP_101892814_1	GCF_002863865.1	1917421	Bacteria;Proteobacteria;Gammaproteobacteria;Oceanospirillales;Alcanivoracaceae;Ketobacter;Ketobacter alkanivorans	Ketobacter_alkanivorans_GI5
WP_101900965_1	GCF_002848365.2	28087	Bacteria;Proteobacteria;Gammaproteobacteria;Legionellales;Legionellaceae;Legionella;Legionella sainthelensi	Legionella_sainthelensi_LA01-117
WP_102111935_1	GCF_002868735.1	1612173	Bacteria;Proteobacteria;Alphaproteobacteria;Rhodospirillales;Azospirillaceae;Niveispirillum;Niveispirillum cyanobacteriorum	Niveispirillum_cyanobacteriorum_TH16
WP_102115370_1	GCF_002868735.1	1612173	Bacteria;Proteobacteria;Alphaproteobacteria;Rhodospirillales;Azospirillaceae;Niveispirillum;Niveispirillum cyanobacteriorum	Niveispirillum_cyanobacteriorum_TH16
WP_102242606_1	GCF_002872415.1	960	Bacteria;Proteobacteria;Oligoflexia;Bacteriovoracales;Bacteriovoracaceae;Bacteriovorax;Bacteriovorax stolpii	Bacteriovorax_stolpii_DSM_12778
WP_102247400_1	GCF_002872475.1	2067960	Bacteria;Proteobacteria;Betaproteobacteria;Rhodocyclales;Rhodocyclaceae;Aromatoleum;Aromatoleum pumilum	Aromatoleum_pumilum_SY39
WP_102247784_1	GCF_002872475.1	2067960	Bacteria;Proteobacteria;Betaproteobacteria;Rhodocyclales;Rhodocyclaceae;Aromatoleum;Aromatoleum pumilum	Aromatoleum_pumilum_SY39
WP_102523408_1	GCF_900233005.1	1671868	Bacteria;Proteobacteria;Gammaproteobacteria;Vibrionales;Vibrionaceae;Vibrio;Vibrio tapetis	Vibrio_tapetis_sub_tapetis
WP_102757980_1	GCF_002886045.1	1803846	Bacteria;Bacteroidetes;Flavobacteriia;Flavobacteriales;Flavobacteriaceae;Flavivirga;Flavivirga eckloniae	Flavivirga_eckloniae_ECD14
WP_103082797_1	GCF_002896855.1	84032	Bacteria;Firmicutes;Clostridia;Eubacteriales;Oscillospiraceae;Pseudoclostridium;Pseudoclostridium thermosuccinogenes	Pseudoclostridium_thermosuccinogenes_DSM_5807
WP_103274257_1	GCF_002902905.1	1758194	Bacteria;Proteobacteria;Betaproteobacteria;Burkholderiales;Alcaligenaceae;Achromobacter;Achromobacter sp. AONIH1	Achromobacter_AONIH1
WP_103287134_1	GCF_002906215.1	2045011	Archaea;Thaumarchaeota;Nitrososphaeria;Nitrosocaldales;Nitrosocaldaceae;Nitrosocaldus;Nitrosocaldus islandicus	Candidatus_Nitrosocaldus_islandicus
WP_103287350_1	GCF_002906215.1	2045011	Archaea;Thaumarchaeota;Nitrososphaeria;Nitrosocaldales;Nitrosocaldaceae;Nitrosocaldus;Nitrosocaldus islandicus	Candidatus_Nitrosocaldus_islandicus
WP_103427021_1	GCF_002906575.1	755307	Archaea;Euryarchaeota;Halobacteria;Haloferacales;Halorubraceae;Salinigranum;Salinigranum rubrum	Salinigranum_rubrum_GX10
WP_103518062_1	GCF_014217705.1	303	Bacteria;Proteobacteria;Gammaproteobacteria;Pseudomonadales;Pseudomonadaceae;Pseudomonas;Pseudomonas putida	Pseudomonas_putida_MX-2
WP_103905237_1	GCF_011046555.1	797291	Bacteria;Bacteroidetes;Sphingobacteriia;Sphingobacteriales;Sphingobacteriaceae;Sphingobacterium;Sphingobacterium lactis	Sphingobacterium_lactis_DSM_22361
WP_103907472_1	GCF_011046555.1	797291	Bacteria;Bacteroidetes;Sphingobacteriia;Sphingobacteriales;Sphingobacteriaceae;Sphingobacterium;Sphingobacterium lactis	Sphingobacterium_lactis_DSM_22361
WP_103993084_1	GCF_004799685.1	699433	Archaea;Euryarchaeota;Halobacteria;Haloferacales;Haloferacaceae;Halobellus;Halobellus limi	Halobellus_limi_CGMCC_1.10331
WP_104358222_1	GCF_015476235.1	215580	Bacteria;Proteobacteria;Betaproteobacteria;Burkholderiales;Comamonadaceae;Schlegelella;Schlegelella thermodepolymerans	Schlegelella_thermodepolymerans_DSM_15344
WP_104834152_1	GCF_002943995.1	76759	Bacteria;Proteobacteria;Gammaproteobacteria;Pseudomonadales;Pseudomonadaceae;Pseudomonas;Pseudomonas monteilii	Pseudomonas_monteilii_FDAARGOS_171
WP_104837621_1	GCF_002945325.1	39152	Archaea;Euryarchaeota;Methanococci;Methanococcales;Methanococcaceae;Methanococcus;Methanococcus maripaludis	Methanococcus_maripaludis_DSM_2067
WP_104894806_1	GCF_002949085.1	2083786	Bacteria;Proteobacteria;Alphaproteobacteria;Hyphomicrobiales;Devosiaceae;Devosia;Devosia sp. I507	Devosia_I507
WP_104913511_1	GCF_002950575.1	1159327	Bacteria;Actinobacteria;Actinomycetia;Micrococcales;Microbacteriaceae;Pontimonas;Pontimonas salivibrio	Pontimonas_salivibrio_CL-TW6
WP_104936194_1	GCF_002952055.1	1986146	Bacteria;Proteobacteria;Deltaproteobacteria;Desulfobacterales;Desulfobulbaceae;Desulfobulbus;Desulfobulbus oralis	Desulfobulbus_oralis_HOT041ORNL
WP_104992213_1	GCF_002953415.1	2080419	Bacteria;Deinococcus-Thermus;Deinococci;Deinococcales;Deinococcaceae;Deinococcus;Deinococcus sp. NW-56	Deinococcus_NW-56
WP_105213909_1	GCF_002966125.1	2094025	Bacteria;Bacteroidetes;Flavobacteriia;Flavobacteriales;Flavobacteriaceae;Pukyongia;Pukyongia salina	Pukyongia_salina_RR4-38
WP_105306280_1	GCF_002968395.1	2100422	Bacteria;Proteobacteria;Gammaproteobacteria;Alteromonadales;Idiomarinaceae;Idiomarina;Idiomarina sp. OT37-5b	Idiomarina_OT37-5b
WP_105306678_1	GCF_002968395.1	2100422	Bacteria;Proteobacteria;Gammaproteobacteria;Alteromonadales;Idiomarinaceae;Idiomarina;Idiomarina sp. OT37-5b	Idiomarina_OT37-5b
WP_105943112_1	GCF_002993285.1	1004901	Bacteria;Actinobacteria;Actinomycetia;Corynebacteriales;Gordoniaceae;Gordonia;Gordonia iterans	Gordonia_iterans_Co17
WP_106011843_1	GCF_002998295.1	236753	Bacteria;Firmicutes;Clostridia;Eubacteriales;Oscillospiraceae;Fastidiosipila;Fastidiosipila sanguinis	Fastidiosipila_sanguinis_CCUG_47711
WP_106158367_1	GCF_003001655.1	316	Bacteria;Proteobacteria;Gammaproteobacteria;Pseudomonadales;Pseudomonadaceae;Pseudomonas;Pseudomonas stutzeri	Pseudomonas_stutzeri_DW2-1
WP_106448005_1	GCF_003008595.1	2109915	Bacteria;Proteobacteria;Betaproteobacteria;Burkholderiales;Comamonadaceae;Simplicispira;Simplicispira suum	Simplicispira_suum_SC1-8
WP_106646690_1	GCF_002838765.1	1561924	Bacteria;Proteobacteria;Gammaproteobacteria;Kangiellales;Kangiellaceae;Kangiella;Kangiella profundi	Kangiella_profundi_FT102
WP_106702641_1	GCF_003008535.1	2109914	Bacteria;Proteobacteria;Betaproteobacteria;Burkholderiales;Comamonadaceae;Ottowia;Ottowia oryzae	Ottowia_oryzae_KADR8-3
WP_106740295_1	GCF_003008615.1	300	Bacteria;Proteobacteria;Gammaproteobacteria;Pseudomonadales;Pseudomonadaceae;Pseudomonas;Pseudomonas mendocina	Pseudomonas_mendocina_NEB698
WP_106749365_1	GCF_003008515.1	1868589	Bacteria;Proteobacteria;Alphaproteobacteria;Hyphomicrobiales;Phreatobacteraceae;Phreatobacter;Phreatobacter cathodiphilus	Phreatobacter_cathodiphilus_S-12
WP_106790291_1	GCF_900312975.1	2086584	Bacteria;Firmicutes;Clostridia;Eubacteriales;;Massilistercora;Massilistercora timonensis	Massilistercora_timonensis_Marseille-P3756
WP_106891557_1	GCF_003015185.1	2021234	Bacteria;Proteobacteria;Gammaproteobacteria;Xanthomonadales;Rhodanobacteraceae;Ahniella;Ahniella affigens	Ahniella_affigens_D13
WP_106938429_1	GCF_003019815.1	2126319	Bacteria;Proteobacteria;Betaproteobacteria;Burkholderiales;Comamonadaceae;Variovorax;Variovorax sp. PMC12	Variovorax_PMC12
WP_107012760_1	GCF_003024155.1	2126553	Bacteria;Bacteroidetes;Flavobacteriia;Flavobacteriales;Flavobacteriaceae;Gramella;Gramella fulva	Gramella_fulva_SH35
WP_107221336_1	GCF_003030465.1	44139	Bacteria;Proteobacteria;Betaproteobacteria;Rhodocyclales;Zoogloeaceae;Thauera;Thauera aromatica	Thauera_aromatica_K172
WP_107525125_1	GCF_001922385.1	93064	Bacteria;Proteobacteria;Alphaproteobacteria;Sphingomonadales;Sphingomonadaceae;Sphingomonas;Sphingomonas koreensis	Sphingomonas_koreensis_ABOJV
WP_107951053_1	GCF_003049605.2	436516	Bacteria;Firmicutes;Bacilli;Bacillales;Bacillaceae;Lysinibacillus;Lysinibacillus parviboronicapiens	Lysinibacillus_parviboronicapiens_VT1065
WP_108190317_1	GCF_003671955.1	303	Bacteria;Proteobacteria;Gammaproteobacteria;Pseudomonadales;Pseudomonadaceae;Pseudomonas;Pseudomonas putida	Pseudomonas_putida_B4
WP_108436033_1	GCF_003060865.1	2169400	Bacteria;Proteobacteria;Alphaproteobacteria;Rhodobacterales;Rhodobacteraceae;Gemmobacter;Gemmobacter aquarius	Gemmobacter_HYN0069
WP_108469262_1	GCF_003065365.1	556054	Bacteria;Proteobacteria;Betaproteobacteria;Burkholderiales;Burkholderiaceae;Polynucleobacter;Polynucleobacter difficilis	Polynucleobacter_difficilis_AM-8B5
WP_108602820_1	GCF_003063625.1	2172099	Bacteria;Proteobacteria;Gammaproteobacteria;Alteromonadales;Alteromonadaceae;Saccharobesus;Saccharobesus litoralis	Catenovulum_CCB-QB4
WP_108623101_1	GCF_003058465.1	2163011	Bacteria;Proteobacteria;Betaproteobacteria;Burkholderiales;Alcaligenaceae;Orrella;Orrella marina	Orrella_marina_HZ20
WP_108643019_1	GCF_003071405.1	1075	Bacteria;Proteobacteria;Alphaproteobacteria;Rhodobacterales;Rhodobacteraceae;Fuscovulum;Fuscovulum blasticum	Fuscovulum_blasticum_285
WP_108779110_1	GCF_003096035.1	2175091	Bacteria;Bacteroidetes;Flavobacteriia;Flavobacteriales;Flavobacteriaceae;Flavobacterium;Flavobacterium album	Flavobacterium_album_HYN0059
WP_108779325_1	GCF_003096035.1	2175091	Bacteria;Bacteroidetes;Flavobacteriia;Flavobacteriales;Flavobacteriaceae;Flavobacterium;Flavobacterium album	Flavobacterium_album_HYN0059
WP_108870503_1	GCF_900343145.1	2161816	Bacteria;Actinobacteria;Actinomycetia;Propionibacteriales;Propionibacteriaceae;Tessaracoccus;Tessaracoccus timonensis	Tessaracoccus_timonensis_Marseille-P5995
WP_108948967_1	GCF_003111645.1	41977	Bacteria;Proteobacteria;Betaproteobacteria;Rhodocyclales;Zoogloeaceae;Azoarcus;Azoarcus communis	Azoarcus_communis_TSPY31
WP_108968411_1	GCF_003111685.1	311180	Bacteria;Proteobacteria;Alphaproteobacteria;Rhodobacterales;Roseobacteraceae;Salipiger;Salipiger pacificus	Salipiger_pacificus_YSBP01
WP_108974280_1	GCF_003111665.1	41977	Bacteria;Proteobacteria;Betaproteobacteria;Rhodocyclales;Zoogloeaceae;Azoarcus;Azoarcus communis	Azoarcus_communis_TSNA42
WP_109034460_1	GCF_003100395.1	1296669	Bacteria;Proteobacteria;Betaproteobacteria;Burkholderiales;;Aquabacterium;Aquabacterium olei	Aquabacterium_olei_NBRC_110486
WP_109038379_1	GCF_003100395.1	1296669	Bacteria;Proteobacteria;Betaproteobacteria;Burkholderiales;;Aquabacterium;Aquabacterium olei	Aquabacterium_olei_NBRC_110486
WP_109194374_1	GCF_003122385.1	2183896	Bacteria;Bacteroidetes;Flavobacteriia;Flavobacteriales;Flavobacteriaceae;Flavobacterium;Flavobacterium crocinum	Flavobacterium_crocinum_HYN0056
WP_109322902_1	GCF_003143535.1	2516557	Bacteria;Bacteroidetes;Cytophagia;Cytophagales;Cytophagaceae;Aquirufa;Aquirufa nivalisilvae	Aquirufa_nivalisilvae_HME7025
WP_109330205_1	GCF_003130795.1	2202148	Bacteria;Proteobacteria;Alphaproteobacteria;Rhodospirillales;Azospirillaceae;Azospirillum;Azospirillum thermophilum	Azospirillum_thermophilum_CFH_70021
WP_109339523_1	GCF_003143555.1	2183582	Bacteria;Proteobacteria;Gammaproteobacteria;Alteromonadales;Alteromonadaceae;Saliniradius;Saliniradius amylolyticus	Saliniradius_amylolyticus_HMF8227
WP_109569502_1	GCF_003148385.1	2201181	Bacteria;Bacteroidetes;Flavobacteriia;Flavobacteriales;Flavobacteriaceae;Flavobacterium;Flavobacterium sediminis	Flavobacterium_sediminis_MEBiC07310
WP_109599171_1	GCF_003151255.1	2082949	Bacteria;Proteobacteria;Alphaproteobacteria;Hyphomicrobiales;Methylobacteriaceae;Microvirga;Microvirga sp. 17 mud 1-3	Microvirga_17_mud_1-3
WP_109757308_1	GCF_003970735.1	1826607	Bacteria;Proteobacteria;Alphaproteobacteria;Rhodobacterales;Rhodobacteraceae;Silicimonas;Silicimonas algicola	Silicimonas_algicola_KC90
WP_109893934_1	GCF_003173275.1	2202000	Bacteria;Actinobacteria;Actinomycetia;Streptomycetales;Streptomycetaceae;Streptomyces;Streptomyces sp. NEAU-S7GS2	Streptomyces_NEAU-S7GS2
WP_109992976_1	GCF_003177035.1	2183911	Bacteria;Proteobacteria;Gammaproteobacteria;Salinisphaerales;Salinisphaeraceae;Salinisphaera;Salinisphaera sp. LB1	Salinisphaera_LB1
WP_109993019_1	GCF_003177035.1	2183911	Bacteria;Proteobacteria;Gammaproteobacteria;Salinisphaerales;Salinisphaeraceae;Salinisphaera;Salinisphaera sp. LB1	Salinisphaera_LB1
WP_110138795_1	GCF_000015145.1	415426	Archaea;Crenarchaeota;Thermoprotei;Desulfurococcales;Pyrodictiaceae;Hyperthermus;Hyperthermus butylicus	Hyperthermus_butylicus_DSM_5456
WP_110169212_1	GCF_001618865.1	1855912	Bacteria;Acidobacteria;Vicinamibacteria;;Vicinamibacteraceae;Luteitalea;Luteitalea pratensis	Luteitalea_pratensis_DSM_100886
WP_110170890_1	GCF_001618865.1	1855912	Bacteria;Acidobacteria;Vicinamibacteria;;Vicinamibacteraceae;Luteitalea;Luteitalea pratensis	Luteitalea_pratensis_DSM_100886
WP_110174352_1	GCF_001618865.1	1855912	Bacteria;Acidobacteria;Vicinamibacteria;;Vicinamibacteraceae;Luteitalea;Luteitalea pratensis	Luteitalea_pratensis_DSM_100886
WP_110270221_1	GCF_003201835.2	41673	Archaea;Crenarchaeota;Thermoprotei;Sulfolobales;Sulfolobaceae;Acidianus;Acidianus brierleyi	Acidianus_brierleyi_DSM_1651
WP_110270753_1	GCF_003201835.2	41673	Archaea;Crenarchaeota;Thermoprotei;Sulfolobales;Sulfolobaceae;Acidianus;Acidianus brierleyi	Acidianus_brierleyi_DSM_1651
WP_110369510_1	GCF_003201675.2	1293036	Archaea;Crenarchaeota;Thermoprotei;Sulfolobales;Sulfolobaceae;Metallosphaera;Metallosphaera hakonensis	Metallosphaera_hakonensis_JCM_8857_DSM_7519_HO1-1
WP_110380732_1	GCF_003201765.2	619593	Archaea;Crenarchaeota;Thermoprotei;Sulfolobales;Sulfolobaceae;Acidianus;Acidianus sulfidivorans	Acidianus_sulfidivorans_JP7
WP_110450322_1	GCF_003150835.1	2201350	Bacteria;Proteobacteria;Alphaproteobacteria;Caulobacterales;Caulobacteraceae;Phenylobacterium;Phenylobacterium parvum	Phenylobacterium_parvum_HYN0004
WP_111065409_1	GCF_003233655.1	682998	Bacteria;Proteobacteria;Alphaproteobacteria;Rhodospirillales;Azospirillaceae;Azospirillum;Azospirillum ramasamyi	Azospirillum_ramasamyi_M2T2B2
WP_111265927_1	GCF_003233695.1	1605891	Bacteria;Proteobacteria;Gammaproteobacteria;Xanthomonadales;Xanthomonadaceae;Lysobacter;Lysobacter maris	Lysobacter_maris_HZ9B
WP_111335957_1	GCF_003258315.1	1548548	Bacteria;Proteobacteria;Deltaproteobacteria;Bradymonadales;Bradymonadaceae;Bradymonas;Bradymonas sediminis	Bradymonas_sediminis_FA350
WP_111371858_1	GCF_003258705.1	1784714	Bacteria;Bacteroidetes;Cytophagia;Cytophagales;Spirosomaceae;Arcticibacterium;Arcticibacterium luteifluviistationis	Arcticibacterium_luteifluviistationis_SM1504T
WP_111373283_1	GCF_003258705.1	1784714	Bacteria;Bacteroidetes;Cytophagia;Cytophagales;Spirosomaceae;Arcticibacterium;Arcticibacterium luteifluviistationis	Arcticibacterium_luteifluviistationis_SM1504T
WP_111375866_1	GCF_008369745.1	1617283	Bacteria;Bacteroidetes;Flavobacteriia;Flavobacteriales;Flavobacteriaceae;Flavobacterium;Flavobacterium nitrogenifigens	Flavobacterium_nitrogenifigens_KACC_18538
WP_111524235_1	GCF_003589745.1	617123	Bacteria;Firmicutes;Clostridia;Eubacteriales;Lachnospiraceae;Lachnoanaerobaculum;Lachnoanaerobaculum umeaense	Lachnoanaerobaculum_umeaense_DSM_23576_CCUG_58757
WP_112925716_1	GCF_003293695.1	2698682	Bacteria;Proteobacteria;Gammaproteobacteria;Xanthomonadales;Xanthomonadaceae;Lysobacter;Lysobacter oculi	Lysobacter_oculi_83-4
WP_112926614_1	GCF_003293695.1	2698682	Bacteria;Proteobacteria;Gammaproteobacteria;Xanthomonadales;Xanthomonadaceae;Lysobacter;Lysobacter oculi	Lysobacter_oculi_83-4
WP_113153982_1	GCF_003296175.1	1756988	Bacteria;Proteobacteria;Alphaproteobacteria;Hyphomicrobiales;Phyllobacteriaceae;Nitratireductor;Nitratireductor sp. OM-1	Nitratireductor_OM-1
WP_114067741_1	GCF_003325355.1	2259595	Bacteria;Bacteroidetes;Cytophagia;Cytophagales;Spirosomaceae;Runella;Runella rosea	Runella_HYN0085
WP_114077388_1	GCF_003324675.1	2259340	Bacteria;Proteobacteria;Alphaproteobacteria;Rhodobacterales;Rhodobacteraceae;Paracoccus;Paracoccus suum	Paracoccus_suum_SC2-6
WP_114132114_1	GCF_016757775.1	106590	Bacteria;Proteobacteria;Betaproteobacteria;Burkholderiales;Burkholderiaceae;Cupriavidus;Cupriavidus necator	Cupriavidus_necator
WP_114163492_1	GCF_003330825.1	169427	Bacteria;Proteobacteria;Betaproteobacteria;Burkholderiales;Burkholderiaceae;Paraburkholderia;Paraburkholderia terricola	Paraburkholderia_terricola_mHS1
WP_114164532_1	GCF_003330825.1	169427	Bacteria;Proteobacteria;Betaproteobacteria;Burkholderiales;Burkholderiaceae;Paraburkholderia;Paraburkholderia terricola	Paraburkholderia_terricola_mHS1
WP_114227279_1	GCF_009363895.1	363835	Bacteria;Proteobacteria;Alphaproteobacteria;Sphingomonadales;Sphingomonadaceae;Sphingomonas;Sphingomonas ginsengisoli An et al. 2013	Sphingomonas_ginsengisoli_An_et_al._2013_KACC_16858
WP_114653357_1	GCF_900095175.1	576610	Bacteria;Proteobacteria;Betaproteobacteria;Burkholderiales;Burkholderiaceae;Polynucleobacter;Polynucleobacter necessarius	Polynucleobacter_necessarius
WP_114834451_1	GCF_902459475.1	254246	Bacteria;Proteobacteria;Gammaproteobacteria;Legionellales;Coxiellaceae;Aquicella;Aquicella lusitana	Aquicella_lusitana_SGT-39
WP_114870866_1	GCF_003352045.1	2070369	Bacteria;Proteobacteria;Alphaproteobacteria;Rhodobacterales;Roseobacteraceae;Sulfitobacter;Sulfitobacter sp. JL08	Sulfitobacter_JL08
WP_114877955_1	GCF_003352065.1	1389004	Bacteria;Proteobacteria;Alphaproteobacteria;Rhodobacterales;Roseobacteraceae;Sulfitobacter;Sulfitobacter sp. SK011	Sulfitobacter_SK011
WP_114885364_1	GCF_003352085.1	1389005	Bacteria;Proteobacteria;Alphaproteobacteria;Rhodobacterales;Roseobacteraceae;Sulfitobacter;Sulfitobacter sp. SK012	Sulfitobacter_SK012
WP_114889272_1	GCF_003352085.1	1389005	Bacteria;Proteobacteria;Alphaproteobacteria;Rhodobacterales;Roseobacteraceae;Sulfitobacter;Sulfitobacter sp. SK012	Sulfitobacter_SK012
WP_114903536_1	GCF_003352465.1	2282170	Bacteria;Bacteroidetes;Flavobacteriia;Flavobacteriales;Flavobacteriaceae;Kordia;Kordia sp. SMS9	Kordia_SMS9
WP_114958835_1	GCF_014678725.1	2771436	Bacteria;Proteobacteria;Gammaproteobacteria;Xanthomonadales;Xanthomonadaceae;Thermomonas;Thermomonas sp. XSG	Thermomonas_XSG
WP_114983940_1	GCF_003353065.1	1457365	Bacteria;Balneolaeota;;;;Cyclonatronum;Cyclonatronum proteinivorum	Candidatus_Cyclonatronum_proteinivorum_Omega
WP_115362049_1	GCF_003612895.1	2109558	Bacteria;Proteobacteria;Oligoflexia;Bacteriovoracales;Halobacteriovoraceae;Halobacteriovorax;Halobacteriovorax sp. BALOs_7	Halobacteriovorax_BALOs_7
WP_115378285_1	GCF_003355005.1	2219696	Bacteria;Proteobacteria;Alphaproteobacteria;Sphingomonadales;Sphingomonadaceae;Sphingomonas;Sphingomonas sp. FARSPH	Sphingomonas_FARSPH
WP_115644703_1	GCF_003367355.1	2290922	Bacteria;Proteobacteria;Gammaproteobacteria;Xanthomonadales;Xanthomonadaceae;Lysobacter;Lysobacter sp. TY2-98	Lysobacter_TY2-98
WP_115646195_1	GCF_003367355.1	2290922	Bacteria;Proteobacteria;Gammaproteobacteria;Xanthomonadales;Xanthomonadaceae;Lysobacter;Lysobacter sp. TY2-98	Lysobacter_TY2-98
WP_115835814_1	GCF_004135935.1	569860	Bacteria;Proteobacteria;Alphaproteobacteria;Hyphomicrobiales;Beijerinckiaceae;Methylovirgula;Methylovirgula ligni	Methylovirgula_ligni_BW863
WP_116225375_1	GCF_003966975.1	913107	Bacteria;Chloroflexi;Anaerolineae;Anaerolineales;Anaerolineaceae;Pelolinea;Pelolinea submarina	Pelolinea_submarina_MO-CFX1
WP_117177061_1	GCF_003425985.1	2027857	Bacteria;Bacteroidetes;Flavobacteriia;Flavobacteriales;Flavobacteriaceae;Mariniflexile;Mariniflexile sp. TRM1-10	Mariniflexile_TRM1-10
WP_117294643_1	GCF_003428335.1	2303331	Bacteria;Proteobacteria;Gammaproteobacteria;Nevskiales;Sinobacteraceae;Solimonas;Solimonas sp. K1W22B-7	Solimonas_K1W22B-7
WP_117352754_1	GCF_003431825.1	1550728	Bacteria;Proteobacteria;Alphaproteobacteria;Sphingomonadales;Sphingomonadaceae;Blastomonas;Blastomonas fulva	Blastomonas_fulva_T2
WP_117355052_1	GCF_003431325.1	1577685	Archaea;Crenarchaeota;Thermoprotei;Acidilobales;Acidilobaceae;Acidilobus;Acidilobus sp. 7A	Acidilobus_7A
WP_117362372_1	GCF_003430825.1	2044521	Archaea;Euryarchaeota;Halobacteria;Natrialbales;Natrialbaceae;Natrarchaeobaculum;Natrarchaeobaculum sulfurireducens	Natrarchaeobaculum_sulfurireducens_AArc1
WP_117363115_1	GCF_003430825.1	2044521	Archaea;Euryarchaeota;Halobacteria;Natrialbales;Natrialbaceae;Natrarchaeobaculum;Natrarchaeobaculum sulfurireducens	Natrarchaeobaculum_sulfurireducens_AArc1
WP_117394632_1	GCF_003433515.1	454601	Bacteria;Proteobacteria;Alphaproteobacteria;Hyphomicrobiales;Devosiaceae;Maritalea;Maritalea myrionectae	Maritalea_myrionectae_HL2708#5
WP_117411329_1	GCF_003432385.1	2304600	Bacteria;Proteobacteria;Alphaproteobacteria;Hyphomicrobiales;Breoghaniaceae;Breoghania;Breoghania sp. L-A4	Breoghania_L-A4
WP_117617099_1	GCF_003441595.1	2304594	Bacteria;Proteobacteria;Gammaproteobacteria;Pseudomonadales;Marinobacteraceae;Marinobacter;Marinobacter sp. Arc7-DN-1	Marinobacter_Arc7-DN-1
WP_118070539_1	GCF_003443595.1	681157	Bacteria;Proteobacteria;Alphaproteobacteria;Rhodobacterales;Roseobacteraceae;Phaeobacter;Phaeobacter sp. LSS9	Phaeobacter_LSS9
WP_118388779_1	GCF_003443695.1	1714848	Bacteria;Bacteroidetes;Flavobacteriia;Flavobacteriales;Flavobacteriaceae;Aquimarina;Aquimarina sp. AD1	Aquimarina_AD1
WP_118389256_1	GCF_003443695.1	1714848	Bacteria;Bacteroidetes;Flavobacteriia;Flavobacteriales;Flavobacteriaceae;Aquimarina;Aquimarina sp. AD1	Aquimarina_AD1
WP_118829028_1	GCF_003491405.1	146919	Bacteria;Bacteroidetes;;Bacteroidetes Order II. Incertae sedis;Rhodothermaceae;Salinibacter;Salinibacter ruber	Salinibacter_ruber_SP73
WP_118844671_1	GCF_003515105.1	621376	Bacteria;Proteobacteria;Gammaproteobacteria;Alteromonadales;Pseudoalteromonadaceae;Pseudoalteromonas;Pseudoalteromonas donghaensis	Pseudoalteromonas_donghaensis_HJ51
WP_118941277_1	GCF_003544895.1	2171755	Bacteria;Proteobacteria;Alphaproteobacteria;Rhodobacterales;Rhodobacteraceae;Profundibacter;Profundibacter amoris	Profundibacter_amoris_BAR1
WP_119051657_1	GCF_003555545.1	2315862	Bacteria;Bacteroidetes;Chitinophagia;Chitinophagales;Chitinophagaceae;Paraflavitalea;Paraflavitalea soli	Paraflavitalea_soli_5GH32-13
WP_119065483_1	GCF_003568865.1	2051957	Bacteria;Actinobacteria;Rubrobacteria;Rubrobacterales;Rubrobacteraceae;Rubrobacter;Rubrobacter indicoceani	Rubrobacter_indicoceani_SCSIO_08198
WP_119409354_1	GCF_003576455.2	2305508	Bacteria;Bacteroidetes;Sphingobacteriia;Sphingobacteriales;Sphingobacteriaceae;Mucilaginibacter;Mucilaginibacter celer	Mucilaginibacter_celer_HYN0043
WP_119502639_1	GCF_003584565.2	2267264	Bacteria;Proteobacteria;Gammaproteobacteria;Alteromonadales;Alteromonadaceae;Alteromonas;Alteromonas sp. RKMC-009	Alteromonas_RKMC-009
WP_119726725_1	GCF_003589885.1	1411117	Bacteria;Actinobacteria;Actinomycetia;Streptosporangiales;Thermomonosporaceae;Thermomonospora;Thermomonospora amylolytica	Thermomonospora_amylolytica_YIM_77502
WP_119754477_1	GCF_003589925.1	2321403	Bacteria;Bacteroidetes;Cytophagia;Cytophagales;Fulvivirgaceae;Chryseolinea;Chryseolinea soli	Chryseolinea_soli_KIS68-18
WP_119758450_1	GCF_003589925.1	2321403	Bacteria;Bacteroidetes;Cytophagia;Cytophagales;Fulvivirgaceae;Chryseolinea;Chryseolinea soli	Chryseolinea_soli_KIS68-18
WP_119849966_1	GCF_003590055.1	1401	Bacteria;Firmicutes;Bacilli;Bacillales;Paenibacillaceae;Paenibacillus;Paenibacillus lautus	Paenibacillus_lautus_E7593-69
WP_120443607_1	GCF_003612915.1	147645	Bacteria;Proteobacteria;Alphaproteobacteria;Rhodobacterales;Rhodobacteraceae;Paracoccus;Paracoccus yeei	Paracoccus_yeei_CCUG_32053
WP_120651120_1	GCF_003626975.1	1755504	Bacteria;Proteobacteria;Gammaproteobacteria;Pseudomonadales;Pseudomonadaceae;Pseudomonas;Pseudomonas sp. DY-1	Pseudomonas_DY-1
WP_121050855_1	GCF_003967095.1	335406	Bacteria;Proteobacteria;Alphaproteobacteria;Sphingomonadales;Sphingosinicellaceae;Sphingosinicella;Sphingosinicella microcystinivorans	Sphingosinicella_microcystinivorans_B-9
WP_121155817_1	GCF_003660165.1	2319844	Bacteria;Proteobacteria;Alphaproteobacteria;Sphingomonadales;Sphingomonadaceae;Sphingomonas;Sphingomonas sp. YZ-8	Sphingomonas_YZ-8
WP_121269797_1	GCF_900564155.1	2201271	Bacteria;Bacteroidetes;Sphingobacteriia;Sphingobacteriales;Sphingobacteriaceae;Pedobacter;Pedobacter schmidteae	Pedobacter_schmidteae_eg
WP_121272037_1	GCF_900564155.1	2201271	Bacteria;Bacteroidetes;Sphingobacteriia;Sphingobacteriales;Sphingobacteriaceae;Pedobacter;Pedobacter schmidteae	Pedobacter_schmidteae_eg
WP_121272228_1	GCF_900564155.1	2201271	Bacteria;Bacteroidetes;Sphingobacteriia;Sphingobacteriales;Sphingobacteriaceae;Pedobacter;Pedobacter schmidteae	Pedobacter_schmidteae_eg
WP_121739925_1	GCF_003671915.1	323284	Bacteria;Proteobacteria;Betaproteobacteria;Burkholderiales;Alcaligenaceae;Alcaligenes;Alcaligenes aquatilis	Alcaligenes_aquatilis_QD168
WP_121919950_1	GCF_003856835.1	660522	Archaea;Euryarchaeota;Halobacteria;Haloferacales;Haloferacaceae;Haloplanus;Haloplanus aerogenes	Haloplanus_aerogenes_JCM_16430
WP_122030715_1	GCF_900465355.1	2026885	Bacteria;Bipolaricaulota;;;;Bipolaricaulis;Bipolaricaulis anaerobius	Candidatus_Bipolaricaulis_anaerobius
WP_123074792_1	GCF_003721175.2	1853682	Archaea;Euryarchaeota;Halobacteria;Halobacteriales;Halobacteriaceae;Halarchaeum;Halarchaeum sp. CBA1220	Halarchaeum_CBA1220
WP_123113156_1	GCF_003721435.2	1853699	Archaea;Euryarchaeota;Halobacteria;Haloferacales;Halorubraceae;Halorubrum;Halorubrum sp. CBA1229	Halorubrum_CBA1229
WP_123179561_1	GCF_003722295.1	408139	Bacteria;Spirochaetes;Spirochaetia;Leptospirales;Leptospiraceae;Leptospira;Leptospira kmetyi	Leptospira_kmetyi_LS_00116
WP_123693402_1	GCF_006738645.1	94	Bacteria;Proteobacteria;Alphaproteobacteria;Rhodospirillales;Stellaceae;Stella;Stella humosa	Stella_humosa_ATCC_43930
WP_124112497_1	GCF_009363795.1	2587842	Bacteria;Proteobacteria;Alphaproteobacteria;Rhodobacterales;Roseobacteraceae;Maribius;Maribius sp. THAF1	Maribius_THAF1
WP_124294546_1	GCF_003850245.1	2268461	Bacteria;Actinobacteria;Actinomycetia;Micrococcales;Microbacteriaceae;Microbacterium;Microbacterium sp. ABRD_28	Microbacterium_ABRD_28
WP_124395381_1	GCF_019378875.1	2789739	Bacteria;Actinobacteria;Actinomycetia;Corynebacteriales;Nocardiaceae;Rhodococcus;Rhodococcus sp. USK10	Rhodococcus_USK10
WP_124684307_1	GCF_003854935.1	82633	Bacteria;Proteobacteria;Betaproteobacteria;Burkholderiales;Burkholderiaceae;Cupriavidus;Cupriavidus pauculus	Cupriavidus_pauculus_FDAARGOS_614
WP_124731661_1	GCF_003855395.1	150120	Bacteria;Proteobacteria;Gammaproteobacteria;Alteromonadales;Shewanellaceae;Shewanella;Shewanella livingstonensis	Shewanella_livingstonensis_LMG_19866
WP_124732299_1	GCF_003855395.1	150120	Bacteria;Proteobacteria;Gammaproteobacteria;Alteromonadales;Shewanellaceae;Shewanella;Shewanella livingstonensis	Shewanella_livingstonensis_LMG_19866
WP_124746157_1	GCF_003856375.1	2489595	Bacteria;Proteobacteria;Gammaproteobacteria;Alteromonadales;Alteromonadaceae;Glaciecola;Glaciecola amylolytica	Glaciecola_amylolytica_THG-3.7
WP_124871642_1	GCF_003860465.1	2489213	Bacteria;Deinococcus-Thermus;Deinococci;Deinococcales;Deinococcaceae;Deinococcus;Deinococcus psychrotolerans	Deinococcus_psychrotolerans_S14-83
WP_125216917_1	GCF_003932755.1	2049332	Bacteria;Proteobacteria;Gammaproteobacteria;Methylococcales;Methylococcaceae;Methylomicrobium;Methylomicrobium sp. wino1	Methylomicrobium_wino1
WP_125324255_1	GCF_003940805.1	2494374	Bacteria;Proteobacteria;Alphaproteobacteria;Rhodobacterales;Rhodobacteraceae;Tabrizicola;Tabrizicola piscis	Tabrizicola_piscis_K13M18
WP_125463108_1	GCF_003940785.1	312306	Bacteria;Proteobacteria;Gammaproteobacteria;Pseudomonadales;Pseudomonadaceae;Pseudomonas;Pseudomonas entomophila	Pseudomonas_entomophila_2014
WP_125988941_1	GCF_003953885.1	2382161	Bacteria;Firmicutes;Clostridia;Halanaerobiales;Halanaerobiaceae;Halocella;Halocella sp. SP3-1	Halocella_SP3-1
WP_126008422_1	GCF_003952725.1	2341112	Bacteria;Proteobacteria;Alphaproteobacteria;Hyphomicrobiales;Rhizobiaceae;Georhizobium;Georhizobium profundi	Georhizobium_profundi_WS11
WP_126113736_1	GCF_003952665.1	1867715	Bacteria;Proteobacteria;Alphaproteobacteria;Hyphomicrobiales;Boseaceae;Bosea;Bosea sp. Tri-49	Bosea_Tri-49
WP_126129996_1	GCF_003955735.1	401471	Bacteria;Proteobacteria;Betaproteobacteria;Burkholderiales;Oxalobacteraceae;Undibacterium;Undibacterium parvum	Undibacterium_parvum_DSM_23061
WP_126168332_1	GCF_003957745.1	1965282	Bacteria;Proteobacteria;Gammaproteobacteria;Alteromonadales;Shewanellaceae;Shewanella;Shewanella khirikhana	Shewanella_khirikhana_TH2012
WP_126309626_1	GCF_003966895.1	1930071	Bacteria;Firmicutes;Negativicutes;Selenomonadales;Sporomusaceae;Methylomusa;Methylomusa anaerophila	Methylomusa_anaerophila_MMFC1
WP_126334762_1	GCF_010727725.1	1792	Bacteria;Actinobacteria;Actinomycetia;Corynebacteriales;Mycobacteriaceae;Mycolicibacterium;Mycolicibacterium chitae	Mycolicibacterium_chitae_JCM_12403
WP_126377444_1	GCF_003966735.1	241368	Bacteria;Proteobacteria;Deltaproteobacteria;Desulfovibrionales;Desulfovibrionaceae;Desulfovibrio;Desulfovibrio ferrophilus	Desulfovibrio_ferrophilus_IS5
WP_126398575_1	GCF_003966715.1	2233851	Bacteria;Proteobacteria;Alphaproteobacteria;Hyphomicrobiales;Blastochloridaceae;Blastochloris;Blastochloris tepida	Blastochloris_tepida_GI
WP_126420337_1	GCF_003966695.1	78587	Bacteria;Proteobacteria;Alphaproteobacteria;Caulobacterales;Caulobacteraceae;Asticcacaulis;Asticcacaulis excentricus	Asticcacaulis_excentricus_M6
WP_126449000_1	GCF_003967175.1	1670455	Archaea;Crenarchaeota;Thermoprotei;Sulfolobales;Sulfolobaceae;Sulfodiicoccus;Sulfodiicoccus acidiphilus	Sulfodiicoccus_acidiphilus_HS-1
WP_126449801_1	GCF_003967175.1	1670455	Archaea;Crenarchaeota;Thermoprotei;Sulfolobales;Sulfolobaceae;Sulfodiicoccus;Sulfodiicoccus acidiphilus	Sulfodiicoccus_acidiphilus_HS-1
WP_126455061_1	GCF_003967195.1	1811807	Bacteria;Proteobacteria;Gammaproteobacteria;Chromatiales;Granulosicoccaceae;Sulfuriflexus;Sulfuriflexus mobilis	Sulfuriflexus_mobilis_aks1
WP_126463999_1	GCF_003967275.1	1914471	Bacteria;Proteobacteria;Betaproteobacteria;Nitrosomonadales;Thiobacillaceae;Sulfuritortus;Sulfuritortus calidifontis	Sulfuritortus_calidifontis_J1A
WP_126620065_1	GCF_003970675.1	2494373	Bacteria;Bacteroidetes;Cytophagia;Cytophagales;Flammeovirgaceae;Flammeovirga;Flammeovirga pectinis	Flammeovirga_pectinis_L12M1
WP_127020589_1	GCF_003990335.1	2498451	Bacteria;Proteobacteria;Gammaproteobacteria;Chromatiales;Chromatiaceae;Rheinheimera;Rheinheimera mangrovi	Rheinheimera_LHK132
WP_127021575_1	GCF_003990335.1	2498451	Bacteria;Proteobacteria;Gammaproteobacteria;Chromatiales;Chromatiaceae;Rheinheimera;Rheinheimera mangrovi	Rheinheimera_LHK132
WP_127118994_1	GCF_003991075.1	1803865	Bacteria;Proteobacteria;Gammaproteobacteria;Thiotrichales;Piscirickettsiaceae;Thiomicrospira;Thiomicrospira sp. S5	Thiomicrospira_S5
WP_127184587_1	GCF_003994415.1	217203	Bacteria;Proteobacteria;Betaproteobacteria;Burkholderiales;Alcaligenaceae;Achromobacter;Achromobacter spanius	Achromobacter_spanius_UQ283
WP_127333091_1	GCF_003994855.1	2488665	Bacteria;Proteobacteria;Gammaproteobacteria;Pseudomonadales;Marinobacteraceae;Marinobacter;Marinobacter sp. NP-4(2019)	Marinobacter_NP-4_2019_NP-42019
WP_127351884_1	GCF_003999255.1	1222016	Bacteria;Firmicutes;Clostridia;Thermoanaerobacterales;Thermoanaerobacterales Family III. Incertae Sedis;Caldicellulosiruptor;Caldicellulosiruptor changbaiensis	Caldicellulosiruptor_changbaiensis_CBS-Z
WP_127471518_1	GCF_004001325.1	2211106	Bacteria;Proteobacteria;Gammaproteobacteria;Thiotrichales;Piscirickettsiaceae;Thiomicrorhabdus;Thiomicrorhabdus aquaedulcis	Thiomicrorhabdus_aquaedulcis_HaS4
WP_127476862_1	GCF_004001245.1	1972068	Bacteria;Proteobacteria;Gammaproteobacteria;Chromatiales;Thioalkalispiraceae;Sulfurivermis;Sulfurivermis fontis	Sulfurivermis_fontis_JG42
WP_127482363_1	GCF_004000565.1	82380	Bacteria;Actinobacteria;Actinomycetia;Micrococcales;Microbacteriaceae;Microbacterium;Microbacterium oxydans	Microbacterium_oxydans_VIU2A
WP_127680048_1	GCF_004006315.1	2579250	Bacteria;Proteobacteria;Epsilonproteobacteria;Nautiliales;Nautiliaceae;Nautilia;Nautilia sp. PV-1	Nautilia_PV-1
WP_127897564_1	GCF_004010775.1	2500532	Bacteria;Proteobacteria;Alphaproteobacteria;Rhodobacterales;Rhodobacteraceae;Paracoccus;Paracoccus sp. Arc7-R13	Paracoccus_Arc7-R13
WP_128113335_1	GCF_900096755.1	576610	Bacteria;Proteobacteria;Betaproteobacteria;Burkholderiales;Burkholderiaceae;Polynucleobacter;Polynucleobacter necessarius	Polynucleobacter_necessarius
WP_128120178_1	GCF_018972185.1	1176257	Bacteria;Proteobacteria;Gammaproteobacteria;Pseudomonadales;Pseudomonadaceae;Pseudomonas;Pseudomonas zhaodongensis	Pseudomonas_zhaodongensis_A252
WP_128215461_1	GCF_004015185.1	2320868	Bacteria;Firmicutes;Clostridia;Eubacteriales;Clostridiaceae;Clostridium;Clostridium sp. CT4	Clostridium_CT4
WP_128250855_1	GCF_004022485.1	2494375	Bacteria;Bacteroidetes;Flavobacteriia;Flavobacteriales;Flavobacteriaceae;Aequorivita;Aequorivita sp. H23M31	Aequorivita_H23M31
WP_128426093_1	GCF_004101785.1	1582259	Bacteria;Firmicutes;Tissierellia;Tissierellales;Tissierellaceae;Gudongella;Gudongella oleilytica	Gudongella_oleilytica_W6
WP_128478710_1	GCF_004087835.1	2505977	Archaea;Euryarchaeota;Halobacteria;Halobacteriales;Halobacteriaceae;Halorussus;Halorussus sp. RC-68	Halorussus_RC-68
WP_128699124_1	GCF_004102945.1	1930593	Bacteria;Omnitrophica;;;;Vampirococcus;Vampirococcus archaeovorus	Candidatus_Vampirococcus_archaeovorus_LiM
WP_128743225_1	GCF_004103755.1	2507162	Bacteria;Firmicutes;Clostridia;Eubacteriales;Oscillospiraceae;Caproiciproducens;Caproiciproducens sp. NJN-50	Caproiciproducens_NJN-50
WP_128744751_1	GCF_004103735.1	2507160	Bacteria;Firmicutes;Clostridia;Eubacteriales;Eubacteriales Family XIII. Incertae Sedis;Aminipila;Aminipila luticellarii	Aminipila_JN-18
WP_128749669_1	GCF_004103695.1	2507159	Bacteria;Firmicutes;Clostridia;Eubacteriales;Clostridiaceae;Clostridium;Clostridium sp. JN-9	Clostridium_JN-9
WP_128795469_1	GCF_004104415.1	184914	Bacteria;Proteobacteria;Deltaproteobacteria;Myxococcales;Myxococcaceae;Corallococcus;Corallococcus coralloides	Corallococcus_coralloides_B035
WP_128859965_1	GCF_000011005.1	304371	Archaea;Euryarchaeota;Methanomicrobia;Methanocellales;Methanocellaceae;Methanocella;Methanocella paludicola	Methanocella_paludicola_SANAE
WP_128902072_1	GCF_004114795.1	2497863	Bacteria;Proteobacteria;Betaproteobacteria;Burkholderiales;Oxalobacteraceae;Janthinobacterium;Janthinobacterium sp. 17J80-10	Janthinobacterium_17J80-10
WP_128909133_1	GCF_004114375.1	2497325	Archaea;Euryarchaeota;Halobacteria;Haloferacales;Halorubraceae;Halorubrum;Halorubrum sp. BOL3-1	Halorubrum_BOL3-1
WP_128967285_1	GCF_004114975.1	1325090	Bacteria;Proteobacteria;Alphaproteobacteria;Hyphomicrobiales;Bradyrhizobiaceae;Bradyrhizobium;Bradyrhizobium guangdongense	Bradyrhizobium_guangdongense_CCBAU_51649
WP_129135275_1	GCF_004118975.1	2508168	Bacteria;Proteobacteria;Gammaproteobacteria;Xanthomonadales;Xanthomonadaceae;Luteimonas;Luteimonas sp. YGD11-2	Luteimonas_YGD11-2
WP_129352190_1	GCF_004135975.1	296842	Bacteria;Proteobacteria;Deltaproteobacteria;Desulfovibrionales;Desulfovibrionaceae;Desulfovibrio;Desulfovibrio carbinolicus	Desulfovibrio_carbinolicus_DSM_3852
WP_129353893_1	GCF_004135735.1	56	Bacteria;Proteobacteria;Deltaproteobacteria;Myxococcales;Polyangiaceae;Sorangium;Sorangium cellulosum	Sorangium_cellulosum_So_ceGT47
WP_129384814_1	GCF_004135585.1	1892855	Bacteria;Proteobacteria;Alphaproteobacteria;Sphingomonadales;Sphingosinicellaceae;Sphingosinicella;Sphingosinicella sp. BN140058	Sphingosinicella_BN140058
WP_129411104_1	GCF_004136315.1	2082387	Bacteria;Proteobacteria;Alphaproteobacteria;Hyphomicrobiales;Phyllobacteriaceae;Mesorhizobium;Mesorhizobium sp. Pch-S	Mesorhizobium_Pch-S
WP_129447777_1	GCF_004136295.1	2082386	Bacteria;Proteobacteria;Betaproteobacteria;Burkholderiales;;Methylibium;Methylibium sp. Pch-M	Methylibium_Pch-M
WP_129564437_1	GCF_003286395.1	2211211	Bacteria;Proteobacteria;Betaproteobacteria;Burkholderiales;Burkholderiaceae;Paraburkholderia;Paraburkholderia dokdonella	Paraburkholderia_dokdonella_DCT13
WP_129571350_1	GCF_017569325.1	551996	Bacteria;Bacteroidetes;Sphingobacteriia;Sphingobacteriales;Sphingobacteriaceae;Mucilaginibacter;Mucilaginibacter gossypii	Mucilaginibacter_gossypii_P3
WP_129601891_1	GCF_004139715.1	2507538	Bacteria;Bacteroidetes;Flavobacteriia;Flavobacteriales;Flavobacteriaceae;Muriicola;Muriicola soli	Muriicola_soli_MMS17-SY002
WP_129602827_1	GCF_004139715.1	2507538	Bacteria;Bacteroidetes;Flavobacteriia;Flavobacteriales;Flavobacteriaceae;Muriicola;Muriicola soli	Muriicola_soli_MMS17-SY002
WP_129832412_1	GCF_004168365.1	2511995	Bacteria;Proteobacteria;Gammaproteobacteria;Xanthomonadales;Xanthomonadaceae;Pseudolysobacter;Pseudolysobacter antarcticus	Pseudolysobacter_antarcticus_AQ6-296
WP_129834455_1	GCF_004168365.1	2511995	Bacteria;Proteobacteria;Gammaproteobacteria;Xanthomonadales;Xanthomonadaceae;Pseudolysobacter;Pseudolysobacter antarcticus	Pseudolysobacter_antarcticus_AQ6-296
WP_130129219_1	GCF_004209775.1	59932	Bacteria;Cyanobacteria;;Synechococcales;Synechococcaceae;Synechococcus;Synechococcus sp. WH 8101	Synechococcus_WH_8101
WP_130407155_1	GCF_004216475.1	2017482	Bacteria;Proteobacteria;Alphaproteobacteria;Rhodobacterales;Roseobacteraceae;Thalassococcus;Thalassococcus sp. S3	Thalassococcus_S3
WP_130543113_1	GCF_007970185.1	661488	Bacteria;Bacteroidetes;Chitinophagia;Chitinophagales;Chitinophagaceae;Pseudobacter;Pseudobacter ginsenosidimutans	Pseudobacter_ginsenosidimutans_Gsoil_221
WP_130543396_1	GCF_007970185.1	661488	Bacteria;Bacteroidetes;Chitinophagia;Chitinophagales;Chitinophagaceae;Pseudobacter;Pseudobacter ginsenosidimutans	Pseudobacter_ginsenosidimutans_Gsoil_221
WP_130663660_1	GCF_011604465.1	386	Bacteria;Proteobacteria;Alphaproteobacteria;Hyphomicrobiales;Rhizobiaceae;Rhizobium;Rhizobium leguminosarum	Rhizobium_leguminosarum_bv._trifolii_31B
WP_130854765_1	GCF_008245145.1	2592345	Bacteria;Bacteroidetes;Sphingobacteriia;Sphingobacteriales;Sphingobacteriaceae;Olivibacter;Olivibacter sp. LS-1	Olivibacter_LS-1
WP_130855768_1	GCF_008245145.1	2592345	Bacteria;Bacteroidetes;Sphingobacteriia;Sphingobacteriales;Sphingobacteriaceae;Olivibacter;Olivibacter sp. LS-1	Olivibacter_LS-1
WP_131118949_1	GCF_004323635.1	2528642	Bacteria;Proteobacteria;Alphaproteobacteria;Hyphomicrobiales;Lichenihabitantaceae;Lichenihabitans;Lichenihabitans psoromatis	Lichenihabitans_psoromatis_PAMC_29148
WP_131329003_1	GCF_004337365.2	2545455	Bacteria;Bacteroidetes;Chitinophagia;Chitinophagales;Chitinophagaceae;Arachidicoccus;Arachidicoccus sp. B3-10	Arachidicoccus_B3-10
WP_131615138_1	GCF_004331955.1	1852022	Bacteria;Proteobacteria;Alphaproteobacteria;Hyphomicrobiales;Phyllobacteriaceae;Roseitalea;Roseitalea porphyridii	Roseitalea_porphyridii_MA7-20
WP_132025710_1	GCF_016767175.1	1278232	Bacteria;Firmicutes;Tissierellia;Tissierellales;Tissierellaceae;Keratinibaculum;Keratinibaculum paraultunense	Keratinibaculum_paraultunense_KD-1
WP_132053921_1	GCF_004347775.1	2502779	Bacteria;Bacteroidetes;Chitinophagia;Chitinophagales;Chitinophagaceae;Pseudocnuella;Pseudocnuella soli	Pseudocnuella_soli_17J28-1
WP_132054292_1	GCF_004347775.1	2502779	Bacteria;Bacteroidetes;Chitinophagia;Chitinophagales;Chitinophagaceae;Pseudocnuella;Pseudocnuella soli	Pseudocnuella_soli_17J28-1
WP_132055913_1	GCF_004347775.1	2502779	Bacteria;Bacteroidetes;Chitinophagia;Chitinophagales;Chitinophagaceae;Pseudocnuella;Pseudocnuella soli	Pseudocnuella_soli_17J28-1
WP_132127996_1	GCF_008033235.1	496056	Bacteria;Bacteroidetes;Sphingobacteriia;Sphingobacteriales;Sphingobacteriaceae;Anseongella;Anseongella ginsenosidimutans	Anseongella_ginsenosidimutans_Gsoil_524
WP_132584219_1	GCF_004345025.1	2545632	Bacteria;Proteobacteria;Gammaproteobacteria;Chromatiales;Chromatiaceae;Rheinheimera;Rheinheimera sp. D18	Rheinheimera_D18
WP_132584536_1	GCF_004345025.1	2545632	Bacteria;Proteobacteria;Gammaproteobacteria;Chromatiales;Chromatiaceae;Rheinheimera;Rheinheimera sp. D18	Rheinheimera_D18
WP_133276288_1	GCF_004355225.1	2547394	Bacteria;Bacteroidetes;Flavobacteriia;Flavobacteriales;Flavobacteriaceae;Flavobacterium;Flavobacterium nackdongense	Flavobacterium_nackdongense_GS13
WP_133592984_1	GCF_009756665.1	1510150	Bacteria;Proteobacteria;Gammaproteobacteria;Pseudomonadales;Pseudomonadaceae;Permianibacter;Permianibacter aggregans	Permianibacter_aggregans_HW001
WP_134222343_1	GCF_004367745.1	863372	Bacteria;Proteobacteria;Betaproteobacteria;Burkholderiales;Oxalobacteraceae;Herbaspirillum;Herbaspirillum huttiense	Herbaspirillum_huttiense_NFYY_53159
WP_134356217_1	GCF_004421105.1	1814290	Bacteria;Proteobacteria;Gammaproteobacteria;Chromatiales;Chromatiaceae;Nitrosococcus;Nitrosococcus wardiae	Nitrosococcus_wardiae_D1FHS
WP_134774445_1	GCF_004526345.1	1288636	Bacteria;Actinobacteria;Actinomycetia;Micrococcales;Ornithinimicrobiaceae;Ornithinimicrobium;Ornithinimicrobium flavum	Ornithinimicrobium_flavum_CPCC_203535
WP_134776903_1	GCF_004526235.1	2557994	Bacteria;Bacteroidetes;Sphingobacteriia;Sphingobacteriales;Sphingobacteriaceae;Sphingobacterium;Sphingobacterium sp. CZ-2	Sphingobacterium_CZ-2
WP_134777916_1	GCF_004526235.1	2557994	Bacteria;Bacteroidetes;Sphingobacteriia;Sphingobacteriales;Sphingobacteriaceae;Sphingobacterium;Sphingobacterium sp. CZ-2	Sphingobacterium_CZ-2
WP_134829150_1	GCF_004535885.1	2508306	Bacteria;Proteobacteria;Alphaproteobacteria;Rhodobacterales;Roseobacteraceae;Leisingera;Leisingera sp. NJS201	Leisingera_NJS201
WP_134838832_1	GCF_004551665.1	206506	Bacteria;Proteobacteria;Betaproteobacteria;Burkholderiales;Alcaligenaceae;Kerstersia;Kerstersia gyiorum	Kerstersia_gyiorum_SWMUKG01
WP_135060984_1	GCF_004564155.1	454	Bacteria;Proteobacteria;Gammaproteobacteria;Legionellales;Legionellaceae;Legionella;Legionella israelensis	Legionella_israelensis_HL-0427-4011
WP_135073987_1	GCF_004564375.1	2518370	Bacteria;Actinobacteria;Actinomycetia;Propionibacteriales;Nocardioidaceae;Nocardioides;Nocardioides euryhalodurans	Nocardioides_euryhalodurans_MMS17-SY117
WP_135266626_1	GCF_004683965.1	2518371	Bacteria;Actinobacteria;Actinomycetia;Propionibacteriales;Nocardioidaceae;Nocardioides;Nocardioides seonyuensis	Nocardioides_seonyuensis_MMS17-SY207-3
WP_135372637_1	GCF_004751985.1	2552942	Bacteria;Proteobacteria;Alphaproteobacteria;Rhodobacterales;Rhodobacteraceae;Boseongicola;Boseongicola sp. CCM32	Boseongicola_CCM32
WP_135440376_1	GCF_004752005.1	2552945	Bacteria;Proteobacteria;Gammaproteobacteria;Alteromonadales;Colwelliaceae;Thalassotalea;Thalassotalea sp. HSM 43	Thalassotalea_HSM_43
WP_135706033_1	GCF_004768545.1	96344	Bacteria;Proteobacteria;Betaproteobacteria;Burkholderiales;Burkholderiaceae;Cupriavidus;Cupriavidus oxalaticus	Cupriavidus_oxalaticus_X32
WP_135794765_1	GCF_004786015.1	39765	Bacteria;Proteobacteria;Gammaproteobacteria;Thiotrichales;Piscirickettsiaceae;Hydrogenovibrio;Hydrogenovibrio crunogenus	Hydrogenovibrio_crunogenus_SP-41
WP_135994302_1	GCF_017161425.1	2029849	Bacteria;Proteobacteria;Alphaproteobacteria;Maricaulales;Maricaulaceae;Marinicauda;Marinicauda algicola	Marinicauda_algicola_RMAR8-3
WP_135994430_1	GCF_017161425.1	2029849	Bacteria;Proteobacteria;Alphaproteobacteria;Maricaulales;Maricaulaceae;Marinicauda;Marinicauda algicola	Marinicauda_algicola_RMAR8-3
WP_136150703_1	GCF_004797125.1	2518177	Bacteria;Bacteroidetes;Flavobacteriia;Flavobacteriales;Flavobacteriaceae;Flavobacterium;Flavobacterium sangjuense	Flavobacterium_sangjuense_GS03
WP_136475073_1	GCF_004803755.1	2320270	Bacteria;Proteobacteria;Gammaproteobacteria;Pseudomonadales;Pseudomonadaceae;Pseudomonas;Pseudomonas sp. DG56-2	Pseudomonas_DG56-2
WP_136549752_1	GCF_004851605.1	2259620	Bacteria;Proteobacteria;Gammaproteobacteria;Alteromonadales;Alteromonadaceae;Hydrocarboniclastica;Hydrocarboniclastica marina	Hydrocarboniclastica_marina_soil36-7
WP_136799781_1	GCF_005116675.2	2569540	Bacteria;Proteobacteria;Deltaproteobacteria;Desulfobacterales;Desulfocapsaceae;Desulfosediminicola;Desulfosediminicola ganghwensis	Desulfosediminicola_ganghwensis_IMCC35004
WP_136805624_1	GCF_005116655.2	2569541	Bacteria;Proteobacteria;Deltaproteobacteria;Desulfobacterales;Desulfocapsaceae;Desulfosediminicola;Desulfosediminicola flagellatus	Desulfosediminicola_flagellatus_IMCC35005
WP_136913472_1	GCF_005080685.1	303	Bacteria;Proteobacteria;Gammaproteobacteria;Pseudomonadales;Pseudomonadaceae;Pseudomonas;Pseudomonas putida	Pseudomonas_putida_1290
WP_136959647_1	GCF_005144885.1	1940610	Bacteria;Proteobacteria;Alphaproteobacteria;Hyphomicrobiales;Phreatobacteraceae;Phreatobacter;Phreatobacter stygius	Phreatobacter_stygius_KCTC_52518
WP_136964628_1	GCF_005144885.1	1940610	Bacteria;Proteobacteria;Alphaproteobacteria;Hyphomicrobiales;Phreatobacteraceae;Phreatobacter;Phreatobacter stygius	Phreatobacter_stygius_KCTC_52518
WP_137005838_1	GCF_005221405.1	358	Bacteria;Proteobacteria;Alphaproteobacteria;Hyphomicrobiales;Rhizobiaceae;Agrobacterium;Agrobacterium tumefaciens	Agrobacterium_tumefaciens_CFBP7129
WP_137045986_1	GCF_005153485.1	2562284	Bacteria;Proteobacteria;Alphaproteobacteria;Hyphomicrobiales;Xanthobacteraceae;Pseudolabrys;Pseudolabrys sp. FHR47	Pseudolabrys_FHR47
WP_137046222_1	GCF_005153485.1	2562284	Bacteria;Proteobacteria;Alphaproteobacteria;Hyphomicrobiales;Xanthobacteraceae;Pseudolabrys;Pseudolabrys sp. FHR47	Pseudolabrys_FHR47
WP_137092281_1	GCF_005166025.1	2715131	Bacteria;Bacteroidetes;Cytophagia;Cytophagales;Mangrovivirgaceae;Mangrovivirga;Mangrovivirga cuniculi	Mangrovivirga_cuniculi_R1DC9
WP_137142048_1	GCF_005222205.1	192	Bacteria;Proteobacteria;Alphaproteobacteria;Rhodospirillales;Azospirillaceae;Azospirillum;Azospirillum brasilense	Azospirillum_brasilense_MTCC4039
WP_137332708_1	GCF_005280735.1	2571746	Bacteria;Proteobacteria;Betaproteobacteria;Burkholderiales;Burkholderiaceae;Burkholderia;Burkholderia sp. DHOD12	Burkholderia_DHOD12
WP_137422771_1	GCF_005377625.1	980445	Bacteria;Proteobacteria;Deltaproteobacteria;Syntrophobacterales;Syntrophobacteraceae;Desulfoglaeba;Desulfoglaeba alkanexedens	Desulfoglaeba_alkanexedens_ALDC
WP_137457923_1	GCF_005311585.1	1063	Bacteria;Proteobacteria;Alphaproteobacteria;Rhodobacterales;Rhodobacteraceae;Cereibacter;Cereibacter sphaeroides	Cereibacter_sphaeroides_HJ
WP_137696007_1	GCF_005473905.2	2488810	Bacteria;Firmicutes;Clostridia;Eubacteriales;Oscillospiraceae;Ruminiclostridium;Ruminiclostridium herbifermentans	Ruminiclostridium_herbifermentans_MA18
WP_137774142_1	GCF_005877055.1	2567881	Bacteria;Actinobacteria;Actinomycetia;Micrococcales;Micrococcaceae;Citricoccus;Citricoccus sp. SGAir0253	Citricoccus_SGAir0253
WP_138209780_1	GCF_901482605.1	1498	Bacteria;Firmicutes;Clostridia;Eubacteriales;Clostridiaceae;Hathewaya;Hathewaya histolytica	Hathewaya_histolytica_NCTC503
WP_138247379_1	GCF_005576615.1	88724	Archaea;Euryarchaeota;Halobacteria;Natrialbales;Natrialbaceae;Natrinema;Natrinema versiforme	Natrinema_versiforme_BOL5-4
WP_138276638_1	GCF_005848555.1	2479767	Bacteria;Firmicutes;Clostridia;Eubacteriales;Lachnospiraceae;Blautia;Blautia sp. SC05B48	Blautia_SC05B48
WP_138286015_1	GCF_005860795.2	1813451	Bacteria;Proteobacteria;Alphaproteobacteria;Hyphomicrobiales;Rhizobiaceae;Peteryoungia;Peteryoungia desertarenae	Peteryoungia_desertarenae_ADMK78
WP_138315785_1	GCF_005845365.1	232537	Bacteria;Actinobacteria;Actinomycetia;Micrococcales;Microbacteriaceae;Rhodoluna;Rhodoluna limnophila	Rhodoluna_limnophila_27D-LEPI
WP_138378736_1	GCF_005849285.1	2582913	Bacteria;Proteobacteria;Alphaproteobacteria;Emcibacterales;Emcibacteraceae;Luteithermobacter;Luteithermobacter gelatinilyticus	Luteithermobacter_gelatinilyticus_MEBiC09520
WP_138380712_1	GCF_005849285.1	2582913	Bacteria;Proteobacteria;Alphaproteobacteria;Emcibacterales;Emcibacteraceae;Luteithermobacter;Luteithermobacter gelatinilyticus	Luteithermobacter_gelatinilyticus_MEBiC09520
WP_138573421_1	GCF_005887635.2	2579971	Bacteria;Proteobacteria;Alphaproteobacteria;Rhodobacterales;Rhodobacteraceae;Paraoceanicella;Paraoceanicella profunda	Paraoceanicella_profunda_D4M1
WP_138651139_1	GCF_020042665.1	2571115	Bacteria;Proteobacteria;Gammaproteobacteria;Xanthomonadales;Xanthomonadaceae;Pseudoxanthomonas;Pseudoxanthomonas sp. X-1	Pseudoxanthomonas_X-1
WP_138654324_1	GCF_005890195.1	69527	Archaea;Euryarchaeota;Halobacteria;Natrialbales;Natrialbaceae;Natrinema;Natrinema pallidum	Natrinema_pallidum_BOL6-1
WP_138856340_1	GCF_005952805.1	392593	Bacteria;Proteobacteria;Betaproteobacteria;Burkholderiales;;Inhella;Inhella inkyongensis	Inhella_inkyongensis_IMCC1713
WP_138884976_1	GCF_005954665.1	69	Bacteria;Proteobacteria;Gammaproteobacteria;Xanthomonadales;Xanthomonadaceae;Lysobacter;Lysobacter enzymogenes	Lysobacter_enzymogenes_YC36
WP_138980970_1	GCF_006016075.1	2576307	Bacteria;Firmicutes;Clostridia;Eubacteriales;Clostridiaceae;Caloramator;Caloramator sp. E03	Caloramator_E03
WP_138988929_1	GCF_008630635.1	1031538	Bacteria;Proteobacteria;Gammaproteobacteria;Oceanospirillales;Oceanospirillaceae;Neptunomonas;Neptunomonas concharum	Neptunomonas_concharum_JCM17730
WP_139065151_1	GCF_006159205.1	2058175	Bacteria;Bacteroidetes;Flavobacteriia;Flavobacteriales;Flavobacteriaceae;Antarcticibacterium;Antarcticibacterium flavum	Antarcticibacterium_flavum_JB01H24
WP_139516218_1	GCF_006337165.1	2502781	Bacteria;Bacteroidetes;Cytophagia;Cytophagales;Hymenobacteraceae;Hymenobacter;Hymenobacter jejuensis	Hymenobacter_jejuensis_17J68-5
WP_139755035_1	GCF_006228385.1	2572577	Bacteria;Proteobacteria;Gammaproteobacteria;Alteromonadales;Alteromonadaceae;Salinimonas;Salinimonas iocasae	Salinimonas_iocasae_KX18D6
WP_139756619_1	GCF_006228385.1	2572577	Bacteria;Proteobacteria;Gammaproteobacteria;Alteromonadales;Alteromonadaceae;Salinimonas;Salinimonas iocasae	Salinimonas_iocasae_KX18D6
WP_139904138_1	GCF_006351925.1	1716543	Bacteria;Firmicutes;Clostridia;Eubacteriales;Clostridiaceae;Clostridium;Clostridium thermarum	Clostridium_thermarum_SYSU_GA15002
WP_140193859_1	GCF_016134045.1	2588711	Bacteria;Proteobacteria;Alphaproteobacteria;Rhodobacterales;Rhodobacteraceae;Pelagovum;Pelagovum pacificum	Pelagovum_pacificum_SM1903
WP_140287732_1	GCF_018135645.1	670	Bacteria;Proteobacteria;Gammaproteobacteria;Vibrionales;Vibrionaceae;Vibrio;Vibrio parahaemolyticus	Vibrio_parahaemolyticus_FB-11
WP_140856930_1	GCF_006400955.1	34	Bacteria;Proteobacteria;Deltaproteobacteria;Myxococcales;Myxococcaceae;Myxococcus;Myxococcus xanthus	Myxococcus_xanthus_GH3.5.6c2
WP_140951912_1	GCF_019602855.1	248026	Bacteria;Proteobacteria;Betaproteobacteria;Burkholderiales;Burkholderiaceae;Cupriavidus;Cupriavidus pinatubonensis	Cupriavidus_pinatubonensis_HN-2
WP_141017635_1	GCF_006496635.1	2027405	Bacteria;Proteobacteria;Betaproteobacteria;Rhodocyclales;Zoogloeaceae;Azoarcus;Azoarcus sp. DD4	Azoarcus_DD4
WP_141172591_1	GCF_006517255.1	2590869	Bacteria;Proteobacteria;Betaproteobacteria;Burkholderiales;Oxalobacteraceae;Janthinobacterium;Janthinobacterium tructae	Janthinobacterium_tructae_SNU_WT1
WP_141187922_1	GCF_006517275.1	2590016	Bacteria;Proteobacteria;Alphaproteobacteria;Hyphomicrobiales;Stappiaceae;Labrenzia;Labrenzia sp. PHM005	Labrenzia_PHM005
WP_141196024_1	GCF_007993775.1	2292766	Bacteria;Proteobacteria;Deltaproteobacteria;Bradymonadales;Bradymonadaceae;Persicimonas;Persicimonas caeni	Persicimonas_caeni_YN101
WP_141199831_1	GCF_007993775.1	2292766	Bacteria;Proteobacteria;Deltaproteobacteria;Bradymonadales;Bradymonadaceae;Persicimonas;Persicimonas caeni	Persicimonas_caeni_YN101
WP_141441397_1	GCF_006542315.2	664683	Bacteria;Proteobacteria;Gammaproteobacteria;Oceanospirillales;Halomonadaceae;Halomonas;Halomonas titanicae	Halomonas_titanicae_ANRCS81
WP_141450587_1	GCF_006542275.1	2583377	Bacteria;Firmicutes;Bacilli;Bacillales;Paenibacillaceae;Saccharibacillus;Saccharibacillus brassicae	Saccharibacillus_brassicae_ATSA2
WP_141622832_1	GCF_006547045.1	2591633	Bacteria;Proteobacteria;Gammaproteobacteria;Xanthomonadales;Xanthomonadaceae;Lysobacter;Lysobacter alkalisoli	Lysobacter_alkalisoli_SJ-36
WP_141627014_1	GCF_006547065.1	2591463	Bacteria;Proteobacteria;Alphaproteobacteria;Caulobacterales;Caulobacteraceae;Brevundimonas;Brevundimonas sp. M20	Brevundimonas_M20
WP_142694932_1	GCF_006874625.1	2220073	Bacteria;Proteobacteria;Oligoflexia;Bdellovibrionales;Bdellovibrionaceae;Bdellovibrio;Bdellovibrio sp. NC01	Bdellovibrio_NC01
WP_142700432_1	GCF_006874645.1	2231053	Bacteria;Proteobacteria;Oligoflexia;Bdellovibrionales;Bdellovibrionaceae;Bdellovibrio;Bdellovibrio sp. ZAP7	Bdellovibrio_ZAP7
WP_142784027_1	GCF_006974145.1	2049305	Bacteria;Bacteroidetes;Flavobacteriia;Flavobacteriales;Flavobacteriaceae;Changchengzhania;Changchengzhania lutea	Changchengzhania_lutea_SM1355
WP_142786297_1	GCF_006974145.1	2049305	Bacteria;Bacteroidetes;Flavobacteriia;Flavobacteriales;Flavobacteriaceae;Changchengzhania;Changchengzhania lutea	Changchengzhania_lutea_SM1355
WP_142810503_1	GCF_006974105.1	2509614	Bacteria;Proteobacteria;Betaproteobacteria;Burkholderiales;Comamonadaceae;Rhodoferax;Rhodoferax sediminis	Rhodoferax_sediminis_Gr-4
WP_142819545_1	GCF_006970865.1	2509614	Bacteria;Proteobacteria;Betaproteobacteria;Burkholderiales;Comamonadaceae;Rhodoferax;Rhodoferax sediminis	Rhodoferax_sediminis_CHu59-6-5
WP_142874307_1	GCF_007004545.3	2593656	Bacteria;Proteobacteria;Gammaproteobacteria;Alteromonadales;Shewanellaceae;Shewanella;Shewanella eurypsychrophilus	Shewanella_YLB-08
WP_143381350_1	GCF_007197735.1	2594004	Bacteria;Bacteroidetes;Flavobacteriia;Flavobacteriales;Flavobacteriaceae;Formosa;Formosa sediminum	Formosa_sediminum_PS13
WP_143528501_1	GCF_007164525.1	49319	Bacteria;Actinobacteria;Rubrobacteria;Rubrobacterales;Rubrobacteraceae;Rubrobacter;Rubrobacter xylanophilus	Rubrobacter_xylanophilus_AA3-22
WP_143581312_1	GCF_007197775.1	2594005	Bacteria;Proteobacteria;Gammaproteobacteria;Alteromonadales;Colwelliaceae;Thalassotalea;Thalassotalea sp. PS06	Thalassotalea_PS06
WP_143870050_1	GCF_007289895.1	1740262	Bacteria;Proteobacteria;Gammaproteobacteria;Alteromonadales;Alteromonadaceae;Catenovulum;Catenovulum sediminis	Catenovulum_sediminis_WS1-A
WP_143898225_1	GCF_020162115.1	307486	Bacteria;Proteobacteria;Betaproteobacteria;Burkholderiales;;Tepidimonas;Tepidimonas taiwanensis	Tepidimonas_taiwanensis_LMG_22826
WP_143958391_1	GCF_007475525.1	1202785	Bacteria;Verrucomicrobia;Methylacidiphilae;Methylacidiphilales;Methylacidiphilaceae;Methylacidiphilum;Methylacidiphilum kamchatkense	Methylacidiphilum_kamchatkense_Kam1_kam1
WP_144187775_1	GCF_007633355.1	2597770	Bacteria;Proteobacteria;Gammaproteobacteria;Pseudomonadales;Pseudomonadaceae;Pseudomonas;Pseudomonas sp. BJP69	Pseudomonas_BJP69
WP_144213678_1	GCF_007567505.1	238836	Bacteria;Proteobacteria;Gammaproteobacteria;Alteromonadales;Shewanellaceae;Shewanella;Shewanella donghaensis	Shewanella_donghaensis_LT17
WP_144304861_1	GCF_013085545.1	370038	Bacteria;Proteobacteria;Deltaproteobacteria;Desulfovibrionales;Desulfovibrionaceae;Oceanidesulfovibrio;Oceanidesulfovibrio marinus	Desulfovibrio_marinus_CS1
WP_144350596_1	GCF_007641255.1	2377	Bacteria;Firmicutes;Negativicutes;Selenomonadales;Sporomusaceae;Sporomusa;Sporomusa termitida	Sporomusa_termitida_DSM_4440
WP_144999184_1	GCF_007750395.1	2528007	Bacteria;Planctomycetes;Planctomycetia;Planctomycetales;Planctomycetaceae;Polystyrenella;Polystyrenella longa	Polystyrenella_longa_Pla110
WP_145053879_1	GCF_007751035.1	2528010	Bacteria;Planctomycetes;Planctomycetia;Pirellulales;Pirellulaceae;Lignipirellula;Lignipirellula cremea	Lignipirellula_cremea_Pla85_3_4
WP_145057781_1	GCF_007741515.1	1930276	Bacteria;Planctomycetes;Planctomycetia;Pirellulales;Lacipirellulaceae;Adhaeretor;Adhaeretor mobilis	Adhaeretor_mobilis_HG15A2
WP_145058175_1	GCF_007741515.1	1930276	Bacteria;Planctomycetes;Planctomycetia;Pirellulales;Lacipirellulaceae;Adhaeretor;Adhaeretor mobilis	Adhaeretor_mobilis_HG15A2
WP_145075458_1	GCF_007752135.1	2527968	Bacteria;Planctomycetes;Planctomycetia;Pirellulales;Pirellulaceae;Aureliella;Aureliella helgolandensis	Aureliella_helgolandensis_Q31a
WP_145083657_1	GCF_007747655.1	2528021	Bacteria;Planctomycetes;Planctomycetia;Pirellulales;Pirellulaceae;Anatilimnocola;Anatilimnocola aggregata	Anatilimnocola_aggregata_ETA_A8
WP_145085281_1	GCF_007747655.1	2528021	Bacteria;Planctomycetes;Planctomycetia;Pirellulales;Pirellulaceae;Anatilimnocola;Anatilimnocola aggregata	Anatilimnocola_aggregata_ETA_A8
WP_145089721_1	GCF_007747655.1	2528021	Bacteria;Planctomycetes;Planctomycetia;Pirellulales;Pirellulaceae;Anatilimnocola;Anatilimnocola aggregata	Anatilimnocola_aggregata_ETA_A8
WP_145118014_1	GCF_007751715.1	2527990	Bacteria;Planctomycetes;Planctomycetia;Pirellulales;Pirellulaceae;Rosistilla;Rosistilla oblonga	Rosistilla_oblonga_CA51
WP_145167812_1	GCF_007741535.1	1930273	Bacteria;Planctomycetes;Planctomycetia;Pirellulales;Pirellulaceae;Rubripirellula;Rubripirellula lacrimiformis	Rubripirellula_lacrimiformis_K22.7
WP_145168043_1	GCF_007741535.1	1930273	Bacteria;Planctomycetes;Planctomycetia;Pirellulales;Pirellulaceae;Rubripirellula;Rubripirellula lacrimiformis	Rubripirellula_lacrimiformis_K22.7
WP_145173071_1	GCF_007741535.1	1930273	Bacteria;Planctomycetes;Planctomycetia;Pirellulales;Pirellulaceae;Rubripirellula;Rubripirellula lacrimiformis	Rubripirellula_lacrimiformis_K22.7
WP_145236728_1	GCF_007747215.1	2528023	Bacteria;Planctomycetes;Planctomycetia;Gemmatales;Gemmataceae;Urbifossiella;Urbifossiella limnaea	Urbifossiella_limnaea_ETA_A1
WP_145244251_1	GCF_007747215.1	2528023	Bacteria;Planctomycetes;Planctomycetia;Gemmatales;Gemmataceae;Urbifossiella;Urbifossiella limnaea	Urbifossiella_limnaea_ETA_A1
WP_145249853_1	GCF_007748035.1	2527972	Bacteria;Planctomycetes;Planctomycetia;Pirellulales;Lacipirellulaceae;Aeoliella;Aeoliella mucimassa	Aeoliella_mucimassa_Pan181
WP_145290877_1	GCF_007750855.1	2528009	Bacteria;Planctomycetes;Planctomycetia;Pirellulales;Lacipirellulaceae;Pirellulimonas;Pirellulimonas nuda	Pirellulimonas_nuda_Pla175
WP_145291487_1	GCF_007750855.1	2528009	Bacteria;Planctomycetes;Planctomycetia;Pirellulales;Lacipirellulaceae;Pirellulimonas;Pirellulimonas nuda	Pirellulimonas_nuda_Pla175
WP_145296384_1	GCF_007752345.1	2528019	Bacteria;Planctomycetes;Planctomycetia;Planctomycetales;Planctomycetaceae;Planctopirus;Planctopirus ephydatiae	Planctopirus_ephydatiae_spb1
WP_145353164_1	GCF_007741495.1	1930274	Bacteria;Planctomycetes;Planctomycetia;Pirellulales;Pirellulaceae;Roseimaritima;Roseimaritima multifibrata	Roseimaritima_multifibrata_FF011L
WP_145368999_1	GCF_007747795.1	2528026	Bacteria;Planctomycetes;Planctomycetia;Planctomycetales;Planctomycetaceae;Maioricimonas;Maioricimonas rarisocia	Maioricimonas_rarisocia_Mal4
WP_145370064_1	GCF_007747795.1	2528026	Bacteria;Planctomycetes;Planctomycetia;Planctomycetales;Planctomycetaceae;Maioricimonas;Maioricimonas rarisocia	Maioricimonas_rarisocia_Mal4
WP_145379710_1	GCF_007747995.1	2527995	Bacteria;Planctomycetes;Planctomycetia;Planctomycetales;Planctomycetaceae;Symmachiella;Symmachiella dynata	Symmachiella_dynata_Mal52
WP_145844534_1	GCF_007833275.1	2599399	Archaea;Euryarchaeota;Halobacteria;Halobacteriales;Halobacteriaceae;Salarchaeum;Salarchaeum sp. JOR-1	Salarchaeum_JOR-1
WP_145847803_1	GCF_007833215.1	2599297	Bacteria;Proteobacteria;Alphaproteobacteria;Sphingomonadales;Sphingomonadaceae;Sphingomonas;Sphingomonas sp. XS-10	Sphingomonas_XS-10
WP_145876109_1	GCF_009789595.1	871742	Bacteria;Proteobacteria;Betaproteobacteria;Burkholderiales;Oxalobacteraceae;Massilia;Massilia flava	Massilia_flava_DSM_26639
WP_146290313_1	GCF_007859655.1	400770	Bacteria;Proteobacteria;Alphaproteobacteria;Hyphomicrobiales;Devosiaceae;Devosia;Devosia ginsengisoli	Devosia_ginsengisoli_Gsoil_520
WP_146295996_1	GCF_007904085.1	522448	Bacteria;Cyanobacteria;;Chroococcales;Aphanothecaceae;Euhalothece;Euhalothece natronophila	Euhalothece_natronophila_Z-M001
WP_146298912_1	GCF_007922615.2	2599600	Bacteria;Proteobacteria;Alphaproteobacteria;Hyphomicrobiales;Phyllobacteriaceae;Nitratireductor;Nitratireductor sp. SY7	Nitratireductor_SY7
WP_146329639_1	GCF_007874125.1	2601898	Bacteria;Proteobacteria;Betaproteobacteria;Burkholderiales;Oxalobacteraceae;Noviherbaspirillum;Noviherbaspirillum sp. UKPF54	Noviherbaspirillum_UKPF54
WP_146337671_1	GCF_007858535.1	2600159	Bacteria;Actinobacteria;Actinomycetia;Micrococcales;Micrococcaceae;Arthrobacter;Arthrobacter sp. UKPF54-2	Arthrobacter_UKPF54-2
WP_146646837_1	GCF_001263205.1	1391654	Bacteria;Proteobacteria;Deltaproteobacteria;Myxococcales;Labilitrichaceae;Labilithrix;Labilithrix luteola	Labilithrix_luteola_DSM_27648
WP_146662859_1	GCF_002007645.1	1936003	Bacteria;Planctomycetes;Phycisphaerae;Sedimentisphaerales;Anaerohalosphaeraceae;Anaerohalosphaera;Anaerohalosphaera lusitana	Anaerohalosphaera_lusitana_ST-NAGAB-D1
WP_146677247_1	GCF_001610875.1	1632865	Bacteria;Planctomycetes;Planctomycetia;Pirellulales;Pirellulaceae;Pirellula;Pirellula sp. SH-Sr6A	Pirellula_SH-Sr6A
WP_146678118_1	GCF_001610875.1	1632865	Bacteria;Planctomycetes;Planctomycetia;Pirellulales;Pirellulaceae;Pirellula;Pirellula sp. SH-Sr6A	Pirellula_SH-Sr6A
WP_146732962_1	GCF_001931535.1	888845	Bacteria;Proteobacteria;Deltaproteobacteria;Myxococcales;;Minicystis;Minicystis rosea	Minicystis_rosea_DSM_24000
WP_146784631_1	GCF_007971385.1	496057	Bacteria;Bacteroidetes;Chitinophagia;Chitinophagales;Chitinophagaceae;Arachidicoccus;Arachidicoccus ginsenosidivorans	Arachidicoccus_ginsenosidivorans_Gsoil_809
WP_146785336_1	GCF_007970805.1	661481	Bacteria;Bacteroidetes;Chitinophagia;Chitinophagales;Chitinophagaceae;Flavisolibacter;Flavisolibacter ginsenosidimutans	Flavisolibacter_ginsenosidimutans_Gsoil_636
WP_146791036_1	GCF_007970805.1	661481	Bacteria;Bacteroidetes;Chitinophagia;Chitinophagales;Chitinophagaceae;Flavisolibacter;Flavisolibacter ginsenosidimutans	Flavisolibacter_ginsenosidimutans_Gsoil_636
WP_146791429_1	GCF_007970805.1	661481	Bacteria;Bacteroidetes;Chitinophagia;Chitinophagales;Chitinophagaceae;Flavisolibacter;Flavisolibacter ginsenosidimutans	Flavisolibacter_ginsenosidimutans_Gsoil_636
WP_146830521_1	GCF_007993795.1	2585771	Bacteria;Bacteroidetes;Flavobacteriia;Flavobacteriales;Flavobacteriaceae;Antarcticibacterium;Antarcticibacterium arcticum	Antarcticibacterium_arcticum_PAMC_28998
WP_146831681_1	GCF_007993795.1	2585771	Bacteria;Bacteroidetes;Flavobacteriia;Flavobacteriales;Flavobacteriaceae;Antarcticibacterium;Antarcticibacterium arcticum	Antarcticibacterium_arcticum_PAMC_28998
WP_146912282_1	GCF_007954405.1	2597701	Bacteria;Proteobacteria;Betaproteobacteria;Burkholderiales;Comamonadaceae;Comamonas;Comamonas sp. NLF-7-7	Comamonas_NLF-7-7_NLF_7-7
WP_147030694_1	GCF_007971025.1	398053	Bacteria;Bacteroidetes;Sphingobacteriia;Sphingobacteriales;Sphingobacteriaceae;Mucilaginibacter;Mucilaginibacter ginsenosidivorans	Mucilaginibacter_ginsenosidivorans_Gsoil_3017
WP_147032930_1	GCF_007971025.1	398053	Bacteria;Bacteroidetes;Sphingobacteriia;Sphingobacteriales;Sphingobacteriaceae;Mucilaginibacter;Mucilaginibacter ginsenosidivorans	Mucilaginibacter_ginsenosidivorans_Gsoil_3017
WP_147033713_1	GCF_007971025.1	398053	Bacteria;Bacteroidetes;Sphingobacteriia;Sphingobacteriales;Sphingobacteriaceae;Mucilaginibacter;Mucilaginibacter ginsenosidivorans	Mucilaginibacter_ginsenosidivorans_Gsoil_3017
WP_147054549_1	GCF_007971525.1	862126	Bacteria;Bacteroidetes;Sphingobacteriia;Sphingobacteriales;Sphingobacteriaceae;Mucilaginibacter;Mucilaginibacter ginsenosidivorax	Mucilaginibacter_ginsenosidivorax_KHI28
WP_147055298_1	GCF_007971525.1	862126	Bacteria;Bacteroidetes;Sphingobacteriia;Sphingobacteriales;Sphingobacteriaceae;Mucilaginibacter;Mucilaginibacter ginsenosidivorax	Mucilaginibacter_ginsenosidivorax_KHI28
WP_147185155_1	GCF_007954585.1	1883414	Bacteria;Proteobacteria;Gammaproteobacteria;Oceanospirillales;Halomonadaceae;Pistricoccus;Pistricoccus aurantiacus	Pistricoccus_aurantiacus_CBA4606
WP_147185836_1	GCF_007954585.1	1883414	Bacteria;Proteobacteria;Gammaproteobacteria;Oceanospirillales;Halomonadaceae;Pistricoccus;Pistricoccus aurantiacus	Pistricoccus_aurantiacus_CBA4606
WP_147190108_1	GCF_007971225.1	1813871	Bacteria;Bacteroidetes;Chitinophagia;Chitinophagales;Chitinophagaceae;Panacibacter;Panacibacter ginsenosidivorans	Panacibacter_ginsenosidivorans_Gsoil1550
WP_147192836_1	GCF_007971225.1	1813871	Bacteria;Bacteroidetes;Chitinophagia;Chitinophagales;Chitinophagaceae;Panacibacter;Panacibacter ginsenosidivorans	Panacibacter_ginsenosidivorans_Gsoil1550
WP_147493777_1	GCF_007998985.1	2594473	Bacteria;Proteobacteria;Alphaproteobacteria;Sphingomonadales;Sphingomonadaceae;Sphingomonas;Sphingomonas xanthus	Sphingomonas_xanthus_AE3
WP_147584299_1	GCF_008000935.1	2602769	Bacteria;Bacteroidetes;Flavobacteriia;Flavobacteriales;Flavobacteriaceae;Flavobacterium;Flavobacterium alkalisoli	Flavobacterium_alkalisoli_XS-5
WP_147648019_1	GCF_008000815.1	1592106	Bacteria;Acidobacteria;Acidobacteriia;Acidobacteriales;Acidobacteriaceae;Terriglobus;Terriglobus albidus	Terriglobus_albidus_ORNL
WP_147661844_1	GCF_008000775.1	2594042	Archaea;Lokiarchaeota;;;;Prometheoarchaeum;Prometheoarchaeum syntrophicum	Candidatus_Prometheoarchaeum_syntrophicum_MK-D1
WP_147821595_1	GCF_008001235.1	2583823	Bacteria;Proteobacteria;Deltaproteobacteria;Desulfovibrionales;Desulfovibrionaceae;Desulfovibrio;Desulfovibrio sp. IOR2	Desulfovibrio_IOR2
WP_148117622_1	GCF_002155165.1	300	Bacteria;Proteobacteria;Gammaproteobacteria;Pseudomonadales;Pseudomonadaceae;Pseudomonas;Pseudomonas mendocina	Pseudomonas_mendocina_NSYSU
WP_148117873_1	GCF_002155165.1	300	Bacteria;Proteobacteria;Gammaproteobacteria;Pseudomonadales;Pseudomonadaceae;Pseudomonas;Pseudomonas mendocina	Pseudomonas_mendocina_NSYSU
WP_148137754_1	GCF_002777255.1	1761012	Bacteria;Firmicutes;Clostridia;Eubacteriales;Peptococcaceae;Formimonas;Formimonas warabiya	Candidatus_Formimonas_warabiya_DCMF
WP_148208716_1	GCF_000025285.1	572546	Archaea;Euryarchaeota;Archaeoglobi;Archaeoglobales;Archaeoglobaceae;Archaeoglobus;Archaeoglobus profundus	Archaeoglobus_profundus_DSM_5631
WP_148213500_1	GCF_000016185.1	414684	Bacteria;Proteobacteria;Alphaproteobacteria;Rhodospirillales;Rhodospirillaceae;Rhodospirillum;Rhodospirillum centenum	Rhodospirillum_centenum_SW_ATCC_51521
WP_148216885_1	GCF_000017265.1	450851	Bacteria;Proteobacteria;Alphaproteobacteria;Caulobacterales;Caulobacteraceae;Phenylobacterium;Phenylobacterium zucineum	Phenylobacterium_zucineum_HLK1
WP_148232836_1	GCF_000196315.1	216432	Bacteria;Bacteroidetes;Flavobacteriia;Flavobacteriales;Flavobacteriaceae;Croceibacter;Croceibacter atlanticus	Croceibacter_atlanticus_HTCC2559
WP_148248171_1	GCF_003184205.1	1980674	Bacteria;Firmicutes;Bacilli;Bacillales;Paenibacillaceae;Paenibacillus;Paenibacillus sp. Cedars	Paenibacillus_Cedars
WP_148270312_1	GCF_000212735.1	760192	Bacteria;Bacteroidetes;Saprospiria;Saprospirales;Haliscomenobacteraceae;Haliscomenobacter;Haliscomenobacter hydrossis	Haliscomenobacter_hydrossis_DSM_1100
WP_148273464_1	GCF_000165485.1	378806	Bacteria;Proteobacteria;Deltaproteobacteria;Myxococcales;Archangiaceae;Stigmatella;Stigmatella aurantiaca	Stigmatella_aurantiaca_DW43-1
WP_148291332_1	GCF_000485905.1	1335757	Bacteria;Proteobacteria;Gammaproteobacteria;Chromatiales;Ectothiorhodospiraceae;Spiribacter;Spiribacter curvatus	Spiribacter_curvatus_UAH-SP71
WP_148340637_1	GCF_902459485.1	254247	Bacteria;Proteobacteria;Gammaproteobacteria;Legionellales;Coxiellaceae;Aquicella;Aquicella siphonis	Aquicella_siphonis_SGT-108
WP_148382542_1	GCF_008086345.1	2604421	Bacteria;Bacteroidetes;Chitinophagia;Chitinophagales;Chitinophagaceae;Chitinophaga;Chitinophaga sp. XS-30	Chitinophaga_XS-30
WP_148383780_1	GCF_008086345.1	2604421	Bacteria;Bacteroidetes;Chitinophagia;Chitinophagales;Chitinophagaceae;Chitinophaga;Chitinophaga sp. XS-30	Chitinophaga_XS-30
WP_148594394_1	GCF_008087625.1	406548	Bacteria;Planctomycetes;Planctomycetia;Isosphaerales;Isosphaeraceae;Aquisphaera;Aquisphaera giovannonii	Aquisphaera_giovannonii_OJF2
WP_148677897_1	GCF_000015225.1	368408	Archaea;Crenarchaeota;Thermoprotei;Thermofilales;Thermofilaceae;Thermofilum;Thermofilum pendens	Thermofilum_pendens_Hrk_5
WP_148681580_1	GCF_000303155.1	1237085	Archaea;Thaumarchaeota;Nitrososphaeria;Nitrososphaerales;Nitrososphaeraceae;Nitrososphaera;Nitrososphaera gargensis	Candidatus_Nitrososphaera_gargensis_Ga9.2
WP_148683690_1	GCF_000258425.1	1163730	Archaea;Crenarchaeota;Thermoprotei;Fervidicoccales;Fervidicoccaceae;Fervidicoccus;Fervidicoccus fontis	Fervidicoccus_fontis_Kam940
WP_148683700_1	GCF_000258425.1	1163730	Archaea;Crenarchaeota;Thermoprotei;Fervidicoccales;Fervidicoccaceae;Fervidicoccus;Fervidicoccus fontis	Fervidicoccus_fontis_Kam940
WP_148690257_1	GCF_900083515.1	1673428	Archaea;Thermoplasmatota;Thermoplasmata;Thermoplasmatales;Cuniculiplasmataceae;Cuniculiplasma;Cuniculiplasma divulgatum	Cuniculiplasma_divulgatum_S5T_JCM_30642_VKM_B-2941
WP_148691762_1	GCF_002116695.1	282676	Archaea;Crenarchaeota;Thermoprotei;Sulfolobales;Sulfolobaceae;Acidianus;Acidianus manzaensis	Acidianus_manzaensis_YN-25
WP_148701442_1	GCF_000730285.1	1459636	Archaea;Thaumarchaeota;Nitrososphaeria;Nitrososphaerales;Nitrososphaeraceae;Nitrososphaera;Nitrososphaera evergladensis	Candidatus_Nitrososphaera_evergladensis_SR1
WP_148714011_1	GCF_008033135.1	682798	Bacteria;Proteobacteria;Betaproteobacteria;Neisseriales;Neisseriaceae;Chitinolyticbacter;Chitinolyticbacter meiyuanensis	Chitinolyticbacter_meiyuanensis_SYBC-H1
WP_148817101_1	GCF_008119665.1	1940612	Bacteria;Proteobacteria;Betaproteobacteria;Burkholderiales;Alcaligenaceae;Pigmentiphaga;Pigmentiphaga aceris	Pigmentiphaga_aceris_Mada1488
WP_149073857_1	GCF_008195825.1	2605747	Bacteria;Bacteroidetes;Sphingobacteriia;Sphingobacteriales;Sphingobacteriaceae;Pedobacter;Pedobacter sp. CJ43	Pedobacter_CJ43
WP_149074511_1	GCF_008195825.1	2605747	Bacteria;Bacteroidetes;Sphingobacteriia;Sphingobacteriales;Sphingobacteriaceae;Pedobacter;Pedobacter sp. CJ43	Pedobacter_CJ43
WP_149075170_1	GCF_008195825.1	2605747	Bacteria;Bacteroidetes;Sphingobacteriia;Sphingobacteriales;Sphingobacteriaceae;Pedobacter;Pedobacter sp. CJ43	Pedobacter_CJ43
WP_149075421_1	GCF_008195825.1	2605747	Bacteria;Bacteroidetes;Sphingobacteriia;Sphingobacteriales;Sphingobacteriaceae;Pedobacter;Pedobacter sp. CJ43	Pedobacter_CJ43
WP_149105395_1	GCF_008245145.1	2592345	Bacteria;Bacteroidetes;Sphingobacteriia;Sphingobacteriales;Sphingobacteriaceae;Olivibacter;Olivibacter sp. LS-1	Olivibacter_LS-1
WP_149105800_1	GCF_008245145.1	2592345	Bacteria;Bacteroidetes;Sphingobacteriia;Sphingobacteriales;Sphingobacteriaceae;Olivibacter;Olivibacter sp. LS-1	Olivibacter_LS-1
WP_149111610_1	GCF_008254045.1	2598579	Bacteria;Planctomycetes;Planctomycetia;Gemmatales;Gemmataceae;Limnoglobus;Limnoglobus roseus	Limnoglobus_roseus_PX52
WP_149114013_1	GCF_008254045.1	2598579	Bacteria;Planctomycetes;Planctomycetia;Gemmatales;Gemmataceae;Limnoglobus;Limnoglobus roseus	Limnoglobus_roseus_PX52
WP_149136258_1	GCF_008271425.1	151783	Bacteria;Proteobacteria;Betaproteobacteria;Burkholderiales;Burkholderiaceae;Cupriavidus;Cupriavidus campinensis	Cupriavidus_campinensis_MJ1
WP_149198805_1	GCF_013347285.1	286727	Bacteria;Proteobacteria;Alphaproteobacteria;Rhodospirillales;Azospirillaceae;Azospirillum;Azospirillum oryzae	Azospirillum_oryzae_KACC_14407
WP_149250680_1	GCF_008330945.1	2789216	Bacteria;Proteobacteria;Alphaproteobacteria;Hyphomicrobiales;Xanthobacteraceae;Labrys;Labrys sp. KNU-23	Labrys_KNU-23
WP_149253879_1	GCF_008330945.1	2789216	Bacteria;Proteobacteria;Alphaproteobacteria;Hyphomicrobiales;Xanthobacteraceae;Labrys;Labrys sp. KNU-23	Labrys_KNU-23
WP_149426275_1	GCF_008274805.1	1735038	Bacteria;Proteobacteria;Betaproteobacteria;Rhodocyclales;Rhodocyclaceae;Oryzomicrobium;Oryzomicrobium terrae	Oryzomicrobium_terrae_TPP412
WP_149487011_1	GCF_008329965.1	2518645	Bacteria;Spirochaetes;Spirochaetia;Spirochaetales;Spirochaetaceae;Oceanispirochaeta;Oceanispirochaeta crateris	Oceanispirochaeta_crateris_K2
WP_150374453_1	GCF_008693385.1	82633	Bacteria;Proteobacteria;Betaproteobacteria;Burkholderiales;Burkholderiaceae;Cupriavidus;Cupriavidus pauculus	Cupriavidus_pauculus_FDAARGOS_664
WP_150432939_1	GCF_008705155.1	247	Bacteria;Bacteroidetes;Flavobacteriia;Flavobacteriales;Weeksellaceae;Empedobacter;Empedobacter brevis	Empedobacter_brevis_SE1-3
WP_150884865_1	GCF_008807075.1	2511069	Bacteria;Cyanobacteria;;Synechococcales;Synechococcaceae;Synechococcus;Synechococcus sp. RSCCF101	Synechococcus_RSCCF101
WP_151053922_1	GCF_008727795.1	2614693	Bacteria;Proteobacteria;Gammaproteobacteria;Oceanospirillales;Oceanospirillaceae;Nitrincola;Nitrincola iocasae	Nitrincola_KXZD1103
WP_151058430_1	GCF_008806955.1	454662	Bacteria;Proteobacteria;Gammaproteobacteria;Cellvibrionales;Cellvibrionaceae;Cellvibrio;Cellvibrio sp. KY-YJ-3	Cellvibrio_KY-YJ-3
WP_151075254_1	GCF_008727735.1	2610895	Bacteria;Firmicutes;Clostridia;Eubacteriales;;Flintibacter;Flintibacter sp. KGMB00164	Flintibacter_KGMB00164
WP_151083545_1	GCF_008761635.1	2558918	Bacteria;Actinobacteria;Actinomycetia;Propionibacteriales;Nocardioidaceae;Nocardioides;Nocardioides cynanchi	Nocardioides_cynanchi_SB3-45
WP_151117107_1	GCF_008728835.1	2602016	Bacteria;Proteobacteria;Alphaproteobacteria;Rhodospirillales;Rhodospirillaceae;Hypericibacter;Hypericibacter adhaerens	Hypericibacter_adhaerens_R5959
WP_151148870_1	GCF_009938205.1	1381081	Bacteria;Proteobacteria;Gammaproteobacteria;Vibrionales;Vibrionaceae;Vibrio;Vibrio panuliri	Vibrio_panuliri_JCM_19500
WP_151173284_1	GCF_008808095.1	151081	Bacteria;Proteobacteria;Gammaproteobacteria;Alteromonadales;Pseudoalteromonadaceae;Pseudoalteromonas;Pseudoalteromonas ruthenica	Pseudoalteromonas_ruthenica_LMG_19699
WP_151173743_1	GCF_008808095.1	151081	Bacteria;Proteobacteria;Gammaproteobacteria;Alteromonadales;Pseudoalteromonadaceae;Pseudoalteromonas;Pseudoalteromonas ruthenica	Pseudoalteromonas_ruthenica_LMG_19699
WP_151180282_1	GCF_008728855.1	2602015	Bacteria;Proteobacteria;Alphaproteobacteria;Rhodospirillales;Rhodospirillaceae;Hypericibacter;Hypericibacter terrae	Hypericibacter_terrae_R5913
WP_151183810_1	GCF_008807395.1	2604941	Bacteria;Proteobacteria;Gammaproteobacteria;Pseudomonadales;Pseudomonadaceae;Pseudomonas;Pseudomonas sp. C27(2019)	Pseudomonas_C27_2019_C272019
WP_151184661_1	GCF_008807395.1	2604941	Bacteria;Proteobacteria;Gammaproteobacteria;Pseudomonadales;Pseudomonadaceae;Pseudomonas;Pseudomonas sp. C27(2019)	Pseudomonas_C27_2019_C272019
WP_151647800_1	GCF_008932115.1	244734	Bacteria;Proteobacteria;Alphaproteobacteria;Hyphomicrobiales;Bradyrhizobiaceae;Bradyrhizobium;Bradyrhizobium betae	Bradyrhizobium_betae_PL7HG1
WP_151848691_1	GCF_009017495.1	2652443	Bacteria;Deinococcus-Thermus;Deinococci;Deinococcales;Deinococcaceae;Deinococcus;Deinococcus sp. AJ005	Deinococcus_AJ005
WP_151895765_1	GCF_009017375.1	529	Bacteria;Proteobacteria;Alphaproteobacteria;Hyphomicrobiales;Brucellaceae;Brucella;Brucella anthropi	Brucella_anthropi_T16R-87
WP_152097116_1	GCF_009177095.1	2650471	Bacteria;Planctomycetes;Planctomycetia;Pirellulales;Lacipirellulaceae;Lacipirellula;Lacipirellula parvula	Lacipirellula_parvula_PX69
WP_152097909_1	GCF_009177095.1	2650471	Bacteria;Planctomycetes;Planctomycetia;Pirellulales;Lacipirellulaceae;Lacipirellula;Lacipirellula parvula	Lacipirellula_parvula_PX69
WP_152304912_1	GCF_009223885.1	1850374	Bacteria;Proteobacteria;Alphaproteobacteria;Hyphomicrobiales;Xanthobacteraceae;Ancylobacter;Ancylobacter sp. TS-1	Ancylobacter_TS-1
WP_152307803_1	GCF_009258225.1	2590022	Bacteria;Proteobacteria;Epsilonproteobacteria;Campylobacterales;Thiovulaceae;Sulfurimonas;Sulfurimonas sp. GYSZ_1	Sulfurimonas_GYSZ_1
WP_152336011_1	GCF_902502775.2	136098	Bacteria;Proteobacteria;Alphaproteobacteria;Hyphomicrobiales;Rhizobiaceae;Rhizobium;Rhizobium sp. TCK	Rhizobium_TCK
WP_152380088_1	GCF_009363115.1	128574	Bacteria;Firmicutes;Bacilli;Bacillales;Paenibacillaceae;Paenibacillus;Paenibacillus brasilensis	Paenibacillus_brasilensis_KACC_13842
WP_152384466_1	GCF_009363015.1	85698	Bacteria;Proteobacteria;Betaproteobacteria;Burkholderiales;Alcaligenaceae;Achromobacter;Achromobacter xylosoxidans	Achromobacter_xylosoxidans_DN002
WP_152389000_1	GCF_009363155.1	69964	Bacteria;Proteobacteria;Gammaproteobacteria;Pseudomonadales;Pseudomonadaceae;Azotobacter;Azotobacter salinestris	Azotobacter_salinestris_KACC_13899
WP_152449154_1	GCF_009363255.1	2588299	Bacteria;Proteobacteria;Alphaproteobacteria;Rhodobacterales;Roseobacteraceae;Roseivivax;Roseivivax sp. THAF197b	Roseivivax_THAF197b
WP_152465767_1	GCF_009363555.1	2587855	Bacteria;Proteobacteria;Alphaproteobacteria;Rhodobacterales;Roseobacteraceae;Sulfitobacter;Sulfitobacter sp. THAF37	Sulfitobacter_THAF37
WP_152468223_1	GCF_009363355.1	2587865	Bacteria;Proteobacteria;Gammaproteobacteria;Vibrionales;Vibrionaceae;Vibrio;Vibrio sp. THAF190c	Vibrio_THAF190c
WP_152485289_1	GCF_009363755.1	2587844	Bacteria;Proteobacteria;Gammaproteobacteria;Oceanospirillales;Halomonadaceae;Halomonas;Halomonas sp. THAF5a	Halomonas_THAF5a
WP_152496058_1	GCF_009363735.1	2587846	Bacteria;Proteobacteria;Alphaproteobacteria;Rhodobacterales;Roseobacteraceae;Roseovarius;Roseovarius sp. THAF8	Roseovarius_THAF8
WP_152587830_1	GCF_009363855.1	2651334	Bacteria;Proteobacteria;Alphaproteobacteria;Hyphomicrobiales;Methylobacteriaceae;Microvirga;Microvirga thermotolerans	Microvirga_thermotolerans_HR1
WP_152661679_1	GCF_009388985.1	2601894	Bacteria;Proteobacteria;Gammaproteobacteria;Cellvibrionales;Halieaceae;Halioglobus;Halioglobus maricola	Halioglobus_maricola_IMCC14385
WP_153271269_1	GCF_009498215.1	1120045	Bacteria;Proteobacteria;Alphaproteobacteria;Hyphomicrobiales;Rhizobiaceae;Rhizobium;Rhizobium grahamii	Rhizobium_grahamii_BG7
WP_153510088_1	GCF_009557615.1	2662364	Bacteria;Bacteroidetes;Sphingobacteriia;Sphingobacteriales;Sphingobacteriaceae;Sphingobacterium;Sphingobacterium sp. dk4302	Sphingobacterium_dk4302
WP_153511819_1	GCF_009557615.1	2662364	Bacteria;Bacteroidetes;Sphingobacteriia;Sphingobacteriales;Sphingobacteriaceae;Sphingobacterium;Sphingobacterium sp. dk4302	Sphingobacterium_dk4302
WP_153550275_1	GCF_009617975.1	2565781	Archaea;Nanohaloarchaeota;Nanohalobia;Nanohalobiales;Nanohalobiaceae;Nanohalobium;Nanohalobium constans	Candidatus_Nanohalobium_constans_LC1Nh
WP_153554516_1	GCF_009617995.1	2610902	Archaea;Euryarchaeota;Halobacteria;Halobacteriales;Haloarculaceae;Halomicrobium;Halomicrobium sp. LC1Hm	Halomicrobium_LC1Hm
WP_153570858_1	GCF_009646095.1	2662261	Bacteria;Actinobacteria;Actinomycetia;Propionibacteriales;Propionibacteriaceae;Raineyella;Raineyella sp. CBA3103	Raineyella_CBA3103
WP_153714419_1	GCF_009650135.1	418701	Bacteria;Proteobacteria;Gammaproteobacteria;Oceanospirillales;Litoricolaceae;Litoricola;Litoricola lipolytica	Litoricola_lipolytica_IMCC_1097
WP_153759503_1	GCF_009650215.1	2789776	Bacteria;Actinobacteria;Acidimicrobiia;Acidimicrobiales;Iamiaceae;Actinomarinicola;Actinomarinicola tropica	Actinomarinicola_tropica_SCSIO_58843
WP_153760391_1	GCF_009650215.1	2789776	Bacteria;Actinobacteria;Acidimicrobiia;Acidimicrobiales;Iamiaceae;Actinomarinicola;Actinomarinicola tropica	Actinomarinicola_tropica_SCSIO_58843
WP_153763362_1	GCF_009650195.1	2664893	Bacteria;Proteobacteria;Alphaproteobacteria;Hyphomicrobiales;Rhizobiaceae;Agrobacterium;Agrobacterium sp. MA01	Agrobacterium_MA01
WP_153792205_1	GCF_009650095.1	2663022	Bacteria;Firmicutes;Bacilli;Bacillales;Bacillaceae;Gracilibacillus;Gracilibacillus salitolerans	Gracilibacillus_SCU50
WP_154296503_1	GCF_009676705.1	2666185	Bacteria;Proteobacteria;Gammaproteobacteria;Chromatiales;Ectothiorhodospiraceae;Spiribacter;Spiribacter sp. 2438	Spiribacter_2438
WP_154322773_1	GCF_009684695.1	29347	Bacteria;Firmicutes;Clostridia;Eubacteriales;Lachnospiraceae;Lachnoclostridium;[Clostridium] scindens	Clostridium_scindens_BL389WT3D
WP_154386923_1	GCF_014250155.1	2666139	Bacteria;Proteobacteria;Alphaproteobacteria;Hyphomicrobiales;Phyllobacteriaceae;Aminobacter;Aminobacter sp. MDW-2	Aminobacter_MDW-2
WP_154553045_1	GCF_009690625.1	1380432	Archaea;Euryarchaeota;Halobacteria;Halobacteriales;Haloarculaceae;Halorhabdus;Halorhabdus sp. CBA1104	Halorhabdus_CBA1104
WP_154897475_1	GCF_007747015.1	122	Bacteria;Planctomycetes;Planctomycetia;Planctomycetales;Planctomycetaceae;Gimesia;Gimesia maris	Gimesia_maris_CA11
WP_155302106_1	GCF_009688965.1	947919	Bacteria;Proteobacteria;Deltaproteobacteria;Desulfobacterales;Desulfobacteraceae;Desulfosarcina;Desulfosarcina widdelii	Desulfosarcina_widdelii_PP31
WP_155309875_1	GCF_009689005.1	2752305	Bacteria;Proteobacteria;Deltaproteobacteria;Desulfobacterales;Desulfobacteraceae;Desulfosarcina;Desulfosarcina ovata	Desulfosarcina_ovata_sub_ovata_oXyS1
WP_155320325_1	GCF_009688945.1	571177	Bacteria;Proteobacteria;Deltaproteobacteria;Desulfobacterales;Desulfobacteraceae;Desulfosarcina;Desulfosarcina alkanivorans	Desulfosarcina_alkanivorans_PL12
WP_155876494_1	GCF_009731355.2	1566351	Bacteria;Proteobacteria;Deltaproteobacteria;Desulfuromonadales;Desulfuromonadaceae;Desulfuromonas;Desulfuromonas sp. AOP6	Desulfuromonas_AOP6
WP_155876924_1	GCF_009731355.2	1566351	Bacteria;Proteobacteria;Deltaproteobacteria;Desulfuromonadales;Desulfuromonadaceae;Desulfuromonas;Desulfuromonas sp. AOP6	Desulfuromonas_AOP6
WP_156007563_1	GCF_009729035.1	41675	Archaea;Crenarchaeota;Thermoprotei;Sulfolobales;Sulfolobaceae;Stygiolobus;Stygiolobus azoricus	Stygiolobus_azoricus_FC6
WP_156013486_1	GCF_009729055.1	69656	Archaea;Crenarchaeota;Thermoprotei;Sulfolobales;Sulfolobaceae;Sulfurisphaera;Sulfurisphaera ohwakuensis	Sulfurisphaera_ohwakuensis_TA-1
WP_156203441_1	GCF_009734445.1	2293317	Bacteria;Firmicutes;Clostridia;Eubacteriales;Syntrophomonadaceae;Syntrophocurvum;Syntrophocurvum alkaliphilum	Candidatus_Syntrophocurvum_alkaliphilum
WP_156691184_1	GCF_009739905.1	1977088	Bacteria;Actinobacteria;Actinomycetia;Streptomycetales;Streptomycetaceae;Streptomyces;Streptomyces ficellus	Streptomyces_ficellus_NRRL_8067
WP_156861708_1	GCF_009746125.1	2591109	Bacteria;Proteobacteria;Betaproteobacteria;;Casimicrobiaceae;Casimicrobium;Casimicrobium huifangae	Casimicrobium_huifangae_SJ-1
WP_156863678_1	GCF_009746125.1	2591109	Bacteria;Proteobacteria;Betaproteobacteria;;Casimicrobiaceae;Casimicrobium;Casimicrobium huifangae	Casimicrobium_huifangae_SJ-1
WP_156947955_1	GCF_000661895.1	42256	Bacteria;Actinobacteria;Rubrobacteria;Rubrobacterales;Rubrobacteraceae;Rubrobacter;Rubrobacter radiotolerans	Rubrobacter_radiotolerans_RSPS-4
WP_157029251_1	GCF_009755585.1	453783	Bacteria;Proteobacteria;Gammaproteobacteria;Xanthomonadales;Xanthomonadaceae;Lysobacter;Lysobacter soli	Lysobacter_soli_XL170
WP_157029659_1	GCF_009755585.1	453783	Bacteria;Proteobacteria;Gammaproteobacteria;Xanthomonadales;Xanthomonadaceae;Lysobacter;Lysobacter soli	Lysobacter_soli_XL170
WP_157191653_1	GCF_009755645.1	237609	Bacteria;Proteobacteria;Gammaproteobacteria;Pseudomonadales;Pseudomonadaceae;Pseudomonas;Pseudomonas alkylphenolica	Pseudomonas_alkylphenolica_Neo
WP_157462475_1	GCF_000317495.1	1173022	Bacteria;Cyanobacteria;;Oscillatoriales;Gomontiellaceae;Crinalium;Crinalium epipsammum	Crinalium_epipsammum_PCC_9333
WP_157477770_1	GCF_009740285.1	2676868	Bacteria;Bacteroidetes;Chitinophagia;Chitinophagales;Chitinophagaceae;Phnomibacter;Phnomibacter ginsenosidimutans	Phnomibacter_ginsenosidimutans_SB-02
WP_157479180_1	GCF_009740285.1	2676868	Bacteria;Bacteroidetes;Chitinophagia;Chitinophagales;Chitinophagaceae;Phnomibacter;Phnomibacter ginsenosidimutans	Phnomibacter_ginsenosidimutans_SB-02
WP_157523755_1	GCF_009754905.2	2682091	Bacteria;Bacteroidetes;Sphingobacteriia;Sphingobacteriales;Sphingobacteriaceae;Mucilaginibacter;Mucilaginibacter ginkgonis	Mucilaginibacter_ginkgonis_HMF7856
WP_157524800_1	GCF_009754905.2	2682091	Bacteria;Bacteroidetes;Sphingobacteriia;Sphingobacteriales;Sphingobacteriaceae;Mucilaginibacter;Mucilaginibacter ginkgonis	Mucilaginibacter_ginkgonis_HMF7856
WP_157526719_1	GCF_009754905.2	2682091	Bacteria;Bacteroidetes;Sphingobacteriia;Sphingobacteriales;Sphingobacteriaceae;Mucilaginibacter;Mucilaginibacter ginkgonis	Mucilaginibacter_ginkgonis_HMF7856
WP_157677486_1	GCF_002224645.1	51515	Bacteria;Firmicutes;Clostridia;Eubacteriales;Peptococcaceae;Dehalobacterium;Dehalobacterium formicoaceticum	Dehalobacterium_formicoaceticum_DMC
WP_157731817_1	GCF_002277955.1	1331910	Bacteria;Planctomycetes;Planctomycetia;Pirellulales;Thermoguttaceae;Thermogutta;Thermogutta terrifontis	Thermogutta_terrifontis_R1
WP_157772455_1	GCF_001746835.1	1838286	Bacteria;Verrucomicrobia;Opitutae;Opitutales;Opitutaceae;Lacunisphaera;Lacunisphaera limnophila	Lacunisphaera_limnophila_IG16b
WP_158046445_1	GCF_008843145.1	2233999	Bacteria;Proteobacteria;Alphaproteobacteria;Rhodospirillales;Azospirillaceae;Skermanella;Skermanella pratensis	Skermanella_pratensis_W17
WP_158055387_1	GCF_008831545.1	2650975	Archaea;Euryarchaeota;Halobacteria;Halobacteriales;Halobacteriaceae;Halorussus;Halorussus halophilus	Halorussus_ZS-3
WP_158059299_1	GCF_008831545.1	2650975	Archaea;Euryarchaeota;Halobacteria;Halobacteriales;Halobacteriaceae;Halorussus;Halorussus halophilus	Halorussus_ZS-3
WP_158116953_1	GCF_009763705.1	675	Bacteria;Proteobacteria;Gammaproteobacteria;Vibrionales;Vibrionaceae;Vibrio;Vibrio cincinnatiensis	Vibrio_cincinnatiensis_2070-81
WP_158144413_1	GCF_009763765.1	28172	Bacteria;Proteobacteria;Gammaproteobacteria;Vibrionales;Vibrionaceae;Vibrio;Vibrio metschnikovii	Vibrio_metschnikovii_9502-00
WP_158194462_1	GCF_009789575.1	538381	Bacteria;Proteobacteria;Alphaproteobacteria;Hyphomicrobiales;Stappiaceae;Stappia;Stappia indica	Stappia_indica_PHM037
WP_158195283_1	GCF_009789575.1	538381	Bacteria;Proteobacteria;Alphaproteobacteria;Hyphomicrobiales;Stappiaceae;Stappia;Stappia indica	Stappia_indica_PHM037
WP_158202303_1	GCF_009792235.1	2686288	Bacteria;Cyanobacteria;;Chroococcales;Microcystaceae;Microcystis;Microcystis aeruginosa	Microcystis_aeruginosa_FD4
WP_158765504_1	GCF_009792355.1	2686094	Bacteria;Proteobacteria;Alphaproteobacteria;Caulobacterales;Caulobacteraceae;Terricaulis;Terricaulis silvestris	Terricaulis_silvestris_0127_4
WP_158770349_1	GCF_009796745.1	2686359	Bacteria;Proteobacteria;Gammaproteobacteria;Alteromonadales;Alteromonadaceae;Paraglaciecola;Paraglaciecola sp. L1A13	Paraglaciecola_L1A13
WP_158849178_1	GCF_009796805.1	2686365	Bacteria;Bacteroidetes;Flavobacteriia;Flavobacteriales;Flavobacteriaceae;Algibacter;Algibacter sp. L1A34	Algibacter_L1A34
WP_158976621_1	GCF_009797025.1	2686362	Bacteria;Bacteroidetes;Flavobacteriia;Flavobacteriales;Flavobacteriaceae;Cellulophaga;Cellulophaga sp. L1A9	Cellulophaga_L1A9
WP_159365932_1	GCF_009856545.1	13690	Bacteria;Proteobacteria;Alphaproteobacteria;Sphingomonadales;Sphingomonadaceae;Sphingobium;Sphingobium yanoikuyae	Sphingobium_yanoikuyae_YC-JY1
WP_159409292_1	GCF_009883635.2	303	Bacteria;Proteobacteria;Gammaproteobacteria;Pseudomonadales;Pseudomonadaceae;Pseudomonas;Pseudomonas putida	Pseudomonas_putida_W5
WP_159497517_1	GCF_009832905.1	2691571	Bacteria;Proteobacteria;Gammaproteobacteria;Xanthomonadales;Xanthomonadaceae;Stenotrophomonas;Stenotrophomonas sp. 364	Stenotrophomonas_364
WP_159570048_1	GCF_009883775.1	2283483	Bacteria;Proteobacteria;Epsilonproteobacteria;Campylobacterales;Thiovulaceae;Sulfurimonas;Sulfurimonas sp. CVO	Sulfurimonas_CVO
WP_159590534_1	GCF_009859475.1	2651974	Bacteria;Proteobacteria;Betaproteobacteria;Burkholderiales;Comamonadaceae;Hydrogenophaga;Hydrogenophaga sp. BPS33	Hydrogenophaga_BPS33
WP_159594209_1	GCF_009859475.1	2651974	Bacteria;Proteobacteria;Betaproteobacteria;Burkholderiales;Comamonadaceae;Hydrogenophaga;Hydrogenophaga sp. BPS33	Hydrogenophaga_BPS33
WP_159607803_1	GCF_009859815.1	434010	Bacteria;Proteobacteria;Betaproteobacteria;Burkholderiales;Comamonadaceae;Hydrogenophaga;Hydrogenophaga sp. PBL-H3	Hydrogenophaga_PBL-H3_PBL-H3_sub_PBL-H3B2
WP_159821371_1	GCF_009832865.1	2689569	Bacteria;Proteobacteria;Gammaproteobacteria;Alteromonadales;Colwelliaceae;Colwellia;Colwellia sp. 20A7	Colwellia_20A7
WP_160154153_1	GCF_009903625.1	1516059	Bacteria;Proteobacteria;Gammaproteobacteria;Cellvibrionales;Microbulbiferaceae;Microbulbifer;Microbulbifer sp. ALW1	Microbulbifer_ALW1
WP_160154384_1	GCF_009903625.1	1516059	Bacteria;Proteobacteria;Gammaproteobacteria;Cellvibrionales;Microbulbiferaceae;Microbulbifer;Microbulbifer sp. ALW1	Microbulbifer_ALW1
WP_160586894_1	GCF_012848855.1	1712261	Bacteria;Proteobacteria;Alphaproteobacteria;Hyphomicrobiales;Parvibaculaceae;Pyruvatibacter;Pyruvatibacter mobilis	Pyruvatibacter_mobilis_CGMCC_1.15125
WP_160588700_1	GCF_012848855.1	1712261	Bacteria;Proteobacteria;Alphaproteobacteria;Hyphomicrobiales;Parvibaculaceae;Pyruvatibacter;Pyruvatibacter mobilis	Pyruvatibacter_mobilis_CGMCC_1.15125
WP_160591195_1	GCF_009913435.1	2698679	Bacteria;Proteobacteria;Alphaproteobacteria;Sphingomonadales;Sphingomonadaceae;Sphingomonas;Sphingomonas changnyeongensis	Sphingomonas_C33
WP_160592674_1	GCF_009913435.1	2698679	Bacteria;Proteobacteria;Alphaproteobacteria;Sphingomonadales;Sphingomonadaceae;Sphingomonas;Sphingomonas changnyeongensis	Sphingomonas_C33
WP_160688021_1	GCF_009913235.1	2698458	Bacteria;Bacteroidetes;Cytophagia;Cytophagales;Hymenobacteraceae;Nibribacter;Nibribacter ruber	Nibribacter_ruber_BT10
WP_160693041_1	GCF_009913235.1	2698458	Bacteria;Bacteroidetes;Cytophagia;Cytophagales;Hymenobacteraceae;Nibribacter;Nibribacter ruber	Nibribacter_ruber_BT10
WP_161486345_1	GCF_001870125.1	1826872	Archaea;Thaumarchaeota;Nitrososphaeria;Nitrososphaerales;Nitrososphaeraceae;Nitrosocosmicus;Nitrosocosmicus hydrocola	Candidatus_Nitrosocosmicus_hydrocola_G61
WP_161541781_1	GCF_009936275.1	29549	Bacteria;Bacteroidetes;;Bacteroidetes Order II. Incertae sedis;Rhodothermaceae;Rhodothermus;Rhodothermus marinus	Rhodothermus_marinus_AA3-38
WP_161839604_1	GCF_009931695.1	2696063	Bacteria;Firmicutes;Clostridia;Eubacteriales;Lachnospiraceae;Anaerocolumna;Anaerocolumna sedimenticola	Anaerocolumna_sedimenticola_CBA3638
WP_161853512_1	GCF_009930815.1	858422	Bacteria;Proteobacteria;Alphaproteobacteria;Hyphomicrobiales;Bradyrhizobiaceae;Bradyrhizobium;Bradyrhizobium sp. CCBAU 051011	Bradyrhizobium_CCBAU_051011
WP_161891234_1	GCF_009931655.1	2694929	Bacteria;Bacteroidetes;Cytophagia;Cytophagales;Hymenobacteraceae;Pontibacter;Pontibacter russatus	Pontibacter_russatus_BT326
WP_161931508_1	GCF_009936135.1	2715735	Bacteria;;;;Chazhemtobacteraceae;Chazhemtobacterium;Chazhemtobacterium aquaticus	Candidatus_Chazhemtobacterium_aquaticus
WP_162061968_1	GCF_009937955.1	2058624	Bacteria;Proteobacteria;Betaproteobacteria;Burkholderiales;Oxalobacteraceae;Undibacterium;Undibacterium sp. KW1	Undibacterium_KW1
WP_162084840_1	GCF_009937995.1	2675298	Bacteria;Proteobacteria;Betaproteobacteria;Nitrosomonadales;Sulfuricellaceae;Sulfuriferula;Sulfuriferula nivalis	Sulfuriferula_nivalis_SGTM
WP_162333919_1	GCF_010093065.1	2703787	Bacteria;Bacteroidetes;Chitinophagia;Chitinophagales;Chitinophagaceae;Chitinophaga;Chitinophaga agri	Chitinophaga_agri_H33E-04
WP_162400686_1	GCF_010093025.1	2703788	Bacteria;Acidobacteria;Acidobacteriia;Acidobacteriales;Acidobacteriaceae;Edaphobacter;Edaphobacter sp. 12200R-103	Edaphobacter_12200R-103
WP_162426503_1	GCF_010092985.1	2694930	Bacteria;Bacteroidetes;Cytophagia;Cytophagales;Hymenobacteraceae;Pontibacter;Pontibacter pudoricolor	Pontibacter_pudoricolor_BT214
WP_162430427_1	GCF_010093045.1	2703789	Bacteria;Bacteroidetes;Sphingobacteriia;Sphingobacteriales;Sphingobacteriaceae;Mucilaginibacter;Mucilaginibacter sp. 14171R-50	Mucilaginibacter_14171R-50
WP_162430542_1	GCF_010093045.1	2703789	Bacteria;Bacteroidetes;Sphingobacteriia;Sphingobacteriales;Sphingobacteriaceae;Mucilaginibacter;Mucilaginibacter sp. 14171R-50	Mucilaginibacter_14171R-50
WP_162432335_1	GCF_010093045.1	2703789	Bacteria;Bacteroidetes;Sphingobacteriia;Sphingobacteriales;Sphingobacteriaceae;Mucilaginibacter;Mucilaginibacter sp. 14171R-50	Mucilaginibacter_14171R-50
WP_162432978_1	GCF_010093045.1	2703789	Bacteria;Bacteroidetes;Sphingobacteriia;Sphingobacteriales;Sphingobacteriaceae;Mucilaginibacter;Mucilaginibacter sp. 14171R-50	Mucilaginibacter_14171R-50
WP_162446541_1	GCF_010119975.1	2704465	Bacteria;Bacteroidetes;Cytophagia;Cytophagales;Cytophagaceae;Rhodocytophaga;Rhodocytophaga rosea	Rhodocytophaga_rosea_172606-1
WP_162447475_1	GCF_010119975.1	2704465	Bacteria;Bacteroidetes;Cytophagia;Cytophagales;Cytophagaceae;Rhodocytophaga;Rhodocytophaga rosea	Rhodocytophaga_rosea_172606-1
WP_162575389_1	GCF_901827155.1	434009	Bacteria;Proteobacteria;Betaproteobacteria;Burkholderiales;Comamonadaceae;Variovorax;Variovorax sp. PBL-H6	Variovorax_PBL-H6
WP_162590451_1	GCF_901827175.1	662548	Bacteria;Proteobacteria;Betaproteobacteria;Burkholderiales;Comamonadaceae;Variovorax;Variovorax sp. RA8	Variovorax_RA8
WP_162658748_1	GCF_901538355.1	692036	Bacteria;Planctomycetes;Planctomycetia;Gemmatales;Gemmataceae;Tuwongella;Tuwongella immobilis	Tuwongella_immobilis
WP_162660804_1	GCF_901538355.1	692036	Bacteria;Planctomycetes;Planctomycetia;Gemmatales;Gemmataceae;Tuwongella;Tuwongella immobilis	Tuwongella_immobilis
WP_162673206_1	GCF_901538265.1	1210884	Bacteria;Planctomycetes;Planctomycetia;Gemmatales;Gemmataceae;Gemmata;Gemmata massiliana	Gemmata_massiliana
WP_163234942_1	GCF_010669085.1	116090	Bacteria;Firmicutes;Clostridia;Eubacteriales;Thermohalobacteraceae;Caloranaerobacter;Caloranaerobacter azorensis	Caloranaerobacter_azorensis_T3-1
WP_163430998_1	GCF_013874595.1	2654325	Bacteria;Bacteroidetes;Flavobacteriia;Flavobacteriales;Flavobacteriaceae;Flavobacterium;Flavobacterium sp. xlx-214	Flavobacterium_xlx-214
WP_163495505_1	GCF_010669285.1	2708301	Bacteria;Proteobacteria;Gammaproteobacteria;Cellvibrionales;Halieaceae;Kineobactrum;Kineobactrum salinum	Kineobactrum_salinum_M2
WP_163503930_1	GCF_010977575.1	1081866	Bacteria;Proteobacteria;Gammaproteobacteria;Oceanospirillales;Halomonadaceae;Halomonas;Halomonas socia	Halomonas_socia_CKY01
WP_163831988_1	GCF_011009015.1	2683272	Bacteria;Proteobacteria;Gammaproteobacteria;Oceanospirillales;Zooshikellaceae;Spartinivicinus;Spartinivicinus ruber	Spartinivicinus_ruber_S2-4-1H
WP_163903589_1	GCF_010450895.1	240521	Bacteria;Proteobacteria;Alphaproteobacteria;Hyphomicrobiales;Rhizobiaceae;Rhizobium;Rhizobium daejeonense	Rhizobium_daejeonense_KACC_13094
WP_163905991_1	GCF_010450895.1	240521	Bacteria;Proteobacteria;Alphaproteobacteria;Hyphomicrobiales;Rhizobiaceae;Rhizobium;Rhizobium daejeonense	Rhizobium_daejeonense_KACC_13094
WP_163981967_1	GCF_010669185.1	2706126	Bacteria;Proteobacteria;Gammaproteobacteria;Pseudomonadales;Pseudomonadaceae;Pseudomonas;Pseudomonas sp. OIL-1	Pseudomonas_OIL-1
WP_164473574_1	GCF_003860465.1	2489213	Bacteria;Deinococcus-Thermus;Deinococci;Deinococcales;Deinococcaceae;Deinococcus;Deinococcus psychrotolerans	Deinococcus_psychrotolerans_S14-83
WP_164922167_1	GCF_000196115.1	243090	Bacteria;Planctomycetes;Planctomycetia;Pirellulales;Pirellulaceae;Rhodopirellula;Rhodopirellula baltica	Rhodopirellula_baltica_SH_1
WP_164924851_1	GCF_000020985.1	289376	Bacteria;Nitrospirae;Thermodesulfovibrionia;Thermodesulfovibrionales;Thermodesulfovibrionaceae;Thermodesulfovibrio;Thermodesulfovibrio yellowstonii	Thermodesulfovibrio_yellowstonii_DSM_11347
WP_165086929_1	GCF_011039955.1	2705547	Bacteria;Proteobacteria;Betaproteobacteria;Burkholderiales;Burkholderiaceae;Caballeronia;Caballeronia sp. SBC2	Caballeronia_SBC2
WP_165151870_1	GCF_011064265.1	935222	Bacteria;Bacteroidetes;Flavobacteriia;Flavobacteriales;Flavobacteriaceae;Flavobacterium;Flavobacterium sp. Sr18	Flavobacterium_Sr18
WP_165167222_1	GCF_011046735.1	2712222	Bacteria;Proteobacteria;Alphaproteobacteria;Hyphomicrobiales;;Nordella;Nordella sp. HKS 07	Nordella_HKS_07
WP_165195676_1	GCF_011047315.1	2604537	Bacteria;Proteobacteria;Alphaproteobacteria;Sphingomonadales;Erythrobacteraceae;Altererythrobacter;Altererythrobacter sp. BO-6	Altererythrobacter_BO-6
WP_165201300_1	GCF_011044495.1	2711231	Bacteria;Verrucomicrobia;Verrucomicrobiae;Verrucomicrobiales;Verrucomicrobiaceae;Roseimicrobium;Roseimicrobium sp. ORNL1	Roseimicrobium_ORNL1
WP_165208376_1	GCF_011044495.1	2711231	Bacteria;Verrucomicrobia;Verrucomicrobiae;Verrucomicrobiales;Verrucomicrobiaceae;Roseimicrobium;Roseimicrobium sp. ORNL1	Roseimicrobium_ORNL1
WP_165306930_1	GCF_011064245.1	2713573	Bacteria;Bacteroidetes;Sphingobacteriia;Sphingobacteriales;Sphingobacteriaceae;Sphingobacterium;Sphingobacterium sp. DR205	Sphingobacterium_DR205
WP_165312508_1	GCF_011064285.1	2711221	Bacteria;Proteobacteria;Gammaproteobacteria;Vibrionales;Vibrionaceae;Vibrio;Vibrio ziniensis	Vibrio_ziniensis_ZWAL4003
WP_165321463_1	GCF_011044255.1	2711156	Bacteria;Proteobacteria;Alphaproteobacteria;Sphingomonadales;Sphingomonadaceae;Rhizorhabdus;Rhizorhabdus sp. MK52	Rhizorhabdus_MK52
WP_165325437_1	GCF_011057975.1	2711215	Bacteria;Proteobacteria;Alphaproteobacteria;Sphingomonadales;Sphingomonadaceae;Sphingosinithalassobacter;Sphingosinithalassobacter tenebrarum	Sphingosinithalassobacter_tenebrarum_zrk23
WP_165496717_1	GCF_004328555.1	195105	Bacteria;Proteobacteria;Alphaproteobacteria;Rhodobacterales;Rhodobacteraceae;Haematobacter;Haematobacter massiliensis	Haematobacter_massiliensis_OT1
WP_165698916_1	GCF_007748115.1	2527984	Bacteria;Planctomycetes;Planctomycetia;Pirellulales;Pirellulaceae;Bremerella;Bremerella volcania	Bremerella_volcania_Pan97
WP_166013901_1	GCF_011306175.1	2714948	Bacteria;Proteobacteria;Gammaproteobacteria;Vibrionales;Vibrionaceae;Vibrio;Vibrio sp. HDW18	Vibrio_HDW18
WP_166056283_1	GCF_011302915.1	2714945	Bacteria;Proteobacteria;Gammaproteobacteria;Xanthomonadales;Xanthomonadaceae;Thermomonas;Thermomonas sp. HDW16	Thermomonas_HDW16
WP_166059970_1	GCF_011212365.1	2696058	Bacteria;Proteobacteria;Alphaproteobacteria;Hyphomicrobiales;Methylobacteriaceae;Methylobacterium;Methylobacterium sp. NI91	Methylobacterium_NI91
WP_166075017_1	GCF_011305775.1	2714932	Bacteria;Bacteroidetes;Cytophagia;Cytophagales;Hymenobacteraceae;Hymenobacter;Hymenobacter sp. HDW8	Hymenobacter_HDW8
WP_166129762_1	GCF_011388195.1	2716226	Bacteria;Proteobacteria;Betaproteobacteria;Burkholderiales;Alcaligenaceae;Pusillimonas (ex Stolz et al. 2005);Pusillimonas sp. DMV24BSW_D	Pusillimonas_DMV24BSW_D
WP_166156985_1	GCF_011303755.1	2714923	Bacteria;Proteobacteria;Betaproteobacteria;Burkholderiales;Comamonadaceae;Acidovorax;Acidovorax sp. HDW3	Acidovorax_HDW3
WP_166172329_1	GCF_011492945.1	2653851	Bacteria;Actinobacteria;Rubrobacteria;Rubrobacterales;Rubrobacteraceae;Rubrobacter;Rubrobacter tropicus	Rubrobacter_tropicus_SCSIO_52909
WP_166189919_1	GCF_011290545.1	2715211	Bacteria;Proteobacteria;Alphaproteobacteria;Rhodobacterales;Rhodobacteraceae;Monaibacterium;Monaibacterium sp. ALG8	Monaibacterium_ALG8
WP_166217186_1	GCF_011326135.1	2681547	Bacteria;Proteobacteria;Gammaproteobacteria;Cellvibrionales;Microbulbiferaceae;Microbulbifer;Microbulbifer sp. SH-1	Microbulbifer_SH-1
WP_166224526_1	GCF_011388215.1	2716225	Bacteria;Proteobacteria;Betaproteobacteria;Burkholderiales;Comamonadaceae;Hydrogenophaga;Hydrogenophaga sp. BA0156	Hydrogenophaga_BA0156
WP_166233541_1	GCF_011393335.1	2714937	Bacteria;Actinobacteria;Actinomycetia;Propionibacteriales;Propionibacteriaceae;Brevilactibacter;Brevilactibacter coleopterorum	Brevilactibacter_coleopterorum_HDW11
WP_166295623_1	GCF_011300685.1	2714936	Bacteria;Proteobacteria;Gammaproteobacteria;Xanthomonadales;Xanthomonadaceae;Lysobacter;Lysobacter sp. HDW10	Lysobacter_HDW10
WP_166305710_1	GCF_011305995.1	2714924	Bacteria;Proteobacteria;Betaproteobacteria;Burkholderiales;Comamonadaceae;Diaphorobacter;Diaphorobacter sp. HDW4A	Diaphorobacter_HDW4A
WP_166306281_1	GCF_011305995.1	2714924	Bacteria;Proteobacteria;Betaproteobacteria;Burkholderiales;Comamonadaceae;Diaphorobacter;Diaphorobacter sp. HDW4A	Diaphorobacter_HDW4A
WP_166394845_1	GCF_011492965.1	2653852	Bacteria;Actinobacteria;Rubrobacteria;Rubrobacterales;Rubrobacteraceae;Rubrobacter;Rubrobacter marinus	Rubrobacter_marinus_SCSIO_52915
WP_166412379_1	GCF_011300455.1	2714943	Bacteria;Proteobacteria;Alphaproteobacteria;Sphingomonadales;Sphingomonadaceae;Sphingomonas;Sphingomonas piscis	Sphingomonas_piscis_HDW15B
WP_166504295_1	GCF_001414055.1	69395	Bacteria;Proteobacteria;Alphaproteobacteria;Caulobacterales;Caulobacteraceae;Caulobacter;Caulobacter henricii	Caulobacter_henricii_CB4
WP_166967777_1	GCF_011602445.1	2716717	Archaea;Euryarchaeota;Halobacteria;Halobacteriales;Haloarculaceae;Haloarcula;Haloarcula sp. JP-L23	Haloarcula_JP-L23
WP_167216345_1	GCF_011604685.1	2692134	Bacteria;Bacteroidetes;Cytophagia;Cytophagales;Cytophagaceae;Spirosoma;Spirosoma aureum	Spirosoma_aureum_BT328
WP_167314642_1	GCF_011765565.1	51367	Bacteria;Proteobacteria;Gammaproteobacteria;Vibrionales;Vibrionaceae;Salinivibrio;Salinivibrio costicola	Salinivibrio_costicola_M318
WP_167415639_1	GCF_011801435.1	663	Bacteria;Proteobacteria;Gammaproteobacteria;Vibrionales;Vibrionaceae;Vibrio;Vibrio alginolyticus	Vibrio_alginolyticus_FA2
WP_167552559_1	GCF_002006565.1	1076596	Bacteria;Proteobacteria;Alphaproteobacteria;Rhodospirillales;Acetobacteraceae;Acetobacter;Acetobacter persici	Acetobacter_persici_TMW2.1084
WP_167623767_1	GCF_011801365.1	2589076	Bacteria;Proteobacteria;Alphaproteobacteria;Rhodobacterales;Rhodobacteraceae;Paracoccus;Paracoccus sp. AK26	Paracoccus_AK26
WP_167677301_1	GCF_011765625.1	1028752	Bacteria;Proteobacteria;Gammaproteobacteria;Alteromonadales;Shewanellaceae;Shewanella;Shewanella aestuarii	Shewanella_aestuarii_PN3F2
WP_167782937_1	GCF_012044895.1	2740807	Bacteria;Proteobacteria;Gammaproteobacteria;Chromatiales;Ectothiorhodospiraceae;Aquisalimonas;Aquisalimonas sp. 2447	Aquisalimonas_2447
WP_167827981_1	GCF_000223395.1	694429	Archaea;Crenarchaeota;Thermoprotei;Desulfurococcales;Pyrodictiaceae;Pyrolobus;Pyrolobus fumarii	Pyrolobus_fumarii_1A
WP_168208347_1	GCF_006517255.1	2590869	Bacteria;Proteobacteria;Betaproteobacteria;Burkholderiales;Oxalobacteraceae;Janthinobacterium;Janthinobacterium tructae	Janthinobacterium_tructae_SNU_WT1
WP_168210910_1	GCF_007993775.1	2292766	Bacteria;Proteobacteria;Deltaproteobacteria;Bradymonadales;Bradymonadaceae;Persicimonas;Persicimonas caeni	Persicimonas_caeni_YN101
WP_168220490_1	GCF_003130795.1	2202148	Bacteria;Proteobacteria;Alphaproteobacteria;Rhodospirillales;Azospirillaceae;Azospirillum;Azospirillum thermophilum	Azospirillum_thermophilum_CFH_70021
WP_168568984_1	GCF_012295525.1	2064643	Bacteria;Cyanobacteria;;Oscillatoriales;Microcoleaceae;Oxynema;Oxynema aestuarii	Oxynema_aestuarii_AP17
WP_168659660_1	GCF_012295575.1	2724191	Bacteria;Proteobacteria;Gammaproteobacteria;Alteromonadales;Ferrimonadaceae;Ferrimonas;Ferrimonas lipolytica	Ferrimonas_lipolytica_S7
WP_168689937_1	GCF_012317045.1	2724914	Bacteria;Actinobacteria;Actinomycetia;Micrococcales;Microbacteriaceae;Leifsonia;Leifsonia sp. PS1209	Leifsonia_PS1209
WP_168697177_1	GCF_012516395.1	315271	Bacteria;Cyanobacteria;;Nostocales;Aphanizomenonaceae;Dolichospermum;Dolichospermum flos-aquae	Dolichospermum_flos-aquae_CCAP_140313F_CCAP_140313f
WP_168807412_1	GCF_012516355.1	2725414	Bacteria;Bacteroidetes;Chitinophagia;Chitinophagales;Chitinophagaceae;Chitinophaga;Chitinophaga oryzae	Chitinophaga_oryzae_1310
WP_168818142_1	GCF_012516475.1	2725558	Bacteria;Proteobacteria;Alphaproteobacteria;Sphingomonadales;Sphingomonadaceae;Parasphingorhabdus;Parasphingorhabdus halotolerans	Parasphingorhabdus_halotolerans_JK6
WP_168820895_1	GCF_012516475.1	2725558	Bacteria;Proteobacteria;Alphaproteobacteria;Sphingomonadales;Sphingomonadaceae;Parasphingorhabdus;Parasphingorhabdus halotolerans	Parasphingorhabdus_halotolerans_JK6
WP_168891759_1	GCF_012516435.1	2725288	Bacteria;Proteobacteria;Deltaproteobacteria;Desulfovibrionales;Desulfovibrionaceae;Pseudodesulfovibrio;Pseudodesulfovibrio sp. zrk46	Pseudodesulfovibrio_zrk46
WP_168921165_1	GCF_012584515.1	37448	Bacteria;Proteobacteria;Betaproteobacteria;Burkholderiales;Comamonadaceae;Polaromonas;Polaromonas vacuolata	Polaromonas_vacuolata_KCTC_22033
WP_169110739_1	GCF_012849375.1	2728021	Bacteria;Proteobacteria;Betaproteobacteria;Burkholderiales;Oxalobacteraceae;Duganella;Duganella sp. AF9R3	Duganella_AF9R3
WP_169206320_1	GCF_017894385.1	76116	Bacteria;Proteobacteria;Betaproteobacteria;Rhodocyclales;Rhodocyclaceae;Aromatoleum;Aromatoleum petrolei	Aromatoleum_petrolei_ToN1
WP_169313021_1	GCF_000024385.1	471852	Bacteria;Actinobacteria;Actinomycetia;Streptosporangiales;Thermomonosporaceae;Thermomonospora;Thermomonospora curvata	Thermomonospora_curvata_DSM_43183
WP_169407004_1	GCF_012844345.1	2726989	Bacteria;Proteobacteria;Gammaproteobacteria;Pseudomonadales;Pseudomonadaceae;Pseudomonas;Pseudomonas sp. gcc21	Pseudomonas_gcc21
WP_169408923_1	GCF_012844345.1	2726989	Bacteria;Proteobacteria;Gammaproteobacteria;Pseudomonadales;Pseudomonadaceae;Pseudomonas;Pseudomonas sp. gcc21	Pseudomonas_gcc21
WP_169457237_1	GCF_012913485.1	2728835	Bacteria;Verrucomicrobia;Verrucomicrobiae;Verrucomicrobiales;Verrucomicrobiaceae;Luteolibacter;Luteolibacter luteus	Luteolibacter_luteus_G-1-1-1
WP_169549508_1	GCF_012849055.1	2728024	Bacteria;Bacteroidetes;Cytophagia;Cytophagales;Cytophagaceae;Spirosoma;Spirosoma sp. CJU-R4	Spirosoma_CJU-R4
WP_169605458_1	GCF_012849215.1	2728022	Bacteria;Bacteroidetes;Sphingobacteriia;Sphingobacteriales;Sphingobacteriaceae;Mucilaginibacter;Mucilaginibacter sp. F39-2	Mucilaginibacter_F39-2
WP_169606805_1	GCF_012849215.1	2728022	Bacteria;Bacteroidetes;Sphingobacteriia;Sphingobacteriales;Sphingobacteriaceae;Mucilaginibacter;Mucilaginibacter sp. F39-2	Mucilaginibacter_F39-2
WP_169606846_1	GCF_012849215.1	2728022	Bacteria;Bacteroidetes;Sphingobacteriia;Sphingobacteriales;Sphingobacteriaceae;Mucilaginibacter;Mucilaginibacter sp. F39-2	Mucilaginibacter_F39-2
WP_169610360_1	GCF_012849215.1	2728022	Bacteria;Bacteroidetes;Sphingobacteriia;Sphingobacteriales;Sphingobacteriaceae;Mucilaginibacter;Mucilaginibacter sp. F39-2	Mucilaginibacter_F39-2
WP_169927490_1	GCF_001263205.1	1391654	Bacteria;Proteobacteria;Deltaproteobacteria;Myxococcales;Labilitrichaceae;Labilithrix;Labilithrix luteola	Labilithrix_luteola_DSM_27648
WP_169944470_1	GCF_012979535.1	2698828	Bacteria;Proteobacteria;Alphaproteobacteria;Sphingomonadales;Sphingomonadaceae;Sphingomonas;Sphingomonas lacunae	Sphingomonas_lacunae_CSW-10
WP_169958578_1	GCF_013000985.1	2730360	Bacteria;Proteobacteria;Gammaproteobacteria;Oceanospirillales;Halomonadaceae;Halomonas;Halomonas sp. PGE1	Halomonas_PGE1
WP_169959034_1	GCF_013000985.1	2730360	Bacteria;Proteobacteria;Gammaproteobacteria;Oceanospirillales;Halomonadaceae;Halomonas;Halomonas sp. PGE1	Halomonas_PGE1
WP_170018123_1	GCF_012971745.1	2709380	Bacteria;Proteobacteria;Alphaproteobacteria;Hyphomicrobiales;Xanthobacteraceae;Starkeya;Starkeya sp. ORNL1	Starkeya_ORNL1
WP_171090300_1	GCF_013003965.1	2732067	Bacteria;Proteobacteria;Betaproteobacteria;Nitrosomonadales;Usitatibacteraceae;Usitatibacter;Usitatibacter rugosus	Usitatibacter_rugosus_0125_3
WP_171097478_1	GCF_013004065.1	2732163	Bacteria;Proteobacteria;Betaproteobacteria;Burkholderiales;Burkholderiaceae;Limnobacter;Limnobacter sp. SAORIC-580	Limnobacter_SAORIC-580
WP_171160960_1	GCF_013003985.1	2732487	Bacteria;Proteobacteria;Betaproteobacteria;Nitrosomonadales;Usitatibacteraceae;Usitatibacter;Usitatibacter palustris	Usitatibacter_palustris_Swamp67
WP_171226308_1	GCF_013004105.1	2732249	Bacteria;Gemmatimonadetes;Gemmatimonadetes;Gemmatimonadales;Gemmatimonadaceae;Gemmatimonas;Gemmatimonas groenlandica	Gemmatimonas_TET16
WP_171226525_1	GCF_013004105.1	2732249	Bacteria;Gemmatimonadetes;Gemmatimonadetes;Gemmatimonadales;Gemmatimonadaceae;Gemmatimonas;Gemmatimonas groenlandica	Gemmatimonas_TET16
WP_171741512_1	GCF_013127955.1	2735870	Bacteria;Bacteroidetes;Cytophagia;Cytophagales;Cytophagaceae;Spirosoma;Spirosoma taeanense	Spirosoma_taeanense_TS118
WP_171746726_1	GCF_013113735.1	2735134	Bacteria;Proteobacteria;Alphaproteobacteria;Sphingomonadales;Sphingomonadaceae;Sphingomonas;Sphingomonas sp. AP4-R1	Sphingomonas_AP4-R1
WP_171833181_1	GCF_013201075.1	1484109	Bacteria;Proteobacteria;Alphaproteobacteria;Rhodospirillales;Acetobacteraceae;Lichenicola;Lichenicola cladoniae	Lichenicola_cladoniae_PAMC_26569
WP_172205515_1	GCF_013154915.1	2735554	Bacteria;Proteobacteria;Betaproteobacteria;Burkholderiales;Comamonadaceae;Diaphorobacter;Diaphorobacter sp. JS3050	Diaphorobacter_JS3050
WP_172207914_1	GCF_013154915.1	2735554	Bacteria;Proteobacteria;Betaproteobacteria;Burkholderiales;Comamonadaceae;Diaphorobacter;Diaphorobacter sp. JS3050	Diaphorobacter_JS3050
WP_172416323_1	GCF_011398715.1	29570	Bacteria;Proteobacteria;Gammaproteobacteria;Oceanospirillales;Halomonadaceae;Halomonas;Halomonas meridiana	Halomonas_meridiana_Slthf1
WP_172430388_1	GCF_011405015.1	561184	Bacteria;Proteobacteria;Alphaproteobacteria;Rhodobacterales;Roseobacteraceae;Mameliella;Mameliella alba	Mameliella_alba_KU6B
WP_172432895_1	GCF_011397855.1	319939	Bacteria;Proteobacteria;Gammaproteobacteria;Pseudomonadales;Pseudomonadaceae;Pseudomonas;Pseudomonas otitidis	Pseudomonas_otitidis_MrB4
WP_172602357_1	GCF_900696045.1	1798806	Archaea;Thaumarchaeota;Nitrososphaeria;Nitrososphaerales;Nitrososphaeraceae;Nitrosocosmicus;Nitrosocosmicus franklandus	Candidatus_Nitrosocosmicus_franklandus
WP_172790738_1	GCF_013260315.1	2738843	Bacteria;Proteobacteria;Gammaproteobacteria;Pseudomonadales;Pseudomonadaceae;Pseudomonas;Pseudomonas sp. B14-6	Pseudomonas_B14-6
WP_173043281_1	GCF_011764485.1	2020412	Bacteria;Proteobacteria;Alphaproteobacteria;Hyphomicrobiales;Boseaceae;Bosea;Bosea sp. ANAM02	Bosea_ANAM02
WP_173066986_1	GCF_011764585.1	2715678	Bacteria;Proteobacteria;Betaproteobacteria;Nitrosomonadales;Sulfuricellaceae;Sulfurimicrobium;Sulfurimicrobium lacus	Sulfurimicrobium_lacus_skT11
WP_173161459_1	GCF_011764565.1	624315	Bacteria;Actinobacteria;Actinomycetia;Micromonosporales;Micromonosporaceae;Phytohabitans;Phytohabitans suffuscus	Phytohabitans_suffuscus_NBRC_105367
WP_173215982_1	GCF_013260645.1	2739433	Bacteria;Proteobacteria;Alphaproteobacteria;Sphingomonadales;Erythrobacteraceae;Erythrobacter;Erythrobacter mangrovi	Erythrobacter_mangrovi_EB310
WP_173284516_1	GCF_013282625.1	2739063	Bacteria;Proteobacteria;Gammaproteobacteria;Thiotrichales;Piscirickettsiaceae;Thiomicrorhabdus;Thiomicrorhabdus xiamenensis	Thiomicrorhabdus_xiamenensis_G2
WP_173292349_1	GCF_011398155.1	2675053	Bacteria;Proteobacteria;Gammaproteobacteria;Thiotrichales;Piscirickettsiaceae;Thiosulfativibrio;Thiosulfativibrio zosterae	Thiosulfativibrio_zosterae_AkT22
WP_173414667_1	GCF_013283875.1	2740462	Bacteria;Bacteroidetes;Sphingobacteriia;Sphingobacteriales;Sphingobacteriaceae;Mucilaginibacter;Mucilaginibacter mali	Mucilaginibacter_mali_G2-14
WP_173415241_1	GCF_013283875.1	2740462	Bacteria;Bacteroidetes;Sphingobacteriia;Sphingobacteriales;Sphingobacteriaceae;Mucilaginibacter;Mucilaginibacter mali	Mucilaginibacter_mali_G2-14
WP_173416697_1	GCF_013283875.1	2740462	Bacteria;Bacteroidetes;Sphingobacteriia;Sphingobacteriales;Sphingobacteriaceae;Mucilaginibacter;Mucilaginibacter mali	Mucilaginibacter_mali_G2-14
WP_173416769_1	GCF_013283875.1	2740462	Bacteria;Bacteroidetes;Sphingobacteriia;Sphingobacteriales;Sphingobacteriaceae;Mucilaginibacter;Mucilaginibacter mali	Mucilaginibacter_mali_G2-14
WP_173417665_1	GCF_013283875.1	2740462	Bacteria;Bacteroidetes;Sphingobacteriia;Sphingobacteriales;Sphingobacteriaceae;Mucilaginibacter;Mucilaginibacter mali	Mucilaginibacter_mali_G2-14
WP_173895757_1	GCF_013305685.1	2662034	Bacteria;Proteobacteria;Gammaproteobacteria;Pseudomonadales;Pseudomonadaceae;Pseudomonas;Pseudomonas sp. 13159349	Pseudomonas_13159349
WP_174251307_1	GCF_013334205.1	2741720	Bacteria;Proteobacteria;Betaproteobacteria;Burkholderiales;Comamonadaceae;Rhodoferax;Rhodoferax sp. BAB1	Rhodoferax_BAB1
WP_174252625_1	GCF_013334205.1	2741720	Bacteria;Proteobacteria;Betaproteobacteria;Burkholderiales;Comamonadaceae;Rhodoferax;Rhodoferax sp. BAB1	Rhodoferax_BAB1
WP_174448882_1	GCF_013340765.1	1874277	Archaea;Thaumarchaeota;Conexivisphaeria;Conexivisphaerales;Conexivisphaeraceae;Conexivisphaera;Conexivisphaera calida	Conexivisphaera_calida_NAS-02
WP_174448914_1	GCF_013340765.1	1874277	Archaea;Thaumarchaeota;Conexivisphaeria;Conexivisphaerales;Conexivisphaeraceae;Conexivisphaera;Conexivisphaera calida	Conexivisphaera_calida_NAS-02
WP_174630545_1	GCF_013343295.1	1532350	Archaea;Crenarchaeota;Thermoprotei;Sulfolobales;Sulfolobaceae;Metallosphaera;Metallosphaera tengchongensis	Metallosphaera_tengchongensis_Ric-A
WP_174781651_1	GCF_013347325.1	82541	Bacteria;Proteobacteria;Betaproteobacteria;Burkholderiales;Burkholderiaceae;Cupriavidus;Cupriavidus gilardii	Cupriavidus_gilardii_FDAARGOS_639
WP_174807216_1	GCF_002005465.1	320497	Bacteria;Proteobacteria;Alphaproteobacteria;Rhodospirillales;Acetobacteraceae;Neoasaia;Neoasaia chiangmaiensis	Neoasaia_chiangmaiensis_NBRC_101099
WP_174834934_1	GCF_013344685.1	2653203	Bacteria;Proteobacteria;Alphaproteobacteria;Sphingomonadales;Sphingomonadaceae;Sphingomonas;Sphingomonas sp. CL5.1	Sphingomonas_CL5.1
WP_175276103_1	GCF_013358405.1	2742145	Bacteria;Proteobacteria;Alphaproteobacteria;Hyphomicrobiales;Phyllobacteriaceae;Oricola;Oricola thermophila	Oricola_thermophila_MEBiC13590
WP_175403587_1	GCF_005280655.1	1229621	Bacteria;Firmicutes;Clostridia;Eubacteriales;Lachnospiraceae;Anaerostipes;Anaerostipes rhamnosivorans	Anaerostipes_rhamnosivorans_1y2
WP_176177166_1	GCF_013364075.1	2742131	Bacteria;Actinobacteria;Actinomycetia;Pseudonocardiales;Pseudonocardiaceae;Amycolatopsis;Amycolatopsis sp. Hca4	Amycolatopsis_Hca4
WP_176198342_1	GCF_013364275.1	2742128	Bacteria;Actinobacteria;Actinomycetia;Streptosporangiales;Thermomonosporaceae;Actinomadura;Actinomadura sp. NAK00032	Actinomadura_NAK00032
WP_176631312_1	GCF_013376475.1	2773299	Bacteria;Proteobacteria;Deltaproteobacteria;Desulfovibrionales;Desulfovibrionaceae;Desulfolutivibrio;Desulfolutivibrio sulfoxidireducens	Desulfolutivibrio_sulfoxidireducens_DSM_107105
WP_176869576_1	GCF_013378075.1	2026624	Bacteria;Proteobacteria;Alphaproteobacteria;Sphingomonadales;Sphingomonadaceae;Parasphingopyxis;Parasphingopyxis algicola	Parasphingopyxis_algicola_JCM_31719
WP_176966278_1	GCF_013388255.1	536044	Archaea;Euryarchaeota;Methanomicrobia;Methanosarcinales;Methanosarcinaceae;Methanolobus;Methanolobus zinderi	Methanolobus_zinderi_DSM_21339
WP_176966426_1	GCF_013388255.1	536044	Archaea;Euryarchaeota;Methanomicrobia;Methanosarcinales;Methanosarcinaceae;Methanolobus;Methanolobus zinderi	Methanolobus_zinderi_DSM_21339
WP_177442394_1	GCF_002753995.1	2049589	Bacteria;Proteobacteria;Gammaproteobacteria;Pseudomonadales;Pseudomonadaceae;Pseudomonas;Pseudomonas sp. HLS-6	Pseudomonas_HLS-6
WP_177729992_1	GCF_013389455.1	2748320	Bacteria;Bacteroidetes;Flavobacteriia;Flavobacteriales;Flavobacteriaceae;Flavobacterium;Flavobacterium inviolabile	Flavobacterium_inviolabile_P2-65
WP_178066734_1	GCF_013389765.1	47853	Bacteria;Actinobacteria;Actinomycetia;Micromonosporales;Micromonosporaceae;Micromonospora;Micromonospora carbonacea	Micromonospora_carbonacea_aurantiaca
WP_178087294_1	GCF_008807395.1	2604941	Bacteria;Proteobacteria;Gammaproteobacteria;Pseudomonadales;Pseudomonadaceae;Pseudomonas;Pseudomonas sp. C27(2019)	Pseudomonas_C27_2019_C272019
WP_178290206_1	GCF_013391085.1	2747817	Archaea;Euryarchaeota;Halobacteria;Halobacteriales;Haloarculaceae;Natronomonas;Natronomonas halophila	Natronomonas_halophila_C90
WP_178335345_1	GCF_013391105.1	1710540	Archaea;Euryarchaeota;Halobacteria;Halobacteriales;Haloarculaceae;Natronomonas;Natronomonas salina	Natronomonas_salina_YPL13
WP_178926252_1	GCF_013391845.1	1190813	Bacteria;Proteobacteria;Gammaproteobacteria;Alteromonadales;Pseudoalteromonadaceae;Pseudoalteromonas;Pseudoalteromonas shioyasakiensis	Pseudoalteromonas_shioyasakiensis_D1497
WP_178954069_1	GCF_013391805.1	1170699	Bacteria;Bacteroidetes;Flavobacteriia;Flavobacteriales;Flavobacteriaceae;Galbibacter;Galbibacter sp. BG1	Galbibacter_BG1
WP_178984195_1	GCF_013394675.1	2697010	Bacteria;Bacteroidetes;Flavobacteriia;Flavobacteriales;Flavobacteriaceae;Winogradskyella;Winogradskyella helgolandensis	Winogradskyella_helgolandensis_Z354
WP_179007963_1	GCF_013394595.1	2686077	Bacteria;Bacteroidetes;Flavobacteriia;Flavobacteriales;Flavobacteriaceae;Winogradskyella;Winogradskyella forsetii	Winogradskyella_forsetii_HL857
WP_179112474_1	GCF_013395055.1	2748080	Bacteria;Proteobacteria;Gammaproteobacteria;Pseudomonadales;Pseudomonadaceae;Pseudomonas;Pseudomonas sp. ABC1	Pseudomonas_ABC1
WP_179168606_1	GCF_013401515.1	2743090	Archaea;Euryarchaeota;Halobacteria;Haloferacales;Halorubraceae;Halobaculum;Halobaculum halophilum	Halobaculum_halophilum_Gai3-2
WP_179260381_1	GCF_013402815.1	1699371	Archaea;Euryarchaeota;Halobacteria;Natrialbales;Natrialbaceae;Haloterrigena;Haloterrigena sp. YPL8	Haloterrigena_YPL8
WP_179268910_1	GCF_013402875.1	2743089	Archaea;Euryarchaeota;Halobacteria;Haloferacales;Halorubraceae;Halobaculum;Halobaculum salinum	Halobaculum_salinum_NJ-3-1
WP_179270572_1	GCF_013402875.1	2743089	Archaea;Euryarchaeota;Halobacteria;Haloferacales;Halorubraceae;Halobaculum;Halobaculum salinum	Halobaculum_salinum_NJ-3-1
WP_179362501_1	GCF_013407165.1	1959104	Archaea;Thaumarchaeota;;Nitrosopumilales;Nitrosopumilaceae;Nitrosopumilus;Nitrosopumilus oxyclinae	Nitrosopumilus_oxyclinae_HCE1
WP_179368878_1	GCF_013407275.1	2259672	Archaea;Thaumarchaeota;;;;Nitrosotenuis;Nitrosotenuis sp. DW1	Candidatus_Nitrosotenuis_DW1
WP_179369584_1	GCF_013407275.1	2259672	Archaea;Thaumarchaeota;;;;Nitrosotenuis;Nitrosotenuis sp. DW1	Candidatus_Nitrosotenuis_DW1
WP_179910950_1	GCF_013415885.1	869889	Archaea;Euryarchaeota;Halobacteria;Halobacteriales;Haloarculaceae;Halosimplex;Halosimplex rubrum	Halosimplex_rubrum_R27
WP_179911880_1	GCF_013415885.1	869889	Archaea;Euryarchaeota;Halobacteria;Halobacteriales;Haloarculaceae;Halosimplex;Halosimplex rubrum	Halosimplex_rubrum_R27
WP_179918494_1	GCF_013415905.1	869886	Archaea;Euryarchaeota;Halobacteria;Halobacteriales;Haloarculaceae;Halosimplex;Halosimplex pelagicum	Halosimplex_pelagicum_R2
WP_179922867_1	GCF_013415905.1	869886	Archaea;Euryarchaeota;Halobacteria;Halobacteriales;Haloarculaceae;Halosimplex;Halosimplex pelagicum	Halosimplex_pelagicum_R2
WP_179937563_1	GCF_013414305.1	2750011	Bacteria;Actinobacteria;Actinomycetia;Streptomycetales;Streptomycetaceae;Streptomyces;Streptomyces sp. Rer75	Streptomyces_Rer75
WP_180487259_1	GCF_902983995.1	69713	Bacteria;Spirochaetes;Spirochaetia;Spirochaetales;Treponemataceae;Treponema;Treponema socranskii	Treponema_socranskii_sub_buccale_Marseille-CSURQ0203
WP_180640767_1	GCF_013427035.1	373	Bacteria;Proteobacteria;Alphaproteobacteria;Hyphomicrobiales;Rhizobiaceae;Agrobacterium;Agrobacterium vitis	Agrobacterium_vitis_VAR03-1
WP_180939152_1	GCF_013488225.1	375549	Bacteria;Proteobacteria;Alphaproteobacteria;Hyphomicrobiales;Rhizobiaceae;Ensifer;Ensifer mexicanus	Ensifer_mexicanus_ITTG_R7
WP_181405471_1	GCF_002812565.2	2217867	Bacteria;Proteobacteria;Gammaproteobacteria;Pseudomonadales;Pseudomonadaceae;Pseudomonas;Pseudomonas sp. SGAir0191	Pseudomonas_SGAir0191
WP_181607600_1	GCF_013752535.1	2748865	Bacteria;Proteobacteria;Oligoflexia;Bdellovibrionales;Bdellovibrionaceae;Bdellovibrio;Bdellovibrio sp. KM01	Bdellovibrio_KM01
WP_182188391_1	GCF_014076555.1	865	Bacteria;Firmicutes;Negativicutes;Selenomonadales;Selenomonadaceae;Pectinatus;Pectinatus frisingensis	Pectinatus_frisingensis_MB139
WP_182297694_1	GCF_014117445.1	2759707	Bacteria;Proteobacteria;Alphaproteobacteria;Sphingomonadales;Sphingosinicellaceae;Sandaracinobacter;Sandaracinobacter sp. M6	Sandaracinobacter_M6
WP_182305788_1	GCF_014126615.1	1969821	Bacteria;Proteobacteria;Alphaproteobacteria;Hyphomicrobiales;Rhizobiaceae;Ciceribacter;Ciceribacter thiooxidans	Ciceribacter_thiooxidans_F43B
WP_182306903_1	GCF_014126615.1	1969821	Bacteria;Proteobacteria;Alphaproteobacteria;Hyphomicrobiales;Rhizobiaceae;Ciceribacter;Ciceribacter thiooxidans	Ciceribacter_thiooxidans_F43B
WP_182343012_1	GCF_014076495.1	160825	Bacteria;Proteobacteria;Betaproteobacteria;Burkholderiales;Comamonadaceae;Comamonas;Comamonas koreensis	Comamonas_koreensis_T50-37
WP_182391115_1	GCF_014109825.1	2755562	Bacteria;Proteobacteria;Gammaproteobacteria;Legionellales;Legionellaceae;Legionella;Legionella sp. PC997	Legionella_PC997
WP_182393137_1	GCF_014109825.1	2755562	Bacteria;Proteobacteria;Gammaproteobacteria;Legionellales;Legionellaceae;Legionella;Legionella sp. PC997	Legionella_PC997
WP_182398780_1	GCF_014083885.1	2664417	Bacteria;Proteobacteria;Alphaproteobacteria;Hyphomicrobiales;Devosiaceae;Devosia;Devosia sp. D6-9	Devosia_D6-9
WP_182399355_1	GCF_014083885.1	2664417	Bacteria;Proteobacteria;Alphaproteobacteria;Hyphomicrobiales;Devosiaceae;Devosia;Devosia sp. D6-9	Devosia_D6-9
WP_182414423_1	GCF_014075995.1	2745197	Bacteria;Bacteroidetes;Cytophagia;Cytophagales;Hymenobacteraceae;Adhaeribacter;Adhaeribacter radiodurans	Adhaeribacter_radiodurans_KUDC8001
WP_182762171_1	GCF_017815535.1	2760310	Bacteria;Actinobacteria;Actinomycetia;Propionibacteriales;Propionibacteriaceae;Tessaracoccus;Tessaracoccus sp. MC1865	Tessaracoccus_MC1865
WP_182792720_1	GCF_016617715.1	2760307	Bacteria;Proteobacteria;Alphaproteobacteria;Rhodobacterales;Rhodobacteraceae;Paracoccus;Paracoccus sp. MC1862	Paracoccus_MC1862
WP_182804281_1	GCF_014168535.1	2760713	Bacteria;Bacteroidetes;Chitinophagia;Chitinophagales;Chitinophagaceae;Lacibacter;Lacibacter sp. S13-6-6	Lacibacter_S13-6-6
WP_182850309_1	GCF_014161995.1	319939	Bacteria;Proteobacteria;Gammaproteobacteria;Pseudomonadales;Pseudomonadaceae;Pseudomonas;Pseudomonas otitidis	Pseudomonas_otitidis_WP8-S17-CRE-03
WP_182942522_1	GCF_014169055.1	303	Bacteria;Proteobacteria;Gammaproteobacteria;Pseudomonadales;Pseudomonadaceae;Pseudomonas;Pseudomonas putida	Pseudomonas_putida_WP4-W18-CRE-03
WP_182989313_1	GCF_014171595.1	2709303	Bacteria;Proteobacteria;Betaproteobacteria;Burkholderiales;Oxalobacteraceae;Massilia;Massilia sp. Se16.2.3	Massilia_Se16.2.3
WP_185115937_1	GCF_014764385.1	2761107	Bacteria;Proteobacteria;Gammaproteobacteria;Xanthomonadales;Xanthomonadaceae;Luteimonas;Luteimonas sp. MC1825	Luteimonas_MC1825
WP_185256198_1	GCF_014218355.1	1727145	Bacteria;Firmicutes;Clostridia;Eubacteriales;Lachnospiraceae;Anaerocolumna;Anaerocolumna chitinilytica	Anaerocolumna_chitinilytica_CTTW
WP_185276411_1	GCF_014217625.1	150026	Bacteria;Actinobacteria;Actinomycetia;Micrococcales;Microbacteriaceae;Leifsonia;Leifsonia shinshuensis	Leifsonia_shinshuensis_INR9
WP_185712804_1	GCF_016839185.1	191292	Bacteria;Actinobacteria;Actinomycetia;Corynebacteriales;Nocardiaceae;Rhodococcus;Rhodococcus aetherivorans	Rhodococcus_aetherivorans
WP_185836286_1	GCF_000019605.1	374847	Archaea;Korarchaeota;;;;Korarchaeum;Korarchaeum cryptofilum	Candidatus_Korarchaeum_cryptofilum_OPF8
WP_185885814_1	GCF_014211955.1	450378	Bacteria;Proteobacteria;Alphaproteobacteria;Sphingomonadales;Erythrobacteraceae;Croceicoccus;Croceicoccus marinus	Croceicoccus_marinus_OT19
WP_185896728_1	GCF_014211895.1	128785	Bacteria;Proteobacteria;Gammaproteobacteria;Xanthomonadales;Xanthomonadaceae;Pseudoxanthomonas;Pseudoxanthomonas mexicana	Pseudoxanthomonas_mexicana_GTZY
WP_186255226_1	GCF_014263395.1	2749040	Bacteria;Proteobacteria;Gammaproteobacteria;Oceanospirillales;Halomonadaceae;Halomonas;Halomonas sp. SH5A2	Halomonas_SH5A2
WP_186437645_1	GCF_001885215.1	1916956	Bacteria;Cyanobacteria;;Synechococcales;Synechococcaceae;Synechococcus;Synechococcus sp. SynAce01	Synechococcus_SynAce01
WP_186476570_1	GCF_014269025.2	485898	Bacteria;Proteobacteria;Gammaproteobacteria;Pseudomonadales;Pseudomonadaceae;Pseudomonas;Pseudomonas promysalinigenes	Pseudomonas_promysalinigenes_RW10S1
WP_186492616_1	GCF_014279975.1	1400865	Bacteria;Cyanobacteria;;Synechococcales;Synechococcaceae;Synechococcus;Synechococcus sp. BIOS-U3-1	Synechococcus_BIOS-U3-1
WP_186545713_1	GCF_014279655.1	1442557	Bacteria;Cyanobacteria;;Synechococcales;Synechococcaceae;Synechococcus;Synechococcus sp. ROS8604	Synechococcus_ROS8604
WP_186550769_1	GCF_014279855.1	221341	Bacteria;Cyanobacteria;;Synechococcales;Synechococcaceae;Synechococcus;Synechococcus sp. Minos11	Synechococcus_Minos11_MINOS11
WP_186572750_1	GCF_014280055.1	1866939	Bacteria;Cyanobacteria;;Synechococcales;Synechococcaceae;Synechococcus;Synechococcus sp. A18-40	Synechococcus_A18-40
WP_186588685_1	GCF_014279835.1	1386941	Bacteria;Cyanobacteria;;Synechococcales;Synechococcaceae;Synechococcus;Synechococcus sp. MVIR-18-1	Synechococcus_MVIR-18-1
WP_186655929_1	GCF_014268885.2	2745490	Bacteria;Proteobacteria;Gammaproteobacteria;Pseudomonadales;Pseudomonadaceae;Pseudomonas;Pseudomonas xantholysinigenes	Pseudomonas_xantholysinigenes_RW9S1A
WP_186989268_1	GCF_014295415.1	2562285	Bacteria;Bacteroidetes;Flavobacteriia;Flavobacteriales;Flavobacteriaceae;Constantimarinum;Constantimarinum furrinae	Altibacter_ALE3EI
WP_187054015_1	GCF_014303735.1	2762323	Bacteria;Proteobacteria;Betaproteobacteria;Burkholderiales;Comamonadaceae;Variovorax;Variovorax sp. PAMC28562	Variovorax_PAMC28562
WP_187145948_1	GCF_000017945.1	453591	Archaea;Crenarchaeota;Thermoprotei;Desulfurococcales;Desulfurococcaceae;Ignicoccus;Ignicoccus hospitalis	Ignicoccus_hospitalis_KIN4I
WP_187336201_1	GCF_014334095.1	2762729	Bacteria;Proteobacteria;Alphaproteobacteria;Sphingomonadales;Sphingomonadaceae;Novosphingopyxis;Novosphingopyxis iocasae	Novosphingopyxis_iocasae_PB63
WP_187338350_1	GCF_014334135.1	2764720	Bacteria;Bacteroidetes;Sphingobacteriia;Sphingobacteriales;Sphingobacteriaceae;Olivibacter;Olivibacter sp. SDN3	Olivibacter_SDN3
WP_187340083_1	GCF_014334135.1	2764720	Bacteria;Bacteroidetes;Sphingobacteriia;Sphingobacteriales;Sphingobacteriaceae;Olivibacter;Olivibacter sp. SDN3	Olivibacter_SDN3
WP_187341380_1	GCF_014334135.1	2764720	Bacteria;Bacteroidetes;Sphingobacteriia;Sphingobacteriales;Sphingobacteriaceae;Olivibacter;Olivibacter sp. SDN3	Olivibacter_SDN3
WP_187360388_1	GCF_000334875.3	1138452	Bacteria;Firmicutes;Bacilli;Bacillales;Bacillaceae;Priestia;Priestia megaterium	Priestia_megaterium_NCT-2
WP_187479251_1	GCF_014352855.1	2764186	Bacteria;Proteobacteria;Alphaproteobacteria;Sphingomonadales;Sphingomonadaceae;Sphingomonas;Sphingomonas sabuli	Sphingomonas_sabuli_sand1-3
WP_187541353_1	GCF_014396585.1	2071607	Bacteria;Proteobacteria;Alphaproteobacteria;Sphingomonadales;Sphingomonadaceae;Sphingomonas;Sphingomonas rhizophila	Sphingomonas_rhizophila_KACC_19189
WP_187569918_1	GCF_014395425.1	215691	Bacteria;Proteobacteria;Gammaproteobacteria;Xanthomonadales;Xanthomonadaceae;Thermomonas;Thermomonas brevis	Thermomonas_brevis_KACC_16975
WP_187577717_1	GCF_014395785.1	433659	Bacteria;Actinobacteria;Actinomycetia;Propionibacteriales;Nocardioidaceae;Nocardioides;Nocardioides mesophilus	Nocardioides_mesophilus_KACC_16243
WP_187591969_1	GCF_014395225.1	336820	Bacteria;Bacteroidetes;Sphingobacteriia;Sphingobacteriales;Sphingobacteriaceae;Pedobacter;Pedobacter roseus	Pedobacter_roseus_KACC_11594
WP_187592313_1	GCF_014395225.1	336820	Bacteria;Bacteroidetes;Sphingobacteriia;Sphingobacteriales;Sphingobacteriaceae;Pedobacter;Pedobacter roseus	Pedobacter_roseus_KACC_11594
WP_187599821_1	GCF_014395975.1	1715720	Bacteria;Proteobacteria;Betaproteobacteria;Burkholderiales;Comamonadaceae;Diaphorobacter;Diaphorobacter ruginosibacter	Diaphorobacter_ruginosibacter_DSM_27467
WP_187648492_1	GCF_014466985.1	2706014	Bacteria;Proteobacteria;Epsilonproteobacteria;Nautiliales;Nitratiruptoraceae;Nitrosophilus;Nitrosophilus labii	Nitrosophilus_labii_HRV44
WP_187711994_1	GCF_014489475.1	2865112	Bacteria;Proteobacteria;Gammaproteobacteria;Xanthomonadales;Xanthomonadaceae;Lysobacter;Lysobacter solisilvae (ex Woo and Kim 2020)	Lysobacter_solisilvae_ex_Woo_and_Kim_2020_II4
WP_187719799_1	GCF_014489575.1	1285901	Bacteria;Actinobacteria;Actinomycetia;Propionibacteriales;Propionibacteriaceae;Tessaracoccus;Tessaracoccus defluvii	Tessaracoccus_defluvii_JCM_17540
WP_187725216_1	GCF_014489535.1	1288495	Bacteria;Proteobacteria;Betaproteobacteria;Burkholderiales;Comamonadaceae;Diaphorobacter;Diaphorobacter aerolatus	Diaphorobacter_aerolatus_KACC_16536
WP_187968004_1	GCF_014495845.1	675281	Bacteria;Proteobacteria;Alphaproteobacteria;Hyphomicrobiales;Phyllobacteriaceae;Mesorhizobium;Mesorhizobium sp. NIBR3	Mesorhizobium_NIBR3_N3
WP_188346837_1	GCF_014189505.1	2718938	Bacteria;Proteobacteria;Alphaproteobacteria;Hyphomicrobiales;Phyllobacteriaceae;Phyllobacterium;Phyllobacterium sp. 628	Phyllobacterium_628
WP_190285238_1	GCF_003718715.1	2483110	Bacteria;Firmicutes;Clostridia;Eubacteriales;Clostridiaceae;Clostridium;Clostridium sp. JN-1	Clostridium_JN-1
WP_190976476_1	GCF_014725735.1	2771012	Bacteria;Proteobacteria;Gammaproteobacteria;Chromatiales;Wenzhouxiangellaceae;Wenzhouxiangella;Wenzhouxiangella sp. AB-CW3	Wenzhouxiangella_AB-CW3
WP_191084789_1	GCF_014764365.1	2771361	Bacteria;Proteobacteria;Alphaproteobacteria;Rhodospirillales;Acetobacteraceae;Roseococcus;Roseococcus microcysteis	Roseococcus_NIBR12
WP_191085464_1	GCF_014764365.1	2771361	Bacteria;Proteobacteria;Alphaproteobacteria;Rhodospirillales;Acetobacteraceae;Roseococcus;Roseococcus microcysteis	Roseococcus_NIBR12
WP_191601011_1	GCF_014805825.1	2773454	Bacteria;Proteobacteria;Gammaproteobacteria;Oceanospirillales;Oceanospirillaceae;Marinomonas;Marinomonas algicola	Marinomonas_algicola_SM1966
WP_192034863_1	GCF_014840935.1	2773308	Bacteria;Proteobacteria;Gammaproteobacteria;Oceanospirillales;Halomonadaceae;Halomonas;Halomonas sp. YLGW01	Halomonas_YLGW01
WP_192350495_1	GCF_014838715.1	2772483	Bacteria;Bacteroidetes;Cytophagia;Cytophagales;Cyclobacteriaceae;Algoriphagus;Algoriphagus sp. Y33	Algoriphagus_Y33
WP_192350788_1	GCF_014838715.1	2772483	Bacteria;Bacteroidetes;Cytophagia;Cytophagales;Cyclobacteriaceae;Algoriphagus;Algoriphagus sp. Y33	Algoriphagus_Y33
WP_192387574_1	GCF_014844055.1	2816454	Bacteria;Proteobacteria;Alphaproteobacteria;Hyphomicrobiales;Aurantimonadaceae;Aureimonas;Aureimonas sp. OT7	Aureimonas_OT7
WP_192498482_1	GCF_008831545.1	2650975	Archaea;Euryarchaeota;Halobacteria;Halobacteriales;Halobacteriaceae;Halorussus;Halorussus halophilus	Halorussus_ZS-3
WP_192818143_1	GCF_014876775.1	2776706	Archaea;Crenarchaeota;Thermoprotei;Thermofilales;Thermofilaceae;Infirmifilum;Infirmifilum lucidum	Infirmifilum_lucidum_3507LT
WP_192900018_1	GCF_007954425.1	1176536	Bacteria;Proteobacteria;Alphaproteobacteria;Sphingomonadales;Sphingomonadaceae;Novosphingobium;Novosphingobium ginsenosidimutans	Novosphingobium_ginsenosidimutans_FW-6
WP_192900039_1	GCF_007954425.1	1176536	Bacteria;Proteobacteria;Alphaproteobacteria;Sphingomonadales;Sphingomonadaceae;Novosphingobium;Novosphingobium ginsenosidimutans	Novosphingobium_ginsenosidimutans_FW-6
WP_193022295_1	GCF_014898095.1	2769490	Bacteria;Proteobacteria;Gammaproteobacteria;Alteromonadales;Colwelliaceae;Thalassotalea;Thalassotalea sp. LPB0316	Thalassotalea_LPB0316
WP_193112717_1	GCF_014905095.1	2590551	Bacteria;Proteobacteria;Epsilonproteobacteria;Campylobacterales;Thiovulaceae;Sulfurimonas;Sulfurimonas sp. B2	Sulfurimonas_B2
WP_193322945_1	GCF_000015805.1	410359	Archaea;Crenarchaeota;Thermoprotei;Thermoproteales;Thermoproteaceae;Pyrobaculum;Pyrobaculum calidifontis	Pyrobaculum_calidifontis_JCM_11548
WP_193337556_1	GCF_014926585.1	2657486	Bacteria;Proteobacteria;Alphaproteobacteria;Hyphomicrobiales;Devosiaceae;Devosia;Devosia beringensis	Devosia_S02
WP_193436323_1	GCF_014962245.1	54254	Archaea;Crenarchaeota;Thermoprotei;Desulfurococcales;Desulfurococcaceae;Thermosphaera;Thermosphaera aggregans	Thermosphaera_aggregans_3507
WP_193436706_1	GCF_014962245.1	54254	Archaea;Crenarchaeota;Thermoprotei;Desulfurococcales;Desulfurococcaceae;Thermosphaera;Thermosphaera aggregans	Thermosphaera_aggregans_3507
WP_193440207_1	GCF_014961145.1	1118202	Bacteria;Bacteroidetes;Flavobacteriia;Flavobacteriales;Weeksellaceae;Cruoricaptor;Cruoricaptor ignavus	Cruoricaptor_ignavus_M1214
WP_193492734_1	GCF_014969745.1	35746	Archaea;Euryarchaeota;Halobacteria;Haloferacales;Haloferacaceae;Haloferax;Haloferax gibbonsii	Haloferax_gibbonsii_LR2-5
WP_193597925_1	GCF_015040615.1	2763257	Bacteria;Actinobacteria;Actinomycetia;Micrococcales;Microbacteriaceae;Microbacterium;Microbacterium sp. YJN-G	Microbacterium_YJN-G
WP_193735821_1	GCF_015159595.1	2779518	Bacteria;Firmicutes;Clostridia;Eubacteriales;Lachnospiraceae;Blautia;Blautia liquoris	Blautia_LZLJ-3
WP_193737617_1	GCF_015159555.1	2779527	Bacteria;Firmicutes;Bacilli;Bacillales;Planococcaceae;Viridibacillus;Viridibacillus sp. JNUCC-6	Viridibacillus_JNUCC-6
WP_193827359_1	GCF_015169775.1	2780074	Bacteria;Proteobacteria;Alphaproteobacteria;Sphingomonadales;Sphingomonadaceae;Novosphingobium;Novosphingobium sp. ES2-1	Novosphingobium_ES2-1
WP_194342442_1	GCF_015277535.1	2781021	Bacteria;Proteobacteria;Gammaproteobacteria;Xanthomonadales;Xanthomonadaceae;Lysobacter;Lysobacter sp. H21R4	Lysobacter_H21R4
WP_194367690_1	GCF_015265475.1	2740405	Bacteria;Proteobacteria;Epsilonproteobacteria;Campylobacterales;Thiovulaceae;Sulfurimonas;Sulfurimonas marisnigri	Candidatus_Sulfurimonas_marisnigri_SoZ1
WP_194450305_1	GCF_015277775.1	1473598	Bacteria;Acidobacteria;Acidobacteriia;Bryobacterales;Bryobacteraceae;Paludibaculum;Paludibaculum fermentans	Paludibaculum_fermentans_P105
WP_194458146_1	GCF_015291625.1	1325120	Bacteria;Proteobacteria;Alphaproteobacteria;Hyphomicrobiales;Bradyrhizobiaceae;Bradyrhizobium;Bradyrhizobium sp. CCBAU 53421	Bradyrhizobium_CCBAU_53421
WP_195164538_1	GCF_015500055.1	2654249	Bacteria;Proteobacteria;Alphaproteobacteria;Hyphomicrobiales;Phyllobacteriaceae;Mesorhizobium;Mesorhizobium sp. NBSH29	Mesorhizobium_NBSH29
WP_195170140_1	GCF_015500095.1	2710758	Bacteria;Chloroflexi;Anaerolineae;Anaerolineales;Anaerolineaceae;Anaerolinea;Anaerolinea sp. 'rifampicinis'	Anaerolinea_rifampicinis
WP_195793154_1	GCF_015624425.1	2714952	Bacteria;Proteobacteria;Betaproteobacteria;Burkholderiales;Comamonadaceae;Kinneretia;Kinneretia sp. DAIF2	Kinneretia_DAIF2
WP_195811248_1	GCF_015644725.1	2785918	Bacteria;Proteobacteria;Gammaproteobacteria;Alteromonadales;Alteromonadaceae;Salinimonas;Salinimonas marina	Salinimonas_marina_G2-b
WP_196099351_1	GCF_015679185.1	2789740	Bacteria;Bacteroidetes;Sphingobacteriia;Sphingobacteriales;Sphingobacteriaceae;Pedobacter;Pedobacter endophyticus	Pedobacter_endophyticus_JBR3-12
WP_196102161_1	GCF_015679265.1	2789856	Bacteria;Proteobacteria;Alphaproteobacteria;Rhodobacterales;Rhodobacteraceae;Pontivivens;Pontivivens sp. MT2928	Pontivivens_MT2928
WP_196793203_1	GCF_000013005.1	314225	Bacteria;Proteobacteria;Alphaproteobacteria;Sphingomonadales;Erythrobacteraceae;Erythrobacter;Erythrobacter litoralis	Erythrobacter_litoralis_HTCC2594
WP_196897526_1	GCF_015767655.1	2785913	Bacteria;Proteobacteria;Gammaproteobacteria;Alteromonadales;Alteromonadaceae;Alteromonas;Alteromonas sp. B31-7	Alteromonas_B31-7
WP_197039249_1	GCF_009734265.1	47960	Bacteria;Proteobacteria;Gammaproteobacteria;Chromatiales;Thioalkalibacteraceae;Guyparkeria;Guyparkeria halophila	Guyparkeria_halophila_sp2
WP_197147602_1	GCF_015871485.1	2785908	Bacteria;Proteobacteria;Alphaproteobacteria;Rhodospirillales;Thalassospiraceae;Thalassospira;Thalassospira sp. A40-3	Thalassospira_A40-3
WP_197212021_1	GCF_015840715.1	1353136	Bacteria;Cyanobacteria;;Synechococcales;Synechococcaceae;Synechococcus;Synechococcus sp. CBW1004	Synechococcus_CBW1004
WP_197442369_1	GCF_007751035.1	2528010	Bacteria;Planctomycetes;Planctomycetia;Pirellulales;Pirellulaceae;Lignipirellula;Lignipirellula cremea	Lignipirellula_cremea_Pla85_3_4
WP_197446001_1	GCF_019355055.1	2705472	Bacteria;Proteobacteria;Gammaproteobacteria;Pseudomonadales;Pseudomonadaceae;Pseudomonas;Pseudomonas sp. MTM4	Pseudomonas_MTM4
WP_197535265_1	GCF_000063445.1	351160	Archaea;Euryarchaeota;Methanomicrobia;Methanocellales;Methanocellaceae;Methanocella;Methanocella arvoryzae	Methanocella_arvoryzae_MRE50
WP_197549662_1	GCF_014931715.1	2779528	Bacteria;Proteobacteria;Epsilonproteobacteria;Campylobacterales;Sulfurovaceae;Sulfurovum;Sulfurovum indicum	Sulfurovum_indicum_ST-419
WP_197573634_1	GCF_014930975.1	85581	Bacteria;Proteobacteria;Gammaproteobacteria;Vibrionales;Vibrionaceae;Photobacterium;Photobacterium damselae	Photobacterium_damselae_sub_damselae_KC-Dl-1
WP_197705176_1	GCF_011066545.1	174633	Bacteria;Planctomycetes;Brocadiia;Brocadiales;Brocadiaceae;Kuenenia;Kuenenia stuttgartiensis	Candidatus_Kuenenia_stuttgartiensis_CSTR1
WP_197706005_1	GCF_002355435.1	1550579	Bacteria;Bacteroidetes;Sphingobacteriia;Sphingobacteriales;Sphingobacteriaceae;Mucilaginibacter;Mucilaginibacter gotjawali	Mucilaginibacter_gotjawali_SA3-7
WP_197709961_1	GCF_900289045.1	75385	Bacteria;Actinobacteria;Actinomycetia;Propionibacteriales;Nocardioidaceae;Micropruina;Micropruina glycogenica	Micropruina_glycogenica
WP_197731137_1	GCF_900696045.1	1798806	Archaea;Thaumarchaeota;Nitrososphaeria;Nitrososphaerales;Nitrososphaeraceae;Nitrosocosmicus;Nitrosocosmicus franklandus	Candidatus_Nitrosocosmicus_franklandus
WP_198165036_1	GCF_001579845.1	674703	Bacteria;Proteobacteria;Alphaproteobacteria;Hyphomicrobiales;Hyphomicrobiaceae;Rhodoplanes;Rhodoplanes sp. Z2-YC6860	Rhodoplanes_Z2-YC6860
WP_198300394_1	GCF_001278055.1	1603606	Bacteria;Proteobacteria;Deltaproteobacteria;Desulfuromonadales;Desulfuromonadaceae;Desulfuromonas;Desulfuromonas soudanensis	Desulfuromonas_soudanensis_WTL
WP_198325165_1	GCF_009756665.1	1510150	Bacteria;Proteobacteria;Gammaproteobacteria;Pseudomonadales;Pseudomonadaceae;Permianibacter;Permianibacter aggregans	Permianibacter_aggregans_HW001
WP_198341834_1	GCF_002157875.1	1903694	Bacteria;Proteobacteria;Gammaproteobacteria;Aeromonadales;Aeromonadaceae;Oceanisphaera;Oceanisphaera avium	Oceanisphaera_avium_AMac2203
WP_198442400_1	GCF_016117655.1	2787628	Bacteria;Spirochaetes;Spirochaetia;Spirochaetales;Treponemataceae;Treponema;Treponema peruense	Treponema_RCC2812
WP_198570933_1	GCF_016132545.1	2794344	Bacteria;Proteobacteria;Gammaproteobacteria;Cellvibrionales;Spongiibacteraceae;Spongiibacter;Spongiibacter sp. CSC3.9	Spongiibacter_CSC3.9_csc3.9
WP_198806272_1	GCF_016403105.1	1115757	Bacteria;Cyanobacteria;;Pseudanabaenales;Leptolyngbyaceae;Leptolyngbya;Leptolyngbya sp. BL0902	Leptolyngbya_BL0902
WP_199250625_1	GCF_016446395.1	222819	Bacteria;Cyanobacteria;;Oscillatoriales;;Koinonema;[Phormidium] sp. ETS-05	Phormidium_ETS-05
WP_199271921_1	GCF_009789595.1	871742	Bacteria;Proteobacteria;Betaproteobacteria;Burkholderiales;Oxalobacteraceae;Massilia;Massilia flava	Massilia_flava_DSM_26639
WP_199372632_1	GCF_016615815.1	2799325	Bacteria;Proteobacteria;Gammaproteobacteria;Xanthomonadales;Xanthomonadaceae;Luteimonas;Luteimonas sp. MC1572	Luteimonas_MC1572
WP_200127349_1	GCF_016495725.1	2743000	Bacteria;Firmicutes;Bacilli;Bacillales;Bacillaceae;Salicibibacter;Salicibibacter cibarius	Salicibibacter_cibarius_NKC5-3
WP_200291923_1	GCF_016599775.1	74829	Bacteria;Proteobacteria;Gammaproteobacteria;Pseudomonadales;Pseudomonadaceae;Pseudomonas;Pseudomonas balearica	Pseudomonas_balearica_FDAARGOS_1013
WP_200337918_1	GCF_016598595.1	2583532	Bacteria;Proteobacteria;Alphaproteobacteria;Hyphomicrobiales;Aurantimonadaceae;Martelella;Martelella lutilitoris	Martelella_lutilitoris_ZRK001
WP_200614391_1	GCF_016613535.2	2763317	Bacteria;Proteobacteria;Gammaproteobacteria;Xanthomonadales;Xanthomonadaceae;Lysobacter;Lysobacter solisilvae (ex Kim et al. 2021)	Lysobacter_solisilvae_ex_Kim_et_al._2021_R19
WP_200615629_1	GCF_016613535.2	2763317	Bacteria;Proteobacteria;Gammaproteobacteria;Xanthomonadales;Xanthomonadaceae;Lysobacter;Lysobacter solisilvae (ex Kim et al. 2021)	Lysobacter_solisilvae_ex_Kim_et_al._2021_R19
WP_200763305_1	GCF_015100395.1	2714855	Bacteria;Proteobacteria;Epsilonproteobacteria;Nautiliales;Nitratiruptoraceae;Nitrosophilus;Nitrosophilus alvini	Nitrosophilus_alvini_EPR55-1
WP_200870722_1	GCF_000734015.1	289377	Bacteria;Thermodesulfobacteria;Thermodesulfobacteria;Thermodesulfobacteriales;Thermodesulfobacteriaceae;Thermodesulfobacterium;Thermodesulfobacterium commune	Thermodesulfobacterium_commune_DSM_2178
WP_201332272_1	GCF_016593235.1	2724901	Bacteria;Proteobacteria;Epsilonproteobacteria;Nautiliales;Nitratiruptoraceae;Nitratiruptor;Nitratiruptor sp. YY09-18	Nitratiruptor_YY09-18
WP_201348563_1	GCF_016592555.1	1441457	Bacteria;Proteobacteria;Gammaproteobacteria;Oceanospirillales;Oceanospirillaceae;Neptunomonas;Neptunomonas japonica	Neptunomonas_japonica_JAMM_1380
WP_201349532_1	GCF_016592555.1	1441457	Bacteria;Proteobacteria;Gammaproteobacteria;Oceanospirillales;Oceanospirillaceae;Neptunomonas;Neptunomonas japonica	Neptunomonas_japonica_JAMM_1380
WP_201352658_1	GCF_016593255.1	2740515	Bacteria;Proteobacteria;Epsilonproteobacteria;Campylobacterales;Hydrogenimonaceae;Hydrogenimonas;Hydrogenimonas urashimensis	Hydrogenimonas_urashimensis_SSM-sur55
WP_201353325_1	GCF_016593255.1	2740515	Bacteria;Proteobacteria;Epsilonproteobacteria;Campylobacterales;Hydrogenimonaceae;Hydrogenimonas;Hydrogenimonas urashimensis	Hydrogenimonas_urashimensis_SSM-sur55
WP_201353464_1	GCF_016593255.1	2740515	Bacteria;Proteobacteria;Epsilonproteobacteria;Campylobacterales;Hydrogenimonaceae;Hydrogenimonas;Hydrogenimonas urashimensis	Hydrogenimonas_urashimensis_SSM-sur55
WP_201356409_1	GCF_016592435.1	1278309	Bacteria;Proteobacteria;Gammaproteobacteria;Oceanospirillales;Oceanospirillaceae;Amphritea;Amphritea japonica	Amphritea_japonica_ATCC_BAA-1530
WP_201402337_1	GCF_016629525.1	2795690	Bacteria;Proteobacteria;Alphaproteobacteria;Hyphomicrobiales;Kaistiaceae;Kaistia;Kaistia sp. 32K	Kaistia_32K
WP_201433164_1	GCF_016694995.1	37931	Bacteria;Actinobacteria;Actinomycetia;Micrococcales;Micrococcaceae;Paenarthrobacter;Paenarthrobacter ureafaciens	Paenarthrobacter_ureafaciens_CZY1
WP_201450344_1	GCF_009856545.1	13690	Bacteria;Proteobacteria;Alphaproteobacteria;Sphingomonadales;Sphingomonadaceae;Sphingobium;Sphingobium yanoikuyae	Sphingobium_yanoikuyae_YC-JY1
WP_201678347_1	GCF_016725325.1	258	Bacteria;Bacteroidetes;Sphingobacteriia;Sphingobacteriales;Sphingobacteriaceae;Sphingobacterium;Sphingobacterium spiritivorum	Sphingobacterium_spiritivorum_FDAARGOS_1145
WP_201693806_1	GCF_016724845.1	258	Bacteria;Bacteroidetes;Sphingobacteriia;Sphingobacteriales;Sphingobacteriaceae;Sphingobacterium;Sphingobacterium spiritivorum	Sphingobacterium_spiritivorum_FDAARGOS_1146
WP_201764645_1	GCF_000403645.1	1333523	Archaea;Euryarchaeota;Halobacteria;Natrialbales;Natrialbaceae;Salinarchaeum;Salinarchaeum sp. Harcht-Bsk1	Salinarchaeum_Harcht-Bsk1
WP_202086949_1	GCF_016745095.1	2798724	Bacteria;Proteobacteria;Alphaproteobacteria;Sphingomonadales;Erythrobacteraceae;Croceicoccus;Croceicoccus sp. YJ47	Croceicoccus_YJ47
WP_202214670_1	GCF_903064525.1	2730359	Bacteria;Verrucomicrobia;;;;Methylacidimicrobium;Methylacidimicrobium sp. AP8	Methylacidimicrobium_AP8
WP_202289049_1	GCF_016757755.1	2803864	Bacteria;Proteobacteria;Gammaproteobacteria;Alteromonadales;Shewanellaceae;Shewanella;Shewanella sp. KX20019	Shewanella_KX20019
WP_202292051_1	GCF_016756535.1	2744518	Bacteria;Proteobacteria;Alphaproteobacteria;Hyphomicrobiales;Phyllobacteriaceae;Mesorhizobium;Mesorhizobium sp. 131-2-1	Mesorhizobium_131-2-1
WP_202335613_1	GCF_016757735.1	2803865	Bacteria;Bacteroidetes;Flavobacteriia;Flavobacteriales;Flavobacteriaceae;Aequorivita;Aequorivita sp. KX20305	Aequorivita_KX20305
WP_202635816_1	GCF_000934545.1	1565605	Bacteria;Proteobacteria;Betaproteobacteria;Rhodocyclales;Rhodocyclaceae;Rugosibacter;Rugosibacter aromaticivorans	Rugosibacter_aromaticivorans_Ca6
WP_202865595_1	GCF_003854895.1	2488560	Bacteria;Proteobacteria;Betaproteobacteria;Burkholderiales;Alcaligenaceae;Pigmentiphaga;Pigmentiphaga sp. H8	Pigmentiphaga_H8
WP_203134272_1	GCF_016806735.1	2282148	Archaea;Micrarchaeota;Micrarchaeia;Micrarchaeales;Micrarchaeaceae;Micrarchaeum;Micrarchaeum sp.	Candidatus_Micrarchaeum_A_DKE
WP_203134573_1	GCF_016806735.1	2282148	Archaea;Micrarchaeota;Micrarchaeia;Micrarchaeales;Micrarchaeaceae;Micrarchaeum;Micrarchaeum sp.	Candidatus_Micrarchaeum_A_DKE
WP_203193346_1	GCF_016807805.1	2528964	Bacteria;Proteobacteria;Alphaproteobacteria;Hyphomicrobiales;Xanthobacteraceae;Xanthobacter;Xanthobacter dioxanivorans	Xanthobacter_YN2
WP_203198690_1	GCF_016801755.1	83219	Bacteria;Proteobacteria;Alphaproteobacteria;Rhodobacterales;Roseobacteraceae;Sulfitobacter;Sulfitobacter mediterraneus	Sulfitobacter_mediterraneus_SC7-37
WP_203389282_1	GCF_016858125.1	404405	Bacteria;Proteobacteria;Betaproteobacteria;Rhodocyclales;Rhodocyclaceae;Azospira;Azospira restricta	Azospira_restricta_DSM_18626
WP_203426540_1	GCF_016864555.1	2613773	Bacteria;Proteobacteria;Alphaproteobacteria;Hyphomicrobiales;Rhizobiaceae;Sinorhizobium;Sinorhizobium sp. BG8	Sinorhizobium_BG8
WP_203434341_1	GCF_000024725.1	472759	Bacteria;Proteobacteria;Gammaproteobacteria;Chromatiales;Chromatiaceae;Nitrosococcus;Nitrosococcus halophilus	Nitrosococcus_halophilus_Nc_4
WP_203439672_1	GCF_016864375.1	2807101	Bacteria;Proteobacteria;Alphaproteobacteria;Hyphomicrobiales;Methylobacteriaceae;Microvirga;Microvirga sp. VF16	Microvirga_VF16
WP_203454737_1	GCF_016864235.1	2662448	Bacteria;Proteobacteria;Gammaproteobacteria;Legionellales;Legionellaceae;Legionella;Legionella sp. MW5194	Legionella_MW5194
WP_203471848_1	GCF_014701235.1	2715679	Bacteria;Nitrospirae;Thermodesulfovibrionia;Thermodesulfovibrionales;Dissulfurispiraceae;Dissulfurispira;Dissulfurispira thermophila	Dissulfurispira_thermophila_T55J
WP_203960827_1	GCF_016865425.1	227318	Bacteria;Actinobacteria;Actinomycetia;Micromonosporales;Micromonosporaceae;Actinocatenispora;Actinocatenispora thailandica	Actinocatenispora_thailandica_NBRC_105041
WP_204227843_1	GCF_016887565.1	83451	Bacteria;Proteobacteria;Deltaproteobacteria;Myxococcales;Archangiaceae;Archangium;Archangium violaceum	Archangium_violaceum_SDU8
WP_204744897_1	GCF_016903055.1	2806262	Bacteria;Proteobacteria;Betaproteobacteria;Burkholderiales;Comamonadaceae;Hydrogenophaga;Hydrogenophaga sp. YM1	Hydrogenophaga_YM1
WP_205115991_1	GCF_016906065.1	491950	Bacteria;Proteobacteria;Gammaproteobacteria;Oceanospirillales;Oceanospirillaceae;Marinomonas;Marinomonas foliarum	Marinomonas_foliarum_JZW
WP_205240089_1	GCF_016919405.1	2811423	Bacteria;Proteobacteria;Alphaproteobacteria;Hyphomicrobiales;Rhizobiaceae;Ensifer;Ensifer sp. PDNC004	Ensifer_PDNC004
WP_205361581_1	GCF_016917755.1	1971	Bacteria;Actinobacteria;Actinomycetia;Streptomycetales;Streptomycetaceae;Streptomyces;Streptomyces noursei	Streptomyces_noursei_A-2-1
WP_205486938_1	GCF_016925575.1	2804761	Bacteria;Proteobacteria;Gammaproteobacteria;Pseudomonadales;Pseudomonadaceae;Pseudomonas;Pseudomonas sp. 15A4	Pseudomonas_15A4
WP_205721135_1	GCF_017068455.1	2810512	Bacteria;Bacteroidetes;Cytophagia;Cytophagales;Fulvivirgaceae;Fulvivirga;Fulvivirga sp. S481	Fulvivirga_S481
WP_205855256_1	GCF_001610875.1	1632865	Bacteria;Planctomycetes;Planctomycetia;Pirellulales;Pirellulaceae;Pirellula;Pirellula sp. SH-Sr6A	Pirellula_SH-Sr6A
WP_206026214_1	GCF_011044495.1	2711231	Bacteria;Verrucomicrobia;Verrucomicrobiae;Verrucomicrobiales;Verrucomicrobiaceae;Roseimicrobium;Roseimicrobium sp. ORNL1	Roseimicrobium_ORNL1
WP_206051370_1	GCF_001999245.1	187304	Bacteria;Proteobacteria;Alphaproteobacteria;Hyphomicrobiales;Stappiaceae;Roseibium;Roseibium aggregatum	Roseibium_aggregatum_RMAR6-6
WP_206087398_1	GCF_015689335.1	2765360	Bacteria;Proteobacteria;Betaproteobacteria;Burkholderiales;Oxalobacteraceae;Massilia;Massilia sp. CCM 8941	Massilia_CCM_8941
WP_206253459_1	GCF_017161445.1	2811415	Bacteria;Proteobacteria;Betaproteobacteria;Rhodocyclales;Rhodocyclaceae;Niveibacterium;Niveibacterium microcysteis	Niveibacterium_microcysteis_HC41
WP_206290783_1	GCF_015169395.1	2807512	Bacteria;Planctomycetes;Phycisphaerae;Tepidisphaerales;Tepidisphaeraceae;Humisphaera;Humisphaera borealis	Humisphaera_borealis_M1803
WP_206293159_1	GCF_015169395.1	2807512	Bacteria;Planctomycetes;Phycisphaerae;Tepidisphaerales;Tepidisphaeraceae;Humisphaera;Humisphaera borealis	Humisphaera_borealis_M1803
WP_206346063_1	GCF_012222305.1	2512240	Archaea;Crenarchaeota;Thermoprotei;Sulfolobales;Sulfolobaceae;Sulfolobus;Sulfolobus sp. S-194	Sulfolobus_S-194
WP_206417656_1	GCF_017167985.1	554344	Bacteria;Proteobacteria;Gammaproteobacteria;Pseudomonadales;Pseudomonadaceae;Pseudomonas;Pseudomonas toyotomiensis	Pseudomonas_toyotomiensis_SM2
WP_206643715_1	GCF_017301335.1	2769486	Bacteria;Proteobacteria;Gammaproteobacteria;Pseudomonadales;Marinobacteraceae;Marinobacter;Marinobacter sp. LPB0319	Marinobacter_LPB0319
WP_206707292_1	GCF_017301615.1	2751313	Bacteria;Firmicutes;Clostridia;Koleobacterales;Koleobacteraceae;Koleobacter;Koleobacter methoxysyntrophicus	Koleobacter_methoxysyntrophicus_NRmbB1
WP_206835389_1	GCF_017310015.1	48076	Bacteria;Proteobacteria;Gammaproteobacteria;Oceanospirillales;Oceanospirillaceae;Marinobacterium;Marinobacterium georgiense	Marinobacterium_georgiense_IC961
WP_206992224_1	GCF_017309975.1	2016196	Bacteria;Proteobacteria;Alphaproteobacteria;Hyphomonadales;Hyphomonadaceae;Hyphomonas;Hyphomonas sp. KY3	Hyphomonas_KY3
WP_207039595_1	GCF_017311165.1	2777186	Bacteria;Bacteroidetes;Flavobacteriia;Flavobacteriales;Flavobacteriaceae;Psychroflexus;Psychroflexus sp. ALD_RP9	Psychroflexus_ALD_RP9
WP_207079582_1	GCF_017309955.1	164608	Bacteria;Proteobacteria;Alphaproteobacteria;Sphingomonadales;Sphingomonadaceae;Novosphingobium;Novosphingobium sp. KA1	Novosphingobium_KA1
WP_207081584_1	GCF_017310035.1	2017486	Bacteria;Actinobacteria;Actinomycetia;Propionibacteriales;Nocardioidaceae;Nocardioides;Nocardioides sp. S5	Nocardioides_S5
WP_207159330_1	GCF_017348875.1	384	Bacteria;Proteobacteria;Alphaproteobacteria;Hyphomicrobiales;Rhizobiaceae;Rhizobium;Rhizobium leguminosarum	Rhizobium_leguminosarum_OyaliB
WP_207235450_1	GCF_017352195.1	2816908	Bacteria;Firmicutes;Tissierellia;;;Sedimentibacter;Sedimentibacter sp. zth1	Sedimentibacter_zth1
WP_207289992_1	GCF_017352155.2	2816475	Archaea;Euryarchaeota;Halobacteria;Natrialbales;Natrialbaceae;Haloterrigena;Haloterrigena sp. KZCA68	Haloterrigena_KZCA68
WP_207297670_1	GCF_017352115.1	2816357	Bacteria;Bacteroidetes;Flavobacteriia;Flavobacteriales;Flavobacteriaceae;Flavobacterium;Flavobacterium sp. BB8	Flavobacterium_BB8
WP_207300240_1	GCF_017352215.1	2815577	Bacteria;Firmicutes;Clostridia;Eubacteriales;Eubacteriaceae;Alkalibacter;Alkalibacter sp. ES005	Alkalibacter_ES005
WP_207324716_1	GCF_017354925.1	2814292	Bacteria;Proteobacteria;Gammaproteobacteria;Alteromonadales;Shewanellaceae;Shewanella;Shewanella cyperi	Shewanella_cyperi_FJAT-53726
WP_207354569_1	GCF_017354945.1	2814294	Bacteria;Proteobacteria;Gammaproteobacteria;Alteromonadales;Shewanellaceae;Shewanella;Shewanella avicenniae	Shewanella_FJAT-51800
WP_207445544_1	GCF_017654485.1	2768161	Bacteria;Proteobacteria;Alphaproteobacteria;Rhodospirillales;Acetobacteraceae;Roseomonas;Roseomonas sp. 1318	Roseomonas_1318
WP_207521699_1	GCF_017355525.1	69	Bacteria;Proteobacteria;Gammaproteobacteria;Xanthomonadales;Xanthomonadaceae;Lysobacter;Lysobacter enzymogenes	Lysobacter_enzymogenes_CX03
WP_207562899_1	GCF_017357825.1	2672570	Bacteria;Proteobacteria;Epsilonproteobacteria;Campylobacterales;Thiovulaceae;Sulfurimonas;Sulfurimonas sp. H1576	Sulfurimonas_H1576
WP_207587751_1	GCF_017357405.1	2817025	Archaea;Euryarchaeota;Halobacteria;Natrialbales;Natrialbaceae;Halovivax;Halovivax sp. KZCA124	Halovivax_KZCA124
WP_207592889_1	GCF_017357405.1	2817025	Archaea;Euryarchaeota;Halobacteria;Natrialbales;Natrialbaceae;Halovivax;Halovivax sp. KZCA124	Halovivax_KZCA124
WP_207597262_1	GCF_017357425.1	1477518	Bacteria;Actinobacteria;Actinomycetia;Micrococcales;Micrococcaceae;Arthrobacter;Arthrobacter sp. D5-1	Arthrobacter_D5-1
WP_207682876_1	GCF_017377395.1	45655	Bacteria;Proteobacteria;Deltaproteobacteria;Desulfobacterales;Desulfobacteraceae;Desulfonema;Desulfonema magnum	Desulfonema_magnum_4be13
WP_207826229_1	GCF_017487345.1	2774189	Bacteria;Proteobacteria;Alphaproteobacteria;Caulobacterales;Caulobacteraceae;Brevundimonas;Brevundimonas pondensis	Brevundimonas_pondensis_LVF1
WP_207987615_1	GCF_017498565.1	2806553	Bacteria;Proteobacteria;Alphaproteobacteria;Sphingomonadales;Sphingomonadaceae;Parasphingorhabdus;Parasphingorhabdus sp. JHSY0214	Parasphingorhabdus_JHSY0214
WP_208002799_1	GCF_017474165.1	549	Bacteria;Proteobacteria;Gammaproteobacteria;Enterobacterales;Erwiniaceae;Pantoea;Pantoea agglomerans	Pantoea_agglomerans_AR1a
WP_208010079_1	GCF_017498525.1	2816950	Bacteria;Proteobacteria;Betaproteobacteria;Burkholderiales;Comamonadaceae;Ottowia;Ottowia sp. 27C	Ottowia_27C
WP_208102479_1	GCF_017569325.1	551996	Bacteria;Bacteroidetes;Sphingobacteriia;Sphingobacteriales;Sphingobacteriaceae;Mucilaginibacter;Mucilaginibacter gossypii	Mucilaginibacter_gossypii_P3
WP_208216244_1	GCF_017577085.1	316	Bacteria;Proteobacteria;Gammaproteobacteria;Pseudomonadales;Pseudomonadaceae;Pseudomonas;Pseudomonas stutzeri	Pseudomonas_stutzeri
WP_208832585_1	GCF_017638545.1	2820710	Bacteria;Proteobacteria;Gammaproteobacteria;Alteromonadales;Pseudoalteromonadaceae;Psychrosphaera;Psychrosphaera ytuae	Psychrosphaera_MTZ26
WP_208843757_1	GCF_017638925.1	882626	Bacteria;Proteobacteria;Gammaproteobacteria;Alteromonadales;Pseudoalteromonadaceae;Pseudoalteromonas;Pseudoalteromonas xiamenensis	Pseudoalteromonas_xiamenensis_STKMTI.2
WP_209183166_1	GCF_019355575.1	2819997	Bacteria;Proteobacteria;Alphaproteobacteria;Hyphomicrobiales;Rhizobiaceae;Rhizobium;Rhizobium sp. K1/93	Rhizobium_K193
WP_209320909_1	GCF_017795885.1	2752515	Bacteria;Proteobacteria;Alphaproteobacteria;Caulobacterales;Caulobacteraceae;Brevundimonas;Brevundimonas sp. AJA228-03	Brevundimonas_AJA228-03
WP_209396442_1	GCF_017798165.1	2752316	Bacteria;Proteobacteria;Betaproteobacteria;Burkholderiales;Comamonadaceae;Rhodoferax;Rhodoferax sp. AJA081-3	Rhodoferax_AJA081-3
WP_209739040_1	GCF_017815515.1	1701758	Bacteria;Proteobacteria;Alphaproteobacteria;Hyphomicrobiales;Aurantimonadaceae;Aureimonas;Aureimonas populi	Aureimonas_populi_KCTC_42087
WP_210121678_1	GCF_017893985.1	138851	Bacteria;Spirochaetes;Spirochaetia;Spirochaetales;Treponemataceae;Treponema;Treponema parvum	Treponema_parvum_OMZ_843
WP_210215798_1	GCF_004331955.1	1852022	Bacteria;Proteobacteria;Alphaproteobacteria;Hyphomicrobiales;Phyllobacteriaceae;Roseitalea;Roseitalea porphyridii	Roseitalea_porphyridii_MA7-20
WP_210221611_1	GCF_017901135.1	1032	Bacteria;Proteobacteria;Gammaproteobacteria;Thiotrichales;Thiotrichaceae;Thiothrix;Thiothrix sp.	Thiothrix_AS
WP_210415573_1	GCF_006874625.1	2220073	Bacteria;Proteobacteria;Oligoflexia;Bdellovibrionales;Bdellovibrionaceae;Bdellovibrio;Bdellovibrio sp. NC01	Bdellovibrio_NC01
WP_210561739_1	GCF_017948405.1	1266052	Bacteria;Proteobacteria;Gammaproteobacteria;Alteromonadales;Pseudoalteromonadaceae;Psychrosphaera;Psychrosphaera aestuarii	Psychrosphaera_aestuarii_PSC101
WP_210631948_1	GCF_017948245.1	2731112	Bacteria;Proteobacteria;Alphaproteobacteria;Hyphomicrobiales;Rhizobiaceae;Rhizobium;Rhizobium sp. NLR16a	Rhizobium_NLR16a
WP_210930771_1	GCF_018064205.1	225991	Bacteria;Proteobacteria;Betaproteobacteria;Burkholderiales;Comamonadaceae;Comamonas;Comamonas aquatica	Comamonas_aquatica_NEB418
WP_211258383_1	GCF_000512205.2	1123269	Bacteria;Proteobacteria;Alphaproteobacteria;Sphingomonadales;Sphingomonadaceae;Sphingomonas;Sphingomonas sanxanigenens	Sphingomonas_sanxanigenens_DSM_19645_NX02
WP_211631197_1	GCF_018137965.1	2824561	Bacteria;Verrucomicrobia;Verrucomicrobiae;Verrucomicrobiales;Verrucomicrobiaceae;Luteolibacter;Luteolibacter ambystomatis	Luteolibacter_ambystomatis_32A
WP_211632915_1	GCF_018137965.1	2824561	Bacteria;Verrucomicrobia;Verrucomicrobiae;Verrucomicrobiales;Verrucomicrobiaceae;Luteolibacter;Luteolibacter ambystomatis	Luteolibacter_ambystomatis_32A
WP_211634267_1	GCF_018137965.1	2824561	Bacteria;Verrucomicrobia;Verrucomicrobiae;Verrucomicrobiales;Verrucomicrobiaceae;Luteolibacter;Luteolibacter ambystomatis	Luteolibacter_ambystomatis_32A
WP_211647417_1	GCF_018199995.1	2829502	Bacteria;Proteobacteria;Gammaproteobacteria;Vibrionales;Vibrionaceae;Photobacterium;Photobacterium sp. GJ3	Photobacterium_GJ3
WP_211768772_1	GCF_018263855.1	2802641	Bacteria;Actinobacteria;Actinomycetia;Pseudonocardiales;Pseudonocardiaceae;Kutzneria;Kutzneria sp. CA-103260	Kutzneria_CA-103260
WP_211784227_1	GCF_018279165.1	2692330	Bacteria;Proteobacteria;Alphaproteobacteria;Rhodobacterales;Rhodobacteraceae;Falsirhodobacter;Falsirhodobacter sp. PG104	Falsirhodobacter_PG104
WP_211938755_1	GCF_018135625.1	2823693	Bacteria;Proteobacteria;Alphaproteobacteria;Caulobacterales;Caulobacteraceae;Caulobacter;Caulobacter sp. S6	Caulobacter_S6
WP_211940551_1	GCF_018135625.1	2823693	Bacteria;Proteobacteria;Alphaproteobacteria;Caulobacterales;Caulobacteraceae;Caulobacter;Caulobacter sp. S6	Caulobacter_S6
WP_211942309_1	GCF_018139025.1	1524929	Bacteria;Cyanobacteria;;Nostocales;Aphanizomenonaceae;Cylindrospermopsis;Cylindrospermopsis raciborskii	Cylindrospermopsis_raciborskii_N8
WP_211981883_1	GCF_018223725.1	1478019	Bacteria;Proteobacteria;Betaproteobacteria;Burkholderiales;Burkholderiaceae;Cupriavidus;Cupriavidus sp. KK10	Cupriavidus_KK10
WP_212002439_1	GCF_018255755.1	2829818	Bacteria;Bacteroidetes;Chitinophagia;Chitinophagales;Chitinophagaceae;Chitinophaga;Chitinophaga sp. KRA15-503	Chitinophaga_KRA15-503
WP_212508199_1	GCF_014467055.1	2766537	Bacteria;Firmicutes;Clostridia;Eubacteriales;Oscillospiraceae;Caproicibacterium;Caproicibacterium amylolyticum	Caproicibacterium_amylolyticum_LBM18003
WP_212566413_1	GCF_018336815.1	1706820	Bacteria;Spirochaetes;Spirochaetia;Spirochaetales;Treponemataceae;Treponema;Treponema vincentii	Treponema_OMZ_806
WP_212595289_1	GCF_018223345.1	2829809	Bacteria;Proteobacteria;Gammaproteobacteria;Alteromonadales;Shewanellaceae;Shewanella;Shewanella yunxiaonensis	Shewanella_FJAT-54481
WP_212608124_1	GCF_018286635.1	1592790	Bacteria;Proteobacteria;Alphaproteobacteria;Sphingomonadales;Sphingomonadaceae;Sphingobium;Sphingobium phenoxybenzoativorans	Sphingobium_phenoxybenzoativorans_Tas13
WP_212618137_1	GCF_018138085.1	316	Bacteria;Proteobacteria;Gammaproteobacteria;Pseudomonadales;Pseudomonadaceae;Pseudomonas;Pseudomonas stutzeri	Pseudomonas_stutzeri_F2
WP_212671688_1	GCF_018128905.1	2781734	Bacteria;Actinobacteria;Actinomycetia;Streptomycetales;Streptomycetaceae;Streptomyces;Streptomyces sp. A2-16	Streptomyces_A2-16
WP_212703370_1	GCF_018200035.1	2829501	Bacteria;Proteobacteria;Alphaproteobacteria;Rhodobacterales;Roseobacteraceae;Sulfitobacter;Sulfitobacter sp. JK7-1	Sulfitobacter_JK7-1
WP_212839880_1	GCF_018326265.1	2728827	Bacteria;Actinobacteria;Actinomycetia;Micromonosporales;Micromonosporaceae;Catellatospora;Catellatospora sp. IY07-71	Catellatospora_IY07-71
WP_213163713_1	GCF_015482775.1	2593653	Bacteria;Proteobacteria;Alphaproteobacteria;Hyphomicrobiales;Parvibaculaceae;Kaustia;Kaustia mangrovi	Kaustia_mangrovi_R1DC25
WP_213164562_1	GCF_015482775.1	2593653	Bacteria;Proteobacteria;Alphaproteobacteria;Hyphomicrobiales;Parvibaculaceae;Kaustia;Kaustia mangrovi	Kaustia_mangrovi_R1DC25
WP_213189359_1	GCF_907163125.1	2004710	Bacteria;Bacteroidetes;Flavobacteriia;Flavobacteriales;Weeksellaceae;Cloacibacterium;Cloacibacterium caeni	Cloacibacterium_caeni
WP_213234020_1	GCF_018408855.1	140098	Bacteria;Proteobacteria;Betaproteobacteria;Burkholderiales;Burkholderiaceae;Burkholderia;Burkholderia sp. NK8	Burkholderia_NK8
WP_213243442_1	GCF_009914535.1	2831662	Bacteria;Actinobacteria;Actinomycetia;Corynebacteriales;Gordoniaceae;Gordonia;Gordonia pseudoamarae	Gordonia_pseudoamarae_BEN371
WP_213434000_1	GCF_018406605.1	2675101	Bacteria;Proteobacteria;Gammaproteobacteria;Xanthomonadales;Xanthomonadaceae;Lysobacter;Lysobacter caseinilyticus	Lysobacter_caseinilyticus_JCM32879
WP_213498762_1	GCF_018398935.1	1123043	Bacteria;Planctomycetes;Planctomycetia;Gemmatales;Gemmataceae;Telmatocola;Telmatocola sphagniphila	Telmatocola_sphagniphila_SP2T
WP_213499884_1	GCF_018417475.1	2698673	Bacteria;Proteobacteria;Alphaproteobacteria;Sphingomonadales;Sphingomonadaceae;Novosphingobium;Novosphingobium sp. 502str22	Novosphingobium_502str22
WP_213540501_1	GCF_018408575.1	2714355	Bacteria;Firmicutes;Clostridia;Eubacteriales;Oscillospiraceae;Vescimonas;Vescimonas coprocola	Vescimonas_coprocola_MM50
WP_214400601_1	GCF_902827225.1	2546128	Archaea;Euryarchaeota;Methanococci;Methanococcales;Methanocaldococcaceae;Methanocaldococcus;Methanocaldococcus sp. SG7	Methanocaldococcus_SG7
WP_215243182_1	GCF_018672515.1	119219	Bacteria;Proteobacteria;Betaproteobacteria;Burkholderiales;Burkholderiaceae;Cupriavidus;Cupriavidus metallidurans	Cupriavidus_metallidurans_YL2
WP_215288282_1	GCF_018687515.1	2689109	Bacteria;Proteobacteria;Betaproteobacteria;Burkholderiales;Burkholderiaceae;Polynucleobacter;Polynucleobacter sp. MWH-Spelu-300-X4	Polynucleobacter_MWH-Spelu-300-X4
WP_215291177_1	GCF_018687615.1	2689107	Bacteria;Proteobacteria;Betaproteobacteria;Burkholderiales;Burkholderiaceae;Polynucleobacter;Polynucleobacter sp. MWH-CaK5	Polynucleobacter_MWH-CaK5
WP_215527282_1	GCF_018732145.1	2840457	Bacteria;Actinobacteria;Actinomycetia;Propionibacteriales;Nocardioidaceae;Nocardioides;Nocardioides sp. LMS-CY	Nocardioides_LMS-CY
WP_215531991_1	GCF_018729255.1	2839983	Bacteria;Proteobacteria;Betaproteobacteria;Burkholderiales;Burkholderiaceae;Cupriavidus;Cupriavidus sp. EM10	Cupriavidus_EM10
WP_215549716_1	GCF_018736145.1	2745196	Bacteria;Actinobacteria;Actinomycetia;Pseudonocardiales;Pseudonocardiaceae;Amycolatopsis;Amycolatopsis sp. CA-230715	Amycolatopsis_CA-230715
[truncated: 128 more rows]
