# Supplementary material for: Uncovering the functional diversity of rare CRISPR-Cas systems with deep terascale clustering
Source: Science. Author manuscript; Available in PMC 2024 Mar 4. (PMC10910872; doi:10.1126/science.adi1910)
Supplement: Table S6 [file NIHMS1969090-supplement-Table_S6.xlsx]

## Sheet: Plasmids
Plasmid name	Description	Associated figure(s)	Link to map
pHS1068	NZ_CP025815 DinG HNH proteins (E. coli codon optimized) + CRISPR array in pACYCDuet-1 with Lac promoters	3B, 3D	https://benchling.com/s/seq-lRPUQQ0uJku4gqEyGgLm?m=slm-ATLfmV9GKKchpYTRO4iw
pHS1543	NZ_CP025815 DinG HNH Cascade proteins operon (E. coli codon optimized) with His14-tagged Csf3 in pET45b(+)	3C, 3E	https://benchling.com/s/seq-CkBl2I2CprHXNNPxrbru?m=slm-vPwr0tUNjZ5sLHT8Tm6Z
pHS1182	NZ_CP025815 DinG HNH crRNA expression in pCOLADuet-1	3C, 3E	https://benchling.com/s/seq-lBGfsNr4CX8SXyTSRxg4?m=slm-gmEVBDeahJQFjXminWHl
pHS1184	NZ_CP025815 His14-TwinStrep-bdSUMO tagged DinG HNH protein (E. coli codon optimized) in pET45b(+)	3E	https://benchling.com/s/seq-IYHgxJwM7iP7mHPxrRX1?m=slm-IljHG2WYeF5OCvx8Tbf5
pHS1801	JAGBLH010000220 Cas8-HNH full system (E. coli codon optimized) in pACYCDuet-1 with Lac promoters	4C	https://benchling.com/s/seq-1iQtKDO0nMk87jOPdBzm?m=slm-B0yx80xoThO2UPm9J0wh
pHS1928	JAGBLH010000220 Cas8-HNH operon (E. coli codon optimized) with His-tagged Cas8 in pET45b(+)	4E, 4G, 4I	https://benchling.com/s/seq-QreSrsRxzFLCqqcYVt1Q?m=slm-43PUEZGoeD4e2tyS3fOi
pHS1929	JAGBLH010000220 Cas8-HNH crRNA expression in pCOLADuet™-1	4E, 4G, 4I	https://benchling.com/s/seq-zhSOXWLdJRhmxvdX6tjg?m=slm-W8J73IvUrWYCp3mi3IEk
pHS1232	MWEE01000013 Cas5-HNH operon (E. coli codon optimized) + CRISPR array in pACYCDuet-1 Lac promoters	4D	https://benchling.com/s/seq-5xnnNEy9GlpRMpbuhAtL?m=slm-bdGLzwbCTNvDMvwszAM7
pHS1477	MWEE01000013 Cas5-HNH operon (E. coli codon optimized) with His14-tagged Cse2 in pET45b(+)	4F, 4H, 4J	https://benchling.com/s/seq-gGa6AofGs9blJWON9LLb?m=slm-Ko4od18Hi2pd4dMgJ8Ar
pHS1398	MWEE01000013 Cas5-HNH crRNA expression in pCOLADuet™-1	4F, 4H, 4J	https://benchling.com/s/seq-5fZQR0mGJHMowFJkTGZA?m=slm-griPVQC0rzrYOnU0VZCF
pHS1859	FLAG-SV40 NLS-Csy3/Cas7 from JAGBLH010000220 Cas8-HNH in pcDNA3.1(+)	4K, 4M	https://benchling.com/s/seq-MmGyQkN6hhtNmsXorWIl?m=slm-MyEEBEbBtNSDIcn0MpZ7
pHS1860	FLAG-SV40 NLS-Cas6/Csy4 from JAGBLH010000220 Cas8-HNH in pcDNA3.1(+)	4K, 4M	https://benchling.com/s/seq-w2xhuXwpwkbPGQXaQbpc?m=slm-hWhC2x9tCSbtHX30vHll
pHS1861	FLAG-SV40 NLS-Cas8-HNH from JAGBLH010000220 Cas8-HNH in pcDNA3.1(+)	4K, 4M	https://benchling.com/s/seq-oJ8xvGuCvMzDa0DijhuT?m=slm-jVveJyIIpOcRbK4qhHvt
pHS1862	FLAG-SV40 NLS-Cas5 from JAGBLH010000220 Cas8-HNH in pcDNA3.1(+)	4K, 4M	https://benchling.com/s/seq-YoBNicRR1QCKAnWuqfVO?m=slm-5bYCXvp2wKVYNO2xhBTh
pHS1871	U6-JAGBLH010000220 Cas8-HNH DR-BpiI-DR	4K, 4M	https://benchling.com/s/seq-uGM3xbkJONWuXlm0R9k9?m=slm-OuEDNXZ1Z27Sy1lAu32r
pHS1514	FLAG-SV40 NLS-Cas8/Cse1 from MWEE01000013 Cas5-HNH in pcDNA3.1(+)	4L	https://benchling.com/s/seq-XzBxn0jW2bNOEX5cEaEr?m=slm-f2zrq4FYfFNnUMIunKGE
pHS1515	FLAG-SV40 NLS-Cas11/Cse2 from MWEE01000013 Cas5-HNH in pcDNA3.1(+)	4L	https://benchling.com/s/seq-Fc4mmJqX1hSX5E5xKcp3?m=slm-cWUc3eNuPQzf8jheH825
pHS1516	FLAG-SV40 NLS-Cas7 from MWEE01000013 Cas5-HNH in pcDNA3.1(+)	4L	https://benchling.com/s/seq-baYENnM5Wi5QAwElIc7e?m=slm-x2e1921SWSJg5VCvgCK4
pHS1517	FLAG-SV40 NLS-Cas5-HNH from MWEE01000013 Cas5-HNH in pcDNA3.1(+)	4L	https://benchling.com/s/seq-30Xx1OWpEmAzaOZ4kMDr?m=slm-a6JYCAVbd6Bx76K3oBTH
pHS1518	FLAG-SV40 NLS-Cas6(Cse3/CasE) from MWEE01000013 Cas5-HNH in pcDNA3.1(+)	4L	https://benchling.com/s/seq-xk683YNHniYH0HVOwxpR?m=slm-dI5i5C9SlkLLlw2q4ZHY
pHS1528	U6-MWEE01000013 Cas5-HNH DR-BpiI-DR	4L	https://benchling.com/s/seq-AGvXtAFxVYLkY1PyvURF?m=slm-a6fkYdVcSGXbxCkm4OYO
pHS1950	Ga0116245_10002768 T7/LacO-Cas6 + TwinStrep-Cas15 + Cas7 + His14-Cas5::pJ23119-DR-Fn spacer-DR	5G, H, I	https://benchling.com/s/seq-TCPWFUm1XnCgSaXGCVoS?m=slm-FKoo40CeU2aqxS85NpRT
pCX0393	Ga0116245_10002768 T7/LacO-Cas6 + Cas15-TwinStrep + Cas7 + His14-Cas5::pJ23119-truncated DR-truncated Fn spacer	5H	https://benchling.com/s/seq-o6iKSchQ2YzrSg684eld?m=slm-E8iYPIWRzvv3zEw1pC9d

## Sheet: In vitro targets
Figure 3
Figure 4
Figure 5
